# Supplementary material for: Open-source micro-tensile testers via additive manufacturing for the mechanical characterization of thin films and papers
Source: PLoS One. 2018 May 29;13(5):e0197999. doi: 10.1371/journal.pone.0197999 (PMC5973562; doi:10.1371/journal.pone.0197999)
Supplement: S1 Data — (ZIP) [file pone.0197999.s002.zip]

Archive with 246 entries (227 files):
- SI2_Data/
- SI2_Data/Demonstration Problem 1/
- SI2_Data/Demonstration Problem 1/Exp1/
- SI2_Data/Demonstration Problem 1/Exp1 Results/
- SI2_Data/Demonstration Problem 1/Exp1 Results/Area1 Height/
- SI2_Data/Demonstration Problem 1/Exp1 Results/Area1 Height/Area1_0-5turns.txt
- SI2_Data/Demonstration Problem 1/Exp1 Results/Area1 Height/Area1_0turns.txt
- SI2_Data/Demonstration Problem 1/Exp1 Results/Area1 Height/Area1_1-0turns.txt
- SI2_Data/Demonstration Problem 1/Exp1 Results/Area1 Height/Area1_1-5turns.txt
- SI2_Data/Demonstration Problem 1/Exp1 Results/Area1 Height/Area1_2-0turns.txt
- SI2_Data/Demonstration Problem 1/Exp1 Results/Area1 Height/Area1_2-5turns.txt
- SI2_Data/Demonstration Problem 1/Exp1 Results/Area1 Height/Area1_height.fig
- SI2_Data/Demonstration Problem 1/Exp1 Results/Area1 Height/Area1_height.png
- SI2_Data/Demonstration Problem 1/Exp1 Results/Area1 Height/Sample1_Area1_0turns_50um_1.001.png
- SI2_Data/Demonstration Problem 1/Exp1 Results/Area1 Height/Sample1_Area1_0_5turns_50um_1.003.png
- SI2_Data/Demonstration Problem 1/Exp1 Results/Area1 Height/Sample1_Area1_1_0turns_50um_1.005.png
- SI2_Data/Demonstration Problem 1/Exp1 Results/Area1 Height/Sample1_Area1_1_5turns_50um_1.007.png
- SI2_Data/Demonstration Problem 1/Exp1 Results/Area1 Height/Sample1_Area1_2_0turns_50um_1.009.png
- SI2_Data/Demonstration Problem 1/Exp1 Results/Area1 Height/Sample1_Area1_2_5turns_50um_1.011.png
- SI2_Data/Demonstration Problem 1/Exp1 Results/Area1 Height/Sample1_Area1_2_5turns_50um_sb.png
- SI2_Data/Demonstration Problem 1/Exp1 Results/Area1 Phase/
- SI2_Data/Demonstration Problem 1/Exp1 Results/Area1 Phase/Area1_0-5turns.txt
- SI2_Data/Demonstration Problem 1/Exp1 Results/Area1 Phase/Area1_0turns.txt
- SI2_Data/Demonstration Problem 1/Exp1 Results/Area1 Phase/Area1_1-0turns.txt
- SI2_Data/Demonstration Problem 1/Exp1 Results/Area1 Phase/Area1_1-5turns.txt
- SI2_Data/Demonstration Problem 1/Exp1 Results/Area1 Phase/Area1_2-0turns.txt
- SI2_Data/Demonstration Problem 1/Exp1 Results/Area1 Phase/Area1_2-5turns.txt
- SI2_Data/Demonstration Problem 1/Exp1 Results/Area2 Height/
- SI2_Data/Demonstration Problem 1/Exp1 Results/Area2 Height/Area2_0-5turns.txt
- SI2_Data/Demonstration Problem 1/Exp1 Results/Area2 Height/Area2_0turns.txt
- SI2_Data/Demonstration Problem 1/Exp1 Results/Area2 Height/Area2_1-0turns.txt
- SI2_Data/Demonstration Problem 1/Exp1 Results/Area2 Height/Area2_1-5turns.txt
- SI2_Data/Demonstration Problem 1/Exp1 Results/Area2 Height/Area2_2-0turns.txt
- SI2_Data/Demonstration Problem 1/Exp1 Results/Area2 Height/Area2_2-5turns.txt
- SI2_Data/Demonstration Problem 1/Exp1 Results/Area2 Height/Area2_Height Spectral Dist _v2.fig
- SI2_Data/Demonstration Problem 1/Exp1 Results/Area2 Height/Phase_Histo_summary.m
- SI2_Data/Demonstration Problem 1/Exp1 Results/Area2 Phase/
- SI2_Data/Demonstration Problem 1/Exp1 Results/Area2 Phase/Area2_0-5turns.txt
- SI2_Data/Demonstration Problem 1/Exp1 Results/Area2 Phase/Area2_0turns.txt
- SI2_Data/Demonstration Problem 1/Exp1 Results/Area2 Phase/Area2_1-5turns.txt
- SI2_Data/Demonstration Problem 1/Exp1 Results/Area2 Phase/Area2_1turns.txt
- SI2_Data/Demonstration Problem 1/Exp1 Results/Area2 Phase/Area2_2-5turns.txt
- SI2_Data/Demonstration Problem 1/Exp1 Results/Area2 Phase/Area2_2turns.txt
- SI2_Data/Demonstration Problem 1/Exp1 Results/Area2 Phase/Phase_Histo_Area2.png
- SI2_Data/Demonstration Problem 1/Exp1 Results/Area2 Phase/Phase_Histo_summary.m
- SI2_Data/Demonstration Problem 1/Exp1 Results/Area2 Phase/Sample1_Area2_0-5turns_50um_3.002.png
- SI2_Data/Demonstration Problem 1/Exp1 Results/Area2 Phase/Sample1_Area2_0turns_50um_3.002.png
- SI2_Data/Demonstration Problem 1/Exp1 Results/Area2 Phase/Sample1_Area2_1_0turns_50um_3.006.png
- SI2_Data/Demonstration Problem 1/Exp1 Results/Area2 Phase/Sample1_Area2_1_5turns_50um_3.008.png
- SI2_Data/Demonstration Problem 1/Exp1 Results/Area2 Phase/Sample1_Area2_2_0turns_50um_3.010.png
- SI2_Data/Demonstration Problem 1/Exp1 Results/Area2 Phase/Sample1_Area2_2_5turns_50um_3.012.png
- SI2_Data/Demonstration Problem 1/Exp1/NsThumbnails.bin
- SI2_Data/Demonstration Problem 1/Exp1/Sample1-Area1-zoom.png
- SI2_Data/Demonstration Problem 1/Exp1/Sample1-Area1.png
- SI2_Data/Demonstration Problem 1/Exp1/Sample1-Area2-zoom.png
- SI2_Data/Demonstration Problem 1/Exp1/Sample1-Area2.png
- SI2_Data/Demonstration Problem 1/Exp1/Sample1_Area1_0turns_50um.001
- SI2_Data/Demonstration Problem 1/Exp1/Sample1_Area1_0_5turns_50um.003
- SI2_Data/Demonstration Problem 1/Exp1/Sample1_Area1_1_0turns_50um.005
- SI2_Data/Demonstration Problem 1/Exp1/Sample1_Area1_1_5turns_50um.007
- SI2_Data/Demonstration Problem 1/Exp1/Sample1_Area1_2_0turns_50um.009
- SI2_Data/Demonstration Problem 1/Exp1/Sample1_Area1_2_5turns_50um.011
- SI2_Data/Demonstration Problem 1/Exp1/Sample1_Area2_0turns_50um.002
- SI2_Data/Demonstration Problem 1/Exp1/Sample1_Area2_0_5turns_50um.004
- SI2_Data/Demonstration Problem 1/Exp1/Sample1_Area2_1_0turns_50um.006
- SI2_Data/Demonstration Problem 1/Exp1/Sample1_Area2_1_5turns_50um.008
- SI2_Data/Demonstration Problem 1/Exp1/Sample1_Area2_2_0turns_50um.010
- SI2_Data/Demonstration Problem 1/Exp1/Sample1_Area2_2_5turns_50um.012
- SI2_Data/Demonstration Problem 1/Exp1/tippre.000
- SI2_Data/Demonstration Problem 1/Exp2/
- SI2_Data/Demonstration Problem 1/Exp2 Results/
- SI2_Data/Demonstration Problem 1/Exp2 Results/0-25_phase.txt
- SI2_Data/Demonstration Problem 1/Exp2 Results/0-25_phase_histo.txt
- SI2_Data/Demonstration Problem 1/Exp2 Results/0-5_phase.txt
- SI2_Data/Demonstration Problem 1/Exp2 Results/0-5_phase_histo.txt
- SI2_Data/Demonstration Problem 1/Exp2 Results/0_phase.txt
- SI2_Data/Demonstration Problem 1/Exp2 Results/0_phase_histo.txt
- SI2_Data/Demonstration Problem 1/Exp2 Results/1-5_phase.txt
- SI2_Data/Demonstration Problem 1/Exp2 Results/1-5_phase_histo.txt
- SI2_Data/Demonstration Problem 1/Exp2 Results/Phase_Histo_summary.m
- SI2_Data/Demonstration Problem 1/Exp2 Results/sample3_turn0-25.png
- SI2_Data/Demonstration Problem 1/Exp2 Results/sample3_turn0-25_topo.png
- SI2_Data/Demonstration Problem 1/Exp2 Results/sample3_turn0-5.png
- SI2_Data/Demonstration Problem 1/Exp2 Results/sample3_turn0-5_topo.png
- SI2_Data/Demonstration Problem 1/Exp2 Results/sample3_turn0.png
- SI2_Data/Demonstration Problem 1/Exp2 Results/sample3_turn0_topo.png
- SI2_Data/Demonstration Problem 1/Exp2 Results/sample3_turn1-5.png
- SI2_Data/Demonstration Problem 1/Exp2 Results/sample3_turn1-5_topo.png
- SI2_Data/Demonstration Problem 1/Exp2 Results/Summary_Histo.png
- SI2_Data/Demonstration Problem 1/Exp2/NsThumbnails.bin
- SI2_Data/Demonstration Problem 1/Exp2/prefract.001
- SI2_Data/Demonstration Problem 1/Exp2/sample2_turn0.002
- SI2_Data/Demonstration Problem 1/Exp2/sample3.png
- SI2_Data/Demonstration Problem 1/Exp2/sample3_0-25turn.png
- SI2_Data/Demonstration Problem 1/Exp2/sample3_0-5turn.png
- SI2_Data/Demonstration Problem 1/Exp2/sample3_1-5turn.png
- SI2_Data/Demonstration Problem 1/Exp2/sample3_fracture.png
- SI2_Data/Demonstration Problem 1/Exp2/sample3_turn0-25.004
- SI2_Data/Demonstration Problem 1/Exp2/sample3_turn0-25_2
- SI2_Data/Demonstration Problem 1/Exp2/sample3_turn0-25_3
- SI2_Data/Demonstration Problem 1/Exp2/sample3_turn0-5.005
- SI2_Data/Demonstration Problem 1/Exp2/sample3_turn0-5_2
- SI2_Data/Demonstration Problem 1/Exp2/sample3_turn0.003
- SI2_Data/Demonstration Problem 1/Exp2/sample3_turn0_2
- SI2_Data/Demonstration Problem 1/Exp2/sample3_turn1-5.006
- SI2_Data/Demonstration Problem 1/Exp2/sample3_turn1-5_2
- SI2_Data/Demonstration Problem 1/Exp2/tippre.000
- SI2_Data/Demonstration Problem 1/Exp3/
- SI2_Data/Demonstration Problem 1/Exp3 Results/
- SI2_Data/Demonstration Problem 1/Exp3 Results/Height_turn0-25.txt
- SI2_Data/Demonstration Problem 1/Exp3 Results/Height_turn0-5.txt
- SI2_Data/Demonstration Problem 1/Exp3 Results/Height_turn0.txt
- SI2_Data/Demonstration Problem 1/Exp3 Results/Height_turn1-5.txt
- SI2_Data/Demonstration Problem 1/Exp3 Results/Height_turn1.txt
- SI2_Data/Demonstration Problem 1/Exp3 Results/Phase_turn0-25.txt
- SI2_Data/Demonstration Problem 1/Exp3 Results/Phase_turn0-5.txt
- SI2_Data/Demonstration Problem 1/Exp3 Results/Phase_turn0.txt
- SI2_Data/Demonstration Problem 1/Exp3 Results/Phase_turn1-5.txt
- SI2_Data/Demonstration Problem 1/Exp3 Results/Phase_turn1.txt
- SI2_Data/Demonstration Problem 1/Exp3/Area1.png
- SI2_Data/Demonstration Problem 1/Exp3/Area1_50um_turn0-25.002
- SI2_Data/Demonstration Problem 1/Exp3/Area1_50um_turn0-5.003
- SI2_Data/Demonstration Problem 1/Exp3/Area1_50um_turn0.001
- SI2_Data/Demonstration Problem 1/Exp3/Area1_50um_turn1-0.004
- SI2_Data/Demonstration Problem 1/Exp3/Area1_50um_turn1-5.005
- SI2_Data/Demonstration Problem 1/Exp3/Area1_zoom.png
- SI2_Data/Demonstration Problem 1/Exp3/NsThumbnails.bin
- SI2_Data/Demonstration Problem 1/Exp3/tippre.000
- SI2_Data/Demonstration Problem 2/
- SI2_Data/Demonstration Problem 2/0-0025mgmL/
- SI2_Data/Demonstration Problem 2/0-0025mgmL/Data/
- SI2_Data/Demonstration Problem 2/0-0025mgmL/Data/area1_eps246_turn_0.000
- SI2_Data/Demonstration Problem 2/0-0025mgmL/Data/area1_eps246_turn_1.001
- SI2_Data/Demonstration Problem 2/0-0025mgmL/Data/area1_eps246_turn_10.007
- SI2_Data/Demonstration Problem 2/0-0025mgmL/Data/area1_eps246_turn_10_1.txt
- SI2_Data/Demonstration Problem 2/0-0025mgmL/Data/area1_eps246_turn_10_2.txt
- SI2_Data/Demonstration Problem 2/0-0025mgmL/Data/area1_eps246_turn_10_3.txt
- SI2_Data/Demonstration Problem 2/0-0025mgmL/Data/area1_eps246_turn_10_4.txt
- SI2_Data/Demonstration Problem 2/0-0025mgmL/Data/area1_eps246_turn_14.008
- SI2_Data/Demonstration Problem 2/0-0025mgmL/Data/area1_eps246_turn_14_1.txt
- SI2_Data/Demonstration Problem 2/0-0025mgmL/Data/area1_eps246_turn_14_2.txt
- SI2_Data/Demonstration Problem 2/0-0025mgmL/Data/area1_eps246_turn_14_3.txt
- SI2_Data/Demonstration Problem 2/0-0025mgmL/Data/area1_eps246_turn_14_4.txt
- SI2_Data/Demonstration Problem 2/0-0025mgmL/Data/area1_eps246_turn_18.009
- SI2_Data/Demonstration Problem 2/0-0025mgmL/Data/area1_eps246_turn_18_1.txt
- SI2_Data/Demonstration Problem 2/0-0025mgmL/Data/area1_eps246_turn_18_2.txt
- SI2_Data/Demonstration Problem 2/0-0025mgmL/Data/area1_eps246_turn_18_3.txt
- SI2_Data/Demonstration Problem 2/0-0025mgmL/Data/area1_eps246_turn_18_4.txt
- SI2_Data/Demonstration Problem 2/0-0025mgmL/Data/area1_eps246_turn_18_5.txt
- SI2_Data/Demonstration Problem 2/0-0025mgmL/Data/area1_eps246_turn_2.002
- SI2_Data/Demonstration Problem 2/0-0025mgmL/Data/area1_eps246_turn_22.010
- SI2_Data/Demonstration Problem 2/0-0025mgmL/Data/area1_eps246_turn_22_1.txt
- SI2_Data/Demonstration Problem 2/0-0025mgmL/Data/area1_eps246_turn_22_2.txt
- SI2_Data/Demonstration Problem 2/0-0025mgmL/Data/area1_eps246_turn_22_3.txt
- SI2_Data/Demonstration Problem 2/0-0025mgmL/Data/area1_eps246_turn_22_4.txt
- SI2_Data/Demonstration Problem 2/0-0025mgmL/Data/area1_eps246_turn_22_5.txt
- SI2_Data/Demonstration Problem 2/0-0025mgmL/Data/area1_eps246_turn_3.003
- SI2_Data/Demonstration Problem 2/0-0025mgmL/Data/area1_eps246_turn_30.011
- SI2_Data/Demonstration Problem 2/0-0025mgmL/Data/area1_eps246_turn_30.012
- SI2_Data/Demonstration Problem 2/0-0025mgmL/Data/area1_eps246_turn_30_1.txt
- SI2_Data/Demonstration Problem 2/0-0025mgmL/Data/area1_eps246_turn_30_2.txt
- SI2_Data/Demonstration Problem 2/0-0025mgmL/Data/area1_eps246_turn_30_3.txt
- SI2_Data/Demonstration Problem 2/0-0025mgmL/Data/area1_eps246_turn_30_4.txt
- SI2_Data/Demonstration Problem 2/0-0025mgmL/Data/area1_eps246_turn_30_5.txt
- SI2_Data/Demonstration Problem 2/0-0025mgmL/Data/area1_eps246_turn_30_6.txt
- SI2_Data/Demonstration Problem 2/0-0025mgmL/Data/area1_eps246_turn_30_7.txt
- SI2_Data/Demonstration Problem 2/0-0025mgmL/Data/area1_eps246_turn_30_8.txt
- SI2_Data/Demonstration Problem 2/0-0025mgmL/Data/area1_eps246_turn_30_9.txt
- SI2_Data/Demonstration Problem 2/0-0025mgmL/Data/area1_eps246_turn_38.013
- SI2_Data/Demonstration Problem 2/0-0025mgmL/Data/area1_eps246_turn_38_1.txt
- SI2_Data/Demonstration Problem 2/0-0025mgmL/Data/area1_eps246_turn_38_2.txt
- SI2_Data/Demonstration Problem 2/0-0025mgmL/Data/area1_eps246_turn_38_3.txt
- SI2_Data/Demonstration Problem 2/0-0025mgmL/Data/area1_eps246_turn_38_4.txt
- SI2_Data/Demonstration Problem 2/0-0025mgmL/Data/area1_eps246_turn_38_5.txt
- SI2_Data/Demonstration Problem 2/0-0025mgmL/Data/area1_eps246_turn_3_1.txt
- SI2_Data/Demonstration Problem 2/0-0025mgmL/Data/area1_eps246_turn_3_2.txt
- SI2_Data/Demonstration Problem 2/0-0025mgmL/Data/area1_eps246_turn_4.004
- SI2_Data/Demonstration Problem 2/0-0025mgmL/Data/area1_eps246_turn_4_1.txt
- SI2_Data/Demonstration Problem 2/0-0025mgmL/Data/area1_eps246_turn_4_2.txt
- SI2_Data/Demonstration Problem 2/0-0025mgmL/Data/area1_eps246_turn_5.005
- SI2_Data/Demonstration Problem 2/0-0025mgmL/Data/area1_eps246_turn_5_1.txt
- SI2_Data/Demonstration Problem 2/0-0025mgmL/Data/area1_eps246_turn_5_2.txt
- SI2_Data/Demonstration Problem 2/0-0025mgmL/Data/area1_eps246_turn_5_3.txt
- SI2_Data/Demonstration Problem 2/0-0025mgmL/Data/area1_eps246_turn_5_4.txt
- SI2_Data/Demonstration Problem 2/0-0025mgmL/Data/area1_eps246_turn_6.006
- SI2_Data/Demonstration Problem 2/0-0025mgmL/Data/area1_eps246_turn_6_1.txt
- SI2_Data/Demonstration Problem 2/0-0025mgmL/Data/area1_eps246_turn_6_2.txt
- SI2_Data/Demonstration Problem 2/0-0025mgmL/Data/area1_eps246_turn_6_3.txt
- SI2_Data/Demonstration Problem 2/0-0025mgmL/Data/area1_eps246_turn_6_4.txt
- SI2_Data/Demonstration Problem 2/0-0025mgmL/Data/NsThumbnails.bin
- SI2_Data/Demonstration Problem 2/0-0025mgmL/Data/Scan area.png
- SI2_Data/Demonstration Problem 2/0-0025mgmL/Results/
- SI2_Data/Demonstration Problem 2/0-0025mgmL/Results/area1_eps246_turn_10.mat
- SI2_Data/Demonstration Problem 2/0-0025mgmL/Results/area1_eps246_turn_14.mat
- SI2_Data/Demonstration Problem 2/0-0025mgmL/Results/area1_eps246_turn_18.mat
- SI2_Data/Demonstration Problem 2/0-0025mgmL/Results/area1_eps246_turn_22.mat
- SI2_Data/Demonstration Problem 2/0-0025mgmL/Results/area1_eps246_turn_3.mat
- SI2_Data/Demonstration Problem 2/0-0025mgmL/Results/area1_eps246_turn_30.mat
- SI2_Data/Demonstration Problem 2/0-0025mgmL/Results/area1_eps246_turn_38.mat
- SI2_Data/Demonstration Problem 2/0-0025mgmL/Results/area1_eps246_turn_38_1.png
- SI2_Data/Demonstration Problem 2/0-0025mgmL/Results/area1_eps246_turn_4.mat
- SI2_Data/Demonstration Problem 2/0-0025mgmL/Results/area1_eps246_turn_5.mat
- SI2_Data/Demonstration Problem 2/0-0025mgmL/Results/area1_eps246_turn_6.mat
- SI2_Data/Demonstration Problem 2/0-0025mgmL/Results/Book1.xlsx
- SI2_Data/Demonstration Problem 2/0-0025mgmL/Results/Buckling_Experimental_Comparison.m
- SI2_Data/Demonstration Problem 2/0-0025mgmL/Results/Buckling_Experimental_Comparison_v2.m
- SI2_Data/Demonstration Problem 2/0-0025mgmL/Results/Exp_Theory_Sum.fig
- SI2_Data/Demonstration Problem 2/0-0025mgmL/Results/stat_data.mat
- SI2_Data/Demonstration Problem 2/0-01mgmL/
- SI2_Data/Demonstration Problem 2/0-01mgmL/Data/
- SI2_Data/Demonstration Problem 2/0-01mgmL/Data/Area1.png
- SI2_Data/Demonstration Problem 2/0-01mgmL/Data/area1_eps236.002
- SI2_Data/Demonstration Problem 2/0-01mgmL/Data/area1_eps236_0-25turn.003
- SI2_Data/Demonstration Problem 2/0-01mgmL/Data/area1_eps236_0-25turn.004
- SI2_Data/Demonstration Problem 2/0-01mgmL/Data/area1_eps236_0-25turn.005
- SI2_Data/Demonstration Problem 2/0-01mgmL/Data/Area2.png
- SI2_Data/Demonstration Problem 2/0-01mgmL/Data/area2_eps236_10-5turn.010
- SI2_Data/Demonstration Problem 2/0-01mgmL/Data/area2_eps236_14-5turn.011
- SI2_Data/Demonstration Problem 2/0-01mgmL/Data/area2_eps236_18-5turn.012
- SI2_Data/Demonstration Problem 2/0-01mgmL/Data/area2_eps236_2-5turn.006
- SI2_Data/Demonstration Problem 2/0-01mgmL/Data/area2_eps236_22-5turn.013
- SI2_Data/Demonstration Problem 2/0-01mgmL/Data/area2_eps236_30-5turn.014
- SI2_Data/Demonstration Problem 2/0-01mgmL/Data/area2_eps236_38-5turn.015
- SI2_Data/Demonstration Problem 2/0-01mgmL/Data/area2_eps236_4-5turn.007
- SI2_Data/Demonstration Problem 2/0-01mgmL/Data/area2_eps236_6-5turn.008
- SI2_Data/Demonstration Problem 2/0-01mgmL/Data/area2_eps236_8-5turn.009
- SI2_Data/Demonstration Problem 2/0-01mgmL/Data/area2_eps236_eps0.016
- SI2_Data/Demonstration Problem 2/0-01mgmL/Data/Area3.png
- SI2_Data/Demonstration Problem 2/0-01mgmL/Data/edge.001
- SI2_Data/Demonstration Problem 2/0-01mgmL/Data/NsThumbnails.bin
- SI2_Data/Demonstration Problem 2/0-01mgmL/Results/
- SI2_Data/Demonstration Problem 2/0-01mgmL/Results/221016_0-01mgmL_1-5.mat
- SI2_Data/Demonstration Problem 2/0-01mgmL/Results/221016_0-01mgmL_10-5.mat
- SI2_Data/Demonstration Problem 2/0-01mgmL/Results/221016_0-01mgmL_14-5.mat
- SI2_Data/Demonstration Problem 2/0-01mgmL/Results/221016_0-01mgmL_18-5.mat
- SI2_Data/Demonstration Problem 2/0-01mgmL/Results/221016_0-01mgmL_2-5.mat
- SI2_Data/Demonstration Problem 2/0-01mgmL/Results/221016_0-01mgmL_22-5.mat
- SI2_Data/Demonstration Problem 2/0-01mgmL/Results/221016_0-01mgmL_30-5.mat
- SI2_Data/Demonstration Problem 2/0-01mgmL/Results/221016_0-01mgmL_38-5.mat
- SI2_Data/Demonstration Problem 2/0-01mgmL/Results/221016_0-01mgmL_4-5.mat
- SI2_Data/Demonstration Problem 2/0-01mgmL/Results/221016_0-01mgmL_6-5.mat
- SI2_Data/Demonstration Problem 2/0-01mgmL/Results/221016_0-01mgmL_8-5.mat
- SI2_Data/Demonstration Problem 2/0-01mgmL/Results/Buckling_Experimental_Comparison.m
- SI2_Data/Demonstration Problem 2/0-01mgmL/Results/Exp_Theory_Sum.fig
- SI2_Data/Demonstration Problem 2/0-01mgmL/Results/stat_data.mat
- SI2_Data/Demonstration Problem 2/0-01mgmL/Results/Turns_exp.mat
