# Supplementary material for: Open-source micro-tensile testers via additive manufacturing for the mechanical characterization of thin films and papers
Source: PLoS One. 2018 May 29;13(5):e0197999. doi: 10.1371/journal.pone.0197999 (PMC5973562; doi:10.1371/journal.pone.0197999)
Supplement: S1 Data — (ZIP) [file pone.0197999.s002.zip › SI2_Data/Demonstration Problem 1/Exp1 Results/Area1 Height/Area1_0-5turns.txt]

-2.223213e+000	0.000000e+000
-7.715162e-001	1.525879e-003
-7.700979e-001	0.000000e+000
-7.686795e-001	0.000000e+000
-7.672611e-001	0.000000e+000
-7.658427e-001	0.000000e+000
-7.644244e-001	1.525879e-003
-7.630060e-001	0.000000e+000
-7.615877e-001	1.525879e-003
-7.601693e-001	1.525879e-003
-7.587509e-001	1.525879e-003
-7.573325e-001	1.525879e-003
-7.559142e-001	1.525879e-003
-7.544958e-001	1.525879e-003
-7.530775e-001	0.000000e+000
-7.516591e-001	0.000000e+000
-7.502408e-001	0.000000e+000
-7.488224e-001	1.525879e-003
-7.474040e-001	1.525879e-003
-7.459857e-001	0.000000e+000
-7.445673e-001	1.525879e-003
-7.431489e-001	0.000000e+000
-7.417306e-001	0.000000e+000
-7.403122e-001	0.000000e+000
-7.388938e-001	1.525879e-003
-7.374754e-001	0.000000e+000
-7.360571e-001	0.000000e+000
-7.346387e-001	1.525879e-003
-7.332204e-001	4.577637e-003
-7.318020e-001	0.000000e+000
-7.303836e-001	1.525879e-003
-7.289652e-001	0.000000e+000
-7.275469e-001	4.577637e-003
-7.261285e-001	3.051758e-003
-7.247102e-001	1.525879e-003
-7.232919e-001	0.000000e+000
-7.218734e-001	4.577637e-003
-7.204551e-001	1.525879e-003
-7.190367e-001	0.000000e+000
-7.176184e-001	3.051758e-003
-7.162000e-001	1.525879e-003
-7.147816e-001	3.051758e-003
-7.133632e-001	3.051758e-003
-7.119449e-001	1.525879e-003
-7.105265e-001	3.051758e-003
-7.091082e-001	3.051758e-003
-7.076898e-001	4.577637e-003
-7.062714e-001	1.525879e-003
-7.048531e-001	4.577637e-003
-7.034347e-001	4.577637e-003
-7.020163e-001	4.577637e-003
-7.005979e-001	6.103516e-003
-6.991796e-001	4.577637e-003
-6.977612e-001	4.577637e-003
-6.963429e-001	4.577637e-003
-6.949245e-001	6.103516e-003
-6.935061e-001	3.051758e-003
-6.920877e-001	4.577637e-003
-6.906694e-001	3.051758e-003
-6.892511e-001	3.051758e-003
-6.878327e-001	1.525879e-003
-6.864143e-001	4.577637e-003
-6.849959e-001	7.629395e-003
-6.835776e-001	3.051758e-003
-6.821592e-001	6.103516e-003
-6.807409e-001	6.103516e-003
-6.793225e-001	6.103516e-003
-6.779041e-001	6.103516e-003
-6.764857e-001	1.525879e-003
-6.750674e-001	9.155273e-003
-6.736490e-001	3.051758e-003
-6.722307e-001	6.103516e-003
-6.708123e-001	6.103516e-003
-6.693939e-001	4.577637e-003
-6.679755e-001	7.629395e-003
-6.665572e-001	1.068115e-002
-6.651388e-001	1.068115e-002
-6.637205e-001	7.629395e-003
-6.623021e-001	3.051758e-003
-6.608837e-001	7.629395e-003
-6.594654e-001	4.577637e-003
-6.580470e-001	7.629395e-003
-6.566286e-001	7.629395e-003
-6.552103e-001	9.155273e-003
-6.537919e-001	9.155273e-003
-6.523736e-001	7.629395e-003
-6.509552e-001	7.629395e-003
-6.495368e-001	7.629395e-003
-6.481184e-001	9.155273e-003
-6.467001e-001	1.525879e-002
-6.452817e-001	2.136230e-002
-6.438634e-001	1.678467e-002
-6.424450e-001	1.220703e-002
-6.410266e-001	1.525879e-002
-6.396082e-001	2.136230e-002
-6.381899e-001	1.373291e-002
-6.367715e-001	1.678467e-002
-6.353532e-001	1.831055e-002
-6.339348e-001	1.373291e-002
-6.325164e-001	1.373291e-002
-6.310980e-001	1.220703e-002
-6.296797e-001	1.373291e-002
-6.282614e-001	1.373291e-002
-6.268430e-001	2.593994e-002
-6.254246e-001	1.373291e-002
-6.240062e-001	1.983643e-002
-6.225879e-001	1.373291e-002
-6.211695e-001	2.441406e-002
-6.197512e-001	1.678467e-002
-6.183328e-001	1.525879e-002
-6.169144e-001	1.678467e-002
-6.154960e-001	2.288818e-002
-6.140777e-001	9.155273e-003
-6.126593e-001	1.983643e-002
-6.112409e-001	2.746582e-002
-6.098226e-001	3.051758e-002
-6.084042e-001	2.288818e-002
-6.069859e-001	2.441406e-002
-6.055675e-001	2.136230e-002
-6.041491e-001	2.136230e-002
-6.027307e-001	2.746582e-002
-6.013124e-001	2.593994e-002
-5.998940e-001	3.662109e-002
-5.984757e-001	2.441406e-002
-5.970573e-001	3.204346e-002
-5.956389e-001	5.493164e-002
-5.942206e-001	3.814697e-002
-5.928022e-001	2.288818e-002
-5.913839e-001	3.051758e-002
-5.899655e-001	3.204346e-002
-5.885471e-001	2.899170e-002
-5.871287e-001	3.509521e-002
-5.857104e-001	3.662109e-002
-5.842920e-001	2.899170e-002
-5.828736e-001	2.899170e-002
-5.814553e-001	3.204346e-002
-5.800369e-001	1.831055e-002
-5.786185e-001	2.899170e-002
-5.772002e-001	3.814697e-002
-5.757818e-001	4.577637e-002
-5.743635e-001	3.051758e-002
-5.729451e-001	2.899170e-002
-5.715267e-001	1.678467e-002
-5.701083e-001	3.509521e-002
-5.686900e-001	3.051758e-002
-5.672716e-001	3.356934e-002
-5.658533e-001	3.356934e-002
-5.644349e-001	3.051758e-002
-5.630166e-001	4.119873e-002
-5.615982e-001	3.662109e-002
-5.601798e-001	2.746582e-002
-5.587614e-001	5.035400e-002
-5.573431e-001	3.509521e-002
-5.559247e-001	5.645752e-002
-5.545064e-001	2.746582e-002
-5.530879e-001	4.730225e-002
-5.516696e-001	3.509521e-002
-5.502512e-001	4.577637e-002
-5.488329e-001	4.730225e-002
-5.474145e-001	3.051758e-002
-5.459962e-001	3.662109e-002
-5.445778e-001	4.882813e-002
-5.431594e-001	3.051758e-002
-5.417410e-001	4.577637e-002
-5.403227e-001	5.645752e-002
-5.389043e-001	6.103516e-002
-5.374859e-001	6.408691e-002
-5.360676e-001	5.187988e-002
-5.346492e-001	5.950928e-002
-5.332309e-001	6.866455e-002
-5.318125e-001	6.103516e-002
-5.303941e-001	6.561279e-002
-5.289758e-001	5.798340e-002
-5.275574e-001	6.103516e-002
-5.261390e-001	4.882813e-002
-5.247207e-001	5.950928e-002
-5.233023e-001	7.629395e-002
-5.218839e-001	8.087158e-002
-5.204656e-001	6.561279e-002
-5.190472e-001	5.340576e-002
-5.176288e-001	7.171631e-002
-5.162105e-001	7.781982e-002
-5.147921e-001	6.713867e-002
-5.133737e-001	3.662109e-002
-5.119554e-001	9.613037e-002
-5.105370e-001	6.713867e-002
-5.091186e-001	8.239746e-002
-5.077003e-001	9.002686e-002
-5.062819e-001	8.239746e-002
-5.048636e-001	5.950928e-002
-5.034452e-001	7.171631e-002
-5.020268e-001	9.918213e-002
-5.006085e-001	7.781982e-002
-4.991901e-001	9.002686e-002
-4.977717e-001	8.392334e-002
-4.963534e-001	9.918213e-002
-4.949350e-001	7.781982e-002
-4.935166e-001	8.850098e-002
-4.920983e-001	8.392334e-002
-4.906799e-001	8.850098e-002
-4.892615e-001	1.068115e-001
-4.878432e-001	8.697510e-002
-4.864248e-001	1.007080e-001
-4.850065e-001	1.113892e-001
-4.835881e-001	1.205444e-001
-4.821697e-001	1.129150e-001
-4.807513e-001	9.460449e-002
-4.793330e-001	1.266479e-001
-4.779146e-001	1.266479e-001
-4.764962e-001	1.190186e-001
-4.750779e-001	1.281738e-001
-4.736595e-001	1.373291e-001
-4.722411e-001	1.235962e-001
-4.708228e-001	1.358032e-001
-4.694044e-001	1.312256e-001
-4.679861e-001	1.312256e-001
-4.665677e-001	1.327515e-001
-4.651493e-001	1.510620e-001
-4.637310e-001	1.617432e-001
-4.623126e-001	1.220703e-001
-4.608942e-001	1.358032e-001
-4.594759e-001	1.220703e-001
-4.580575e-001	1.373291e-001
-4.566391e-001	1.327515e-001
-4.552208e-001	1.708984e-001
-4.538024e-001	1.525879e-001
-4.523841e-001	1.480103e-001
-4.509657e-001	1.266479e-001
-4.495473e-001	1.647949e-001
-4.481290e-001	1.403809e-001
-4.467106e-001	1.449585e-001
-4.452922e-001	1.449585e-001
-4.438739e-001	1.464844e-001
-4.424555e-001	1.602173e-001
-4.410371e-001	1.541138e-001
-4.396187e-001	1.617432e-001
-4.382004e-001	1.785278e-001
-4.367820e-001	1.693726e-001
-4.353637e-001	1.770020e-001
-4.339453e-001	1.815796e-001
-4.325269e-001	1.571655e-001
-4.311086e-001	1.739502e-001
-4.296902e-001	1.556396e-001
-4.282718e-001	1.861572e-001
-4.268535e-001	1.617432e-001
-4.254351e-001	1.602173e-001
-4.240167e-001	1.815796e-001
-4.225984e-001	1.525879e-001
-4.211800e-001	1.922607e-001
-4.197616e-001	1.922607e-001
-4.183433e-001	1.739502e-001
-4.169249e-001	1.770020e-001
-4.155065e-001	2.059937e-001
-4.140882e-001	1.983643e-001
-4.126698e-001	2.014160e-001
-4.112514e-001	1.663208e-001
-4.098331e-001	1.953125e-001
-4.084147e-001	2.014160e-001
-4.069964e-001	2.166748e-001
-4.055780e-001	2.075195e-001
-4.041596e-001	2.120972e-001
-4.027413e-001	2.243042e-001
-4.013229e-001	1.770020e-001
-3.999045e-001	2.151489e-001
-3.984862e-001	2.044678e-001
-3.970678e-001	1.739502e-001
-3.956494e-001	2.090454e-001
-3.942311e-001	2.120972e-001
-3.928127e-001	1.937866e-001
-3.913943e-001	1.754761e-001
-3.899760e-001	1.922607e-001
-3.885576e-001	2.090454e-001
-3.871392e-001	1.983643e-001
-3.857209e-001	2.243042e-001
-3.843025e-001	2.304077e-001
-3.828841e-001	1.892090e-001
-3.814658e-001	2.029419e-001
-3.800474e-001	2.243042e-001
-3.786290e-001	1.785278e-001
-3.772107e-001	2.044678e-001
-3.757923e-001	1.785278e-001
-3.743740e-001	1.922607e-001
-3.729556e-001	1.800537e-001
-3.715372e-001	1.754761e-001
-3.701189e-001	2.334595e-001
-3.687005e-001	2.059937e-001
-3.672821e-001	2.090454e-001
-3.658638e-001	2.059937e-001
-3.644454e-001	1.800537e-001
-3.630270e-001	1.876831e-001
-3.616086e-001	2.044678e-001
-3.601903e-001	1.892090e-001
-3.587720e-001	2.365112e-001
-3.573536e-001	2.166748e-001
-3.559352e-001	1.907349e-001
-3.545168e-001	2.304077e-001
-3.530985e-001	2.197266e-001
-3.516801e-001	2.197266e-001
-3.502617e-001	2.044678e-001
-3.488434e-001	2.090454e-001
-3.474250e-001	1.846313e-001
-3.460066e-001	1.861572e-001
-3.445883e-001	2.639771e-001
-3.431699e-001	2.182007e-001
-3.417516e-001	2.151489e-001
-3.403332e-001	2.197266e-001
-3.389148e-001	2.059937e-001
-3.374965e-001	2.059937e-001
-3.360781e-001	1.983643e-001
-3.346597e-001	2.120972e-001
-3.332414e-001	1.968384e-001
-3.318230e-001	2.182007e-001
-3.304046e-001	2.395630e-001
-3.289863e-001	2.166748e-001
-3.275679e-001	1.953125e-001
-3.261495e-001	1.922607e-001
-3.247312e-001	2.166748e-001
-3.233128e-001	2.029419e-001
-3.218944e-001	2.304077e-001
-3.204761e-001	2.182007e-001
-3.190577e-001	2.105713e-001
-3.176393e-001	2.243042e-001
-3.162210e-001	2.426147e-001
-3.148026e-001	2.044678e-001
-3.133842e-001	2.258301e-001
-3.119659e-001	2.182007e-001
-3.105475e-001	2.212524e-001
-3.091291e-001	2.090454e-001
-3.077108e-001	2.227783e-001
-3.062924e-001	2.197266e-001
-3.048740e-001	2.334595e-001
-3.034557e-001	2.349854e-001
-3.020373e-001	2.319336e-001
-3.006190e-001	2.349854e-001
-2.992006e-001	2.075195e-001
-2.977822e-001	2.136230e-001
-2.963639e-001	2.243042e-001
-2.949455e-001	2.517700e-001
-2.935271e-001	2.227783e-001
-2.921088e-001	2.090454e-001
-2.906904e-001	2.182007e-001
-2.892720e-001	2.105713e-001
-2.878537e-001	2.609253e-001
-2.864353e-001	2.456665e-001
-2.850170e-001	2.426147e-001
-2.835986e-001	2.471924e-001
-2.821802e-001	2.120972e-001
-2.807619e-001	2.212524e-001
-2.793435e-001	2.304077e-001
-2.779251e-001	2.441406e-001
-2.765067e-001	2.136230e-001
-2.750884e-001	2.548218e-001
-2.736700e-001	2.395630e-001
-2.722516e-001	2.334595e-001
-2.708333e-001	2.304077e-001
-2.694149e-001	2.395630e-001
-2.679966e-001	2.349854e-001
-2.665782e-001	2.685547e-001
-2.651598e-001	2.136230e-001
-2.637415e-001	2.609253e-001
-2.623231e-001	2.273560e-001
-2.609047e-001	2.304077e-001
-2.594864e-001	2.456665e-001
-2.580680e-001	2.044678e-001
-2.566496e-001	2.380371e-001
-2.552313e-001	2.441406e-001
-2.538129e-001	2.548218e-001
-2.523946e-001	2.426147e-001
-2.509762e-001	2.716064e-001
-2.495578e-001	2.441406e-001
-2.481395e-001	2.151489e-001
-2.467211e-001	2.319336e-001
-2.453027e-001	2.090454e-001
-2.438844e-001	2.319336e-001
-2.424660e-001	1.983643e-001
-2.410476e-001	2.304077e-001
-2.396292e-001	1.968384e-001
-2.382109e-001	2.304077e-001
-2.367925e-001	2.593994e-001
-2.353742e-001	2.212524e-001
-2.339558e-001	1.678467e-001
-2.325374e-001	2.243042e-001
-2.311191e-001	2.120972e-001
-2.297007e-001	1.968384e-001
-2.282823e-001	2.136230e-001
-2.268639e-001	1.907349e-001
-2.254456e-001	2.166748e-001
-2.240272e-001	2.304077e-001
-2.226089e-001	2.258301e-001
-2.211905e-001	1.983643e-001
-2.197722e-001	2.014160e-001
-2.183537e-001	1.617432e-001
-2.169354e-001	2.304077e-001
-2.155170e-001	1.861572e-001
-2.140987e-001	2.197266e-001
-2.126803e-001	2.151489e-001
-2.112619e-001	2.059937e-001
-2.098436e-001	2.029419e-001
-2.084252e-001	2.182007e-001
-2.070069e-001	1.770020e-001
-2.055885e-001	2.075195e-001
-2.041701e-001	1.953125e-001
-2.027517e-001	1.998901e-001
-2.013334e-001	2.059937e-001
-1.999150e-001	1.861572e-001
-1.984967e-001	2.059937e-001
-1.970783e-001	1.907349e-001
-1.956599e-001	1.770020e-001
-1.942416e-001	2.105713e-001
-1.928232e-001	1.983643e-001
-1.914049e-001	1.800537e-001
-1.899865e-001	2.044678e-001
-1.885681e-001	2.212524e-001
-1.871497e-001	1.739502e-001
-1.857314e-001	2.029419e-001
-1.843130e-001	2.288818e-001
-1.828947e-001	1.922607e-001
-1.814763e-001	2.258301e-001
-1.800579e-001	1.937866e-001
-1.786396e-001	1.861572e-001
-1.772212e-001	2.075195e-001
-1.758028e-001	1.556396e-001
-1.743844e-001	1.754761e-001
-1.729661e-001	1.800537e-001
-1.715477e-001	1.800537e-001
-1.701294e-001	1.632690e-001
-1.687110e-001	1.892090e-001
-1.672926e-001	1.815796e-001
-1.658742e-001	2.227783e-001
-1.644559e-001	1.693726e-001
-1.630375e-001	2.014160e-001
-1.616192e-001	1.754761e-001
-1.602008e-001	1.907349e-001
-1.587824e-001	1.953125e-001
-1.573641e-001	1.754761e-001
-1.559457e-001	1.495361e-001
-1.545274e-001	1.724243e-001
-1.531090e-001	1.922607e-001
-1.516906e-001	2.182007e-001
-1.502722e-001	1.586914e-001
-1.488539e-001	1.907349e-001
-1.474355e-001	1.785278e-001
-1.460172e-001	1.556396e-001
-1.445988e-001	1.708984e-001
-1.431804e-001	1.785278e-001
-1.417621e-001	1.815796e-001
-1.403437e-001	1.541138e-001
-1.389253e-001	1.861572e-001
-1.375069e-001	1.739502e-001
-1.360886e-001	1.541138e-001
-1.346702e-001	1.678467e-001
-1.332519e-001	1.846313e-001
-1.318335e-001	1.571655e-001
-1.304151e-001	1.602173e-001
-1.289967e-001	1.785278e-001
-1.275784e-001	1.464844e-001
-1.261600e-001	1.724243e-001
-1.247417e-001	1.800537e-001
-1.233233e-001	1.556396e-001
-1.219049e-001	1.663208e-001
-1.204866e-001	1.586914e-001
-1.190682e-001	1.724243e-001
-1.176499e-001	1.312256e-001
-1.162315e-001	1.846313e-001
-1.148131e-001	1.693726e-001
-1.133947e-001	1.846313e-001
-1.119764e-001	1.708984e-001
-1.105580e-001	1.510620e-001
-1.091397e-001	1.953125e-001
-1.077213e-001	1.663208e-001
-1.063029e-001	1.663208e-001
-1.048846e-001	1.754761e-001
-1.034662e-001	1.770020e-001
-1.020478e-001	1.632690e-001
-1.006294e-001	1.678467e-001
-9.921108e-002	1.861572e-001
-9.779273e-002	1.556396e-001
-9.637437e-002	1.434326e-001
-9.495602e-002	1.403809e-001
-9.353766e-002	1.480103e-001
-9.211925e-002	1.815796e-001
-9.070089e-002	1.678467e-001
-8.928254e-002	1.449585e-001
-8.786419e-002	1.556396e-001
-8.644584e-002	1.571655e-001
-8.502742e-002	1.663208e-001
-8.360907e-002	1.525879e-001
-8.219072e-002	1.296997e-001
-8.077236e-002	1.403809e-001
-7.935401e-002	1.617432e-001
-7.793559e-002	1.525879e-001
-7.651724e-002	1.464844e-001
-7.509889e-002	1.480103e-001
-7.368053e-002	1.266479e-001
-7.226218e-002	1.174927e-001
-7.084376e-002	1.495361e-001
-6.942541e-002	1.342773e-001
-6.800705e-002	1.510620e-001
-6.658870e-002	1.312256e-001
-6.517035e-002	1.403809e-001
-6.375193e-002	1.525879e-001
-6.233358e-002	1.541138e-001
-6.091523e-002	1.663208e-001
-5.949687e-002	1.449585e-001
-5.807852e-002	1.419067e-001
-5.666017e-002	1.464844e-001
-5.524175e-002	1.159668e-001
-5.382340e-002	1.174927e-001
-5.240505e-002	1.296997e-001
-5.098669e-002	1.296997e-001
-4.956834e-002	1.037598e-001
-4.814992e-002	1.434326e-001
-4.673157e-002	1.220703e-001
-4.531322e-002	1.174927e-001
-4.389486e-002	1.403809e-001
-4.247651e-002	1.388550e-001
-4.105809e-002	1.510620e-001
-3.963974e-002	1.480103e-001
-3.822139e-002	1.190186e-001
-3.680303e-002	1.190186e-001
-3.538468e-002	1.449585e-001
-3.396627e-002	1.373291e-001
-3.254791e-002	1.190186e-001
-3.112956e-002	1.159668e-001
-2.971121e-002	1.174927e-001
-2.829285e-002	1.312256e-001
-2.687450e-002	1.281738e-001
-2.545608e-002	1.312256e-001
-2.403773e-002	1.205444e-001
-2.261938e-002	1.419067e-001
-2.120102e-002	1.358032e-001
-1.978267e-002	9.307861e-002
-1.836425e-002	1.113892e-001
-1.694590e-002	1.129150e-001
-1.552755e-002	1.373291e-001
-1.410919e-002	1.144409e-001
-1.269084e-002	9.307861e-002
-1.127243e-002	1.068115e-001
-9.854072e-003	1.190186e-001
-8.435719e-003	1.296997e-001
-7.017366e-003	1.098633e-001
-5.599013e-003	1.266479e-001
-4.180596e-003	1.296997e-001
-2.762243e-003	1.220703e-001
-1.343890e-003	1.205444e-001
7.446290e-005	1.190186e-001
1.492816e-003	1.220703e-001
2.911233e-003	9.918213e-002
4.329586e-003	1.159668e-001
5.747939e-003	1.144409e-001
7.166292e-003	1.022339e-001
8.584645e-003	1.190186e-001
1.000300e-002	1.144409e-001
1.142141e-002	1.281738e-001
1.283977e-002	1.083374e-001
1.425812e-002	1.113892e-001
1.567647e-002	1.052856e-001
1.709483e-002	1.144409e-001
1.851324e-002	9.155273e-002
1.993160e-002	1.037598e-001
2.134995e-002	1.296997e-001
2.276830e-002	1.083374e-001
2.418666e-002	1.403809e-001
2.560507e-002	1.007080e-001
2.702343e-002	1.098633e-001
2.844178e-002	9.002686e-002
2.986013e-002	1.052856e-001
3.127849e-002	1.022339e-001
3.269690e-002	9.765625e-002
3.411525e-002	1.174927e-001
3.553361e-002	8.239746e-002
3.695196e-002	1.251221e-001
3.837031e-002	1.174927e-001
3.978867e-002	1.052856e-001
4.120708e-002	1.083374e-001
4.262544e-002	1.068115e-001
4.404379e-002	1.174927e-001
4.546214e-002	1.083374e-001
4.688049e-002	8.544922e-002
4.829891e-002	9.918213e-002
4.971726e-002	1.205444e-001
5.113562e-002	1.068115e-001
5.255397e-002	1.129150e-001
5.397233e-002	9.613037e-002
5.539074e-002	9.155273e-002
5.680910e-002	9.918213e-002
5.822745e-002	8.544922e-002
5.964580e-002	7.934570e-002
6.106416e-002	8.697510e-002
6.248257e-002	9.002686e-002
6.390092e-002	1.037598e-001
6.531928e-002	9.307861e-002
6.673763e-002	9.613037e-002
6.815598e-002	9.460449e-002
6.957440e-002	8.392334e-002
7.099275e-002	9.155273e-002
7.241110e-002	7.934570e-002
7.382946e-002	8.392334e-002
7.524781e-002	7.629395e-002
7.666616e-002	8.087158e-002
7.808458e-002	8.239746e-002
7.950293e-002	7.629395e-002
8.092129e-002	6.561279e-002
8.233964e-002	7.171631e-002
8.375800e-002	6.408691e-002
8.517641e-002	6.866455e-002
8.659476e-002	8.697510e-002
8.801312e-002	8.697510e-002
8.943147e-002	7.781982e-002
9.084982e-002	8.697510e-002
9.226824e-002	9.002686e-002
9.368659e-002	7.629395e-002
9.510494e-002	7.629395e-002
9.652330e-002	8.850098e-002
9.794165e-002	8.087158e-002
9.936007e-002	6.408691e-002
1.007784e-001	6.408691e-002
1.021968e-001	7.019043e-002
1.036151e-001	7.171631e-002
1.050335e-001	4.882813e-002
1.064518e-001	7.171631e-002
1.078702e-001	5.798340e-002
1.092886e-001	5.950928e-002
1.107070e-001	7.629395e-002
1.121253e-001	6.103516e-002
1.135437e-001	5.950928e-002
1.149621e-001	5.340576e-002
1.163804e-001	7.476807e-002
1.177988e-001	5.950928e-002
1.192171e-001	8.087158e-002
1.206355e-001	9.002686e-002
1.220539e-001	7.934570e-002
1.234723e-001	6.408691e-002
1.248906e-001	7.019043e-002
1.263090e-001	7.476807e-002
1.277273e-001	5.493164e-002
1.291457e-001	6.561279e-002
1.305641e-001	4.882813e-002
1.319824e-001	8.392334e-002
1.334008e-001	8.544922e-002
1.348191e-001	6.103516e-002
1.362375e-001	6.561279e-002
1.376559e-001	5.340576e-002
1.390743e-001	5.187988e-002
1.404926e-001	5.950928e-002
1.419110e-001	7.324219e-002
1.433293e-001	5.340576e-002
1.447477e-001	6.408691e-002
1.461661e-001	7.019043e-002
1.475845e-001	4.730225e-002
1.490028e-001	6.408691e-002
1.504212e-001	6.561279e-002
1.518396e-001	6.256104e-002
1.532579e-001	7.324219e-002
1.546763e-001	6.713867e-002
1.560946e-001	5.798340e-002
1.575130e-001	7.629395e-002
1.589314e-001	5.340576e-002
1.603498e-001	6.561279e-002
1.617681e-001	5.798340e-002
1.631865e-001	5.798340e-002
1.646048e-001	5.798340e-002
1.660232e-001	5.187988e-002
1.674416e-001	6.866455e-002
1.688599e-001	6.408691e-002
1.702783e-001	5.493164e-002
1.716966e-001	7.629395e-002
1.731150e-001	7.019043e-002
1.745334e-001	6.256104e-002
1.759518e-001	4.425049e-002
1.773701e-001	7.476807e-002
1.787885e-001	5.340576e-002
1.802068e-001	5.798340e-002
1.816252e-001	6.561279e-002
1.830436e-001	7.171631e-002
1.844620e-001	5.340576e-002
1.858803e-001	6.103516e-002
1.872987e-001	6.561279e-002
1.887171e-001	5.645752e-002
1.901354e-001	3.814697e-002
1.915538e-001	5.950928e-002
1.929721e-001	6.256104e-002
1.943905e-001	5.950928e-002
1.958089e-001	6.713867e-002
1.972273e-001	4.577637e-002
1.986456e-001	5.798340e-002
2.000640e-001	7.476807e-002
2.014823e-001	5.187988e-002
2.029007e-001	4.730225e-002
2.043191e-001	5.035400e-002
2.057374e-001	5.187988e-002
2.071558e-001	5.493164e-002
2.085741e-001	4.730225e-002
2.099925e-001	7.171631e-002
2.114109e-001	5.493164e-002
2.128293e-001	6.561279e-002
2.142476e-001	5.798340e-002
2.156660e-001	5.035400e-002
2.170843e-001	5.493164e-002
2.185027e-001	6.256104e-002
2.199211e-001	5.950928e-002
2.213394e-001	5.340576e-002
2.227578e-001	5.493164e-002
2.241762e-001	6.103516e-002
2.255946e-001	5.493164e-002
2.270129e-001	6.561279e-002
2.284313e-001	3.967285e-002
2.298496e-001	5.187988e-002
2.312680e-001	6.103516e-002
2.326864e-001	4.425049e-002
2.341048e-001	7.324219e-002
2.355231e-001	4.119873e-002
2.369415e-001	5.493164e-002
2.383598e-001	4.882813e-002
2.397782e-001	6.561279e-002
2.411966e-001	5.187988e-002
2.426149e-001	4.577637e-002
2.440333e-001	6.561279e-002
2.454516e-001	5.645752e-002
2.468700e-001	4.577637e-002
2.482884e-001	3.662109e-002
2.497068e-001	3.814697e-002
2.511251e-001	2.899170e-002
2.525435e-001	5.950928e-002
2.539618e-001	5.493164e-002
2.553802e-001	5.035400e-002
2.567986e-001	3.509521e-002
2.582169e-001	5.035400e-002
2.596353e-001	3.814697e-002
2.610537e-001	4.272461e-002
2.624721e-001	4.730225e-002
2.638904e-001	5.340576e-002
2.653088e-001	5.950928e-002
2.667271e-001	4.882813e-002
2.681455e-001	4.882813e-002
2.695638e-001	4.272461e-002
2.709822e-001	4.730225e-002
2.724006e-001	4.577637e-002
2.738190e-001	4.119873e-002
2.752373e-001	4.119873e-002
2.766557e-001	3.509521e-002
2.780741e-001	4.272461e-002
2.794924e-001	5.187988e-002
2.809108e-001	4.577637e-002
2.823292e-001	2.899170e-002
2.837475e-001	3.509521e-002
2.851659e-001	2.899170e-002
2.865843e-001	4.425049e-002
2.880026e-001	6.561279e-002
2.894210e-001	5.187988e-002
2.908393e-001	4.272461e-002
2.922577e-001	5.035400e-002
2.936761e-001	3.509521e-002
2.950945e-001	2.288818e-002
2.965128e-001	5.035400e-002
2.979311e-001	3.051758e-002
2.993495e-001	3.814697e-002
3.007679e-001	4.425049e-002
3.021862e-001	3.967285e-002
3.036047e-001	3.051758e-002
3.050230e-001	2.899170e-002
3.064414e-001	3.509521e-002
3.078598e-001	4.272461e-002
3.092781e-001	3.356934e-002
3.106965e-001	3.051758e-002
3.121148e-001	5.187988e-002
3.135331e-001	3.967285e-002
3.149515e-001	5.187988e-002
3.163699e-001	5.493164e-002
3.177884e-001	4.425049e-002
3.192067e-001	3.814697e-002
3.206250e-001	5.035400e-002
3.220434e-001	3.662109e-002
3.234618e-001	5.187988e-002
3.248801e-001	2.746582e-002
3.262985e-001	4.882813e-002
3.277168e-001	6.561279e-002
3.291352e-001	4.882813e-002
3.305535e-001	5.798340e-002
3.319719e-001	4.272461e-002
3.333903e-001	3.051758e-002
3.348087e-001	2.899170e-002
3.362271e-001	3.662109e-002
3.376454e-001	3.356934e-002
3.390638e-001	5.340576e-002
3.404821e-001	4.730225e-002
3.419005e-001	4.119873e-002
3.433188e-001	3.509521e-002
3.447372e-001	4.730225e-002
3.461555e-001	3.967285e-002
3.475740e-001	3.814697e-002
3.489924e-001	5.187988e-002
3.504107e-001	3.814697e-002
3.518291e-001	3.662109e-002
3.532474e-001	5.035400e-002
3.546658e-001	4.882813e-002
3.560841e-001	5.493164e-002
3.575025e-001	4.119873e-002
3.589208e-001	4.730225e-002
3.603392e-001	3.662109e-002
3.617575e-001	5.035400e-002
3.631760e-001	4.272461e-002
3.645944e-001	3.356934e-002
3.660127e-001	5.187988e-002
3.674311e-001	4.425049e-002
3.688494e-001	5.493164e-002
3.702678e-001	3.662109e-002
3.716862e-001	3.662109e-002
3.731045e-001	4.119873e-002
3.745228e-001	4.730225e-002
3.759412e-001	3.967285e-002
3.773597e-001	4.577637e-002
3.787780e-001	4.577637e-002
3.801964e-001	3.509521e-002
3.816147e-001	4.577637e-002
3.830331e-001	3.509521e-002
3.844515e-001	3.662109e-002
3.858698e-001	3.356934e-002
3.872882e-001	3.204346e-002
3.887065e-001	4.882813e-002
3.901249e-001	3.051758e-002
3.915432e-001	4.425049e-002
3.929617e-001	3.662109e-002
3.943800e-001	2.593994e-002
3.957984e-001	3.814697e-002
3.972168e-001	2.441406e-002
3.986351e-001	2.593994e-002
4.000535e-001	3.662109e-002
4.014718e-001	2.746582e-002
4.028902e-001	2.746582e-002
4.043085e-001	2.288818e-002
4.057269e-001	2.288818e-002
4.071454e-001	2.288818e-002
4.085637e-001	1.983643e-002
4.099821e-001	2.593994e-002
4.114004e-001	3.509521e-002
4.128188e-001	2.593994e-002
4.142371e-001	2.441406e-002
4.156555e-001	3.509521e-002
4.170738e-001	2.746582e-002
4.184922e-001	1.983643e-002
4.199105e-001	2.441406e-002
4.213289e-001	3.051758e-002
4.227474e-001	1.373291e-002
4.241657e-001	3.204346e-002
4.255841e-001	3.509521e-002
4.270024e-001	3.967285e-002
4.284208e-001	3.051758e-002
4.298391e-001	2.593994e-002
4.312575e-001	1.983643e-002
4.326758e-001	3.509521e-002
4.340942e-001	3.814697e-002
4.355125e-001	3.814697e-002
4.369310e-001	2.899170e-002
4.383494e-001	2.136230e-002
4.397677e-001	3.662109e-002
4.411861e-001	2.746582e-002
4.426044e-001	2.593994e-002
4.440228e-001	2.441406e-002
4.454411e-001	2.593994e-002
4.468595e-001	2.593994e-002
4.482779e-001	1.525879e-002
4.496962e-001	1.525879e-002
4.511145e-001	1.525879e-002
4.525330e-001	2.136230e-002
4.539514e-001	2.746582e-002
4.553697e-001	2.136230e-002
4.567881e-001	3.204346e-002
4.582064e-001	2.441406e-002
4.596248e-001	1.831055e-002
4.610432e-001	1.220703e-002
4.624615e-001	2.136230e-002
4.638799e-001	2.593994e-002
4.652982e-001	1.220703e-002
4.667167e-001	1.983643e-002
4.681351e-001	2.288818e-002
4.695534e-001	1.831055e-002
4.709717e-001	1.983643e-002
4.723901e-001	2.899170e-002
4.738085e-001	1.525879e-002
4.752268e-001	2.441406e-002
4.766452e-001	2.136230e-002
4.780635e-001	2.746582e-002
4.794819e-001	2.136230e-002
4.809003e-001	1.831055e-002
4.823187e-001	2.136230e-002
4.837370e-001	2.746582e-002
4.851554e-001	3.051758e-002
4.865738e-001	1.678467e-002
4.879921e-001	1.525879e-002
4.894105e-001	1.831055e-002
4.908288e-001	2.136230e-002
4.922472e-001	2.899170e-002
4.936655e-001	2.593994e-002
4.950839e-001	1.983643e-002
4.965024e-001	2.288818e-002
4.979207e-001	1.831055e-002
4.993391e-001	1.678467e-002
5.007574e-001	1.525879e-002
5.021758e-001	1.831055e-002
5.035942e-001	1.983643e-002
5.050125e-001	1.983643e-002
5.064308e-001	1.373291e-002
5.078492e-001	1.068115e-002
5.092675e-001	2.593994e-002
5.106860e-001	2.288818e-002
5.121044e-001	1.983643e-002
5.135227e-001	1.678467e-002
5.149411e-001	1.983643e-002
5.163594e-001	1.068115e-002
5.177778e-001	1.373291e-002
5.191961e-001	1.678467e-002
5.206145e-001	2.441406e-002
5.220328e-001	2.899170e-002
5.234512e-001	1.983643e-002
5.248696e-001	2.136230e-002
5.262880e-001	1.220703e-002
5.277064e-001	1.983643e-002
5.291247e-001	2.899170e-002
5.305431e-001	2.441406e-002
5.319615e-001	1.525879e-002
5.333798e-001	1.373291e-002
5.347982e-001	1.525879e-002
5.362165e-001	1.525879e-002
5.376348e-001	1.983643e-002
5.390532e-001	1.831055e-002
5.404717e-001	2.136230e-002
5.418900e-001	2.593994e-002
5.433084e-001	1.678467e-002
5.447267e-001	2.441406e-002
5.461451e-001	2.746582e-002
5.475634e-001	1.525879e-002
5.489818e-001	1.831055e-002
5.504002e-001	2.899170e-002
5.518185e-001	2.288818e-002
5.532369e-001	1.220703e-002
5.546552e-001	2.136230e-002
5.560737e-001	2.136230e-002
5.574921e-001	1.831055e-002
5.589104e-001	1.831055e-002
5.603288e-001	1.220703e-002
5.617471e-001	2.899170e-002
5.631655e-001	1.373291e-002
5.645838e-001	2.288818e-002
5.660021e-001	1.373291e-002
5.674205e-001	2.441406e-002
5.688389e-001	1.220703e-002
5.702574e-001	2.593994e-002
5.716757e-001	1.068115e-002
5.730940e-001	1.983643e-002
5.745124e-001	1.678467e-002
5.759308e-001	1.068115e-002
5.773491e-001	1.678467e-002
5.787675e-001	1.678467e-002
5.801858e-001	1.220703e-002
5.816042e-001	2.288818e-002
5.830225e-001	4.577637e-003
5.844409e-001	2.136230e-002
5.858594e-001	2.288818e-002
5.872777e-001	9.155273e-003
5.886961e-001	2.288818e-002
5.901144e-001	1.983643e-002
5.915328e-001	2.441406e-002
5.929512e-001	1.678467e-002
5.943695e-001	2.136230e-002
5.957879e-001	2.593994e-002
5.972062e-001	1.525879e-002
5.986245e-001	1.373291e-002
6.000431e-001	1.831055e-002
6.014614e-001	1.068115e-002
6.028797e-001	1.525879e-002
6.042981e-001	1.373291e-002
6.057164e-001	1.983643e-002
6.071348e-001	2.136230e-002
6.085531e-001	1.831055e-002
6.099715e-001	1.525879e-002
6.113899e-001	2.441406e-002
6.128082e-001	2.136230e-002
6.142267e-001	1.220703e-002
6.156450e-001	1.831055e-002
6.170634e-001	1.220703e-002
6.184817e-001	9.155273e-003
6.199001e-001	2.593994e-002
6.213185e-001	1.068115e-002
6.227368e-001	1.983643e-002
6.241552e-001	1.373291e-002
6.255735e-001	1.525879e-002
6.269918e-001	1.831055e-002
6.284102e-001	3.051758e-003
6.298287e-001	9.155273e-003
6.312471e-001	1.831055e-002
6.326654e-001	1.831055e-002
6.340837e-001	1.220703e-002
6.355021e-001	1.220703e-002
6.369204e-001	1.678467e-002
6.383388e-001	1.373291e-002
6.397572e-001	1.220703e-002
6.411755e-001	1.373291e-002
6.425939e-001	1.983643e-002
6.440123e-001	1.373291e-002
6.454307e-001	1.220703e-002
6.468491e-001	1.373291e-002
6.482674e-001	1.983643e-002
6.496858e-001	7.629395e-003
6.511041e-001	1.525879e-002
6.525225e-001	7.629395e-003
6.539408e-001	1.220703e-002
6.553592e-001	1.525879e-002
6.567776e-001	9.155273e-003
6.581959e-001	1.220703e-002
6.596144e-001	1.220703e-002
6.610327e-001	1.525879e-002
6.624510e-001	1.525879e-002
6.638694e-001	1.678467e-002
6.652878e-001	1.831055e-002
6.667061e-001	1.373291e-002
6.681245e-001	1.373291e-002
6.695428e-001	4.577637e-003
6.709612e-001	1.983643e-002
6.723795e-001	2.593994e-002
6.737980e-001	1.678467e-002
6.752164e-001	1.983643e-002
6.766347e-001	1.220703e-002
6.780531e-001	1.525879e-002
6.794714e-001	9.155273e-003
6.808898e-001	9.155273e-003
6.823082e-001	1.220703e-002
6.837265e-001	1.373291e-002
6.851449e-001	2.288818e-002
6.865632e-001	1.220703e-002
6.879815e-001	1.678467e-002
6.894001e-001	1.068115e-002
6.908184e-001	2.136230e-002
6.922367e-001	1.220703e-002
6.936551e-001	4.577637e-003
6.950734e-001	1.831055e-002
6.964918e-001	1.525879e-002
6.979101e-001	1.373291e-002
6.993285e-001	1.678467e-002
7.007469e-001	1.525879e-002
7.021652e-001	1.373291e-002
7.035837e-001	9.155273e-003
7.050020e-001	1.373291e-002
7.064204e-001	3.051758e-003
7.078388e-001	1.525879e-002
7.092571e-001	9.155273e-003
7.106755e-001	1.373291e-002
7.120938e-001	1.831055e-002
7.135122e-001	1.678467e-002
7.149305e-001	1.525879e-002
7.163489e-001	1.525879e-002
7.177672e-001	1.525879e-002
7.191857e-001	1.525879e-002
7.206041e-001	1.831055e-002
7.220224e-001	1.068115e-002
7.234407e-001	1.220703e-002
7.248591e-001	1.678467e-002
7.262774e-001	1.678467e-002
7.276958e-001	1.525879e-002
7.291142e-001	1.068115e-002
7.305325e-001	7.629395e-003
7.319509e-001	2.136230e-002
7.333693e-001	1.068115e-002
7.347877e-001	1.678467e-002
7.362061e-001	1.373291e-002
7.376244e-001	1.525879e-002
7.390428e-001	2.288818e-002
7.404611e-001	1.678467e-002
7.418795e-001	1.525879e-002
7.432978e-001	6.103516e-003
7.447162e-001	1.373291e-002
7.461346e-001	1.220703e-002
7.475529e-001	1.525879e-002
7.489714e-001	1.068115e-002
7.503897e-001	1.373291e-002
7.518081e-001	9.155273e-003
7.532264e-001	2.288818e-002
7.546448e-001	1.068115e-002
7.560631e-001	2.593994e-002
7.574815e-001	1.525879e-002
7.588998e-001	1.373291e-002
7.603182e-001	1.220703e-002
7.617365e-001	1.220703e-002
7.631550e-001	9.155273e-003
7.645734e-001	1.373291e-002
7.659917e-001	2.441406e-002
7.674101e-001	7.629395e-003
7.688284e-001	1.373291e-002
7.702468e-001	7.629395e-003
7.716652e-001	1.678467e-002
7.730835e-001	9.155273e-003
7.745019e-001	1.525879e-003
7.759202e-001	7.629395e-003
7.773387e-001	1.525879e-002
7.787571e-001	1.068115e-002
7.801754e-001	1.373291e-002
7.815938e-001	1.678467e-002
7.830121e-001	1.068115e-002
7.844304e-001	1.831055e-002
7.858488e-001	1.220703e-002
7.872671e-001	1.068115e-002
7.886855e-001	1.678467e-002
7.901039e-001	9.155273e-003
7.915222e-001	6.103516e-003
7.929407e-001	6.103516e-003
7.943590e-001	1.068115e-002
7.957774e-001	9.155273e-003
7.971958e-001	1.678467e-002
7.986141e-001	1.983643e-002
8.000325e-001	4.577637e-003
8.014508e-001	1.220703e-002
8.028692e-001	1.373291e-002
8.042875e-001	1.373291e-002
8.057059e-001	1.678467e-002
8.071244e-001	1.983643e-002
8.085427e-001	1.220703e-002
8.099611e-001	1.678467e-002
8.113794e-001	1.373291e-002
8.127978e-001	3.051758e-003
8.142161e-001	1.220703e-002
8.156345e-001	9.155273e-003
8.170528e-001	1.220703e-002
8.184712e-001	9.155273e-003
8.198895e-001	1.983643e-002
8.213079e-001	1.220703e-002
8.227263e-001	1.068115e-002
8.241447e-001	1.068115e-002
8.255631e-001	1.068115e-002
8.269814e-001	1.983643e-002
8.283998e-001	1.068115e-002
8.298181e-001	1.831055e-002
8.312365e-001	1.373291e-002
8.326548e-001	1.220703e-002
8.340732e-001	1.525879e-002
8.354916e-001	7.629395e-003
8.369100e-001	1.373291e-002
8.383284e-001	1.678467e-002
8.397467e-001	9.155273e-003
8.411651e-001	1.983643e-002
8.425835e-001	9.155273e-003
8.440018e-001	3.051758e-003
8.454201e-001	1.831055e-002
8.468385e-001	7.629395e-003
8.482568e-001	1.068115e-002
8.496752e-001	1.220703e-002
8.510935e-001	9.155273e-003
8.525120e-001	1.373291e-002
8.539304e-001	9.155273e-003
8.553487e-001	7.629395e-003
8.567671e-001	1.373291e-002
8.581854e-001	4.577637e-003
8.596038e-001	7.629395e-003
8.610222e-001	1.068115e-002
8.624405e-001	9.155273e-003
8.638589e-001	7.629395e-003
8.652772e-001	4.577637e-003
8.666957e-001	1.220703e-002
8.681141e-001	1.373291e-002
8.695324e-001	1.373291e-002
8.709508e-001	9.155273e-003
8.723691e-001	6.103516e-003
8.737875e-001	6.103516e-003
8.752058e-001	1.678467e-002
8.766241e-001	1.068115e-002
8.780425e-001	1.373291e-002
8.794609e-001	1.068115e-002
8.808792e-001	4.577637e-003
8.822977e-001	1.525879e-003
8.837160e-001	1.220703e-002
8.851344e-001	2.136230e-002
8.865528e-001	1.068115e-002
8.879711e-001	1.220703e-002
8.893895e-001	1.220703e-002
8.908078e-001	1.068115e-002
8.922262e-001	1.525879e-002
8.936445e-001	1.220703e-002
8.950629e-001	1.831055e-002
8.964814e-001	6.103516e-003
8.978997e-001	1.220703e-002
8.993181e-001	9.155273e-003
9.007364e-001	2.136230e-002
9.021548e-001	7.629395e-003
9.035732e-001	1.220703e-002
9.049915e-001	6.103516e-003
9.064098e-001	1.373291e-002
9.078282e-001	1.373291e-002
9.092465e-001	1.525879e-002
9.106650e-001	1.525879e-002
9.120834e-001	7.629395e-003
9.135017e-001	1.678467e-002
9.149201e-001	1.220703e-002
9.163384e-001	1.678467e-002
9.177568e-001	1.373291e-002
9.191751e-001	1.373291e-002
9.205935e-001	1.220703e-002
9.220118e-001	1.678467e-002
9.234302e-001	1.831055e-002
9.248486e-001	1.525879e-002
9.262670e-001	9.155273e-003
9.276854e-001	6.103516e-003
9.291037e-001	1.373291e-002
9.305221e-001	6.103516e-003
9.319405e-001	1.373291e-002
9.333588e-001	6.103516e-003
9.347772e-001	1.525879e-002
9.361955e-001	1.831055e-002
9.376138e-001	1.220703e-002
9.390322e-001	4.577637e-003
9.404507e-001	1.373291e-002
9.418690e-001	4.577637e-003
9.432874e-001	1.983643e-002
9.447057e-001	6.103516e-003
9.461241e-001	1.525879e-002
9.475424e-001	7.629395e-003
9.489608e-001	1.068115e-002
9.503792e-001	1.525879e-002
9.517975e-001	1.220703e-002
9.532159e-001	1.983643e-002
9.546342e-001	1.068115e-002
9.560526e-001	1.373291e-002
9.574710e-001	4.577637e-003
9.588894e-001	1.525879e-002
9.603077e-001	9.155273e-003
9.617261e-001	1.068115e-002
9.631444e-001	1.068115e-002
9.645628e-001	4.577637e-003
9.659811e-001	1.220703e-002
9.673995e-001	7.629395e-003
9.688179e-001	1.525879e-002
9.702363e-001	9.155273e-003
9.716547e-001	6.103516e-003
9.730730e-001	1.831055e-002
9.744914e-001	9.155273e-003
9.759098e-001	1.525879e-002
9.773281e-001	1.068115e-002
9.787465e-001	1.068115e-002
9.801648e-001	1.678467e-002
9.815832e-001	1.373291e-002
9.830015e-001	7.629395e-003
9.844199e-001	9.155273e-003
9.858384e-001	1.068115e-002
9.872567e-001	7.629395e-003
9.886751e-001	1.373291e-002
9.900934e-001	1.678467e-002
9.915118e-001	1.678467e-002
9.929302e-001	6.103516e-003
9.943485e-001	4.577637e-003
9.957669e-001	1.525879e-002
9.971852e-001	4.577637e-003
9.986036e-001	1.220703e-002
1.000022e+000	7.629395e-003
1.001440e+000	6.103516e-003
1.002859e+000	1.220703e-002
1.004277e+000	1.678467e-002
1.005695e+000	9.155273e-003
1.007114e+000	1.525879e-002
1.008532e+000	7.629395e-003
1.009951e+000	1.068115e-002
1.011369e+000	1.525879e-003
1.012787e+000	7.629395e-003
1.014206e+000	1.068115e-002
1.015624e+000	1.983643e-002
1.017042e+000	1.220703e-002
1.018461e+000	1.220703e-002
1.019879e+000	3.051758e-003
1.021297e+000	9.155273e-003
1.022716e+000	1.068115e-002
1.024134e+000	1.373291e-002
1.025552e+000	1.678467e-002
1.026971e+000	2.136230e-002
1.028389e+000	1.373291e-002
1.029808e+000	1.373291e-002
1.031226e+000	3.051758e-003
1.032644e+000	6.103516e-003
1.034063e+000	6.103516e-003
1.035481e+000	1.678467e-002
1.036899e+000	6.103516e-003
1.038318e+000	1.220703e-002
1.039736e+000	6.103516e-003
1.041155e+000	1.068115e-002
1.042573e+000	1.068115e-002
1.043991e+000	1.220703e-002
1.045410e+000	1.220703e-002
1.046828e+000	1.831055e-002
1.048246e+000	6.103516e-003
1.049665e+000	9.155273e-003
1.051083e+000	1.678467e-002
1.052501e+000	6.103516e-003
1.053920e+000	1.373291e-002
1.055338e+000	1.220703e-002
1.056757e+000	1.373291e-002
1.058175e+000	7.629395e-003
1.059593e+000	6.103516e-003
1.061012e+000	7.629395e-003
1.062430e+000	1.220703e-002
1.063848e+000	1.373291e-002
1.065267e+000	1.068115e-002
1.066685e+000	9.155273e-003
1.068104e+000	1.525879e-002
1.069522e+000	1.525879e-002
1.070940e+000	1.525879e-002
1.072358e+000	1.525879e-002
1.073777e+000	4.577637e-003
1.075195e+000	1.373291e-002
1.076614e+000	1.220703e-002
1.078032e+000	1.220703e-002
1.079450e+000	1.220703e-002
1.080869e+000	1.068115e-002
1.082287e+000	1.373291e-002
1.083705e+000	9.155273e-003
1.085124e+000	1.068115e-002
1.086542e+000	1.678467e-002
1.087961e+000	1.220703e-002
1.089379e+000	1.525879e-002
1.090797e+000	7.629395e-003
1.092216e+000	1.068115e-002
1.093634e+000	6.103516e-003
1.095052e+000	1.220703e-002
1.096471e+000	1.525879e-002
1.097889e+000	1.220703e-002
1.099307e+000	1.525879e-003
1.100726e+000	9.155273e-003
1.102144e+000	1.220703e-002
1.103563e+000	6.103516e-003
1.104981e+000	1.068115e-002
1.106399e+000	1.373291e-002
1.107818e+000	4.577637e-003
1.109236e+000	1.220703e-002
1.110654e+000	1.373291e-002
1.112073e+000	1.220703e-002
1.113491e+000	1.678467e-002
1.114910e+000	1.068115e-002
1.116328e+000	1.220703e-002
1.117746e+000	1.068115e-002
1.119165e+000	6.103516e-003
1.120583e+000	1.983643e-002
1.122001e+000	1.068115e-002
1.123420e+000	1.373291e-002
1.124838e+000	1.068115e-002
1.126257e+000	6.103516e-003
1.127675e+000	1.525879e-002
1.129093e+000	1.068115e-002
1.130512e+000	9.155273e-003
1.131930e+000	1.220703e-002
1.133348e+000	1.678467e-002
1.134767e+000	6.103516e-003
1.136185e+000	1.373291e-002
1.137603e+000	1.831055e-002
1.139022e+000	6.103516e-003
1.140440e+000	7.629395e-003
1.141858e+000	9.155273e-003
1.143277e+000	1.373291e-002
1.144695e+000	1.068115e-002
1.146114e+000	1.983643e-002
1.147532e+000	2.136230e-002
1.148950e+000	1.068115e-002
1.150369e+000	1.373291e-002
1.151787e+000	1.220703e-002
1.153205e+000	1.373291e-002
1.154624e+000	9.155273e-003
1.156042e+000	1.068115e-002
1.157460e+000	1.831055e-002
1.158879e+000	1.068115e-002
1.160297e+000	1.220703e-002
1.161716e+000	1.678467e-002
1.163134e+000	1.068115e-002
1.164552e+000	1.220703e-002
1.165971e+000	1.831055e-002
1.167389e+000	1.068115e-002
1.168807e+000	1.068115e-002
1.170226e+000	1.220703e-002
1.171644e+000	1.373291e-002
1.173063e+000	1.068115e-002
1.174481e+000	6.103516e-003
1.175899e+000	1.678467e-002
1.177318e+000	2.136230e-002
1.178736e+000	1.525879e-002
1.180154e+000	9.155273e-003
1.181573e+000	1.525879e-002
1.182991e+000	1.678467e-002
1.184409e+000	9.155273e-003
1.185828e+000	2.288818e-002
1.187246e+000	1.220703e-002
1.188665e+000	1.220703e-002
1.190083e+000	1.068115e-002
1.191501e+000	1.831055e-002
1.192920e+000	7.629395e-003
1.194338e+000	1.373291e-002
1.195756e+000	1.678467e-002
1.197175e+000	1.373291e-002
1.198593e+000	1.831055e-002
1.200011e+000	1.831055e-002
1.201430e+000	6.103516e-003
1.202848e+000	1.678467e-002
1.204266e+000	1.678467e-002
1.205685e+000	2.441406e-002
1.207103e+000	1.068115e-002
1.208522e+000	1.373291e-002
1.209940e+000	9.155273e-003
1.211358e+000	1.373291e-002
1.212777e+000	2.746582e-002
1.214195e+000	2.136230e-002
1.215613e+000	1.831055e-002
1.217032e+000	2.288818e-002
1.218450e+000	2.136230e-002
1.219869e+000	1.220703e-002
1.221287e+000	1.831055e-002
1.222705e+000	1.525879e-002
1.224124e+000	2.899170e-002
1.225542e+000	1.373291e-002
1.226960e+000	1.525879e-002
1.228379e+000	1.983643e-002
1.229797e+000	1.983643e-002
1.231215e+000	1.220703e-002
1.232634e+000	1.525879e-002
1.234052e+000	1.525879e-002
1.235471e+000	1.525879e-002
1.236889e+000	1.831055e-002
1.238307e+000	2.136230e-002
1.239726e+000	1.525879e-002
1.241144e+000	1.831055e-002
1.242562e+000	1.373291e-002
1.243981e+000	1.525879e-002
1.245399e+000	1.373291e-002
1.246818e+000	1.373291e-002
1.248236e+000	1.831055e-002
1.249654e+000	3.356934e-002
1.251073e+000	1.983643e-002
1.252491e+000	1.678467e-002
1.253909e+000	1.983643e-002
1.255328e+000	1.220703e-002
1.256746e+000	2.136230e-002
1.258165e+000	1.525879e-002
1.259583e+000	1.983643e-002
1.261001e+000	9.155273e-003
1.262419e+000	1.525879e-002
1.263838e+000	1.373291e-002
1.265256e+000	1.373291e-002
1.266675e+000	2.441406e-002
1.268093e+000	1.831055e-002
1.269511e+000	2.746582e-002
1.270930e+000	1.220703e-002
1.272348e+000	1.220703e-002
1.273766e+000	2.441406e-002
1.275185e+000	2.136230e-002
1.276603e+000	1.678467e-002
1.278022e+000	1.678467e-002
1.279440e+000	9.155273e-003
1.280858e+000	1.525879e-002
1.282277e+000	1.373291e-002
1.283695e+000	1.525879e-002
1.285113e+000	2.441406e-002
1.286532e+000	1.983643e-002
1.287950e+000	1.220703e-002
1.289368e+000	1.983643e-002
1.290787e+000	2.136230e-002
1.292205e+000	2.441406e-002
1.293624e+000	1.983643e-002
1.295042e+000	1.373291e-002
1.296460e+000	2.593994e-002
1.297879e+000	1.525879e-002
1.299297e+000	1.220703e-002
1.300715e+000	1.831055e-002
1.302134e+000	2.288818e-002
1.303552e+000	2.136230e-002
1.304971e+000	1.525879e-002
1.306389e+000	1.373291e-002
1.307807e+000	2.288818e-002
1.309226e+000	1.678467e-002
1.310644e+000	1.068115e-002
1.312062e+000	2.136230e-002
1.313481e+000	2.441406e-002
1.314899e+000	1.831055e-002
1.316317e+000	1.373291e-002
1.317736e+000	1.678467e-002
1.319154e+000	1.220703e-002
1.320572e+000	2.746582e-002
1.321991e+000	1.831055e-002
1.323409e+000	1.373291e-002
1.324828e+000	1.373291e-002
1.326246e+000	1.068115e-002
1.327664e+000	1.831055e-002
1.329083e+000	6.103516e-003
1.330501e+000	1.678467e-002
1.331919e+000	2.136230e-002
1.333338e+000	1.373291e-002
1.334756e+000	1.678467e-002
1.336174e+000	2.593994e-002
1.337593e+000	1.831055e-002
1.339011e+000	1.525879e-002
1.340430e+000	1.220703e-002
1.341848e+000	2.136230e-002
1.343266e+000	1.831055e-002
1.344685e+000	1.068115e-002
1.346103e+000	1.373291e-002
1.347521e+000	1.831055e-002
1.348940e+000	1.678467e-002
1.350358e+000	1.220703e-002
1.351777e+000	1.678467e-002
1.353195e+000	1.373291e-002
1.354613e+000	3.051758e-002
1.356032e+000	1.831055e-002
1.357450e+000	1.831055e-002
1.358868e+000	1.678467e-002
1.360287e+000	1.983643e-002
1.361705e+000	1.373291e-002
1.363123e+000	1.678467e-002
1.364542e+000	1.831055e-002
1.365960e+000	2.441406e-002
1.367379e+000	2.441406e-002
1.368797e+000	2.136230e-002
1.370215e+000	1.831055e-002
1.371634e+000	1.983643e-002
1.373052e+000	2.441406e-002
1.374470e+000	1.983643e-002
1.375889e+000	1.983643e-002
1.377307e+000	1.220703e-002
1.378726e+000	1.983643e-002
1.380144e+000	2.899170e-002
1.381562e+000	2.441406e-002
1.382981e+000	2.136230e-002
1.384399e+000	1.220703e-002
1.385817e+000	2.288818e-002
1.387236e+000	1.831055e-002
1.388654e+000	2.288818e-002
1.390072e+000	1.983643e-002
1.391491e+000	2.899170e-002
1.392909e+000	1.220703e-002
1.394327e+000	1.220703e-002
1.395746e+000	1.373291e-002
1.397164e+000	1.678467e-002
1.398583e+000	2.899170e-002
1.400001e+000	2.593994e-002
1.401419e+000	2.746582e-002
1.402838e+000	1.220703e-002
1.404256e+000	1.678467e-002
1.405674e+000	1.831055e-002
1.407093e+000	2.746582e-002
1.408511e+000	1.678467e-002
1.409930e+000	2.288818e-002
1.411348e+000	2.746582e-002
1.412766e+000	1.983643e-002
1.414185e+000	6.103516e-003
1.415603e+000	1.373291e-002
1.417021e+000	2.136230e-002
1.418440e+000	2.441406e-002
1.419858e+000	2.136230e-002
1.421276e+000	9.155273e-003
1.422695e+000	2.899170e-002
1.424113e+000	1.831055e-002
1.425532e+000	1.678467e-002
1.426950e+000	2.593994e-002
1.428368e+000	1.983643e-002
1.429787e+000	1.678467e-002
1.431205e+000	1.831055e-002
1.432623e+000	1.831055e-002
1.434042e+000	1.831055e-002
1.435460e+000	2.136230e-002
1.436879e+000	1.983643e-002
1.438297e+000	1.983643e-002
1.439715e+000	1.525879e-002
1.441134e+000	1.983643e-002
1.442552e+000	1.678467e-002
1.443970e+000	1.831055e-002
1.445389e+000	2.136230e-002
1.446807e+000	1.983643e-002
1.448225e+000	2.746582e-002
1.449644e+000	1.831055e-002
1.451062e+000	2.441406e-002
1.452480e+000	2.136230e-002
1.453899e+000	1.678467e-002
1.455317e+000	2.288818e-002
1.456736e+000	1.525879e-002
1.458154e+000	9.155273e-003
1.459572e+000	1.831055e-002
1.460991e+000	2.136230e-002
1.462409e+000	1.373291e-002
1.463827e+000	1.525879e-002
1.465246e+000	1.983643e-002
1.466664e+000	4.577637e-003
1.468083e+000	2.288818e-002
1.469501e+000	1.373291e-002
1.470919e+000	1.068115e-002
1.472338e+000	1.373291e-002
1.473756e+000	1.525879e-002
1.475174e+000	1.220703e-002
1.476593e+000	1.678467e-002
1.478011e+000	1.220703e-002
1.479429e+000	2.288818e-002
1.480848e+000	1.678467e-002
1.482266e+000	2.746582e-002
1.483685e+000	1.068115e-002
1.485103e+000	1.525879e-002
1.486521e+000	4.577637e-003
1.487940e+000	1.373291e-002
1.489358e+000	1.678467e-002
1.490776e+000	1.525879e-002
1.492195e+000	9.155273e-003
1.493613e+000	1.220703e-002
1.495031e+000	1.068115e-002
1.496450e+000	1.678467e-002
1.497868e+000	1.220703e-002
1.499287e+000	1.678467e-002
1.500705e+000	1.525879e-002
1.502123e+000	1.983643e-002
1.503542e+000	9.155273e-003
1.504960e+000	1.220703e-002
1.506378e+000	1.220703e-002
1.507797e+000	1.525879e-002
1.509215e+000	1.068115e-002
1.510633e+000	6.103516e-003
1.512052e+000	1.373291e-002
1.513470e+000	1.220703e-002
1.514888e+000	1.831055e-002
1.516307e+000	1.678467e-002
1.517725e+000	1.068115e-002
1.519144e+000	1.983643e-002
1.520562e+000	9.155273e-003
1.521980e+000	1.525879e-002
1.523399e+000	1.068115e-002
1.524817e+000	4.577637e-003
1.526236e+000	1.525879e-002
1.527654e+000	1.831055e-002
1.529072e+000	2.288818e-002
1.530491e+000	1.220703e-002
1.531909e+000	1.220703e-002
1.533327e+000	1.373291e-002
1.534746e+000	1.678467e-002
1.536164e+000	1.373291e-002
1.537582e+000	1.678467e-002
1.539001e+000	2.441406e-002
1.540419e+000	1.373291e-002
1.541837e+000	1.678467e-002
1.543256e+000	1.525879e-002
1.544674e+000	1.220703e-002
1.546093e+000	1.983643e-002
1.547511e+000	1.220703e-002
1.548929e+000	1.068115e-002
1.550348e+000	1.525879e-002
1.551766e+000	1.220703e-002
1.553184e+000	1.220703e-002
1.554603e+000	1.831055e-002
1.556021e+000	9.155273e-003
1.557440e+000	1.220703e-002
1.558858e+000	1.525879e-002
1.560276e+000	1.525879e-002
1.561695e+000	1.068115e-002
1.563113e+000	1.220703e-002
1.564531e+000	7.629395e-003
1.565950e+000	9.155273e-003
1.567368e+000	1.220703e-002
1.568786e+000	1.220703e-002
1.570205e+000	1.373291e-002
1.571623e+000	1.373291e-002
1.573041e+000	1.678467e-002
1.574460e+000	1.678467e-002
1.575878e+000	1.373291e-002
1.577297e+000	1.525879e-002
1.578715e+000	1.068115e-002
1.580133e+000	1.983643e-002
1.581552e+000	6.103516e-003
1.582970e+000	1.373291e-002
1.584388e+000	1.068115e-002
1.585807e+000	1.373291e-002
1.587225e+000	1.068115e-002
1.588644e+000	1.525879e-002
1.590062e+000	4.577637e-003
1.591480e+000	1.373291e-002
1.592899e+000	1.068115e-002
1.594317e+000	1.525879e-002
1.595735e+000	1.220703e-002
1.597154e+000	1.068115e-002
1.598572e+000	1.831055e-002
1.599990e+000	1.220703e-002
1.601409e+000	1.220703e-002
1.602827e+000	9.155273e-003
1.604246e+000	9.155273e-003
1.605664e+000	1.220703e-002
1.607082e+000	1.068115e-002
1.608501e+000	9.155273e-003
1.609919e+000	1.525879e-002
1.611337e+000	9.155273e-003
1.612756e+000	1.068115e-002
1.614174e+000	1.678467e-002
1.615593e+000	1.525879e-002
1.617011e+000	4.577637e-003
1.618429e+000	9.155273e-003
1.619848e+000	7.629395e-003
1.621266e+000	9.155273e-003
1.622684e+000	9.155273e-003
1.624103e+000	7.629395e-003
1.625521e+000	1.068115e-002
1.626939e+000	1.525879e-002
1.628358e+000	1.983643e-002
1.629776e+000	1.373291e-002
1.631194e+000	1.983643e-002
1.632613e+000	1.068115e-002
1.634031e+000	1.373291e-002
1.635450e+000	9.155273e-003
1.636868e+000	1.220703e-002
1.638286e+000	1.220703e-002
1.639705e+000	1.068115e-002
1.641123e+000	1.983643e-002
1.642541e+000	9.155273e-003
1.643960e+000	9.155273e-003
1.645378e+000	1.831055e-002
1.646797e+000	9.155273e-003
1.648215e+000	1.220703e-002
1.649633e+000	1.373291e-002
1.651052e+000	9.155273e-003
1.652470e+000	1.068115e-002
1.653888e+000	1.220703e-002
1.655307e+000	1.678467e-002
1.656725e+000	1.068115e-002
1.658143e+000	1.220703e-002
1.659562e+000	1.068115e-002
1.660980e+000	1.068115e-002
1.662399e+000	7.629395e-003
1.663817e+000	6.103516e-003
1.665235e+000	4.577637e-003
1.666654e+000	9.155273e-003
1.668072e+000	9.155273e-003
1.669490e+000	3.051758e-003
1.670909e+000	1.068115e-002
1.672327e+000	6.103516e-003
1.673745e+000	1.525879e-003
1.675164e+000	9.155273e-003
1.676582e+000	4.577637e-003
1.678001e+000	1.525879e-003
1.679419e+000	7.629395e-003
1.680837e+000	7.629395e-003
1.682256e+000	4.577637e-003
1.683674e+000	1.068115e-002
1.685092e+000	7.629395e-003
1.686511e+000	1.525879e-003
1.687929e+000	3.051758e-003
1.689347e+000	0.000000e+000
1.690766e+000	9.155273e-003
1.692184e+000	7.629395e-003
1.693602e+000	4.577637e-003
1.695021e+000	0.000000e+000
1.696439e+000	4.577637e-003
1.697858e+000	7.629395e-003
1.699276e+000	3.051758e-003
1.700694e+000	3.051758e-003
1.702113e+000	4.577637e-003
1.703531e+000	7.629395e-003
1.704950e+000	0.000000e+000
1.706368e+000	3.051758e-003
1.707786e+000	4.577637e-003
1.709205e+000	9.155273e-003
1.710623e+000	3.051758e-003
1.712041e+000	6.103516e-003
1.713460e+000	6.103516e-003
1.714878e+000	6.103516e-003
1.716296e+000	3.051758e-003
1.717715e+000	7.629395e-003
1.719133e+000	4.577637e-003
1.720551e+000	1.525879e-003
1.721970e+000	3.051758e-003
1.723388e+000	4.577637e-003
1.724807e+000	0.000000e+000
1.726225e+000	4.577637e-003
1.727643e+000	4.577637e-003
1.729062e+000	6.103516e-003
1.730480e+000	6.103516e-003
1.731898e+000	1.525879e-003
1.733317e+000	6.103516e-003
1.734735e+000	6.103516e-003
1.736154e+000	9.155273e-003
1.737572e+000	6.103516e-003
1.738990e+000	6.103516e-003
1.740409e+000	9.155273e-003
1.741827e+000	1.525879e-003
1.743245e+000	4.577637e-003
1.744664e+000	4.577637e-003
1.746082e+000	1.678467e-002
1.747501e+000	1.068115e-002
1.748919e+000	7.629395e-003
1.750337e+000	1.525879e-003
1.751755e+000	7.629395e-003
1.753174e+000	4.577637e-003
1.754592e+000	1.068115e-002
1.756011e+000	4.577637e-003
1.757429e+000	7.629395e-003
1.758847e+000	3.051758e-003
1.760266e+000	4.577637e-003
1.761684e+000	6.103516e-003
1.763103e+000	4.577637e-003
1.764521e+000	6.103516e-003
1.765939e+000	9.155273e-003
1.767358e+000	9.155273e-003
1.768776e+000	6.103516e-003
1.770194e+000	3.051758e-003
1.771613e+000	6.103516e-003
1.773031e+000	7.629395e-003
1.774449e+000	6.103516e-003
1.775868e+000	3.051758e-003
1.777286e+000	7.629395e-003
1.778704e+000	4.577637e-003
1.780123e+000	6.103516e-003
1.781541e+000	6.103516e-003
1.782960e+000	0.000000e+000
1.784378e+000	9.155273e-003
1.785796e+000	4.577637e-003
1.787215e+000	1.525879e-003
1.788633e+000	7.629395e-003
1.790051e+000	4.577637e-003
1.791470e+000	6.103516e-003
1.792888e+000	6.103516e-003
1.794307e+000	3.051758e-003
1.795725e+000	3.051758e-003
1.797143e+000	4.577637e-003
1.798562e+000	3.051758e-003
1.799980e+000	1.525879e-003
1.801398e+000	1.525879e-003
1.802817e+000	0.000000e+000
1.804235e+000	3.051758e-003
1.805653e+000	0.000000e+000
1.807072e+000	0.000000e+000
1.808490e+000	6.103516e-003
1.809908e+000	0.000000e+000
1.811327e+000	0.000000e+000
1.812745e+000	4.577637e-003
1.814164e+000	4.577637e-003
1.815582e+000	7.629395e-003
1.817000e+000	1.525879e-003
1.818419e+000	4.577637e-003
1.819837e+000	1.525879e-003
1.821255e+000	0.000000e+000
1.822674e+000	1.525879e-003
1.824092e+000	1.525879e-003
1.825511e+000	3.051758e-003
1.826929e+000	3.051758e-003
1.828347e+000	1.525879e-003
1.829766e+000	1.525879e-003
1.831184e+000	1.525879e-003
1.832602e+000	7.629395e-003
1.834021e+000	6.103516e-003
1.835439e+000	1.525879e-003
1.836857e+000	3.051758e-003
1.838276e+000	4.577637e-003
1.839694e+000	3.051758e-003
1.841113e+000	6.103516e-003
1.842531e+000	1.525879e-003
1.843949e+000	0.000000e+000
1.845368e+000	3.051758e-003
1.846786e+000	3.051758e-003
1.848204e+000	4.577637e-003
1.849623e+000	6.103516e-003
1.851041e+000	0.000000e+000
1.852460e+000	3.051758e-003
1.853878e+000	3.051758e-003
1.855296e+000	3.051758e-003
1.856715e+000	4.577637e-003
1.858133e+000	1.525879e-003
1.859551e+000	6.103516e-003
1.860970e+000	3.051758e-003
1.862388e+000	3.051758e-003
1.863806e+000	3.051758e-003
1.865225e+000	1.525879e-003
1.866643e+000	6.103516e-003
1.868062e+000	3.051758e-003
1.869480e+000	6.103516e-003
1.870898e+000	0.000000e+000
1.872316e+000	7.629395e-003
1.873735e+000	6.103516e-003
1.875153e+000	1.525879e-003
1.876572e+000	0.000000e+000
1.877990e+000	0.000000e+000
1.879408e+000	7.629395e-003
1.880827e+000	0.000000e+000
1.882245e+000	3.051758e-003
1.883664e+000	3.051758e-003
1.885082e+000	1.525879e-003
1.886500e+000	3.051758e-003
1.887919e+000	1.525879e-003
1.889337e+000	0.000000e+000
1.890755e+000	1.525879e-003
1.892174e+000	3.051758e-003
1.893592e+000	3.051758e-003
1.895010e+000	0.000000e+000
1.896429e+000	0.000000e+000
1.897847e+000	1.525879e-003
1.899265e+000	6.103516e-003
1.900684e+000	3.051758e-003
1.902102e+000	6.103516e-003
1.903521e+000	1.525879e-003
1.904939e+000	1.525879e-003
1.906357e+000	4.577637e-003
1.907776e+000	3.051758e-003
1.909194e+000	4.577637e-003
1.910612e+000	6.103516e-003
1.912031e+000	3.051758e-003
1.913449e+000	4.577637e-003
1.914868e+000	3.051758e-003
1.916286e+000	6.103516e-003
1.917704e+000	9.155273e-003
1.919123e+000	4.577637e-003
1.920541e+000	1.525879e-003
1.921959e+000	1.525879e-003
1.923378e+000	3.051758e-003
1.924796e+000	4.577637e-003
1.926215e+000	1.525879e-003
1.927633e+000	1.525879e-003
1.929051e+000	3.051758e-003
1.930470e+000	3.051758e-003
1.931888e+000	4.577637e-003
1.933306e+000	7.629395e-003
1.934725e+000	3.051758e-003
1.936143e+000	6.103516e-003
1.937561e+000	1.525879e-003
1.938980e+000	4.577637e-003
1.940398e+000	3.051758e-003
1.941817e+000	6.103516e-003
1.943235e+000	1.525879e-003
1.944653e+000	6.103516e-003
1.946072e+000	3.051758e-003
1.947490e+000	3.051758e-003
1.948908e+000	6.103516e-003
1.950327e+000	1.525879e-003
1.951745e+000	7.629395e-003
1.953164e+000	3.051758e-003
1.954582e+000	3.051758e-003
1.956000e+000	6.103516e-003
1.957419e+000	4.577637e-003
1.958837e+000	1.525879e-003
1.960255e+000	3.051758e-003
1.961673e+000	3.051758e-003
1.963092e+000	4.577637e-003
1.964510e+000	1.525879e-003
1.965929e+000	1.525879e-003
1.967347e+000	3.051758e-003
1.968765e+000	4.577637e-003
1.970184e+000	1.525879e-003
1.971602e+000	0.000000e+000
1.973021e+000	1.525879e-003
1.974439e+000	1.525879e-003
1.975857e+000	6.103516e-003
1.977276e+000	3.051758e-003
1.978694e+000	3.051758e-003
1.980112e+000	3.051758e-003
1.981531e+000	3.051758e-003
1.982949e+000	1.525879e-003
1.984367e+000	0.000000e+000
1.985786e+000	4.577637e-003
1.987204e+000	3.051758e-003
1.988622e+000	7.629395e-003
1.990041e+000	3.051758e-003
1.991459e+000	0.000000e+000
1.992878e+000	0.000000e+000
1.994296e+000	3.051758e-003
1.995714e+000	1.525879e-003
1.997133e+000	0.000000e+000
1.998551e+000	6.103516e-003
1.999970e+000	3.051758e-003
2.001388e+000	4.577637e-003
2.002806e+000	1.525879e-003
2.004225e+000	1.525879e-003
2.005643e+000	4.577637e-003
2.007061e+000	4.577637e-003
2.008480e+000	9.155273e-003
2.009898e+000	4.577637e-003
2.011316e+000	6.103516e-003
2.012735e+000	6.103516e-003
2.014153e+000	3.051758e-003
2.015571e+000	1.525879e-003
2.016990e+000	1.525879e-003
2.018408e+000	1.525879e-003
2.019827e+000	1.525879e-003
2.021245e+000	1.525879e-003
2.022663e+000	0.000000e+000
2.024082e+000	1.525879e-003
2.025500e+000	3.051758e-003
2.026918e+000	0.000000e+000
2.028337e+000	1.525879e-003
2.029755e+000	1.525879e-003
2.031174e+000	3.051758e-003
2.032592e+000	1.525879e-003
2.034010e+000	1.525879e-003
2.035429e+000	1.525879e-003
2.036847e+000	0.000000e+000
2.038265e+000	0.000000e+000
2.039684e+000	1.525879e-003
2.041102e+000	0.000000e+000
2.042520e+000	0.000000e+000
2.043939e+000	0.000000e+000
2.045357e+000	0.000000e+000
2.046776e+000	3.051758e-003
2.048194e+000	1.525879e-003
2.049612e+000	3.051758e-003
2.051031e+000	1.525879e-003
2.052449e+000	4.577637e-003
2.053867e+000	1.525879e-003
2.055286e+000	1.525879e-003
2.056704e+000	1.525879e-003
2.058122e+000	1.525879e-003
2.059541e+000	0.000000e+000
2.060959e+000	4.577637e-003
2.062378e+000	1.525879e-003
[truncated: 50 more rows]
