# Supplementary material for: Open-source micro-tensile testers via additive manufacturing for the mechanical characterization of thin films and papers
Source: PLoS One. 2018 May 29;13(5):e0197999. doi: 10.1371/journal.pone.0197999 (PMC5973562; doi:10.1371/journal.pone.0197999)
Supplement: S1 Data — (ZIP) [file pone.0197999.s002.zip › SI2_Data/Demonstration Problem 1/Exp1 Results/Area1 Height/Area1_0turns.txt]

-2.601096e+000	0.000000e+000
-8.193409e-001	1.525879e-003
-8.176001e-001	0.000000e+000
-8.158592e-001	0.000000e+000
-8.141184e-001	1.525879e-003
-8.123776e-001	0.000000e+000
-8.106367e-001	0.000000e+000
-8.088958e-001	1.525879e-003
-8.071550e-001	4.577637e-003
-8.054142e-001	0.000000e+000
-8.036733e-001	0.000000e+000
-8.019325e-001	1.525879e-003
-8.001916e-001	1.525879e-003
-7.984508e-001	4.577637e-003
-7.967100e-001	0.000000e+000
-7.949691e-001	1.525879e-003
-7.932283e-001	0.000000e+000
-7.914874e-001	1.525879e-003
-7.897466e-001	0.000000e+000
-7.880057e-001	1.525879e-003
-7.862649e-001	1.525879e-003
-7.845240e-001	3.051758e-003
-7.827832e-001	0.000000e+000
-7.810423e-001	1.525879e-003
-7.793015e-001	3.051758e-003
-7.775607e-001	3.051758e-003
-7.758198e-001	1.525879e-003
-7.740789e-001	1.525879e-003
-7.723381e-001	3.051758e-003
-7.705973e-001	3.051758e-003
-7.688565e-001	0.000000e+000
-7.671155e-001	0.000000e+000
-7.653747e-001	6.103516e-003
-7.636339e-001	6.103516e-003
-7.618931e-001	1.525879e-003
-7.601521e-001	3.051758e-003
-7.584113e-001	1.525879e-003
-7.566705e-001	3.051758e-003
-7.549297e-001	1.525879e-003
-7.531888e-001	1.525879e-003
-7.514479e-001	4.577637e-003
-7.497071e-001	3.051758e-003
-7.479663e-001	4.577637e-003
-7.462254e-001	1.525879e-003
-7.444846e-001	1.525879e-003
-7.427437e-001	1.525879e-003
-7.410029e-001	4.577637e-003
-7.392620e-001	4.577637e-003
-7.375212e-001	3.051758e-003
-7.357804e-001	4.577637e-003
-7.340395e-001	1.525879e-003
-7.322986e-001	6.103516e-003
-7.305578e-001	7.629395e-003
-7.288170e-001	6.103516e-003
-7.270762e-001	1.068115e-002
-7.253353e-001	4.577637e-003
-7.235944e-001	6.103516e-003
-7.218536e-001	1.525879e-003
-7.201128e-001	4.577637e-003
-7.183719e-001	1.068115e-002
-7.166311e-001	1.068115e-002
-7.148902e-001	9.155273e-003
-7.131494e-001	6.103516e-003
-7.114085e-001	1.220703e-002
-7.096677e-001	4.577637e-003
-7.079269e-001	1.373291e-002
-7.061860e-001	9.155273e-003
-7.044451e-001	9.155273e-003
-7.027043e-001	1.068115e-002
-7.009635e-001	6.103516e-003
-6.992227e-001	1.220703e-002
-6.974818e-001	1.525879e-002
-6.957409e-001	1.678467e-002
-6.940001e-001	1.983643e-002
-6.922593e-001	1.068115e-002
-6.905183e-001	1.831055e-002
-6.887776e-001	1.525879e-002
-6.870367e-001	7.629395e-003
-6.852958e-001	9.155273e-003
-6.835550e-001	9.155273e-003
-6.818142e-001	2.288818e-002
-6.800734e-001	2.593994e-002
-6.783325e-001	2.899170e-002
-6.765916e-001	1.678467e-002
-6.748508e-001	1.983643e-002
-6.731100e-001	1.983643e-002
-6.713691e-001	1.678467e-002
-6.696283e-001	1.373291e-002
-6.678874e-001	1.373291e-002
-6.661465e-001	1.831055e-002
-6.644057e-001	2.288818e-002
-6.626649e-001	1.983643e-002
-6.609240e-001	2.441406e-002
-6.591832e-001	2.441406e-002
-6.574423e-001	2.441406e-002
-6.557015e-001	1.678467e-002
-6.539606e-001	2.441406e-002
-6.522198e-001	2.593994e-002
-6.504790e-001	1.373291e-002
-6.487381e-001	3.204346e-002
-6.469973e-001	2.746582e-002
-6.452564e-001	1.831055e-002
-6.435156e-001	2.441406e-002
-6.417747e-001	2.288818e-002
-6.400339e-001	1.373291e-002
-6.382930e-001	2.899170e-002
-6.365522e-001	2.288818e-002
-6.348113e-001	1.678467e-002
-6.330705e-001	3.814697e-002
-6.313297e-001	3.509521e-002
-6.295888e-001	3.356934e-002
-6.278480e-001	2.899170e-002
-6.261071e-001	3.051758e-002
-6.243663e-001	4.272461e-002
-6.226254e-001	2.593994e-002
-6.208846e-001	3.356934e-002
-6.191437e-001	3.204346e-002
-6.174029e-001	2.746582e-002
-6.156620e-001	3.204346e-002
-6.139212e-001	3.356934e-002
-6.121804e-001	3.051758e-002
-6.104395e-001	4.119873e-002
-6.086987e-001	3.356934e-002
-6.069578e-001	4.577637e-002
-6.052170e-001	5.340576e-002
-6.034762e-001	4.119873e-002
-6.017353e-001	5.187988e-002
-5.999944e-001	5.340576e-002
-5.982536e-001	4.730225e-002
-5.965128e-001	4.119873e-002
-5.947719e-001	5.187988e-002
-5.930310e-001	4.730225e-002
-5.912902e-001	4.882813e-002
-5.895494e-001	4.577637e-002
-5.878085e-001	5.035400e-002
-5.860676e-001	4.425049e-002
-5.843268e-001	5.493164e-002
-5.825860e-001	5.645752e-002
-5.808452e-001	5.493164e-002
-5.791043e-001	3.662109e-002
-5.773634e-001	6.408691e-002
-5.756226e-001	5.035400e-002
-5.738818e-001	7.324219e-002
-5.721409e-001	7.476807e-002
-5.704001e-001	5.187988e-002
-5.686592e-001	7.934570e-002
-5.669184e-001	6.103516e-002
-5.651775e-001	8.087158e-002
-5.634367e-001	7.324219e-002
-5.616959e-001	6.103516e-002
-5.599550e-001	8.087158e-002
-5.582141e-001	6.713867e-002
-5.564733e-001	7.629395e-002
-5.547325e-001	6.713867e-002
-5.529917e-001	6.561279e-002
-5.512508e-001	8.239746e-002
-5.495099e-001	6.408691e-002
-5.477691e-001	7.171631e-002
-5.460282e-001	8.544922e-002
-5.442874e-001	8.239746e-002
-5.425466e-001	6.866455e-002
-5.408057e-001	9.307861e-002
-5.390648e-001	8.239746e-002
-5.373240e-001	7.934570e-002
-5.355832e-001	9.307861e-002
-5.338424e-001	8.850098e-002
-5.321015e-001	9.155273e-002
-5.303606e-001	9.002686e-002
-5.286198e-001	7.324219e-002
-5.268790e-001	8.850098e-002
-5.251381e-001	1.007080e-001
-5.233973e-001	1.190186e-001
-5.216564e-001	1.037598e-001
-5.199156e-001	9.307861e-002
-5.181747e-001	1.037598e-001
-5.164339e-001	9.460449e-002
-5.146931e-001	9.918213e-002
-5.129522e-001	1.327515e-001
-5.112113e-001	9.765625e-002
-5.094705e-001	8.544922e-002
-5.077297e-001	9.765625e-002
-5.059889e-001	1.205444e-001
-5.042480e-001	1.037598e-001
-5.025071e-001	9.460449e-002
-5.007662e-001	1.342773e-001
-4.990255e-001	1.037598e-001
-4.972846e-001	1.174927e-001
-4.955437e-001	1.190186e-001
-4.938029e-001	1.327515e-001
-4.920620e-001	1.083374e-001
-4.903212e-001	1.220703e-001
-4.885803e-001	1.434326e-001
-4.868395e-001	1.419067e-001
-4.850987e-001	1.327515e-001
-4.833578e-001	1.358032e-001
-4.816170e-001	1.647949e-001
-4.798761e-001	1.388550e-001
-4.781353e-001	1.373291e-001
-4.763944e-001	1.327515e-001
-4.746536e-001	1.449585e-001
-4.729127e-001	1.541138e-001
-4.711719e-001	1.403809e-001
-4.694311e-001	1.281738e-001
-4.676902e-001	1.296997e-001
-4.659494e-001	1.235962e-001
-4.642085e-001	1.647949e-001
-4.624677e-001	1.327515e-001
-4.607268e-001	1.571655e-001
-4.589860e-001	1.541138e-001
-4.572451e-001	1.937866e-001
-4.555043e-001	1.388550e-001
-4.537634e-001	1.434326e-001
-4.520226e-001	1.602173e-001
-4.502818e-001	1.388550e-001
-4.485409e-001	1.586914e-001
-4.468000e-001	1.464844e-001
-4.450592e-001	1.800537e-001
-4.433184e-001	1.388550e-001
-4.415776e-001	1.495361e-001
-4.398367e-001	1.586914e-001
-4.380959e-001	1.632690e-001
-4.363550e-001	1.510620e-001
-4.346142e-001	1.449585e-001
-4.328733e-001	1.724243e-001
-4.311325e-001	1.693726e-001
-4.293916e-001	1.953125e-001
-4.276508e-001	1.647949e-001
-4.259099e-001	2.258301e-001
-4.241691e-001	1.739502e-001
-4.224282e-001	1.480103e-001
-4.206874e-001	1.708984e-001
-4.189465e-001	1.953125e-001
-4.172057e-001	1.876831e-001
-4.154649e-001	1.831055e-001
-4.137240e-001	1.892090e-001
-4.119832e-001	1.861572e-001
-4.102423e-001	1.892090e-001
-4.085015e-001	1.724243e-001
-4.067606e-001	1.815796e-001
-4.050198e-001	1.693726e-001
-4.032790e-001	1.907349e-001
-4.015381e-001	1.892090e-001
-3.997973e-001	1.953125e-001
-3.980564e-001	1.892090e-001
-3.963156e-001	1.846313e-001
-3.945747e-001	2.136230e-001
-3.928339e-001	2.029419e-001
-3.910930e-001	2.395630e-001
-3.893522e-001	1.861572e-001
-3.876113e-001	1.907349e-001
-3.858705e-001	2.090454e-001
-3.841296e-001	2.029419e-001
-3.823888e-001	1.754761e-001
-3.806479e-001	2.075195e-001
-3.789071e-001	1.754761e-001
-3.771663e-001	2.273560e-001
-3.754254e-001	1.632690e-001
-3.736846e-001	2.044678e-001
-3.719437e-001	2.029419e-001
-3.702029e-001	2.212524e-001
-3.684620e-001	2.029419e-001
-3.667212e-001	2.029419e-001
-3.649803e-001	1.968384e-001
-3.632395e-001	2.517700e-001
-3.614986e-001	2.182007e-001
-3.597578e-001	2.014160e-001
-3.580169e-001	1.922607e-001
-3.562761e-001	1.968384e-001
-3.545352e-001	2.136230e-001
-3.527944e-001	2.120972e-001
-3.510536e-001	1.983643e-001
-3.493127e-001	2.548218e-001
-3.475719e-001	1.998901e-001
-3.458310e-001	2.044678e-001
-3.440902e-001	2.456665e-001
-3.423494e-001	2.304077e-001
-3.406085e-001	2.471924e-001
-3.388677e-001	2.273560e-001
-3.371268e-001	2.273560e-001
-3.353860e-001	2.487183e-001
-3.336451e-001	2.334595e-001
-3.319043e-001	2.075195e-001
-3.301634e-001	2.716064e-001
-3.284226e-001	2.456665e-001
-3.266817e-001	2.136230e-001
-3.249409e-001	2.166748e-001
-3.232000e-001	2.517700e-001
-3.214592e-001	2.380371e-001
-3.197183e-001	2.288818e-001
-3.179775e-001	2.380371e-001
-3.162367e-001	2.105713e-001
-3.144958e-001	2.243042e-001
-3.127550e-001	1.968384e-001
-3.110141e-001	2.227783e-001
-3.092733e-001	2.441406e-001
-3.075324e-001	2.212524e-001
-3.057916e-001	2.517700e-001
-3.040508e-001	2.304077e-001
-3.023099e-001	2.487183e-001
-3.005691e-001	2.807617e-001
-2.988282e-001	2.273560e-001
-2.970874e-001	2.563477e-001
-2.953465e-001	2.227783e-001
-2.936057e-001	2.639771e-001
-2.918648e-001	2.487183e-001
-2.901240e-001	2.655029e-001
-2.883831e-001	2.395630e-001
-2.866423e-001	2.471924e-001
-2.849015e-001	2.105713e-001
-2.831606e-001	2.471924e-001
-2.814198e-001	2.334595e-001
-2.796789e-001	2.487183e-001
-2.779381e-001	2.700806e-001
-2.761973e-001	2.578735e-001
-2.744564e-001	2.578735e-001
-2.727156e-001	2.456665e-001
-2.709747e-001	2.441406e-001
-2.692339e-001	2.548218e-001
-2.674930e-001	2.685547e-001
-2.657522e-001	2.777100e-001
-2.640113e-001	2.853394e-001
-2.622705e-001	2.944946e-001
-2.605296e-001	2.319336e-001
-2.587888e-001	2.609253e-001
-2.570479e-001	2.685547e-001
-2.553071e-001	2.380371e-001
-2.535662e-001	2.777100e-001
-2.518254e-001	2.639771e-001
-2.500846e-001	2.517700e-001
-2.483437e-001	2.578735e-001
-2.466029e-001	2.349854e-001
-2.448620e-001	2.487183e-001
-2.431212e-001	2.380371e-001
-2.413803e-001	2.456665e-001
-2.396395e-001	2.487183e-001
-2.378987e-001	2.395630e-001
-2.361578e-001	2.471924e-001
-2.344170e-001	2.319336e-001
-2.326761e-001	2.410889e-001
-2.309353e-001	2.517700e-001
-2.291944e-001	2.029419e-001
-2.274536e-001	2.380371e-001
-2.257127e-001	2.105713e-001
-2.239719e-001	2.380371e-001
-2.222310e-001	2.655029e-001
-2.204902e-001	2.700806e-001
-2.187493e-001	2.502441e-001
-2.170085e-001	2.334595e-001
-2.152676e-001	2.548218e-001
-2.135268e-001	2.731323e-001
-2.117860e-001	2.563477e-001
-2.100451e-001	2.410889e-001
-2.083043e-001	2.059937e-001
-2.065634e-001	2.319336e-001
-2.048226e-001	2.410889e-001
-2.030818e-001	2.716064e-001
-2.013409e-001	2.304077e-001
-1.996001e-001	2.136230e-001
-1.978592e-001	2.197266e-001
-1.961184e-001	1.922607e-001
-1.943775e-001	2.212524e-001
-1.926367e-001	2.517700e-001
-1.908958e-001	2.304077e-001
-1.891550e-001	2.182007e-001
-1.874141e-001	2.044678e-001
-1.856733e-001	2.105713e-001
-1.839324e-001	2.365112e-001
-1.821916e-001	2.212524e-001
-1.804507e-001	2.532959e-001
-1.787099e-001	2.410889e-001
-1.769691e-001	2.075195e-001
-1.752282e-001	2.548218e-001
-1.734874e-001	2.685547e-001
-1.717465e-001	2.319336e-001
-1.700057e-001	2.258301e-001
-1.682648e-001	2.090454e-001
-1.665240e-001	2.288818e-001
-1.647832e-001	2.380371e-001
-1.630423e-001	2.120972e-001
-1.613015e-001	2.059937e-001
-1.595606e-001	2.273560e-001
-1.578198e-001	2.120972e-001
-1.560789e-001	2.487183e-001
-1.543381e-001	1.983643e-001
-1.525972e-001	2.136230e-001
-1.508564e-001	2.075195e-001
-1.491155e-001	2.471924e-001
-1.473747e-001	2.334595e-001
-1.456338e-001	2.502441e-001
-1.438930e-001	2.548218e-001
-1.421522e-001	2.426147e-001
-1.404113e-001	2.136230e-001
-1.386705e-001	2.120972e-001
-1.369296e-001	2.166748e-001
-1.351888e-001	2.395630e-001
-1.334479e-001	1.846313e-001
-1.317070e-001	2.243042e-001
-1.299662e-001	2.365112e-001
-1.282254e-001	2.273560e-001
-1.264846e-001	2.243042e-001
-1.247437e-001	2.273560e-001
-1.230028e-001	2.120972e-001
-1.212620e-001	2.258301e-001
-1.195212e-001	2.822876e-001
-1.177803e-001	2.731323e-001
-1.160395e-001	2.182007e-001
-1.142986e-001	2.410889e-001
-1.125578e-001	2.502441e-001
-1.108169e-001	2.243042e-001
-1.090761e-001	2.288818e-001
-1.073353e-001	2.227783e-001
-1.055944e-001	2.136230e-001
-1.038535e-001	2.197266e-001
-1.021127e-001	2.136230e-001
-1.003719e-001	2.136230e-001
-9.863105e-002	2.090454e-001
-9.689015e-002	2.426147e-001
-9.514932e-002	2.166748e-001
-9.340850e-002	2.227783e-001
-9.166767e-002	2.227783e-001
-8.992676e-002	2.136230e-001
-8.818594e-002	2.105713e-001
-8.644511e-002	2.044678e-001
-8.470429e-002	2.441406e-001
-8.296338e-002	1.831055e-001
-8.122256e-002	2.273560e-001
-7.948174e-002	1.907349e-001
-7.774091e-002	2.059937e-001
-7.600001e-002	2.151489e-001
-7.425918e-002	1.937866e-001
-7.251835e-002	1.998901e-001
-7.077753e-002	2.227783e-001
-6.903662e-002	1.800537e-001
-6.729580e-002	2.151489e-001
-6.555498e-002	2.273560e-001
-6.381415e-002	2.090454e-001
-6.207325e-002	2.166748e-001
-6.033242e-002	1.998901e-001
-5.859160e-002	2.029419e-001
-5.685077e-002	2.243042e-001
-5.510987e-002	1.998901e-001
-5.336904e-002	1.983643e-001
-5.162822e-002	2.090454e-001
-4.988739e-002	2.029419e-001
-4.814649e-002	2.014160e-001
-4.640566e-002	1.678467e-001
-4.466483e-002	1.953125e-001
-4.292401e-002	1.861572e-001
-4.118310e-002	1.998901e-001
-3.944228e-002	1.724243e-001
-3.770145e-002	1.724243e-001
-3.596063e-002	1.953125e-001
-3.421972e-002	1.754761e-001
-3.247890e-002	1.861572e-001
-3.073808e-002	1.647949e-001
-2.899725e-002	1.937866e-001
-2.725634e-002	2.075195e-001
-2.551552e-002	1.968384e-001
-2.377469e-002	1.861572e-001
-2.203387e-002	1.525879e-001
-2.029296e-002	1.754761e-001
-1.855214e-002	1.724243e-001
-1.681132e-002	1.693726e-001
-1.507049e-002	1.647949e-001
-1.332958e-002	1.541138e-001
-1.158876e-002	1.556396e-001
-9.847935e-003	1.876831e-001
-8.107110e-003	1.647949e-001
-6.366204e-003	1.617432e-001
-4.625379e-003	2.273560e-001
-2.884554e-003	1.678467e-001
-1.143730e-003	1.663208e-001
5.971766e-004	1.724243e-001
2.338001e-003	1.708984e-001
4.078826e-003	1.785278e-001
5.819651e-003	1.678467e-001
7.560557e-003	1.632690e-001
9.301381e-003	1.815796e-001
1.104221e-002	1.525879e-001
1.278303e-002	1.449585e-001
1.452394e-002	1.586914e-001
1.626476e-002	1.693726e-001
1.800559e-002	1.602173e-001
1.974641e-002	1.373291e-001
2.148732e-002	1.480103e-001
2.322814e-002	1.342773e-001
2.496897e-002	1.632690e-001
2.670979e-002	1.449585e-001
2.845070e-002	1.510620e-001
3.019152e-002	1.464844e-001
3.193234e-002	1.480103e-001
3.367317e-002	1.632690e-001
3.541408e-002	1.281738e-001
3.715490e-002	1.434326e-001
3.889573e-002	1.327515e-001
4.063655e-002	1.449585e-001
4.237746e-002	1.144409e-001
4.411828e-002	1.296997e-001
4.585911e-002	1.449585e-001
4.759993e-002	1.663208e-001
4.934084e-002	1.525879e-001
5.108166e-002	1.403809e-001
5.282249e-002	1.312256e-001
5.456331e-002	1.266479e-001
5.630422e-002	1.235962e-001
5.804504e-002	1.663208e-001
5.978587e-002	1.144409e-001
6.152669e-002	1.708984e-001
6.326760e-002	1.144409e-001
6.500842e-002	1.220703e-001
6.674924e-002	1.327515e-001
6.849007e-002	1.541138e-001
7.023097e-002	1.510620e-001
7.197180e-002	1.296997e-001
7.371263e-002	1.266479e-001
7.545353e-002	1.358032e-001
7.719436e-002	1.464844e-001
7.893518e-002	1.266479e-001
8.067601e-002	1.312256e-001
8.241691e-002	1.174927e-001
8.415774e-002	1.617432e-001
8.589856e-002	1.281738e-001
8.763939e-002	1.220703e-001
8.938029e-002	1.129150e-001
9.112112e-002	1.266479e-001
9.286195e-002	1.342773e-001
9.460277e-002	1.510620e-001
9.634368e-002	9.307861e-002
9.808450e-002	1.312256e-001
9.982532e-002	1.083374e-001
1.015662e-001	1.342773e-001
1.033071e-001	1.205444e-001
1.050479e-001	9.613037e-002
1.067887e-001	1.266479e-001
1.085295e-001	1.205444e-001
1.102704e-001	1.159668e-001
1.120113e-001	9.307861e-002
1.137521e-001	1.312256e-001
1.154929e-001	1.113892e-001
1.172338e-001	1.296997e-001
1.189746e-001	9.918213e-002
1.207155e-001	9.460449e-002
1.224563e-001	7.629395e-002
1.241972e-001	1.296997e-001
1.259380e-001	1.007080e-001
1.276788e-001	9.155273e-002
1.294197e-001	8.850098e-002
1.311606e-001	9.307861e-002
1.329014e-001	9.307861e-002
1.346422e-001	9.307861e-002
1.363831e-001	9.155273e-002
1.381240e-001	9.613037e-002
1.398648e-001	7.934570e-002
1.416056e-001	9.307861e-002
1.433464e-001	6.713867e-002
1.450873e-001	9.307861e-002
1.468282e-001	8.239746e-002
1.485690e-001	8.850098e-002
1.503098e-001	1.037598e-001
1.520507e-001	1.083374e-001
1.537915e-001	9.460449e-002
1.555324e-001	9.307861e-002
1.572732e-001	7.019043e-002
1.590141e-001	8.544922e-002
1.607549e-001	8.392334e-002
1.624957e-001	8.239746e-002
1.642366e-001	7.476807e-002
1.659775e-001	9.613037e-002
1.677183e-001	9.155273e-002
1.694591e-001	8.087158e-002
1.711999e-001	1.007080e-001
1.729409e-001	7.629395e-002
1.746817e-001	7.934570e-002
1.764225e-001	8.239746e-002
1.781633e-001	8.850098e-002
1.799042e-001	7.476807e-002
1.816451e-001	7.934570e-002
1.833859e-001	6.866455e-002
1.851267e-001	9.765625e-002
1.868676e-001	9.307861e-002
1.886084e-001	8.087158e-002
1.903493e-001	7.934570e-002
1.920901e-001	5.493164e-002
1.938310e-001	7.324219e-002
1.955718e-001	7.324219e-002
1.973126e-001	5.493164e-002
1.990535e-001	7.019043e-002
2.007944e-001	7.171631e-002
2.025352e-001	7.629395e-002
2.042760e-001	5.035400e-002
2.060168e-001	8.087158e-002
2.077578e-001	8.697510e-002
2.094986e-001	6.561279e-002
2.112394e-001	7.629395e-002
2.129802e-001	6.103516e-002
2.147211e-001	5.187988e-002
2.164620e-001	8.239746e-002
2.182028e-001	7.019043e-002
2.199436e-001	5.798340e-002
2.216845e-001	5.340576e-002
2.234253e-001	5.493164e-002
2.251662e-001	6.713867e-002
2.269070e-001	6.256104e-002
2.286479e-001	3.662109e-002
2.303887e-001	6.408691e-002
2.321296e-001	6.866455e-002
2.338704e-001	1.052856e-001
2.356113e-001	6.561279e-002
2.373521e-001	6.256104e-002
2.390929e-001	5.187988e-002
2.408337e-001	6.866455e-002
2.425747e-001	6.256104e-002
2.443155e-001	5.645752e-002
2.460563e-001	5.950928e-002
2.477971e-001	6.256104e-002
2.495380e-001	5.340576e-002
2.512789e-001	8.239746e-002
2.530197e-001	5.493164e-002
2.547605e-001	7.019043e-002
2.565014e-001	5.798340e-002
2.582422e-001	4.882813e-002
2.599831e-001	5.798340e-002
2.617239e-001	5.340576e-002
2.634648e-001	5.645752e-002
2.652056e-001	5.493164e-002
2.669464e-001	7.629395e-002
2.686873e-001	6.256104e-002
2.704282e-001	5.798340e-002
2.721690e-001	5.035400e-002
2.739098e-001	6.256104e-002
2.756506e-001	4.577637e-002
2.773916e-001	5.645752e-002
2.791324e-001	4.272461e-002
2.808732e-001	4.730225e-002
2.826140e-001	5.187988e-002
2.843549e-001	4.119873e-002
2.860958e-001	6.408691e-002
2.878366e-001	5.950928e-002
2.895774e-001	5.493164e-002
2.913183e-001	3.662109e-002
2.930591e-001	5.340576e-002
2.948000e-001	7.324219e-002
2.965409e-001	4.272461e-002
2.982817e-001	6.561279e-002
3.000225e-001	5.187988e-002
3.017634e-001	6.103516e-002
3.035043e-001	5.645752e-002
3.052451e-001	5.035400e-002
3.069859e-001	4.425049e-002
3.087267e-001	5.798340e-002
3.104676e-001	6.256104e-002
3.122085e-001	6.256104e-002
3.139493e-001	5.187988e-002
3.156901e-001	5.187988e-002
3.174310e-001	3.967285e-002
3.191718e-001	6.713867e-002
3.209127e-001	5.493164e-002
3.226535e-001	7.019043e-002
3.243944e-001	4.425049e-002
3.261352e-001	6.561279e-002
3.278761e-001	5.798340e-002
3.296169e-001	4.119873e-002
3.313578e-001	3.814697e-002
3.330986e-001	4.577637e-002
3.348394e-001	5.340576e-002
3.365803e-001	6.103516e-002
3.383211e-001	4.882813e-002
3.400620e-001	3.204346e-002
3.418028e-001	6.713867e-002
3.435436e-001	4.577637e-002
3.452845e-001	4.882813e-002
3.470253e-001	4.882813e-002
3.487662e-001	4.882813e-002
3.505070e-001	4.425049e-002
3.522479e-001	4.425049e-002
3.539887e-001	5.187988e-002
3.557296e-001	4.425049e-002
3.574704e-001	3.662109e-002
3.592113e-001	4.425049e-002
3.609521e-001	4.119873e-002
3.626929e-001	4.730225e-002
3.644338e-001	4.119873e-002
3.661747e-001	5.035400e-002
3.679155e-001	4.425049e-002
3.696563e-001	3.967285e-002
3.713971e-001	4.119873e-002
3.731381e-001	3.814697e-002
3.748789e-001	3.356934e-002
3.766197e-001	4.119873e-002
3.783605e-001	4.882813e-002
3.801014e-001	4.730225e-002
3.818423e-001	5.798340e-002
3.835831e-001	4.119873e-002
3.853239e-001	3.509521e-002
3.870648e-001	4.577637e-002
3.888056e-001	3.814697e-002
3.905465e-001	3.509521e-002
3.922873e-001	4.577637e-002
3.940282e-001	3.204346e-002
3.957690e-001	5.645752e-002
3.975098e-001	3.204346e-002
3.992507e-001	2.746582e-002
4.009916e-001	3.967285e-002
4.027324e-001	5.798340e-002
4.044732e-001	3.051758e-002
4.062140e-001	4.272461e-002
4.079550e-001	2.746582e-002
4.096958e-001	2.899170e-002
4.114366e-001	2.746582e-002
4.131774e-001	3.204346e-002
4.149183e-001	4.425049e-002
4.166592e-001	2.899170e-002
4.184000e-001	3.967285e-002
4.201408e-001	3.204346e-002
4.218817e-001	3.204346e-002
4.236225e-001	4.119873e-002
4.253634e-001	3.662109e-002
4.271042e-001	2.593994e-002
4.288451e-001	3.509521e-002
4.305859e-001	4.119873e-002
4.323267e-001	2.136230e-002
4.340676e-001	1.983643e-002
4.358085e-001	3.967285e-002
4.375493e-001	3.051758e-002
4.392901e-001	4.272461e-002
4.410309e-001	2.441406e-002
4.427719e-001	3.051758e-002
4.445127e-001	2.593994e-002
4.462535e-001	3.662109e-002
4.479943e-001	2.899170e-002
4.497352e-001	3.356934e-002
4.514761e-001	3.356934e-002
4.532169e-001	4.119873e-002
4.549577e-001	1.983643e-002
4.566986e-001	3.204346e-002
4.584394e-001	3.356934e-002
4.601803e-001	2.593994e-002
4.619211e-001	3.662109e-002
4.636620e-001	1.983643e-002
4.654028e-001	2.136230e-002
4.671436e-001	2.288818e-002
4.688845e-001	2.593994e-002
4.706254e-001	2.441406e-002
4.723662e-001	2.899170e-002
4.741070e-001	2.899170e-002
4.758479e-001	2.136230e-002
4.775887e-001	2.746582e-002
4.793296e-001	2.288818e-002
4.810704e-001	3.814697e-002
4.828112e-001	2.441406e-002
4.845521e-001	3.204346e-002
4.862929e-001	2.136230e-002
4.880338e-001	2.441406e-002
4.897746e-001	3.051758e-002
4.915155e-001	2.899170e-002
4.932563e-001	1.983643e-002
4.949972e-001	2.441406e-002
4.967380e-001	2.593994e-002
4.984789e-001	3.814697e-002
5.002197e-001	2.136230e-002
5.019605e-001	1.831055e-002
5.037014e-001	2.136230e-002
5.054423e-001	1.983643e-002
5.071831e-001	3.051758e-002
5.089239e-001	3.509521e-002
5.106647e-001	3.204346e-002
5.124057e-001	1.831055e-002
5.141465e-001	3.051758e-002
5.158873e-001	2.288818e-002
5.176282e-001	1.678467e-002
5.193691e-001	2.746582e-002
5.211099e-001	3.204346e-002
5.228507e-001	2.441406e-002
5.245916e-001	1.525879e-002
5.263324e-001	2.288818e-002
5.280733e-001	2.441406e-002
5.298141e-001	1.983643e-002
5.315550e-001	2.136230e-002
5.332958e-001	2.899170e-002
5.350366e-001	2.593994e-002
5.367775e-001	3.204346e-002
5.385183e-001	1.983643e-002
5.402592e-001	1.373291e-002
5.420000e-001	2.899170e-002
5.437408e-001	1.983643e-002
5.454817e-001	2.441406e-002
5.472226e-001	2.136230e-002
5.489634e-001	2.441406e-002
5.507042e-001	2.136230e-002
5.524451e-001	2.441406e-002
5.541859e-001	2.136230e-002
5.559268e-001	2.899170e-002
5.576676e-001	1.983643e-002
5.594085e-001	3.051758e-002
5.611493e-001	2.593994e-002
5.628901e-001	3.051758e-002
5.646310e-001	1.831055e-002
5.663718e-001	2.441406e-002
5.681126e-001	2.136230e-002
5.698536e-001	1.983643e-002
5.715945e-001	1.983643e-002
5.733352e-001	1.983643e-002
5.750761e-001	3.356934e-002
5.768169e-001	2.899170e-002
5.785577e-001	1.831055e-002
5.802985e-001	2.593994e-002
5.820394e-001	1.525879e-002
5.837804e-001	2.441406e-002
5.855212e-001	1.220703e-002
5.872620e-001	2.593994e-002
5.890029e-001	2.136230e-002
5.907436e-001	2.899170e-002
5.924845e-001	2.136230e-002
5.942253e-001	1.068115e-002
5.959661e-001	1.983643e-002
5.977071e-001	2.288818e-002
5.994480e-001	2.441406e-002
6.011888e-001	7.629395e-003
6.029296e-001	2.441406e-002
6.046704e-001	1.525879e-002
6.064112e-001	1.678467e-002
6.081520e-001	2.136230e-002
6.098929e-001	1.983643e-002
6.116339e-001	2.441406e-002
6.133747e-001	2.441406e-002
6.151155e-001	1.525879e-002
6.168564e-001	1.220703e-002
6.185972e-001	1.831055e-002
6.203380e-001	1.068115e-002
6.220789e-001	1.220703e-002
6.238196e-001	2.136230e-002
6.255606e-001	1.983643e-002
6.273015e-001	1.983643e-002
6.290423e-001	3.509521e-002
6.307831e-001	1.068115e-002
6.325239e-001	2.136230e-002
6.342648e-001	2.441406e-002
6.360056e-001	1.831055e-002
6.377464e-001	2.136230e-002
6.394874e-001	1.220703e-002
6.412282e-001	2.136230e-002
6.429690e-001	1.525879e-002
6.447099e-001	1.525879e-002
6.464507e-001	9.155273e-003
6.481915e-001	1.373291e-002
6.499324e-001	2.441406e-002
6.516732e-001	1.678467e-002
6.534142e-001	1.373291e-002
6.551550e-001	1.983643e-002
6.568958e-001	1.068115e-002
6.586366e-001	1.525879e-002
6.603775e-001	1.983643e-002
6.621183e-001	1.831055e-002
6.638591e-001	9.155273e-003
6.655999e-001	1.831055e-002
6.673409e-001	2.441406e-002
6.690818e-001	2.441406e-002
6.708226e-001	1.220703e-002
6.725634e-001	1.831055e-002
6.743042e-001	1.373291e-002
6.760450e-001	1.831055e-002
6.777859e-001	1.983643e-002
6.795267e-001	2.441406e-002
6.812677e-001	1.678467e-002
6.830085e-001	1.373291e-002
6.847494e-001	1.831055e-002
6.864902e-001	6.103516e-003
6.882310e-001	1.068115e-002
6.899718e-001	2.136230e-002
6.917126e-001	1.525879e-002
6.934534e-001	6.103516e-003
6.951944e-001	2.441406e-002
6.969353e-001	2.136230e-002
6.986761e-001	1.831055e-002
7.004169e-001	1.068115e-002
7.021578e-001	3.051758e-002
7.038986e-001	1.831055e-002
7.056394e-001	1.831055e-002
7.073802e-001	1.525879e-002
7.091212e-001	1.678467e-002
7.108620e-001	2.441406e-002
7.126029e-001	1.983643e-002
7.143437e-001	9.155273e-003
7.160845e-001	1.983643e-002
7.178253e-001	1.678467e-002
7.195662e-001	1.678467e-002
7.213070e-001	1.068115e-002
7.230479e-001	1.373291e-002
7.247888e-001	1.525879e-002
7.265296e-001	1.220703e-002
7.282704e-001	1.220703e-002
7.300113e-001	1.831055e-002
7.317521e-001	1.068115e-002
7.334929e-001	1.525879e-002
7.352338e-001	1.678467e-002
7.369748e-001	1.220703e-002
7.387155e-001	1.678467e-002
7.404564e-001	1.525879e-002
7.421972e-001	1.983643e-002
7.439380e-001	1.373291e-002
7.456788e-001	1.525879e-002
7.474197e-001	2.593994e-002
7.491607e-001	1.525879e-002
7.509015e-001	1.983643e-002
7.526423e-001	1.525879e-002
7.543831e-001	6.103516e-003
7.561239e-001	1.525879e-002
7.578648e-001	1.373291e-002
7.596056e-001	1.220703e-002
7.613464e-001	1.068115e-002
7.630874e-001	1.525879e-002
7.648283e-001	1.220703e-002
7.665691e-001	1.373291e-002
7.683099e-001	1.831055e-002
7.700507e-001	1.678467e-002
7.717915e-001	1.220703e-002
7.735323e-001	1.983643e-002
7.752732e-001	6.103516e-003
7.770142e-001	1.983643e-002
7.787550e-001	1.525879e-002
7.804958e-001	1.525879e-002
7.822367e-001	1.831055e-002
7.839775e-001	1.983643e-002
7.857183e-001	1.068115e-002
7.874592e-001	1.220703e-002
7.891999e-001	2.746582e-002
7.909409e-001	1.831055e-002
7.926818e-001	1.373291e-002
7.944226e-001	2.746582e-002
7.961634e-001	1.220703e-002
7.979042e-001	1.068115e-002
7.996451e-001	1.068115e-002
8.013859e-001	1.220703e-002
8.031267e-001	1.220703e-002
8.048677e-001	1.525879e-002
8.066085e-001	1.220703e-002
8.083493e-001	1.373291e-002
8.100902e-001	1.373291e-002
8.118310e-001	7.629395e-003
8.135718e-001	1.983643e-002
8.153127e-001	1.831055e-002
8.170535e-001	1.220703e-002
8.187945e-001	1.983643e-002
8.205353e-001	7.629395e-003
8.222761e-001	1.525879e-002
8.240169e-001	1.525879e-002
8.257578e-001	2.136230e-002
8.274986e-001	1.983643e-002
8.292394e-001	1.525879e-002
8.309802e-001	1.678467e-002
8.327212e-001	1.373291e-002
8.344621e-001	1.068115e-002
8.362029e-001	9.155273e-003
8.379437e-001	1.220703e-002
8.396845e-001	1.525879e-002
8.414253e-001	1.678467e-002
8.431662e-001	1.373291e-002
8.449070e-001	1.983643e-002
8.466480e-001	2.288818e-002
8.483888e-001	1.373291e-002
8.501297e-001	1.220703e-002
8.518705e-001	7.629395e-003
8.536113e-001	1.678467e-002
8.553521e-001	1.678467e-002
8.570929e-001	9.155273e-003
8.588337e-001	1.525879e-002
8.605747e-001	1.373291e-002
8.623156e-001	1.678467e-002
8.640564e-001	7.629395e-003
8.657972e-001	1.373291e-002
8.675381e-001	1.678467e-002
8.692789e-001	1.068115e-002
8.710197e-001	1.373291e-002
8.727605e-001	1.373291e-002
8.745015e-001	9.155273e-003
8.762423e-001	9.155273e-003
8.779832e-001	2.441406e-002
8.797240e-001	1.525879e-002
8.814648e-001	1.373291e-002
8.832056e-001	1.525879e-002
8.849465e-001	9.155273e-003
8.866873e-001	1.068115e-002
8.884282e-001	1.220703e-002
8.901691e-001	1.983643e-002
8.919099e-001	1.373291e-002
8.936507e-001	1.068115e-002
8.953916e-001	1.831055e-002
8.971324e-001	1.220703e-002
8.988732e-001	1.831055e-002
9.006141e-001	1.068115e-002
9.023550e-001	1.373291e-002
9.040958e-001	7.629395e-003
9.058367e-001	1.373291e-002
9.075775e-001	1.373291e-002
9.093183e-001	1.983643e-002
9.110591e-001	2.441406e-002
9.128000e-001	2.136230e-002
9.145408e-001	1.983643e-002
9.162818e-001	1.525879e-002
9.180226e-001	1.220703e-002
9.197634e-001	7.629395e-003
9.215042e-001	1.373291e-002
9.232451e-001	1.831055e-002
9.249859e-001	9.155273e-003
9.267267e-001	1.525879e-002
9.284676e-001	1.068115e-002
9.302086e-001	1.220703e-002
9.319494e-001	1.983643e-002
9.336902e-001	1.983643e-002
9.354310e-001	1.983643e-002
9.371718e-001	1.220703e-002
9.389126e-001	1.220703e-002
9.406535e-001	1.525879e-002
9.423943e-001	1.220703e-002
9.441353e-001	1.678467e-002
9.458761e-001	1.220703e-002
9.476170e-001	6.103516e-003
9.493578e-001	1.678467e-002
9.510986e-001	1.525879e-002
9.528395e-001	1.373291e-002
9.545803e-001	1.220703e-002
9.563211e-001	9.155273e-003
9.580621e-001	1.220703e-002
9.598029e-001	1.678467e-002
9.615437e-001	1.525879e-003
9.632845e-001	9.155273e-003
9.650254e-001	6.103516e-003
9.667662e-001	1.373291e-002
9.685070e-001	2.136230e-002
9.702480e-001	1.525879e-002
9.719888e-001	1.220703e-002
9.737297e-001	1.678467e-002
9.754705e-001	1.068115e-002
9.772112e-001	1.525879e-002
9.789521e-001	1.068115e-002
9.806929e-001	1.831055e-002
9.824338e-001	1.678467e-002
9.841748e-001	1.220703e-002
9.859156e-001	3.051758e-003
9.876564e-001	1.983643e-002
9.893972e-001	1.220703e-002
9.911381e-001	1.831055e-002
9.928789e-001	1.525879e-002
9.946197e-001	1.525879e-002
9.963605e-001	1.678467e-002
9.981015e-001	7.629395e-003
9.998423e-001	1.373291e-002
1.001583e+000	1.220703e-002
1.003324e+000	1.373291e-002
1.005065e+000	6.103516e-003
1.006806e+000	1.525879e-002
1.008547e+000	1.678467e-002
1.010287e+000	1.373291e-002
1.012028e+000	1.068115e-002
1.013769e+000	1.220703e-002
1.015510e+000	2.136230e-002
1.017251e+000	1.220703e-002
1.018992e+000	1.373291e-002
1.020732e+000	2.136230e-002
1.022473e+000	1.220703e-002
1.024214e+000	1.220703e-002
1.025955e+000	7.629395e-003
1.027696e+000	1.220703e-002
1.029437e+000	1.220703e-002
1.031177e+000	1.678467e-002
1.032918e+000	2.441406e-002
1.034659e+000	9.155273e-003
1.036400e+000	1.373291e-002
1.038141e+000	2.288818e-002
1.039882e+000	1.831055e-002
1.041623e+000	6.103516e-003
1.043363e+000	1.373291e-002
1.045104e+000	1.373291e-002
1.046845e+000	1.220703e-002
1.048586e+000	1.220703e-002
1.050327e+000	9.155273e-003
1.052068e+000	1.068115e-002
1.053809e+000	1.220703e-002
1.055549e+000	1.220703e-002
1.057290e+000	7.629395e-003
1.059031e+000	1.068115e-002
1.060772e+000	1.678467e-002
1.062513e+000	1.220703e-002
1.064254e+000	1.068115e-002
1.065994e+000	2.136230e-002
1.067735e+000	1.220703e-002
1.069476e+000	1.831055e-002
1.071217e+000	1.373291e-002
1.072958e+000	1.525879e-002
1.074699e+000	1.983643e-002
1.076440e+000	1.678467e-002
1.078180e+000	1.373291e-002
1.079921e+000	1.678467e-002
1.081662e+000	9.155273e-003
1.083403e+000	7.629395e-003
1.085144e+000	6.103516e-003
1.086885e+000	7.629395e-003
1.088625e+000	1.373291e-002
1.090366e+000	1.220703e-002
1.092107e+000	1.220703e-002
1.093848e+000	1.678467e-002
1.095589e+000	7.629395e-003
1.097330e+000	9.155273e-003
1.099070e+000	1.373291e-002
1.100811e+000	1.983643e-002
1.102552e+000	1.220703e-002
1.104293e+000	1.525879e-002
1.106034e+000	1.678467e-002
1.107775e+000	1.525879e-002
1.109516e+000	1.983643e-002
1.111256e+000	1.678467e-002
1.112997e+000	1.831055e-002
1.114738e+000	6.103516e-003
1.116479e+000	7.629395e-003
1.118220e+000	7.629395e-003
1.119961e+000	1.373291e-002
1.121701e+000	1.220703e-002
1.123442e+000	1.068115e-002
1.125183e+000	9.155273e-003
1.126924e+000	9.155273e-003
1.128665e+000	1.220703e-002
1.130406e+000	1.068115e-002
1.132147e+000	1.983643e-002
1.133887e+000	2.136230e-002
1.135628e+000	1.525879e-002
1.137369e+000	1.220703e-002
1.139110e+000	1.525879e-002
1.140851e+000	1.678467e-002
1.142592e+000	1.373291e-002
1.144332e+000	1.525879e-002
1.146073e+000	1.983643e-002
1.147814e+000	1.678467e-002
1.149555e+000	3.051758e-003
1.151296e+000	1.373291e-002
1.153037e+000	1.525879e-002
1.154778e+000	1.373291e-002
1.156518e+000	1.373291e-002
1.158259e+000	9.155273e-003
1.160000e+000	1.068115e-002
1.161741e+000	1.983643e-002
1.163482e+000	9.155273e-003
1.165223e+000	2.746582e-002
1.166963e+000	1.373291e-002
1.168704e+000	9.155273e-003
1.170445e+000	1.831055e-002
1.172186e+000	2.136230e-002
1.173927e+000	1.220703e-002
1.175668e+000	2.136230e-002
1.177408e+000	1.373291e-002
1.179149e+000	1.220703e-002
1.180890e+000	1.068115e-002
1.182631e+000	1.678467e-002
1.184372e+000	1.373291e-002
1.186113e+000	1.068115e-002
1.187854e+000	1.373291e-002
1.189594e+000	1.525879e-002
1.191335e+000	2.593994e-002
1.193076e+000	1.525879e-002
1.194817e+000	1.373291e-002
1.196558e+000	2.746582e-002
1.198299e+000	1.678467e-002
1.200039e+000	1.983643e-002
1.201780e+000	2.593994e-002
1.203521e+000	9.155273e-003
1.205262e+000	1.983643e-002
1.207003e+000	1.831055e-002
1.208744e+000	2.136230e-002
1.210485e+000	1.831055e-002
1.212225e+000	2.593994e-002
1.213966e+000	1.373291e-002
1.215707e+000	3.356934e-002
1.217448e+000	1.678467e-002
1.219189e+000	2.441406e-002
1.220930e+000	1.678467e-002
1.222671e+000	1.678467e-002
1.224411e+000	1.678467e-002
1.226152e+000	1.983643e-002
1.227893e+000	1.831055e-002
1.229634e+000	1.678467e-002
1.231375e+000	1.068115e-002
1.233116e+000	9.155273e-003
1.234856e+000	2.136230e-002
1.236597e+000	1.831055e-002
1.238338e+000	2.136230e-002
1.240079e+000	1.983643e-002
1.241820e+000	2.441406e-002
1.243561e+000	1.831055e-002
1.245301e+000	1.373291e-002
1.247042e+000	2.288818e-002
1.248783e+000	2.899170e-002
1.250524e+000	1.678467e-002
1.252265e+000	1.525879e-002
1.254006e+000	2.441406e-002
1.255746e+000	3.509521e-002
1.257487e+000	1.678467e-002
1.259228e+000	1.525879e-002
1.260969e+000	1.373291e-002
1.262710e+000	1.831055e-002
1.264451e+000	1.678467e-002
1.266192e+000	1.525879e-002
1.267932e+000	1.678467e-002
1.269673e+000	1.525879e-002
1.271414e+000	1.220703e-002
1.273155e+000	1.373291e-002
1.274896e+000	1.525879e-002
1.276637e+000	2.288818e-002
1.278378e+000	1.831055e-002
1.280118e+000	1.373291e-002
1.281859e+000	1.068115e-002
1.283600e+000	1.831055e-002
1.285341e+000	1.678467e-002
1.287082e+000	1.831055e-002
1.288823e+000	1.983643e-002
1.290563e+000	2.136230e-002
1.292304e+000	1.678467e-002
1.294045e+000	9.155273e-003
1.295786e+000	1.983643e-002
1.297527e+000	1.220703e-002
1.299268e+000	1.220703e-002
1.301008e+000	1.983643e-002
1.302749e+000	1.678467e-002
1.304490e+000	2.136230e-002
1.306231e+000	9.155273e-003
1.307972e+000	1.831055e-002
1.309713e+000	2.441406e-002
1.311454e+000	1.373291e-002
1.313194e+000	1.525879e-002
1.314935e+000	7.629395e-003
1.316676e+000	1.373291e-002
1.318417e+000	2.288818e-002
1.320158e+000	2.288818e-002
1.321899e+000	2.746582e-002
1.323639e+000	9.155273e-003
1.325380e+000	1.831055e-002
1.327121e+000	1.525879e-002
1.328862e+000	1.525879e-002
1.330603e+000	3.509521e-002
1.332344e+000	2.288818e-002
1.334085e+000	1.373291e-002
1.335825e+000	1.068115e-002
1.337566e+000	1.068115e-002
1.339307e+000	2.136230e-002
1.341048e+000	1.678467e-002
1.342789e+000	2.593994e-002
1.344530e+000	1.983643e-002
1.346271e+000	1.678467e-002
1.348011e+000	2.136230e-002
1.349752e+000	2.441406e-002
1.351493e+000	2.288818e-002
1.353234e+000	9.155273e-003
1.354975e+000	7.629395e-003
1.356716e+000	1.983643e-002
1.358456e+000	3.509521e-002
1.360197e+000	1.831055e-002
1.361938e+000	2.288818e-002
1.363679e+000	2.288818e-002
1.365420e+000	2.899170e-002
1.367161e+000	1.525879e-002
1.368901e+000	1.831055e-002
1.370642e+000	2.288818e-002
1.372383e+000	1.525879e-002
1.374124e+000	1.983643e-002
1.375865e+000	2.136230e-002
1.377606e+000	2.288818e-002
1.379346e+000	2.136230e-002
1.381087e+000	2.288818e-002
1.382828e+000	2.136230e-002
1.384569e+000	2.288818e-002
1.386310e+000	2.136230e-002
1.388051e+000	2.899170e-002
1.389792e+000	3.051758e-002
1.391532e+000	2.746582e-002
1.393273e+000	3.051758e-002
1.395014e+000	1.678467e-002
1.396755e+000	1.525879e-002
1.398496e+000	2.441406e-002
1.400237e+000	1.525879e-002
1.401978e+000	2.136230e-002
1.403718e+000	1.525879e-002
1.405459e+000	1.983643e-002
1.407200e+000	2.593994e-002
1.408941e+000	1.525879e-002
1.410682e+000	2.136230e-002
1.412423e+000	1.983643e-002
1.414164e+000	2.136230e-002
1.415904e+000	1.220703e-002
1.417645e+000	2.441406e-002
1.419386e+000	1.678467e-002
1.421127e+000	1.220703e-002
1.422868e+000	1.678467e-002
1.424609e+000	2.136230e-002
1.426350e+000	2.441406e-002
1.428090e+000	2.288818e-002
1.429831e+000	2.136230e-002
1.431572e+000	2.593994e-002
1.433313e+000	2.441406e-002
1.435053e+000	1.525879e-002
1.436794e+000	2.746582e-002
1.438535e+000	3.356934e-002
1.440276e+000	2.899170e-002
1.442017e+000	1.983643e-002
1.443758e+000	2.136230e-002
1.445499e+000	1.525879e-002
1.447239e+000	2.899170e-002
1.448980e+000	1.220703e-002
1.450721e+000	2.899170e-002
1.452462e+000	2.136230e-002
1.454203e+000	1.831055e-002
1.455944e+000	3.204346e-002
1.457685e+000	2.136230e-002
1.459425e+000	2.746582e-002
1.461166e+000	2.746582e-002
1.462907e+000	2.899170e-002
1.464648e+000	2.288818e-002
1.466389e+000	2.136230e-002
1.468130e+000	1.831055e-002
1.469871e+000	1.831055e-002
1.471611e+000	2.136230e-002
1.473352e+000	1.983643e-002
1.475093e+000	2.746582e-002
1.476834e+000	1.373291e-002
1.478575e+000	1.068115e-002
1.480316e+000	1.831055e-002
1.482057e+000	2.746582e-002
1.483797e+000	2.288818e-002
1.485538e+000	3.356934e-002
1.487279e+000	1.525879e-002
1.489020e+000	2.899170e-002
1.490760e+000	2.136230e-002
1.492501e+000	1.831055e-002
1.494242e+000	2.899170e-002
1.495983e+000	2.593994e-002
1.497724e+000	2.899170e-002
1.499465e+000	2.288818e-002
1.501206e+000	1.373291e-002
1.502946e+000	1.831055e-002
1.504687e+000	1.831055e-002
1.506428e+000	2.288818e-002
1.508169e+000	2.136230e-002
1.509910e+000	1.220703e-002
1.511651e+000	2.441406e-002
1.513392e+000	1.831055e-002
1.515132e+000	9.155273e-003
1.516873e+000	2.136230e-002
1.518614e+000	2.593994e-002
1.520355e+000	1.678467e-002
1.522096e+000	2.136230e-002
1.523837e+000	1.831055e-002
1.525578e+000	1.373291e-002
1.527318e+000	1.983643e-002
1.529059e+000	1.678467e-002
1.530800e+000	2.441406e-002
1.532541e+000	1.373291e-002
1.534282e+000	1.983643e-002
1.536023e+000	1.068115e-002
1.537764e+000	1.678467e-002
1.539504e+000	1.678467e-002
1.541245e+000	1.373291e-002
1.542986e+000	1.220703e-002
1.544727e+000	6.103516e-003
1.546468e+000	1.525879e-002
1.548209e+000	1.068115e-002
1.549949e+000	1.068115e-002
1.551690e+000	1.373291e-002
1.553431e+000	9.155273e-003
1.555172e+000	1.525879e-002
1.556913e+000	1.220703e-002
1.558653e+000	9.155273e-003
1.560394e+000	1.525879e-002
1.562135e+000	1.220703e-002
1.563876e+000	6.103516e-003
1.565617e+000	2.441406e-002
1.567358e+000	1.831055e-002
1.569099e+000	1.220703e-002
1.570839e+000	1.220703e-002
1.572580e+000	9.155273e-003
1.574321e+000	1.068115e-002
1.576062e+000	1.678467e-002
1.577803e+000	1.525879e-002
1.579544e+000	1.678467e-002
1.581285e+000	2.288818e-002
1.583025e+000	6.103516e-003
1.584766e+000	1.525879e-002
1.586507e+000	7.629395e-003
1.588248e+000	1.220703e-002
1.589989e+000	1.373291e-002
1.591730e+000	7.629395e-003
1.593471e+000	1.068115e-002
1.595211e+000	1.220703e-002
1.596952e+000	9.155273e-003
1.598693e+000	9.155273e-003
1.600434e+000	1.220703e-002
1.602175e+000	4.577637e-003
1.603916e+000	7.629395e-003
1.605656e+000	6.103516e-003
1.607397e+000	7.629395e-003
1.609138e+000	7.629395e-003
1.610879e+000	1.525879e-002
1.612620e+000	1.068115e-002
1.614360e+000	6.103516e-003
1.616101e+000	1.525879e-002
1.617842e+000	1.525879e-003
1.619583e+000	6.103516e-003
1.621324e+000	6.103516e-003
1.623065e+000	1.068115e-002
1.624806e+000	9.155273e-003
1.626546e+000	1.525879e-003
1.628287e+000	1.373291e-002
1.630028e+000	1.373291e-002
1.631769e+000	1.220703e-002
1.633510e+000	6.103516e-003
1.635251e+000	7.629395e-003
1.636992e+000	3.051758e-003
1.638732e+000	7.629395e-003
1.640473e+000	7.629395e-003
1.642214e+000	1.068115e-002
1.643955e+000	6.103516e-003
1.645696e+000	7.629395e-003
1.647437e+000	7.629395e-003
1.649178e+000	1.068115e-002
1.650918e+000	6.103516e-003
1.652659e+000	1.220703e-002
1.654400e+000	6.103516e-003
1.656141e+000	9.155273e-003
1.657882e+000	1.525879e-002
1.659623e+000	1.068115e-002
1.661364e+000	1.068115e-002
1.663104e+000	3.051758e-003
1.664845e+000	9.155273e-003
1.666586e+000	6.103516e-003
1.668327e+000	9.155273e-003
1.670068e+000	6.103516e-003
1.671809e+000	7.629395e-003
1.673549e+000	1.373291e-002
1.675290e+000	6.103516e-003
1.677031e+000	9.155273e-003
1.678772e+000	6.103516e-003
1.680513e+000	7.629395e-003
1.682253e+000	7.629395e-003
1.683994e+000	9.155273e-003
1.685735e+000	9.155273e-003
1.687476e+000	1.525879e-002
1.689217e+000	7.629395e-003
1.690958e+000	1.068115e-002
1.692699e+000	1.068115e-002
1.694439e+000	9.155273e-003
1.696180e+000	1.373291e-002
1.697921e+000	1.525879e-002
1.699662e+000	6.103516e-003
1.701403e+000	9.155273e-003
1.703144e+000	1.220703e-002
1.704885e+000	7.629395e-003
1.706625e+000	6.103516e-003
1.708366e+000	9.155273e-003
1.710107e+000	6.103516e-003
1.711848e+000	1.525879e-002
1.713589e+000	4.577637e-003
1.715330e+000	1.068115e-002
1.717071e+000	9.155273e-003
1.718811e+000	9.155273e-003
1.720552e+000	1.068115e-002
1.722293e+000	3.051758e-003
1.724034e+000	4.577637e-003
1.725775e+000	7.629395e-003
1.727516e+000	6.103516e-003
1.729256e+000	6.103516e-003
1.730997e+000	6.103516e-003
1.732738e+000	9.155273e-003
1.734479e+000	9.155273e-003
1.736220e+000	7.629395e-003
1.737961e+000	0.000000e+000
1.739702e+000	6.103516e-003
1.741442e+000	3.051758e-003
1.743183e+000	1.525879e-003
1.744924e+000	6.103516e-003
1.746665e+000	7.629395e-003
1.748406e+000	7.629395e-003
1.750146e+000	6.103516e-003
1.751887e+000	4.577637e-003
1.753628e+000	1.525879e-003
1.755369e+000	6.103516e-003
1.757110e+000	1.525879e-003
1.758851e+000	6.103516e-003
1.760592e+000	3.051758e-003
1.762332e+000	4.577637e-003
1.764073e+000	1.525879e-003
1.765814e+000	7.629395e-003
1.767555e+000	3.051758e-003
1.769296e+000	4.577637e-003
1.771037e+000	6.103516e-003
1.772778e+000	7.629395e-003
1.774518e+000	1.525879e-003
1.776259e+000	9.155273e-003
1.778000e+000	9.155273e-003
1.779741e+000	7.629395e-003
1.781482e+000	4.577637e-003
1.783223e+000	3.051758e-003
1.784963e+000	1.525879e-003
1.786704e+000	6.103516e-003
1.788445e+000	0.000000e+000
1.790186e+000	4.577637e-003
1.791927e+000	1.068115e-002
1.793668e+000	7.629395e-003
1.795409e+000	3.051758e-003
1.797149e+000	0.000000e+000
1.798890e+000	1.525879e-003
1.800631e+000	6.103516e-003
1.802372e+000	3.051758e-003
1.804113e+000	1.220703e-002
1.805854e+000	3.051758e-003
1.807595e+000	4.577637e-003
1.809335e+000	9.155273e-003
1.811076e+000	4.577637e-003
1.812817e+000	4.577637e-003
1.814558e+000	0.000000e+000
1.816299e+000	9.155273e-003
1.818039e+000	1.068115e-002
1.819780e+000	3.051758e-003
1.821521e+000	3.051758e-003
1.823262e+000	7.629395e-003
1.825003e+000	7.629395e-003
1.826744e+000	4.577637e-003
1.828485e+000	4.577637e-003
1.830225e+000	1.525879e-003
1.831966e+000	4.577637e-003
1.833707e+000	1.068115e-002
1.835448e+000	3.051758e-003
1.837189e+000	1.525879e-003
1.838930e+000	6.103516e-003
1.840670e+000	6.103516e-003
1.842411e+000	6.103516e-003
1.844152e+000	1.068115e-002
1.845893e+000	1.373291e-002
1.847634e+000	7.629395e-003
1.849375e+000	4.577637e-003
1.851116e+000	1.068115e-002
1.852856e+000	7.629395e-003
1.854597e+000	1.068115e-002
1.856338e+000	6.103516e-003
1.858079e+000	7.629395e-003
1.859820e+000	6.103516e-003
1.861561e+000	9.155273e-003
1.863302e+000	9.155273e-003
1.865042e+000	4.577637e-003
1.866783e+000	4.577637e-003
1.868524e+000	3.051758e-003
1.870265e+000	3.051758e-003
1.872006e+000	3.051758e-003
1.873747e+000	1.068115e-002
1.875488e+000	4.577637e-003
1.877228e+000	9.155273e-003
1.878969e+000	6.103516e-003
1.880710e+000	4.577637e-003
1.882451e+000	3.051758e-003
1.884192e+000	3.051758e-003
1.885932e+000	0.000000e+000
1.887673e+000	4.577637e-003
1.889414e+000	4.577637e-003
1.891155e+000	0.000000e+000
1.892896e+000	4.577637e-003
1.894637e+000	7.629395e-003
1.896378e+000	6.103516e-003
1.898118e+000	1.525879e-003
1.899859e+000	4.577637e-003
1.901600e+000	3.051758e-003
1.903341e+000	7.629395e-003
1.905082e+000	1.525879e-003
1.906823e+000	1.525879e-003
1.908563e+000	3.051758e-003
1.910304e+000	3.051758e-003
1.912045e+000	6.103516e-003
1.913786e+000	3.051758e-003
1.915527e+000	3.051758e-003
1.917268e+000	1.525879e-003
1.919009e+000	1.525879e-003
1.920749e+000	1.525879e-003
1.922490e+000	3.051758e-003
1.924231e+000	3.051758e-003
1.925972e+000	3.051758e-003
1.927713e+000	1.525879e-003
1.929453e+000	1.525879e-003
1.931194e+000	3.051758e-003
1.932935e+000	1.525879e-003
1.934676e+000	4.577637e-003
1.936417e+000	4.577637e-003
1.938158e+000	0.000000e+000
1.939899e+000	3.051758e-003
1.941640e+000	4.577637e-003
1.943380e+000	0.000000e+000
1.945121e+000	4.577637e-003
1.946862e+000	3.051758e-003
1.948603e+000	3.051758e-003
1.950344e+000	0.000000e+000
1.952084e+000	3.051758e-003
1.953825e+000	0.000000e+000
1.955566e+000	1.525879e-003
1.957307e+000	0.000000e+000
1.959048e+000	0.000000e+000
1.960789e+000	3.051758e-003
1.962530e+000	1.525879e-003
1.964270e+000	0.000000e+000
1.966011e+000	1.525879e-003
1.967752e+000	4.577637e-003
1.969493e+000	1.525879e-003
1.971234e+000	3.051758e-003
1.972975e+000	1.525879e-003
1.974716e+000	3.051758e-003
1.976456e+000	3.051758e-003
1.978197e+000	0.000000e+000
1.979938e+000	1.525879e-003
1.981679e+000	0.000000e+000
1.983420e+000	3.051758e-003
1.985161e+000	0.000000e+000
1.986902e+000	1.525879e-003
1.988642e+000	3.051758e-003
1.990383e+000	1.525879e-003
1.992124e+000	0.000000e+000
1.993865e+000	0.000000e+000
1.995606e+000	1.525879e-003
1.997347e+000	1.525879e-003
1.999087e+000	1.525879e-003
2.000828e+000	6.103516e-003
2.002569e+000	3.051758e-003
2.004310e+000	4.577637e-003
2.006051e+000	3.051758e-003
2.007791e+000	6.103516e-003
2.009532e+000	3.051758e-003
2.011273e+000	3.051758e-003
2.013014e+000	4.577637e-003
2.014755e+000	0.000000e+000
2.016496e+000	1.525879e-003
2.018237e+000	3.051758e-003
2.019978e+000	3.051758e-003
2.021719e+000	0.000000e+000
2.023459e+000	7.629395e-003
2.025200e+000	3.051758e-003
2.026941e+000	4.577637e-003
2.028682e+000	1.068115e-002
2.030423e+000	0.000000e+000
2.032163e+000	1.525879e-003
2.033904e+000	0.000000e+000
2.035645e+000	3.051758e-003
2.037386e+000	1.525879e-003
2.039127e+000	3.051758e-003
2.040868e+000	3.051758e-003
2.042609e+000	1.525879e-003
2.044349e+000	3.051758e-003
2.046090e+000	0.000000e+000
2.047831e+000	1.525879e-003
2.049572e+000	1.525879e-003
2.051313e+000	1.525879e-003
2.053054e+000	1.525879e-003
2.054794e+000	0.000000e+000
2.056535e+000	4.577637e-003
2.058276e+000	4.577637e-003
2.060017e+000	3.051758e-003
2.061758e+000	6.103516e-003
2.063498e+000	3.051758e-003
2.065239e+000	1.525879e-003
2.066980e+000	1.525879e-003
2.068721e+000	1.525879e-003
2.070462e+000	1.525879e-003
2.072203e+000	0.000000e+000
2.073944e+000	4.577637e-003
2.075685e+000	4.577637e-003
2.077426e+000	1.525879e-003
2.079166e+000	3.051758e-003
2.080907e+000	1.525879e-003
2.082648e+000	1.525879e-003
2.084389e+000	0.000000e+000
2.086130e+000	3.051758e-003
2.087870e+000	4.577637e-003
2.089611e+000	3.051758e-003
2.091352e+000	6.103516e-003
2.093093e+000	1.525879e-003
2.094834e+000	0.000000e+000
2.096575e+000	0.000000e+000
2.098316e+000	0.000000e+000
2.100056e+000	4.577637e-003
2.101797e+000	3.051758e-003
2.103538e+000	1.525879e-003
2.105279e+000	3.051758e-003
2.107020e+000	1.525879e-003
2.108761e+000	0.000000e+000
2.110502e+000	3.051758e-003
2.112242e+000	3.051758e-003
2.113983e+000	3.051758e-003
2.115724e+000	1.525879e-003
2.117465e+000	0.000000e+000
2.119206e+000	4.577637e-003
2.120947e+000	6.103516e-003
2.122687e+000	1.525879e-003
2.124428e+000	3.051758e-003
2.126169e+000	3.051758e-003
2.127910e+000	3.051758e-003
2.129651e+000	1.525879e-003
2.131392e+000	1.525879e-003
2.133133e+000	0.000000e+000
2.134873e+000	0.000000e+000
2.136614e+000	4.577637e-003
2.138355e+000	1.525879e-003
2.140096e+000	0.000000e+000
2.141837e+000	3.051758e-003
2.143577e+000	0.000000e+000
2.145318e+000	1.525879e-003
2.147059e+000	6.103516e-003
2.148800e+000	1.525879e-003
2.150541e+000	0.000000e+000
2.152282e+000	1.525879e-003
2.154023e+000	0.000000e+000
2.155763e+000	0.000000e+000
2.157504e+000	1.525879e-003
2.159245e+000	0.000000e+000
2.160986e+000	6.103516e-003
2.162727e+000	4.577637e-003
2.164468e+000	0.000000e+000
2.166209e+000	1.525879e-003
2.167949e+000	1.525879e-003
2.169690e+000	0.000000e+000
2.171431e+000	0.000000e+000
2.173172e+000	0.000000e+000
2.174913e+000	0.000000e+000
2.176654e+000	0.000000e+000
2.178394e+000	1.525879e-003
2.180135e+000	1.525879e-003
2.181876e+000	0.000000e+000
2.183617e+000	0.000000e+000
2.185358e+000	1.525879e-003
2.187099e+000	0.000000e+000
2.188840e+000	0.000000e+000
2.190580e+000	0.000000e+000
2.192321e+000	0.000000e+000
2.194062e+000	0.000000e+000
2.195803e+000	0.000000e+000
2.197544e+000	1.525879e-003
2.199284e+000	0.000000e+000
2.201025e+000	1.525879e-003
2.202766e+000	1.525879e-003
2.204507e+000	0.000000e+000
2.206248e+000	1.525879e-003
2.207989e+000	0.000000e+000
2.209730e+000	0.000000e+000
2.211470e+000	1.525879e-003
2.213211e+000	0.000000e+000
2.214952e+000	0.000000e+000
2.216693e+000	0.000000e+000
2.218434e+000	1.525879e-003
2.220175e+000	0.000000e+000
2.221916e+000	1.525879e-003
2.223656e+000	0.000000e+000
2.225397e+000	0.000000e+000
2.227138e+000	0.000000e+000
2.228879e+000	1.525879e-003
2.230620e+000	1.525879e-003
2.232361e+000	0.000000e+000
2.234101e+000	1.525879e-003
2.235842e+000	3.051758e-003
2.237583e+000	4.577637e-003
2.239324e+000	0.000000e+000
2.241065e+000	0.000000e+000
2.242806e+000	0.000000e+000
2.244547e+000	1.525879e-003
2.246287e+000	0.000000e+000
2.248028e+000	0.000000e+000
2.249769e+000	0.000000e+000
2.251510e+000	1.525879e-003
2.253251e+000	1.525879e-003
2.254992e+000	0.000000e+000
2.256732e+000	0.000000e+000
2.258473e+000	0.000000e+000
2.260214e+000	0.000000e+000
2.261955e+000	0.000000e+000
2.263696e+000	0.000000e+000
2.265437e+000	3.051758e-003
2.267177e+000	0.000000e+000
2.268918e+000	0.000000e+000
2.270659e+000	0.000000e+000
2.272400e+000	0.000000e+000
2.274141e+000	1.525879e-003
2.275882e+000	1.525879e-003
2.277623e+000	1.525879e-003
2.279363e+000	1.525879e-003
2.281104e+000	0.000000e+000
2.282845e+000	1.525879e-003
2.284586e+000	0.000000e+000
2.286327e+000	0.000000e+000
2.288068e+000	0.000000e+000
2.289808e+000	0.000000e+000
2.291549e+000	0.000000e+000
2.293290e+000	0.000000e+000
2.295031e+000	0.000000e+000
2.296772e+000	0.000000e+000
2.298513e+000	0.000000e+000
2.300254e+000	0.000000e+000
2.301994e+000	0.000000e+000
2.303735e+000	0.000000e+000
2.305476e+000	0.000000e+000
2.307217e+000	0.000000e+000
2.308958e+000	0.000000e+000
2.310699e+000	0.000000e+000
2.312440e+000	0.000000e+000
2.314180e+000	0.000000e+000
2.315921e+000	0.000000e+000
2.317662e+000	0.000000e+000
2.319403e+000	0.000000e+000
2.321144e+000	0.000000e+000
2.322884e+000	0.000000e+000
2.324625e+000	0.000000e+000
2.326366e+000	0.000000e+000
2.328107e+000	1.525879e-003
2.329848e+000	0.000000e+000
2.331589e+000	0.000000e+000
2.333330e+000	0.000000e+000
2.335070e+000	0.000000e+000
2.336811e+000	0.000000e+000
2.338552e+000	0.000000e+000
2.340293e+000	0.000000e+000
2.342034e+000	0.000000e+000
2.343775e+000	0.000000e+000
2.345516e+000	0.000000e+000
2.347256e+000	0.000000e+000
2.348997e+000	0.000000e+000
2.350738e+000	0.000000e+000
2.352479e+000	0.000000e+000
2.354220e+000	0.000000e+000
2.355961e+000	0.000000e+000
2.357701e+000	0.000000e+000
2.359442e+000	0.000000e+000
2.361183e+000	0.000000e+000
2.362924e+000	0.000000e+000
2.364665e+000	0.000000e+000
2.366406e+000	0.000000e+000
2.368147e+000	0.000000e+000
2.369887e+000	0.000000e+000
2.371628e+000	0.000000e+000
2.373369e+000	0.000000e+000
2.375110e+000	0.000000e+000
2.376851e+000	0.000000e+000
2.378591e+000	0.000000e+000
2.380332e+000	0.000000e+000
2.382073e+000	0.000000e+000
2.383814e+000	0.000000e+000
2.385555e+000	0.000000e+000
2.387296e+000	0.000000e+000
2.389037e+000	0.000000e+000
2.390777e+000	0.000000e+000
2.392518e+000	0.000000e+000
2.394259e+000	0.000000e+000
2.396000e+000	0.000000e+000
2.397741e+000	0.000000e+000
2.399482e+000	0.000000e+000
2.401223e+000	0.000000e+000
2.402963e+000	0.000000e+000
2.404704e+000	0.000000e+000
2.406445e+000	0.000000e+000
2.408186e+000	0.000000e+000
2.409927e+000	0.000000e+000
2.411668e+000	0.000000e+000
2.413408e+000	0.000000e+000
2.415149e+000	0.000000e+000
2.416890e+000	0.000000e+000
2.418631e+000	0.000000e+000
2.420372e+000	0.000000e+000
2.422113e+000	0.000000e+000
2.423854e+000	0.000000e+000
2.425594e+000	1.525879e-003
2.427335e+000	0.000000e+000
2.429076e+000	0.000000e+000
2.430817e+000	0.000000e+000
2.432558e+000	0.000000e+000
2.434298e+000	0.000000e+000
2.436039e+000	0.000000e+000
2.437780e+000	0.000000e+000
2.439521e+000	0.000000e+000
2.441262e+000	0.000000e+000
2.443003e+000	0.000000e+000
2.444744e+000	0.000000e+000
2.446485e+000	0.000000e+000
2.448226e+000	0.000000e+000
2.449966e+000	0.000000e+000
2.451707e+000	0.000000e+000
2.453448e+000	0.000000e+000
2.455189e+000	0.000000e+000
2.456930e+000	0.000000e+000
2.458670e+000	0.000000e+000
2.460411e+000	0.000000e+000
2.462152e+000	0.000000e+000
2.463893e+000	0.000000e+000
2.465634e+000	0.000000e+000
2.467375e+000	0.000000e+000
2.469115e+000	0.000000e+000
2.470856e+000	0.000000e+000
2.472597e+000	0.000000e+000
2.474338e+000	0.000000e+000
2.476079e+000	0.000000e+000
2.477820e+000	0.000000e+000
2.479561e+000	0.000000e+000
2.481301e+000	0.000000e+000
2.483042e+000	0.000000e+000
2.484783e+000	1.525879e-003
2.486524e+000	0.000000e+000
2.488265e+000	0.000000e+000
2.490005e+000	0.000000e+000
2.491746e+000	0.000000e+000
2.493487e+000	0.000000e+000
2.495228e+000	0.000000e+000
2.496969e+000	0.000000e+000
2.498710e+000	0.000000e+000
2.500451e+000	0.000000e+000
2.502192e+000	0.000000e+000
2.503933e+000	0.000000e+000
2.505673e+000	0.000000e+000
2.507414e+000	0.000000e+000
2.509155e+000	0.000000e+000
2.510896e+000	0.000000e+000
2.512637e+000	0.000000e+000
2.514377e+000	0.000000e+000
2.516118e+000	0.000000e+000
2.517859e+000	0.000000e+000
2.519600e+000	0.000000e+000
2.521341e+000	0.000000e+000
2.523082e+000	1.525879e-003
2.524823e+000	0.000000e+000
2.526563e+000	0.000000e+000
2.528304e+000	0.000000e+000
2.530045e+000	0.000000e+000
2.531786e+000	0.000000e+000
2.533527e+000	0.000000e+000
2.535268e+000	0.000000e+000
2.537008e+000	0.000000e+000
2.538749e+000	0.000000e+000
2.540490e+000	0.000000e+000
2.542231e+000	0.000000e+000
2.543972e+000	0.000000e+000
2.545713e+000	0.000000e+000
2.547454e+000	0.000000e+000
2.549194e+000	1.525879e-003
2.550935e+000	0.000000e+000
2.552676e+000	0.000000e+000
2.554417e+000	0.000000e+000
2.556158e+000	0.000000e+000
2.557899e+000	0.000000e+000
2.559640e+000	0.000000e+000
2.561380e+000	0.000000e+000
2.563121e+000	0.000000e+000
2.564862e+000	1.525879e-003
2.566603e+000	0.000000e+000
2.568344e+000	0.000000e+000
2.570084e+000	0.000000e+000
2.571825e+000	0.000000e+000
2.573566e+000	0.000000e+000
2.575307e+000	0.000000e+000
2.577048e+000	0.000000e+000
2.578789e+000	0.000000e+000
2.580530e+000	0.000000e+000
2.582271e+000	0.000000e+000
2.584012e+000	0.000000e+000
2.585752e+000	0.000000e+000
2.587493e+000	0.000000e+000
2.589234e+000	0.000000e+000
2.590975e+000	0.000000e+000
2.592715e+000	1.525879e-003
2.594456e+000	0.000000e+000
2.596197e+000	0.000000e+000
2.597938e+000	0.000000e+000
2.599679e+000	0.000000e+000
2.601420e+000	0.000000e+000
2.603161e+000	0.000000e+000
2.604901e+000	0.000000e+000
2.606642e+000	0.000000e+000
2.608383e+000	0.000000e+000
2.610124e+000	0.000000e+000
2.611865e+000	0.000000e+000
2.613606e+000	0.000000e+000
2.615347e+000	0.000000e+000
2.617087e+000	0.000000e+000
2.618828e+000	0.000000e+000
2.620569e+000	0.000000e+000
2.622310e+000	0.000000e+000
2.624051e+000	0.000000e+000
2.625791e+000	0.000000e+000
2.627532e+000	0.000000e+000
2.629273e+000	1.525879e-003
2.631014e+000	0.000000e+000
2.632755e+000	0.000000e+000
2.634496e+000	0.000000e+000
2.636237e+000	0.000000e+000
2.637978e+000	0.000000e+000
2.639719e+000	0.000000e+000
2.641459e+000	0.000000e+000
2.643200e+000	1.525879e-003
2.644941e+000	0.000000e+000
2.646682e+000	0.000000e+000
2.648422e+000	3.051758e-003
2.650163e+000	0.000000e+000
2.651904e+000	0.000000e+000
2.653645e+000	0.000000e+000
2.655386e+000	4.577637e-003
2.657127e+000	0.000000e+000
2.658868e+000	0.000000e+000
[truncated: 50 more rows]
