# Supplementary material for: Open-source micro-tensile testers via additive manufacturing for the mechanical characterization of thin films and papers
Source: PLoS One. 2018 May 29;13(5):e0197999. doi: 10.1371/journal.pone.0197999 (PMC5973562; doi:10.1371/journal.pone.0197999)
Supplement: S1 Data — (ZIP) [file pone.0197999.s002.zip › SI2_Data/Demonstration Problem 1/Exp1 Results/Area1 Height/Area1_1-0turns.txt]

-2.133336e+000	0.000000e+000
-7.219617e-001	1.525879e-003
-7.205828e-001	1.525879e-003
-7.192038e-001	0.000000e+000
-7.178248e-001	1.525879e-003
-7.164459e-001	0.000000e+000
-7.150668e-001	1.525879e-003
-7.136879e-001	0.000000e+000
-7.123090e-001	0.000000e+000
-7.109300e-001	0.000000e+000
-7.095510e-001	1.525879e-003
-7.081721e-001	0.000000e+000
-7.067931e-001	3.051758e-003
-7.054141e-001	3.051758e-003
-7.040351e-001	1.525879e-003
-7.026562e-001	3.051758e-003
-7.012772e-001	3.051758e-003
-6.998982e-001	1.525879e-003
-6.985193e-001	1.525879e-003
-6.971403e-001	6.103516e-003
-6.957613e-001	3.051758e-003
-6.943824e-001	7.629395e-003
-6.930034e-001	1.525879e-003
-6.916244e-001	4.577637e-003
-6.902455e-001	7.629395e-003
-6.888665e-001	4.577637e-003
-6.874875e-001	0.000000e+000
-6.861085e-001	4.577637e-003
-6.847296e-001	1.525879e-003
-6.833506e-001	0.000000e+000
-6.819716e-001	4.577637e-003
-6.805926e-001	1.525879e-003
-6.792137e-001	6.103516e-003
-6.778347e-001	1.068115e-002
-6.764558e-001	1.525879e-003
-6.750768e-001	6.103516e-003
-6.736979e-001	4.577637e-003
-6.723189e-001	0.000000e+000
-6.709399e-001	6.103516e-003
-6.695609e-001	4.577637e-003
-6.681820e-001	6.103516e-003
-6.668030e-001	6.103516e-003
-6.654240e-001	1.525879e-003
-6.640450e-001	6.103516e-003
-6.626660e-001	6.103516e-003
-6.612871e-001	1.373291e-002
-6.599082e-001	1.373291e-002
-6.585291e-001	1.373291e-002
-6.571502e-001	6.103516e-003
-6.557713e-001	1.373291e-002
-6.543922e-001	7.629395e-003
-6.530133e-001	1.068115e-002
-6.516343e-001	1.068115e-002
-6.502553e-001	3.051758e-003
-6.488764e-001	1.678467e-002
-6.474974e-001	7.629395e-003
-6.461184e-001	1.525879e-002
-6.447395e-001	7.629395e-003
-6.433605e-001	1.068115e-002
-6.419815e-001	1.220703e-002
-6.406025e-001	6.103516e-003
-6.392236e-001	1.678467e-002
-6.378447e-001	7.629395e-003
-6.364656e-001	1.373291e-002
-6.350867e-001	1.220703e-002
-6.337078e-001	1.220703e-002
-6.323287e-001	7.629395e-003
-6.309498e-001	7.629395e-003
-6.295708e-001	9.155273e-003
-6.281919e-001	1.831055e-002
-6.268129e-001	1.220703e-002
-6.254339e-001	2.899170e-002
-6.240549e-001	1.068115e-002
-6.226760e-001	1.983643e-002
-6.212970e-001	2.746582e-002
-6.199181e-001	2.136230e-002
-6.185390e-001	9.155273e-003
-6.171601e-001	1.831055e-002
-6.157812e-001	1.678467e-002
-6.144022e-001	1.678467e-002
-6.130232e-001	1.831055e-002
-6.116443e-001	2.746582e-002
-6.102653e-001	1.525879e-002
-6.088863e-001	1.220703e-002
-6.075073e-001	2.288818e-002
-6.061283e-001	2.746582e-002
-6.047494e-001	2.441406e-002
-6.033704e-001	2.746582e-002
-6.019914e-001	1.525879e-002
-6.006125e-001	2.746582e-002
-5.992335e-001	2.746582e-002
-5.978545e-001	2.441406e-002
-5.964756e-001	2.899170e-002
-5.950966e-001	3.509521e-002
-5.937176e-001	2.746582e-002
-5.923387e-001	1.831055e-002
-5.909597e-001	3.051758e-002
-5.895807e-001	2.136230e-002
-5.882018e-001	2.288818e-002
-5.868228e-001	3.204346e-002
-5.854438e-001	2.136230e-002
-5.840648e-001	3.356934e-002
-5.826859e-001	3.814697e-002
-5.813069e-001	3.051758e-002
-5.799279e-001	4.425049e-002
-5.785490e-001	3.356934e-002
-5.771699e-001	3.356934e-002
-5.757910e-001	4.119873e-002
-5.744121e-001	3.662109e-002
-5.730330e-001	3.509521e-002
-5.716541e-001	3.509521e-002
-5.702752e-001	2.136230e-002
-5.688962e-001	3.356934e-002
-5.675172e-001	3.204346e-002
-5.661382e-001	3.814697e-002
-5.647593e-001	4.425049e-002
-5.633804e-001	3.509521e-002
-5.620013e-001	2.746582e-002
-5.606224e-001	3.509521e-002
-5.592435e-001	3.051758e-002
-5.578644e-001	4.882813e-002
-5.564855e-001	3.662109e-002
-5.551065e-001	3.356934e-002
-5.537275e-001	4.272461e-002
-5.523486e-001	3.509521e-002
-5.509696e-001	4.272461e-002
-5.495906e-001	4.119873e-002
-5.482117e-001	4.272461e-002
-5.468327e-001	4.425049e-002
-5.454537e-001	3.814697e-002
-5.440747e-001	4.577637e-002
-5.426958e-001	4.272461e-002
-5.413168e-001	3.814697e-002
-5.399378e-001	5.035400e-002
-5.385589e-001	6.256104e-002
-5.371799e-001	3.814697e-002
-5.358010e-001	5.340576e-002
-5.344220e-001	5.645752e-002
-5.330430e-001	4.730225e-002
-5.316641e-001	7.476807e-002
-5.302851e-001	5.493164e-002
-5.289061e-001	5.798340e-002
-5.275271e-001	6.866455e-002
-5.261482e-001	5.798340e-002
-5.247692e-001	7.171631e-002
-5.233902e-001	6.713867e-002
-5.220112e-001	4.119873e-002
-5.206323e-001	1.007080e-001
-5.192533e-001	5.950928e-002
-5.178744e-001	5.493164e-002
-5.164954e-001	5.493164e-002
-5.151164e-001	7.171631e-002
-5.137375e-001	5.950928e-002
-5.123584e-001	8.239746e-002
-5.109795e-001	7.629395e-002
-5.096005e-001	9.155273e-002
-5.082216e-001	7.934570e-002
-5.068426e-001	6.103516e-002
-5.054636e-001	6.103516e-002
-5.040847e-001	5.798340e-002
-5.027057e-001	7.324219e-002
-5.013267e-001	1.022339e-001
-4.999478e-001	1.144409e-001
-4.985688e-001	7.476807e-002
-4.971898e-001	7.324219e-002
-4.958109e-001	7.019043e-002
-4.944319e-001	6.561279e-002
-4.930529e-001	6.408691e-002
-4.916740e-001	8.392334e-002
-4.902950e-001	9.460449e-002
-4.889160e-001	7.934570e-002
-4.875370e-001	6.408691e-002
-4.861581e-001	8.239746e-002
-4.847791e-001	9.002686e-002
-4.834001e-001	7.019043e-002
-4.820212e-001	1.113892e-001
-4.806421e-001	6.256104e-002
-4.792632e-001	1.205444e-001
-4.778843e-001	1.037598e-001
-4.765052e-001	7.781982e-002
-4.751263e-001	9.613037e-002
-4.737473e-001	1.113892e-001
-4.723684e-001	8.544922e-002
-4.709894e-001	1.144409e-001
-4.696105e-001	9.307861e-002
-4.682315e-001	1.129150e-001
-4.668525e-001	1.281738e-001
-4.654735e-001	9.613037e-002
-4.640946e-001	9.002686e-002
-4.627156e-001	1.068115e-001
-4.613366e-001	1.068115e-001
-4.599576e-001	1.052856e-001
-4.585787e-001	9.307861e-002
-4.571997e-001	1.251221e-001
-4.558208e-001	1.281738e-001
-4.544418e-001	1.327515e-001
-4.530628e-001	1.205444e-001
-4.516838e-001	1.403809e-001
-4.503049e-001	1.266479e-001
-4.489259e-001	1.464844e-001
-4.475469e-001	1.327515e-001
-4.461680e-001	1.754761e-001
-4.447890e-001	1.419067e-001
-4.434100e-001	1.342773e-001
-4.420311e-001	1.327515e-001
-4.406521e-001	1.464844e-001
-4.392731e-001	1.525879e-001
-4.378942e-001	1.525879e-001
-4.365152e-001	1.556396e-001
-4.351362e-001	1.525879e-001
-4.337572e-001	1.632690e-001
-4.323783e-001	1.602173e-001
-4.309993e-001	1.541138e-001
-4.296203e-001	1.556396e-001
-4.282413e-001	1.647949e-001
-4.268624e-001	1.480103e-001
-4.254834e-001	1.800537e-001
-4.241045e-001	1.724243e-001
-4.227255e-001	1.693726e-001
-4.213465e-001	1.586914e-001
-4.199676e-001	1.647949e-001
-4.185886e-001	1.388550e-001
-4.172096e-001	1.693726e-001
-4.158307e-001	1.586914e-001
-4.144517e-001	1.892090e-001
-4.130727e-001	1.831055e-001
-4.116937e-001	1.708984e-001
-4.103148e-001	1.556396e-001
-4.089358e-001	1.556396e-001
-4.075569e-001	1.785278e-001
-4.061779e-001	1.693726e-001
-4.047989e-001	1.663208e-001
-4.034199e-001	1.556396e-001
-4.020410e-001	1.663208e-001
-4.006620e-001	1.678467e-001
-3.992830e-001	1.800537e-001
-3.979040e-001	1.907349e-001
-3.965251e-001	1.907349e-001
-3.951461e-001	1.892090e-001
-3.937671e-001	1.846313e-001
-3.923882e-001	1.861572e-001
-3.910092e-001	1.907349e-001
-3.896303e-001	1.907349e-001
-3.882513e-001	1.678467e-001
-3.868723e-001	1.663208e-001
-3.854933e-001	2.212524e-001
-3.841144e-001	1.831055e-001
-3.827354e-001	1.708984e-001
-3.813564e-001	1.678467e-001
-3.799775e-001	1.815796e-001
-3.785985e-001	1.770020e-001
-3.772195e-001	1.892090e-001
-3.758406e-001	2.151489e-001
-3.744616e-001	1.998901e-001
-3.730826e-001	1.770020e-001
-3.717036e-001	2.029419e-001
-3.703247e-001	1.800537e-001
-3.689457e-001	2.166748e-001
-3.675667e-001	2.059937e-001
-3.661878e-001	2.014160e-001
-3.648088e-001	1.785278e-001
-3.634298e-001	1.617432e-001
-3.620509e-001	1.983643e-001
-3.606719e-001	2.059937e-001
-3.592930e-001	1.785278e-001
-3.579140e-001	1.876831e-001
-3.565350e-001	2.075195e-001
-3.551560e-001	1.983643e-001
-3.537771e-001	1.907349e-001
-3.523981e-001	1.861572e-001
-3.510191e-001	1.937866e-001
-3.496401e-001	1.983643e-001
-3.482612e-001	2.136230e-001
-3.468822e-001	1.922607e-001
-3.455032e-001	1.861572e-001
-3.441243e-001	1.907349e-001
-3.427453e-001	1.449585e-001
-3.413663e-001	1.983643e-001
-3.399874e-001	1.693726e-001
-3.386084e-001	1.983643e-001
-3.372294e-001	1.922607e-001
-3.358505e-001	1.739502e-001
-3.344715e-001	2.090454e-001
-3.330925e-001	2.212524e-001
-3.317136e-001	2.090454e-001
-3.303346e-001	2.227783e-001
-3.289556e-001	2.227783e-001
-3.275767e-001	2.212524e-001
-3.261977e-001	2.288818e-001
-3.248187e-001	2.090454e-001
-3.234397e-001	2.227783e-001
-3.220608e-001	1.953125e-001
-3.206818e-001	1.983643e-001
-3.193028e-001	2.136230e-001
-3.179238e-001	2.014160e-001
-3.165449e-001	1.983643e-001
-3.151659e-001	2.319336e-001
-3.137870e-001	1.983643e-001
-3.124080e-001	2.456665e-001
-3.110290e-001	2.487183e-001
-3.096501e-001	1.876831e-001
-3.082711e-001	2.227783e-001
-3.068921e-001	2.136230e-001
-3.055132e-001	1.953125e-001
-3.041342e-001	2.334595e-001
-3.027552e-001	2.151489e-001
-3.013762e-001	2.120972e-001
-2.999973e-001	2.151489e-001
-2.986183e-001	2.456665e-001
-2.972393e-001	2.212524e-001
-2.958604e-001	2.395630e-001
-2.944814e-001	1.953125e-001
-2.931024e-001	2.212524e-001
-2.917234e-001	2.182007e-001
-2.903445e-001	2.151489e-001
-2.889655e-001	2.395630e-001
-2.875865e-001	2.365112e-001
-2.862076e-001	2.197266e-001
-2.848286e-001	2.151489e-001
-2.834497e-001	2.258301e-001
-2.820707e-001	1.937866e-001
-2.806917e-001	2.059937e-001
-2.793128e-001	2.014160e-001
-2.779338e-001	2.090454e-001
-2.765548e-001	2.075195e-001
-2.751758e-001	2.029419e-001
-2.737969e-001	2.136230e-001
-2.724179e-001	2.395630e-001
-2.710389e-001	2.227783e-001
-2.696599e-001	2.136230e-001
-2.682810e-001	2.014160e-001
-2.669020e-001	1.846313e-001
-2.655231e-001	2.136230e-001
-2.641441e-001	1.907349e-001
-2.627651e-001	2.014160e-001
-2.613861e-001	2.014160e-001
-2.600072e-001	2.014160e-001
-2.586282e-001	2.273560e-001
-2.572492e-001	1.876831e-001
-2.558703e-001	2.166748e-001
-2.544913e-001	1.953125e-001
-2.531123e-001	2.014160e-001
-2.517334e-001	2.365112e-001
-2.503544e-001	1.770020e-001
-2.489754e-001	1.861572e-001
-2.475965e-001	1.724243e-001
-2.462175e-001	2.136230e-001
-2.448385e-001	1.922607e-001
-2.434595e-001	1.800537e-001
-2.420806e-001	2.395630e-001
-2.407016e-001	1.922607e-001
-2.393226e-001	2.273560e-001
-2.379437e-001	1.892090e-001
-2.365647e-001	2.471924e-001
-2.351857e-001	2.197266e-001
-2.338068e-001	2.258301e-001
-2.324278e-001	1.937866e-001
-2.310488e-001	2.426147e-001
-2.296699e-001	1.876831e-001
-2.282909e-001	2.243042e-001
-2.269119e-001	1.876831e-001
-2.255330e-001	2.029419e-001
-2.241540e-001	1.846313e-001
-2.227750e-001	2.136230e-001
-2.213960e-001	1.861572e-001
-2.200171e-001	1.998901e-001
-2.186381e-001	2.014160e-001
-2.172591e-001	1.922607e-001
-2.158802e-001	1.846313e-001
-2.145012e-001	2.029419e-001
-2.131222e-001	1.953125e-001
-2.117433e-001	2.044678e-001
-2.103643e-001	2.136230e-001
-2.089853e-001	1.831055e-001
-2.076064e-001	2.014160e-001
-2.062274e-001	2.044678e-001
-2.048484e-001	1.831055e-001
-2.034695e-001	1.770020e-001
-2.020905e-001	1.785278e-001
-2.007115e-001	1.724243e-001
-1.993326e-001	1.815796e-001
-1.979536e-001	1.998901e-001
-1.965746e-001	2.075195e-001
-1.951956e-001	1.846313e-001
-1.938167e-001	1.998901e-001
-1.924377e-001	2.105713e-001
-1.910587e-001	2.166748e-001
-1.896798e-001	1.998901e-001
-1.883008e-001	1.892090e-001
-1.869218e-001	1.602173e-001
-1.855428e-001	1.663208e-001
-1.841639e-001	1.739502e-001
-1.827849e-001	1.571655e-001
-1.814059e-001	2.075195e-001
-1.800270e-001	1.770020e-001
-1.786480e-001	1.556396e-001
-1.772690e-001	1.907349e-001
-1.758901e-001	1.892090e-001
-1.745111e-001	2.105713e-001
-1.731321e-001	1.815796e-001
-1.717532e-001	1.876831e-001
-1.703742e-001	1.770020e-001
-1.689952e-001	1.800537e-001
-1.676163e-001	1.815796e-001
-1.662373e-001	2.075195e-001
-1.648583e-001	1.693726e-001
-1.634794e-001	1.480103e-001
-1.621004e-001	1.754761e-001
-1.607214e-001	1.586914e-001
-1.593424e-001	1.693726e-001
-1.579635e-001	1.602173e-001
-1.565845e-001	1.739502e-001
-1.552055e-001	1.602173e-001
-1.538266e-001	1.724243e-001
-1.524476e-001	1.800537e-001
-1.510686e-001	1.922607e-001
-1.496897e-001	1.678467e-001
-1.483107e-001	1.983643e-001
-1.469317e-001	1.602173e-001
-1.455528e-001	1.861572e-001
-1.441738e-001	1.571655e-001
-1.427948e-001	1.754761e-001
-1.414159e-001	1.998901e-001
-1.400369e-001	1.739502e-001
-1.386579e-001	1.617432e-001
-1.372789e-001	1.602173e-001
-1.359000e-001	1.571655e-001
-1.345210e-001	1.617432e-001
-1.331420e-001	2.014160e-001
-1.317631e-001	1.556396e-001
-1.303841e-001	1.525879e-001
-1.290051e-001	1.617432e-001
-1.276262e-001	1.739502e-001
-1.262472e-001	1.693726e-001
-1.248682e-001	1.602173e-001
-1.234893e-001	1.632690e-001
-1.221103e-001	1.403809e-001
-1.207313e-001	1.754761e-001
-1.193524e-001	1.846313e-001
-1.179734e-001	1.647949e-001
-1.165944e-001	1.495361e-001
-1.152154e-001	1.541138e-001
-1.138365e-001	1.647949e-001
-1.124575e-001	1.373291e-001
-1.110785e-001	1.586914e-001
-1.096996e-001	1.846313e-001
-1.083206e-001	1.617432e-001
-1.069416e-001	1.663208e-001
-1.055627e-001	1.739502e-001
-1.041837e-001	1.708984e-001
-1.028047e-001	1.525879e-001
-1.014258e-001	1.495361e-001
-1.000468e-001	1.953125e-001
-9.866782e-002	1.388550e-001
-9.728887e-002	1.647949e-001
-9.590985e-002	1.663208e-001
-9.453090e-002	1.693726e-001
-9.315196e-002	1.556396e-001
-9.177301e-002	1.907349e-001
-9.039400e-002	1.754761e-001
-8.901505e-002	1.800537e-001
-8.763610e-002	1.785278e-001
-8.625709e-002	1.647949e-001
-8.487814e-002	1.922607e-001
-8.349919e-002	1.632690e-001
-8.212018e-002	1.770020e-001
-8.074123e-002	1.724243e-001
-7.936228e-002	2.044678e-001
-7.798327e-002	1.724243e-001
-7.660432e-002	1.724243e-001
-7.522537e-002	1.754761e-001
-7.384636e-002	1.693726e-001
-7.246741e-002	1.449585e-001
-7.108846e-002	1.693726e-001
-6.970945e-002	1.632690e-001
-6.833050e-002	1.739502e-001
-6.695155e-002	1.739502e-001
-6.557254e-002	1.647949e-001
-6.419359e-002	1.480103e-001
-6.281464e-002	1.556396e-001
-6.143569e-002	1.846313e-001
-6.005668e-002	1.327515e-001
-5.867773e-002	1.434326e-001
-5.729878e-002	1.403809e-001
-5.591977e-002	1.663208e-001
-5.454083e-002	1.586914e-001
-5.316188e-002	1.586914e-001
-5.178287e-002	1.525879e-001
-5.040392e-002	1.480103e-001
-4.902497e-002	1.541138e-001
-4.764595e-002	1.083374e-001
-4.626701e-002	1.571655e-001
-4.488806e-002	1.327515e-001
-4.350905e-002	1.571655e-001
-4.213010e-002	1.480103e-001
-4.075115e-002	1.327515e-001
-3.937214e-002	1.373291e-001
-3.799319e-002	1.464844e-001
-3.661424e-002	1.342773e-001
-3.523523e-002	1.220703e-001
-3.385628e-002	1.129150e-001
-3.247733e-002	1.281738e-001
-3.109838e-002	1.266479e-001
-2.971937e-002	1.556396e-001
-2.834042e-002	1.403809e-001
-2.696147e-002	1.358032e-001
-2.558246e-002	1.373291e-001
-2.420351e-002	1.403809e-001
-2.282456e-002	1.449585e-001
-2.144555e-002	1.342773e-001
-2.006660e-002	1.296997e-001
-1.868765e-002	1.358032e-001
-1.730864e-002	1.419067e-001
-1.592969e-002	1.113892e-001
-1.455074e-002	1.510620e-001
-1.317173e-002	1.312256e-001
-1.179278e-002	1.327515e-001
-1.041383e-002	1.327515e-001
-9.034823e-003	1.052856e-001
-7.655874e-003	1.312256e-001
-6.276925e-003	1.129150e-001
-4.897914e-003	1.251221e-001
-3.518965e-003	1.083374e-001
-2.140016e-003	1.190186e-001
-7.610045e-004	1.388550e-001
6.179444e-004	1.068115e-001
1.996893e-003	9.918213e-002
3.375842e-003	1.159668e-001
4.754854e-003	1.434326e-001
6.133803e-003	1.190186e-001
7.512751e-003	1.281738e-001
8.891763e-003	1.312256e-001
1.027071e-002	1.113892e-001
1.164966e-002	1.388550e-001
1.302867e-002	1.190186e-001
1.440762e-002	1.327515e-001
1.578657e-002	1.296997e-001
1.716558e-002	9.460449e-002
1.854453e-002	9.613037e-002
1.992348e-002	1.083374e-001
2.130249e-002	1.083374e-001
2.268144e-002	1.358032e-001
2.406039e-002	1.052856e-001
2.543940e-002	1.174927e-001
2.681835e-002	1.144409e-001
2.819730e-002	1.144409e-001
2.957631e-002	1.266479e-001
3.095526e-002	1.098633e-001
3.233421e-002	8.544922e-002
3.371316e-002	1.159668e-001
3.509217e-002	9.002686e-002
3.647112e-002	1.220703e-001
3.785006e-002	1.098633e-001
3.922908e-002	9.155273e-002
4.060803e-002	9.307861e-002
4.198698e-002	1.052856e-001
4.336599e-002	1.113892e-001
4.474494e-002	9.002686e-002
4.612388e-002	1.083374e-001
4.750289e-002	1.007080e-001
4.888184e-002	1.022339e-001
5.026079e-002	1.190186e-001
5.163981e-002	8.087158e-002
5.301875e-002	1.205444e-001
5.439770e-002	1.007080e-001
5.577671e-002	9.918213e-002
5.715566e-002	8.392334e-002
5.853461e-002	9.307861e-002
5.991362e-002	9.307861e-002
6.129257e-002	8.697510e-002
6.267152e-002	8.544922e-002
6.405047e-002	1.129150e-001
6.542948e-002	9.460449e-002
6.680843e-002	9.307861e-002
6.818738e-002	1.007080e-001
6.956639e-002	6.561279e-002
7.094534e-002	9.918213e-002
7.232429e-002	8.850098e-002
7.370330e-002	1.037598e-001
7.508225e-002	7.629395e-002
7.646120e-002	8.850098e-002
7.784021e-002	1.220703e-001
7.921916e-002	8.850098e-002
8.059811e-002	7.934570e-002
8.197712e-002	8.697510e-002
8.335607e-002	8.850098e-002
8.473501e-002	9.460449e-002
8.611403e-002	1.159668e-001
8.749298e-002	8.544922e-002
8.887193e-002	7.476807e-002
9.025094e-002	8.697510e-002
9.162989e-002	7.629395e-002
9.300884e-002	8.087158e-002
9.438779e-002	7.781982e-002
9.576679e-002	7.019043e-002
9.714574e-002	8.239746e-002
9.852469e-002	7.476807e-002
9.990370e-002	8.392334e-002
1.012827e-001	6.713867e-002
1.026616e-001	8.087158e-002
1.040406e-001	7.019043e-002
1.054196e-001	7.934570e-002
1.067985e-001	7.171631e-002
1.081775e-001	7.019043e-002
1.095565e-001	6.408691e-002
1.109354e-001	5.645752e-002
1.123144e-001	9.918213e-002
1.136934e-001	7.324219e-002
1.150723e-001	5.950928e-002
1.164513e-001	5.798340e-002
1.178303e-001	7.171631e-002
1.192092e-001	6.561279e-002
1.205883e-001	8.087158e-002
1.219672e-001	7.629395e-002
1.233462e-001	8.850098e-002
1.247251e-001	8.392334e-002
1.261041e-001	8.697510e-002
1.274831e-001	7.629395e-002
1.288620e-001	7.476807e-002
1.302410e-001	7.476807e-002
1.316200e-001	5.493164e-002
1.329989e-001	7.324219e-002
1.343779e-001	5.187988e-002
1.357569e-001	7.476807e-002
1.371358e-001	7.629395e-002
1.385148e-001	6.408691e-002
1.398938e-001	5.798340e-002
1.412727e-001	6.103516e-002
1.426517e-001	6.713867e-002
1.440307e-001	6.713867e-002
1.454096e-001	7.476807e-002
1.467887e-001	7.171631e-002
1.481676e-001	7.324219e-002
1.495466e-001	7.629395e-002
1.509256e-001	6.256104e-002
1.523045e-001	7.324219e-002
1.536835e-001	7.934570e-002
1.550624e-001	7.324219e-002
1.564414e-001	7.781982e-002
1.578204e-001	6.103516e-002
1.591993e-001	5.950928e-002
1.605783e-001	5.950928e-002
1.619573e-001	7.171631e-002
1.633362e-001	6.103516e-002
1.647152e-001	6.103516e-002
1.660942e-001	6.103516e-002
1.674731e-001	4.425049e-002
1.688522e-001	7.476807e-002
1.702311e-001	5.340576e-002
1.716101e-001	5.950928e-002
1.729891e-001	5.645752e-002
1.743680e-001	6.561279e-002
1.757470e-001	6.408691e-002
1.771260e-001	5.187988e-002
1.785049e-001	5.493164e-002
1.798839e-001	5.950928e-002
1.812629e-001	6.103516e-002
1.826418e-001	7.934570e-002
1.840208e-001	5.340576e-002
1.853997e-001	6.103516e-002
1.867787e-001	6.103516e-002
1.881577e-001	5.035400e-002
1.895366e-001	5.798340e-002
1.909156e-001	7.019043e-002
1.922946e-001	6.103516e-002
1.936735e-001	7.781982e-002
1.950526e-001	6.866455e-002
1.964315e-001	8.544922e-002
1.978105e-001	4.425049e-002
1.991895e-001	6.866455e-002
2.005684e-001	5.950928e-002
2.019474e-001	5.340576e-002
2.033264e-001	7.324219e-002
2.047053e-001	5.798340e-002
2.060843e-001	5.493164e-002
2.074633e-001	5.340576e-002
2.088422e-001	5.950928e-002
2.102212e-001	4.425049e-002
2.116002e-001	5.493164e-002
2.129791e-001	5.493164e-002
2.143581e-001	5.035400e-002
2.157370e-001	6.561279e-002
2.171161e-001	4.119873e-002
2.184950e-001	5.493164e-002
2.198740e-001	4.577637e-002
2.212530e-001	4.730225e-002
2.226319e-001	5.798340e-002
2.240109e-001	4.730225e-002
2.253899e-001	5.493164e-002
2.267688e-001	4.272461e-002
2.281478e-001	7.171631e-002
2.295268e-001	5.493164e-002
2.309057e-001	7.019043e-002
2.322847e-001	4.425049e-002
2.336637e-001	4.882813e-002
2.350426e-001	5.493164e-002
2.364216e-001	5.950928e-002
2.378006e-001	4.882813e-002
2.391795e-001	6.408691e-002
2.405585e-001	4.730225e-002
2.419375e-001	4.425049e-002
2.433165e-001	4.730225e-002
2.446954e-001	2.899170e-002
2.460744e-001	6.561279e-002
2.474534e-001	5.950928e-002
2.488323e-001	3.356934e-002
2.502113e-001	4.119873e-002
2.515903e-001	5.493164e-002
2.529692e-001	5.645752e-002
2.543482e-001	5.645752e-002
2.557272e-001	3.509521e-002
2.571061e-001	4.577637e-002
2.584851e-001	4.577637e-002
2.598641e-001	3.814697e-002
2.612430e-001	5.950928e-002
2.626220e-001	5.035400e-002
2.640010e-001	5.798340e-002
2.653800e-001	5.340576e-002
2.667589e-001	5.187988e-002
2.681379e-001	4.425049e-002
2.695168e-001	3.204346e-002
2.708958e-001	5.340576e-002
2.722748e-001	5.187988e-002
2.736538e-001	4.425049e-002
2.750327e-001	3.814697e-002
2.764117e-001	4.730225e-002
2.777907e-001	3.204346e-002
2.791696e-001	3.814697e-002
2.805486e-001	4.882813e-002
2.819276e-001	4.425049e-002
2.833065e-001	4.577637e-002
2.846855e-001	3.967285e-002
2.860645e-001	4.425049e-002
2.874434e-001	3.814697e-002
2.888224e-001	4.272461e-002
2.902014e-001	4.425049e-002
2.915804e-001	4.272461e-002
2.929593e-001	3.967285e-002
2.943383e-001	3.356934e-002
2.957173e-001	4.730225e-002
2.970962e-001	5.645752e-002
2.984752e-001	3.204346e-002
2.998542e-001	6.408691e-002
3.012331e-001	3.509521e-002
3.026121e-001	4.425049e-002
3.039911e-001	2.593994e-002
3.053700e-001	4.272461e-002
3.067490e-001	4.577637e-002
3.081280e-001	4.882813e-002
3.095069e-001	5.187988e-002
3.108859e-001	4.577637e-002
3.122649e-001	3.051758e-002
3.136439e-001	4.577637e-002
3.150228e-001	4.577637e-002
3.164018e-001	4.272461e-002
3.177808e-001	3.967285e-002
3.191597e-001	4.730225e-002
3.205387e-001	4.577637e-002
3.219177e-001	5.645752e-002
3.232966e-001	3.204346e-002
3.246756e-001	5.035400e-002
3.260546e-001	3.662109e-002
3.274335e-001	4.119873e-002
3.288125e-001	5.187988e-002
3.301915e-001	3.356934e-002
3.315705e-001	4.272461e-002
3.329494e-001	4.119873e-002
3.343284e-001	4.425049e-002
3.357074e-001	3.356934e-002
3.370863e-001	4.425049e-002
3.384653e-001	5.645752e-002
3.398443e-001	4.882813e-002
3.412232e-001	5.187988e-002
3.426022e-001	3.356934e-002
3.439812e-001	4.425049e-002
3.453601e-001	1.831055e-002
3.467391e-001	4.272461e-002
3.481181e-001	4.272461e-002
3.494970e-001	3.509521e-002
3.508760e-001	3.814697e-002
3.522551e-001	4.882813e-002
3.536339e-001	4.272461e-002
3.550130e-001	2.746582e-002
3.563918e-001	4.272461e-002
3.577708e-001	5.187988e-002
3.591499e-001	3.509521e-002
3.605287e-001	4.577637e-002
3.619078e-001	4.119873e-002
3.632868e-001	4.119873e-002
3.646657e-001	4.119873e-002
3.660447e-001	3.967285e-002
3.674237e-001	4.119873e-002
3.688025e-001	3.814697e-002
3.701816e-001	4.730225e-002
3.715606e-001	3.509521e-002
3.729395e-001	4.272461e-002
3.743185e-001	3.814697e-002
3.756975e-001	4.272461e-002
3.770764e-001	3.356934e-002
3.784554e-001	5.035400e-002
3.798344e-001	4.577637e-002
3.812133e-001	3.814697e-002
3.825923e-001	2.593994e-002
3.839713e-001	2.593994e-002
3.853502e-001	3.509521e-002
3.867292e-001	3.356934e-002
3.881082e-001	4.272461e-002
3.894871e-001	4.425049e-002
3.908661e-001	3.356934e-002
3.922451e-001	3.356934e-002
3.936240e-001	3.509521e-002
3.950030e-001	3.509521e-002
3.963820e-001	2.288818e-002
3.977609e-001	3.356934e-002
3.991399e-001	3.814697e-002
4.005190e-001	4.272461e-002
4.018978e-001	2.441406e-002
4.032769e-001	3.356934e-002
4.046559e-001	3.204346e-002
4.060347e-001	3.204346e-002
4.074138e-001	4.272461e-002
4.087928e-001	3.356934e-002
4.101717e-001	2.441406e-002
4.115507e-001	3.509521e-002
4.129297e-001	3.051758e-002
4.143086e-001	2.288818e-002
4.156876e-001	3.662109e-002
4.170664e-001	2.899170e-002
4.184455e-001	3.814697e-002
4.198245e-001	2.899170e-002
4.212034e-001	2.136230e-002
4.225824e-001	3.509521e-002
4.239614e-001	3.204346e-002
4.253403e-001	2.288818e-002
4.267193e-001	2.899170e-002
4.280983e-001	2.899170e-002
4.294772e-001	2.899170e-002
4.308562e-001	4.272461e-002
4.322352e-001	3.356934e-002
4.336141e-001	3.204346e-002
4.349931e-001	2.288818e-002
4.363721e-001	3.662109e-002
4.377510e-001	2.899170e-002
4.391300e-001	3.051758e-002
4.405090e-001	2.136230e-002
4.418879e-001	1.831055e-002
4.432669e-001	3.356934e-002
4.446459e-001	2.746582e-002
4.460248e-001	2.746582e-002
4.474038e-001	3.356934e-002
4.487829e-001	2.746582e-002
4.501617e-001	2.746582e-002
4.515408e-001	1.983643e-002
4.529197e-001	3.509521e-002
4.542986e-001	2.746582e-002
4.556777e-001	3.814697e-002
4.570567e-001	1.525879e-002
4.584356e-001	3.051758e-002
4.598146e-001	3.814697e-002
4.611936e-001	3.509521e-002
4.625725e-001	2.593994e-002
4.639515e-001	1.983643e-002
4.653305e-001	2.593994e-002
4.667094e-001	1.678467e-002
4.680884e-001	3.662109e-002
4.694674e-001	1.220703e-002
4.708463e-001	4.577637e-002
4.722253e-001	2.441406e-002
4.736043e-001	2.136230e-002
4.749832e-001	2.288818e-002
4.763622e-001	1.983643e-002
4.777411e-001	2.441406e-002
4.791201e-001	3.204346e-002
4.804991e-001	1.525879e-002
4.818780e-001	2.441406e-002
4.832570e-001	1.373291e-002
4.846360e-001	1.983643e-002
4.860149e-001	3.051758e-002
4.873939e-001	2.593994e-002
4.887729e-001	2.593994e-002
4.901518e-001	1.831055e-002
4.915308e-001	2.288818e-002
4.929099e-001	3.051758e-002
4.942887e-001	1.678467e-002
4.956677e-001	2.899170e-002
4.970468e-001	1.983643e-002
4.984256e-001	9.155273e-003
4.998046e-001	1.373291e-002
5.011836e-001	1.220703e-002
5.025626e-001	2.136230e-002
5.039416e-001	2.288818e-002
5.053205e-001	2.288818e-002
5.066995e-001	2.136230e-002
5.080785e-001	2.136230e-002
5.094575e-001	2.593994e-002
5.108363e-001	2.136230e-002
5.122154e-001	3.204346e-002
5.135944e-001	2.899170e-002
5.149733e-001	1.525879e-002
5.163523e-001	2.899170e-002
5.177313e-001	1.983643e-002
5.191102e-001	1.525879e-002
5.204892e-001	2.441406e-002
5.218682e-001	1.373291e-002
5.232471e-001	1.983643e-002
5.246261e-001	2.136230e-002
5.260051e-001	2.288818e-002
5.273840e-001	1.831055e-002
5.287630e-001	2.746582e-002
5.301420e-001	2.441406e-002
5.315209e-001	2.593994e-002
5.328999e-001	1.678467e-002
5.342789e-001	2.899170e-002
5.356578e-001	2.136230e-002
5.370368e-001	2.441406e-002
5.384157e-001	2.899170e-002
5.397947e-001	1.525879e-002
5.411737e-001	1.983643e-002
5.425526e-001	1.678467e-002
5.439317e-001	2.441406e-002
5.453106e-001	1.525879e-002
5.466895e-001	1.831055e-002
5.480686e-001	1.678467e-002
5.494476e-001	1.983643e-002
5.508264e-001	2.593994e-002
5.522054e-001	1.831055e-002
5.535845e-001	2.288818e-002
5.549634e-001	2.441406e-002
5.563423e-001	1.373291e-002
5.577214e-001	1.983643e-002
5.591003e-001	2.136230e-002
5.604793e-001	1.831055e-002
5.618583e-001	2.136230e-002
5.632372e-001	1.678467e-002
5.646162e-001	1.525879e-002
5.659952e-001	1.983643e-002
5.673741e-001	1.525879e-002
5.687531e-001	2.288818e-002
5.701321e-001	1.525879e-002
5.715110e-001	1.373291e-002
5.728900e-001	1.831055e-002
5.742690e-001	2.593994e-002
5.756479e-001	2.288818e-002
5.770269e-001	1.678467e-002
5.784059e-001	1.220703e-002
5.797848e-001	1.678467e-002
5.811638e-001	1.373291e-002
5.825428e-001	2.593994e-002
5.839217e-001	2.441406e-002
5.853007e-001	2.593994e-002
5.866797e-001	1.831055e-002
5.880586e-001	1.678467e-002
5.894377e-001	2.746582e-002
5.908166e-001	1.831055e-002
5.921955e-001	2.441406e-002
5.935746e-001	1.983643e-002
5.949536e-001	2.593994e-002
5.963324e-001	2.288818e-002
5.977114e-001	1.220703e-002
5.990904e-001	2.441406e-002
6.004694e-001	2.746582e-002
6.018483e-001	2.746582e-002
6.032272e-001	2.288818e-002
6.046063e-001	1.831055e-002
6.059853e-001	2.136230e-002
6.073641e-001	1.220703e-002
6.087432e-001	1.220703e-002
6.101222e-001	1.220703e-002
6.115011e-001	2.593994e-002
6.128801e-001	3.051758e-002
6.142591e-001	1.831055e-002
6.156380e-001	1.831055e-002
6.170170e-001	2.746582e-002
6.183960e-001	1.678467e-002
6.197749e-001	2.441406e-002
6.211539e-001	1.068115e-002
6.225329e-001	2.441406e-002
6.239118e-001	2.593994e-002
6.252908e-001	1.220703e-002
6.266698e-001	1.831055e-002
6.280487e-001	1.831055e-002
6.294277e-001	3.051758e-002
6.308067e-001	2.593994e-002
6.321856e-001	1.678467e-002
6.335646e-001	2.288818e-002
6.349437e-001	3.051758e-002
6.363225e-001	1.373291e-002
6.377015e-001	1.678467e-002
6.390806e-001	3.356934e-002
6.404595e-001	1.525879e-002
6.418384e-001	2.136230e-002
6.432174e-001	2.136230e-002
6.445964e-001	7.629395e-003
6.459754e-001	1.678467e-002
6.473543e-001	2.288818e-002
6.487332e-001	1.678467e-002
6.501123e-001	1.373291e-002
6.514913e-001	1.525879e-002
6.528701e-001	2.288818e-002
6.542492e-001	1.525879e-002
6.556282e-001	1.831055e-002
6.570071e-001	1.983643e-002
6.583861e-001	1.068115e-002
6.597650e-001	1.678467e-002
6.611440e-001	1.068115e-002
6.625230e-001	1.068115e-002
6.639019e-001	1.831055e-002
6.652809e-001	1.068115e-002
6.666599e-001	2.899170e-002
6.680388e-001	1.831055e-002
6.694178e-001	2.441406e-002
6.707968e-001	1.678467e-002
6.721757e-001	2.593994e-002
6.735547e-001	2.288818e-002
6.749337e-001	2.593994e-002
6.763126e-001	1.831055e-002
6.776916e-001	1.983643e-002
6.790706e-001	1.068115e-002
6.804495e-001	2.441406e-002
6.818285e-001	1.831055e-002
6.832075e-001	2.288818e-002
6.845864e-001	3.814697e-002
6.859655e-001	1.678467e-002
6.873444e-001	1.220703e-002
6.887233e-001	1.220703e-002
6.901024e-001	1.983643e-002
6.914814e-001	1.373291e-002
6.928602e-001	1.373291e-002
6.942392e-001	2.441406e-002
6.956183e-001	1.220703e-002
6.969972e-001	1.983643e-002
6.983761e-001	1.525879e-002
6.997552e-001	2.288818e-002
7.011341e-001	1.678467e-002
7.025131e-001	1.373291e-002
7.038921e-001	1.525879e-002
7.052710e-001	1.831055e-002
7.066500e-001	2.288818e-002
7.080290e-001	1.220703e-002
7.094079e-001	1.220703e-002
7.107869e-001	9.155273e-003
7.121659e-001	2.593994e-002
7.135448e-001	1.220703e-002
7.149238e-001	1.678467e-002
7.163028e-001	1.525879e-002
7.176817e-001	1.525879e-002
7.190607e-001	1.068115e-002
7.204397e-001	9.155273e-003
7.218186e-001	1.525879e-002
7.231976e-001	1.525879e-002
7.245765e-001	1.525879e-002
7.259555e-001	1.678467e-002
7.273345e-001	2.441406e-002
7.287134e-001	1.373291e-002
7.300924e-001	1.373291e-002
7.314715e-001	1.068115e-002
7.328503e-001	1.373291e-002
7.342293e-001	1.220703e-002
7.356084e-001	1.220703e-002
7.369873e-001	1.678467e-002
7.383662e-001	1.678467e-002
7.397452e-001	1.525879e-002
7.411242e-001	9.155273e-003
7.425032e-001	6.103516e-003
7.438821e-001	1.525879e-002
7.452610e-001	1.373291e-002
7.466401e-001	1.220703e-002
7.480191e-001	1.220703e-002
7.493979e-001	1.678467e-002
7.507770e-001	1.525879e-002
7.521560e-001	1.373291e-002
7.535349e-001	1.373291e-002
7.549139e-001	1.983643e-002
7.562929e-001	1.373291e-002
7.576718e-001	7.629395e-003
7.590508e-001	1.525879e-002
7.604298e-001	1.220703e-002
7.618087e-001	1.525879e-002
7.631877e-001	9.155273e-003
7.645667e-001	1.373291e-002
7.659456e-001	9.155273e-003
7.673246e-001	4.577637e-003
7.687036e-001	1.220703e-002
7.700825e-001	1.068115e-002
7.714615e-001	1.831055e-002
7.728405e-001	9.155273e-003
7.742194e-001	1.678467e-002
7.755984e-001	6.103516e-003
7.769775e-001	1.373291e-002
7.783563e-001	1.373291e-002
7.797353e-001	7.629395e-003
7.811144e-001	1.068115e-002
7.824933e-001	6.103516e-003
7.838722e-001	1.373291e-002
7.852511e-001	1.220703e-002
7.866302e-001	1.068115e-002
7.880092e-001	1.678467e-002
7.893880e-001	1.373291e-002
7.907670e-001	4.577637e-003
7.921461e-001	1.220703e-002
7.935250e-001	1.220703e-002
7.949039e-001	1.373291e-002
7.962830e-001	1.983643e-002
7.976619e-001	9.155273e-003
7.990409e-001	1.678467e-002
8.004199e-001	9.155273e-003
8.017988e-001	1.678467e-002
8.031778e-001	9.155273e-003
8.045568e-001	1.373291e-002
8.059357e-001	1.831055e-002
8.073147e-001	1.525879e-002
8.086937e-001	1.220703e-002
8.100726e-001	9.155273e-003
8.114516e-001	9.155273e-003
8.128306e-001	1.068115e-002
8.142095e-001	1.220703e-002
8.155885e-001	1.068115e-002
8.169675e-001	6.103516e-003
8.183464e-001	9.155273e-003
8.197254e-001	1.220703e-002
8.211044e-001	7.629395e-003
8.224833e-001	6.103516e-003
8.238623e-001	1.220703e-002
8.252413e-001	6.103516e-003
8.266202e-001	7.629395e-003
8.279993e-001	1.678467e-002
8.293782e-001	1.525879e-002
8.307571e-001	1.220703e-002
8.321362e-001	1.525879e-002
8.335152e-001	1.373291e-002
8.348940e-001	1.373291e-002
8.362730e-001	1.525879e-002
8.376521e-001	9.155273e-003
8.390310e-001	1.373291e-002
8.404099e-001	1.068115e-002
8.417890e-001	1.220703e-002
8.431679e-001	9.155273e-003
8.445469e-001	6.103516e-003
8.459257e-001	7.629395e-003
8.473048e-001	7.629395e-003
8.486838e-001	1.678467e-002
8.500627e-001	1.983643e-002
8.514417e-001	9.155273e-003
8.528207e-001	1.220703e-002
8.541996e-001	1.678467e-002
8.555786e-001	1.831055e-002
8.569576e-001	1.068115e-002
8.583365e-001	1.373291e-002
8.597155e-001	1.068115e-002
8.610945e-001	6.103516e-003
8.624734e-001	1.831055e-002
8.638524e-001	6.103516e-003
8.652314e-001	1.373291e-002
8.666103e-001	9.155273e-003
8.679893e-001	7.629395e-003
8.693683e-001	1.220703e-002
8.707472e-001	1.068115e-002
8.721262e-001	7.629395e-003
8.735053e-001	1.373291e-002
8.748841e-001	1.831055e-002
8.762631e-001	7.629395e-003
8.776422e-001	6.103516e-003
8.790211e-001	1.831055e-002
8.804000e-001	1.373291e-002
8.817790e-001	1.220703e-002
8.831580e-001	1.220703e-002
8.845370e-001	1.068115e-002
8.859160e-001	1.525879e-002
8.872948e-001	1.373291e-002
8.886739e-001	1.068115e-002
8.900529e-001	1.678467e-002
8.914317e-001	7.629395e-003
8.928108e-001	6.103516e-003
8.941898e-001	1.525879e-002
8.955687e-001	1.373291e-002
8.969477e-001	1.068115e-002
8.983267e-001	1.678467e-002
8.997056e-001	4.577637e-003
9.010846e-001	1.373291e-002
9.024636e-001	1.525879e-002
9.038425e-001	1.220703e-002
9.052215e-001	7.629395e-003
9.066004e-001	1.983643e-002
9.079794e-001	1.220703e-002
9.093584e-001	1.525879e-002
9.107373e-001	1.678467e-002
9.121163e-001	7.629395e-003
9.134953e-001	1.220703e-002
9.148742e-001	1.983643e-002
9.162532e-001	1.983643e-002
9.176322e-001	7.629395e-003
9.190111e-001	4.577637e-003
9.203901e-001	9.155273e-003
9.217691e-001	9.155273e-003
9.231480e-001	1.678467e-002
9.245271e-001	7.629395e-003
9.259060e-001	1.068115e-002
9.272849e-001	1.831055e-002
9.286640e-001	9.155273e-003
9.300430e-001	1.068115e-002
9.314218e-001	1.068115e-002
9.328008e-001	1.068115e-002
9.341799e-001	1.831055e-002
9.355588e-001	7.629395e-003
9.369377e-001	1.220703e-002
9.383168e-001	4.577637e-003
9.396957e-001	1.678467e-002
9.410747e-001	9.155273e-003
9.424537e-001	1.525879e-002
9.438326e-001	1.525879e-002
9.452116e-001	1.678467e-002
9.465906e-001	1.068115e-002
9.479695e-001	1.373291e-002
9.493485e-001	1.373291e-002
9.507275e-001	7.629395e-003
9.521064e-001	1.525879e-002
9.534854e-001	1.678467e-002
9.548644e-001	9.155273e-003
9.562433e-001	1.220703e-002
9.576223e-001	1.525879e-002
9.590013e-001	1.068115e-002
9.603802e-001	1.220703e-002
9.617593e-001	1.678467e-002
9.631382e-001	1.068115e-002
9.645171e-001	1.220703e-002
9.658961e-001	1.831055e-002
9.672750e-001	1.983643e-002
9.686540e-001	7.629395e-003
9.700331e-001	1.220703e-002
9.714120e-001	1.831055e-002
9.727910e-001	1.220703e-002
9.741699e-001	2.136230e-002
9.755488e-001	1.220703e-002
9.769278e-001	1.068115e-002
9.783068e-001	1.678467e-002
9.796858e-001	1.525879e-002
9.810648e-001	4.577637e-003
9.824438e-001	1.068115e-002
9.838227e-001	1.678467e-002
9.852016e-001	7.629395e-003
9.865806e-001	1.373291e-002
9.879595e-001	9.155273e-003
9.893386e-001	6.103516e-003
9.907176e-001	1.831055e-002
9.920965e-001	1.220703e-002
9.934755e-001	1.525879e-002
9.948545e-001	1.678467e-002
9.962333e-001	9.155273e-003
9.976123e-001	1.373291e-002
9.989914e-001	1.983643e-002
1.000370e+000	1.220703e-002
1.001749e+000	1.220703e-002
1.003128e+000	7.629395e-003
1.004507e+000	1.525879e-002
1.005886e+000	1.678467e-002
1.007265e+000	1.373291e-002
1.008644e+000	1.068115e-002
1.010023e+000	9.155273e-003
1.011402e+000	7.629395e-003
1.012781e+000	1.983643e-002
1.014160e+000	1.068115e-002
1.015539e+000	1.678467e-002
1.016918e+000	1.373291e-002
1.018297e+000	1.983643e-002
1.019676e+000	1.373291e-002
1.021055e+000	9.155273e-003
1.022434e+000	1.678467e-002
1.023813e+000	6.103516e-003
1.025192e+000	7.629395e-003
1.026571e+000	7.629395e-003
1.027950e+000	1.678467e-002
1.029329e+000	1.068115e-002
1.030708e+000	1.220703e-002
1.032087e+000	1.678467e-002
1.033466e+000	1.220703e-002
1.034845e+000	2.288818e-002
1.036223e+000	1.373291e-002
1.037602e+000	2.136230e-002
1.038982e+000	1.525879e-002
1.040360e+000	1.373291e-002
1.041739e+000	7.629395e-003
1.043118e+000	9.155273e-003
1.044497e+000	1.678467e-002
1.045876e+000	1.678467e-002
1.047255e+000	1.220703e-002
1.048634e+000	6.103516e-003
1.050013e+000	1.068115e-002
1.051392e+000	1.678467e-002
1.052771e+000	1.220703e-002
1.054150e+000	6.103516e-003
1.055529e+000	1.068115e-002
1.056908e+000	1.220703e-002
1.058287e+000	1.525879e-002
1.059666e+000	1.373291e-002
1.061045e+000	7.629395e-003
1.062424e+000	1.220703e-002
1.063803e+000	1.068115e-002
1.065182e+000	9.155273e-003
1.066561e+000	9.155273e-003
1.067940e+000	1.373291e-002
1.069319e+000	1.831055e-002
1.070698e+000	1.068115e-002
1.072077e+000	1.983643e-002
1.073456e+000	1.373291e-002
1.074835e+000	1.373291e-002
1.076214e+000	1.373291e-002
1.077593e+000	1.525879e-002
1.078972e+000	1.525879e-002
1.080351e+000	1.220703e-002
1.081730e+000	1.220703e-002
1.083108e+000	1.068115e-002
1.084488e+000	9.155273e-003
1.085866e+000	2.288818e-002
1.087245e+000	1.525879e-002
1.088624e+000	1.831055e-002
1.090003e+000	1.678467e-002
1.091382e+000	1.373291e-002
1.092761e+000	1.831055e-002
1.094140e+000	1.068115e-002
1.095519e+000	1.373291e-002
1.096898e+000	1.220703e-002
1.098277e+000	1.525879e-002
1.099656e+000	1.678467e-002
1.101035e+000	1.068115e-002
1.102414e+000	1.831055e-002
1.103793e+000	2.288818e-002
1.105172e+000	1.678467e-002
1.106551e+000	7.629395e-003
1.107930e+000	1.678467e-002
1.109309e+000	9.155273e-003
1.110688e+000	1.525879e-002
1.112067e+000	7.629395e-003
1.113446e+000	1.068115e-002
1.114825e+000	2.136230e-002
1.116204e+000	1.068115e-002
1.117583e+000	1.525879e-002
1.118962e+000	1.068115e-002
1.120341e+000	1.373291e-002
1.121719e+000	2.288818e-002
1.123099e+000	1.831055e-002
1.124478e+000	2.288818e-002
1.125856e+000	6.103516e-003
1.127236e+000	1.220703e-002
1.128614e+000	7.629395e-003
1.129993e+000	6.103516e-003
1.131372e+000	2.288818e-002
1.132751e+000	1.831055e-002
1.134130e+000	1.525879e-002
1.135509e+000	1.220703e-002
1.136888e+000	1.831055e-002
1.138267e+000	1.983643e-002
1.139646e+000	1.678467e-002
1.141025e+000	1.678467e-002
1.142404e+000	1.068115e-002
1.143783e+000	1.525879e-002
1.145162e+000	1.525879e-002
1.146541e+000	1.525879e-002
1.147920e+000	1.678467e-002
1.149299e+000	1.831055e-002
1.150678e+000	1.373291e-002
1.152057e+000	1.831055e-002
1.153436e+000	1.220703e-002
1.154815e+000	1.983643e-002
1.156194e+000	1.220703e-002
1.157573e+000	1.678467e-002
1.158952e+000	1.983643e-002
1.160331e+000	1.525879e-002
1.161710e+000	2.136230e-002
1.163089e+000	9.155273e-003
1.164468e+000	1.983643e-002
1.165847e+000	1.373291e-002
1.167225e+000	9.155273e-003
1.168605e+000	1.983643e-002
1.169984e+000	2.288818e-002
1.171362e+000	1.983643e-002
1.172742e+000	1.983643e-002
1.174120e+000	2.136230e-002
1.175499e+000	1.220703e-002
1.176878e+000	1.678467e-002
1.178257e+000	6.103516e-003
1.179636e+000	2.136230e-002
1.181015e+000	1.831055e-002
1.182394e+000	2.441406e-002
1.183773e+000	2.288818e-002
1.185152e+000	1.983643e-002
1.186531e+000	1.831055e-002
1.187910e+000	1.983643e-002
1.189289e+000	1.220703e-002
1.190668e+000	2.899170e-002
1.192047e+000	2.136230e-002
1.193426e+000	1.678467e-002
1.194805e+000	1.220703e-002
1.196184e+000	2.288818e-002
1.197563e+000	1.373291e-002
1.198942e+000	1.983643e-002
1.200321e+000	2.136230e-002
1.201700e+000	1.525879e-002
1.203079e+000	2.288818e-002
1.204458e+000	1.068115e-002
1.205837e+000	2.441406e-002
1.207216e+000	1.983643e-002
1.208595e+000	2.288818e-002
1.209974e+000	1.983643e-002
1.211353e+000	1.831055e-002
1.212731e+000	1.525879e-002
1.214110e+000	1.678467e-002
1.215490e+000	2.746582e-002
1.216868e+000	2.288818e-002
1.218247e+000	2.136230e-002
1.219626e+000	2.593994e-002
1.221005e+000	1.525879e-002
1.222384e+000	2.288818e-002
1.223763e+000	2.288818e-002
1.225142e+000	1.983643e-002
1.226521e+000	2.593994e-002
1.227900e+000	1.678467e-002
1.229279e+000	1.525879e-002
1.230658e+000	2.593994e-002
1.232037e+000	1.373291e-002
1.233416e+000	1.220703e-002
1.234795e+000	1.983643e-002
1.236174e+000	1.373291e-002
1.237553e+000	2.288818e-002
1.238932e+000	6.103516e-003
1.240311e+000	1.983643e-002
1.241690e+000	1.678467e-002
1.243069e+000	1.373291e-002
1.244448e+000	1.525879e-002
1.245827e+000	1.678467e-002
1.247206e+000	1.373291e-002
1.248585e+000	7.629395e-003
1.249964e+000	1.831055e-002
1.251343e+000	1.373291e-002
1.252722e+000	1.678467e-002
1.254101e+000	2.288818e-002
1.255479e+000	1.831055e-002
1.256859e+000	1.525879e-002
1.258237e+000	9.155273e-003
1.259616e+000	1.831055e-002
1.260996e+000	1.373291e-002
1.262374e+000	1.373291e-002
1.263753e+000	1.678467e-002
1.265132e+000	1.373291e-002
1.266511e+000	1.831055e-002
1.267890e+000	1.220703e-002
1.269269e+000	2.593994e-002
1.270648e+000	6.103516e-003
1.272027e+000	2.136230e-002
1.273406e+000	1.068115e-002
1.274785e+000	9.155273e-003
1.276164e+000	1.831055e-002
1.277543e+000	1.373291e-002
1.278922e+000	1.373291e-002
1.280301e+000	1.373291e-002
1.281680e+000	1.220703e-002
1.283059e+000	7.629395e-003
1.284438e+000	2.899170e-002
1.285817e+000	7.629395e-003
1.287196e+000	1.220703e-002
1.288575e+000	2.136230e-002
1.289954e+000	7.629395e-003
1.291333e+000	9.155273e-003
1.292712e+000	1.831055e-002
1.294091e+000	1.220703e-002
1.295470e+000	1.220703e-002
1.296849e+000	9.155273e-003
1.298228e+000	1.525879e-002
1.299607e+000	1.678467e-002
1.300985e+000	1.525879e-002
1.302365e+000	1.068115e-002
1.303743e+000	9.155273e-003
1.305122e+000	1.373291e-002
1.306502e+000	1.983643e-002
1.307880e+000	1.373291e-002
1.309259e+000	4.577637e-003
1.310638e+000	4.577637e-003
1.312017e+000	1.525879e-002
1.313396e+000	1.831055e-002
1.314775e+000	1.983643e-002
1.316154e+000	1.220703e-002
1.317533e+000	1.068115e-002
1.318912e+000	1.220703e-002
1.320291e+000	1.678467e-002
1.321670e+000	1.220703e-002
1.323049e+000	7.629395e-003
1.324428e+000	1.525879e-002
1.325807e+000	1.373291e-002
1.327186e+000	1.831055e-002
1.328565e+000	9.155273e-003
1.329944e+000	1.525879e-002
1.331323e+000	2.441406e-002
1.332702e+000	1.373291e-002
1.334081e+000	1.373291e-002
1.335460e+000	1.831055e-002
1.336839e+000	9.155273e-003
1.338218e+000	1.220703e-002
1.339597e+000	1.831055e-002
1.340976e+000	1.678467e-002
1.342355e+000	1.678467e-002
1.343733e+000	2.136230e-002
1.345113e+000	1.373291e-002
1.346491e+000	2.136230e-002
1.347870e+000	1.678467e-002
1.349249e+000	1.678467e-002
1.350628e+000	1.678467e-002
1.352007e+000	1.983643e-002
1.353386e+000	1.983643e-002
1.354765e+000	1.220703e-002
1.356144e+000	2.288818e-002
1.357523e+000	1.220703e-002
1.358902e+000	1.220703e-002
1.360281e+000	1.983643e-002
1.361660e+000	2.136230e-002
1.363039e+000	1.678467e-002
1.364418e+000	1.678467e-002
1.365797e+000	1.373291e-002
1.367176e+000	1.831055e-002
1.368555e+000	1.983643e-002
1.369934e+000	1.983643e-002
1.371313e+000	1.525879e-002
1.372692e+000	1.373291e-002
1.374071e+000	2.441406e-002
1.375450e+000	1.525879e-002
1.376829e+000	7.629395e-003
1.378208e+000	1.373291e-002
1.379587e+000	1.831055e-002
1.380966e+000	9.155273e-003
1.382345e+000	1.831055e-002
1.383724e+000	1.525879e-002
1.385103e+000	9.155273e-003
1.386482e+000	1.220703e-002
1.387861e+000	9.155273e-003
1.389240e+000	2.136230e-002
1.390619e+000	2.899170e-002
1.391997e+000	1.983643e-002
1.393377e+000	1.983643e-002
1.394755e+000	1.220703e-002
1.396134e+000	1.678467e-002
1.397514e+000	2.441406e-002
1.398892e+000	6.103516e-003
1.400271e+000	1.068115e-002
1.401650e+000	2.593994e-002
1.403029e+000	1.220703e-002
1.404408e+000	1.373291e-002
1.405787e+000	2.288818e-002
1.407166e+000	1.831055e-002
1.408545e+000	1.220703e-002
1.409924e+000	1.220703e-002
1.411303e+000	1.068115e-002
1.412682e+000	1.373291e-002
1.414061e+000	1.831055e-002
1.415440e+000	1.068115e-002
1.416819e+000	1.220703e-002
1.418198e+000	2.136230e-002
1.419577e+000	7.629395e-003
1.420956e+000	2.441406e-002
1.422335e+000	1.678467e-002
1.423714e+000	1.678467e-002
1.425093e+000	1.525879e-002
1.426472e+000	2.136230e-002
1.427851e+000	1.373291e-002
1.429230e+000	1.068115e-002
1.430609e+000	1.983643e-002
1.431988e+000	1.678467e-002
1.433367e+000	1.373291e-002
1.434745e+000	1.068115e-002
1.436125e+000	1.220703e-002
1.437503e+000	7.629395e-003
1.438882e+000	9.155273e-003
1.440261e+000	1.220703e-002
1.441640e+000	9.155273e-003
1.443019e+000	1.983643e-002
1.444398e+000	1.068115e-002
1.445777e+000	1.525879e-002
1.447156e+000	1.220703e-002
1.448535e+000	1.220703e-002
1.449914e+000	1.373291e-002
1.451293e+000	1.068115e-002
1.452672e+000	9.155273e-003
1.454051e+000	1.525879e-002
1.455430e+000	1.678467e-002
1.456809e+000	1.373291e-002
1.458188e+000	1.983643e-002
1.459567e+000	6.103516e-003
1.460946e+000	6.103516e-003
1.462325e+000	9.155273e-003
1.463704e+000	1.525879e-002
1.465083e+000	1.525879e-002
1.466462e+000	9.155273e-003
1.467841e+000	1.220703e-002
1.469220e+000	1.525879e-002
1.470599e+000	1.068115e-002
1.471978e+000	1.220703e-002
1.473357e+000	9.155273e-003
1.474736e+000	7.629395e-003
1.476115e+000	7.629395e-003
1.477494e+000	6.103516e-003
1.478873e+000	1.220703e-002
1.480251e+000	1.220703e-002
1.481631e+000	1.220703e-002
1.483009e+000	6.103516e-003
1.484388e+000	3.051758e-003
1.485767e+000	9.155273e-003
1.487146e+000	4.577637e-003
1.488525e+000	7.629395e-003
1.489904e+000	1.678467e-002
1.491283e+000	9.155273e-003
1.492662e+000	1.068115e-002
1.494041e+000	1.373291e-002
1.495420e+000	9.155273e-003
1.496799e+000	1.373291e-002
1.498178e+000	1.678467e-002
1.499557e+000	1.068115e-002
1.500936e+000	1.068115e-002
1.502315e+000	9.155273e-003
1.503694e+000	1.678467e-002
1.505073e+000	9.155273e-003
1.506452e+000	9.155273e-003
1.507831e+000	1.373291e-002
1.509210e+000	6.103516e-003
1.510589e+000	1.678467e-002
1.511968e+000	1.525879e-002
1.513347e+000	1.678467e-002
1.514726e+000	1.068115e-002
1.516105e+000	1.373291e-002
1.517484e+000	1.373291e-002
1.518863e+000	9.155273e-003
1.520242e+000	6.103516e-003
1.521621e+000	6.103516e-003
1.523000e+000	1.220703e-002
1.524379e+000	1.068115e-002
1.525758e+000	1.373291e-002
1.527137e+000	7.629395e-003
1.528515e+000	4.577637e-003
1.529894e+000	1.068115e-002
1.531273e+000	7.629395e-003
1.532652e+000	9.155273e-003
1.534031e+000	7.629395e-003
1.535410e+000	1.373291e-002
1.536789e+000	9.155273e-003
1.538168e+000	1.678467e-002
1.539547e+000	9.155273e-003
1.540926e+000	7.629395e-003
1.542305e+000	1.678467e-002
1.543684e+000	9.155273e-003
1.545063e+000	9.155273e-003
1.546442e+000	1.220703e-002
1.547821e+000	1.068115e-002
1.549200e+000	9.155273e-003
1.550579e+000	9.155273e-003
1.551958e+000	7.629395e-003
1.553337e+000	7.629395e-003
1.554716e+000	1.373291e-002
1.556095e+000	1.525879e-002
1.557474e+000	1.068115e-002
1.558853e+000	1.220703e-002
1.560232e+000	1.068115e-002
1.561611e+000	1.525879e-002
1.562990e+000	1.525879e-002
1.564369e+000	1.220703e-002
1.565748e+000	3.051758e-003
1.567127e+000	6.103516e-003
1.568505e+000	7.629395e-003
1.569885e+000	7.629395e-003
1.571264e+000	7.629395e-003
1.572642e+000	7.629395e-003
1.574021e+000	1.220703e-002
1.575400e+000	9.155273e-003
1.576779e+000	7.629395e-003
1.578158e+000	1.678467e-002
1.579537e+000	1.678467e-002
1.580916e+000	7.629395e-003
1.582295e+000	6.103516e-003
1.583674e+000	7.629395e-003
1.585053e+000	9.155273e-003
1.586432e+000	1.068115e-002
1.587811e+000	1.068115e-002
1.589190e+000	1.068115e-002
1.590569e+000	6.103516e-003
1.591948e+000	6.103516e-003
1.593327e+000	1.220703e-002
1.594706e+000	6.103516e-003
1.596085e+000	7.629395e-003
1.597464e+000	4.577637e-003
1.598843e+000	4.577637e-003
1.600222e+000	3.051758e-003
1.601601e+000	1.068115e-002
1.602980e+000	1.220703e-002
1.604359e+000	9.155273e-003
1.605738e+000	9.155273e-003
1.607117e+000	7.629395e-003
1.608496e+000	1.373291e-002
1.609875e+000	1.068115e-002
1.611254e+000	2.136230e-002
1.612633e+000	7.629395e-003
1.614011e+000	7.629395e-003
1.615391e+000	9.155273e-003
1.616770e+000	7.629395e-003
1.618148e+000	1.525879e-002
1.619527e+000	9.155273e-003
1.620906e+000	1.983643e-002
1.622285e+000	4.577637e-003
1.623664e+000	1.220703e-002
1.625043e+000	1.525879e-002
1.626422e+000	9.155273e-003
1.627801e+000	6.103516e-003
1.629180e+000	6.103516e-003
1.630559e+000	1.525879e-003
1.631938e+000	1.525879e-003
1.633317e+000	7.629395e-003
1.634696e+000	7.629395e-003
1.636075e+000	3.051758e-003
1.637454e+000	4.577637e-003
1.638833e+000	3.051758e-003
1.640212e+000	6.103516e-003
1.641591e+000	4.577637e-003
1.642970e+000	6.103516e-003
1.644349e+000	1.525879e-003
1.645728e+000	6.103516e-003
1.647107e+000	3.051758e-003
1.648486e+000	3.051758e-003
1.649865e+000	3.051758e-003
1.651244e+000	3.051758e-003
1.652623e+000	3.051758e-003
1.654002e+000	3.051758e-003
1.655381e+000	4.577637e-003
1.656760e+000	0.000000e+000
1.658139e+000	1.525879e-003
1.659517e+000	1.525879e-003
1.660897e+000	6.103516e-003
1.662276e+000	1.525879e-003
1.663654e+000	4.577637e-003
1.665033e+000	3.051758e-003
1.666412e+000	4.577637e-003
1.667791e+000	7.629395e-003
1.669170e+000	3.051758e-003
1.670549e+000	0.000000e+000
1.671928e+000	4.577637e-003
1.673307e+000	3.051758e-003
1.674686e+000	1.525879e-003
1.676065e+000	6.103516e-003
1.677444e+000	1.525879e-003
1.678823e+000	4.577637e-003
1.680202e+000	6.103516e-003
1.681581e+000	3.051758e-003
1.682960e+000	4.577637e-003
1.684339e+000	1.525879e-003
1.685718e+000	7.629395e-003
1.687097e+000	0.000000e+000
1.688476e+000	6.103516e-003
1.689855e+000	0.000000e+000
1.691234e+000	1.525879e-003
1.692613e+000	6.103516e-003
1.693992e+000	7.629395e-003
1.695371e+000	4.577637e-003
1.696750e+000	4.577637e-003
1.698128e+000	6.103516e-003
1.699508e+000	4.577637e-003
1.700887e+000	6.103516e-003
1.702265e+000	3.051758e-003
1.703645e+000	0.000000e+000
1.705023e+000	7.629395e-003
1.706402e+000	6.103516e-003
1.707782e+000	7.629395e-003
1.709160e+000	4.577637e-003
1.710539e+000	3.051758e-003
1.711918e+000	6.103516e-003
1.713297e+000	4.577637e-003
1.714676e+000	4.577637e-003
1.716055e+000	4.577637e-003
1.717434e+000	0.000000e+000
1.718813e+000	4.577637e-003
1.720192e+000	1.525879e-003
1.721571e+000	7.629395e-003
1.722950e+000	3.051758e-003
1.724329e+000	4.577637e-003
1.725708e+000	6.103516e-003
1.727087e+000	3.051758e-003
1.728466e+000	4.577637e-003
1.729845e+000	4.577637e-003
1.731224e+000	6.103516e-003
1.732603e+000	9.155273e-003
1.733982e+000	1.525879e-003
1.735361e+000	1.525879e-003
1.736740e+000	3.051758e-003
1.738119e+000	0.000000e+000
1.739498e+000	0.000000e+000
1.740877e+000	3.051758e-003
1.742256e+000	0.000000e+000
1.743634e+000	1.525879e-003
1.745014e+000	1.525879e-003
1.746393e+000	1.525879e-003
1.747771e+000	0.000000e+000
1.749151e+000	0.000000e+000
1.750529e+000	3.051758e-003
1.751908e+000	4.577637e-003
1.753288e+000	1.525879e-003
1.754666e+000	0.000000e+000
1.756045e+000	1.525879e-003
1.757424e+000	4.577637e-003
1.758803e+000	1.525879e-003
1.760182e+000	3.051758e-003
1.761561e+000	4.577637e-003
1.762940e+000	3.051758e-003
1.764319e+000	1.525879e-003
1.765698e+000	0.000000e+000
1.767077e+000	3.051758e-003
1.768456e+000	3.051758e-003
1.769835e+000	1.525879e-003
1.771214e+000	3.051758e-003
1.772593e+000	1.525879e-003
1.773972e+000	3.051758e-003
1.775351e+000	0.000000e+000
1.776730e+000	1.525879e-003
1.778109e+000	1.525879e-003
1.779488e+000	1.525879e-003
1.780867e+000	0.000000e+000
1.782246e+000	0.000000e+000
1.783625e+000	1.525879e-003
1.785004e+000	0.000000e+000
1.786383e+000	0.000000e+000
1.787762e+000	3.051758e-003
1.789140e+000	1.525879e-003
1.790520e+000	1.525879e-003
1.791899e+000	1.525879e-003
1.793277e+000	3.051758e-003
1.794657e+000	1.525879e-003
1.796035e+000	1.525879e-003
1.797414e+000	1.525879e-003
1.798793e+000	0.000000e+000
1.800172e+000	4.577637e-003
1.801551e+000	3.051758e-003
1.802930e+000	0.000000e+000
1.804309e+000	4.577637e-003
1.805688e+000	1.525879e-003
1.807067e+000	3.051758e-003
1.808446e+000	1.525879e-003
1.809825e+000	1.525879e-003
1.811204e+000	3.051758e-003
1.812583e+000	3.051758e-003
1.813962e+000	3.051758e-003
1.815341e+000	1.525879e-003
1.816720e+000	0.000000e+000
1.818099e+000	4.577637e-003
1.819478e+000	3.051758e-003
1.820857e+000	0.000000e+000
1.822236e+000	6.103516e-003
1.823615e+000	4.577637e-003
1.824994e+000	0.000000e+000
1.826373e+000	0.000000e+000
1.827752e+000	4.577637e-003
1.829131e+000	1.525879e-003
1.830510e+000	4.577637e-003
1.831889e+000	1.525879e-003
1.833268e+000	1.525879e-003
1.834646e+000	3.051758e-003
1.836025e+000	6.103516e-003
1.837405e+000	6.103516e-003
1.838783e+000	6.103516e-003
1.840162e+000	1.525879e-003
1.841541e+000	7.629395e-003
1.842920e+000	1.525879e-003
1.844299e+000	1.525879e-003
1.845678e+000	1.525879e-003
1.847057e+000	3.051758e-003
1.848436e+000	4.577637e-003
1.849815e+000	4.577637e-003
1.851194e+000	1.525879e-003
1.852573e+000	4.577637e-003
1.853952e+000	4.577637e-003
1.855331e+000	4.577637e-003
1.856710e+000	1.525879e-003
1.858089e+000	9.155273e-003
1.859468e+000	3.051758e-003
1.860847e+000	7.629395e-003
1.862226e+000	3.051758e-003
1.863605e+000	1.525879e-003
1.864984e+000	4.577637e-003
1.866363e+000	1.525879e-003
1.867742e+000	1.525879e-003
1.869121e+000	1.525879e-003
1.870500e+000	0.000000e+000
1.871879e+000	0.000000e+000
1.873258e+000	0.000000e+000
1.874637e+000	1.525879e-003
1.876016e+000	4.577637e-003
1.877395e+000	0.000000e+000
1.878774e+000	3.051758e-003
1.880152e+000	1.525879e-003
1.881531e+000	0.000000e+000
1.882911e+000	1.525879e-003
1.884289e+000	1.525879e-003
1.885668e+000	7.629395e-003
1.887047e+000	1.525879e-003
1.888426e+000	1.525879e-003
1.889805e+000	0.000000e+000
1.891184e+000	1.525879e-003
1.892563e+000	3.051758e-003
1.893942e+000	4.577637e-003
1.895321e+000	3.051758e-003
1.896700e+000	3.051758e-003
1.898079e+000	0.000000e+000
1.899458e+000	4.577637e-003
1.900837e+000	4.577637e-003
1.902216e+000	4.577637e-003
1.903595e+000	1.525879e-003
1.904974e+000	3.051758e-003
1.906353e+000	3.051758e-003
1.907732e+000	3.051758e-003
1.909111e+000	0.000000e+000
1.910490e+000	0.000000e+000
1.911869e+000	1.525879e-003
1.913248e+000	3.051758e-003
1.914627e+000	3.051758e-003
1.916006e+000	3.051758e-003
1.917385e+000	0.000000e+000
1.918764e+000	3.051758e-003
1.920142e+000	1.525879e-003
1.921522e+000	4.577637e-003
1.922901e+000	0.000000e+000
1.924279e+000	1.525879e-003
1.925659e+000	1.525879e-003
1.927037e+000	1.525879e-003
1.928416e+000	6.103516e-003
1.929795e+000	6.103516e-003
1.931174e+000	1.525879e-003
1.932553e+000	1.525879e-003
1.933932e+000	0.000000e+000
1.935311e+000	1.525879e-003
1.936690e+000	4.577637e-003
1.938069e+000	4.577637e-003
1.939448e+000	4.577637e-003
1.940827e+000	3.051758e-003
1.942206e+000	4.577637e-003
1.943585e+000	3.051758e-003
1.944964e+000	3.051758e-003
1.946343e+000	3.051758e-003
1.947722e+000	1.525879e-003
1.949101e+000	0.000000e+000
1.950480e+000	4.577637e-003
1.951859e+000	0.000000e+000
1.953238e+000	0.000000e+000
1.954617e+000	7.629395e-003
1.955996e+000	3.051758e-003
1.957375e+000	0.000000e+000
1.958754e+000	3.051758e-003
1.960133e+000	1.525879e-003
1.961512e+000	0.000000e+000
1.962891e+000	0.000000e+000
1.964270e+000	0.000000e+000
1.965648e+000	3.051758e-003
1.967028e+000	1.525879e-003
1.968406e+000	1.525879e-003
1.969785e+000	0.000000e+000
1.971164e+000	3.051758e-003
1.972543e+000	0.000000e+000
1.973922e+000	4.577637e-003
1.975302e+000	1.525879e-003
1.976680e+000	3.051758e-003
1.978059e+000	0.000000e+000
1.979438e+000	1.525879e-003
1.980817e+000	1.525879e-003
1.982196e+000	0.000000e+000
1.983575e+000	6.103516e-003
1.984954e+000	3.051758e-003
1.986333e+000	0.000000e+000
1.987712e+000	1.525879e-003
1.989091e+000	1.525879e-003
1.990470e+000	1.525879e-003
1.991849e+000	0.000000e+000
1.993228e+000	3.051758e-003
1.994607e+000	3.051758e-003
1.995986e+000	0.000000e+000
1.997365e+000	3.051758e-003
1.998744e+000	1.525879e-003
2.000123e+000	3.051758e-003
2.001502e+000	3.051758e-003
2.002881e+000	0.000000e+000
2.004260e+000	3.051758e-003
2.005639e+000	1.525879e-003
2.007018e+000	0.000000e+000
2.008397e+000	1.525879e-003
2.009776e+000	0.000000e+000
2.011154e+000	1.525879e-003
2.012534e+000	1.525879e-003
2.013913e+000	0.000000e+000
2.015291e+000	3.051758e-003
2.016671e+000	3.051758e-003
2.018049e+000	0.000000e+000
2.019428e+000	0.000000e+000
2.020807e+000	1.525879e-003
2.022186e+000	0.000000e+000
2.023565e+000	0.000000e+000
2.024944e+000	1.525879e-003
2.026323e+000	0.000000e+000
2.027702e+000	0.000000e+000
2.029081e+000	1.525879e-003
2.030460e+000	0.000000e+000
2.031839e+000	1.525879e-003
2.033218e+000	1.525879e-003
[truncated: 50 more rows]
