# Supplementary material for: Open-source micro-tensile testers via additive manufacturing for the mechanical characterization of thin films and papers
Source: PLoS One. 2018 May 29;13(5):e0197999. doi: 10.1371/journal.pone.0197999 (PMC5973562; doi:10.1371/journal.pone.0197999)
Supplement: S1 Data — (ZIP) [file pone.0197999.s002.zip › SI2_Data/Demonstration Problem 1/Exp1 Results/Area1 Height/Area1_1-5turns.txt]

-2.177476e+000	0.000000e+000
-7.894146e-001	1.525879e-003
-7.880585e-001	0.000000e+000
-7.867022e-001	0.000000e+000
-7.853461e-001	0.000000e+000
-7.839899e-001	0.000000e+000
-7.826337e-001	1.525879e-003
-7.812775e-001	0.000000e+000
-7.799213e-001	0.000000e+000
-7.785651e-001	0.000000e+000
-7.772089e-001	0.000000e+000
-7.758528e-001	1.525879e-003
-7.744965e-001	0.000000e+000
-7.731404e-001	0.000000e+000
-7.717842e-001	0.000000e+000
-7.704280e-001	0.000000e+000
-7.690718e-001	0.000000e+000
-7.677156e-001	0.000000e+000
-7.663594e-001	0.000000e+000
-7.650032e-001	3.051758e-003
-7.636471e-001	1.525879e-003
-7.622908e-001	1.525879e-003
-7.609347e-001	0.000000e+000
-7.595785e-001	0.000000e+000
-7.582223e-001	0.000000e+000
-7.568660e-001	3.051758e-003
-7.555099e-001	3.051758e-003
-7.541536e-001	1.525879e-003
-7.527975e-001	1.525879e-003
-7.514413e-001	1.525879e-003
-7.500851e-001	1.525879e-003
-7.487289e-001	1.525879e-003
-7.473727e-001	3.051758e-003
-7.460165e-001	1.525879e-003
-7.446603e-001	3.051758e-003
-7.433042e-001	4.577637e-003
-7.419479e-001	3.051758e-003
-7.405918e-001	3.051758e-003
-7.392356e-001	7.629395e-003
-7.378794e-001	0.000000e+000
-7.365232e-001	1.525879e-003
-7.351670e-001	7.629395e-003
-7.338108e-001	3.051758e-003
-7.324546e-001	4.577637e-003
-7.310985e-001	6.103516e-003
-7.297422e-001	6.103516e-003
-7.283861e-001	6.103516e-003
-7.270299e-001	3.051758e-003
-7.256737e-001	0.000000e+000
-7.243175e-001	4.577637e-003
-7.229613e-001	4.577637e-003
-7.216051e-001	3.051758e-003
-7.202489e-001	4.577637e-003
-7.188927e-001	4.577637e-003
-7.175365e-001	3.051758e-003
-7.161803e-001	4.577637e-003
-7.148241e-001	0.000000e+000
-7.134679e-001	1.525879e-003
-7.121117e-001	6.103516e-003
-7.107556e-001	7.629395e-003
-7.093993e-001	7.629395e-003
-7.080432e-001	3.051758e-003
-7.066870e-001	7.629395e-003
-7.053308e-001	7.629395e-003
-7.039746e-001	4.577637e-003
-7.026184e-001	9.155273e-003
-7.012622e-001	6.103516e-003
-6.999060e-001	6.103516e-003
-6.985499e-001	3.051758e-003
-6.971936e-001	1.220703e-002
-6.958375e-001	7.629395e-003
-6.944813e-001	3.051758e-003
-6.931251e-001	7.629395e-003
-6.917689e-001	1.220703e-002
-6.904127e-001	9.155273e-003
-6.890565e-001	7.629395e-003
-6.877003e-001	6.103516e-003
-6.863442e-001	7.629395e-003
-6.849879e-001	6.103516e-003
-6.836318e-001	1.068115e-002
-6.822756e-001	1.525879e-003
-6.809194e-001	1.831055e-002
-6.795631e-001	9.155273e-003
-6.782070e-001	7.629395e-003
-6.768508e-001	4.577637e-003
-6.754946e-001	1.220703e-002
-6.741384e-001	1.220703e-002
-6.727822e-001	1.678467e-002
-6.714260e-001	1.831055e-002
-6.700698e-001	1.525879e-002
-6.687137e-001	1.220703e-002
-6.673574e-001	1.831055e-002
-6.660013e-001	1.068115e-002
-6.646451e-001	1.983643e-002
-6.632889e-001	1.373291e-002
-6.619327e-001	1.983643e-002
-6.605765e-001	1.678467e-002
-6.592203e-001	1.068115e-002
-6.578641e-001	9.155273e-003
-6.565080e-001	1.068115e-002
-6.551517e-001	1.220703e-002
-6.537956e-001	9.155273e-003
-6.524394e-001	1.373291e-002
-6.510832e-001	2.593994e-002
-6.497270e-001	1.983643e-002
-6.483708e-001	2.593994e-002
-6.470146e-001	7.629395e-003
-6.456584e-001	2.593994e-002
-6.443022e-001	1.373291e-002
-6.429460e-001	9.155273e-003
-6.415898e-001	1.525879e-002
-6.402336e-001	2.441406e-002
-6.388774e-001	1.373291e-002
-6.375212e-001	2.288818e-002
-6.361651e-001	1.220703e-002
-6.348088e-001	3.356934e-002
-6.334527e-001	1.220703e-002
-6.320965e-001	2.136230e-002
-6.307403e-001	3.051758e-002
-6.293841e-001	1.373291e-002
-6.280279e-001	1.983643e-002
-6.266717e-001	2.136230e-002
-6.253155e-001	2.288818e-002
-6.239594e-001	2.136230e-002
-6.226031e-001	1.678467e-002
-6.212470e-001	2.288818e-002
-6.198908e-001	2.136230e-002
-6.185346e-001	3.204346e-002
-6.171784e-001	2.899170e-002
-6.158222e-001	2.441406e-002
-6.144660e-001	3.204346e-002
-6.131098e-001	3.356934e-002
-6.117536e-001	2.441406e-002
-6.103974e-001	2.288818e-002
-6.090413e-001	2.746582e-002
-6.076851e-001	1.678467e-002
-6.063288e-001	2.136230e-002
-6.049726e-001	2.899170e-002
-6.036165e-001	3.509521e-002
-6.022602e-001	2.746582e-002
-6.009041e-001	2.899170e-002
-5.995479e-001	3.662109e-002
-5.981917e-001	2.899170e-002
-5.968355e-001	3.662109e-002
-5.954793e-001	1.983643e-002
-5.941231e-001	3.051758e-002
-5.927669e-001	1.831055e-002
-5.914108e-001	3.051758e-002
-5.900545e-001	3.204346e-002
-5.886984e-001	3.356934e-002
-5.873422e-001	3.204346e-002
-5.859860e-001	3.967285e-002
-5.846298e-001	3.356934e-002
-5.832736e-001	2.593994e-002
-5.819174e-001	3.509521e-002
-5.805612e-001	3.356934e-002
-5.792051e-001	2.899170e-002
-5.778488e-001	3.814697e-002
-5.764927e-001	5.798340e-002
-5.751365e-001	4.119873e-002
-5.737803e-001	3.204346e-002
-5.724241e-001	3.509521e-002
-5.710679e-001	3.509521e-002
-5.697116e-001	3.356934e-002
-5.683555e-001	3.204346e-002
-5.669993e-001	4.119873e-002
-5.656431e-001	2.899170e-002
-5.642869e-001	4.882813e-002
-5.629307e-001	4.272461e-002
-5.615745e-001	3.509521e-002
-5.602183e-001	5.340576e-002
-5.588622e-001	3.814697e-002
-5.575059e-001	6.713867e-002
-5.561498e-001	4.425049e-002
-5.547936e-001	4.577637e-002
-5.534374e-001	3.967285e-002
-5.520812e-001	5.340576e-002
-5.507250e-001	3.814697e-002
-5.493688e-001	4.882813e-002
-5.480126e-001	4.425049e-002
-5.466565e-001	5.187988e-002
-5.453002e-001	4.272461e-002
-5.439441e-001	5.035400e-002
-5.425879e-001	5.645752e-002
-5.412317e-001	4.119873e-002
-5.398755e-001	5.187988e-002
-5.385193e-001	4.577637e-002
-5.371631e-001	5.798340e-002
-5.358069e-001	5.187988e-002
-5.344507e-001	4.730225e-002
-5.330945e-001	5.493164e-002
-5.317383e-001	5.950928e-002
-5.303821e-001	8.239746e-002
-5.290259e-001	6.866455e-002
-5.276697e-001	5.493164e-002
-5.263136e-001	5.340576e-002
-5.249573e-001	7.019043e-002
-5.236012e-001	6.713867e-002
-5.222450e-001	7.781982e-002
-5.208888e-001	6.713867e-002
-5.195326e-001	7.324219e-002
-5.181764e-001	7.781982e-002
-5.168202e-001	8.392334e-002
-5.154640e-001	6.866455e-002
-5.141079e-001	8.392334e-002
-5.127516e-001	9.002686e-002
-5.113955e-001	6.561279e-002
-5.100393e-001	9.002686e-002
-5.086831e-001	9.002686e-002
-5.073269e-001	6.103516e-002
-5.059707e-001	9.002686e-002
-5.046145e-001	7.781982e-002
-5.032583e-001	8.697510e-002
-5.019022e-001	9.765625e-002
-5.005459e-001	1.098633e-001
-4.991898e-001	9.002686e-002
-4.978336e-001	1.037598e-001
-4.964774e-001	9.918213e-002
-4.951211e-001	9.613037e-002
-4.937650e-001	1.007080e-001
-4.924088e-001	1.068115e-001
-4.910526e-001	1.083374e-001
-4.896964e-001	1.083374e-001
-4.883402e-001	1.113892e-001
-4.869840e-001	1.083374e-001
-4.856278e-001	1.113892e-001
-4.842717e-001	9.613037e-002
-4.829154e-001	9.918213e-002
-4.815593e-001	1.373291e-001
-4.802031e-001	1.312256e-001
-4.788469e-001	1.083374e-001
-4.774907e-001	1.113892e-001
-4.761345e-001	1.388550e-001
-4.747783e-001	1.007080e-001
-4.734221e-001	1.159668e-001
-4.720659e-001	1.327515e-001
-4.707097e-001	9.460449e-002
-4.693535e-001	1.098633e-001
-4.679974e-001	1.083374e-001
-4.666411e-001	1.342773e-001
-4.652849e-001	1.083374e-001
-4.639288e-001	1.159668e-001
-4.625726e-001	1.327515e-001
-4.612164e-001	1.464844e-001
-4.598602e-001	1.449585e-001
-4.585040e-001	1.358032e-001
-4.571478e-001	1.388550e-001
-4.557916e-001	1.525879e-001
-4.544354e-001	1.281738e-001
-4.530792e-001	1.129150e-001
-4.517231e-001	1.190186e-001
-4.503669e-001	1.525879e-001
-4.490106e-001	1.434326e-001
-4.476545e-001	1.419067e-001
-4.462983e-001	1.510620e-001
-4.449421e-001	1.586914e-001
-4.435859e-001	1.388550e-001
-4.422297e-001	1.464844e-001
-4.408735e-001	1.296997e-001
-4.395173e-001	1.617432e-001
-4.381611e-001	1.388550e-001
-4.368049e-001	1.495361e-001
-4.354488e-001	1.678467e-001
-4.340926e-001	1.510620e-001
-4.327364e-001	1.571655e-001
-4.313802e-001	1.434326e-001
-4.300240e-001	1.632690e-001
-4.286678e-001	1.373291e-001
-4.273116e-001	1.266479e-001
-4.259554e-001	1.632690e-001
-4.245992e-001	1.708984e-001
-4.232430e-001	1.617432e-001
-4.218868e-001	1.754761e-001
-4.205306e-001	1.739502e-001
-4.191745e-001	1.220703e-001
-4.178183e-001	1.571655e-001
-4.164621e-001	1.647949e-001
-4.151059e-001	1.602173e-001
-4.137497e-001	1.266479e-001
-4.123935e-001	1.754761e-001
-4.110373e-001	1.525879e-001
-4.096811e-001	1.510620e-001
-4.083249e-001	1.724243e-001
-4.069687e-001	1.205444e-001
-4.056125e-001	1.907349e-001
-4.042563e-001	1.571655e-001
-4.029002e-001	1.434326e-001
-4.015440e-001	1.647949e-001
-4.001878e-001	1.342773e-001
-3.988316e-001	1.571655e-001
-3.974754e-001	1.495361e-001
-3.961192e-001	1.373291e-001
-3.947630e-001	1.937866e-001
-3.934068e-001	1.510620e-001
-3.920506e-001	1.800537e-001
-3.906944e-001	1.724243e-001
-3.893382e-001	1.800537e-001
-3.879820e-001	1.571655e-001
-3.866259e-001	1.693726e-001
-3.852697e-001	1.861572e-001
-3.839135e-001	1.647949e-001
-3.825573e-001	2.090454e-001
-3.812011e-001	1.632690e-001
-3.798449e-001	1.770020e-001
-3.784887e-001	2.075195e-001
-3.771325e-001	1.708984e-001
-3.757763e-001	1.647949e-001
-3.744202e-001	1.724243e-001
-3.730639e-001	1.510620e-001
-3.717077e-001	1.815796e-001
-3.703516e-001	1.953125e-001
-3.689954e-001	1.815796e-001
-3.676392e-001	1.632690e-001
-3.662830e-001	1.754761e-001
-3.649268e-001	1.708984e-001
-3.635706e-001	1.678467e-001
-3.622144e-001	1.800537e-001
-3.608582e-001	1.953125e-001
-3.595020e-001	1.739502e-001
-3.581459e-001	1.831055e-001
-3.567897e-001	1.770020e-001
-3.554335e-001	1.968384e-001
-3.540773e-001	1.892090e-001
-3.527211e-001	1.831055e-001
-3.513649e-001	1.647949e-001
-3.500087e-001	1.953125e-001
-3.486525e-001	1.724243e-001
-3.472963e-001	1.708984e-001
-3.459401e-001	1.770020e-001
-3.445839e-001	1.998901e-001
-3.432278e-001	1.739502e-001
-3.418716e-001	1.998901e-001
-3.405154e-001	1.983643e-001
-3.391592e-001	1.876831e-001
-3.378030e-001	1.724243e-001
-3.364468e-001	1.647949e-001
-3.350906e-001	1.831055e-001
-3.337344e-001	2.227783e-001
-3.323782e-001	2.044678e-001
-3.310220e-001	2.136230e-001
-3.296658e-001	1.861572e-001
-3.283096e-001	1.724243e-001
-3.269535e-001	1.968384e-001
-3.255973e-001	1.831055e-001
-3.242411e-001	1.785278e-001
-3.228849e-001	1.770020e-001
-3.215287e-001	1.785278e-001
-3.201725e-001	1.983643e-001
-3.188163e-001	1.556396e-001
-3.174601e-001	2.014160e-001
-3.161039e-001	1.571655e-001
-3.147477e-001	1.754761e-001
-3.133915e-001	1.953125e-001
-3.120353e-001	1.586914e-001
-3.106792e-001	1.831055e-001
-3.093230e-001	1.815796e-001
-3.079668e-001	1.617432e-001
-3.066106e-001	1.678467e-001
-3.052544e-001	2.090454e-001
-3.038982e-001	1.876831e-001
-3.025420e-001	1.937866e-001
-3.011858e-001	1.556396e-001
-2.998296e-001	1.892090e-001
-2.984734e-001	2.243042e-001
-2.971172e-001	1.831055e-001
-2.957610e-001	1.907349e-001
-2.944049e-001	1.525879e-001
-2.930487e-001	1.831055e-001
-2.916925e-001	1.953125e-001
-2.903363e-001	1.663208e-001
-2.889801e-001	1.953125e-001
-2.876239e-001	1.754761e-001
-2.862677e-001	1.708984e-001
-2.849115e-001	1.983643e-001
-2.835553e-001	1.983643e-001
-2.821992e-001	1.892090e-001
-2.808429e-001	1.724243e-001
-2.794867e-001	1.785278e-001
-2.781306e-001	1.663208e-001
-2.767743e-001	1.663208e-001
-2.754182e-001	1.693726e-001
-2.740620e-001	1.846313e-001
-2.727058e-001	1.861572e-001
-2.713496e-001	1.602173e-001
-2.699934e-001	1.708984e-001
-2.686372e-001	2.029419e-001
-2.672810e-001	1.739502e-001
-2.659249e-001	2.014160e-001
-2.645687e-001	1.708984e-001
-2.632125e-001	1.876831e-001
-2.618563e-001	1.876831e-001
-2.605001e-001	2.075195e-001
-2.591439e-001	1.953125e-001
-2.577877e-001	1.754761e-001
-2.564315e-001	1.739502e-001
-2.550753e-001	1.754761e-001
-2.537191e-001	2.182007e-001
-2.523630e-001	1.800537e-001
-2.510067e-001	1.708984e-001
-2.496506e-001	1.754761e-001
-2.482944e-001	1.785278e-001
-2.469382e-001	1.861572e-001
-2.455820e-001	2.044678e-001
-2.442258e-001	1.800537e-001
-2.428696e-001	1.541138e-001
-2.415134e-001	1.708984e-001
-2.401572e-001	1.968384e-001
-2.388010e-001	1.907349e-001
-2.374448e-001	1.693726e-001
-2.360887e-001	1.708984e-001
-2.347324e-001	1.983643e-001
-2.333763e-001	1.922607e-001
-2.320201e-001	1.754761e-001
-2.306639e-001	1.678467e-001
-2.293077e-001	2.059937e-001
-2.279515e-001	1.739502e-001
-2.265953e-001	1.831055e-001
-2.252391e-001	1.586914e-001
-2.238829e-001	2.075195e-001
-2.225267e-001	1.876831e-001
-2.211705e-001	2.258301e-001
-2.198144e-001	2.014160e-001
-2.184581e-001	2.014160e-001
-2.171020e-001	2.441406e-001
-2.157458e-001	2.166748e-001
-2.143896e-001	1.983643e-001
-2.130334e-001	1.831055e-001
-2.116772e-001	2.197266e-001
-2.103210e-001	2.136230e-001
-2.089648e-001	2.212524e-001
-2.076086e-001	1.800537e-001
-2.062524e-001	1.861572e-001
-2.048962e-001	1.968384e-001
-2.035401e-001	2.014160e-001
-2.021838e-001	1.846313e-001
-2.008277e-001	2.182007e-001
-1.994715e-001	2.334595e-001
-1.981153e-001	2.319336e-001
-1.967591e-001	1.937866e-001
-1.954029e-001	1.724243e-001
-1.940467e-001	1.937866e-001
-1.926905e-001	1.708984e-001
-1.913344e-001	1.831055e-001
-1.899781e-001	2.059937e-001
-1.886219e-001	2.014160e-001
-1.872658e-001	2.090454e-001
-1.859095e-001	2.273560e-001
-1.845534e-001	1.892090e-001
-1.831972e-001	1.983643e-001
-1.818410e-001	2.044678e-001
-1.804848e-001	1.815796e-001
-1.791286e-001	2.044678e-001
-1.777724e-001	2.059937e-001
-1.764162e-001	1.785278e-001
-1.750601e-001	1.831055e-001
-1.737038e-001	2.120972e-001
-1.723476e-001	1.586914e-001
-1.709915e-001	1.983643e-001
-1.696352e-001	1.770020e-001
-1.682791e-001	2.090454e-001
-1.669229e-001	1.892090e-001
-1.655667e-001	1.846313e-001
-1.642105e-001	2.044678e-001
-1.628543e-001	1.800537e-001
-1.614981e-001	1.678467e-001
-1.601419e-001	2.075195e-001
-1.587858e-001	1.525879e-001
-1.574295e-001	1.983643e-001
-1.560734e-001	1.815796e-001
-1.547172e-001	2.166748e-001
-1.533609e-001	1.846313e-001
-1.520048e-001	1.632690e-001
-1.506486e-001	1.861572e-001
-1.492924e-001	1.617432e-001
-1.479362e-001	1.449585e-001
-1.465800e-001	1.892090e-001
-1.452238e-001	1.739502e-001
-1.438676e-001	1.861572e-001
-1.425115e-001	1.632690e-001
-1.411552e-001	1.617432e-001
-1.397991e-001	1.953125e-001
-1.384429e-001	1.617432e-001
-1.370867e-001	1.800537e-001
-1.357305e-001	1.617432e-001
-1.343743e-001	1.495361e-001
-1.330181e-001	1.892090e-001
-1.316619e-001	1.724243e-001
-1.303057e-001	1.541138e-001
-1.289495e-001	1.449585e-001
-1.275933e-001	1.312256e-001
-1.262372e-001	1.663208e-001
-1.248809e-001	1.296997e-001
-1.235248e-001	1.892090e-001
-1.221686e-001	1.556396e-001
-1.208124e-001	1.815796e-001
-1.194562e-001	1.846313e-001
-1.181000e-001	1.647949e-001
-1.167438e-001	1.785278e-001
-1.153876e-001	1.480103e-001
-1.140314e-001	1.647949e-001
-1.126752e-001	1.632690e-001
-1.113190e-001	1.525879e-001
-1.099629e-001	1.647949e-001
-1.086066e-001	1.785278e-001
-1.072505e-001	1.449585e-001
-1.058943e-001	1.480103e-001
-1.045381e-001	1.358032e-001
-1.031819e-001	1.678467e-001
-1.018257e-001	1.388550e-001
-1.004695e-001	1.525879e-001
-9.911331e-002	1.480103e-001
-9.775714e-002	1.296997e-001
-9.640092e-002	1.571655e-001
-9.504474e-002	1.480103e-001
-9.368857e-002	1.251221e-001
-9.233234e-002	1.434326e-001
-9.097617e-002	1.556396e-001
-8.961999e-002	1.541138e-001
-8.826377e-002	1.251221e-001
-8.690760e-002	1.312256e-001
-8.555142e-002	1.266479e-001
-8.419519e-002	1.251221e-001
-8.283902e-002	1.678467e-001
-8.148285e-002	1.144409e-001
-8.012662e-002	1.373291e-001
-7.877045e-002	1.113892e-001
-7.741428e-002	1.388550e-001
-7.605804e-002	1.525879e-001
-7.470187e-002	1.403809e-001
-7.334570e-002	1.220703e-001
-7.198947e-002	1.266479e-001
-7.063330e-002	1.342773e-001
-6.927713e-002	1.602173e-001
-6.792089e-002	1.312256e-001
-6.656472e-002	1.190186e-001
-6.520855e-002	1.510620e-001
-6.385233e-002	1.174927e-001
-6.249615e-002	1.083374e-001
-6.113998e-002	1.358032e-001
-5.978375e-002	1.388550e-001
-5.842758e-002	1.190186e-001
-5.707141e-002	1.068115e-001
-5.571518e-002	1.342773e-001
-5.435900e-002	1.068115e-001
-5.300283e-002	1.220703e-001
-5.164660e-002	1.235962e-001
-5.029043e-002	1.312256e-001
-4.893426e-002	1.281738e-001
-4.757803e-002	1.098633e-001
-4.622186e-002	1.327515e-001
-4.486568e-002	1.419067e-001
-4.350945e-002	1.342773e-001
-4.215328e-002	1.296997e-001
-4.079711e-002	1.251221e-001
-3.944088e-002	1.525879e-001
-3.808471e-002	1.281738e-001
-3.672854e-002	1.205444e-001
-3.537231e-002	1.174927e-001
-3.401614e-002	1.449585e-001
-3.265996e-002	1.220703e-001
-3.130373e-002	1.449585e-001
-2.994756e-002	1.144409e-001
-2.859139e-002	1.281738e-001
-2.723516e-002	1.129150e-001
-2.587899e-002	1.174927e-001
-2.452281e-002	1.220703e-001
-2.316658e-002	1.541138e-001
-2.181041e-002	1.037598e-001
-2.045424e-002	9.460449e-002
-1.909801e-002	1.296997e-001
-1.774184e-002	1.220703e-001
-1.638567e-002	1.174927e-001
-1.502944e-002	1.129150e-001
-1.367326e-002	1.068115e-001
-1.231709e-002	1.190186e-001
-1.096086e-002	1.235962e-001
-9.604690e-003	1.220703e-001
-8.248519e-003	1.159668e-001
-6.892288e-003	1.190186e-001
-5.536117e-003	8.239746e-002
-4.179945e-003	1.113892e-001
-2.823714e-003	1.083374e-001
-1.467543e-003	9.307861e-002
-1.113713e-004	1.129150e-001
1.244860e-003	9.918213e-002
2.601031e-003	1.129150e-001
3.957203e-003	1.052856e-001
5.313433e-003	1.144409e-001
6.669605e-003	1.235962e-001
8.025776e-003	1.022339e-001
9.382007e-003	1.083374e-001
1.073818e-002	8.697510e-002
1.209435e-002	1.113892e-001
1.345058e-002	1.007080e-001
1.480675e-002	1.007080e-001
1.616292e-002	9.918213e-002
1.751916e-002	1.358032e-001
1.887533e-002	1.083374e-001
2.023150e-002	1.129150e-001
2.158773e-002	1.342773e-001
2.294390e-002	1.068115e-001
2.430007e-002	8.850098e-002
2.565630e-002	1.022339e-001
2.701247e-002	1.174927e-001
2.836865e-002	1.113892e-001
2.972488e-002	9.613037e-002
3.108105e-002	9.460449e-002
3.243722e-002	1.068115e-001
3.379345e-002	1.052856e-001
3.514962e-002	1.113892e-001
3.650579e-002	1.220703e-001
3.786202e-002	1.129150e-001
3.921820e-002	1.083374e-001
4.057437e-002	8.850098e-002
4.193060e-002	1.037598e-001
4.328677e-002	9.155273e-002
4.464294e-002	8.392334e-002
4.599917e-002	8.544922e-002
4.735534e-002	1.052856e-001
4.871152e-002	9.918213e-002
5.006775e-002	9.613037e-002
5.142392e-002	7.476807e-002
5.278009e-002	9.460449e-002
5.413632e-002	9.918213e-002
5.549249e-002	1.007080e-001
5.684866e-002	1.007080e-001
5.820489e-002	1.205444e-001
5.956107e-002	7.171631e-002
6.091724e-002	9.307861e-002
6.227346e-002	8.392334e-002
6.362964e-002	1.205444e-001
6.498581e-002	1.022339e-001
6.634204e-002	9.918213e-002
6.769822e-002	9.613037e-002
6.905439e-002	1.007080e-001
7.041061e-002	1.052856e-001
7.176678e-002	1.083374e-001
7.312296e-002	9.307861e-002
7.447919e-002	9.765625e-002
7.583536e-002	7.476807e-002
7.719153e-002	8.697510e-002
7.854771e-002	1.129150e-001
7.990393e-002	1.007080e-001
8.126010e-002	8.544922e-002
8.261627e-002	8.087158e-002
8.397251e-002	8.392334e-002
8.532868e-002	7.934570e-002
8.668485e-002	8.392334e-002
8.804108e-002	7.629395e-002
8.939725e-002	9.155273e-002
9.075342e-002	6.561279e-002
9.210966e-002	7.629395e-002
9.346583e-002	9.765625e-002
9.482200e-002	6.713867e-002
9.617823e-002	6.408691e-002
9.753440e-002	9.460449e-002
9.889057e-002	7.476807e-002
1.002468e-001	9.918213e-002
1.016030e-001	5.340576e-002
1.029591e-001	6.561279e-002
1.043154e-001	8.392334e-002
1.056716e-001	7.934570e-002
1.070277e-001	9.765625e-002
1.083840e-001	9.155273e-002
1.097401e-001	9.765625e-002
1.110963e-001	7.629395e-002
1.124525e-001	8.239746e-002
1.138087e-001	5.645752e-002
1.151649e-001	7.324219e-002
1.165211e-001	8.544922e-002
1.178773e-001	8.697510e-002
1.192334e-001	9.765625e-002
1.205897e-001	9.613037e-002
1.219458e-001	7.171631e-002
1.233020e-001	9.002686e-002
1.246582e-001	8.087158e-002
1.260144e-001	6.103516e-002
1.273706e-001	7.934570e-002
1.287268e-001	6.408691e-002
1.300830e-001	7.934570e-002
1.314392e-001	7.629395e-002
1.327954e-001	6.408691e-002
1.341516e-001	8.850098e-002
1.355077e-001	6.713867e-002
1.368640e-001	6.561279e-002
1.382201e-001	5.340576e-002
1.395763e-001	6.408691e-002
1.409325e-001	9.155273e-002
1.422887e-001	7.324219e-002
1.436449e-001	7.476807e-002
1.450011e-001	6.713867e-002
1.463573e-001	8.087158e-002
1.477135e-001	8.239746e-002
1.490697e-001	7.324219e-002
1.504259e-001	8.239746e-002
1.517820e-001	6.256104e-002
1.531383e-001	5.798340e-002
1.544944e-001	6.103516e-002
1.558506e-001	6.256104e-002
1.572068e-001	5.035400e-002
1.585630e-001	5.950928e-002
1.599192e-001	7.171631e-002
1.612754e-001	6.256104e-002
1.626316e-001	8.087158e-002
1.639877e-001	7.629395e-002
1.653440e-001	6.103516e-002
1.667002e-001	6.866455e-002
1.680563e-001	6.103516e-002
1.694126e-001	6.713867e-002
1.707687e-001	8.850098e-002
1.721249e-001	6.561279e-002
1.734811e-001	7.019043e-002
1.748373e-001	5.798340e-002
1.761935e-001	7.171631e-002
1.775497e-001	5.493164e-002
1.789059e-001	6.103516e-002
1.802620e-001	6.103516e-002
1.816183e-001	5.187988e-002
1.829745e-001	5.645752e-002
1.843306e-001	6.713867e-002
1.856869e-001	6.408691e-002
1.870430e-001	6.103516e-002
1.883992e-001	4.730225e-002
1.897554e-001	6.561279e-002
1.911116e-001	5.950928e-002
1.924678e-001	7.781982e-002
1.938240e-001	4.730225e-002
1.951802e-001	6.408691e-002
1.965363e-001	5.645752e-002
1.978926e-001	5.798340e-002
1.992487e-001	3.509521e-002
2.006049e-001	6.256104e-002
2.019612e-001	5.950928e-002
2.033173e-001	6.256104e-002
2.046735e-001	7.019043e-002
2.060297e-001	5.798340e-002
2.073860e-001	5.493164e-002
2.087421e-001	5.187988e-002
2.100983e-001	7.781982e-002
2.114545e-001	4.882813e-002
2.128106e-001	6.713867e-002
2.141669e-001	7.171631e-002
2.155231e-001	5.035400e-002
2.168792e-001	6.713867e-002
2.182354e-001	6.103516e-002
2.195917e-001	5.798340e-002
2.209478e-001	5.493164e-002
2.223040e-001	4.882813e-002
2.236603e-001	5.950928e-002
2.250164e-001	5.187988e-002
2.263726e-001	8.392334e-002
2.277288e-001	5.950928e-002
2.290849e-001	4.272461e-002
2.304412e-001	5.798340e-002
2.317974e-001	4.425049e-002
2.331535e-001	5.950928e-002
2.345097e-001	4.425049e-002
2.358660e-001	7.629395e-002
2.372221e-001	6.561279e-002
2.385783e-001	6.866455e-002
2.399345e-001	3.967285e-002
2.412906e-001	5.798340e-002
2.426469e-001	5.950928e-002
2.440031e-001	4.425049e-002
2.453592e-001	6.866455e-002
2.467155e-001	5.187988e-002
2.480717e-001	5.798340e-002
2.494278e-001	4.882813e-002
2.507840e-001	5.035400e-002
2.521403e-001	5.035400e-002
2.534964e-001	4.425049e-002
2.548526e-001	4.272461e-002
2.562087e-001	4.119873e-002
2.575649e-001	4.730225e-002
2.589212e-001	5.340576e-002
2.602773e-001	4.730225e-002
2.616335e-001	5.035400e-002
2.629898e-001	3.509521e-002
2.643459e-001	5.187988e-002
2.657021e-001	3.814697e-002
2.670583e-001	5.645752e-002
2.684145e-001	4.272461e-002
2.697707e-001	4.882813e-002
2.711269e-001	4.119873e-002
2.724830e-001	5.340576e-002
2.738392e-001	4.882813e-002
2.751955e-001	5.493164e-002
2.765516e-001	5.035400e-002
2.779078e-001	5.035400e-002
2.792640e-001	3.967285e-002
2.806202e-001	5.645752e-002
2.819764e-001	4.730225e-002
2.833326e-001	5.493164e-002
2.846888e-001	4.577637e-002
2.860450e-001	3.967285e-002
2.874012e-001	3.356934e-002
2.887573e-001	5.340576e-002
2.901135e-001	4.882813e-002
2.914698e-001	3.509521e-002
2.928259e-001	4.577637e-002
2.941821e-001	3.204346e-002
2.955383e-001	6.408691e-002
2.968945e-001	4.272461e-002
2.982507e-001	3.814697e-002
2.996069e-001	2.746582e-002
3.009631e-001	5.798340e-002
3.023193e-001	4.730225e-002
3.036755e-001	3.356934e-002
3.050316e-001	3.204346e-002
3.063878e-001	4.882813e-002
3.077441e-001	4.577637e-002
3.091002e-001	5.798340e-002
3.104564e-001	4.272461e-002
3.118126e-001	4.119873e-002
3.131688e-001	3.509521e-002
3.145250e-001	4.425049e-002
3.158812e-001	3.356934e-002
3.172373e-001	3.204346e-002
3.185936e-001	3.356934e-002
3.199498e-001	6.256104e-002
3.213059e-001	3.204346e-002
3.226621e-001	4.425049e-002
3.240184e-001	4.119873e-002
3.253745e-001	4.882813e-002
3.267307e-001	4.119873e-002
3.280869e-001	2.288818e-002
3.294431e-001	4.882813e-002
3.307993e-001	3.662109e-002
3.321555e-001	4.425049e-002
3.335116e-001	3.509521e-002
3.348678e-001	3.814697e-002
3.362241e-001	4.577637e-002
3.375802e-001	3.967285e-002
3.389364e-001	5.950928e-002
3.402927e-001	4.730225e-002
3.416488e-001	3.509521e-002
3.430050e-001	4.272461e-002
3.443612e-001	3.967285e-002
3.457174e-001	3.967285e-002
3.470736e-001	4.577637e-002
3.484298e-001	3.356934e-002
3.497859e-001	3.356934e-002
3.511421e-001	5.493164e-002
3.524984e-001	3.356934e-002
3.538545e-001	3.204346e-002
3.552107e-001	1.831055e-002
3.565670e-001	4.730225e-002
3.579231e-001	3.051758e-002
3.592793e-001	4.119873e-002
3.606355e-001	5.493164e-002
3.619917e-001	5.340576e-002
3.633479e-001	4.425049e-002
3.647041e-001	3.509521e-002
3.660602e-001	4.119873e-002
3.674164e-001	2.746582e-002
3.687727e-001	5.187988e-002
3.701288e-001	3.051758e-002
3.714850e-001	3.509521e-002
3.728412e-001	2.593994e-002
3.741974e-001	4.272461e-002
3.755536e-001	5.187988e-002
3.769098e-001	3.814697e-002
3.782660e-001	3.967285e-002
3.796222e-001	3.509521e-002
3.809784e-001	4.577637e-002
3.823345e-001	3.509521e-002
3.836907e-001	3.967285e-002
3.850470e-001	5.340576e-002
3.864031e-001	3.662109e-002
3.877593e-001	3.204346e-002
3.891155e-001	3.967285e-002
3.904717e-001	4.272461e-002
3.918279e-001	2.593994e-002
3.931841e-001	2.441406e-002
3.945403e-001	3.356934e-002
3.958965e-001	3.356934e-002
3.972527e-001	3.204346e-002
3.986088e-001	3.509521e-002
3.999650e-001	3.814697e-002
4.013213e-001	2.288818e-002
4.026774e-001	2.746582e-002
4.040336e-001	2.593994e-002
4.053898e-001	4.425049e-002
4.067460e-001	4.272461e-002
4.081022e-001	3.051758e-002
4.094584e-001	3.814697e-002
4.108145e-001	2.136230e-002
4.121708e-001	3.204346e-002
4.135270e-001	3.509521e-002
4.148831e-001	3.814697e-002
4.162393e-001	3.356934e-002
4.175956e-001	3.662109e-002
4.189517e-001	4.272461e-002
4.203079e-001	3.204346e-002
4.216641e-001	3.509521e-002
4.230203e-001	2.593994e-002
4.243765e-001	3.662109e-002
4.257327e-001	2.593994e-002
4.270888e-001	3.509521e-002
4.284450e-001	2.593994e-002
4.298013e-001	3.204346e-002
4.311574e-001	3.509521e-002
4.325136e-001	3.814697e-002
4.338699e-001	4.425049e-002
4.352260e-001	3.204346e-002
4.365822e-001	3.051758e-002
4.379384e-001	3.356934e-002
4.392946e-001	2.593994e-002
4.406508e-001	3.356934e-002
4.420070e-001	2.593994e-002
4.433631e-001	3.204346e-002
4.447193e-001	2.746582e-002
4.460756e-001	2.899170e-002
4.474317e-001	3.967285e-002
4.487879e-001	3.204346e-002
4.501442e-001	1.983643e-002
4.515003e-001	2.746582e-002
4.528565e-001	3.662109e-002
4.542127e-001	4.577637e-002
4.555689e-001	2.288818e-002
4.569251e-001	3.356934e-002
4.582813e-001	3.051758e-002
4.596374e-001	4.272461e-002
4.609936e-001	2.899170e-002
4.623499e-001	4.882813e-002
4.637060e-001	4.272461e-002
4.650622e-001	3.509521e-002
4.664184e-001	3.509521e-002
4.677746e-001	2.593994e-002
4.691308e-001	4.272461e-002
4.704870e-001	3.356934e-002
4.718432e-001	2.746582e-002
4.731994e-001	3.814697e-002
4.745556e-001	3.662109e-002
4.759117e-001	3.204346e-002
4.772680e-001	2.593994e-002
4.786242e-001	3.662109e-002
4.799803e-001	2.593994e-002
4.813365e-001	2.288818e-002
4.826928e-001	3.662109e-002
4.840489e-001	3.662109e-002
4.854051e-001	3.814697e-002
4.867613e-001	3.509521e-002
4.881175e-001	3.051758e-002
4.894737e-001	4.119873e-002
4.908299e-001	3.814697e-002
4.921860e-001	2.136230e-002
4.935422e-001	3.051758e-002
4.948985e-001	2.288818e-002
4.962546e-001	3.509521e-002
4.976108e-001	3.356934e-002
4.989670e-001	2.288818e-002
5.003232e-001	2.136230e-002
5.016794e-001	2.288818e-002
5.030356e-001	1.373291e-002
5.043917e-001	2.746582e-002
5.057479e-001	2.441406e-002
5.071042e-001	2.136230e-002
5.084603e-001	2.136230e-002
5.098165e-001	2.441406e-002
5.111727e-001	1.983643e-002
5.125289e-001	2.593994e-002
5.138851e-001	2.136230e-002
5.152414e-001	3.356934e-002
5.165975e-001	4.119873e-002
5.179537e-001	2.136230e-002
5.193099e-001	2.746582e-002
5.206660e-001	1.525879e-002
5.220223e-001	1.831055e-002
5.233785e-001	2.899170e-002
5.247346e-001	2.441406e-002
5.260908e-001	3.509521e-002
5.274471e-001	2.136230e-002
5.288032e-001	1.373291e-002
5.301594e-001	2.288818e-002
5.315156e-001	2.136230e-002
5.328718e-001	1.983643e-002
5.342280e-001	3.967285e-002
5.355842e-001	1.678467e-002
5.369403e-001	2.288818e-002
5.382965e-001	2.899170e-002
5.396528e-001	2.441406e-002
5.410089e-001	1.373291e-002
5.423651e-001	3.509521e-002
5.437213e-001	2.136230e-002
5.450775e-001	1.678467e-002
5.464337e-001	2.899170e-002
5.477899e-001	2.746582e-002
5.491460e-001	2.288818e-002
5.505023e-001	1.983643e-002
5.518585e-001	2.899170e-002
5.532146e-001	1.831055e-002
5.545709e-001	1.068115e-002
5.559271e-001	1.831055e-002
5.572832e-001	2.136230e-002
5.586394e-001	2.593994e-002
5.599957e-001	2.746582e-002
5.613518e-001	1.831055e-002
5.627080e-001	1.678467e-002
5.640642e-001	2.746582e-002
5.654204e-001	1.525879e-002
5.667766e-001	2.136230e-002
5.681328e-001	3.051758e-002
5.694889e-001	2.899170e-002
5.708451e-001	2.136230e-002
5.722014e-001	2.746582e-002
5.735575e-001	1.831055e-002
5.749137e-001	2.441406e-002
5.762699e-001	2.136230e-002
5.776261e-001	2.593994e-002
5.789823e-001	1.678467e-002
5.803385e-001	3.814697e-002
5.816946e-001	2.288818e-002
5.830508e-001	2.136230e-002
5.844071e-001	3.204346e-002
5.857632e-001	1.678467e-002
5.871194e-001	2.441406e-002
5.884757e-001	2.899170e-002
5.898318e-001	1.678467e-002
5.911880e-001	2.746582e-002
5.925443e-001	2.593994e-002
5.939004e-001	2.136230e-002
5.952566e-001	2.288818e-002
5.966128e-001	1.068115e-002
5.979689e-001	1.678467e-002
5.993252e-001	1.373291e-002
6.006814e-001	1.220703e-002
6.020375e-001	3.509521e-002
6.033937e-001	1.220703e-002
6.047500e-001	1.983643e-002
6.061061e-001	1.831055e-002
6.074623e-001	2.441406e-002
6.088185e-001	2.288818e-002
6.101747e-001	2.288818e-002
6.115309e-001	1.831055e-002
6.128871e-001	1.373291e-002
6.142432e-001	1.983643e-002
6.155994e-001	1.525879e-002
6.169557e-001	1.983643e-002
6.183118e-001	1.220703e-002
6.196680e-001	1.220703e-002
6.210242e-001	1.831055e-002
6.223804e-001	2.136230e-002
6.237366e-001	1.831055e-002
6.250928e-001	1.983643e-002
6.264489e-001	1.068115e-002
6.278052e-001	2.441406e-002
6.291614e-001	1.678467e-002
6.305175e-001	1.068115e-002
6.318738e-001	2.441406e-002
6.332300e-001	1.068115e-002
6.345861e-001	1.525879e-002
6.359423e-001	2.288818e-002
6.372986e-001	1.373291e-002
6.386547e-001	7.629395e-003
6.400109e-001	1.220703e-002
6.413671e-001	1.678467e-002
6.427233e-001	1.678467e-002
6.440795e-001	9.155273e-003
6.454357e-001	1.678467e-002
6.467918e-001	1.373291e-002
6.481480e-001	1.831055e-002
6.495043e-001	2.288818e-002
6.508604e-001	1.983643e-002
6.522166e-001	1.525879e-002
6.535728e-001	1.983643e-002
6.549290e-001	9.155273e-003
6.562852e-001	1.373291e-002
6.576414e-001	2.136230e-002
6.589975e-001	1.831055e-002
6.603537e-001	1.525879e-002
6.617100e-001	2.899170e-002
6.630661e-001	1.983643e-002
6.644224e-001	1.525879e-002
6.657786e-001	9.155273e-003
6.671347e-001	2.593994e-002
6.684909e-001	2.593994e-002
6.698472e-001	2.136230e-002
6.712033e-001	1.831055e-002
6.725595e-001	1.831055e-002
6.739157e-001	1.373291e-002
6.752718e-001	1.678467e-002
6.766281e-001	1.525879e-002
6.779843e-001	2.288818e-002
6.793404e-001	1.068115e-002
6.806966e-001	1.525879e-002
6.820529e-001	7.629395e-003
6.834090e-001	1.525879e-002
6.847652e-001	1.678467e-002
6.861214e-001	2.136230e-002
6.874776e-001	1.373291e-002
6.888338e-001	1.678467e-002
6.901900e-001	2.746582e-002
6.915461e-001	1.068115e-002
6.929023e-001	2.441406e-002
6.942586e-001	1.831055e-002
6.956147e-001	1.373291e-002
6.969709e-001	1.831055e-002
6.983271e-001	1.678467e-002
6.996833e-001	1.678467e-002
7.010395e-001	1.220703e-002
7.023958e-001	1.525879e-002
7.037519e-001	1.068115e-002
7.051081e-001	1.983643e-002
7.064643e-001	1.831055e-002
7.078204e-001	1.678467e-002
7.091767e-001	1.525879e-002
7.105329e-001	2.288818e-002
7.118890e-001	1.678467e-002
7.132452e-001	1.525879e-002
7.146015e-001	2.899170e-002
7.159576e-001	2.593994e-002
7.173138e-001	2.288818e-002
7.186700e-001	1.983643e-002
7.200262e-001	1.678467e-002
7.213824e-001	1.831055e-002
7.227386e-001	1.220703e-002
7.240947e-001	1.068115e-002
7.254509e-001	2.288818e-002
7.268072e-001	2.288818e-002
7.281633e-001	1.831055e-002
7.295195e-001	1.220703e-002
7.308757e-001	1.678467e-002
7.322319e-001	2.899170e-002
7.335881e-001	1.525879e-002
7.349443e-001	1.831055e-002
7.363004e-001	3.051758e-002
7.376566e-001	6.103516e-003
7.390129e-001	1.068115e-002
7.403690e-001	1.983643e-002
7.417253e-001	1.831055e-002
7.430815e-001	2.441406e-002
7.444376e-001	1.220703e-002
7.457938e-001	1.220703e-002
7.471501e-001	1.831055e-002
7.485062e-001	1.678467e-002
7.498624e-001	1.220703e-002
7.512186e-001	1.525879e-002
7.525747e-001	1.373291e-002
7.539310e-001	1.678467e-002
7.552872e-001	9.155273e-003
7.566433e-001	9.155273e-003
7.579995e-001	1.983643e-002
7.593558e-001	2.899170e-002
7.607119e-001	1.983643e-002
7.620681e-001	2.441406e-002
7.634243e-001	2.288818e-002
7.647805e-001	1.220703e-002
7.661367e-001	1.525879e-002
7.674929e-001	2.593994e-002
7.688490e-001	9.155273e-003
7.702052e-001	2.593994e-002
7.715615e-001	1.220703e-002
7.729176e-001	1.373291e-002
7.742738e-001	1.373291e-002
7.756301e-001	2.288818e-002
7.769862e-001	1.220703e-002
7.783424e-001	1.220703e-002
7.796987e-001	1.373291e-002
7.810548e-001	1.678467e-002
7.824110e-001	1.068115e-002
7.837672e-001	1.983643e-002
7.851233e-001	1.983643e-002
7.864796e-001	1.983643e-002
7.878358e-001	2.288818e-002
7.891919e-001	1.525879e-002
7.905481e-001	2.593994e-002
7.919044e-001	1.220703e-002
7.932605e-001	2.136230e-002
7.946167e-001	1.525879e-002
7.959729e-001	1.373291e-002
7.973291e-001	9.155273e-003
7.986853e-001	1.373291e-002
8.000415e-001	1.678467e-002
8.013976e-001	2.288818e-002
8.027538e-001	1.220703e-002
8.041101e-001	2.593994e-002
8.054662e-001	1.373291e-002
8.068224e-001	2.746582e-002
8.081786e-001	1.068115e-002
8.095348e-001	1.983643e-002
8.108910e-001	1.678467e-002
8.122473e-001	1.525879e-002
8.136033e-001	9.155273e-003
8.149596e-001	2.288818e-002
8.163158e-001	1.678467e-002
8.176719e-001	2.288818e-002
8.190282e-001	2.136230e-002
8.203844e-001	1.678467e-002
8.217405e-001	1.373291e-002
8.230967e-001	9.155273e-003
8.244530e-001	1.525879e-002
8.258091e-001	7.629395e-003
8.271653e-001	1.373291e-002
8.285215e-001	1.068115e-002
8.298776e-001	1.220703e-002
8.312339e-001	1.983643e-002
8.325901e-001	1.525879e-002
8.339462e-001	2.288818e-002
8.353024e-001	1.373291e-002
8.366587e-001	1.373291e-002
8.380148e-001	2.288818e-002
8.393710e-001	1.220703e-002
8.407272e-001	1.525879e-002
8.420834e-001	1.373291e-002
8.434396e-001	1.373291e-002
8.447958e-001	1.678467e-002
8.461519e-001	3.051758e-002
8.475081e-001	1.525879e-002
8.488644e-001	2.899170e-002
8.502205e-001	1.373291e-002
8.515768e-001	1.220703e-002
8.529330e-001	1.220703e-002
8.542891e-001	1.678467e-002
8.556453e-001	1.373291e-002
8.570016e-001	1.678467e-002
8.583577e-001	1.068115e-002
8.597139e-001	1.068115e-002
8.610701e-001	1.220703e-002
8.624262e-001	1.525879e-002
8.637825e-001	2.288818e-002
8.651387e-001	1.831055e-002
8.664948e-001	1.373291e-002
8.678510e-001	1.678467e-002
8.692073e-001	1.373291e-002
8.705634e-001	2.899170e-002
8.719196e-001	1.831055e-002
8.732758e-001	1.525879e-002
8.746320e-001	1.220703e-002
8.759882e-001	2.136230e-002
8.773444e-001	9.155273e-003
8.787005e-001	9.155273e-003
8.800567e-001	1.068115e-002
8.814130e-001	1.068115e-002
8.827691e-001	1.373291e-002
8.841253e-001	1.068115e-002
8.854815e-001	1.678467e-002
8.868377e-001	1.525879e-002
8.881939e-001	2.136230e-002
8.895502e-001	1.831055e-002
8.909063e-001	9.155273e-003
8.922625e-001	2.136230e-002
8.936187e-001	1.525879e-002
8.949748e-001	6.103516e-003
8.963311e-001	7.629395e-003
8.976873e-001	2.288818e-002
8.990434e-001	6.103516e-003
9.003996e-001	1.525879e-002
9.017559e-001	9.155273e-003
9.031120e-001	9.155273e-003
9.044682e-001	1.678467e-002
9.058244e-001	9.155273e-003
9.071805e-001	1.831055e-002
9.085368e-001	1.983643e-002
9.098930e-001	1.220703e-002
9.112491e-001	1.983643e-002
9.126053e-001	1.220703e-002
9.139616e-001	1.525879e-002
9.153177e-001	9.155273e-003
9.166739e-001	2.746582e-002
9.180301e-001	1.220703e-002
9.193863e-001	1.983643e-002
9.207425e-001	1.068115e-002
9.220987e-001	1.525879e-002
9.234548e-001	1.220703e-002
9.248110e-001	1.220703e-002
9.261673e-001	1.525879e-002
9.275234e-001	1.525879e-002
9.288797e-001	1.678467e-002
9.302359e-001	1.525879e-002
9.315920e-001	1.220703e-002
9.329482e-001	1.525879e-002
9.343045e-001	1.525879e-002
9.356606e-001	1.525879e-002
9.370168e-001	1.220703e-002
9.383730e-001	2.136230e-002
9.397291e-001	2.136230e-002
9.410854e-001	1.220703e-002
9.424416e-001	1.678467e-002
9.437977e-001	1.220703e-002
9.451539e-001	9.155273e-003
9.465101e-001	1.220703e-002
9.478663e-001	1.983643e-002
9.492225e-001	2.593994e-002
9.505786e-001	1.373291e-002
9.519349e-001	9.155273e-003
9.532911e-001	1.983643e-002
9.546472e-001	2.288818e-002
9.560034e-001	2.441406e-002
9.573597e-001	1.068115e-002
9.587158e-001	1.831055e-002
9.600720e-001	1.525879e-002
9.614282e-001	2.136230e-002
9.627844e-001	1.831055e-002
9.641406e-001	1.678467e-002
9.654968e-001	1.373291e-002
9.668529e-001	1.831055e-002
9.682092e-001	1.983643e-002
9.695653e-001	1.525879e-002
9.709215e-001	2.136230e-002
9.722777e-001	1.068115e-002
9.736340e-001	1.373291e-002
9.749900e-001	2.899170e-002
9.763463e-001	1.831055e-002
9.777025e-001	2.593994e-002
9.790587e-001	1.525879e-002
9.804148e-001	1.220703e-002
9.817711e-001	1.525879e-002
9.831272e-001	6.103516e-003
9.844834e-001	1.525879e-002
9.858397e-001	1.220703e-002
9.871958e-001	1.831055e-002
9.885521e-001	1.831055e-002
9.899082e-001	1.220703e-002
9.912644e-001	1.831055e-002
9.926206e-001	1.068115e-002
9.939769e-001	1.678467e-002
9.953329e-001	1.373291e-002
9.966892e-001	2.288818e-002
9.980454e-001	7.629395e-003
9.994015e-001	1.525879e-002
1.000758e+000	3.662109e-002
1.002114e+000	1.373291e-002
1.003470e+000	1.831055e-002
1.004826e+000	2.136230e-002
1.006183e+000	2.136230e-002
1.007539e+000	7.629395e-003
1.008895e+000	1.373291e-002
1.010251e+000	2.136230e-002
1.011607e+000	2.288818e-002
1.012963e+000	2.441406e-002
1.014320e+000	1.068115e-002
1.015676e+000	1.983643e-002
1.017032e+000	1.525879e-002
1.018388e+000	2.593994e-002
1.019744e+000	1.525879e-002
1.021101e+000	2.441406e-002
1.022457e+000	1.525879e-002
1.023813e+000	1.983643e-002
1.025169e+000	2.288818e-002
1.026525e+000	1.525879e-002
1.027882e+000	1.220703e-002
1.029238e+000	1.831055e-002
1.030594e+000	2.746582e-002
1.031950e+000	1.525879e-002
1.033306e+000	1.678467e-002
1.034663e+000	3.051758e-002
1.036019e+000	1.678467e-002
1.037375e+000	1.678467e-002
1.038731e+000	1.373291e-002
1.040087e+000	1.220703e-002
1.041444e+000	1.220703e-002
1.042800e+000	1.983643e-002
1.044156e+000	1.678467e-002
1.045512e+000	3.204346e-002
1.046868e+000	9.155273e-003
1.048224e+000	2.899170e-002
1.049581e+000	2.136230e-002
1.050937e+000	1.525879e-002
1.052293e+000	1.678467e-002
1.053649e+000	2.593994e-002
1.055005e+000	2.136230e-002
1.056361e+000	1.220703e-002
1.057718e+000	1.983643e-002
1.059074e+000	1.831055e-002
1.060430e+000	1.525879e-002
1.061786e+000	2.441406e-002
1.063143e+000	1.678467e-002
1.064499e+000	1.525879e-002
1.065855e+000	1.678467e-002
1.067211e+000	2.136230e-002
1.068567e+000	2.593994e-002
1.069924e+000	9.155273e-003
1.071280e+000	2.136230e-002
1.072636e+000	2.136230e-002
1.073992e+000	2.136230e-002
1.075348e+000	1.983643e-002
1.076704e+000	2.746582e-002
1.078061e+000	1.525879e-002
1.079417e+000	2.136230e-002
1.080773e+000	2.441406e-002
1.082129e+000	1.220703e-002
1.083485e+000	1.220703e-002
1.084842e+000	1.373291e-002
1.086198e+000	2.136230e-002
1.087554e+000	1.678467e-002
1.088910e+000	2.288818e-002
1.090266e+000	2.593994e-002
1.091623e+000	2.136230e-002
1.092979e+000	2.136230e-002
1.094335e+000	1.220703e-002
1.095691e+000	1.220703e-002
1.097047e+000	1.068115e-002
1.098404e+000	1.831055e-002
1.099760e+000	1.983643e-002
1.101116e+000	1.373291e-002
1.102472e+000	1.678467e-002
1.103828e+000	1.678467e-002
1.105184e+000	1.983643e-002
1.106541e+000	2.288818e-002
1.107897e+000	1.831055e-002
1.109253e+000	1.831055e-002
1.110609e+000	2.136230e-002
1.111966e+000	1.220703e-002
1.113322e+000	2.593994e-002
1.114678e+000	1.220703e-002
1.116034e+000	2.593994e-002
1.117390e+000	1.983643e-002
1.118746e+000	1.525879e-002
1.120103e+000	2.288818e-002
1.121459e+000	2.136230e-002
1.122815e+000	3.204346e-002
1.124171e+000	1.525879e-002
1.125527e+000	2.899170e-002
1.126883e+000	1.220703e-002
1.128240e+000	2.136230e-002
1.129596e+000	2.136230e-002
1.130952e+000	2.136230e-002
1.132308e+000	2.899170e-002
1.133664e+000	1.831055e-002
1.135021e+000	1.525879e-002
1.136377e+000	1.525879e-002
1.137733e+000	1.983643e-002
1.139089e+000	1.983643e-002
1.140446e+000	2.136230e-002
1.141802e+000	1.983643e-002
1.143158e+000	1.373291e-002
1.144514e+000	1.983643e-002
1.145870e+000	1.525879e-002
1.147226e+000	1.525879e-002
1.148583e+000	2.288818e-002
1.149939e+000	2.288818e-002
1.151295e+000	1.831055e-002
1.152651e+000	1.525879e-002
1.154007e+000	2.593994e-002
1.155364e+000	1.525879e-002
1.156720e+000	2.899170e-002
1.158076e+000	1.678467e-002
1.159432e+000	1.983643e-002
1.160788e+000	1.068115e-002
1.162144e+000	1.373291e-002
1.163501e+000	1.983643e-002
1.164857e+000	2.136230e-002
1.166213e+000	7.629395e-003
1.167569e+000	2.441406e-002
1.168926e+000	1.525879e-002
1.170282e+000	1.525879e-002
1.171638e+000	1.831055e-002
1.172994e+000	1.068115e-002
1.174350e+000	1.068115e-002
1.175706e+000	9.155273e-003
1.177063e+000	1.831055e-002
1.178419e+000	1.678467e-002
1.179775e+000	1.220703e-002
1.181131e+000	1.983643e-002
1.182487e+000	1.983643e-002
1.183844e+000	1.373291e-002
1.185200e+000	1.373291e-002
1.186556e+000	1.983643e-002
1.187912e+000	1.831055e-002
1.189268e+000	1.983643e-002
1.190625e+000	1.831055e-002
1.191981e+000	1.373291e-002
1.193337e+000	2.441406e-002
1.194693e+000	1.831055e-002
1.196049e+000	1.373291e-002
1.197405e+000	1.983643e-002
1.198762e+000	2.288818e-002
1.200118e+000	1.983643e-002
1.201474e+000	1.220703e-002
1.202830e+000	1.678467e-002
1.204187e+000	1.373291e-002
1.205543e+000	3.051758e-002
1.206899e+000	1.373291e-002
1.208255e+000	1.373291e-002
1.209611e+000	1.373291e-002
1.210967e+000	7.629395e-003
1.212324e+000	1.678467e-002
1.213680e+000	1.983643e-002
1.215036e+000	7.629395e-003
1.216392e+000	1.525879e-002
1.217748e+000	1.068115e-002
1.219105e+000	1.678467e-002
1.220461e+000	2.136230e-002
1.221817e+000	1.373291e-002
1.223173e+000	1.068115e-002
1.224529e+000	1.831055e-002
1.225886e+000	1.831055e-002
1.227242e+000	2.136230e-002
1.228598e+000	1.525879e-002
1.229954e+000	1.373291e-002
1.231310e+000	1.068115e-002
1.232667e+000	1.068115e-002
1.234023e+000	1.831055e-002
1.235379e+000	9.155273e-003
1.236735e+000	1.983643e-002
1.238091e+000	1.831055e-002
1.239447e+000	2.136230e-002
1.240804e+000	2.136230e-002
1.242160e+000	1.525879e-002
1.243516e+000	1.068115e-002
1.244872e+000	1.220703e-002
1.246228e+000	2.136230e-002
1.247585e+000	1.525879e-002
1.248941e+000	1.220703e-002
1.250297e+000	1.525879e-002
1.251653e+000	1.068115e-002
1.253009e+000	1.525879e-002
1.254366e+000	2.441406e-002
1.255722e+000	2.441406e-002
1.257078e+000	2.288818e-002
1.258434e+000	7.629395e-003
1.259790e+000	1.373291e-002
1.261147e+000	1.373291e-002
1.262503e+000	1.373291e-002
1.263859e+000	2.899170e-002
1.265215e+000	9.155273e-003
1.266571e+000	1.220703e-002
1.267927e+000	1.220703e-002
1.269284e+000	1.525879e-002
1.270640e+000	1.373291e-002
1.271996e+000	2.136230e-002
1.273352e+000	9.155273e-003
1.274708e+000	1.373291e-002
1.276064e+000	1.220703e-002
1.277421e+000	1.068115e-002
1.278777e+000	1.373291e-002
1.280133e+000	1.068115e-002
1.281490e+000	7.629395e-003
1.282846e+000	1.373291e-002
1.284202e+000	9.155273e-003
1.285558e+000	1.525879e-002
1.286914e+000	1.220703e-002
1.288270e+000	1.068115e-002
1.289627e+000	1.220703e-002
1.290983e+000	9.155273e-003
1.292339e+000	1.068115e-002
1.293695e+000	2.288818e-002
1.295051e+000	2.288818e-002
1.296407e+000	1.373291e-002
1.297764e+000	1.373291e-002
1.299120e+000	1.373291e-002
1.300476e+000	1.525879e-002
1.301832e+000	1.525879e-002
1.303188e+000	1.068115e-002
1.304545e+000	2.593994e-002
1.305901e+000	1.525879e-002
1.307257e+000	7.629395e-003
1.308613e+000	1.373291e-002
1.309969e+000	1.373291e-002
1.311326e+000	9.155273e-003
1.312682e+000	1.525879e-002
1.314038e+000	1.525879e-002
1.315394e+000	1.678467e-002
1.316750e+000	1.678467e-002
1.318106e+000	1.373291e-002
1.319463e+000	1.525879e-002
1.320819e+000	1.525879e-002
1.322175e+000	1.220703e-002
1.323531e+000	1.068115e-002
1.324887e+000	9.155273e-003
1.326244e+000	1.220703e-002
1.327600e+000	1.831055e-002
1.328956e+000	7.629395e-003
1.330312e+000	1.220703e-002
1.331668e+000	1.220703e-002
1.333025e+000	9.155273e-003
1.334381e+000	1.373291e-002
1.335737e+000	1.983643e-002
1.337093e+000	1.068115e-002
1.338449e+000	2.746582e-002
1.339806e+000	4.577637e-003
1.341162e+000	9.155273e-003
1.342518e+000	1.831055e-002
1.343874e+000	1.220703e-002
1.345230e+000	1.068115e-002
1.346586e+000	1.678467e-002
1.347943e+000	1.220703e-002
1.349299e+000	1.525879e-002
1.350655e+000	1.525879e-003
1.352011e+000	9.155273e-003
1.353367e+000	1.373291e-002
1.354724e+000	1.068115e-002
1.356080e+000	1.831055e-002
1.357436e+000	9.155273e-003
1.358792e+000	1.678467e-002
1.360149e+000	2.288818e-002
1.361505e+000	1.678467e-002
1.362861e+000	1.678467e-002
1.364217e+000	9.155273e-003
1.365573e+000	1.220703e-002
1.366929e+000	1.373291e-002
1.368286e+000	1.068115e-002
1.369642e+000	1.068115e-002
1.370998e+000	9.155273e-003
1.372354e+000	1.373291e-002
1.373710e+000	1.373291e-002
1.375066e+000	1.525879e-002
1.376423e+000	7.629395e-003
1.377779e+000	7.629395e-003
1.379135e+000	1.373291e-002
1.380491e+000	7.629395e-003
1.381847e+000	1.525879e-002
1.383204e+000	1.220703e-002
1.384560e+000	9.155273e-003
1.385916e+000	1.220703e-002
1.387272e+000	1.373291e-002
1.388628e+000	9.155273e-003
1.389985e+000	1.525879e-002
1.391341e+000	1.678467e-002
1.392697e+000	1.068115e-002
1.394053e+000	1.678467e-002
1.395409e+000	7.629395e-003
1.396766e+000	1.068115e-002
1.398122e+000	1.678467e-002
1.399478e+000	1.220703e-002
1.400834e+000	1.373291e-002
1.402190e+000	7.629395e-003
1.403546e+000	1.373291e-002
1.404903e+000	1.373291e-002
1.406259e+000	1.525879e-002
1.407615e+000	1.220703e-002
1.408971e+000	7.629395e-003
1.410328e+000	7.629395e-003
1.411684e+000	1.525879e-002
1.413040e+000	9.155273e-003
1.414396e+000	7.629395e-003
1.415752e+000	1.220703e-002
1.417108e+000	1.373291e-002
1.418465e+000	2.593994e-002
1.419821e+000	1.678467e-002
1.421177e+000	1.983643e-002
1.422533e+000	1.220703e-002
1.423889e+000	1.678467e-002
1.425246e+000	4.577637e-003
1.426602e+000	1.220703e-002
1.427958e+000	9.155273e-003
1.429314e+000	1.525879e-002
1.430670e+000	1.373291e-002
1.432026e+000	1.678467e-002
1.433383e+000	1.525879e-002
1.434739e+000	6.103516e-003
1.436095e+000	7.629395e-003
1.437451e+000	1.220703e-002
1.438808e+000	1.068115e-002
1.440164e+000	1.525879e-002
1.441520e+000	3.051758e-003
1.442876e+000	6.103516e-003
1.444232e+000	9.155273e-003
1.445589e+000	9.155273e-003
1.446945e+000	1.220703e-002
1.448301e+000	1.068115e-002
1.449657e+000	1.068115e-002
1.451013e+000	1.220703e-002
1.452369e+000	7.629395e-003
1.453726e+000	6.103516e-003
1.455082e+000	9.155273e-003
1.456438e+000	9.155273e-003
1.457794e+000	1.220703e-002
1.459150e+000	1.068115e-002
1.460506e+000	1.678467e-002
1.461863e+000	6.103516e-003
1.463219e+000	7.629395e-003
1.464575e+000	3.051758e-003
1.465931e+000	1.525879e-002
1.467287e+000	1.373291e-002
1.468644e+000	7.629395e-003
1.470000e+000	1.373291e-002
1.471356e+000	1.220703e-002
1.472712e+000	6.103516e-003
1.474069e+000	7.629395e-003
1.475425e+000	1.373291e-002
1.476781e+000	3.051758e-003
1.478137e+000	4.577637e-003
1.479493e+000	1.220703e-002
1.480849e+000	6.103516e-003
1.482206e+000	1.525879e-002
1.483562e+000	3.051758e-003
1.484918e+000	1.220703e-002
1.486274e+000	6.103516e-003
1.487630e+000	1.220703e-002
1.488987e+000	1.373291e-002
1.490343e+000	7.629395e-003
1.491699e+000	6.103516e-003
1.493055e+000	1.831055e-002
1.494411e+000	6.103516e-003
1.495767e+000	1.525879e-002
1.497124e+000	4.577637e-003
1.498480e+000	1.068115e-002
1.499836e+000	9.155273e-003
1.501192e+000	1.220703e-002
1.502549e+000	1.220703e-002
1.503905e+000	1.068115e-002
1.505261e+000	1.678467e-002
1.506617e+000	1.068115e-002
1.507973e+000	7.629395e-003
1.509329e+000	1.220703e-002
1.510686e+000	3.051758e-003
1.512042e+000	4.577637e-003
1.513398e+000	1.678467e-002
1.514754e+000	1.373291e-002
1.516110e+000	6.103516e-003
1.517467e+000	6.103516e-003
1.518823e+000	9.155273e-003
1.520179e+000	3.051758e-003
1.521535e+000	9.155273e-003
1.522891e+000	3.051758e-003
1.524248e+000	1.373291e-002
1.525604e+000	6.103516e-003
1.526960e+000	4.577637e-003
1.528316e+000	1.068115e-002
1.529672e+000	1.068115e-002
1.531029e+000	1.068115e-002
1.532385e+000	1.220703e-002
1.533741e+000	4.577637e-003
1.535097e+000	1.068115e-002
1.536453e+000	4.577637e-003
1.537809e+000	1.220703e-002
1.539166e+000	7.629395e-003
1.540522e+000	9.155273e-003
1.541878e+000	7.629395e-003
1.543234e+000	7.629395e-003
1.544590e+000	7.629395e-003
1.545947e+000	4.577637e-003
1.547303e+000	9.155273e-003
1.548659e+000	9.155273e-003
1.550015e+000	9.155273e-003
1.551371e+000	4.577637e-003
1.552728e+000	6.103516e-003
1.554084e+000	1.068115e-002
1.555440e+000	1.678467e-002
1.556796e+000	4.577637e-003
1.558152e+000	9.155273e-003
1.559509e+000	7.629395e-003
1.560865e+000	3.051758e-003
1.562221e+000	4.577637e-003
1.563577e+000	7.629395e-003
1.564933e+000	4.577637e-003
1.566289e+000	7.629395e-003
1.567646e+000	7.629395e-003
1.569002e+000	4.577637e-003
1.570358e+000	6.103516e-003
1.571714e+000	4.577637e-003
1.573070e+000	4.577637e-003
1.574427e+000	1.068115e-002
1.575783e+000	7.629395e-003
1.577139e+000	9.155273e-003
1.578495e+000	6.103516e-003
1.579852e+000	7.629395e-003
1.581208e+000	3.051758e-003
1.582564e+000	9.155273e-003
1.583920e+000	4.577637e-003
1.585276e+000	3.051758e-003
1.586632e+000	1.525879e-003
1.587989e+000	6.103516e-003
1.589345e+000	6.103516e-003
1.590701e+000	7.629395e-003
1.592057e+000	4.577637e-003
1.593413e+000	6.103516e-003
1.594769e+000	3.051758e-003
1.596126e+000	1.525879e-003
1.597482e+000	3.051758e-003
1.598838e+000	1.525879e-003
1.600194e+000	6.103516e-003
1.601550e+000	7.629395e-003
1.602907e+000	4.577637e-003
1.604263e+000	4.577637e-003
1.605619e+000	4.577637e-003
1.606975e+000	3.051758e-003
1.608331e+000	1.068115e-002
1.609688e+000	3.051758e-003
1.611044e+000	7.629395e-003
1.612400e+000	1.525879e-003
1.613756e+000	3.051758e-003
1.615112e+000	7.629395e-003
1.616469e+000	3.051758e-003
1.617825e+000	1.525879e-003
1.619181e+000	4.577637e-003
1.620537e+000	1.525879e-003
1.621893e+000	4.577637e-003
1.623249e+000	6.103516e-003
1.624606e+000	7.629395e-003
1.625962e+000	0.000000e+000
1.627318e+000	1.525879e-003
1.628674e+000	4.577637e-003
1.630031e+000	7.629395e-003
1.631387e+000	3.051758e-003
1.632743e+000	4.577637e-003
1.634099e+000	7.629395e-003
1.635455e+000	3.051758e-003
1.636811e+000	4.577637e-003
1.638168e+000	7.629395e-003
1.639524e+000	3.051758e-003
1.640880e+000	4.577637e-003
1.642236e+000	3.051758e-003
1.643592e+000	4.577637e-003
1.644949e+000	0.000000e+000
1.646305e+000	1.525879e-003
1.647661e+000	1.525879e-003
1.649017e+000	4.577637e-003
1.650373e+000	7.629395e-003
1.651729e+000	3.051758e-003
1.653086e+000	9.155273e-003
1.654442e+000	7.629395e-003
1.655798e+000	3.051758e-003
1.657154e+000	4.577637e-003
1.658511e+000	1.525879e-003
1.659867e+000	4.577637e-003
1.661223e+000	3.051758e-003
1.662579e+000	3.051758e-003
1.663935e+000	0.000000e+000
1.665292e+000	3.051758e-003
1.666648e+000	4.577637e-003
1.668004e+000	6.103516e-003
1.669360e+000	0.000000e+000
1.670716e+000	3.051758e-003
1.672072e+000	1.525879e-003
1.673429e+000	1.068115e-002
1.674785e+000	4.577637e-003
1.676141e+000	4.577637e-003
1.677497e+000	9.155273e-003
1.678853e+000	3.051758e-003
1.680209e+000	4.577637e-003
1.681566e+000	1.525879e-003
1.682922e+000	4.577637e-003
1.684278e+000	1.525879e-003
1.685634e+000	3.051758e-003
1.686990e+000	1.525879e-003
1.688347e+000	3.051758e-003
1.689703e+000	1.068115e-002
1.691059e+000	0.000000e+000
1.692415e+000	3.051758e-003
1.693772e+000	0.000000e+000
1.695128e+000	1.525879e-003
1.696484e+000	3.051758e-003
1.697840e+000	7.629395e-003
1.699196e+000	4.577637e-003
1.700552e+000	7.629395e-003
1.701909e+000	1.525879e-003
1.703265e+000	0.000000e+000
1.704621e+000	9.155273e-003
1.705977e+000	1.525879e-003
1.707333e+000	3.051758e-003
1.708690e+000	0.000000e+000
1.710046e+000	1.525879e-003
1.711402e+000	3.051758e-003
1.712758e+000	1.525879e-003
1.714114e+000	6.103516e-003
1.715470e+000	7.629395e-003
1.716827e+000	3.051758e-003
1.718183e+000	6.103516e-003
1.719539e+000	1.525879e-003
1.720895e+000	3.051758e-003
1.722252e+000	1.525879e-003
1.723608e+000	0.000000e+000
1.724964e+000	0.000000e+000
1.726320e+000	3.051758e-003
1.727676e+000	1.525879e-003
1.729032e+000	1.525879e-003
1.730389e+000	1.525879e-003
1.731745e+000	4.577637e-003
1.733101e+000	3.051758e-003
1.734457e+000	3.051758e-003
1.735813e+000	7.629395e-003
1.737170e+000	7.629395e-003
1.738526e+000	3.051758e-003
1.739882e+000	1.525879e-003
1.741238e+000	0.000000e+000
1.742594e+000	3.051758e-003
1.743951e+000	1.525879e-003
1.745307e+000	4.577637e-003
1.746663e+000	0.000000e+000
1.748019e+000	4.577637e-003
1.749375e+000	0.000000e+000
1.750732e+000	3.051758e-003
1.752088e+000	1.525879e-003
1.753444e+000	6.103516e-003
1.754800e+000	3.051758e-003
1.756156e+000	0.000000e+000
1.757512e+000	3.051758e-003
1.758869e+000	1.525879e-003
1.760225e+000	4.577637e-003
1.761581e+000	6.103516e-003
1.762937e+000	3.051758e-003
1.764293e+000	4.577637e-003
1.765649e+000	7.629395e-003
1.767006e+000	4.577637e-003
1.768362e+000	3.051758e-003
1.769718e+000	0.000000e+000
1.771074e+000	6.103516e-003
1.772431e+000	3.051758e-003
1.773787e+000	3.051758e-003
1.775143e+000	4.577637e-003
1.776499e+000	1.525879e-003
1.777855e+000	4.577637e-003
1.779212e+000	1.525879e-003
1.780568e+000	1.525879e-003
1.781924e+000	4.577637e-003
1.783280e+000	0.000000e+000
1.784636e+000	4.577637e-003
1.785992e+000	4.577637e-003
1.787349e+000	4.577637e-003
1.788705e+000	6.103516e-003
1.790061e+000	6.103516e-003
1.791417e+000	7.629395e-003
1.792773e+000	1.525879e-003
1.794130e+000	4.577637e-003
1.795486e+000	7.629395e-003
1.796842e+000	6.103516e-003
1.798198e+000	0.000000e+000
1.799554e+000	0.000000e+000
1.800911e+000	1.525879e-003
1.802267e+000	1.525879e-003
1.803623e+000	1.525879e-003
1.804979e+000	3.051758e-003
1.806335e+000	0.000000e+000
1.807692e+000	1.525879e-003
1.809048e+000	1.525879e-003
1.810404e+000	4.577637e-003
1.811760e+000	1.525879e-003
1.813116e+000	1.525879e-003
1.814472e+000	1.525879e-003
1.815829e+000	1.525879e-003
1.817185e+000	1.525879e-003
1.818541e+000	1.525879e-003
1.819897e+000	3.051758e-003
1.821253e+000	1.525879e-003
1.822610e+000	3.051758e-003
1.823966e+000	0.000000e+000
1.825322e+000	3.051758e-003
1.826678e+000	1.525879e-003
1.828034e+000	0.000000e+000
1.829391e+000	0.000000e+000
1.830747e+000	3.051758e-003
1.832103e+000	3.051758e-003
1.833459e+000	6.103516e-003
1.834815e+000	1.525879e-003
1.836172e+000	3.051758e-003
1.837528e+000	1.525879e-003
1.838884e+000	0.000000e+000
1.840240e+000	0.000000e+000
1.841596e+000	0.000000e+000
1.842952e+000	7.629395e-003
1.844309e+000	3.051758e-003
1.845665e+000	4.577637e-003
1.847021e+000	1.525879e-003
1.848377e+000	7.629395e-003
1.849734e+000	3.051758e-003
1.851090e+000	0.000000e+000
1.852446e+000	1.525879e-003
1.853802e+000	1.525879e-003
1.855158e+000	1.525879e-003
1.856514e+000	0.000000e+000
1.857871e+000	1.525879e-003
1.859227e+000	7.629395e-003
1.860583e+000	0.000000e+000
1.861939e+000	0.000000e+000
1.863295e+000	4.577637e-003
1.864652e+000	0.000000e+000
1.866008e+000	1.525879e-003
1.867364e+000	0.000000e+000
1.868720e+000	3.051758e-003
1.870076e+000	3.051758e-003
1.871432e+000	0.000000e+000
1.872789e+000	0.000000e+000
1.874145e+000	4.577637e-003
1.875501e+000	1.525879e-003
1.876857e+000	0.000000e+000
1.878213e+000	3.051758e-003
1.879570e+000	3.051758e-003
1.880926e+000	0.000000e+000
1.882282e+000	0.000000e+000
1.883638e+000	0.000000e+000
1.884995e+000	3.051758e-003
1.886351e+000	0.000000e+000
1.887707e+000	0.000000e+000
1.889063e+000	3.051758e-003
1.890419e+000	0.000000e+000
1.891775e+000	0.000000e+000
1.893132e+000	1.525879e-003
1.894488e+000	3.051758e-003
1.895844e+000	0.000000e+000
1.897200e+000	1.525879e-003
1.898556e+000	0.000000e+000
1.899912e+000	0.000000e+000
1.901269e+000	6.103516e-003
1.902625e+000	1.525879e-003
1.903981e+000	1.525879e-003
1.905337e+000	1.525879e-003
1.906693e+000	3.051758e-003
1.908050e+000	1.525879e-003
1.909406e+000	1.525879e-003
1.910762e+000	1.525879e-003
1.912118e+000	6.103516e-003
1.913475e+000	4.577637e-003
1.914831e+000	1.525879e-003
1.916187e+000	1.525879e-003
1.917543e+000	0.000000e+000
1.918899e+000	0.000000e+000
1.920255e+000	0.000000e+000
[truncated: 50 more rows]
