# Supplementary material for: Open-source micro-tensile testers via additive manufacturing for the mechanical characterization of thin films and papers
Source: PLoS One. 2018 May 29;13(5):e0197999. doi: 10.1371/journal.pone.0197999 (PMC5973562; doi:10.1371/journal.pone.0197999)
Supplement: S1 Data — (ZIP) [file pone.0197999.s002.zip › SI2_Data/Demonstration Problem 1/Exp1 Results/Area1 Height/Area1_2-0turns.txt]

-2.271501e+000	0.000000e+000
-7.794914e-001	1.525879e-003
-7.780336e-001	0.000000e+000
-7.765759e-001	0.000000e+000
-7.751181e-001	1.525879e-003
-7.736603e-001	0.000000e+000
-7.722026e-001	0.000000e+000
-7.707448e-001	0.000000e+000
-7.692871e-001	0.000000e+000
-7.678293e-001	0.000000e+000
-7.663716e-001	1.525879e-003
-7.649138e-001	0.000000e+000
-7.634561e-001	0.000000e+000
-7.619983e-001	0.000000e+000
-7.605406e-001	0.000000e+000
-7.590828e-001	0.000000e+000
-7.576251e-001	0.000000e+000
-7.561673e-001	1.525879e-003
-7.547096e-001	1.525879e-003
-7.532518e-001	1.525879e-003
-7.517941e-001	1.525879e-003
-7.503363e-001	0.000000e+000
-7.488786e-001	4.577637e-003
-7.474208e-001	0.000000e+000
-7.459631e-001	0.000000e+000
-7.445053e-001	3.051758e-003
-7.430475e-001	0.000000e+000
-7.415898e-001	0.000000e+000
-7.401320e-001	0.000000e+000
-7.386743e-001	0.000000e+000
-7.372165e-001	0.000000e+000
-7.357588e-001	1.525879e-003
-7.343010e-001	1.525879e-003
-7.328433e-001	0.000000e+000
-7.313855e-001	1.525879e-003
-7.299278e-001	0.000000e+000
-7.284700e-001	0.000000e+000
-7.270123e-001	0.000000e+000
-7.255545e-001	3.051758e-003
-7.240968e-001	1.525879e-003
-7.226390e-001	1.525879e-003
-7.211813e-001	1.525879e-003
-7.197235e-001	3.051758e-003
-7.182658e-001	3.051758e-003
-7.168080e-001	3.051758e-003
-7.153503e-001	6.103516e-003
-7.138925e-001	0.000000e+000
-7.124347e-001	1.525879e-003
-7.109770e-001	3.051758e-003
-7.095192e-001	4.577637e-003
-7.080615e-001	3.051758e-003
-7.066037e-001	7.629395e-003
-7.051460e-001	7.629395e-003
-7.036882e-001	3.051758e-003
-7.022305e-001	7.629395e-003
-7.007727e-001	6.103516e-003
-6.993150e-001	7.629395e-003
-6.978572e-001	9.155273e-003
-6.963995e-001	9.155273e-003
-6.949417e-001	6.103516e-003
-6.934840e-001	1.525879e-003
-6.920262e-001	7.629395e-003
-6.905685e-001	6.103516e-003
-6.891107e-001	9.155273e-003
-6.876530e-001	1.068115e-002
-6.861952e-001	7.629395e-003
-6.847375e-001	1.220703e-002
-6.832797e-001	1.220703e-002
-6.818219e-001	7.629395e-003
-6.803642e-001	7.629395e-003
-6.789064e-001	7.629395e-003
-6.774487e-001	6.103516e-003
-6.759909e-001	1.220703e-002
-6.745332e-001	9.155273e-003
-6.730754e-001	1.373291e-002
-6.716177e-001	7.629395e-003
-6.701599e-001	1.525879e-002
-6.687022e-001	1.068115e-002
-6.672444e-001	6.103516e-003
-6.657867e-001	1.068115e-002
-6.643289e-001	9.155273e-003
-6.628712e-001	4.577637e-003
-6.614134e-001	6.103516e-003
-6.599557e-001	1.525879e-002
-6.584979e-001	2.136230e-002
-6.570402e-001	9.155273e-003
-6.555824e-001	1.373291e-002
-6.541247e-001	1.373291e-002
-6.526669e-001	1.525879e-002
-6.512091e-001	1.373291e-002
-6.497514e-001	9.155273e-003
-6.482936e-001	1.983643e-002
-6.468359e-001	2.136230e-002
-6.453781e-001	9.155273e-003
-6.439204e-001	1.220703e-002
-6.424626e-001	1.831055e-002
-6.410049e-001	1.678467e-002
-6.395471e-001	1.678467e-002
-6.380894e-001	6.103516e-003
-6.366316e-001	2.288818e-002
-6.351739e-001	1.983643e-002
-6.337161e-001	1.373291e-002
-6.322584e-001	1.525879e-002
-6.308006e-001	2.288818e-002
-6.293429e-001	2.441406e-002
-6.278851e-001	3.204346e-002
-6.264274e-001	2.899170e-002
-6.249696e-001	2.136230e-002
-6.235119e-001	1.678467e-002
-6.220541e-001	2.899170e-002
-6.205963e-001	1.373291e-002
-6.191386e-001	1.373291e-002
-6.176808e-001	9.155273e-003
-6.162231e-001	2.899170e-002
-6.147653e-001	1.983643e-002
-6.133076e-001	1.525879e-002
-6.118498e-001	7.629395e-003
-6.103921e-001	2.899170e-002
-6.089343e-001	4.119873e-002
-6.074766e-001	3.051758e-002
-6.060188e-001	2.136230e-002
-6.045611e-001	3.356934e-002
-6.031033e-001	1.525879e-002
-6.016456e-001	2.441406e-002
-6.001878e-001	1.831055e-002
-5.987301e-001	3.204346e-002
-5.972723e-001	2.593994e-002
-5.958146e-001	3.204346e-002
-5.943568e-001	1.831055e-002
-5.928991e-001	3.051758e-002
-5.914413e-001	4.119873e-002
-5.899835e-001	3.509521e-002
-5.885258e-001	4.119873e-002
-5.870680e-001	3.204346e-002
-5.856103e-001	3.662109e-002
-5.841525e-001	4.425049e-002
-5.826948e-001	1.678467e-002
-5.812370e-001	3.509521e-002
-5.797793e-001	5.493164e-002
-5.783215e-001	4.272461e-002
-5.768638e-001	4.425049e-002
-5.754060e-001	4.730225e-002
-5.739483e-001	4.272461e-002
-5.724905e-001	5.645752e-002
-5.710328e-001	5.035400e-002
-5.695750e-001	3.814697e-002
-5.681173e-001	2.746582e-002
-5.666595e-001	5.035400e-002
-5.652018e-001	4.730225e-002
-5.637440e-001	4.425049e-002
-5.622862e-001	4.425049e-002
-5.608285e-001	3.967285e-002
-5.593707e-001	4.272461e-002
-5.579130e-001	4.577637e-002
-5.564552e-001	4.730225e-002
-5.549975e-001	5.035400e-002
-5.535397e-001	4.882813e-002
-5.520820e-001	6.408691e-002
-5.506242e-001	5.340576e-002
-5.491665e-001	5.187988e-002
-5.477087e-001	5.645752e-002
-5.462510e-001	6.713867e-002
-5.447932e-001	4.425049e-002
-5.433355e-001	4.882813e-002
-5.418777e-001	5.950928e-002
-5.404200e-001	7.324219e-002
-5.389622e-001	4.119873e-002
-5.375045e-001	6.713867e-002
-5.360467e-001	6.713867e-002
-5.345890e-001	5.187988e-002
-5.331312e-001	6.256104e-002
-5.316734e-001	6.103516e-002
-5.302157e-001	7.171631e-002
-5.287579e-001	5.340576e-002
-5.273002e-001	9.155273e-002
-5.258424e-001	6.713867e-002
-5.243847e-001	6.561279e-002
-5.229269e-001	8.544922e-002
-5.214692e-001	8.392334e-002
-5.200114e-001	6.256104e-002
-5.185537e-001	8.239746e-002
-5.170959e-001	6.866455e-002
-5.156382e-001	5.493164e-002
-5.141804e-001	7.934570e-002
-5.127227e-001	8.239746e-002
-5.112649e-001	8.544922e-002
-5.098072e-001	1.022339e-001
-5.083494e-001	9.307861e-002
-5.068917e-001	9.307861e-002
-5.054339e-001	8.697510e-002
-5.039762e-001	1.144409e-001
-5.025184e-001	1.007080e-001
-5.010607e-001	1.068115e-001
-4.996029e-001	1.251221e-001
-4.981452e-001	9.460449e-002
-4.966874e-001	9.765625e-002
-4.952297e-001	1.113892e-001
-4.937719e-001	1.068115e-001
-4.923142e-001	1.174927e-001
-4.908565e-001	1.068115e-001
-4.893987e-001	1.098633e-001
-4.879410e-001	1.022339e-001
-4.864832e-001	1.052856e-001
-4.850255e-001	1.190186e-001
-4.835676e-001	1.525879e-001
-4.821099e-001	1.083374e-001
-4.806521e-001	1.068115e-001
-4.791944e-001	1.190186e-001
-4.777366e-001	1.403809e-001
-4.762789e-001	1.434326e-001
-4.748211e-001	9.765625e-002
-4.733634e-001	9.460449e-002
-4.719057e-001	1.373291e-001
-4.704479e-001	1.220703e-001
-4.689902e-001	1.373291e-001
-4.675324e-001	1.541138e-001
-4.660747e-001	1.373291e-001
-4.646169e-001	1.144409e-001
-4.631592e-001	1.296997e-001
-4.617014e-001	1.296997e-001
-4.602436e-001	1.358032e-001
-4.587859e-001	1.129150e-001
-4.573281e-001	1.235962e-001
-4.558704e-001	1.342773e-001
-4.544126e-001	1.251221e-001
-4.529549e-001	1.464844e-001
-4.514971e-001	1.464844e-001
-4.500394e-001	1.480103e-001
-4.485816e-001	1.556396e-001
-4.471239e-001	1.525879e-001
-4.456661e-001	1.449585e-001
-4.442084e-001	1.510620e-001
-4.427506e-001	1.525879e-001
-4.412929e-001	1.724243e-001
-4.398351e-001	1.785278e-001
-4.383774e-001	1.617432e-001
-4.369196e-001	1.556396e-001
-4.354619e-001	1.571655e-001
-4.340041e-001	1.770020e-001
-4.325464e-001	1.342773e-001
-4.310886e-001	1.647949e-001
-4.296308e-001	1.861572e-001
-4.281731e-001	1.617432e-001
-4.267153e-001	1.617432e-001
-4.252576e-001	1.770020e-001
-4.237998e-001	1.678467e-001
-4.223421e-001	1.983643e-001
-4.208843e-001	1.770020e-001
-4.194266e-001	1.647949e-001
-4.179688e-001	1.907349e-001
-4.165111e-001	1.724243e-001
-4.150533e-001	2.120972e-001
-4.135956e-001	1.708984e-001
-4.121378e-001	1.846313e-001
-4.106801e-001	1.998901e-001
-4.092223e-001	1.907349e-001
-4.077646e-001	1.724243e-001
-4.063068e-001	1.907349e-001
-4.048491e-001	1.770020e-001
-4.033913e-001	1.495361e-001
-4.019336e-001	1.892090e-001
-4.004758e-001	2.059937e-001
-3.990180e-001	1.968384e-001
-3.975603e-001	2.258301e-001
-3.961025e-001	2.166748e-001
-3.946448e-001	1.907349e-001
-3.931870e-001	2.166748e-001
-3.917293e-001	2.334595e-001
-3.902715e-001	1.785278e-001
-3.888138e-001	2.105713e-001
-3.873560e-001	1.998901e-001
-3.858983e-001	2.227783e-001
-3.844405e-001	2.349854e-001
-3.829828e-001	1.968384e-001
-3.815250e-001	1.998901e-001
-3.800673e-001	1.907349e-001
-3.786095e-001	2.182007e-001
-3.771518e-001	2.105713e-001
-3.756940e-001	2.304077e-001
-3.742363e-001	2.166748e-001
-3.727785e-001	1.937866e-001
-3.713208e-001	2.243042e-001
-3.698630e-001	2.075195e-001
-3.684052e-001	2.075195e-001
-3.669475e-001	2.548218e-001
-3.654897e-001	2.151489e-001
-3.640320e-001	2.120972e-001
-3.625742e-001	2.227783e-001
-3.611165e-001	1.785278e-001
-3.596587e-001	2.166748e-001
-3.582010e-001	2.304077e-001
-3.567432e-001	2.120972e-001
-3.552855e-001	2.136230e-001
-3.538277e-001	2.166748e-001
-3.523700e-001	2.227783e-001
-3.509122e-001	1.998901e-001
-3.494545e-001	2.365112e-001
-3.479967e-001	2.075195e-001
-3.465390e-001	2.197266e-001
-3.450812e-001	2.197266e-001
-3.436235e-001	2.151489e-001
-3.421657e-001	2.197266e-001
-3.407080e-001	2.166748e-001
-3.392502e-001	2.151489e-001
-3.377924e-001	2.227783e-001
-3.363347e-001	2.059937e-001
-3.348769e-001	1.998901e-001
-3.334192e-001	2.029419e-001
-3.319614e-001	2.182007e-001
-3.305037e-001	2.471924e-001
-3.290459e-001	1.983643e-001
-3.275882e-001	2.273560e-001
-3.261304e-001	2.212524e-001
-3.246727e-001	2.151489e-001
-3.232149e-001	2.090454e-001
-3.217572e-001	2.365112e-001
-3.202994e-001	2.349854e-001
-3.188417e-001	2.227783e-001
-3.173839e-001	2.136230e-001
-3.159262e-001	2.288818e-001
-3.144684e-001	2.243042e-001
-3.130107e-001	2.151489e-001
-3.115529e-001	2.288818e-001
-3.100952e-001	2.395630e-001
-3.086374e-001	2.624512e-001
-3.071796e-001	1.770020e-001
-3.057219e-001	2.136230e-001
-3.042641e-001	2.426147e-001
-3.028064e-001	2.029419e-001
-3.013486e-001	2.014160e-001
-2.998909e-001	2.136230e-001
-2.984332e-001	2.593994e-001
-2.969754e-001	2.426147e-001
-2.955177e-001	2.395630e-001
-2.940599e-001	2.120972e-001
-2.926021e-001	2.182007e-001
-2.911444e-001	2.395630e-001
-2.896866e-001	2.273560e-001
-2.882289e-001	2.105713e-001
-2.867711e-001	2.380371e-001
-2.853134e-001	1.968384e-001
-2.838556e-001	2.151489e-001
-2.823979e-001	2.151489e-001
-2.809401e-001	2.166748e-001
-2.794824e-001	2.288818e-001
-2.780246e-001	2.395630e-001
-2.765669e-001	2.120972e-001
-2.751091e-001	2.059937e-001
-2.736514e-001	2.136230e-001
-2.721936e-001	2.426147e-001
-2.707359e-001	1.907349e-001
-2.692781e-001	2.182007e-001
-2.678204e-001	2.212524e-001
-2.663626e-001	1.892090e-001
-2.649049e-001	2.197266e-001
-2.634471e-001	2.136230e-001
-2.619893e-001	2.197266e-001
-2.605316e-001	1.937866e-001
-2.590738e-001	1.907349e-001
-2.576161e-001	1.983643e-001
-2.561583e-001	1.907349e-001
-2.547006e-001	2.349854e-001
-2.532428e-001	2.395630e-001
-2.517851e-001	2.227783e-001
-2.503273e-001	2.151489e-001
-2.488696e-001	1.876831e-001
-2.474118e-001	2.182007e-001
-2.459541e-001	2.075195e-001
-2.444963e-001	2.365112e-001
-2.430386e-001	1.434326e-001
-2.415808e-001	2.029419e-001
-2.401231e-001	1.739502e-001
-2.386653e-001	1.800537e-001
-2.372075e-001	2.044678e-001
-2.357498e-001	2.243042e-001
-2.342920e-001	1.876831e-001
-2.328343e-001	1.922607e-001
-2.313765e-001	2.243042e-001
-2.299188e-001	1.937866e-001
-2.284610e-001	2.059937e-001
-2.270033e-001	2.182007e-001
-2.255456e-001	2.319336e-001
-2.240878e-001	1.907349e-001
-2.226301e-001	1.907349e-001
-2.211723e-001	1.922607e-001
-2.197146e-001	2.212524e-001
-2.182568e-001	2.212524e-001
-2.167991e-001	2.090454e-001
-2.153413e-001	1.846313e-001
-2.138836e-001	1.968384e-001
-2.124258e-001	2.258301e-001
-2.109680e-001	2.014160e-001
-2.095103e-001	2.304077e-001
-2.080525e-001	2.105713e-001
-2.065948e-001	2.059937e-001
-2.051370e-001	1.968384e-001
-2.036793e-001	2.090454e-001
-2.022215e-001	2.105713e-001
-2.007638e-001	1.846313e-001
-1.993060e-001	1.983643e-001
-1.978483e-001	2.029419e-001
-1.963905e-001	1.876831e-001
-1.949328e-001	1.861572e-001
-1.934750e-001	1.708984e-001
-1.920173e-001	1.663208e-001
-1.905595e-001	2.014160e-001
-1.891018e-001	2.014160e-001
-1.876440e-001	1.937866e-001
-1.861863e-001	1.663208e-001
-1.847285e-001	1.861572e-001
-1.832708e-001	2.182007e-001
-1.818130e-001	1.724243e-001
-1.803552e-001	2.075195e-001
-1.788975e-001	1.846313e-001
-1.774397e-001	1.800537e-001
-1.759820e-001	1.754761e-001
-1.745242e-001	1.968384e-001
-1.730665e-001	1.754761e-001
-1.716087e-001	2.059937e-001
-1.701510e-001	1.953125e-001
-1.686932e-001	1.892090e-001
-1.672355e-001	1.632690e-001
-1.657777e-001	1.953125e-001
-1.643200e-001	1.831055e-001
-1.628622e-001	1.968384e-001
-1.614045e-001	1.632690e-001
-1.599467e-001	1.861572e-001
-1.584890e-001	1.632690e-001
-1.570312e-001	2.136230e-001
-1.555735e-001	1.800537e-001
-1.541157e-001	1.785278e-001
-1.526580e-001	2.014160e-001
-1.512002e-001	1.770020e-001
-1.497424e-001	1.739502e-001
-1.482847e-001	2.105713e-001
-1.468269e-001	1.693726e-001
-1.453692e-001	1.983643e-001
-1.439114e-001	1.770020e-001
-1.424537e-001	1.724243e-001
-1.409959e-001	1.495361e-001
-1.395382e-001	1.617432e-001
-1.380804e-001	1.800537e-001
-1.366227e-001	1.647949e-001
-1.351649e-001	1.983643e-001
-1.337072e-001	1.693726e-001
-1.322494e-001	1.785278e-001
-1.307917e-001	1.846313e-001
-1.293339e-001	1.831055e-001
-1.278762e-001	1.724243e-001
-1.264184e-001	1.708984e-001
-1.249607e-001	1.937866e-001
-1.235029e-001	1.815796e-001
-1.220452e-001	1.708984e-001
-1.205874e-001	1.861572e-001
-1.191297e-001	1.617432e-001
-1.176719e-001	1.754761e-001
-1.162142e-001	2.105713e-001
-1.147564e-001	1.617432e-001
-1.132986e-001	1.815796e-001
-1.118409e-001	2.044678e-001
-1.103831e-001	1.556396e-001
-1.089254e-001	1.861572e-001
-1.074676e-001	1.678467e-001
-1.060099e-001	1.998901e-001
-1.045521e-001	2.014160e-001
-1.030944e-001	1.663208e-001
-1.016366e-001	1.846313e-001
-1.001789e-001	1.647949e-001
-9.872112e-002	1.449585e-001
-9.726337e-002	1.770020e-001
-9.580562e-002	1.419067e-001
-9.434787e-002	1.449585e-001
-9.289011e-002	1.663208e-001
-9.143236e-002	1.708984e-001
-8.997461e-002	1.724243e-001
-8.851686e-002	1.785278e-001
-8.705911e-002	1.510620e-001
-8.560136e-002	1.937866e-001
-8.414360e-002	1.434326e-001
-8.268585e-002	1.678467e-001
-8.122809e-002	1.296997e-001
-7.977034e-002	1.800537e-001
-7.831260e-002	1.647949e-001
-7.685484e-002	1.312256e-001
-7.539709e-002	1.510620e-001
-7.393933e-002	1.602173e-001
-7.248158e-002	1.419067e-001
-7.102383e-002	1.373291e-001
-6.956608e-002	1.327515e-001
-6.810833e-002	1.586914e-001
-6.665058e-002	1.571655e-001
-6.519282e-002	1.220703e-001
-6.373507e-002	1.617432e-001
-6.227732e-002	1.403809e-001
-6.081957e-002	1.403809e-001
-5.936181e-002	1.525879e-001
-5.790406e-002	1.403809e-001
-5.644631e-002	1.708984e-001
-5.498856e-002	1.296997e-001
-5.353080e-002	1.388550e-001
-5.207305e-002	1.419067e-001
-5.061530e-002	1.220703e-001
-4.915755e-002	1.342773e-001
-4.769980e-002	1.403809e-001
-4.624204e-002	1.205444e-001
-4.478429e-002	1.434326e-001
-4.332654e-002	1.296997e-001
-4.186879e-002	1.205444e-001
-4.041103e-002	1.159668e-001
-3.895329e-002	1.327515e-001
-3.749553e-002	1.327515e-001
-3.603778e-002	1.296997e-001
-3.458003e-002	1.296997e-001
-3.312227e-002	1.205444e-001
-3.166452e-002	1.205444e-001
-3.020677e-002	1.144409e-001
-2.874902e-002	1.220703e-001
-2.729127e-002	1.190186e-001
-2.583351e-002	9.613037e-002
-2.437576e-002	1.129150e-001
-2.291801e-002	1.312256e-001
-2.146026e-002	1.205444e-001
-2.000250e-002	1.190186e-001
-1.854475e-002	9.155273e-002
-1.708700e-002	1.159668e-001
-1.562925e-002	1.434326e-001
-1.417150e-002	1.205444e-001
-1.271374e-002	1.342773e-001
-1.125599e-002	9.002686e-002
-9.798240e-003	1.068115e-001
-8.340487e-003	1.068115e-001
-6.882735e-003	1.159668e-001
-5.424983e-003	1.129150e-001
-3.967231e-003	1.144409e-001
-2.509478e-003	1.281738e-001
-1.051726e-003	1.220703e-001
4.060262e-004	1.083374e-001
1.863778e-003	9.918213e-002
3.321531e-003	1.159668e-001
4.779283e-003	1.205444e-001
6.237035e-003	1.129150e-001
7.694787e-003	1.068115e-001
9.152539e-003	8.850098e-002
1.061029e-002	1.281738e-001
1.206804e-002	9.155273e-002
1.352580e-002	9.918213e-002
1.498355e-002	7.476807e-002
1.644130e-002	9.307861e-002
1.789905e-002	1.007080e-001
1.935680e-002	8.850098e-002
2.081456e-002	9.307861e-002
2.227231e-002	1.052856e-001
2.373006e-002	1.098633e-001
2.518781e-002	9.613037e-002
2.664557e-002	1.129150e-001
2.810332e-002	1.083374e-001
2.956107e-002	1.022339e-001
3.101882e-002	8.850098e-002
3.247657e-002	9.155273e-002
3.393433e-002	9.002686e-002
3.539208e-002	8.239746e-002
3.684983e-002	1.296997e-001
3.830758e-002	9.918213e-002
3.976534e-002	9.918213e-002
4.122309e-002	1.037598e-001
4.268084e-002	9.460449e-002
4.413859e-002	9.307861e-002
4.559634e-002	7.629395e-002
4.705410e-002	9.002686e-002
4.851185e-002	8.392334e-002
4.996960e-002	7.934570e-002
5.142735e-002	9.918213e-002
5.288511e-002	8.850098e-002
5.434286e-002	8.392334e-002
5.580061e-002	7.629395e-002
5.725836e-002	8.544922e-002
5.871611e-002	9.613037e-002
6.017387e-002	7.781982e-002
6.163162e-002	6.713867e-002
6.308937e-002	8.392334e-002
6.454712e-002	9.613037e-002
6.600487e-002	7.629395e-002
6.746263e-002	9.307861e-002
6.892038e-002	7.934570e-002
7.037814e-002	5.798340e-002
7.183588e-002	1.113892e-001
7.329363e-002	6.866455e-002
7.475139e-002	8.087158e-002
7.620914e-002	8.544922e-002
7.766689e-002	7.476807e-002
7.912465e-002	7.629395e-002
8.058240e-002	7.171631e-002
8.204015e-002	8.544922e-002
8.349790e-002	7.629395e-002
8.495565e-002	1.083374e-001
8.641341e-002	8.392334e-002
8.787116e-002	7.019043e-002
8.932891e-002	6.866455e-002
9.078666e-002	8.239746e-002
9.224441e-002	7.934570e-002
9.370217e-002	9.155273e-002
9.515992e-002	5.950928e-002
9.661767e-002	7.629395e-002
9.807543e-002	7.781982e-002
9.953317e-002	6.561279e-002
1.009909e-001	7.019043e-002
1.024487e-001	9.918213e-002
1.039064e-001	5.950928e-002
1.053642e-001	8.087158e-002
1.068219e-001	8.239746e-002
1.082797e-001	7.019043e-002
1.097374e-001	7.324219e-002
1.111952e-001	5.187988e-002
1.126529e-001	7.019043e-002
1.141107e-001	6.103516e-002
1.155684e-001	8.239746e-002
1.170262e-001	7.476807e-002
1.184840e-001	5.950928e-002
1.199417e-001	5.340576e-002
1.213995e-001	7.934570e-002
1.228572e-001	7.934570e-002
1.243150e-001	8.087158e-002
1.257727e-001	8.544922e-002
1.272305e-001	5.798340e-002
1.286882e-001	6.866455e-002
1.301460e-001	4.882813e-002
1.316037e-001	5.798340e-002
1.330615e-001	7.324219e-002
1.345192e-001	5.493164e-002
1.359770e-001	6.561279e-002
1.374347e-001	6.866455e-002
1.388925e-001	4.425049e-002
1.403502e-001	8.239746e-002
1.418080e-001	7.629395e-002
1.432657e-001	6.866455e-002
1.447235e-001	6.866455e-002
1.461813e-001	5.798340e-002
1.476390e-001	5.645752e-002
1.490967e-001	6.866455e-002
1.505545e-001	6.561279e-002
1.520123e-001	7.629395e-002
1.534700e-001	8.087158e-002
1.549278e-001	5.340576e-002
1.563855e-001	7.019043e-002
1.578433e-001	6.408691e-002
1.593010e-001	5.950928e-002
1.607588e-001	6.408691e-002
1.622165e-001	4.577637e-002
1.636743e-001	5.035400e-002
1.651320e-001	7.324219e-002
1.665898e-001	7.019043e-002
1.680475e-001	6.561279e-002
1.695053e-001	7.629395e-002
1.709630e-001	6.866455e-002
1.724208e-001	5.187988e-002
1.738785e-001	7.476807e-002
1.753363e-001	7.324219e-002
1.767940e-001	6.256104e-002
1.782518e-001	6.408691e-002
1.797095e-001	5.645752e-002
1.811673e-001	6.408691e-002
1.826251e-001	7.629395e-002
1.840828e-001	6.561279e-002
1.855406e-001	7.171631e-002
1.869983e-001	5.645752e-002
1.884561e-001	7.019043e-002
1.899138e-001	5.798340e-002
1.913716e-001	5.493164e-002
1.928293e-001	5.035400e-002
1.942871e-001	6.103516e-002
1.957448e-001	7.019043e-002
1.972026e-001	4.577637e-002
1.986603e-001	5.798340e-002
2.001181e-001	7.019043e-002
2.015758e-001	6.561279e-002
2.030336e-001	3.662109e-002
2.044913e-001	6.561279e-002
2.059491e-001	6.103516e-002
2.074068e-001	6.408691e-002
2.088646e-001	6.408691e-002
2.103223e-001	5.493164e-002
2.117801e-001	6.408691e-002
2.132379e-001	6.408691e-002
2.146956e-001	5.645752e-002
2.161534e-001	5.187988e-002
2.176111e-001	4.577637e-002
2.190689e-001	7.171631e-002
2.205266e-001	6.256104e-002
2.219844e-001	4.119873e-002
2.234421e-001	7.019043e-002
2.248999e-001	5.645752e-002
2.263576e-001	7.324219e-002
2.278154e-001	5.340576e-002
2.292731e-001	6.103516e-002
2.307309e-001	3.967285e-002
2.321886e-001	5.798340e-002
2.336464e-001	5.798340e-002
2.351041e-001	3.967285e-002
2.365619e-001	6.713867e-002
2.380196e-001	5.340576e-002
2.394774e-001	4.577637e-002
2.409352e-001	5.645752e-002
2.423929e-001	4.730225e-002
2.438506e-001	6.256104e-002
2.453084e-001	6.408691e-002
2.467661e-001	4.882813e-002
2.482239e-001	6.103516e-002
2.496816e-001	4.577637e-002
2.511394e-001	6.866455e-002
2.525971e-001	6.561279e-002
2.540549e-001	4.730225e-002
2.555127e-001	6.103516e-002
2.569704e-001	4.272461e-002
2.584282e-001	3.814697e-002
2.598859e-001	5.340576e-002
2.613437e-001	7.171631e-002
2.628014e-001	5.187988e-002
2.642592e-001	5.493164e-002
2.657169e-001	4.882813e-002
2.671747e-001	5.645752e-002
2.686324e-001	4.730225e-002
2.700902e-001	5.950928e-002
2.715479e-001	6.256104e-002
2.730057e-001	4.730225e-002
2.744634e-001	6.256104e-002
2.759212e-001	5.340576e-002
2.773789e-001	4.272461e-002
2.788367e-001	5.035400e-002
2.802944e-001	5.493164e-002
2.817522e-001	4.577637e-002
2.832099e-001	5.340576e-002
2.846677e-001	5.187988e-002
2.861255e-001	3.967285e-002
2.875832e-001	7.019043e-002
2.890410e-001	5.340576e-002
2.904987e-001	5.493164e-002
2.919565e-001	5.493164e-002
2.934142e-001	5.035400e-002
2.948720e-001	5.340576e-002
2.963297e-001	3.662109e-002
2.977875e-001	4.425049e-002
2.992452e-001	3.662109e-002
3.007030e-001	6.408691e-002
3.021607e-001	5.645752e-002
3.036185e-001	5.645752e-002
3.050762e-001	5.187988e-002
3.065340e-001	4.730225e-002
3.079917e-001	5.187988e-002
3.094495e-001	5.798340e-002
3.109072e-001	3.662109e-002
3.123650e-001	4.425049e-002
3.138227e-001	4.119873e-002
3.152805e-001	4.882813e-002
3.167383e-001	4.730225e-002
3.181960e-001	6.256104e-002
3.196538e-001	5.035400e-002
3.211115e-001	4.119873e-002
3.225693e-001	6.256104e-002
3.240270e-001	4.730225e-002
3.254847e-001	5.035400e-002
3.269425e-001	3.509521e-002
3.284002e-001	7.019043e-002
3.298580e-001	3.356934e-002
3.313157e-001	4.272461e-002
3.327735e-001	2.899170e-002
3.342312e-001	4.882813e-002
3.356890e-001	5.798340e-002
3.371467e-001	2.593994e-002
3.386045e-001	5.035400e-002
3.400622e-001	5.493164e-002
3.415200e-001	3.967285e-002
3.429777e-001	5.187988e-002
3.444355e-001	5.187988e-002
3.458932e-001	5.340576e-002
3.473510e-001	5.035400e-002
3.488087e-001	4.119873e-002
3.502665e-001	5.798340e-002
3.517243e-001	4.730225e-002
3.531820e-001	5.035400e-002
3.546398e-001	3.356934e-002
3.560975e-001	4.272461e-002
3.575553e-001	3.662109e-002
3.590130e-001	5.798340e-002
3.604708e-001	3.509521e-002
3.619285e-001	3.967285e-002
3.633862e-001	3.967285e-002
3.648440e-001	4.577637e-002
3.663018e-001	4.119873e-002
3.677595e-001	3.051758e-002
3.692173e-001	5.187988e-002
3.706750e-001	3.814697e-002
3.721328e-001	4.730225e-002
3.735905e-001	4.119873e-002
3.750483e-001	4.577637e-002
3.765060e-001	5.798340e-002
3.779638e-001	3.509521e-002
3.794215e-001	3.509521e-002
3.808793e-001	3.509521e-002
3.823370e-001	4.272461e-002
3.837948e-001	2.593994e-002
3.852525e-001	3.204346e-002
3.867103e-001	4.119873e-002
3.881680e-001	6.103516e-002
3.896258e-001	4.577637e-002
3.910835e-001	4.119873e-002
3.925413e-001	4.119873e-002
3.939990e-001	4.425049e-002
3.954568e-001	4.577637e-002
3.969146e-001	3.967285e-002
3.983723e-001	3.814697e-002
3.998301e-001	2.593994e-002
4.012878e-001	4.119873e-002
4.027456e-001	5.035400e-002
4.042033e-001	2.593994e-002
4.056611e-001	3.814697e-002
4.071188e-001	2.746582e-002
4.085766e-001	4.882813e-002
4.100343e-001	3.509521e-002
4.114921e-001	3.509521e-002
4.129498e-001	3.967285e-002
4.144076e-001	3.509521e-002
4.158653e-001	4.425049e-002
4.173231e-001	3.356934e-002
4.187808e-001	2.136230e-002
4.202386e-001	3.356934e-002
4.216963e-001	2.593994e-002
4.231541e-001	3.204346e-002
4.246118e-001	4.119873e-002
4.260696e-001	4.425049e-002
4.275274e-001	2.593994e-002
4.289851e-001	3.509521e-002
4.304429e-001	4.882813e-002
4.319006e-001	2.746582e-002
4.333584e-001	3.051758e-002
4.348161e-001	2.899170e-002
4.362739e-001	3.051758e-002
4.377316e-001	4.577637e-002
4.391894e-001	3.356934e-002
4.406471e-001	3.356934e-002
4.421049e-001	3.204346e-002
4.435626e-001	2.746582e-002
4.450204e-001	3.356934e-002
4.464781e-001	2.593994e-002
4.479359e-001	2.136230e-002
4.493936e-001	4.730225e-002
4.508514e-001	3.356934e-002
4.523091e-001	4.272461e-002
4.537669e-001	2.441406e-002
4.552246e-001	3.509521e-002
4.566824e-001	1.983643e-002
4.581402e-001	2.288818e-002
4.595979e-001	4.577637e-002
4.610557e-001	4.577637e-002
4.625134e-001	2.746582e-002
4.639712e-001	2.746582e-002
4.654289e-001	1.831055e-002
4.668867e-001	3.356934e-002
4.683444e-001	2.593994e-002
4.698022e-001	1.831055e-002
4.712599e-001	3.356934e-002
4.727177e-001	3.204346e-002
4.741754e-001	3.204346e-002
4.756332e-001	1.983643e-002
4.770909e-001	2.746582e-002
4.785487e-001	2.441406e-002
4.800065e-001	2.746582e-002
4.814642e-001	2.593994e-002
4.829220e-001	3.662109e-002
4.843797e-001	3.051758e-002
4.858375e-001	2.441406e-002
4.872952e-001	2.593994e-002
4.887530e-001	3.356934e-002
4.902107e-001	2.288818e-002
4.916685e-001	3.051758e-002
4.931262e-001	2.746582e-002
4.945840e-001	1.983643e-002
4.960417e-001	3.967285e-002
4.974995e-001	2.899170e-002
4.989572e-001	3.662109e-002
5.004150e-001	2.746582e-002
5.018727e-001	2.746582e-002
5.033305e-001	3.356934e-002
5.047882e-001	3.662109e-002
5.062460e-001	2.899170e-002
5.077037e-001	2.593994e-002
5.091615e-001	3.967285e-002
5.106193e-001	2.288818e-002
5.120770e-001	3.509521e-002
5.135348e-001	1.983643e-002
5.149925e-001	3.356934e-002
5.164503e-001	2.899170e-002
5.179080e-001	2.899170e-002
5.193658e-001	3.051758e-002
5.208235e-001	3.662109e-002
5.222813e-001	2.136230e-002
5.237390e-001	3.204346e-002
5.251968e-001	1.678467e-002
5.266545e-001	4.272461e-002
5.281123e-001	3.356934e-002
5.295700e-001	3.051758e-002
5.310278e-001	3.204346e-002
5.324855e-001	2.288818e-002
5.339433e-001	3.051758e-002
5.354010e-001	3.662109e-002
5.368587e-001	2.593994e-002
5.383165e-001	2.899170e-002
5.397743e-001	2.136230e-002
5.412321e-001	1.983643e-002
5.426898e-001	3.051758e-002
5.441476e-001	2.441406e-002
5.456053e-001	1.678467e-002
5.470631e-001	2.593994e-002
5.485208e-001	3.204346e-002
5.499786e-001	3.509521e-002
5.514363e-001	2.136230e-002
5.528941e-001	2.899170e-002
5.543518e-001	3.204346e-002
5.558095e-001	2.746582e-002
5.572673e-001	1.983643e-002
5.587250e-001	2.746582e-002
5.601828e-001	4.272461e-002
5.616405e-001	3.356934e-002
5.630983e-001	2.441406e-002
5.645560e-001	3.204346e-002
5.660138e-001	2.899170e-002
5.674715e-001	2.746582e-002
5.689293e-001	3.356934e-002
5.703871e-001	2.746582e-002
5.718449e-001	3.509521e-002
5.733026e-001	2.136230e-002
5.747603e-001	1.831055e-002
5.762181e-001	1.983643e-002
5.776758e-001	1.983643e-002
5.791336e-001	2.746582e-002
5.805913e-001	3.509521e-002
5.820491e-001	2.441406e-002
5.835068e-001	2.288818e-002
5.849646e-001	2.746582e-002
5.864223e-001	2.441406e-002
5.878801e-001	2.136230e-002
5.893378e-001	2.288818e-002
5.907956e-001	3.204346e-002
5.922533e-001	2.136230e-002
5.937111e-001	1.525879e-002
5.951688e-001	1.831055e-002
5.966266e-001	1.983643e-002
5.980843e-001	1.373291e-002
5.995421e-001	1.525879e-002
6.009999e-001	1.525879e-002
6.024576e-001	2.746582e-002
6.039154e-001	3.204346e-002
6.053731e-001	2.593994e-002
6.068309e-001	2.288818e-002
6.082886e-001	1.068115e-002
6.097464e-001	1.525879e-002
6.112041e-001	2.136230e-002
6.126619e-001	2.288818e-002
6.141196e-001	2.136230e-002
6.155774e-001	2.288818e-002
6.170351e-001	2.288818e-002
6.184929e-001	1.678467e-002
6.199506e-001	1.983643e-002
6.214084e-001	1.373291e-002
6.228661e-001	9.155273e-003
6.243239e-001	1.678467e-002
6.257816e-001	1.525879e-002
6.272394e-001	2.136230e-002
6.286971e-001	1.831055e-002
6.301549e-001	1.983643e-002
6.316127e-001	1.678467e-002
6.330704e-001	3.204346e-002
6.345282e-001	1.983643e-002
6.359859e-001	2.288818e-002
6.374437e-001	2.136230e-002
6.389014e-001	2.593994e-002
6.403592e-001	2.746582e-002
6.418169e-001	3.051758e-002
6.432747e-001	1.983643e-002
6.447324e-001	1.678467e-002
6.461902e-001	1.373291e-002
6.476479e-001	2.899170e-002
6.491057e-001	1.983643e-002
6.505634e-001	1.831055e-002
6.520212e-001	2.441406e-002
6.534789e-001	1.983643e-002
6.549367e-001	2.136230e-002
6.563944e-001	2.136230e-002
6.578522e-001	2.441406e-002
6.593099e-001	1.831055e-002
6.607677e-001	2.593994e-002
6.622255e-001	3.356934e-002
6.636832e-001	1.525879e-002
6.651410e-001	1.831055e-002
6.665987e-001	1.220703e-002
6.680565e-001	2.288818e-002
6.695142e-001	1.525879e-002
6.709720e-001	1.983643e-002
6.724297e-001	2.288818e-002
6.738875e-001	2.288818e-002
6.753452e-001	9.155273e-003
6.768030e-001	2.288818e-002
6.782607e-001	3.356934e-002
6.797185e-001	2.593994e-002
6.811762e-001	2.288818e-002
6.826340e-001	2.288818e-002
6.840917e-001	2.136230e-002
6.855495e-001	1.525879e-002
6.870072e-001	1.373291e-002
6.884650e-001	2.746582e-002
6.899227e-001	1.373291e-002
6.913805e-001	1.525879e-002
6.928383e-001	1.373291e-002
6.942960e-001	1.220703e-002
6.957538e-001	3.051758e-002
6.972115e-001	1.068115e-002
6.986693e-001	1.678467e-002
7.001270e-001	1.678467e-002
7.015848e-001	1.678467e-002
7.030425e-001	1.068115e-002
7.045003e-001	1.068115e-002
7.059580e-001	1.831055e-002
7.074158e-001	1.373291e-002
7.088735e-001	1.068115e-002
7.103313e-001	1.220703e-002
7.117890e-001	7.629395e-003
7.132468e-001	3.662109e-002
7.147045e-001	2.593994e-002
7.161623e-001	3.051758e-002
7.176200e-001	1.983643e-002
7.190778e-001	1.831055e-002
7.205355e-001	1.373291e-002
7.219933e-001	1.373291e-002
7.234511e-001	1.373291e-002
7.249088e-001	2.441406e-002
7.263666e-001	1.220703e-002
7.278243e-001	1.678467e-002
7.292821e-001	1.220703e-002
7.307398e-001	1.068115e-002
7.321976e-001	1.831055e-002
7.336553e-001	1.068115e-002
7.351131e-001	1.373291e-002
7.365708e-001	1.220703e-002
7.380286e-001	1.678467e-002
7.394863e-001	2.136230e-002
7.409441e-001	2.136230e-002
7.424018e-001	1.831055e-002
7.438596e-001	1.831055e-002
7.453173e-001	1.831055e-002
7.467751e-001	2.593994e-002
7.482328e-001	1.831055e-002
7.496906e-001	1.983643e-002
7.511483e-001	1.373291e-002
7.526061e-001	1.525879e-002
7.540639e-001	1.983643e-002
7.555216e-001	9.155273e-003
7.569794e-001	1.068115e-002
7.584371e-001	1.373291e-002
7.598949e-001	2.441406e-002
7.613526e-001	1.068115e-002
7.628104e-001	1.220703e-002
7.642681e-001	1.068115e-002
7.657259e-001	6.103516e-003
7.671836e-001	1.068115e-002
7.686414e-001	1.373291e-002
7.700991e-001	1.831055e-002
7.715569e-001	1.525879e-002
7.730146e-001	1.220703e-002
7.744724e-001	1.983643e-002
7.759301e-001	1.678467e-002
7.773879e-001	1.831055e-002
7.788456e-001	1.678467e-002
7.803034e-001	1.831055e-002
7.817611e-001	1.068115e-002
7.832189e-001	1.220703e-002
7.846767e-001	2.288818e-002
7.861344e-001	1.525879e-002
7.875922e-001	1.983643e-002
7.890499e-001	1.983643e-002
7.905077e-001	2.593994e-002
7.919654e-001	1.678467e-002
7.934232e-001	1.220703e-002
7.948809e-001	1.373291e-002
7.963387e-001	1.678467e-002
7.977964e-001	2.136230e-002
7.992542e-001	1.373291e-002
8.007119e-001	1.831055e-002
8.021697e-001	2.136230e-002
8.036274e-001	1.068115e-002
8.050852e-001	2.136230e-002
8.065429e-001	1.373291e-002
8.080007e-001	1.678467e-002
8.094584e-001	1.220703e-002
8.109162e-001	2.441406e-002
8.123739e-001	9.155273e-003
8.138317e-001	1.220703e-002
8.152895e-001	1.525879e-002
8.167472e-001	2.746582e-002
8.182050e-001	1.525879e-002
8.196627e-001	1.983643e-002
8.211205e-001	1.373291e-002
8.225782e-001	1.678467e-002
8.240360e-001	1.525879e-002
8.254937e-001	4.577637e-003
8.269515e-001	9.155273e-003
8.284092e-001	2.136230e-002
8.298670e-001	1.068115e-002
8.313247e-001	1.220703e-002
8.327825e-001	1.373291e-002
8.342402e-001	2.136230e-002
8.356980e-001	2.288818e-002
8.371557e-001	1.525879e-002
8.386135e-001	1.831055e-002
8.400712e-001	1.678467e-002
8.415290e-001	2.593994e-002
8.429867e-001	1.831055e-002
8.444445e-001	2.593994e-002
8.459023e-001	1.068115e-002
8.473600e-001	1.525879e-002
8.488178e-001	1.373291e-002
8.502755e-001	1.525879e-002
8.517333e-001	1.373291e-002
8.531910e-001	9.155273e-003
8.546488e-001	1.373291e-002
8.561065e-001	1.831055e-002
8.575643e-001	1.831055e-002
8.590220e-001	1.678467e-002
8.604798e-001	1.678467e-002
8.619375e-001	1.068115e-002
8.633953e-001	1.983643e-002
8.648530e-001	1.678467e-002
8.663108e-001	1.983643e-002
8.677685e-001	1.373291e-002
8.692263e-001	2.136230e-002
8.706840e-001	2.746582e-002
8.721418e-001	1.831055e-002
8.735995e-001	1.678467e-002
8.750573e-001	1.678467e-002
8.765151e-001	1.983643e-002
8.779728e-001	1.983643e-002
8.794306e-001	1.831055e-002
8.808883e-001	7.629395e-003
8.823461e-001	1.831055e-002
8.838038e-001	2.593994e-002
8.852616e-001	1.525879e-002
8.867193e-001	1.373291e-002
8.881771e-001	1.983643e-002
8.896348e-001	1.831055e-002
8.910926e-001	1.525879e-002
8.925503e-001	1.220703e-002
8.940081e-001	2.899170e-002
8.954658e-001	2.288818e-002
8.969236e-001	1.831055e-002
8.983813e-001	3.051758e-002
8.998391e-001	1.678467e-002
9.012968e-001	7.629395e-003
9.027546e-001	1.983643e-002
9.042124e-001	2.288818e-002
9.056701e-001	2.899170e-002
9.071279e-001	2.136230e-002
9.085856e-001	1.983643e-002
9.100434e-001	9.155273e-003
9.115011e-001	1.831055e-002
9.129589e-001	1.678467e-002
9.144166e-001	1.525879e-002
9.158744e-001	9.155273e-003
9.173321e-001	9.155273e-003
9.187899e-001	1.220703e-002
9.202476e-001	1.373291e-002
9.217054e-001	2.593994e-002
9.231631e-001	2.441406e-002
9.246208e-001	1.678467e-002
9.260786e-001	1.678467e-002
9.275363e-001	1.983643e-002
9.289941e-001	1.983643e-002
9.304518e-001	1.068115e-002
9.319096e-001	1.373291e-002
9.333673e-001	1.373291e-002
9.348252e-001	1.831055e-002
9.362829e-001	2.288818e-002
9.377407e-001	9.155273e-003
9.391984e-001	1.831055e-002
9.406562e-001	6.103516e-003
9.421139e-001	1.373291e-002
9.435716e-001	1.678467e-002
9.450294e-001	2.441406e-002
9.464871e-001	1.983643e-002
9.479449e-001	1.983643e-002
9.494026e-001	1.983643e-002
9.508604e-001	1.068115e-002
9.523181e-001	1.525879e-002
9.537760e-001	7.629395e-003
9.552336e-001	1.525879e-002
9.566915e-001	1.678467e-002
9.581491e-001	1.525879e-002
9.596070e-001	1.983643e-002
9.610646e-001	1.831055e-002
9.625224e-001	1.831055e-002
9.639801e-001	1.983643e-002
9.654379e-001	2.441406e-002
9.668956e-001	1.983643e-002
9.683534e-001	1.831055e-002
9.698111e-001	2.746582e-002
9.712689e-001	1.373291e-002
9.727266e-001	1.983643e-002
9.741844e-001	1.678467e-002
9.756421e-001	2.288818e-002
9.770999e-001	1.983643e-002
9.785576e-001	1.373291e-002
9.800154e-001	1.373291e-002
9.814732e-001	2.136230e-002
9.829309e-001	1.525879e-002
9.843887e-001	1.373291e-002
9.858464e-001	1.831055e-002
9.873042e-001	1.373291e-002
9.887619e-001	1.068115e-002
9.902197e-001	1.373291e-002
9.916774e-001	1.525879e-002
9.931352e-001	1.831055e-002
9.945929e-001	1.373291e-002
9.960507e-001	1.068115e-002
9.975084e-001	1.525879e-002
9.989662e-001	1.525879e-002
1.000424e+000	1.525879e-002
1.001882e+000	1.525879e-002
1.003339e+000	2.136230e-002
1.004797e+000	1.220703e-002
1.006255e+000	2.136230e-002
1.007713e+000	1.068115e-002
1.009170e+000	1.220703e-002
1.010628e+000	1.220703e-002
1.012086e+000	2.441406e-002
1.013544e+000	1.831055e-002
1.015002e+000	1.678467e-002
1.016459e+000	1.220703e-002
1.017917e+000	1.525879e-002
1.019375e+000	1.983643e-002
1.020833e+000	1.983643e-002
1.022290e+000	1.220703e-002
1.023748e+000	2.899170e-002
1.025206e+000	1.678467e-002
1.026664e+000	7.629395e-003
1.028121e+000	1.678467e-002
1.029579e+000	1.525879e-002
1.031037e+000	1.220703e-002
1.032495e+000	2.136230e-002
1.033952e+000	1.220703e-002
1.035410e+000	1.525879e-002
1.036868e+000	2.288818e-002
1.038326e+000	1.220703e-002
1.039783e+000	1.831055e-002
1.041241e+000	1.983643e-002
1.042699e+000	1.525879e-002
1.044157e+000	3.204346e-002
1.045614e+000	1.525879e-002
1.047072e+000	2.288818e-002
1.048530e+000	2.441406e-002
1.049988e+000	2.593994e-002
1.051445e+000	1.525879e-002
1.052903e+000	1.068115e-002
1.054361e+000	1.068115e-002
1.055819e+000	1.068115e-002
1.057276e+000	1.373291e-002
1.058734e+000	2.746582e-002
1.060192e+000	2.288818e-002
1.061650e+000	1.678467e-002
1.063107e+000	1.983643e-002
1.064565e+000	2.593994e-002
1.066023e+000	1.983643e-002
1.067481e+000	2.441406e-002
1.068938e+000	1.525879e-002
1.070396e+000	1.068115e-002
1.071854e+000	2.136230e-002
1.073312e+000	1.373291e-002
1.074769e+000	1.831055e-002
1.076227e+000	1.068115e-002
1.077685e+000	1.678467e-002
1.079143e+000	1.373291e-002
1.080600e+000	1.525879e-002
1.082058e+000	1.373291e-002
1.083516e+000	1.831055e-002
1.084974e+000	1.678467e-002
1.086431e+000	1.678467e-002
1.087889e+000	1.678467e-002
1.089347e+000	2.746582e-002
1.090805e+000	2.136230e-002
1.092262e+000	1.373291e-002
1.093720e+000	2.746582e-002
1.095178e+000	1.220703e-002
1.096636e+000	1.373291e-002
1.098093e+000	2.136230e-002
1.099551e+000	2.593994e-002
1.101009e+000	3.051758e-002
1.102467e+000	1.068115e-002
1.103924e+000	1.525879e-002
1.105382e+000	1.678467e-002
1.106840e+000	1.525879e-002
1.108298e+000	1.525879e-002
1.109755e+000	1.831055e-002
1.111213e+000	2.593994e-002
1.112671e+000	2.746582e-002
1.114129e+000	1.678467e-002
1.115586e+000	1.678467e-002
1.117044e+000	1.678467e-002
1.118502e+000	1.373291e-002
1.119960e+000	1.525879e-002
1.121417e+000	1.831055e-002
1.122875e+000	9.155273e-003
1.124333e+000	1.831055e-002
1.125791e+000	2.593994e-002
1.127249e+000	1.678467e-002
1.128706e+000	2.441406e-002
1.130164e+000	1.983643e-002
1.131622e+000	2.441406e-002
1.133080e+000	1.373291e-002
1.134537e+000	1.831055e-002
1.135995e+000	1.220703e-002
1.137453e+000	1.373291e-002
1.138911e+000	1.220703e-002
1.140368e+000	1.678467e-002
1.141826e+000	1.373291e-002
1.143284e+000	2.288818e-002
1.144742e+000	1.373291e-002
1.146199e+000	1.831055e-002
1.147657e+000	9.155273e-003
1.149115e+000	1.831055e-002
1.150573e+000	1.678467e-002
1.152030e+000	1.525879e-002
1.153488e+000	1.525879e-002
1.154946e+000	1.525879e-002
1.156404e+000	1.983643e-002
1.157861e+000	1.220703e-002
1.159319e+000	1.373291e-002
1.160777e+000	1.983643e-002
1.162235e+000	1.220703e-002
1.163692e+000	1.831055e-002
1.165150e+000	1.525879e-002
1.166608e+000	1.831055e-002
1.168066e+000	1.373291e-002
1.169523e+000	1.220703e-002
1.170981e+000	1.220703e-002
1.172439e+000	1.373291e-002
1.173897e+000	1.068115e-002
1.175354e+000	1.983643e-002
1.176812e+000	2.136230e-002
1.178270e+000	1.220703e-002
1.179728e+000	1.220703e-002
1.181185e+000	1.983643e-002
1.182643e+000	1.373291e-002
1.184101e+000	1.831055e-002
1.185559e+000	1.373291e-002
1.187016e+000	3.662109e-002
1.188474e+000	2.136230e-002
1.189932e+000	1.220703e-002
1.191390e+000	2.441406e-002
1.192847e+000	3.204346e-002
1.194305e+000	1.373291e-002
1.195763e+000	7.629395e-003
1.197221e+000	1.068115e-002
1.198678e+000	1.220703e-002
1.200136e+000	1.678467e-002
1.201594e+000	1.373291e-002
1.203052e+000	1.831055e-002
1.204509e+000	2.746582e-002
1.205967e+000	1.678467e-002
1.207425e+000	1.678467e-002
1.208883e+000	2.441406e-002
1.210340e+000	1.525879e-002
1.211798e+000	2.441406e-002
1.213256e+000	2.136230e-002
1.214714e+000	2.441406e-002
1.216171e+000	1.220703e-002
1.217629e+000	2.288818e-002
1.219087e+000	1.068115e-002
1.220545e+000	1.831055e-002
1.222002e+000	1.831055e-002
1.223460e+000	2.288818e-002
1.224918e+000	1.678467e-002
1.226376e+000	1.220703e-002
1.227833e+000	1.373291e-002
1.229291e+000	1.678467e-002
1.230749e+000	1.525879e-002
1.232207e+000	1.831055e-002
1.233664e+000	2.593994e-002
1.235122e+000	2.136230e-002
1.236580e+000	1.525879e-002
1.238038e+000	1.678467e-002
1.239495e+000	1.525879e-002
1.240953e+000	2.441406e-002
1.242411e+000	1.220703e-002
1.243869e+000	1.983643e-002
1.245326e+000	1.373291e-002
1.246784e+000	2.288818e-002
1.248242e+000	1.220703e-002
1.249700e+000	2.746582e-002
1.251157e+000	1.983643e-002
1.252615e+000	1.068115e-002
1.254073e+000	2.136230e-002
1.255531e+000	2.288818e-002
1.256988e+000	1.525879e-002
1.258446e+000	1.983643e-002
1.259904e+000	1.831055e-002
1.261362e+000	1.373291e-002
1.262819e+000	1.525879e-002
1.264277e+000	1.831055e-002
1.265735e+000	1.373291e-002
1.267193e+000	2.136230e-002
1.268650e+000	7.629395e-003
1.270108e+000	1.983643e-002
1.271566e+000	1.373291e-002
1.273024e+000	1.373291e-002
1.274481e+000	3.662109e-002
1.275939e+000	1.831055e-002
1.277397e+000	1.525879e-002
1.278855e+000	1.373291e-002
1.280313e+000	1.373291e-002
1.281770e+000	1.983643e-002
1.283228e+000	1.525879e-002
1.284686e+000	1.220703e-002
1.286144e+000	2.136230e-002
1.287601e+000	1.525879e-002
1.289059e+000	3.051758e-002
1.290517e+000	1.068115e-002
1.291975e+000	1.831055e-002
1.293432e+000	2.288818e-002
1.294890e+000	1.068115e-002
1.296348e+000	1.831055e-002
1.297806e+000	1.068115e-002
1.299263e+000	1.983643e-002
1.300721e+000	1.831055e-002
1.302179e+000	1.220703e-002
1.303637e+000	1.678467e-002
1.305094e+000	2.136230e-002
1.306552e+000	1.831055e-002
1.308010e+000	1.373291e-002
1.309468e+000	1.220703e-002
1.310925e+000	1.525879e-002
1.312383e+000	9.155273e-003
1.313841e+000	1.983643e-002
1.315299e+000	1.525879e-002
1.316756e+000	2.136230e-002
1.318214e+000	1.068115e-002
1.319672e+000	1.373291e-002
1.321130e+000	7.629395e-003
1.322587e+000	1.068115e-002
1.324045e+000	1.220703e-002
1.325503e+000	1.525879e-002
1.326961e+000	3.051758e-003
1.328418e+000	1.068115e-002
1.329876e+000	1.373291e-002
1.331334e+000	1.373291e-002
1.332791e+000	1.068115e-002
1.334249e+000	1.068115e-002
1.335707e+000	1.373291e-002
1.337165e+000	1.220703e-002
1.338622e+000	1.220703e-002
1.340080e+000	1.220703e-002
1.341538e+000	3.051758e-003
1.342996e+000	2.136230e-002
1.344454e+000	1.068115e-002
1.345911e+000	1.068115e-002
1.347369e+000	1.220703e-002
1.348827e+000	9.155273e-003
1.350285e+000	1.678467e-002
1.351742e+000	1.220703e-002
1.353200e+000	2.288818e-002
1.354658e+000	1.525879e-002
1.356116e+000	1.220703e-002
1.357573e+000	1.678467e-002
1.359031e+000	1.373291e-002
1.360489e+000	1.678467e-002
1.361947e+000	1.068115e-002
1.363404e+000	1.068115e-002
1.364862e+000	3.051758e-003
1.366320e+000	2.136230e-002
1.367778e+000	3.051758e-002
1.369235e+000	1.068115e-002
1.370693e+000	1.525879e-002
1.372151e+000	9.155273e-003
1.373609e+000	2.136230e-002
1.375066e+000	1.068115e-002
1.376524e+000	1.220703e-002
1.377982e+000	9.155273e-003
1.379440e+000	9.155273e-003
1.380897e+000	1.525879e-002
1.382355e+000	9.155273e-003
1.383813e+000	9.155273e-003
1.385271e+000	1.220703e-002
1.386728e+000	1.373291e-002
1.388186e+000	1.983643e-002
1.389644e+000	1.831055e-002
1.391102e+000	1.068115e-002
1.392559e+000	1.525879e-002
1.394017e+000	1.831055e-002
1.395475e+000	1.068115e-002
1.396933e+000	1.373291e-002
1.398390e+000	1.678467e-002
1.399848e+000	9.155273e-003
1.401306e+000	1.373291e-002
1.402764e+000	1.525879e-002
1.404221e+000	2.441406e-002
1.405679e+000	1.525879e-002
1.407137e+000	1.373291e-002
1.408595e+000	1.983643e-002
1.410052e+000	1.220703e-002
1.411510e+000	2.288818e-002
1.412968e+000	1.068115e-002
1.414426e+000	9.155273e-003
1.415883e+000	6.103516e-003
1.417341e+000	1.220703e-002
1.418799e+000	1.220703e-002
1.420257e+000	1.678467e-002
1.421714e+000	1.373291e-002
1.423172e+000	9.155273e-003
1.424630e+000	1.068115e-002
1.426087e+000	1.068115e-002
1.427545e+000	1.068115e-002
1.429003e+000	1.220703e-002
1.430461e+000	6.103516e-003
1.431918e+000	1.678467e-002
1.433376e+000	6.103516e-003
1.434834e+000	1.373291e-002
1.436292e+000	1.220703e-002
1.437749e+000	9.155273e-003
1.439207e+000	1.983643e-002
1.440665e+000	1.373291e-002
1.442123e+000	1.678467e-002
1.443580e+000	1.220703e-002
1.445038e+000	1.220703e-002
1.446496e+000	9.155273e-003
1.447954e+000	1.678467e-002
1.449411e+000	1.068115e-002
1.450869e+000	1.678467e-002
1.452327e+000	4.577637e-003
1.453785e+000	1.068115e-002
1.455242e+000	3.051758e-003
1.456700e+000	1.373291e-002
1.458158e+000	6.103516e-003
1.459616e+000	4.577637e-003
1.461073e+000	1.068115e-002
1.462531e+000	1.983643e-002
1.463989e+000	1.525879e-002
1.465447e+000	6.103516e-003
1.466904e+000	1.068115e-002
1.468362e+000	9.155273e-003
1.469820e+000	1.831055e-002
1.471278e+000	7.629395e-003
1.472735e+000	9.155273e-003
1.474193e+000	1.068115e-002
1.475651e+000	1.068115e-002
1.477109e+000	9.155273e-003
1.478566e+000	9.155273e-003
1.480024e+000	1.678467e-002
1.481482e+000	1.373291e-002
1.482940e+000	1.220703e-002
1.484398e+000	1.068115e-002
1.485855e+000	1.678467e-002
1.487313e+000	1.373291e-002
1.488771e+000	1.373291e-002
1.490229e+000	1.373291e-002
1.491686e+000	1.678467e-002
1.493144e+000	1.068115e-002
1.494602e+000	1.373291e-002
1.496060e+000	6.103516e-003
1.497517e+000	7.629395e-003
1.498975e+000	1.831055e-002
1.500433e+000	7.629395e-003
1.501891e+000	1.678467e-002
1.503348e+000	1.831055e-002
1.504806e+000	1.525879e-002
1.506264e+000	1.068115e-002
1.507722e+000	1.678467e-002
1.509179e+000	7.629395e-003
1.510637e+000	1.068115e-002
1.512095e+000	1.220703e-002
1.513553e+000	7.629395e-003
1.515010e+000	1.373291e-002
1.516468e+000	1.220703e-002
1.517926e+000	1.525879e-002
1.519384e+000	1.068115e-002
1.520841e+000	1.373291e-002
1.522299e+000	1.525879e-002
1.523757e+000	9.155273e-003
1.525215e+000	1.220703e-002
1.526672e+000	1.525879e-002
1.528130e+000	1.525879e-002
1.529588e+000	7.629395e-003
1.531046e+000	7.629395e-003
1.532503e+000	1.373291e-002
1.533961e+000	1.983643e-002
1.535419e+000	1.220703e-002
1.536877e+000	1.678467e-002
1.538334e+000	7.629395e-003
1.539792e+000	3.051758e-003
1.541250e+000	9.155273e-003
1.542708e+000	6.103516e-003
1.544165e+000	1.220703e-002
1.545623e+000	1.373291e-002
1.547081e+000	7.629395e-003
1.548539e+000	1.068115e-002
1.549996e+000	1.068115e-002
1.551454e+000	1.068115e-002
1.552912e+000	1.068115e-002
1.554370e+000	1.373291e-002
1.555827e+000	1.220703e-002
1.557285e+000	9.155273e-003
1.558743e+000	7.629395e-003
1.560201e+000	1.068115e-002
1.561658e+000	4.577637e-003
1.563116e+000	7.629395e-003
1.564574e+000	4.577637e-003
1.566032e+000	4.577637e-003
1.567489e+000	6.103516e-003
1.568947e+000	1.068115e-002
1.570405e+000	7.629395e-003
1.571863e+000	7.629395e-003
1.573320e+000	4.577637e-003
1.574778e+000	1.068115e-002
1.576236e+000	6.103516e-003
1.577694e+000	6.103516e-003
1.579151e+000	9.155273e-003
1.580609e+000	1.525879e-003
1.582067e+000	1.068115e-002
1.583525e+000	7.629395e-003
1.584982e+000	1.220703e-002
1.586440e+000	7.629395e-003
1.587898e+000	9.155273e-003
1.589356e+000	1.068115e-002
1.590813e+000	9.155273e-003
1.592271e+000	6.103516e-003
1.593729e+000	6.103516e-003
1.595187e+000	3.051758e-003
1.596644e+000	6.103516e-003
1.598102e+000	6.103516e-003
1.599560e+000	4.577637e-003
1.601018e+000	4.577637e-003
1.602475e+000	3.051758e-003
1.603933e+000	3.051758e-003
1.605391e+000	7.629395e-003
1.606849e+000	1.373291e-002
1.608306e+000	6.103516e-003
1.609764e+000	1.525879e-003
1.611222e+000	6.103516e-003
1.612680e+000	7.629395e-003
1.614137e+000	9.155273e-003
1.615595e+000	6.103516e-003
1.617053e+000	7.629395e-003
1.618511e+000	4.577637e-003
1.619968e+000	1.525879e-002
1.621426e+000	9.155273e-003
1.622884e+000	1.373291e-002
1.624342e+000	7.629395e-003
1.625799e+000	6.103516e-003
1.627257e+000	1.220703e-002
1.628715e+000	6.103516e-003
1.630173e+000	9.155273e-003
1.631631e+000	1.068115e-002
1.633088e+000	1.831055e-002
1.634546e+000	9.155273e-003
1.636004e+000	9.155273e-003
1.637462e+000	1.068115e-002
1.638919e+000	6.103516e-003
1.640377e+000	6.103516e-003
1.641835e+000	6.103516e-003
1.643293e+000	3.051758e-003
1.644750e+000	1.373291e-002
1.646208e+000	3.051758e-003
1.647666e+000	7.629395e-003
1.649124e+000	4.577637e-003
1.650581e+000	9.155273e-003
1.652039e+000	1.068115e-002
1.653497e+000	1.220703e-002
1.654955e+000	7.629395e-003
1.656412e+000	9.155273e-003
1.657870e+000	6.103516e-003
1.659328e+000	4.577637e-003
1.660786e+000	3.051758e-003
1.662243e+000	9.155273e-003
1.663701e+000	4.577637e-003
1.665159e+000	7.629395e-003
1.666617e+000	3.051758e-003
1.668074e+000	0.000000e+000
1.669532e+000	6.103516e-003
1.670990e+000	4.577637e-003
1.672448e+000	6.103516e-003
1.673905e+000	6.103516e-003
1.675363e+000	1.525879e-003
1.676821e+000	4.577637e-003
1.678279e+000	1.525879e-003
1.679736e+000	0.000000e+000
1.681194e+000	3.051758e-003
1.682652e+000	3.051758e-003
1.684110e+000	0.000000e+000
1.685567e+000	4.577637e-003
1.687025e+000	1.525879e-003
1.688483e+000	3.051758e-003
1.689941e+000	0.000000e+000
1.691398e+000	3.051758e-003
1.692856e+000	1.525879e-003
1.694314e+000	0.000000e+000
1.695772e+000	0.000000e+000
1.697229e+000	1.525879e-003
1.698687e+000	1.525879e-003
1.700145e+000	3.051758e-003
1.701603e+000	1.525879e-003
1.703060e+000	1.525879e-003
1.704518e+000	1.525879e-003
1.705976e+000	4.577637e-003
1.707434e+000	3.051758e-003
1.708891e+000	1.525879e-003
1.710349e+000	1.525879e-003
1.711807e+000	0.000000e+000
1.713265e+000	4.577637e-003
1.714722e+000	1.525879e-003
1.716180e+000	0.000000e+000
1.717638e+000	4.577637e-003
1.719096e+000	3.051758e-003
1.720553e+000	6.103516e-003
1.722011e+000	1.525879e-003
1.723469e+000	4.577637e-003
1.724927e+000	4.577637e-003
1.726384e+000	3.051758e-003
1.727842e+000	0.000000e+000
1.729300e+000	3.051758e-003
1.730758e+000	1.525879e-003
1.732215e+000	3.051758e-003
1.733673e+000	1.525879e-003
1.735131e+000	1.525879e-003
1.736589e+000	1.525879e-003
1.738046e+000	3.051758e-003
1.739504e+000	3.051758e-003
1.740962e+000	1.525879e-003
1.742420e+000	0.000000e+000
1.743877e+000	0.000000e+000
1.745335e+000	6.103516e-003
1.746793e+000	4.577637e-003
1.748251e+000	4.577637e-003
1.749708e+000	3.051758e-003
1.751166e+000	4.577637e-003
1.752624e+000	1.525879e-003
1.754082e+000	1.525879e-003
1.755539e+000	0.000000e+000
1.756997e+000	1.525879e-003
1.758455e+000	3.051758e-003
1.759913e+000	1.525879e-003
1.761370e+000	7.629395e-003
1.762828e+000	3.051758e-003
1.764286e+000	1.525879e-003
1.765744e+000	4.577637e-003
1.767201e+000	3.051758e-003
1.768659e+000	1.525879e-003
1.770117e+000	4.577637e-003
1.771575e+000	4.577637e-003
1.773032e+000	4.577637e-003
1.774490e+000	1.525879e-003
1.775948e+000	6.103516e-003
1.777406e+000	1.525879e-003
1.778863e+000	1.525879e-003
1.780321e+000	3.051758e-003
1.781779e+000	1.068115e-002
1.783237e+000	1.525879e-003
1.784695e+000	4.577637e-003
1.786152e+000	0.000000e+000
1.787610e+000	6.103516e-003
1.789068e+000	3.051758e-003
1.790526e+000	3.051758e-003
1.791983e+000	4.577637e-003
1.793441e+000	1.525879e-003
1.794899e+000	4.577637e-003
1.796357e+000	4.577637e-003
1.797814e+000	7.629395e-003
1.799272e+000	4.577637e-003
1.800730e+000	1.525879e-003
1.802188e+000	0.000000e+000
1.803645e+000	1.525879e-003
1.805103e+000	0.000000e+000
1.806561e+000	1.525879e-003
1.808019e+000	3.051758e-003
1.809476e+000	1.525879e-003
1.810934e+000	3.051758e-003
1.812392e+000	1.525879e-003
1.813850e+000	0.000000e+000
1.815307e+000	4.577637e-003
1.816765e+000	1.525879e-003
1.818223e+000	3.051758e-003
1.819681e+000	1.525879e-003
1.821138e+000	0.000000e+000
1.822596e+000	3.051758e-003
1.824054e+000	0.000000e+000
1.825512e+000	1.525879e-003
1.826969e+000	1.525879e-003
1.828427e+000	3.051758e-003
1.829885e+000	4.577637e-003
1.831343e+000	3.051758e-003
1.832800e+000	4.577637e-003
1.834258e+000	0.000000e+000
1.835716e+000	1.525879e-003
1.837173e+000	0.000000e+000
1.838631e+000	0.000000e+000
1.840089e+000	0.000000e+000
1.841547e+000	1.525879e-003
1.843004e+000	0.000000e+000
1.844462e+000	0.000000e+000
1.845920e+000	1.525879e-003
1.847378e+000	1.525879e-003
1.848836e+000	0.000000e+000
1.850293e+000	4.577637e-003
1.851751e+000	4.577637e-003
1.853209e+000	0.000000e+000
1.854667e+000	3.051758e-003
1.856124e+000	1.525879e-003
1.857582e+000	0.000000e+000
1.859040e+000	0.000000e+000
1.860498e+000	4.577637e-003
1.861955e+000	1.525879e-003
1.863413e+000	4.577637e-003
1.864871e+000	4.577637e-003
1.866329e+000	0.000000e+000
1.867786e+000	1.525879e-003
1.869244e+000	4.577637e-003
1.870702e+000	0.000000e+000
1.872160e+000	0.000000e+000
1.873617e+000	1.525879e-003
1.875075e+000	4.577637e-003
1.876533e+000	1.525879e-003
1.877991e+000	0.000000e+000
1.879448e+000	0.000000e+000
1.880906e+000	1.525879e-003
1.882364e+000	1.525879e-003
1.883822e+000	4.577637e-003
1.885279e+000	1.525879e-003
1.886737e+000	3.051758e-003
1.888195e+000	1.525879e-003
1.889653e+000	0.000000e+000
1.891110e+000	0.000000e+000
1.892568e+000	6.103516e-003
1.894026e+000	1.525879e-003
1.895484e+000	1.525879e-003
1.896941e+000	1.525879e-003
1.898399e+000	3.051758e-003
1.899857e+000	1.525879e-003
1.901315e+000	1.525879e-003
1.902772e+000	3.051758e-003
1.904230e+000	1.525879e-003
1.905688e+000	1.525879e-003
1.907146e+000	1.525879e-003
1.908604e+000	0.000000e+000
1.910061e+000	1.525879e-003
1.911519e+000	0.000000e+000
1.912977e+000	3.051758e-003
1.914435e+000	0.000000e+000
1.915892e+000	3.051758e-003
1.917350e+000	6.103516e-003
1.918808e+000	3.051758e-003
1.920266e+000	1.525879e-003
1.921723e+000	1.525879e-003
1.923181e+000	1.525879e-003
1.924639e+000	1.525879e-003
1.926097e+000	1.525879e-003
1.927554e+000	0.000000e+000
1.929012e+000	1.525879e-003
1.930470e+000	6.103516e-003
1.931927e+000	1.525879e-003
1.933385e+000	4.577637e-003
1.934843e+000	0.000000e+000
1.936301e+000	1.525879e-003
1.937758e+000	0.000000e+000
1.939216e+000	0.000000e+000
1.940674e+000	7.629395e-003
1.942132e+000	1.525879e-003
1.943589e+000	1.525879e-003
1.945047e+000	3.051758e-003
1.946505e+000	0.000000e+000
1.947963e+000	1.525879e-003
1.949420e+000	4.577637e-003
1.950878e+000	4.577637e-003
1.952336e+000	1.525879e-003
1.953794e+000	3.051758e-003
1.955251e+000	3.051758e-003
1.956709e+000	0.000000e+000
1.958167e+000	6.103516e-003
1.959625e+000	0.000000e+000
1.961082e+000	0.000000e+000
1.962540e+000	4.577637e-003
1.963998e+000	1.525879e-003
1.965456e+000	3.051758e-003
1.966913e+000	0.000000e+000
1.968371e+000	1.525879e-003
1.969829e+000	1.525879e-003
1.971287e+000	3.051758e-003
1.972744e+000	4.577637e-003
1.974202e+000	3.051758e-003
1.975660e+000	3.051758e-003
1.977118e+000	4.577637e-003
1.978575e+000	3.051758e-003
1.980033e+000	4.577637e-003
1.981491e+000	3.051758e-003
1.982949e+000	3.051758e-003
1.984406e+000	3.051758e-003
1.985864e+000	3.051758e-003
1.987322e+000	0.000000e+000
1.988780e+000	4.577637e-003
1.990237e+000	7.629395e-003
1.991695e+000	0.000000e+000
1.993153e+000	3.051758e-003
1.994611e+000	3.051758e-003
1.996068e+000	1.525879e-003
1.997526e+000	1.525879e-003
1.998984e+000	0.000000e+000
2.000442e+000	1.525879e-003
2.001899e+000	4.577637e-003
2.003357e+000	1.525879e-003
2.004815e+000	3.051758e-003
2.006273e+000	4.577637e-003
2.007730e+000	3.051758e-003
2.009188e+000	4.577637e-003
2.010646e+000	4.577637e-003
2.012104e+000	7.629395e-003
2.013561e+000	4.577637e-003
2.015019e+000	0.000000e+000
2.016477e+000	1.525879e-003
2.017935e+000	7.629395e-003
2.019392e+000	3.051758e-003
2.020850e+000	1.525879e-003
2.022308e+000	1.525879e-003
2.023766e+000	1.525879e-003
2.025223e+000	7.629395e-003
2.026681e+000	3.051758e-003
2.028139e+000	4.577637e-003
2.029597e+000	3.051758e-003
2.031055e+000	1.525879e-003
2.032512e+000	7.629395e-003
2.033970e+000	1.525879e-003
2.035428e+000	4.577637e-003
2.036886e+000	0.000000e+000
2.038343e+000	0.000000e+000
2.039801e+000	1.525879e-003
2.041259e+000	1.525879e-003
2.042717e+000	0.000000e+000
2.044174e+000	3.051758e-003
2.045632e+000	0.000000e+000
2.047090e+000	4.577637e-003
2.048548e+000	0.000000e+000
2.050005e+000	0.000000e+000
2.051463e+000	0.000000e+000
2.052921e+000	1.525879e-003
2.054379e+000	1.525879e-003
2.055836e+000	4.577637e-003
2.057294e+000	0.000000e+000
2.058752e+000	0.000000e+000
2.060210e+000	1.525879e-003
2.061667e+000	0.000000e+000
2.063125e+000	1.525879e-003
2.064583e+000	0.000000e+000
2.066041e+000	0.000000e+000
2.067498e+000	1.525879e-003
2.068956e+000	0.000000e+000
2.070414e+000	4.577637e-003
2.071872e+000	1.525879e-003
2.073329e+000	1.525879e-003
2.074787e+000	3.051758e-003
2.076245e+000	3.051758e-003
2.077703e+000	1.525879e-003
2.079160e+000	1.525879e-003
2.080618e+000	3.051758e-003
2.082076e+000	0.000000e+000
2.083534e+000	3.051758e-003
2.084991e+000	1.525879e-003
2.086449e+000	1.525879e-003
2.087907e+000	1.525879e-003
2.089365e+000	1.525879e-003
2.090822e+000	0.000000e+000
2.092280e+000	1.525879e-003
2.093738e+000	0.000000e+000
2.095196e+000	0.000000e+000
2.096653e+000	0.000000e+000
2.098111e+000	4.577637e-003
2.099569e+000	0.000000e+000
2.101027e+000	3.051758e-003
2.102484e+000	0.000000e+000
2.103942e+000	0.000000e+000
2.105400e+000	0.000000e+000
2.106858e+000	0.000000e+000
2.108315e+000	0.000000e+000
2.109773e+000	1.525879e-003
2.111231e+000	3.051758e-003
2.112689e+000	1.525879e-003
2.114146e+000	0.000000e+000
2.115604e+000	1.525879e-003
2.117062e+000	1.525879e-003
2.118520e+000	3.051758e-003
2.119978e+000	1.525879e-003
2.121435e+000	1.525879e-003
2.122893e+000	0.000000e+000
2.124351e+000	0.000000e+000
2.125809e+000	1.525879e-003
2.127266e+000	3.051758e-003
2.128724e+000	0.000000e+000
2.130182e+000	0.000000e+000
2.131640e+000	1.525879e-003
2.133097e+000	1.525879e-003
[truncated: 50 more rows]
