# Supplementary material for: Open-source micro-tensile testers via additive manufacturing for the mechanical characterization of thin films and papers
Source: PLoS One. 2018 May 29;13(5):e0197999. doi: 10.1371/journal.pone.0197999 (PMC5973562; doi:10.1371/journal.pone.0197999)
Supplement: S1 Data — (ZIP) [file pone.0197999.s002.zip › SI2_Data/Demonstration Problem 1/Exp1 Results/Area1 Height/Area1_2-5turns.txt]

-2.233008e+000	0.000000e+000
-7.728279e-001	3.051758e-003
-7.714012e-001	1.525879e-003
-7.699746e-001	3.051758e-003
-7.685479e-001	0.000000e+000
-7.671213e-001	1.525879e-003
-7.656946e-001	3.051758e-003
-7.642680e-001	1.525879e-003
-7.628413e-001	1.525879e-003
-7.614146e-001	3.051758e-003
-7.599880e-001	0.000000e+000
-7.585613e-001	0.000000e+000
-7.571347e-001	0.000000e+000
-7.557080e-001	6.103516e-003
-7.542814e-001	9.155273e-003
-7.528548e-001	7.629395e-003
-7.514281e-001	1.525879e-003
-7.500014e-001	0.000000e+000
-7.485748e-001	3.051758e-003
-7.471481e-001	6.103516e-003
-7.457215e-001	3.051758e-003
-7.442948e-001	3.051758e-003
-7.428682e-001	1.525879e-003
-7.414415e-001	6.103516e-003
-7.400149e-001	3.051758e-003
-7.385882e-001	4.577637e-003
-7.371615e-001	4.577637e-003
-7.357349e-001	1.525879e-003
-7.343082e-001	1.525879e-003
-7.328816e-001	7.629395e-003
-7.314549e-001	9.155273e-003
-7.300283e-001	6.103516e-003
-7.286016e-001	1.525879e-003
-7.271749e-001	4.577637e-003
-7.257483e-001	6.103516e-003
-7.243216e-001	0.000000e+000
-7.228950e-001	4.577637e-003
-7.214684e-001	1.525879e-003
-7.200417e-001	4.577637e-003
-7.186151e-001	4.577637e-003
-7.171884e-001	6.103516e-003
-7.157618e-001	3.051758e-003
-7.143351e-001	7.629395e-003
-7.129084e-001	7.629395e-003
-7.114818e-001	3.051758e-003
-7.100551e-001	7.629395e-003
-7.086285e-001	4.577637e-003
-7.072018e-001	7.629395e-003
-7.057752e-001	3.051758e-003
-7.043485e-001	6.103516e-003
-7.029219e-001	9.155273e-003
-7.014952e-001	3.051758e-003
-7.000685e-001	3.051758e-003
-6.986419e-001	7.629395e-003
-6.972152e-001	1.373291e-002
-6.957886e-001	7.629395e-003
-6.943619e-001	6.103516e-003
-6.929353e-001	6.103516e-003
-6.915086e-001	6.103516e-003
-6.900819e-001	9.155273e-003
-6.886553e-001	1.220703e-002
-6.872286e-001	1.068115e-002
-6.858020e-001	3.051758e-003
-6.843753e-001	1.373291e-002
-6.829487e-001	7.629395e-003
-6.815221e-001	1.068115e-002
-6.800954e-001	4.577637e-003
-6.786688e-001	7.629395e-003
-6.772421e-001	1.068115e-002
-6.758154e-001	9.155273e-003
-6.743888e-001	1.525879e-002
-6.729621e-001	9.155273e-003
-6.715355e-001	9.155273e-003
-6.701088e-001	6.103516e-003
-6.686822e-001	1.068115e-002
-6.672555e-001	1.373291e-002
-6.658288e-001	1.831055e-002
-6.644022e-001	1.068115e-002
-6.629755e-001	1.373291e-002
-6.615489e-001	2.441406e-002
-6.601222e-001	7.629395e-003
-6.586956e-001	1.220703e-002
-6.572689e-001	1.373291e-002
-6.558423e-001	1.678467e-002
-6.544156e-001	1.068115e-002
-6.529890e-001	1.831055e-002
-6.515623e-001	6.103516e-003
-6.501357e-001	1.220703e-002
-6.487090e-001	2.593994e-002
-6.472824e-001	1.525879e-002
-6.458557e-001	1.831055e-002
-6.444291e-001	1.373291e-002
-6.430024e-001	1.831055e-002
-6.415758e-001	1.983643e-002
-6.401491e-001	1.831055e-002
-6.387224e-001	2.136230e-002
-6.372958e-001	2.899170e-002
-6.358691e-001	2.746582e-002
-6.344425e-001	2.136230e-002
-6.330158e-001	1.678467e-002
-6.315892e-001	3.051758e-002
-6.301625e-001	3.051758e-002
-6.287358e-001	2.746582e-002
-6.273092e-001	2.746582e-002
-6.258825e-001	2.899170e-002
-6.244559e-001	2.288818e-002
-6.230292e-001	2.593994e-002
-6.216026e-001	1.831055e-002
-6.201760e-001	3.662109e-002
-6.187493e-001	2.136230e-002
-6.173227e-001	2.899170e-002
-6.158959e-001	2.593994e-002
-6.144693e-001	3.967285e-002
-6.130426e-001	2.288818e-002
-6.116160e-001	4.882813e-002
-6.101894e-001	3.051758e-002
-6.087627e-001	3.356934e-002
-6.073361e-001	1.525879e-002
-6.059094e-001	3.509521e-002
-6.044828e-001	3.509521e-002
-6.030561e-001	2.899170e-002
-6.016294e-001	1.831055e-002
-6.002028e-001	3.051758e-002
-5.987761e-001	2.899170e-002
-5.973495e-001	3.662109e-002
-5.959228e-001	3.967285e-002
-5.944962e-001	3.814697e-002
-5.930695e-001	3.051758e-002
-5.916428e-001	2.899170e-002
-5.902162e-001	3.356934e-002
-5.887895e-001	3.509521e-002
-5.873629e-001	3.662109e-002
-5.859362e-001	3.662109e-002
-5.845096e-001	3.662109e-002
-5.830829e-001	5.035400e-002
-5.816563e-001	3.814697e-002
-5.802296e-001	2.746582e-002
-5.788030e-001	4.577637e-002
-5.773763e-001	3.967285e-002
-5.759497e-001	3.967285e-002
-5.745230e-001	4.425049e-002
-5.730964e-001	3.967285e-002
-5.716697e-001	4.577637e-002
-5.702431e-001	5.187988e-002
-5.688164e-001	3.509521e-002
-5.673897e-001	4.730225e-002
-5.659631e-001	4.577637e-002
-5.645364e-001	5.187988e-002
-5.631098e-001	5.340576e-002
-5.616831e-001	5.035400e-002
-5.602565e-001	5.645752e-002
-5.588298e-001	6.256104e-002
-5.574032e-001	6.256104e-002
-5.559765e-001	5.187988e-002
-5.545498e-001	4.730225e-002
-5.531232e-001	6.713867e-002
-5.516965e-001	5.798340e-002
-5.502699e-001	6.408691e-002
-5.488433e-001	8.392334e-002
-5.474166e-001	6.408691e-002
-5.459900e-001	8.087158e-002
-5.445632e-001	6.866455e-002
-5.431367e-001	6.408691e-002
-5.417100e-001	7.324219e-002
-5.402833e-001	6.408691e-002
-5.388567e-001	6.256104e-002
-5.374300e-001	8.697510e-002
-5.360034e-001	7.019043e-002
-5.345767e-001	8.544922e-002
-5.331501e-001	8.850098e-002
-5.317234e-001	5.798340e-002
-5.302967e-001	8.544922e-002
-5.288701e-001	7.781982e-002
-5.274434e-001	9.155273e-002
-5.260168e-001	8.697510e-002
-5.245901e-001	8.697510e-002
-5.231635e-001	6.561279e-002
-5.217368e-001	9.155273e-002
-5.203102e-001	7.934570e-002
-5.188835e-001	1.098633e-001
-5.174568e-001	9.155273e-002
-5.160302e-001	8.697510e-002
-5.146035e-001	1.327515e-001
-5.131769e-001	1.098633e-001
-5.117502e-001	1.296997e-001
-5.103236e-001	1.007080e-001
-5.088969e-001	1.281738e-001
-5.074703e-001	1.037598e-001
-5.060436e-001	9.460449e-002
-5.046170e-001	9.460449e-002
-5.031903e-001	1.159668e-001
-5.017637e-001	1.342773e-001
-5.003370e-001	9.765625e-002
-4.989104e-001	1.281738e-001
-4.974837e-001	1.205444e-001
-4.960571e-001	9.918213e-002
-4.946304e-001	1.449585e-001
-4.932037e-001	9.155273e-002
-4.917771e-001	1.159668e-001
-4.903504e-001	1.327515e-001
-4.889238e-001	9.155273e-002
-4.874971e-001	1.113892e-001
-4.860705e-001	1.144409e-001
-4.846438e-001	1.113892e-001
-4.832171e-001	1.403809e-001
-4.817905e-001	1.266479e-001
-4.803638e-001	1.235962e-001
-4.789372e-001	1.235962e-001
-4.775105e-001	1.098633e-001
-4.760839e-001	9.765625e-002
-4.746572e-001	1.388550e-001
-4.732306e-001	1.296997e-001
-4.718039e-001	1.235962e-001
-4.703772e-001	1.449585e-001
-4.689506e-001	1.632690e-001
-4.675240e-001	1.327515e-001
-4.660973e-001	1.342773e-001
-4.646706e-001	1.586914e-001
-4.632440e-001	1.327515e-001
-4.618173e-001	1.525879e-001
-4.603907e-001	1.480103e-001
-4.589640e-001	1.525879e-001
-4.575374e-001	1.449585e-001
-4.561107e-001	1.388550e-001
-4.546841e-001	1.464844e-001
-4.532574e-001	1.586914e-001
-4.518307e-001	1.419067e-001
-4.504041e-001	1.708984e-001
-4.489775e-001	1.556396e-001
-4.475508e-001	1.754761e-001
-4.461241e-001	1.403809e-001
-4.446975e-001	1.663208e-001
-4.432708e-001	1.556396e-001
-4.418442e-001	1.495361e-001
-4.404175e-001	1.724243e-001
-4.389909e-001	2.120972e-001
-4.375642e-001	2.029419e-001
-4.361376e-001	1.739502e-001
-4.347109e-001	1.708984e-001
-4.332843e-001	2.044678e-001
-4.318576e-001	1.647949e-001
-4.304310e-001	1.586914e-001
-4.290043e-001	1.724243e-001
-4.275776e-001	1.708984e-001
-4.261510e-001	1.480103e-001
-4.247243e-001	1.647949e-001
-4.232977e-001	1.647949e-001
-4.218710e-001	1.419067e-001
-4.204444e-001	1.617432e-001
-4.190177e-001	1.876831e-001
-4.175911e-001	1.678467e-001
-4.161644e-001	1.678467e-001
-4.147378e-001	2.304077e-001
-4.133111e-001	1.892090e-001
-4.118845e-001	1.586914e-001
-4.104578e-001	2.014160e-001
-4.090311e-001	1.708984e-001
-4.076045e-001	1.907349e-001
-4.061778e-001	1.800537e-001
-4.047512e-001	1.983643e-001
-4.033245e-001	1.937866e-001
-4.018979e-001	1.800537e-001
-4.004712e-001	1.846313e-001
-3.990446e-001	2.029419e-001
-3.976179e-001	2.182007e-001
-3.961913e-001	1.754761e-001
-3.947646e-001	1.861572e-001
-3.933380e-001	1.617432e-001
-3.919113e-001	1.892090e-001
-3.904846e-001	2.105713e-001
-3.890580e-001	1.876831e-001
-3.876313e-001	1.708984e-001
-3.862047e-001	1.953125e-001
-3.847780e-001	1.983643e-001
-3.833514e-001	1.693726e-001
-3.819247e-001	1.815796e-001
-3.804981e-001	1.983643e-001
-3.790714e-001	2.075195e-001
-3.776448e-001	2.120972e-001
-3.762181e-001	1.998901e-001
-3.747915e-001	1.724243e-001
-3.733648e-001	1.892090e-001
-3.719381e-001	1.892090e-001
-3.705115e-001	2.227783e-001
-3.690848e-001	1.983643e-001
-3.676582e-001	1.937866e-001
-3.662315e-001	1.831055e-001
-3.648048e-001	1.693726e-001
-3.633782e-001	1.846313e-001
-3.619516e-001	1.998901e-001
-3.605249e-001	2.014160e-001
-3.590983e-001	2.105713e-001
-3.576716e-001	1.937866e-001
-3.562450e-001	1.937866e-001
-3.548183e-001	2.075195e-001
-3.533916e-001	1.831055e-001
-3.519650e-001	1.846313e-001
-3.505383e-001	1.861572e-001
-3.491116e-001	2.029419e-001
-3.476850e-001	1.968384e-001
-3.462584e-001	1.953125e-001
-3.448317e-001	2.075195e-001
-3.434050e-001	1.876831e-001
-3.419784e-001	2.090454e-001
-3.405517e-001	2.212524e-001
-3.391251e-001	2.151489e-001
-3.376984e-001	2.120972e-001
-3.362718e-001	2.456665e-001
-3.348451e-001	2.151489e-001
-3.334185e-001	2.166748e-001
-3.319918e-001	1.861572e-001
-3.305651e-001	1.708984e-001
-3.291385e-001	2.182007e-001
-3.277119e-001	1.892090e-001
-3.262852e-001	1.876831e-001
-3.248585e-001	2.471924e-001
-3.234319e-001	1.937866e-001
-3.220052e-001	1.907349e-001
-3.205786e-001	2.212524e-001
-3.191519e-001	1.998901e-001
-3.177253e-001	1.708984e-001
-3.162986e-001	1.998901e-001
-3.148720e-001	1.724243e-001
-3.134453e-001	1.831055e-001
-3.120186e-001	1.876831e-001
-3.105920e-001	2.014160e-001
-3.091654e-001	1.922607e-001
-3.077387e-001	2.044678e-001
-3.063120e-001	2.090454e-001
-3.048854e-001	1.770020e-001
-3.034587e-001	2.029419e-001
-3.020321e-001	2.090454e-001
-3.006054e-001	2.151489e-001
-2.991788e-001	2.151489e-001
-2.977521e-001	2.182007e-001
-2.963255e-001	1.861572e-001
-2.948988e-001	2.120972e-001
-2.934722e-001	2.120972e-001
-2.920455e-001	1.800537e-001
-2.906189e-001	2.014160e-001
-2.891922e-001	2.105713e-001
-2.877655e-001	2.014160e-001
-2.863389e-001	1.815796e-001
-2.849122e-001	2.120972e-001
-2.834856e-001	2.044678e-001
-2.820589e-001	1.892090e-001
-2.806323e-001	2.258301e-001
-2.792056e-001	2.105713e-001
-2.777790e-001	2.014160e-001
-2.763523e-001	1.998901e-001
-2.749257e-001	2.380371e-001
-2.734990e-001	1.953125e-001
-2.720724e-001	1.831055e-001
-2.706457e-001	2.380371e-001
-2.692190e-001	1.892090e-001
-2.677924e-001	1.953125e-001
-2.663657e-001	2.136230e-001
-2.649391e-001	1.663208e-001
-2.635124e-001	2.151489e-001
-2.620858e-001	2.151489e-001
-2.606591e-001	2.029419e-001
-2.592325e-001	2.014160e-001
-2.578058e-001	1.724243e-001
-2.563792e-001	2.014160e-001
-2.549525e-001	2.059937e-001
-2.535259e-001	1.708984e-001
-2.520992e-001	1.953125e-001
-2.506725e-001	2.227783e-001
-2.492459e-001	2.227783e-001
-2.478192e-001	1.754761e-001
-2.463926e-001	1.846313e-001
-2.449659e-001	2.151489e-001
-2.435393e-001	2.212524e-001
-2.421126e-001	1.800537e-001
-2.406860e-001	1.937866e-001
-2.392593e-001	1.861572e-001
-2.378327e-001	2.151489e-001
-2.364060e-001	2.105713e-001
-2.349793e-001	2.029419e-001
-2.335527e-001	1.953125e-001
-2.321261e-001	1.922607e-001
-2.306994e-001	2.029419e-001
-2.292728e-001	1.953125e-001
-2.278461e-001	2.182007e-001
-2.264194e-001	1.983643e-001
-2.249928e-001	2.075195e-001
-2.235661e-001	2.410889e-001
-2.221395e-001	2.151489e-001
-2.207128e-001	1.922607e-001
-2.192862e-001	1.846313e-001
-2.178595e-001	1.632690e-001
-2.164329e-001	1.983643e-001
-2.150062e-001	1.861572e-001
-2.135795e-001	1.922607e-001
-2.121529e-001	1.831055e-001
-2.107262e-001	1.876831e-001
-2.092996e-001	1.907349e-001
-2.078729e-001	1.998901e-001
-2.064463e-001	1.632690e-001
-2.050196e-001	1.937866e-001
-2.035929e-001	2.014160e-001
-2.021663e-001	1.953125e-001
-2.007396e-001	2.197266e-001
-1.993130e-001	1.571655e-001
-1.978864e-001	1.861572e-001
-1.964597e-001	1.495361e-001
-1.950331e-001	1.617432e-001
-1.936064e-001	1.953125e-001
-1.921798e-001	1.663208e-001
-1.907531e-001	1.861572e-001
-1.893264e-001	1.663208e-001
-1.878998e-001	1.846313e-001
-1.864731e-001	1.937866e-001
-1.850465e-001	1.953125e-001
-1.836198e-001	1.388550e-001
-1.821931e-001	1.510620e-001
-1.807665e-001	2.014160e-001
-1.793398e-001	1.754761e-001
-1.779132e-001	1.632690e-001
-1.764865e-001	1.510620e-001
-1.750599e-001	1.800537e-001
-1.736332e-001	1.678467e-001
-1.722066e-001	1.617432e-001
-1.707799e-001	1.754761e-001
-1.693532e-001	1.800537e-001
-1.679266e-001	1.983643e-001
-1.664999e-001	1.907349e-001
-1.650733e-001	1.602173e-001
-1.636467e-001	1.693726e-001
-1.622200e-001	1.998901e-001
-1.607934e-001	1.647949e-001
-1.593667e-001	1.647949e-001
-1.579401e-001	1.480103e-001
-1.565134e-001	1.586914e-001
-1.550867e-001	1.556396e-001
-1.536601e-001	1.785278e-001
-1.522334e-001	1.541138e-001
-1.508068e-001	1.785278e-001
-1.493801e-001	1.541138e-001
-1.479535e-001	1.602173e-001
-1.465268e-001	1.480103e-001
-1.451001e-001	1.556396e-001
-1.436735e-001	1.739502e-001
-1.422468e-001	1.495361e-001
-1.408202e-001	1.983643e-001
-1.393935e-001	1.510620e-001
-1.379669e-001	1.663208e-001
-1.365402e-001	1.953125e-001
-1.351136e-001	1.617432e-001
-1.336869e-001	1.815796e-001
-1.322602e-001	1.724243e-001
-1.308336e-001	1.617432e-001
-1.294069e-001	1.678467e-001
-1.279803e-001	1.739502e-001
-1.265537e-001	1.571655e-001
-1.251270e-001	1.525879e-001
-1.237004e-001	1.617432e-001
-1.222737e-001	1.785278e-001
-1.208470e-001	1.571655e-001
-1.194204e-001	1.800537e-001
-1.179937e-001	1.861572e-001
-1.165671e-001	1.480103e-001
-1.151404e-001	1.586914e-001
-1.137138e-001	1.220703e-001
-1.122871e-001	1.556396e-001
-1.108605e-001	1.800537e-001
-1.094338e-001	1.815796e-001
-1.080071e-001	1.525879e-001
-1.065805e-001	1.449585e-001
-1.051538e-001	1.525879e-001
-1.037272e-001	1.281738e-001
-1.023005e-001	1.480103e-001
-1.008739e-001	1.373291e-001
-9.944720e-002	1.510620e-001
-9.802054e-002	1.358032e-001
-9.659389e-002	1.403809e-001
-9.516723e-002	1.342773e-001
-9.374064e-002	1.434326e-001
-9.231398e-002	1.373291e-001
-9.088733e-002	1.541138e-001
-8.946067e-002	1.571655e-001
-8.803401e-002	1.770020e-001
-8.660736e-002	1.358032e-001
-8.518070e-002	1.434326e-001
-8.375404e-002	1.388550e-001
-8.232738e-002	1.281738e-001
-8.090073e-002	1.510620e-001
-7.947407e-002	1.373291e-001
-7.804741e-002	1.342773e-001
-7.662076e-002	1.525879e-001
-7.519410e-002	1.342773e-001
-7.376745e-002	1.449585e-001
-7.234079e-002	1.266479e-001
-7.091413e-002	9.918213e-002
-6.948748e-002	1.312256e-001
-6.806082e-002	1.556396e-001
-6.663416e-002	1.434326e-001
-6.520751e-002	1.327515e-001
-6.378085e-002	1.464844e-001
-6.235419e-002	1.174927e-001
-6.092753e-002	1.525879e-001
-5.950094e-002	1.235962e-001
-5.807429e-002	1.373291e-001
-5.664763e-002	1.205444e-001
-5.522097e-002	1.174927e-001
-5.379432e-002	1.281738e-001
-5.236766e-002	1.419067e-001
-5.094100e-002	1.388550e-001
-4.951435e-002	1.144409e-001
-4.808769e-002	1.296997e-001
-4.666103e-002	1.281738e-001
-4.523438e-002	1.327515e-001
-4.380772e-002	1.266479e-001
-4.238106e-002	1.296997e-001
-4.095441e-002	1.373291e-001
-3.952775e-002	1.296997e-001
-3.810110e-002	1.174927e-001
-3.667444e-002	1.037598e-001
-3.524778e-002	1.312256e-001
-3.382112e-002	1.052856e-001
-3.239447e-002	9.155273e-002
-3.096781e-002	1.281738e-001
-2.954116e-002	1.113892e-001
-2.811450e-002	1.296997e-001
-2.668784e-002	1.220703e-001
-2.526119e-002	1.419067e-001
-2.383459e-002	1.144409e-001
-2.240794e-002	1.037598e-001
-2.098128e-002	1.174927e-001
-1.955462e-002	1.388550e-001
-1.812797e-002	1.327515e-001
-1.670131e-002	1.144409e-001
-1.527465e-002	1.220703e-001
-1.384800e-002	1.205444e-001
-1.242134e-002	1.190186e-001
-1.099468e-002	1.159668e-001
-9.568026e-003	1.144409e-001
-8.141370e-003	1.235962e-001
-6.714713e-003	1.190186e-001
-5.288057e-003	1.037598e-001
-3.861400e-003	1.037598e-001
-2.434744e-003	1.144409e-001
-1.008087e-003	1.129150e-001
4.185696e-004	1.037598e-001
1.845226e-003	1.220703e-001
3.271883e-003	1.190186e-001
4.698539e-003	1.174927e-001
6.125196e-003	1.205444e-001
7.551852e-003	1.159668e-001
8.978509e-003	9.613037e-002
1.040510e-002	1.144409e-001
1.183176e-002	1.052856e-001
1.325841e-002	9.613037e-002
1.468507e-002	1.022339e-001
1.611173e-002	1.235962e-001
1.753838e-002	1.296997e-001
1.896504e-002	9.918213e-002
2.039170e-002	9.460449e-002
2.181836e-002	1.037598e-001
2.324501e-002	9.307861e-002
2.467167e-002	1.083374e-001
2.609832e-002	8.087158e-002
2.752498e-002	1.098633e-001
2.895164e-002	1.098633e-001
3.037830e-002	9.307861e-002
3.180495e-002	9.918213e-002
3.323161e-002	9.460449e-002
3.465826e-002	1.251221e-001
3.608492e-002	8.239746e-002
3.751158e-002	1.144409e-001
3.893823e-002	9.613037e-002
4.036489e-002	1.068115e-001
4.179155e-002	1.022339e-001
4.321820e-002	7.019043e-002
4.464480e-002	1.220703e-001
4.607145e-002	1.296997e-001
4.749811e-002	1.022339e-001
4.892476e-002	9.002686e-002
5.035142e-002	9.765625e-002
5.177808e-002	8.850098e-002
5.320474e-002	8.544922e-002
5.463139e-002	9.307861e-002
5.605805e-002	8.544922e-002
5.748470e-002	9.460449e-002
5.891136e-002	1.022339e-001
6.033802e-002	1.052856e-001
6.176467e-002	8.697510e-002
6.319133e-002	9.460449e-002
6.461799e-002	8.544922e-002
6.604464e-002	8.544922e-002
6.747130e-002	1.022339e-001
6.889796e-002	9.613037e-002
7.032462e-002	9.460449e-002
7.175127e-002	9.765625e-002
7.317793e-002	8.850098e-002
7.460459e-002	9.765625e-002
7.603124e-002	8.697510e-002
7.745790e-002	1.190186e-001
7.888455e-002	1.129150e-001
8.031115e-002	1.022339e-001
8.173780e-002	8.850098e-002
8.316446e-002	8.392334e-002
8.459111e-002	9.307861e-002
8.601777e-002	8.850098e-002
8.744443e-002	1.022339e-001
8.887109e-002	1.113892e-001
9.029775e-002	9.613037e-002
9.172440e-002	7.476807e-002
9.315106e-002	9.002686e-002
9.457771e-002	9.307861e-002
9.600437e-002	1.022339e-001
9.743103e-002	7.171631e-002
9.885768e-002	7.781982e-002
1.002843e-001	1.037598e-001
1.017110e-001	7.629395e-002
1.031377e-001	7.781982e-002
1.045643e-001	7.781982e-002
1.059910e-001	6.408691e-002
1.074176e-001	7.324219e-002
1.088443e-001	8.239746e-002
1.102709e-001	5.950928e-002
1.116976e-001	8.697510e-002
1.131243e-001	7.629395e-002
1.145508e-001	7.934570e-002
1.159775e-001	7.629395e-002
1.174042e-001	5.645752e-002
1.188308e-001	8.239746e-002
1.202575e-001	5.798340e-002
1.216841e-001	8.087158e-002
1.231108e-001	8.697510e-002
1.245374e-001	7.476807e-002
1.259641e-001	5.493164e-002
1.273907e-001	7.476807e-002
1.288174e-001	7.934570e-002
1.302441e-001	9.155273e-002
1.316707e-001	9.155273e-002
1.330974e-001	6.713867e-002
1.345240e-001	7.476807e-002
1.359507e-001	5.645752e-002
1.373773e-001	5.340576e-002
1.388040e-001	8.087158e-002
1.402307e-001	5.340576e-002
1.416573e-001	3.967285e-002
1.430840e-001	6.713867e-002
1.445106e-001	5.950928e-002
1.459373e-001	5.493164e-002
1.473639e-001	5.035400e-002
1.487906e-001	6.256104e-002
1.502172e-001	4.730225e-002
1.516438e-001	6.256104e-002
1.530705e-001	5.340576e-002
1.544972e-001	5.187988e-002
1.559238e-001	5.950928e-002
1.573505e-001	5.950928e-002
1.587771e-001	6.408691e-002
1.602038e-001	7.019043e-002
1.616304e-001	6.408691e-002
1.630571e-001	5.035400e-002
1.644838e-001	4.119873e-002
1.659104e-001	5.035400e-002
1.673371e-001	5.035400e-002
1.687637e-001	5.950928e-002
1.701904e-001	6.866455e-002
1.716170e-001	6.561279e-002
1.730437e-001	6.103516e-002
1.744704e-001	7.324219e-002
1.758970e-001	5.493164e-002
1.773237e-001	4.730225e-002
1.787503e-001	5.493164e-002
1.801770e-001	5.950928e-002
1.816036e-001	5.340576e-002
1.830303e-001	5.645752e-002
1.844569e-001	6.103516e-002
1.858835e-001	5.187988e-002
1.873102e-001	5.340576e-002
1.887369e-001	7.171631e-002
1.901635e-001	6.713867e-002
1.915902e-001	5.340576e-002
1.930168e-001	6.256104e-002
1.944435e-001	6.561279e-002
1.958701e-001	6.103516e-002
1.972968e-001	5.645752e-002
1.987235e-001	5.187988e-002
2.001501e-001	6.866455e-002
2.015768e-001	4.425049e-002
2.030034e-001	6.103516e-002
2.044301e-001	5.493164e-002
2.058567e-001	4.730225e-002
2.072834e-001	3.356934e-002
2.087100e-001	5.493164e-002
2.101367e-001	4.882813e-002
2.115634e-001	5.035400e-002
2.129900e-001	4.577637e-002
2.144167e-001	6.103516e-002
2.158433e-001	4.730225e-002
2.172700e-001	5.798340e-002
2.186966e-001	3.662109e-002
2.201232e-001	6.408691e-002
2.215499e-001	5.950928e-002
2.229766e-001	4.425049e-002
2.244032e-001	4.882813e-002
2.258299e-001	4.425049e-002
2.272565e-001	4.730225e-002
2.286832e-001	3.814697e-002
2.301098e-001	4.577637e-002
2.315365e-001	5.035400e-002
2.329631e-001	5.645752e-002
2.343898e-001	5.340576e-002
2.358165e-001	5.187988e-002
2.372431e-001	6.103516e-002
2.386698e-001	5.645752e-002
2.400964e-001	5.340576e-002
2.415231e-001	4.425049e-002
2.429497e-001	4.730225e-002
2.443764e-001	6.103516e-002
2.458031e-001	5.645752e-002
2.472297e-001	4.272461e-002
2.486564e-001	5.187988e-002
2.500830e-001	5.187988e-002
2.515097e-001	5.340576e-002
2.529363e-001	5.340576e-002
2.543629e-001	4.577637e-002
2.557896e-001	5.645752e-002
2.572162e-001	4.730225e-002
2.586429e-001	5.798340e-002
2.600696e-001	4.882813e-002
2.614962e-001	5.950928e-002
2.629229e-001	4.119873e-002
2.643495e-001	4.730225e-002
2.657762e-001	4.730225e-002
2.672028e-001	5.187988e-002
2.686295e-001	5.340576e-002
2.700561e-001	5.035400e-002
2.714828e-001	5.645752e-002
2.729095e-001	5.493164e-002
2.743361e-001	3.967285e-002
2.757628e-001	5.645752e-002
2.771894e-001	4.882813e-002
2.786161e-001	5.798340e-002
2.800427e-001	5.340576e-002
2.814694e-001	7.019043e-002
2.828961e-001	6.256104e-002
2.843227e-001	7.019043e-002
2.857494e-001	6.561279e-002
2.871760e-001	5.645752e-002
2.886026e-001	5.187988e-002
2.900293e-001	4.272461e-002
2.914559e-001	4.882813e-002
2.928826e-001	5.035400e-002
2.943092e-001	5.493164e-002
2.957359e-001	6.256104e-002
2.971626e-001	4.577637e-002
2.985892e-001	5.187988e-002
3.000159e-001	5.340576e-002
3.014425e-001	4.119873e-002
3.028693e-001	4.272461e-002
3.042958e-001	6.713867e-002
3.057224e-001	4.882813e-002
3.071492e-001	4.730225e-002
3.085757e-001	4.272461e-002
3.100025e-001	4.425049e-002
3.114291e-001	4.730225e-002
3.128558e-001	5.187988e-002
3.142824e-001	5.187988e-002
3.157091e-001	4.577637e-002
3.171357e-001	4.730225e-002
3.185624e-001	3.662109e-002
3.199890e-001	6.256104e-002
3.214157e-001	4.730225e-002
3.228423e-001	4.882813e-002
3.242691e-001	3.967285e-002
3.256956e-001	5.340576e-002
3.271224e-001	4.272461e-002
3.285489e-001	5.493164e-002
3.299757e-001	5.035400e-002
3.314022e-001	3.204346e-002
3.328290e-001	3.204346e-002
3.342556e-001	3.509521e-002
3.356823e-001	4.577637e-002
3.371089e-001	3.662109e-002
3.385356e-001	3.662109e-002
3.399622e-001	3.814697e-002
3.413888e-001	2.288818e-002
3.428155e-001	5.645752e-002
3.442421e-001	4.272461e-002
3.456688e-001	5.493164e-002
3.470954e-001	5.493164e-002
3.485221e-001	3.662109e-002
3.499487e-001	3.356934e-002
3.513755e-001	3.509521e-002
3.528020e-001	3.509521e-002
3.542288e-001	3.967285e-002
3.556553e-001	3.356934e-002
3.570821e-001	5.798340e-002
3.585087e-001	6.103516e-002
3.599354e-001	3.509521e-002
3.613620e-001	3.814697e-002
3.627887e-001	4.119873e-002
3.642153e-001	3.509521e-002
3.656420e-001	4.119873e-002
3.670686e-001	4.119873e-002
3.684953e-001	4.730225e-002
3.699219e-001	4.425049e-002
3.713486e-001	4.882813e-002
3.727752e-001	4.882813e-002
3.742020e-001	4.272461e-002
3.756286e-001	2.899170e-002
3.770551e-001	4.730225e-002
3.784819e-001	3.204346e-002
3.799084e-001	3.814697e-002
3.813352e-001	3.509521e-002
3.827618e-001	4.272461e-002
3.841885e-001	4.577637e-002
3.856151e-001	3.814697e-002
3.870418e-001	3.356934e-002
3.884684e-001	3.662109e-002
3.898951e-001	3.662109e-002
3.913217e-001	3.967285e-002
3.927484e-001	4.119873e-002
3.941750e-001	3.814697e-002
3.956017e-001	2.899170e-002
3.970283e-001	4.425049e-002
3.984551e-001	4.730225e-002
3.998817e-001	2.746582e-002
4.013084e-001	2.899170e-002
4.027350e-001	4.730225e-002
4.041617e-001	2.899170e-002
4.055883e-001	3.356934e-002
4.070150e-001	3.662109e-002
4.084416e-001	3.204346e-002
4.098682e-001	2.899170e-002
4.112949e-001	3.356934e-002
4.127215e-001	2.593994e-002
4.141482e-001	3.814697e-002
4.155748e-001	3.051758e-002
4.170015e-001	3.814697e-002
4.184281e-001	3.967285e-002
4.198548e-001	3.204346e-002
4.212814e-001	2.593994e-002
4.227082e-001	3.814697e-002
4.241348e-001	3.662109e-002
4.255615e-001	4.272461e-002
4.269881e-001	2.593994e-002
4.284148e-001	3.967285e-002
4.298414e-001	3.356934e-002
4.312681e-001	4.119873e-002
4.326947e-001	3.204346e-002
4.341214e-001	3.204346e-002
4.355480e-001	2.288818e-002
4.369747e-001	3.509521e-002
4.384013e-001	3.051758e-002
4.398280e-001	4.577637e-002
4.412546e-001	3.967285e-002
4.426813e-001	2.136230e-002
4.441079e-001	3.509521e-002
4.455345e-001	3.814697e-002
4.469613e-001	2.288818e-002
4.483879e-001	4.119873e-002
4.498146e-001	3.204346e-002
4.512412e-001	2.441406e-002
4.526679e-001	2.746582e-002
4.540945e-001	1.831055e-002
4.555212e-001	3.356934e-002
4.569478e-001	4.119873e-002
4.583745e-001	3.509521e-002
4.598011e-001	2.441406e-002
4.612278e-001	2.288818e-002
4.626544e-001	2.441406e-002
4.640811e-001	1.678467e-002
4.655077e-001	2.136230e-002
4.669344e-001	1.831055e-002
4.683610e-001	2.746582e-002
4.697878e-001	3.356934e-002
4.712143e-001	2.899170e-002
4.726411e-001	2.746582e-002
4.740677e-001	2.593994e-002
4.754944e-001	2.899170e-002
4.769210e-001	4.577637e-002
4.783477e-001	3.204346e-002
4.797743e-001	3.356934e-002
4.812009e-001	2.441406e-002
4.826276e-001	3.051758e-002
4.840542e-001	2.441406e-002
4.854809e-001	2.136230e-002
4.869075e-001	3.814697e-002
4.883343e-001	3.662109e-002
4.897608e-001	2.593994e-002
4.911876e-001	3.204346e-002
4.926142e-001	1.983643e-002
4.940409e-001	3.509521e-002
4.954675e-001	2.136230e-002
4.968942e-001	3.051758e-002
4.983208e-001	2.899170e-002
4.997475e-001	2.593994e-002
5.011741e-001	2.441406e-002
5.026008e-001	2.288818e-002
5.040274e-001	2.136230e-002
5.054541e-001	2.746582e-002
5.068807e-001	2.441406e-002
5.083074e-001	2.746582e-002
5.097340e-001	3.051758e-002
5.111607e-001	3.051758e-002
5.125873e-001	2.441406e-002
5.140141e-001	2.746582e-002
5.154407e-001	3.662109e-002
5.168673e-001	3.204346e-002
5.182940e-001	2.746582e-002
5.197206e-001	1.983643e-002
5.211473e-001	2.441406e-002
5.225739e-001	2.288818e-002
5.240006e-001	2.136230e-002
5.254272e-001	3.051758e-002
5.268539e-001	2.441406e-002
5.282805e-001	1.983643e-002
5.297072e-001	2.441406e-002
5.311338e-001	2.746582e-002
5.325605e-001	3.967285e-002
5.339871e-001	1.831055e-002
5.354138e-001	1.525879e-002
5.368404e-001	1.525879e-002
5.382672e-001	2.593994e-002
5.396938e-001	2.136230e-002
5.411205e-001	2.288818e-002
5.425471e-001	2.746582e-002
5.439738e-001	2.746582e-002
5.454004e-001	3.204346e-002
5.468271e-001	2.288818e-002
5.482537e-001	1.983643e-002
5.496803e-001	1.831055e-002
5.511070e-001	3.204346e-002
5.525336e-001	1.525879e-002
5.539603e-001	2.136230e-002
5.553869e-001	1.678467e-002
5.568136e-001	2.899170e-002
5.582402e-001	2.746582e-002
5.596669e-001	1.831055e-002
5.610935e-001	2.136230e-002
5.625203e-001	1.983643e-002
5.639469e-001	2.746582e-002
5.653736e-001	1.525879e-002
5.668002e-001	3.356934e-002
5.682269e-001	2.746582e-002
5.696535e-001	1.831055e-002
5.710802e-001	2.136230e-002
5.725068e-001	1.373291e-002
5.739335e-001	3.814697e-002
5.753601e-001	2.593994e-002
5.767868e-001	1.525879e-002
5.782134e-001	1.831055e-002
5.796401e-001	2.746582e-002
5.810667e-001	1.525879e-002
5.824934e-001	3.204346e-002
5.839200e-001	2.441406e-002
5.853466e-001	1.831055e-002
5.867734e-001	2.288818e-002
5.882000e-001	2.288818e-002
5.896267e-001	2.288818e-002
5.910533e-001	3.051758e-002
5.924800e-001	3.204346e-002
5.939066e-001	2.136230e-002
5.953333e-001	1.678467e-002
5.967599e-001	3.204346e-002
5.981866e-001	3.662109e-002
5.996132e-001	2.441406e-002
6.010399e-001	2.593994e-002
6.024665e-001	2.593994e-002
6.038932e-001	1.678467e-002
6.053198e-001	2.746582e-002
6.067465e-001	1.373291e-002
6.081731e-001	2.746582e-002
6.095999e-001	1.525879e-002
6.110265e-001	2.288818e-002
6.124532e-001	2.288818e-002
6.138798e-001	1.831055e-002
6.153065e-001	2.136230e-002
6.167331e-001	3.051758e-002
6.181598e-001	2.288818e-002
6.195864e-001	1.220703e-002
6.210130e-001	1.678467e-002
6.224397e-001	2.288818e-002
6.238663e-001	1.983643e-002
6.252930e-001	2.136230e-002
6.267196e-001	2.593994e-002
6.281463e-001	2.136230e-002
6.295729e-001	1.373291e-002
6.309996e-001	1.983643e-002
6.324262e-001	1.678467e-002
6.338529e-001	2.288818e-002
6.352795e-001	1.525879e-002
6.367063e-001	1.831055e-002
6.381329e-001	6.103516e-003
6.395596e-001	1.220703e-002
6.409862e-001	2.136230e-002
6.424129e-001	1.525879e-002
6.438395e-001	1.831055e-002
6.452662e-001	1.220703e-002
6.466928e-001	1.068115e-002
6.481195e-001	3.051758e-002
6.495461e-001	1.831055e-002
6.509728e-001	1.525879e-002
6.523994e-001	2.746582e-002
6.538260e-001	1.220703e-002
6.552527e-001	1.068115e-002
6.566793e-001	2.441406e-002
6.581060e-001	2.593994e-002
6.595326e-001	1.220703e-002
6.609594e-001	1.831055e-002
6.623860e-001	1.983643e-002
6.638127e-001	2.593994e-002
6.652393e-001	1.983643e-002
6.666660e-001	1.220703e-002
6.680926e-001	2.136230e-002
6.695193e-001	1.678467e-002
6.709459e-001	1.068115e-002
6.723726e-001	1.220703e-002
6.737992e-001	2.441406e-002
6.752259e-001	1.678467e-002
6.766525e-001	2.288818e-002
6.780792e-001	1.831055e-002
6.795058e-001	9.155273e-003
6.809325e-001	2.899170e-002
6.823591e-001	1.678467e-002
6.837859e-001	2.136230e-002
6.852125e-001	1.678467e-002
6.866392e-001	1.831055e-002
6.880658e-001	1.983643e-002
6.894924e-001	1.678467e-002
6.909191e-001	2.593994e-002
6.923457e-001	1.678467e-002
6.937724e-001	2.746582e-002
6.951990e-001	2.441406e-002
6.966257e-001	1.525879e-002
6.980523e-001	1.220703e-002
6.994790e-001	1.068115e-002
7.009056e-001	9.155273e-003
7.023323e-001	1.678467e-002
7.037589e-001	1.373291e-002
7.051856e-001	1.525879e-002
7.066122e-001	2.746582e-002
7.080390e-001	2.441406e-002
7.094656e-001	2.136230e-002
7.108923e-001	1.525879e-002
7.123189e-001	1.831055e-002
7.137456e-001	1.831055e-002
7.151722e-001	1.831055e-002
7.165989e-001	1.220703e-002
7.180255e-001	1.525879e-002
7.194522e-001	1.678467e-002
7.208788e-001	2.136230e-002
7.223055e-001	1.983643e-002
7.237321e-001	2.441406e-002
7.251587e-001	1.373291e-002
7.265854e-001	1.831055e-002
7.280120e-001	1.678467e-002
7.294387e-001	1.220703e-002
7.308653e-001	1.068115e-002
7.322921e-001	1.525879e-002
7.337187e-001	1.525879e-002
7.351454e-001	1.983643e-002
7.365720e-001	1.678467e-002
7.379987e-001	9.155273e-003
7.394253e-001	1.678467e-002
7.408520e-001	9.155273e-003
7.422786e-001	1.525879e-002
7.437053e-001	1.831055e-002
7.451319e-001	1.983643e-002
7.465586e-001	1.525879e-002
7.479852e-001	1.983643e-002
7.494119e-001	1.373291e-002
7.508385e-001	1.220703e-002
7.522652e-001	1.373291e-002
7.536918e-001	1.831055e-002
7.551185e-001	1.525879e-002
7.565451e-001	1.220703e-002
7.579717e-001	1.373291e-002
7.593985e-001	1.068115e-002
7.608251e-001	2.746582e-002
7.622518e-001	2.593994e-002
7.636784e-001	1.831055e-002
7.651051e-001	2.288818e-002
7.665317e-001	1.831055e-002
7.679584e-001	2.136230e-002
7.693850e-001	1.678467e-002
7.708117e-001	2.136230e-002
7.722383e-001	1.831055e-002
7.736650e-001	1.373291e-002
7.750916e-001	1.068115e-002
7.765183e-001	1.068115e-002
7.779449e-001	1.831055e-002
7.793716e-001	2.288818e-002
7.807982e-001	1.983643e-002
7.822250e-001	1.831055e-002
7.836516e-001	1.983643e-002
7.850783e-001	1.525879e-002
7.865049e-001	1.373291e-002
7.879316e-001	1.525879e-002
7.893582e-001	1.373291e-002
7.907849e-001	1.831055e-002
7.922115e-001	1.525879e-002
7.936381e-001	1.983643e-002
7.950648e-001	1.678467e-002
7.964914e-001	7.629395e-003
7.979181e-001	1.373291e-002
7.993447e-001	1.525879e-002
8.007714e-001	1.525879e-002
8.021980e-001	1.678467e-002
8.036247e-001	1.983643e-002
8.050513e-001	1.678467e-002
8.064781e-001	1.068115e-002
8.079047e-001	1.068115e-002
8.093314e-001	1.678467e-002
8.107580e-001	1.678467e-002
8.121847e-001	1.525879e-002
8.136113e-001	1.831055e-002
8.150380e-001	1.678467e-002
8.164646e-001	2.136230e-002
8.178913e-001	2.288818e-002
8.193179e-001	1.831055e-002
8.207446e-001	1.983643e-002
8.221712e-001	1.373291e-002
8.235979e-001	2.136230e-002
8.250245e-001	1.068115e-002
8.264512e-001	1.678467e-002
8.278778e-001	1.525879e-002
8.293044e-001	3.204346e-002
8.307312e-001	2.136230e-002
8.321578e-001	1.373291e-002
8.335845e-001	1.525879e-002
8.350111e-001	2.441406e-002
8.364378e-001	1.220703e-002
8.378644e-001	3.204346e-002
8.392911e-001	1.678467e-002
8.407177e-001	3.662109e-002
8.421444e-001	3.051758e-002
8.435710e-001	2.136230e-002
8.449977e-001	2.136230e-002
8.464243e-001	1.220703e-002
8.478510e-001	1.525879e-002
8.492776e-001	1.525879e-002
8.507043e-001	1.525879e-002
8.521309e-001	2.746582e-002
8.535577e-001	2.899170e-002
8.549843e-001	2.288818e-002
8.564110e-001	1.831055e-002
8.578376e-001	1.373291e-002
8.592643e-001	1.373291e-002
8.606909e-001	1.983643e-002
8.621175e-001	2.441406e-002
8.635442e-001	1.373291e-002
8.649708e-001	1.831055e-002
8.663975e-001	2.288818e-002
8.678241e-001	1.068115e-002
8.692508e-001	2.136230e-002
8.706774e-001	1.831055e-002
8.721041e-001	1.678467e-002
8.735307e-001	1.678467e-002
8.749574e-001	1.373291e-002
8.763840e-001	1.525879e-002
8.778107e-001	9.155273e-003
8.792373e-001	1.831055e-002
8.806641e-001	1.373291e-002
8.820907e-001	1.678467e-002
8.835174e-001	1.983643e-002
8.849440e-001	1.220703e-002
8.863707e-001	1.983643e-002
8.877973e-001	2.899170e-002
8.892241e-001	2.593994e-002
8.906506e-001	1.678467e-002
8.920774e-001	2.136230e-002
8.935039e-001	2.441406e-002
8.949307e-001	2.288818e-002
8.963572e-001	1.983643e-002
8.977838e-001	1.831055e-002
8.992105e-001	1.983643e-002
9.006371e-001	1.983643e-002
9.020639e-001	2.136230e-002
9.034904e-001	1.983643e-002
9.049172e-001	1.525879e-002
9.063438e-001	3.509521e-002
9.077705e-001	7.629395e-003
9.091971e-001	3.051758e-002
9.106238e-001	2.136230e-002
9.120504e-001	2.136230e-002
9.134772e-001	1.678467e-002
9.149037e-001	1.220703e-002
9.163305e-001	2.136230e-002
9.177570e-001	1.525879e-002
9.191838e-001	3.051758e-002
9.206103e-001	1.373291e-002
9.220371e-001	2.441406e-002
9.234636e-001	2.136230e-002
9.248904e-001	2.899170e-002
9.263170e-001	1.678467e-002
9.277437e-001	2.746582e-002
9.291703e-001	2.593994e-002
9.305970e-001	2.136230e-002
9.320236e-001	2.288818e-002
9.334502e-001	1.373291e-002
9.348769e-001	2.136230e-002
9.363035e-001	2.441406e-002
9.377302e-001	1.831055e-002
9.391568e-001	1.373291e-002
9.405836e-001	1.831055e-002
9.420101e-001	2.593994e-002
9.434369e-001	1.831055e-002
9.448634e-001	2.441406e-002
9.462902e-001	2.136230e-002
9.477168e-001	2.136230e-002
9.491435e-001	1.983643e-002
9.505701e-001	1.983643e-002
9.519968e-001	2.441406e-002
9.534234e-001	1.220703e-002
9.548501e-001	2.288818e-002
9.562767e-001	1.220703e-002
9.577034e-001	3.204346e-002
9.591300e-001	2.136230e-002
9.605567e-001	1.831055e-002
9.619833e-001	2.593994e-002
9.634100e-001	2.136230e-002
9.648367e-001	1.220703e-002
9.662633e-001	2.136230e-002
9.676900e-001	1.068115e-002
9.691165e-001	2.288818e-002
9.705433e-001	1.831055e-002
9.719698e-001	2.593994e-002
9.733966e-001	1.983643e-002
9.748231e-001	2.441406e-002
9.762499e-001	2.136230e-002
9.776765e-001	2.899170e-002
9.791032e-001	1.831055e-002
9.805298e-001	1.525879e-002
9.819565e-001	2.746582e-002
9.833831e-001	2.899170e-002
9.848098e-001	1.983643e-002
9.862364e-001	1.983643e-002
9.876632e-001	1.983643e-002
9.890897e-001	2.441406e-002
9.905165e-001	2.288818e-002
9.919430e-001	1.525879e-002
9.933698e-001	1.983643e-002
9.947963e-001	1.983643e-002
9.962231e-001	2.136230e-002
9.976496e-001	2.441406e-002
9.990764e-001	1.983643e-002
1.000503e+000	1.373291e-002
1.001930e+000	1.220703e-002
1.003356e+000	1.831055e-002
1.004783e+000	1.831055e-002
1.006210e+000	7.629395e-003
1.007636e+000	1.678467e-002
1.009063e+000	1.983643e-002
1.010490e+000	1.983643e-002
1.011916e+000	2.288818e-002
1.013343e+000	2.441406e-002
1.014770e+000	1.831055e-002
1.016196e+000	1.983643e-002
1.017623e+000	9.155273e-003
1.019049e+000	1.220703e-002
1.020476e+000	1.831055e-002
1.021903e+000	2.746582e-002
1.023329e+000	2.593994e-002
1.024756e+000	1.068115e-002
1.026183e+000	1.678467e-002
1.027609e+000	1.678467e-002
1.029036e+000	2.288818e-002
1.030463e+000	1.525879e-002
1.031889e+000	3.204346e-002
1.033316e+000	1.525879e-002
1.034743e+000	2.288818e-002
1.036169e+000	2.441406e-002
1.037596e+000	1.220703e-002
1.039023e+000	1.983643e-002
1.040449e+000	1.068115e-002
1.041876e+000	1.373291e-002
1.043303e+000	3.356934e-002
1.044729e+000	1.983643e-002
1.046156e+000	1.678467e-002
1.047583e+000	1.525879e-002
1.049009e+000	9.155273e-003
1.050436e+000	2.136230e-002
1.051862e+000	1.831055e-002
1.053289e+000	2.593994e-002
1.054716e+000	7.629395e-003
1.056143e+000	1.678467e-002
1.057569e+000	3.356934e-002
1.058996e+000	1.983643e-002
1.060422e+000	2.746582e-002
1.061849e+000	1.525879e-002
1.063276e+000	1.678467e-002
1.064702e+000	1.678467e-002
1.066129e+000	2.136230e-002
1.067556e+000	1.983643e-002
1.068982e+000	2.593994e-002
1.070409e+000	1.525879e-002
1.071836e+000	1.831055e-002
1.073262e+000	2.288818e-002
1.074689e+000	1.983643e-002
1.076116e+000	1.831055e-002
1.077542e+000	2.593994e-002
1.078969e+000	1.525879e-002
1.080396e+000	1.373291e-002
1.081822e+000	1.678467e-002
1.083249e+000	2.288818e-002
1.084676e+000	1.983643e-002
1.086102e+000	1.373291e-002
1.087529e+000	1.220703e-002
1.088956e+000	2.288818e-002
1.090382e+000	1.983643e-002
1.091809e+000	2.593994e-002
1.093235e+000	1.068115e-002
1.094662e+000	1.831055e-002
1.096089e+000	3.051758e-002
1.097516e+000	1.983643e-002
1.098942e+000	1.068115e-002
1.100369e+000	2.288818e-002
1.101795e+000	1.983643e-002
1.103222e+000	2.288818e-002
1.104649e+000	7.629395e-003
1.106075e+000	1.068115e-002
1.107502e+000	1.220703e-002
1.108929e+000	1.525879e-002
1.110355e+000	7.629395e-003
1.111782e+000	1.525879e-002
1.113209e+000	1.373291e-002
1.114635e+000	1.068115e-002
1.116062e+000	1.373291e-002
1.117489e+000	1.068115e-002
1.118915e+000	1.220703e-002
1.120342e+000	1.678467e-002
1.121769e+000	1.678467e-002
1.123195e+000	1.831055e-002
1.124622e+000	1.220703e-002
1.126048e+000	1.525879e-002
1.127475e+000	1.525879e-002
1.128902e+000	2.746582e-002
1.130329e+000	1.983643e-002
1.131755e+000	1.983643e-002
1.133182e+000	1.373291e-002
1.134608e+000	7.629395e-003
1.136035e+000	2.593994e-002
1.137462e+000	1.068115e-002
1.138888e+000	1.831055e-002
1.140315e+000	2.136230e-002
1.141742e+000	2.288818e-002
1.143168e+000	1.525879e-002
1.144595e+000	7.629395e-003
1.146022e+000	1.373291e-002
1.147448e+000	1.220703e-002
1.148875e+000	1.831055e-002
1.150302e+000	1.068115e-002
1.151728e+000	2.136230e-002
1.153155e+000	1.831055e-002
1.154582e+000	2.136230e-002
1.156008e+000	1.373291e-002
1.157435e+000	1.525879e-002
1.158862e+000	1.983643e-002
1.160288e+000	1.068115e-002
1.161715e+000	1.983643e-002
1.163142e+000	2.593994e-002
1.164568e+000	1.831055e-002
1.165995e+000	1.525879e-002
1.167421e+000	1.068115e-002
1.168848e+000	9.155273e-003
1.170275e+000	2.136230e-002
1.171702e+000	2.441406e-002
1.173128e+000	1.373291e-002
1.174555e+000	2.136230e-002
1.175981e+000	1.068115e-002
1.177408e+000	1.525879e-002
1.178835e+000	1.373291e-002
1.180261e+000	1.983643e-002
1.181688e+000	1.983643e-002
1.183115e+000	1.831055e-002
1.184541e+000	1.983643e-002
1.185968e+000	1.831055e-002
1.187395e+000	1.983643e-002
1.188821e+000	1.525879e-002
1.190248e+000	1.373291e-002
1.191675e+000	2.288818e-002
1.193101e+000	1.220703e-002
1.194528e+000	1.525879e-002
1.195955e+000	1.068115e-002
1.197381e+000	9.155273e-003
1.198808e+000	1.373291e-002
1.200235e+000	9.155273e-003
1.201661e+000	7.629395e-003
1.203088e+000	1.678467e-002
1.204515e+000	1.678467e-002
1.205941e+000	1.525879e-002
1.207368e+000	2.593994e-002
1.208795e+000	1.525879e-002
1.210221e+000	1.678467e-002
1.211648e+000	1.831055e-002
1.213074e+000	7.629395e-003
1.214501e+000	1.220703e-002
1.215928e+000	1.831055e-002
1.217354e+000	1.373291e-002
1.218781e+000	1.525879e-002
1.220208e+000	1.678467e-002
1.221634e+000	6.103516e-003
1.223061e+000	1.068115e-002
1.224488e+000	1.525879e-002
1.225914e+000	1.373291e-002
1.227341e+000	1.373291e-002
1.228768e+000	9.155273e-003
1.230194e+000	2.136230e-002
1.231621e+000	1.525879e-002
1.233048e+000	9.155273e-003
1.234474e+000	7.629395e-003
1.235901e+000	1.678467e-002
1.237328e+000	2.136230e-002
1.238754e+000	1.373291e-002
1.240181e+000	2.136230e-002
1.241607e+000	1.373291e-002
1.243034e+000	1.068115e-002
1.244461e+000	1.831055e-002
1.245887e+000	1.983643e-002
1.247314e+000	1.373291e-002
1.248741e+000	2.136230e-002
1.250167e+000	1.983643e-002
1.251594e+000	1.831055e-002
1.253021e+000	1.831055e-002
1.254447e+000	1.373291e-002
1.255874e+000	2.288818e-002
1.257301e+000	2.288818e-002
1.258727e+000	1.678467e-002
1.260154e+000	1.068115e-002
1.261581e+000	1.678467e-002
1.263007e+000	1.373291e-002
1.264434e+000	2.288818e-002
1.265861e+000	1.525879e-002
1.267287e+000	1.831055e-002
1.268714e+000	1.678467e-002
1.270141e+000	2.288818e-002
1.271567e+000	1.068115e-002
1.272994e+000	2.136230e-002
1.274421e+000	1.525879e-002
1.275847e+000	1.678467e-002
1.277274e+000	1.525879e-002
1.278701e+000	1.068115e-002
1.280127e+000	1.373291e-002
1.281554e+000	2.136230e-002
1.282981e+000	2.136230e-002
1.284407e+000	2.746582e-002
1.285834e+000	1.373291e-002
1.287260e+000	1.525879e-002
1.288687e+000	2.136230e-002
1.290114e+000	3.051758e-002
1.291540e+000	2.746582e-002
1.292967e+000	1.831055e-002
1.294394e+000	1.525879e-002
1.295820e+000	2.441406e-002
1.297247e+000	1.220703e-002
1.298674e+000	1.525879e-002
1.300100e+000	1.525879e-002
1.301527e+000	1.983643e-002
1.302954e+000	9.155273e-003
1.304380e+000	2.136230e-002
1.305807e+000	1.678467e-002
1.307234e+000	1.678467e-002
1.308660e+000	1.678467e-002
1.310087e+000	1.525879e-002
1.311514e+000	1.983643e-002
1.312940e+000	1.831055e-002
1.314367e+000	2.288818e-002
1.315793e+000	1.831055e-002
1.317220e+000	1.983643e-002
1.318647e+000	1.678467e-002
1.320073e+000	1.220703e-002
1.321500e+000	7.629395e-003
1.322927e+000	1.525879e-002
1.324353e+000	1.373291e-002
1.325780e+000	1.983643e-002
1.327207e+000	1.831055e-002
1.328633e+000	1.068115e-002
1.330060e+000	1.220703e-002
1.331487e+000	1.525879e-002
1.332913e+000	2.288818e-002
1.334340e+000	9.155273e-003
1.335767e+000	1.068115e-002
1.337193e+000	1.525879e-002
1.338620e+000	1.373291e-002
1.340047e+000	2.441406e-002
1.341473e+000	9.155273e-003
1.342900e+000	1.068115e-002
1.344327e+000	1.373291e-002
1.345753e+000	9.155273e-003
1.347180e+000	2.136230e-002
1.348607e+000	1.068115e-002
1.350033e+000	9.155273e-003
1.351460e+000	2.593994e-002
1.352886e+000	1.220703e-002
1.354313e+000	1.525879e-002
1.355740e+000	1.525879e-002
1.357167e+000	1.220703e-002
1.358593e+000	1.068115e-002
1.360020e+000	1.068115e-002
1.361446e+000	1.373291e-002
1.362873e+000	7.629395e-003
1.364300e+000	1.068115e-002
1.365726e+000	7.629395e-003
1.367153e+000	1.678467e-002
1.368580e+000	7.629395e-003
1.370006e+000	7.629395e-003
1.371433e+000	1.678467e-002
1.372860e+000	1.373291e-002
1.374286e+000	1.373291e-002
1.375713e+000	1.525879e-002
1.377140e+000	7.629395e-003
1.378566e+000	1.525879e-002
1.379993e+000	1.831055e-002
1.381420e+000	9.155273e-003
1.382846e+000	1.068115e-002
1.384273e+000	6.103516e-003
1.385700e+000	1.220703e-002
1.387126e+000	7.629395e-003
1.388553e+000	1.831055e-002
1.389979e+000	1.373291e-002
1.391406e+000	1.373291e-002
1.392833e+000	1.831055e-002
1.394260e+000	1.220703e-002
1.395686e+000	1.373291e-002
1.397113e+000	1.373291e-002
1.398539e+000	1.220703e-002
1.399966e+000	1.525879e-002
1.401393e+000	1.068115e-002
1.402819e+000	1.525879e-002
1.404246e+000	1.220703e-002
1.405673e+000	9.155273e-003
1.407099e+000	2.288818e-002
1.408526e+000	1.678467e-002
1.409953e+000	1.220703e-002
1.411379e+000	1.831055e-002
1.412806e+000	9.155273e-003
1.414233e+000	1.373291e-002
1.415659e+000	1.068115e-002
1.417086e+000	1.373291e-002
1.418513e+000	1.220703e-002
1.419939e+000	9.155273e-003
1.421366e+000	1.831055e-002
1.422792e+000	1.831055e-002
1.424219e+000	1.678467e-002
1.425646e+000	7.629395e-003
1.427073e+000	1.373291e-002
1.428499e+000	9.155273e-003
1.429926e+000	1.831055e-002
1.431353e+000	2.136230e-002
1.432779e+000	2.288818e-002
1.434206e+000	2.136230e-002
1.435632e+000	9.155273e-003
1.437059e+000	6.103516e-003
1.438486e+000	6.103516e-003
1.439912e+000	1.373291e-002
1.441339e+000	1.220703e-002
1.442766e+000	6.103516e-003
1.444192e+000	6.103516e-003
1.445619e+000	1.068115e-002
1.447046e+000	1.983643e-002
1.448472e+000	9.155273e-003
1.449899e+000	1.373291e-002
1.451326e+000	7.629395e-003
1.452752e+000	2.441406e-002
1.454179e+000	9.155273e-003
1.455605e+000	9.155273e-003
1.457032e+000	1.525879e-002
1.458459e+000	9.155273e-003
1.459886e+000	6.103516e-003
1.461312e+000	1.831055e-002
1.462739e+000	2.136230e-002
1.464166e+000	1.068115e-002
1.465592e+000	9.155273e-003
1.467019e+000	1.220703e-002
1.468445e+000	1.220703e-002
1.469872e+000	7.629395e-003
1.471299e+000	1.525879e-002
1.472725e+000	9.155273e-003
1.474152e+000	1.525879e-002
1.475579e+000	1.068115e-002
1.477006e+000	1.678467e-002
1.478432e+000	1.220703e-002
1.479859e+000	1.068115e-002
1.481285e+000	1.525879e-002
1.482712e+000	7.629395e-003
1.484139e+000	1.373291e-002
1.485565e+000	1.373291e-002
1.486992e+000	1.220703e-002
1.488419e+000	1.678467e-002
1.489845e+000	1.220703e-002
1.491272e+000	9.155273e-003
1.492699e+000	1.373291e-002
1.494125e+000	7.629395e-003
1.495552e+000	1.068115e-002
1.496979e+000	1.068115e-002
1.498405e+000	1.220703e-002
1.499832e+000	1.983643e-002
1.501258e+000	9.155273e-003
1.502685e+000	1.068115e-002
1.504112e+000	1.525879e-002
1.505538e+000	9.155273e-003
1.506965e+000	1.525879e-003
1.508392e+000	1.220703e-002
1.509819e+000	1.068115e-002
1.511245e+000	9.155273e-003
1.512672e+000	1.678467e-002
1.514098e+000	1.525879e-002
1.515525e+000	1.068115e-002
1.516952e+000	1.373291e-002
1.518378e+000	2.288818e-002
1.519805e+000	1.220703e-002
1.521232e+000	3.051758e-003
1.522658e+000	1.678467e-002
1.524085e+000	1.220703e-002
1.525512e+000	1.068115e-002
1.526938e+000	7.629395e-003
1.528365e+000	1.220703e-002
1.529792e+000	1.983643e-002
1.531218e+000	6.103516e-003
1.532645e+000	1.068115e-002
1.534072e+000	1.678467e-002
1.535498e+000	1.373291e-002
1.536925e+000	1.068115e-002
1.538351e+000	1.373291e-002
1.539778e+000	1.220703e-002
1.541205e+000	9.155273e-003
1.542632e+000	1.831055e-002
1.544058e+000	1.525879e-002
1.545485e+000	6.103516e-003
1.546911e+000	3.051758e-003
1.548338e+000	1.831055e-002
1.549765e+000	1.220703e-002
1.551191e+000	1.678467e-002
1.552618e+000	1.373291e-002
1.554045e+000	7.629395e-003
1.555471e+000	7.629395e-003
1.556898e+000	7.629395e-003
1.558325e+000	6.103516e-003
1.559751e+000	9.155273e-003
1.561178e+000	1.373291e-002
1.562605e+000	6.103516e-003
1.564031e+000	1.525879e-002
1.565458e+000	1.068115e-002
1.566885e+000	1.220703e-002
1.568311e+000	7.629395e-003
1.569738e+000	3.051758e-003
1.571164e+000	1.525879e-002
1.572591e+000	1.373291e-002
1.574018e+000	6.103516e-003
1.575445e+000	7.629395e-003
1.576871e+000	4.577637e-003
1.578298e+000	1.373291e-002
1.579725e+000	9.155273e-003
1.581151e+000	9.155273e-003
1.582578e+000	3.051758e-003
1.584004e+000	4.577637e-003
1.585431e+000	1.220703e-002
1.586858e+000	6.103516e-003
1.588284e+000	1.068115e-002
1.589711e+000	7.629395e-003
1.591138e+000	7.629395e-003
1.592564e+000	7.629395e-003
1.593991e+000	1.220703e-002
1.595418e+000	7.629395e-003
1.596844e+000	4.577637e-003
1.598271e+000	1.068115e-002
1.599698e+000	3.051758e-003
1.601124e+000	4.577637e-003
1.602551e+000	1.220703e-002
1.603977e+000	6.103516e-003
1.605404e+000	4.577637e-003
1.606831e+000	7.629395e-003
1.608258e+000	9.155273e-003
1.609684e+000	4.577637e-003
1.611111e+000	7.629395e-003
1.612538e+000	1.068115e-002
1.613964e+000	4.577637e-003
1.615391e+000	7.629395e-003
1.616817e+000	1.220703e-002
1.618244e+000	1.525879e-002
1.619671e+000	1.525879e-003
1.621097e+000	6.103516e-003
1.622524e+000	1.525879e-003
1.623951e+000	3.051758e-003
1.625378e+000	1.525879e-003
1.626804e+000	4.577637e-003
1.628231e+000	1.068115e-002
1.629658e+000	1.525879e-003
1.631084e+000	3.051758e-003
1.632511e+000	3.051758e-003
1.633937e+000	1.525879e-003
1.635364e+000	4.577637e-003
1.636791e+000	3.051758e-003
1.638217e+000	1.525879e-003
1.639644e+000	4.577637e-003
1.641071e+000	4.577637e-003
1.642497e+000	6.103516e-003
1.643924e+000	6.103516e-003
1.645351e+000	7.629395e-003
1.646777e+000	6.103516e-003
1.648204e+000	1.525879e-003
1.649631e+000	4.577637e-003
1.651057e+000	6.103516e-003
1.652484e+000	1.525879e-003
1.653910e+000	0.000000e+000
1.655337e+000	3.051758e-003
1.656764e+000	4.577637e-003
1.658191e+000	1.525879e-003
1.659617e+000	3.051758e-003
1.661044e+000	6.103516e-003
1.662470e+000	1.525879e-003
1.663897e+000	1.525879e-003
1.665324e+000	4.577637e-003
1.666750e+000	3.051758e-003
1.668177e+000	1.525879e-003
1.669604e+000	3.051758e-003
1.671030e+000	0.000000e+000
1.672457e+000	4.577637e-003
1.673884e+000	4.577637e-003
1.675310e+000	0.000000e+000
1.676737e+000	3.051758e-003
1.678164e+000	1.068115e-002
1.679590e+000	6.103516e-003
1.681017e+000	3.051758e-003
1.682444e+000	1.525879e-003
1.683870e+000	6.103516e-003
1.685297e+000	1.525879e-003
1.686724e+000	1.525879e-003
1.688150e+000	1.525879e-003
1.689577e+000	1.525879e-003
1.691004e+000	3.051758e-003
1.692430e+000	0.000000e+000
1.693857e+000	3.051758e-003
1.695284e+000	1.525879e-003
1.696710e+000	0.000000e+000
1.698137e+000	1.525879e-003
1.699563e+000	3.051758e-003
1.700990e+000	3.051758e-003
1.702417e+000	1.525879e-003
1.703843e+000	6.103516e-003
1.705270e+000	3.051758e-003
1.706697e+000	1.525879e-003
1.708123e+000	0.000000e+000
1.709550e+000	3.051758e-003
1.710977e+000	4.577637e-003
1.712403e+000	7.629395e-003
1.713830e+000	3.051758e-003
1.715257e+000	3.051758e-003
1.716683e+000	1.525879e-003
1.718110e+000	4.577637e-003
1.719536e+000	0.000000e+000
1.720963e+000	3.051758e-003
1.722390e+000	0.000000e+000
1.723817e+000	1.525879e-003
1.725243e+000	3.051758e-003
1.726670e+000	3.051758e-003
1.728097e+000	1.525879e-003
1.729523e+000	1.525879e-003
1.730950e+000	4.577637e-003
1.732377e+000	3.051758e-003
1.733803e+000	0.000000e+000
1.735230e+000	6.103516e-003
1.736656e+000	3.051758e-003
1.738083e+000	4.577637e-003
1.739510e+000	0.000000e+000
1.740936e+000	4.577637e-003
1.742363e+000	3.051758e-003
1.743790e+000	1.525879e-003
1.745216e+000	0.000000e+000
1.746643e+000	1.525879e-003
1.748070e+000	0.000000e+000
1.749496e+000	3.051758e-003
1.750923e+000	4.577637e-003
1.752350e+000	3.051758e-003
1.753776e+000	0.000000e+000
1.755203e+000	0.000000e+000
1.756630e+000	4.577637e-003
1.758056e+000	0.000000e+000
1.759483e+000	1.525879e-003
1.760910e+000	4.577637e-003
1.762336e+000	4.577637e-003
1.763763e+000	3.051758e-003
1.765189e+000	3.051758e-003
1.766616e+000	6.103516e-003
1.768043e+000	0.000000e+000
1.769469e+000	3.051758e-003
1.770896e+000	1.525879e-003
1.772323e+000	4.577637e-003
1.773749e+000	3.051758e-003
1.775176e+000	3.051758e-003
1.776603e+000	4.577637e-003
1.778030e+000	3.051758e-003
1.779456e+000	1.525879e-003
1.780883e+000	1.525879e-003
1.782309e+000	3.051758e-003
1.783736e+000	3.051758e-003
1.785163e+000	4.577637e-003
1.786589e+000	1.525879e-003
1.788016e+000	1.525879e-003
1.789443e+000	1.525879e-003
1.790869e+000	3.051758e-003
1.792296e+000	4.577637e-003
1.793723e+000	3.051758e-003
1.795149e+000	1.525879e-003
1.796576e+000	9.155273e-003
1.798003e+000	4.577637e-003
1.799429e+000	3.051758e-003
1.800856e+000	1.525879e-003
1.802282e+000	3.051758e-003
1.803709e+000	3.051758e-003
1.805136e+000	3.051758e-003
1.806562e+000	3.051758e-003
1.807989e+000	4.577637e-003
1.809416e+000	3.051758e-003
1.810842e+000	3.051758e-003
1.812269e+000	0.000000e+000
1.813696e+000	1.525879e-003
1.815122e+000	0.000000e+000
1.816549e+000	0.000000e+000
1.817976e+000	3.051758e-003
1.819402e+000	3.051758e-003
1.820829e+000	1.525879e-003
1.822256e+000	1.525879e-003
1.823682e+000	0.000000e+000
1.825109e+000	3.051758e-003
1.826536e+000	4.577637e-003
1.827962e+000	3.051758e-003
1.829389e+000	4.577637e-003
1.830816e+000	1.525879e-003
1.832242e+000	1.525879e-003
1.833669e+000	1.525879e-003
1.835096e+000	1.525879e-003
1.836522e+000	0.000000e+000
1.837949e+000	1.525879e-003
1.839375e+000	1.525879e-003
1.840802e+000	3.051758e-003
1.842229e+000	1.525879e-003
1.843656e+000	3.051758e-003
1.845082e+000	0.000000e+000
1.846509e+000	1.525879e-003
1.847935e+000	3.051758e-003
1.849362e+000	3.051758e-003
1.850789e+000	1.525879e-003
1.852215e+000	0.000000e+000
1.853642e+000	3.051758e-003
1.855069e+000	1.525879e-003
1.856495e+000	0.000000e+000
1.857922e+000	0.000000e+000
1.859349e+000	1.525879e-003
1.860775e+000	3.051758e-003
1.862202e+000	1.525879e-003
1.863629e+000	0.000000e+000
1.865055e+000	1.525879e-003
1.866482e+000	0.000000e+000
1.867909e+000	0.000000e+000
1.869335e+000	3.051758e-003
1.870762e+000	0.000000e+000
1.872188e+000	1.525879e-003
1.873615e+000	0.000000e+000
1.875042e+000	1.525879e-003
1.876469e+000	0.000000e+000
1.877895e+000	3.051758e-003
1.879322e+000	3.051758e-003
1.880749e+000	1.525879e-003
1.882175e+000	1.525879e-003
1.883602e+000	4.577637e-003
1.885028e+000	3.051758e-003
1.886455e+000	0.000000e+000
1.887882e+000	3.051758e-003
1.889308e+000	0.000000e+000
1.890735e+000	1.525879e-003
1.892162e+000	1.525879e-003
1.893588e+000	3.051758e-003
1.895015e+000	0.000000e+000
1.896442e+000	3.051758e-003
1.897868e+000	3.051758e-003
1.899295e+000	4.577637e-003
1.900722e+000	1.525879e-003
1.902148e+000	4.577637e-003
1.903575e+000	4.577637e-003
1.905002e+000	6.103516e-003
1.906428e+000	0.000000e+000
1.907855e+000	0.000000e+000
1.909282e+000	3.051758e-003
1.910708e+000	6.103516e-003
1.912135e+000	4.577637e-003
1.913562e+000	4.577637e-003
1.914988e+000	3.051758e-003
1.916415e+000	1.525879e-003
1.917841e+000	6.103516e-003
1.919268e+000	3.051758e-003
1.920695e+000	6.103516e-003
1.922121e+000	3.051758e-003
1.923548e+000	1.525879e-003
1.924975e+000	7.629395e-003
1.926401e+000	1.525879e-003
1.927828e+000	3.051758e-003
1.929255e+000	1.525879e-003
1.930681e+000	4.577637e-003
1.932108e+000	6.103516e-003
1.933535e+000	1.525879e-003
1.934961e+000	0.000000e+000
1.936388e+000	9.155273e-003
1.937815e+000	4.577637e-003
1.939241e+000	7.629395e-003
1.940668e+000	0.000000e+000
1.942095e+000	4.577637e-003
1.943521e+000	4.577637e-003
1.944948e+000	3.051758e-003
1.946375e+000	7.629395e-003
1.947801e+000	1.525879e-003
1.949228e+000	1.525879e-003
1.950654e+000	0.000000e+000
1.952081e+000	4.577637e-003
1.953508e+000	6.103516e-003
1.954934e+000	1.525879e-003
1.956361e+000	0.000000e+000
1.957788e+000	0.000000e+000
1.959215e+000	3.051758e-003
1.960641e+000	1.525879e-003
1.962068e+000	4.577637e-003
1.963494e+000	6.103516e-003
1.964921e+000	1.525879e-003
1.966348e+000	1.525879e-003
1.967774e+000	0.000000e+000
1.969201e+000	1.525879e-003
1.970628e+000	1.525879e-003
1.972054e+000	0.000000e+000
1.973481e+000	0.000000e+000
1.974908e+000	0.000000e+000
1.976334e+000	1.525879e-003
1.977761e+000	3.051758e-003
1.979188e+000	3.051758e-003
1.980614e+000	3.051758e-003
1.982041e+000	3.051758e-003
1.983467e+000	0.000000e+000
1.984894e+000	6.103516e-003
1.986321e+000	1.525879e-003
1.987748e+000	1.525879e-003
1.989174e+000	1.525879e-003
1.990601e+000	1.525879e-003
1.992028e+000	1.525879e-003
1.993454e+000	0.000000e+000
1.994881e+000	1.525879e-003
1.996307e+000	6.103516e-003
1.997734e+000	0.000000e+000
1.999161e+000	0.000000e+000
2.000587e+000	0.000000e+000
2.002014e+000	1.525879e-003
2.003441e+000	0.000000e+000
2.004867e+000	1.525879e-003
2.006294e+000	4.577637e-003
2.007721e+000	1.525879e-003
2.009147e+000	3.051758e-003
2.010574e+000	0.000000e+000
2.012001e+000	0.000000e+000
2.013427e+000	3.051758e-003
2.014854e+000	3.051758e-003
2.016281e+000	0.000000e+000
2.017707e+000	3.051758e-003
2.019134e+000	1.525879e-003
2.020560e+000	0.000000e+000
2.021987e+000	1.525879e-003
2.023414e+000	1.525879e-003
2.024841e+000	3.051758e-003
2.026267e+000	3.051758e-003
2.027694e+000	0.000000e+000
2.029120e+000	0.000000e+000
2.030547e+000	0.000000e+000
2.031974e+000	0.000000e+000
2.033401e+000	0.000000e+000
2.034827e+000	0.000000e+000
2.036254e+000	1.525879e-003
2.037680e+000	0.000000e+000
2.039107e+000	3.051758e-003
2.040534e+000	3.051758e-003
2.041960e+000	3.051758e-003
2.043387e+000	1.525879e-003
2.044814e+000	0.000000e+000
2.046241e+000	0.000000e+000
2.047667e+000	0.000000e+000
2.049094e+000	0.000000e+000
2.050520e+000	3.051758e-003
2.051947e+000	1.525879e-003
2.053373e+000	4.577637e-003
2.054800e+000	0.000000e+000
2.056227e+000	3.051758e-003
2.057654e+000	3.051758e-003
2.059080e+000	1.525879e-003
2.060507e+000	0.000000e+000
2.061934e+000	0.000000e+000
2.063360e+000	3.051758e-003
2.064787e+000	3.051758e-003
2.066213e+000	0.000000e+000
2.067640e+000	0.000000e+000
2.069067e+000	1.525879e-003
2.070493e+000	3.051758e-003
2.071920e+000	0.000000e+000
2.073347e+000	6.103516e-003
2.074774e+000	6.103516e-003
2.076200e+000	3.051758e-003
2.077627e+000	1.525879e-003
[truncated: 50 more rows]
