# Supplementary material for: Open-source micro-tensile testers via additive manufacturing for the mechanical characterization of thin films and papers
Source: PLoS One. 2018 May 29;13(5):e0197999. doi: 10.1371/journal.pone.0197999 (PMC5973562; doi:10.1371/journal.pone.0197999)
Supplement: S1 Data — (ZIP) [file pone.0197999.s002.zip › SI2_Data/Demonstration Problem 1/Exp1 Results/Area1 Phase/Area1_0-5turns.txt]

-7.123805e+001	0.000000e+000
-2.475182e+001	1.525879e-003
-2.470640e+001	0.000000e+000
-2.466098e+001	0.000000e+000
-2.461556e+001	0.000000e+000
-2.457014e+001	0.000000e+000
-2.452472e+001	0.000000e+000
-2.447931e+001	0.000000e+000
-2.443389e+001	0.000000e+000
-2.438847e+001	0.000000e+000
-2.434305e+001	0.000000e+000
-2.429763e+001	0.000000e+000
-2.425221e+001	0.000000e+000
-2.420679e+001	0.000000e+000
-2.416138e+001	0.000000e+000
-2.411596e+001	0.000000e+000
-2.407054e+001	0.000000e+000
-2.402512e+001	0.000000e+000
-2.397970e+001	0.000000e+000
-2.393428e+001	0.000000e+000
-2.388886e+001	0.000000e+000
-2.384344e+001	0.000000e+000
-2.379802e+001	0.000000e+000
-2.375261e+001	0.000000e+000
-2.370719e+001	0.000000e+000
-2.366176e+001	0.000000e+000
-2.361635e+001	0.000000e+000
-2.357093e+001	0.000000e+000
-2.352551e+001	0.000000e+000
-2.348009e+001	0.000000e+000
-2.343467e+001	0.000000e+000
-2.338925e+001	0.000000e+000
-2.334383e+001	0.000000e+000
-2.329841e+001	0.000000e+000
-2.325300e+001	0.000000e+000
-2.320758e+001	0.000000e+000
-2.316216e+001	0.000000e+000
-2.311674e+001	0.000000e+000
-2.307132e+001	0.000000e+000
-2.302590e+001	0.000000e+000
-2.298048e+001	0.000000e+000
-2.293506e+001	0.000000e+000
-2.288964e+001	0.000000e+000
-2.284423e+001	0.000000e+000
-2.279881e+001	0.000000e+000
-2.275339e+001	0.000000e+000
-2.270797e+001	0.000000e+000
-2.266255e+001	0.000000e+000
-2.261713e+001	0.000000e+000
-2.257171e+001	0.000000e+000
-2.252629e+001	0.000000e+000
-2.248088e+001	0.000000e+000
-2.243546e+001	0.000000e+000
-2.239004e+001	0.000000e+000
-2.234462e+001	0.000000e+000
-2.229920e+001	0.000000e+000
-2.225378e+001	0.000000e+000
-2.220836e+001	0.000000e+000
-2.216294e+001	0.000000e+000
-2.211753e+001	0.000000e+000
-2.207211e+001	0.000000e+000
-2.202669e+001	0.000000e+000
-2.198127e+001	0.000000e+000
-2.193585e+001	0.000000e+000
-2.189043e+001	0.000000e+000
-2.184501e+001	0.000000e+000
-2.179959e+001	0.000000e+000
-2.175417e+001	0.000000e+000
-2.170875e+001	0.000000e+000
-2.166334e+001	0.000000e+000
-2.161792e+001	1.525879e-003
-2.157250e+001	0.000000e+000
-2.152708e+001	0.000000e+000
-2.148166e+001	0.000000e+000
-2.143624e+001	0.000000e+000
-2.139082e+001	0.000000e+000
-2.134540e+001	0.000000e+000
-2.129998e+001	0.000000e+000
-2.125456e+001	0.000000e+000
-2.120915e+001	0.000000e+000
-2.116373e+001	0.000000e+000
-2.111831e+001	0.000000e+000
-2.107289e+001	0.000000e+000
-2.102747e+001	0.000000e+000
-2.098205e+001	0.000000e+000
-2.093663e+001	0.000000e+000
-2.089121e+001	0.000000e+000
-2.084579e+001	0.000000e+000
-2.080038e+001	0.000000e+000
-2.075496e+001	0.000000e+000
-2.070954e+001	0.000000e+000
-2.066412e+001	0.000000e+000
-2.061870e+001	0.000000e+000
-2.057328e+001	0.000000e+000
-2.052786e+001	0.000000e+000
-2.048244e+001	0.000000e+000
-2.043703e+001	0.000000e+000
-2.039161e+001	0.000000e+000
-2.034619e+001	0.000000e+000
-2.030077e+001	0.000000e+000
-2.025535e+001	0.000000e+000
-2.020993e+001	0.000000e+000
-2.016451e+001	0.000000e+000
-2.011909e+001	0.000000e+000
-2.007368e+001	0.000000e+000
-2.002826e+001	0.000000e+000
-1.998284e+001	0.000000e+000
-1.993742e+001	0.000000e+000
-1.989200e+001	0.000000e+000
-1.984658e+001	1.525879e-003
-1.980116e+001	0.000000e+000
-1.975574e+001	0.000000e+000
-1.971032e+001	0.000000e+000
-1.966490e+001	0.000000e+000
-1.961949e+001	0.000000e+000
-1.957407e+001	0.000000e+000
-1.952865e+001	0.000000e+000
-1.948323e+001	0.000000e+000
-1.943781e+001	0.000000e+000
-1.939239e+001	0.000000e+000
-1.934697e+001	0.000000e+000
-1.930155e+001	0.000000e+000
-1.925613e+001	0.000000e+000
-1.921071e+001	0.000000e+000
-1.916530e+001	0.000000e+000
-1.911988e+001	1.525879e-003
-1.907446e+001	0.000000e+000
-1.902904e+001	0.000000e+000
-1.898362e+001	0.000000e+000
-1.893820e+001	0.000000e+000
-1.889278e+001	1.525879e-003
-1.884736e+001	0.000000e+000
-1.880194e+001	0.000000e+000
-1.875653e+001	0.000000e+000
-1.871111e+001	0.000000e+000
-1.866569e+001	0.000000e+000
-1.862027e+001	0.000000e+000
-1.857485e+001	0.000000e+000
-1.852943e+001	0.000000e+000
-1.848401e+001	0.000000e+000
-1.843859e+001	1.525879e-003
-1.839318e+001	0.000000e+000
-1.834776e+001	0.000000e+000
-1.830234e+001	0.000000e+000
-1.825692e+001	0.000000e+000
-1.821150e+001	0.000000e+000
-1.816608e+001	0.000000e+000
-1.812066e+001	0.000000e+000
-1.807524e+001	0.000000e+000
-1.802982e+001	1.525879e-003
-1.798441e+001	0.000000e+000
-1.793899e+001	0.000000e+000
-1.789357e+001	0.000000e+000
-1.784815e+001	0.000000e+000
-1.780273e+001	0.000000e+000
-1.775731e+001	0.000000e+000
-1.771189e+001	0.000000e+000
-1.766647e+001	0.000000e+000
-1.762105e+001	1.525879e-003
-1.757564e+001	0.000000e+000
-1.753022e+001	0.000000e+000
-1.748480e+001	1.525879e-003
-1.743938e+001	0.000000e+000
-1.739396e+001	0.000000e+000
-1.734854e+001	0.000000e+000
-1.730312e+001	0.000000e+000
-1.725770e+001	1.525879e-003
-1.721229e+001	0.000000e+000
-1.716687e+001	0.000000e+000
-1.712145e+001	0.000000e+000
-1.707603e+001	0.000000e+000
-1.703061e+001	0.000000e+000
-1.698519e+001	0.000000e+000
-1.693977e+001	0.000000e+000
-1.689435e+001	0.000000e+000
-1.684893e+001	0.000000e+000
-1.680351e+001	0.000000e+000
-1.675809e+001	1.525879e-003
-1.671268e+001	0.000000e+000
-1.666726e+001	0.000000e+000
-1.662184e+001	0.000000e+000
-1.657642e+001	0.000000e+000
-1.653100e+001	1.525879e-003
-1.648558e+001	0.000000e+000
-1.644016e+001	0.000000e+000
-1.639474e+001	1.525879e-003
-1.634933e+001	1.525879e-003
-1.630391e+001	0.000000e+000
-1.625849e+001	0.000000e+000
-1.621307e+001	0.000000e+000
-1.616765e+001	0.000000e+000
-1.612223e+001	0.000000e+000
-1.607681e+001	1.525879e-003
-1.603139e+001	1.525879e-003
-1.598597e+001	0.000000e+000
-1.594056e+001	0.000000e+000
-1.589514e+001	0.000000e+000
-1.584972e+001	1.525879e-003
-1.580430e+001	0.000000e+000
-1.575888e+001	0.000000e+000
-1.571346e+001	1.525879e-003
-1.566804e+001	1.525879e-003
-1.562262e+001	3.051758e-003
-1.557720e+001	1.525879e-003
-1.553179e+001	0.000000e+000
-1.548637e+001	0.000000e+000
-1.544095e+001	0.000000e+000
-1.539553e+001	4.577637e-003
-1.535011e+001	0.000000e+000
-1.530469e+001	0.000000e+000
-1.525927e+001	0.000000e+000
-1.521385e+001	0.000000e+000
-1.516843e+001	0.000000e+000
-1.512302e+001	1.525879e-003
-1.507760e+001	3.051758e-003
-1.503218e+001	3.051758e-003
-1.498676e+001	0.000000e+000
-1.494134e+001	0.000000e+000
-1.489592e+001	1.525879e-003
-1.485050e+001	0.000000e+000
-1.480508e+001	4.577637e-003
-1.475967e+001	0.000000e+000
-1.471425e+001	1.525879e-003
-1.466883e+001	3.051758e-003
-1.462341e+001	0.000000e+000
-1.457799e+001	0.000000e+000
-1.453257e+001	1.525879e-003
-1.448715e+001	0.000000e+000
-1.444173e+001	1.525879e-003
-1.439631e+001	0.000000e+000
-1.435089e+001	0.000000e+000
-1.430548e+001	1.525879e-003
-1.426006e+001	1.525879e-003
-1.421464e+001	1.525879e-003
-1.416922e+001	1.525879e-003
-1.412380e+001	0.000000e+000
-1.407838e+001	0.000000e+000
-1.403296e+001	4.577637e-003
-1.398754e+001	0.000000e+000
-1.394212e+001	0.000000e+000
-1.389671e+001	0.000000e+000
-1.385129e+001	1.525879e-003
-1.380587e+001	1.525879e-003
-1.376045e+001	7.629395e-003
-1.371503e+001	3.051758e-003
-1.366961e+001	4.577637e-003
-1.362419e+001	0.000000e+000
-1.357877e+001	3.051758e-003
-1.353335e+001	1.525879e-003
-1.348794e+001	1.525879e-003
-1.344252e+001	3.051758e-003
-1.339710e+001	1.525879e-003
-1.335168e+001	1.525879e-003
-1.330626e+001	1.525879e-003
-1.326084e+001	3.051758e-003
-1.321542e+001	6.103516e-003
-1.317000e+001	7.629395e-003
-1.312459e+001	3.051758e-003
-1.307917e+001	0.000000e+000
-1.303375e+001	4.577637e-003
-1.298833e+001	4.577637e-003
-1.294291e+001	0.000000e+000
-1.289749e+001	0.000000e+000
-1.285207e+001	1.525879e-003
-1.280665e+001	1.525879e-003
-1.276123e+001	7.629395e-003
-1.271581e+001	4.577637e-003
-1.267040e+001	0.000000e+000
-1.262498e+001	3.051758e-003
-1.257956e+001	3.051758e-003
-1.253414e+001	4.577637e-003
-1.248872e+001	0.000000e+000
-1.244330e+001	7.629395e-003
-1.239788e+001	4.577637e-003
-1.235246e+001	1.525879e-003
-1.230704e+001	4.577637e-003
-1.226163e+001	0.000000e+000
-1.221621e+001	1.525879e-003
-1.217079e+001	7.629395e-003
-1.212537e+001	4.577637e-003
-1.207995e+001	4.577637e-003
-1.203453e+001	3.051758e-003
-1.198911e+001	4.577637e-003
-1.194369e+001	1.068115e-002
-1.189827e+001	7.629395e-003
-1.185286e+001	6.103516e-003
-1.180744e+001	4.577637e-003
-1.176202e+001	9.155273e-003
-1.171660e+001	3.051758e-003
-1.167118e+001	4.577637e-003
-1.162576e+001	6.103516e-003
-1.158034e+001	7.629395e-003
-1.153492e+001	3.051758e-003
-1.148950e+001	1.525879e-003
-1.144409e+001	6.103516e-003
-1.139867e+001	3.051758e-003
-1.135325e+001	6.103516e-003
-1.130783e+001	7.629395e-003
-1.126241e+001	3.051758e-003
-1.121699e+001	7.629395e-003
-1.117157e+001	6.103516e-003
-1.112615e+001	9.155273e-003
-1.108074e+001	6.103516e-003
-1.103532e+001	1.525879e-003
-1.098990e+001	7.629395e-003
-1.094448e+001	6.103516e-003
-1.089906e+001	1.525879e-003
-1.085364e+001	7.629395e-003
-1.080822e+001	3.051758e-003
-1.076280e+001	7.629395e-003
-1.071738e+001	9.155273e-003
-1.067196e+001	1.373291e-002
-1.062655e+001	1.525879e-002
-1.058113e+001	7.629395e-003
-1.053571e+001	2.441406e-002
-1.049029e+001	1.983643e-002
-1.044487e+001	2.288818e-002
-1.039945e+001	4.425049e-002
-1.035403e+001	7.476807e-002
-1.030861e+001	1.068115e-001
-1.026320e+001	1.098633e-001
-1.021778e+001	1.098633e-001
-1.017236e+001	1.541138e-001
-1.012694e+001	1.861572e-001
-1.008152e+001	1.724243e-001
-1.003610e+001	1.663208e-001
-9.990682e+000	2.044678e-001
-9.945262e+000	1.922607e-001
-9.899843e+000	1.358032e-001
-9.854425e+000	1.434326e-001
-9.809007e+000	1.358032e-001
-9.763587e+000	1.220703e-001
-9.718168e+000	1.205444e-001
-9.672750e+000	1.205444e-001
-9.627330e+000	1.541138e-001
-9.581911e+000	1.113892e-001
-9.536493e+000	1.083374e-001
-9.491075e+000	8.544922e-002
-9.445655e+000	1.129150e-001
-9.400236e+000	7.019043e-002
-9.354817e+000	1.144409e-001
-9.309398e+000	7.171631e-002
-9.263979e+000	1.022339e-001
-9.218561e+000	8.087158e-002
-9.173142e+000	1.098633e-001
-9.127723e+000	8.392334e-002
-9.082304e+000	7.934570e-002
-9.036885e+000	7.171631e-002
-8.991466e+000	7.171631e-002
-8.946047e+000	6.408691e-002
-8.900629e+000	2.899170e-002
-8.855208e+000	4.119873e-002
-8.809791e+000	2.288818e-002
-8.764372e+000	2.746582e-002
-8.718953e+000	2.899170e-002
-8.673533e+000	3.662109e-002
-8.628115e+000	3.356934e-002
-8.582697e+000	2.899170e-002
-8.537276e+000	2.899170e-002
-8.491858e+000	2.441406e-002
-8.446440e+000	3.356934e-002
-8.401021e+000	1.373291e-002
-8.355601e+000	1.831055e-002
-8.310183e+000	2.441406e-002
-8.264765e+000	3.509521e-002
-8.219344e+000	1.983643e-002
-8.173926e+000	3.204346e-002
-8.128508e+000	2.136230e-002
-8.083088e+000	2.593994e-002
-8.037669e+000	3.356934e-002
-7.992251e+000	2.746582e-002
-7.946832e+000	2.136230e-002
-7.901412e+000	3.814697e-002
-7.855994e+000	3.051758e-002
-7.810575e+000	2.746582e-002
-7.765156e+000	3.204346e-002
-7.719737e+000	2.593994e-002
-7.674319e+000	3.051758e-002
-7.628900e+000	1.831055e-002
-7.583480e+000	2.746582e-002
-7.538062e+000	3.051758e-002
-7.492643e+000	2.441406e-002
-7.447223e+000	2.441406e-002
-7.401805e+000	2.746582e-002
-7.356387e+000	3.051758e-002
-7.310968e+000	3.356934e-002
-7.265548e+000	2.136230e-002
-7.220129e+000	2.746582e-002
-7.174711e+000	1.983643e-002
-7.129291e+000	3.967285e-002
-7.083873e+000	2.136230e-002
-7.038455e+000	2.288818e-002
-6.993034e+000	3.204346e-002
-6.947616e+000	3.509521e-002
-6.902197e+000	4.119873e-002
-6.856779e+000	2.288818e-002
-6.811359e+000	3.051758e-002
-6.765941e+000	3.662109e-002
-6.720522e+000	3.204346e-002
-6.675102e+000	3.662109e-002
-6.629684e+000	3.509521e-002
-6.584265e+000	4.425049e-002
-6.538847e+000	2.593994e-002
-6.493427e+000	4.272461e-002
-6.448009e+000	2.288818e-002
-6.402590e+000	2.593994e-002
-6.357170e+000	3.356934e-002
-6.311752e+000	2.288818e-002
-6.266333e+000	4.119873e-002
-6.220913e+000	2.899170e-002
-6.175495e+000	2.899170e-002
-6.130076e+000	5.645752e-002
-6.084658e+000	3.509521e-002
-6.039238e+000	3.051758e-002
-5.993820e+000	1.831055e-002
-5.948401e+000	4.425049e-002
-5.902981e+000	4.119873e-002
-5.857563e+000	3.204346e-002
-5.812144e+000	4.425049e-002
-5.766726e+000	4.119873e-002
-5.721306e+000	3.967285e-002
-5.675888e+000	3.051758e-002
-5.630469e+000	4.272461e-002
-5.585049e+000	3.509521e-002
-5.539630e+000	3.509521e-002
-5.494212e+000	3.662109e-002
-5.448792e+000	3.967285e-002
-5.403374e+000	4.882813e-002
-5.357955e+000	3.814697e-002
-5.312537e+000	3.509521e-002
-5.267117e+000	4.119873e-002
-5.221698e+000	3.814697e-002
-5.176280e+000	4.119873e-002
-5.130860e+000	5.950928e-002
-5.085442e+000	5.035400e-002
-5.040023e+000	3.204346e-002
-4.994605e+000	4.272461e-002
-4.949185e+000	4.882813e-002
-4.903766e+000	4.730225e-002
-4.858348e+000	2.899170e-002
-4.812928e+000	3.662109e-002
-4.767509e+000	4.730225e-002
-4.722091e+000	4.730225e-002
-4.676672e+000	3.051758e-002
-4.631253e+000	5.645752e-002
-4.585834e+000	5.645752e-002
-4.540416e+000	5.187988e-002
-4.494996e+000	4.577637e-002
-4.449577e+000	3.509521e-002
-4.404159e+000	3.967285e-002
-4.358739e+000	3.662109e-002
-4.313321e+000	5.035400e-002
-4.267902e+000	4.577637e-002
-4.222484e+000	3.662109e-002
-4.177064e+000	5.645752e-002
-4.131645e+000	6.103516e-002
-4.086227e+000	4.119873e-002
-4.040807e+000	3.509521e-002
-3.995389e+000	4.119873e-002
-3.949970e+000	5.035400e-002
-3.904552e+000	4.730225e-002
-3.859132e+000	6.256104e-002
-3.813713e+000	3.509521e-002
-3.768295e+000	5.035400e-002
-3.722875e+000	5.035400e-002
-3.677456e+000	5.187988e-002
-3.632038e+000	4.425049e-002
-3.586618e+000	5.645752e-002
-3.541199e+000	5.493164e-002
-3.495781e+000	4.119873e-002
-3.450362e+000	7.324219e-002
-3.404943e+000	4.882813e-002
-3.359524e+000	5.798340e-002
-3.314106e+000	6.256104e-002
-3.268686e+000	6.561279e-002
-3.223267e+000	5.645752e-002
-3.177849e+000	5.340576e-002
-3.132430e+000	5.950928e-002
-3.087011e+000	6.561279e-002
-3.041592e+000	6.561279e-002
-2.996174e+000	3.662109e-002
-2.950754e+000	5.950928e-002
-2.905335e+000	7.324219e-002
-2.859917e+000	5.340576e-002
-2.814497e+000	6.713867e-002
-2.769078e+000	5.187988e-002
-2.723660e+000	5.340576e-002
-2.678241e+000	6.561279e-002
-2.632822e+000	5.645752e-002
-2.587403e+000	7.629395e-002
-2.541985e+000	5.645752e-002
-2.496565e+000	6.103516e-002
-2.451146e+000	7.476807e-002
-2.405728e+000	7.019043e-002
-2.360309e+000	4.577637e-002
-2.314889e+000	7.934570e-002
-2.269471e+000	5.645752e-002
-2.224051e+000	9.307861e-002
-2.178634e+000	5.950928e-002
-2.133214e+000	5.035400e-002
-2.087794e+000	5.798340e-002
-2.042377e+000	5.340576e-002
-1.996957e+000	7.019043e-002
-1.951537e+000	6.103516e-002
-1.906120e+000	7.781982e-002
-1.860700e+000	7.324219e-002
-1.815283e+000	5.950928e-002
-1.769863e+000	4.272461e-002
-1.724444e+000	7.476807e-002
-1.679026e+000	7.934570e-002
-1.633607e+000	8.239746e-002
-1.588187e+000	9.460449e-002
-1.542770e+000	7.629395e-002
-1.497350e+000	5.950928e-002
-1.451930e+000	7.171631e-002
-1.406513e+000	6.256104e-002
-1.361093e+000	8.544922e-002
-1.315673e+000	6.713867e-002
-1.270256e+000	6.561279e-002
-1.224836e+000	8.392334e-002
-1.179416e+000	7.171631e-002
-1.133999e+000	8.087158e-002
-1.088579e+000	7.476807e-002
-1.043162e+000	6.561279e-002
-9.977424e-001	7.324219e-002
-9.523225e-001	8.087158e-002
-9.069054e-001	7.019043e-002
-8.614855e-001	7.476807e-002
-8.160657e-001	8.392334e-002
-7.706486e-001	6.103516e-002
-7.252287e-001	9.307861e-002
-6.798089e-001	5.798340e-002
-6.343918e-001	8.544922e-002
-5.889719e-001	5.798340e-002
-5.435521e-001	1.037598e-001
-4.981349e-001	5.340576e-002
-4.527151e-001	7.781982e-002
-4.072953e-001	7.476807e-002
-3.618781e-001	7.934570e-002
-3.164583e-001	7.324219e-002
-2.710411e-001	8.850098e-002
-2.256213e-001	9.155273e-002
-1.802015e-001	7.019043e-002
-1.347843e-001	5.035400e-002
-8.936448e-002	9.460449e-002
-4.394464e-002	7.324219e-002
1.472510e-003	8.239746e-002
4.689234e-002	7.934570e-002
9.231218e-002	1.007080e-001
1.377293e-001	7.019043e-002
1.831492e-001	7.934570e-002
2.285690e-001	8.544922e-002
2.739862e-001	9.460449e-002
3.194060e-001	8.087158e-002
3.648258e-001	8.850098e-002
4.102430e-001	7.781982e-002
4.556628e-001	9.613037e-002
5.010800e-001	1.022339e-001
5.464998e-001	7.019043e-002
5.919196e-001	9.613037e-002
6.373368e-001	1.083374e-001
6.827566e-001	9.765625e-002
7.281765e-001	6.256104e-002
7.735936e-001	1.007080e-001
8.190134e-001	8.392334e-002
8.644333e-001	8.087158e-002
9.098504e-001	7.476807e-002
9.552702e-001	9.002686e-002
1.000690e+000	8.239746e-002
1.046107e+000	7.476807e-002
1.091527e+000	8.239746e-002
1.136944e+000	7.781982e-002
1.182364e+000	8.697510e-002
1.227784e+000	1.007080e-001
1.273201e+000	1.022339e-001
1.318621e+000	9.460449e-002
1.364041e+000	1.052856e-001
1.409458e+000	9.460449e-002
1.454878e+000	8.697510e-002
1.500298e+000	1.083374e-001
1.545715e+000	8.697510e-002
1.591135e+000	9.460449e-002
1.636554e+000	9.307861e-002
1.681972e+000	8.697510e-002
1.727391e+000	1.037598e-001
1.772811e+000	1.037598e-001
1.818228e+000	1.083374e-001
1.863648e+000	8.392334e-002
1.909065e+000	1.159668e-001
1.954485e+000	8.087158e-002
1.999905e+000	1.113892e-001
2.045322e+000	8.544922e-002
2.090742e+000	1.037598e-001
2.136162e+000	1.144409e-001
2.181579e+000	9.155273e-002
2.226999e+000	9.307861e-002
2.272419e+000	6.866455e-002
2.317836e+000	1.022339e-001
2.363256e+000	1.052856e-001
2.408675e+000	1.266479e-001
2.454093e+000	1.098633e-001
2.499512e+000	1.159668e-001
2.544932e+000	1.022339e-001
2.590349e+000	1.190186e-001
2.635769e+000	1.068115e-001
2.681186e+000	1.235962e-001
2.726606e+000	1.174927e-001
2.772026e+000	1.037598e-001
2.817443e+000	1.129150e-001
2.862863e+000	7.476807e-002
2.908283e+000	1.068115e-001
2.953700e+000	1.083374e-001
2.999120e+000	1.327515e-001
3.044540e+000	9.460449e-002
3.089957e+000	1.144409e-001
3.135377e+000	1.144409e-001
3.180797e+000	1.235962e-001
3.226214e+000	1.068115e-001
3.271634e+000	1.235962e-001
3.317053e+000	1.266479e-001
3.362471e+000	1.373291e-001
3.407890e+000	1.312256e-001
3.453307e+000	1.007080e-001
3.498727e+000	1.358032e-001
3.544147e+000	1.159668e-001
3.589564e+000	1.342773e-001
3.634984e+000	9.307861e-002
3.680404e+000	1.480103e-001
3.725821e+000	1.205444e-001
3.771241e+000	8.850098e-002
3.816661e+000	1.083374e-001
3.862078e+000	1.235962e-001
3.907498e+000	1.159668e-001
3.952918e+000	1.220703e-001
3.998335e+000	1.174927e-001
4.043755e+000	1.144409e-001
4.089174e+000	1.235962e-001
4.134592e+000	1.113892e-001
4.180011e+000	1.220703e-001
4.225429e+000	1.037598e-001
4.270848e+000	1.251221e-001
4.316268e+000	1.098633e-001
4.361685e+000	1.602173e-001
4.407105e+000	1.098633e-001
4.452525e+000	1.419067e-001
4.497942e+000	1.358032e-001
4.543362e+000	1.251221e-001
4.588782e+000	1.342773e-001
4.634199e+000	1.205444e-001
4.679619e+000	1.525879e-001
4.725039e+000	1.312256e-001
4.770456e+000	1.373291e-001
4.815876e+000	1.296997e-001
4.861296e+000	1.571655e-001
4.906713e+000	1.327515e-001
4.952133e+000	1.113892e-001
4.997550e+000	1.205444e-001
5.042970e+000	1.739502e-001
5.088389e+000	9.613037e-002
5.133807e+000	1.419067e-001
5.179226e+000	1.358032e-001
5.224646e+000	1.647949e-001
5.270063e+000	1.205444e-001
5.315483e+000	1.541138e-001
5.360903e+000	1.434326e-001
5.406320e+000	1.556396e-001
5.451740e+000	1.266479e-001
5.497160e+000	1.541138e-001
5.542577e+000	1.296997e-001
5.587997e+000	1.617432e-001
5.633414e+000	1.510620e-001
5.678834e+000	1.495361e-001
5.724254e+000	1.693726e-001
5.769671e+000	1.388550e-001
5.815091e+000	1.220703e-001
5.860510e+000	1.586914e-001
5.905928e+000	1.312256e-001
5.951347e+000	1.419067e-001
5.996767e+000	1.388550e-001
6.042184e+000	1.785278e-001
6.087604e+000	1.419067e-001
6.133024e+000	1.449585e-001
6.178441e+000	1.464844e-001
6.223861e+000	1.358032e-001
6.269281e+000	1.296997e-001
6.314698e+000	1.388550e-001
6.360118e+000	1.312256e-001
6.405535e+000	1.434326e-001
6.450955e+000	1.419067e-001
6.496375e+000	1.449585e-001
6.541792e+000	1.525879e-001
6.587212e+000	1.647949e-001
6.632632e+000	1.571655e-001
6.678049e+000	1.785278e-001
6.723468e+000	1.632690e-001
6.768888e+000	1.449585e-001
6.814305e+000	1.434326e-001
6.859725e+000	1.495361e-001
6.905145e+000	1.876831e-001
6.950562e+000	1.388550e-001
6.995982e+000	1.617432e-001
7.041402e+000	1.525879e-001
7.086819e+000	1.495361e-001
7.132239e+000	1.571655e-001
7.177656e+000	1.464844e-001
7.223076e+000	1.739502e-001
7.268496e+000	1.480103e-001
7.313913e+000	1.586914e-001
7.359333e+000	1.373291e-001
7.404753e+000	1.739502e-001
7.450170e+000	1.373291e-001
7.495590e+000	1.342773e-001
7.541009e+000	1.312256e-001
7.586427e+000	1.693726e-001
7.631846e+000	1.586914e-001
7.677266e+000	1.495361e-001
7.722683e+000	1.205444e-001
7.768103e+000	1.754761e-001
7.813523e+000	1.617432e-001
7.858940e+000	1.586914e-001
7.904360e+000	1.815796e-001
7.949777e+000	1.464844e-001
7.995197e+000	1.541138e-001
8.040617e+000	1.892090e-001
8.086034e+000	1.602173e-001
8.131454e+000	1.602173e-001
8.176874e+000	1.525879e-001
8.222291e+000	1.739502e-001
8.267711e+000	1.922607e-001
8.313130e+000	1.678467e-001
8.358548e+000	1.327515e-001
8.403968e+000	1.800537e-001
8.449388e+000	1.266479e-001
8.494804e+000	1.541138e-001
8.540224e+000	1.388550e-001
8.585644e+000	1.800537e-001
8.631062e+000	1.586914e-001
8.676481e+000	1.556396e-001
8.721898e+000	1.785278e-001
8.767318e+000	1.861572e-001
8.812738e+000	1.785278e-001
8.858155e+000	1.541138e-001
8.903575e+000	1.678467e-001
8.948995e+000	1.663208e-001
8.994412e+000	1.815796e-001
9.039832e+000	1.739502e-001
9.085252e+000	1.739502e-001
9.130669e+000	1.708984e-001
9.176088e+000	1.586914e-001
9.221508e+000	1.739502e-001
9.266926e+000	1.922607e-001
9.312346e+000	1.602173e-001
9.357765e+000	1.678467e-001
9.403182e+000	1.678467e-001
9.448603e+000	1.937866e-001
9.494020e+000	1.724243e-001
9.539439e+000	1.724243e-001
9.584859e+000	1.525879e-001
9.630277e+000	1.876831e-001
9.675696e+000	1.907349e-001
9.721116e+000	1.510620e-001
9.766533e+000	1.724243e-001
9.811953e+000	1.419067e-001
9.857372e+000	1.693726e-001
9.902790e+000	1.632690e-001
9.948210e+000	1.831055e-001
9.993629e+000	1.708984e-001
1.003905e+001	1.800537e-001
1.008447e+001	1.403809e-001
1.012988e+001	1.937866e-001
1.017530e+001	1.724243e-001
1.022072e+001	1.846313e-001
1.026614e+001	1.556396e-001
1.031156e+001	1.632690e-001
1.035698e+001	2.227783e-001
1.040240e+001	1.708984e-001
1.044782e+001	1.922607e-001
1.049324e+001	1.983643e-001
1.053865e+001	1.770020e-001
1.058407e+001	1.815796e-001
1.062949e+001	2.090454e-001
1.067491e+001	1.968384e-001
1.072033e+001	1.693726e-001
1.076575e+001	1.693726e-001
1.081117e+001	1.739502e-001
1.085659e+001	1.831055e-001
1.090201e+001	1.724243e-001
1.094742e+001	1.876831e-001
1.099284e+001	1.785278e-001
1.103826e+001	1.510620e-001
1.108368e+001	1.876831e-001
1.112910e+001	1.968384e-001
1.117452e+001	1.876831e-001
1.121994e+001	1.785278e-001
1.126536e+001	1.770020e-001
1.131077e+001	1.678467e-001
1.135620e+001	1.770020e-001
1.140162e+001	1.998901e-001
1.144703e+001	1.724243e-001
1.149245e+001	1.846313e-001
1.153787e+001	1.754761e-001
1.158329e+001	1.632690e-001
1.162871e+001	2.151489e-001
1.167413e+001	1.831055e-001
1.171955e+001	1.876831e-001
1.176497e+001	1.602173e-001
1.181038e+001	1.922607e-001
1.185580e+001	1.571655e-001
1.190122e+001	1.846313e-001
1.194664e+001	1.480103e-001
1.199206e+001	2.075195e-001
1.203748e+001	1.815796e-001
1.208290e+001	1.693726e-001
1.212832e+001	1.846313e-001
1.217374e+001	2.059937e-001
1.221915e+001	1.739502e-001
1.226457e+001	1.724243e-001
1.230999e+001	2.471924e-001
1.235541e+001	1.815796e-001
1.240083e+001	1.998901e-001
1.244625e+001	1.892090e-001
1.249167e+001	2.410889e-001
1.253709e+001	1.800537e-001
1.258250e+001	1.739502e-001
1.262792e+001	1.449585e-001
1.267334e+001	1.861572e-001
1.271876e+001	1.739502e-001
1.276418e+001	1.876831e-001
1.280960e+001	2.044678e-001
1.285502e+001	1.770020e-001
1.290044e+001	1.754761e-001
1.294586e+001	1.876831e-001
1.299127e+001	2.120972e-001
1.303669e+001	1.831055e-001
1.308211e+001	1.953125e-001
1.312753e+001	1.724243e-001
1.317295e+001	2.182007e-001
1.321837e+001	1.739502e-001
1.326379e+001	2.243042e-001
1.330921e+001	1.510620e-001
1.335462e+001	2.166748e-001
1.340004e+001	1.968384e-001
1.344546e+001	1.754761e-001
1.349088e+001	2.090454e-001
1.353630e+001	1.724243e-001
1.358172e+001	1.541138e-001
1.362714e+001	1.800537e-001
1.367256e+001	2.014160e-001
1.371798e+001	1.754761e-001
1.376340e+001	1.693726e-001
1.380882e+001	1.998901e-001
1.385423e+001	1.953125e-001
1.389965e+001	1.846313e-001
1.394507e+001	1.968384e-001
1.399049e+001	2.105713e-001
1.403591e+001	2.243042e-001
1.408133e+001	1.800537e-001
1.412675e+001	1.739502e-001
1.417217e+001	2.182007e-001
1.421759e+001	2.044678e-001
1.426300e+001	2.182007e-001
1.430842e+001	1.861572e-001
1.435384e+001	2.166748e-001
1.439926e+001	2.014160e-001
1.444468e+001	1.998901e-001
1.449010e+001	1.907349e-001
1.453552e+001	1.876831e-001
1.458094e+001	1.785278e-001
1.462636e+001	1.693726e-001
1.467177e+001	1.922607e-001
1.471719e+001	1.693726e-001
1.476261e+001	1.708984e-001
1.480803e+001	1.922607e-001
1.485345e+001	1.831055e-001
1.489887e+001	1.983643e-001
1.494429e+001	1.968384e-001
1.498971e+001	1.739502e-001
1.503512e+001	2.090454e-001
1.508054e+001	1.434326e-001
1.512596e+001	1.693726e-001
1.517138e+001	2.075195e-001
1.521680e+001	2.258301e-001
1.526222e+001	1.953125e-001
1.530764e+001	1.678467e-001
1.535306e+001	1.983643e-001
1.539847e+001	1.800537e-001
1.544389e+001	1.754761e-001
1.548931e+001	1.739502e-001
1.553473e+001	1.861572e-001
1.558015e+001	1.617432e-001
1.562557e+001	1.937866e-001
1.567099e+001	1.663208e-001
1.571641e+001	1.770020e-001
1.576183e+001	1.647949e-001
1.580725e+001	1.754761e-001
1.585266e+001	1.693726e-001
1.589808e+001	1.815796e-001
1.594350e+001	1.800537e-001
1.598892e+001	1.998901e-001
1.603434e+001	2.029419e-001
1.607976e+001	1.571655e-001
1.612518e+001	1.586914e-001
1.617060e+001	1.724243e-001
1.621601e+001	1.861572e-001
1.626143e+001	1.998901e-001
1.630685e+001	1.541138e-001
1.635227e+001	1.846313e-001
1.639769e+001	2.059937e-001
1.644311e+001	1.663208e-001
1.648853e+001	1.800537e-001
1.653395e+001	1.937866e-001
1.657937e+001	1.815796e-001
1.662479e+001	1.785278e-001
1.667021e+001	1.678467e-001
1.671562e+001	1.861572e-001
1.676104e+001	1.541138e-001
1.680646e+001	1.312256e-001
1.685188e+001	1.586914e-001
1.689730e+001	1.861572e-001
1.694272e+001	1.434326e-001
1.698814e+001	1.495361e-001
1.703356e+001	1.586914e-001
1.707897e+001	1.754761e-001
1.712439e+001	1.770020e-001
1.716981e+001	1.602173e-001
1.721523e+001	1.739502e-001
1.726065e+001	1.464844e-001
1.730607e+001	1.800537e-001
1.735149e+001	1.586914e-001
1.739691e+001	1.708984e-001
1.744233e+001	1.434326e-001
1.748774e+001	1.678467e-001
1.753316e+001	1.785278e-001
1.757858e+001	2.059937e-001
1.762400e+001	1.495361e-001
1.766942e+001	1.419067e-001
1.771484e+001	1.342773e-001
1.776026e+001	1.647949e-001
1.780568e+001	1.602173e-001
1.785110e+001	1.327515e-001
1.789651e+001	1.693726e-001
1.794193e+001	1.388550e-001
1.798735e+001	1.342773e-001
1.803277e+001	1.205444e-001
1.807819e+001	1.571655e-001
1.812361e+001	1.739502e-001
1.816903e+001	1.434326e-001
1.821445e+001	1.144409e-001
1.825986e+001	1.495361e-001
1.830528e+001	1.403809e-001
1.835070e+001	1.739502e-001
1.839612e+001	1.205444e-001
1.844154e+001	1.464844e-001
1.848696e+001	1.495361e-001
1.853238e+001	1.312256e-001
1.857780e+001	1.296997e-001
1.862322e+001	1.281738e-001
1.866864e+001	1.159668e-001
1.871406e+001	1.373291e-001
1.875947e+001	1.464844e-001
1.880489e+001	1.174927e-001
1.885031e+001	1.098633e-001
1.889573e+001	1.144409e-001
1.894115e+001	1.220703e-001
1.898657e+001	1.312256e-001
1.903199e+001	1.190186e-001
1.907741e+001	1.251221e-001
1.912283e+001	1.373291e-001
1.916824e+001	1.251221e-001
1.921366e+001	1.281738e-001
1.925908e+001	1.296997e-001
1.930450e+001	1.098633e-001
1.934992e+001	1.251221e-001
1.939534e+001	8.850098e-002
1.944076e+001	1.358032e-001
1.948618e+001	1.266479e-001
1.953159e+001	1.083374e-001
1.957701e+001	1.083374e-001
1.962243e+001	1.129150e-001
1.966785e+001	1.129150e-001
1.971327e+001	1.266479e-001
1.975869e+001	1.296997e-001
1.980411e+001	1.083374e-001
1.984953e+001	1.098633e-001
1.989495e+001	9.613037e-002
1.994036e+001	1.373291e-001
1.998578e+001	9.460449e-002
2.003120e+001	1.174927e-001
2.007662e+001	1.327515e-001
2.012204e+001	1.296997e-001
2.016746e+001	1.296997e-001
2.021288e+001	9.307861e-002
2.025830e+001	1.052856e-001
2.030372e+001	1.312256e-001
2.034913e+001	9.460449e-002
2.039455e+001	9.307861e-002
2.043997e+001	9.613037e-002
2.048539e+001	9.918213e-002
2.053081e+001	1.007080e-001
2.057623e+001	1.113892e-001
2.062164e+001	1.312256e-001
2.066706e+001	1.007080e-001
2.071248e+001	1.174927e-001
2.075790e+001	9.918213e-002
2.080333e+001	1.098633e-001
2.084875e+001	1.174927e-001
2.089416e+001	1.098633e-001
2.093958e+001	1.052856e-001
2.098500e+001	8.392334e-002
2.103042e+001	8.697510e-002
2.107584e+001	1.037598e-001
2.112125e+001	9.918213e-002
2.116667e+001	9.460449e-002
2.121209e+001	1.022339e-001
2.125751e+001	8.087158e-002
2.130293e+001	1.052856e-001
2.134835e+001	8.697510e-002
2.139377e+001	7.019043e-002
2.143919e+001	8.087158e-002
2.148461e+001	1.052856e-001
2.153003e+001	8.392334e-002
2.157545e+001	1.098633e-001
2.162086e+001	9.613037e-002
2.166628e+001	7.171631e-002
2.171170e+001	1.113892e-001
2.175712e+001	1.068115e-001
2.180254e+001	1.037598e-001
2.184796e+001	8.850098e-002
2.189337e+001	8.544922e-002
2.193879e+001	8.697510e-002
2.198421e+001	9.307861e-002
2.202963e+001	9.155273e-002
2.207505e+001	7.629395e-002
2.212047e+001	7.934570e-002
2.216589e+001	9.918213e-002
2.221131e+001	9.155273e-002
2.225673e+001	7.629395e-002
2.230215e+001	1.144409e-001
2.234757e+001	7.781982e-002
2.239299e+001	7.171631e-002
2.243840e+001	8.544922e-002
2.248382e+001	7.476807e-002
2.252924e+001	8.239746e-002
2.257466e+001	6.561279e-002
2.262008e+001	9.155273e-002
2.266549e+001	7.171631e-002
2.271091e+001	7.171631e-002
2.275633e+001	8.850098e-002
2.280175e+001	8.544922e-002
2.284717e+001	8.392334e-002
2.289259e+001	8.697510e-002
2.293801e+001	6.408691e-002
2.298343e+001	8.392334e-002
2.302885e+001	6.713867e-002
2.307427e+001	7.019043e-002
2.311969e+001	7.934570e-002
2.316511e+001	8.544922e-002
2.321052e+001	8.392334e-002
2.325594e+001	6.561279e-002
2.330136e+001	7.324219e-002
2.334678e+001	9.765625e-002
2.339220e+001	6.103516e-002
2.343762e+001	7.324219e-002
2.348304e+001	7.934570e-002
2.352846e+001	6.103516e-002
2.357388e+001	7.019043e-002
2.361930e+001	7.629395e-002
2.366471e+001	8.697510e-002
2.371013e+001	6.408691e-002
2.375555e+001	6.866455e-002
2.380097e+001	7.781982e-002
2.384639e+001	6.256104e-002
2.389181e+001	6.103516e-002
2.393723e+001	5.645752e-002
2.398264e+001	5.798340e-002
2.402806e+001	8.697510e-002
2.407348e+001	6.103516e-002
2.411890e+001	4.577637e-002
2.416432e+001	7.781982e-002
2.420974e+001	6.561279e-002
2.425516e+001	6.256104e-002
2.430058e+001	7.476807e-002
2.434600e+001	6.713867e-002
2.439142e+001	5.798340e-002
2.443684e+001	5.493164e-002
2.448225e+001	5.493164e-002
2.452767e+001	6.256104e-002
2.457309e+001	4.882813e-002
2.461851e+001	5.493164e-002
2.466393e+001	5.340576e-002
2.470935e+001	6.866455e-002
2.475476e+001	5.340576e-002
2.480018e+001	6.103516e-002
2.484560e+001	4.272461e-002
2.489102e+001	6.713867e-002
2.493644e+001	6.103516e-002
2.498186e+001	5.035400e-002
2.502728e+001	6.866455e-002
2.507270e+001	5.645752e-002
2.511812e+001	6.256104e-002
2.516354e+001	4.577637e-002
2.520896e+001	5.950928e-002
2.525437e+001	5.950928e-002
2.529979e+001	4.119873e-002
2.534521e+001	7.629395e-002
2.539063e+001	5.187988e-002
2.543605e+001	3.814697e-002
2.548147e+001	5.187988e-002
2.552689e+001	4.425049e-002
2.557231e+001	4.882813e-002
2.561773e+001	4.882813e-002
2.566315e+001	4.730225e-002
2.570856e+001	4.882813e-002
2.575398e+001	5.950928e-002
2.579940e+001	5.187988e-002
2.584482e+001	3.356934e-002
2.589024e+001	5.950928e-002
2.593566e+001	4.272461e-002
2.598108e+001	5.340576e-002
2.602649e+001	5.035400e-002
2.607191e+001	2.288818e-002
2.611733e+001	5.035400e-002
2.616275e+001	5.645752e-002
2.620817e+001	5.187988e-002
2.625359e+001	4.119873e-002
2.629901e+001	4.730225e-002
2.634443e+001	4.730225e-002
2.638985e+001	4.577637e-002
2.643527e+001	3.967285e-002
2.648069e+001	4.119873e-002
2.652610e+001	5.340576e-002
2.657152e+001	2.899170e-002
2.661694e+001	4.882813e-002
2.666236e+001	3.662109e-002
2.670778e+001	4.272461e-002
2.675320e+001	4.577637e-002
2.679861e+001	6.408691e-002
2.684403e+001	3.662109e-002
2.688945e+001	5.950928e-002
2.693487e+001	3.967285e-002
2.698029e+001	3.814697e-002
2.702571e+001	5.645752e-002
2.707113e+001	4.119873e-002
2.711655e+001	3.509521e-002
2.716197e+001	2.441406e-002
2.720739e+001	4.272461e-002
2.725281e+001	3.356934e-002
2.729822e+001	3.509521e-002
2.734364e+001	3.051758e-002
2.738906e+001	2.899170e-002
2.743448e+001	4.425049e-002
2.747990e+001	4.119873e-002
2.752532e+001	3.509521e-002
2.757074e+001	4.425049e-002
2.761616e+001	2.899170e-002
2.766158e+001	2.288818e-002
2.770700e+001	3.204346e-002
2.775241e+001	3.662109e-002
2.779783e+001	4.425049e-002
2.784325e+001	3.814697e-002
2.788867e+001	3.051758e-002
2.793409e+001	4.272461e-002
2.797951e+001	2.593994e-002
2.802493e+001	3.204346e-002
2.807034e+001	3.662109e-002
2.811576e+001	2.899170e-002
2.816118e+001	1.678467e-002
2.820660e+001	2.899170e-002
2.825202e+001	4.882813e-002
2.829744e+001	3.814697e-002
2.834286e+001	3.051758e-002
2.838828e+001	3.051758e-002
2.843370e+001	3.356934e-002
2.847912e+001	2.288818e-002
2.852454e+001	2.136230e-002
2.856995e+001	3.814697e-002
2.861537e+001	1.983643e-002
2.866079e+001	2.899170e-002
2.870621e+001	2.441406e-002
2.875163e+001	4.119873e-002
2.879705e+001	2.288818e-002
2.884246e+001	1.983643e-002
2.888788e+001	3.051758e-002
2.893330e+001	3.356934e-002
2.897872e+001	3.967285e-002
2.902414e+001	2.136230e-002
2.906956e+001	1.983643e-002
2.911498e+001	3.356934e-002
2.916040e+001	2.288818e-002
2.920582e+001	2.136230e-002
2.925124e+001	2.136230e-002
2.929666e+001	2.746582e-002
2.934207e+001	1.525879e-002
2.938749e+001	2.899170e-002
2.943291e+001	2.441406e-002
2.947833e+001	3.051758e-002
2.952375e+001	1.678467e-002
2.956917e+001	2.899170e-002
2.961459e+001	1.373291e-002
2.966001e+001	1.525879e-002
2.970543e+001	1.220703e-002
2.975084e+001	2.441406e-002
2.979626e+001	1.525879e-002
2.984168e+001	1.220703e-002
2.988710e+001	3.356934e-002
2.993252e+001	1.831055e-002
2.997794e+001	1.831055e-002
3.002336e+001	1.983643e-002
3.006878e+001	2.441406e-002
3.011419e+001	1.373291e-002
3.015961e+001	2.746582e-002
3.020503e+001	1.373291e-002
3.025045e+001	1.373291e-002
3.029587e+001	1.831055e-002
3.034129e+001	1.068115e-002
3.038671e+001	1.983643e-002
3.043213e+001	2.288818e-002
3.047754e+001	1.678467e-002
3.052297e+001	1.831055e-002
3.056839e+001	1.831055e-002
3.061381e+001	2.746582e-002
3.065922e+001	2.136230e-002
3.070464e+001	2.136230e-002
3.075006e+001	1.678467e-002
3.079548e+001	2.136230e-002
3.084090e+001	9.155273e-003
3.088631e+001	1.373291e-002
3.093173e+001	1.525879e-002
3.097715e+001	3.509521e-002
3.102257e+001	1.220703e-002
3.106799e+001	1.373291e-002
3.111341e+001	2.441406e-002
3.115883e+001	1.831055e-002
3.120425e+001	1.373291e-002
3.124967e+001	1.068115e-002
3.129509e+001	2.593994e-002
3.134051e+001	1.068115e-002
3.138593e+001	1.678467e-002
3.143134e+001	9.155273e-003
3.147676e+001	1.373291e-002
3.152218e+001	1.373291e-002
3.156760e+001	1.831055e-002
3.161302e+001	1.525879e-002
3.165843e+001	2.136230e-002
3.170385e+001	1.373291e-002
3.174928e+001	1.373291e-002
3.179469e+001	1.373291e-002
3.184011e+001	1.220703e-002
3.188553e+001	1.220703e-002
3.193095e+001	1.525879e-002
3.197637e+001	1.068115e-002
3.202179e+001	4.577637e-003
3.206721e+001	1.373291e-002
3.211263e+001	2.593994e-002
3.215805e+001	1.525879e-002
3.220346e+001	1.983643e-002
3.224888e+001	1.678467e-002
3.229430e+001	1.373291e-002
3.233972e+001	1.983643e-002
3.238514e+001	7.629395e-003
3.243056e+001	1.831055e-002
3.247598e+001	2.136230e-002
3.252140e+001	2.136230e-002
3.256681e+001	2.136230e-002
3.261224e+001	1.373291e-002
3.265765e+001	1.983643e-002
3.270307e+001	1.678467e-002
3.274849e+001	2.441406e-002
3.279391e+001	1.220703e-002
3.283933e+001	1.831055e-002
3.288475e+001	1.678467e-002
3.293017e+001	1.525879e-002
3.297558e+001	1.678467e-002
3.302100e+001	2.288818e-002
3.306642e+001	1.525879e-002
3.311184e+001	1.525879e-002
3.315726e+001	2.441406e-002
3.320267e+001	1.373291e-002
3.324810e+001	1.220703e-002
3.329352e+001	1.068115e-002
3.333894e+001	2.136230e-002
3.338436e+001	1.525879e-002
3.342978e+001	2.288818e-002
3.347519e+001	1.983643e-002
3.352061e+001	9.155273e-003
3.356603e+001	1.373291e-002
3.361145e+001	2.593994e-002
3.365687e+001	1.373291e-002
3.370229e+001	1.373291e-002
3.374770e+001	9.155273e-003
3.379313e+001	1.220703e-002
3.383854e+001	1.220703e-002
3.388396e+001	1.068115e-002
3.392938e+001	7.629395e-003
3.397480e+001	1.983643e-002
3.402022e+001	1.678467e-002
3.406564e+001	7.629395e-003
3.411106e+001	6.103516e-003
3.415648e+001	1.983643e-002
3.420190e+001	1.068115e-002
3.424731e+001	1.831055e-002
3.429273e+001	1.068115e-002
3.433815e+001	1.220703e-002
3.438357e+001	3.051758e-003
3.442899e+001	1.068115e-002
3.447441e+001	1.831055e-002
3.451982e+001	1.525879e-002
3.456525e+001	1.678467e-002
3.461066e+001	1.983643e-002
3.465609e+001	1.678467e-002
3.470150e+001	6.103516e-003
3.474692e+001	1.983643e-002
3.479234e+001	1.373291e-002
3.483776e+001	1.678467e-002
3.488318e+001	1.678467e-002
3.492860e+001	1.068115e-002
3.497402e+001	1.678467e-002
3.501943e+001	6.103516e-003
3.506485e+001	1.831055e-002
3.511027e+001	1.525879e-002
3.515569e+001	1.678467e-002
3.520111e+001	1.373291e-002
3.524653e+001	1.525879e-002
3.529195e+001	1.220703e-002
3.533736e+001	9.155273e-003
3.538279e+001	1.678467e-002
3.542821e+001	1.220703e-002
3.547363e+001	6.103516e-003
3.551904e+001	1.678467e-002
3.556446e+001	1.678467e-002
3.560988e+001	1.373291e-002
3.565530e+001	3.051758e-003
3.570072e+001	1.678467e-002
3.574614e+001	9.155273e-003
3.579155e+001	7.629395e-003
3.583698e+001	1.525879e-003
3.588239e+001	1.678467e-002
3.592781e+001	1.373291e-002
3.597323e+001	1.525879e-002
3.601865e+001	6.103516e-003
3.606407e+001	1.220703e-002
3.610949e+001	1.068115e-002
3.615491e+001	4.577637e-003
3.620033e+001	1.525879e-002
3.624575e+001	9.155273e-003
3.629116e+001	1.068115e-002
3.633658e+001	4.577637e-003
3.638200e+001	1.068115e-002
3.642742e+001	1.373291e-002
3.647284e+001	1.220703e-002
3.651826e+001	9.155273e-003
3.656367e+001	1.068115e-002
3.660909e+001	9.155273e-003
3.665451e+001	9.155273e-003
3.669994e+001	1.525879e-002
3.674535e+001	7.629395e-003
3.679077e+001	9.155273e-003
3.683619e+001	1.220703e-002
3.688161e+001	1.373291e-002
3.692703e+001	1.220703e-002
3.697245e+001	1.220703e-002
3.701787e+001	9.155273e-003
3.706328e+001	1.525879e-002
3.710870e+001	9.155273e-003
3.715412e+001	1.220703e-002
3.719954e+001	1.220703e-002
3.724496e+001	1.525879e-002
3.729038e+001	2.288818e-002
3.733580e+001	1.068115e-002
3.738121e+001	1.220703e-002
3.742664e+001	9.155273e-003
3.747205e+001	7.629395e-003
3.751748e+001	7.629395e-003
3.756289e+001	7.629395e-003
3.760831e+001	9.155273e-003
3.765373e+001	9.155273e-003
3.769915e+001	1.373291e-002
3.774457e+001	9.155273e-003
3.778999e+001	1.373291e-002
3.783540e+001	9.155273e-003
3.788083e+001	1.068115e-002
3.792624e+001	1.068115e-002
3.797166e+001	1.068115e-002
3.801708e+001	4.577637e-003
3.806250e+001	1.678467e-002
3.810792e+001	1.373291e-002
3.815334e+001	1.220703e-002
3.819876e+001	6.103516e-003
3.824417e+001	9.155273e-003
3.828960e+001	1.373291e-002
3.833501e+001	1.068115e-002
3.838043e+001	6.103516e-003
3.842585e+001	1.983643e-002
3.847127e+001	1.068115e-002
3.851669e+001	1.220703e-002
3.856211e+001	1.068115e-002
3.860752e+001	1.525879e-002
3.865294e+001	1.525879e-002
3.869836e+001	1.068115e-002
3.874378e+001	9.155273e-003
3.878920e+001	7.629395e-003
3.883463e+001	1.068115e-002
3.888004e+001	4.577637e-003
3.892546e+001	6.103516e-003
3.897088e+001	7.629395e-003
3.901630e+001	9.155273e-003
3.906172e+001	7.629395e-003
3.910713e+001	1.068115e-002
3.915255e+001	1.373291e-002
3.919797e+001	4.577637e-003
3.924339e+001	6.103516e-003
3.928881e+001	3.051758e-003
3.933423e+001	1.220703e-002
3.937965e+001	4.577637e-003
3.942506e+001	1.373291e-002
3.947049e+001	7.629395e-003
3.951590e+001	6.103516e-003
3.956133e+001	9.155273e-003
3.960674e+001	7.629395e-003
3.965216e+001	6.103516e-003
3.969758e+001	6.103516e-003
3.974300e+001	1.220703e-002
3.978842e+001	3.051758e-003
3.983384e+001	7.629395e-003
3.987925e+001	7.629395e-003
3.992467e+001	1.220703e-002
3.997009e+001	7.629395e-003
4.001551e+001	6.103516e-003
4.006093e+001	6.103516e-003
4.010635e+001	1.373291e-002
4.015177e+001	1.525879e-002
4.019719e+001	1.220703e-002
4.024261e+001	1.678467e-002
4.028802e+001	9.155273e-003
4.033345e+001	9.155273e-003
4.037886e+001	6.103516e-003
4.042428e+001	9.155273e-003
4.046970e+001	4.577637e-003
4.051512e+001	1.068115e-002
4.056054e+001	9.155273e-003
4.060596e+001	7.629395e-003
4.065137e+001	6.103516e-003
4.069679e+001	6.103516e-003
4.074221e+001	1.220703e-002
4.078763e+001	9.155273e-003
4.083305e+001	7.629395e-003
4.087847e+001	9.155273e-003
4.092389e+001	0.000000e+000
4.096931e+001	9.155273e-003
4.101473e+001	6.103516e-003
4.106015e+001	6.103516e-003
4.110557e+001	4.577637e-003
4.115099e+001	7.629395e-003
4.119640e+001	6.103516e-003
4.124182e+001	3.051758e-003
4.128724e+001	3.051758e-003
4.133266e+001	7.629395e-003
4.137808e+001	4.577637e-003
4.142350e+001	3.051758e-003
4.146891e+001	1.678467e-002
4.151434e+001	9.155273e-003
4.155975e+001	4.577637e-003
4.160518e+001	9.155273e-003
4.165059e+001	7.629395e-003
4.169601e+001	7.629395e-003
4.174143e+001	4.577637e-003
4.178685e+001	1.220703e-002
4.183227e+001	4.577637e-003
4.187769e+001	9.155273e-003
4.192311e+001	1.678467e-002
4.196852e+001	4.577637e-003
4.201394e+001	9.155273e-003
4.205936e+001	6.103516e-003
4.210478e+001	4.577637e-003
4.215020e+001	3.051758e-003
4.219562e+001	9.155273e-003
4.224104e+001	6.103516e-003
4.228646e+001	4.577637e-003
4.233187e+001	3.051758e-003
4.237730e+001	6.103516e-003
4.242271e+001	3.051758e-003
4.246813e+001	6.103516e-003
4.251355e+001	6.103516e-003
4.255897e+001	1.068115e-002
4.260439e+001	6.103516e-003
4.264981e+001	1.525879e-003
4.269523e+001	9.155273e-003
4.274064e+001	1.068115e-002
4.278606e+001	7.629395e-003
4.283148e+001	1.525879e-003
4.287690e+001	9.155273e-003
4.292232e+001	6.103516e-003
4.296774e+001	3.051758e-003
4.301316e+001	6.103516e-003
4.305858e+001	6.103516e-003
4.310400e+001	1.525879e-003
4.314942e+001	7.629395e-003
4.319484e+001	4.577637e-003
4.324025e+001	7.629395e-003
4.328567e+001	6.103516e-003
4.333109e+001	6.103516e-003
4.337651e+001	9.155273e-003
4.342193e+001	1.525879e-003
4.346735e+001	6.103516e-003
4.351276e+001	1.525879e-003
4.355819e+001	9.155273e-003
4.360360e+001	3.051758e-003
4.364902e+001	3.051758e-003
4.369444e+001	6.103516e-003
4.373986e+001	3.051758e-003
4.378528e+001	4.577637e-003
4.383070e+001	6.103516e-003
4.387612e+001	4.577637e-003
4.392154e+001	4.577637e-003
4.396696e+001	7.629395e-003
4.401237e+001	1.525879e-003
4.405779e+001	3.051758e-003
4.410321e+001	7.629395e-003
4.414863e+001	3.051758e-003
4.419405e+001	9.155273e-003
4.423947e+001	4.577637e-003
4.428489e+001	1.068115e-002
4.433031e+001	1.525879e-003
4.437572e+001	1.525879e-003
4.442115e+001	3.051758e-003
4.446656e+001	1.373291e-002
4.451198e+001	6.103516e-003
4.455740e+001	1.525879e-003
4.460282e+001	7.629395e-003
4.464824e+001	6.103516e-003
4.469366e+001	1.831055e-002
4.473908e+001	1.068115e-002
4.478449e+001	7.629395e-003
4.482991e+001	4.577637e-003
4.487533e+001	1.525879e-003
4.492075e+001	4.577637e-003
4.496617e+001	7.629395e-003
4.501159e+001	6.103516e-003
4.505701e+001	6.103516e-003
4.510243e+001	9.155273e-003
4.514785e+001	3.051758e-003
4.519327e+001	7.629395e-003
4.523869e+001	6.103516e-003
4.528410e+001	6.103516e-003
4.532952e+001	9.155273e-003
4.537494e+001	3.051758e-003
4.542036e+001	3.051758e-003
4.546578e+001	3.051758e-003
4.551120e+001	7.629395e-003
4.555661e+001	1.525879e-003
4.560204e+001	1.220703e-002
4.564745e+001	9.155273e-003
4.569287e+001	7.629395e-003
4.573829e+001	4.577637e-003
4.578371e+001	3.051758e-003
4.582913e+001	6.103516e-003
4.587455e+001	1.068115e-002
4.591997e+001	6.103516e-003
4.596539e+001	7.629395e-003
4.601081e+001	6.103516e-003
4.605622e+001	4.577637e-003
4.610164e+001	9.155273e-003
4.614706e+001	3.051758e-003
4.619248e+001	1.525879e-003
4.623790e+001	6.103516e-003
4.628332e+001	3.051758e-003
4.632874e+001	3.051758e-003
4.637416e+001	9.155273e-003
4.641957e+001	7.629395e-003
4.646500e+001	4.577637e-003
4.651041e+001	3.051758e-003
4.655583e+001	4.577637e-003
4.660125e+001	7.629395e-003
4.664667e+001	6.103516e-003
4.669209e+001	1.525879e-003
4.673751e+001	6.103516e-003
4.678293e+001	1.068115e-002
4.682834e+001	6.103516e-003
4.687376e+001	6.103516e-003
4.691918e+001	9.155273e-003
4.696460e+001	7.629395e-003
4.701002e+001	4.577637e-003
4.705544e+001	7.629395e-003
4.710086e+001	9.155273e-003
4.714627e+001	7.629395e-003
4.719170e+001	6.103516e-003
4.723712e+001	3.051758e-003
4.728254e+001	1.525879e-003
4.732795e+001	9.155273e-003
4.737337e+001	9.155273e-003
4.741879e+001	6.103516e-003
4.746421e+001	4.577637e-003
4.750963e+001	4.577637e-003
4.755505e+001	9.155273e-003
4.760046e+001	1.373291e-002
4.764589e+001	6.103516e-003
4.769130e+001	6.103516e-003
4.773672e+001	6.103516e-003
4.778214e+001	3.051758e-003
4.782756e+001	6.103516e-003
4.787298e+001	6.103516e-003
4.791840e+001	1.525879e-002
4.796382e+001	6.103516e-003
4.800924e+001	4.577637e-003
4.805466e+001	1.525879e-003
4.810007e+001	4.577637e-003
4.814549e+001	3.051758e-003
4.819091e+001	6.103516e-003
4.823633e+001	1.068115e-002
4.828175e+001	4.577637e-003
4.832717e+001	7.629395e-003
4.837259e+001	6.103516e-003
4.841800e+001	3.051758e-003
4.846342e+001	0.000000e+000
4.850885e+001	7.629395e-003
4.855426e+001	4.577637e-003
4.859969e+001	1.220703e-002
4.864510e+001	3.051758e-003
4.869052e+001	6.103516e-003
4.873594e+001	6.103516e-003
4.878136e+001	7.629395e-003
4.882678e+001	9.155273e-003
4.887219e+001	1.220703e-002
4.891761e+001	6.103516e-003
4.896303e+001	3.051758e-003
4.900845e+001	9.155273e-003
4.905387e+001	6.103516e-003
4.909929e+001	6.103516e-003
4.914471e+001	1.068115e-002
4.919012e+001	4.577637e-003
4.923555e+001	7.629395e-003
4.928096e+001	1.220703e-002
4.932639e+001	7.629395e-003
4.937181e+001	4.577637e-003
4.941722e+001	3.051758e-003
4.946264e+001	4.577637e-003
4.950806e+001	1.525879e-003
4.955348e+001	1.068115e-002
4.959890e+001	4.577637e-003
4.964431e+001	9.155273e-003
4.968973e+001	7.629395e-003
4.973515e+001	0.000000e+000
4.978057e+001	4.577637e-003
4.982599e+001	3.051758e-003
4.987141e+001	6.103516e-003
4.991683e+001	6.103516e-003
4.996225e+001	7.629395e-003
5.000767e+001	3.051758e-003
5.005309e+001	4.577637e-003
5.009851e+001	3.051758e-003
5.014392e+001	3.051758e-003
5.018934e+001	6.103516e-003
5.023476e+001	7.629395e-003
5.028018e+001	4.577637e-003
5.032560e+001	7.629395e-003
5.037102e+001	3.051758e-003
5.041644e+001	7.629395e-003
5.046185e+001	6.103516e-003
5.050727e+001	9.155273e-003
5.055269e+001	4.577637e-003
5.059811e+001	1.525879e-003
5.064354e+001	6.103516e-003
5.068895e+001	0.000000e+000
5.073437e+001	3.051758e-003
5.077979e+001	9.155273e-003
5.082521e+001	1.525879e-003
5.087063e+001	1.525879e-003
5.091605e+001	4.577637e-003
5.096146e+001	6.103516e-003
5.100688e+001	1.525879e-003
5.105230e+001	4.577637e-003
5.109772e+001	4.577637e-003
5.114314e+001	0.000000e+000
5.118856e+001	3.051758e-003
5.123397e+001	7.629395e-003
5.127940e+001	4.577637e-003
5.132481e+001	4.577637e-003
5.137024e+001	1.525879e-003
5.141565e+001	3.051758e-003
5.146107e+001	3.051758e-003
5.150649e+001	0.000000e+000
5.155191e+001	6.103516e-003
5.159733e+001	1.525879e-003
5.164275e+001	3.051758e-003
5.168817e+001	1.525879e-003
5.173358e+001	7.629395e-003
5.177900e+001	4.577637e-003
5.182442e+001	3.051758e-003
5.186984e+001	0.000000e+000
5.191526e+001	3.051758e-003
5.196068e+001	1.525879e-003
5.200610e+001	1.525879e-003
5.205152e+001	4.577637e-003
5.209694e+001	3.051758e-003
5.214236e+001	4.577637e-003
5.218777e+001	3.051758e-003
5.223319e+001	4.577637e-003
5.227861e+001	1.525879e-003
5.232403e+001	3.051758e-003
5.236945e+001	1.525879e-003
5.241487e+001	3.051758e-003
5.246029e+001	4.577637e-003
5.250570e+001	4.577637e-003
5.255112e+001	1.525879e-003
5.259654e+001	7.629395e-003
5.264196e+001	7.629395e-003
5.268738e+001	1.525879e-003
5.273280e+001	4.577637e-003
5.277822e+001	9.155273e-003
5.282364e+001	4.577637e-003
5.286906e+001	6.103516e-003
5.291448e+001	4.577637e-003
5.295990e+001	1.525879e-003
5.300531e+001	3.051758e-003
5.305073e+001	4.577637e-003
5.309615e+001	0.000000e+000
5.314157e+001	7.629395e-003
5.318699e+001	6.103516e-003
5.323241e+001	1.525879e-003
5.327782e+001	4.577637e-003
5.332325e+001	4.577637e-003
5.336866e+001	3.051758e-003
5.341409e+001	3.051758e-003
5.345950e+001	3.051758e-003
5.350492e+001	7.629395e-003
5.355034e+001	3.051758e-003
5.359576e+001	3.051758e-003
5.364118e+001	0.000000e+000
5.368660e+001	4.577637e-003
5.373202e+001	1.525879e-003
5.377743e+001	1.525879e-003
5.382285e+001	3.051758e-003
5.386827e+001	0.000000e+000
5.391369e+001	1.525879e-003
5.395911e+001	7.629395e-003
5.400453e+001	7.629395e-003
5.404995e+001	1.525879e-003
5.409537e+001	3.051758e-003
5.414079e+001	7.629395e-003
5.418621e+001	1.525879e-003
5.423162e+001	1.525879e-003
5.427704e+001	1.525879e-003
5.432246e+001	6.103516e-003
5.436788e+001	6.103516e-003
5.441330e+001	4.577637e-003
5.445872e+001	1.220703e-002
5.450414e+001	7.629395e-003
5.454955e+001	0.000000e+000
5.459497e+001	3.051758e-003
5.464039e+001	1.525879e-003
5.468581e+001	3.051758e-003
5.473123e+001	3.051758e-003
5.477665e+001	3.051758e-003
5.482207e+001	6.103516e-003
5.486749e+001	1.525879e-003
5.491291e+001	1.525879e-003
5.495833e+001	1.525879e-003
5.500375e+001	3.051758e-003
5.504916e+001	4.577637e-003
5.509458e+001	4.577637e-003
5.514000e+001	4.577637e-003
5.518542e+001	3.051758e-003
5.523084e+001	0.000000e+000
5.527626e+001	1.525879e-003
5.532167e+001	4.577637e-003
5.536710e+001	3.051758e-003
5.541251e+001	1.525879e-003
5.545794e+001	6.103516e-003
5.550335e+001	1.525879e-003
5.554877e+001	1.525879e-003
5.559419e+001	1.525879e-003
5.563961e+001	3.051758e-003
5.568503e+001	0.000000e+000
5.573045e+001	3.051758e-003
5.577587e+001	3.051758e-003
5.582128e+001	1.525879e-003
5.586670e+001	6.103516e-003
5.591212e+001	1.525879e-003
5.595754e+001	1.525879e-003
5.600296e+001	1.525879e-003
5.604838e+001	4.577637e-003
5.609380e+001	0.000000e+000
5.613922e+001	4.577637e-003
5.618464e+001	6.103516e-003
5.623006e+001	4.577637e-003
5.627547e+001	4.577637e-003
5.632089e+001	4.577637e-003
5.636631e+001	1.525879e-003
5.641173e+001	3.051758e-003
5.645715e+001	3.051758e-003
5.650257e+001	3.051758e-003
5.654799e+001	3.051758e-003
5.659340e+001	4.577637e-003
5.663882e+001	3.051758e-003
5.668424e+001	3.051758e-003
5.672966e+001	4.577637e-003
5.677508e+001	9.155273e-003
5.682050e+001	1.525879e-003
5.686592e+001	1.525879e-003
5.691133e+001	1.525879e-003
5.695676e+001	1.525879e-003
5.700218e+001	4.577637e-003
5.704760e+001	3.051758e-003
5.709301e+001	1.525879e-003
5.713843e+001	1.525879e-003
5.718385e+001	7.629395e-003
5.722927e+001	4.577637e-003
5.727469e+001	1.525879e-003
5.732011e+001	3.051758e-003
5.736552e+001	4.577637e-003
5.741095e+001	6.103516e-003
5.745636e+001	6.103516e-003
5.750179e+001	3.051758e-003
5.754720e+001	3.051758e-003
5.759262e+001	7.629395e-003
5.763804e+001	0.000000e+000
5.768346e+001	0.000000e+000
5.772888e+001	4.577637e-003
5.777430e+001	3.051758e-003
5.781972e+001	0.000000e+000
5.786513e+001	4.577637e-003
5.791055e+001	3.051758e-003
5.795597e+001	3.051758e-003
5.800139e+001	1.525879e-003
5.804681e+001	4.577637e-003
5.809223e+001	6.103516e-003
5.813765e+001	1.525879e-003
5.818306e+001	7.629395e-003
5.822849e+001	6.103516e-003
5.827391e+001	3.051758e-003
5.831932e+001	1.525879e-003
5.836475e+001	1.525879e-003
5.841016e+001	7.629395e-003
5.845558e+001	4.577637e-003
5.850100e+001	1.525879e-003
5.854642e+001	7.629395e-003
5.859184e+001	3.051758e-003
5.863725e+001	6.103516e-003
5.868267e+001	1.525879e-003
5.872809e+001	1.525879e-003
5.877351e+001	3.051758e-003
5.881893e+001	0.000000e+000
5.886435e+001	0.000000e+000
5.890977e+001	6.103516e-003
5.895518e+001	0.000000e+000
5.900061e+001	1.525879e-003
5.904602e+001	1.525879e-003
5.909145e+001	6.103516e-003
5.913687e+001	4.577637e-003
5.918228e+001	1.525879e-003
5.922770e+001	0.000000e+000
5.927312e+001	1.525879e-003
5.931854e+001	3.051758e-003
5.936396e+001	3.051758e-003
5.940937e+001	4.577637e-003
5.945479e+001	3.051758e-003
5.950021e+001	1.525879e-003
5.954564e+001	1.525879e-003
5.959105e+001	3.051758e-003
5.963647e+001	6.103516e-003
5.968189e+001	3.051758e-003
5.972731e+001	0.000000e+000
5.977273e+001	3.051758e-003
5.981815e+001	3.051758e-003
5.986357e+001	0.000000e+000
5.990899e+001	1.525879e-003
5.995440e+001	3.051758e-003
5.999982e+001	0.000000e+000
6.004524e+001	4.577637e-003
6.009066e+001	0.000000e+000
6.013608e+001	0.000000e+000
6.018150e+001	3.051758e-003
6.022691e+001	4.577637e-003
6.027234e+001	3.051758e-003
6.031775e+001	4.577637e-003
6.036317e+001	1.525879e-003
6.040860e+001	0.000000e+000
6.045401e+001	1.525879e-003
6.049943e+001	3.051758e-003
6.054485e+001	3.051758e-003
6.059027e+001	6.103516e-003
6.063569e+001	1.525879e-003
6.068111e+001	0.000000e+000
6.072652e+001	1.525879e-003
6.077194e+001	3.051758e-003
6.081736e+001	3.051758e-003
6.086278e+001	1.525879e-003
6.090820e+001	0.000000e+000
6.095362e+001	0.000000e+000
6.099903e+001	0.000000e+000
6.104446e+001	3.051758e-003
6.108987e+001	1.525879e-003
6.113530e+001	3.051758e-003
6.118071e+001	1.525879e-003
6.122613e+001	3.051758e-003
6.127155e+001	1.525879e-003
6.131697e+001	3.051758e-003
6.136239e+001	0.000000e+000
6.140781e+001	4.577637e-003
6.145323e+001	1.525879e-003
6.149864e+001	1.525879e-003
6.154406e+001	1.525879e-003
6.158948e+001	3.051758e-003
6.163490e+001	1.525879e-003
6.168032e+001	0.000000e+000
6.172574e+001	1.525879e-003
6.177116e+001	1.525879e-003
6.181658e+001	3.051758e-003
6.186200e+001	0.000000e+000
6.190742e+001	6.103516e-003
6.195284e+001	0.000000e+000
6.199825e+001	0.000000e+000
6.204367e+001	0.000000e+000
6.208909e+001	4.577637e-003
6.213451e+001	1.525879e-003
6.217993e+001	3.051758e-003
6.222535e+001	1.525879e-003
6.227076e+001	1.525879e-003
6.231618e+001	4.577637e-003
6.236160e+001	1.525879e-003
6.240702e+001	3.051758e-003
6.245244e+001	7.629395e-003
6.249786e+001	3.051758e-003
6.254328e+001	3.051758e-003
6.258870e+001	4.577637e-003
6.263412e+001	1.525879e-003
6.267954e+001	0.000000e+000
6.272496e+001	4.577637e-003
6.277037e+001	1.525879e-003
6.281579e+001	0.000000e+000
6.286121e+001	4.577637e-003
6.290663e+001	6.103516e-003
6.295205e+001	4.577637e-003
6.299747e+001	1.525879e-003
6.304288e+001	4.577637e-003
6.308831e+001	1.525879e-003
6.313372e+001	1.525879e-003
6.317915e+001	3.051758e-003
6.322456e+001	1.525879e-003
6.326998e+001	1.525879e-003
6.331540e+001	6.103516e-003
6.336082e+001	3.051758e-003
6.340624e+001	3.051758e-003
6.345166e+001	4.577637e-003
6.349708e+001	3.051758e-003
6.354249e+001	1.525879e-003
6.358791e+001	1.525879e-003
6.363333e+001	6.103516e-003
6.367875e+001	1.525879e-003
6.372417e+001	1.525879e-003
6.376959e+001	3.051758e-003
6.381501e+001	1.525879e-003
6.386043e+001	3.051758e-003
6.390585e+001	6.103516e-003
6.395127e+001	0.000000e+000
6.399669e+001	6.103516e-003
6.404210e+001	3.051758e-003
6.408752e+001	3.051758e-003
6.413294e+001	1.525879e-003
6.417836e+001	3.051758e-003
6.422378e+001	6.103516e-003
6.426920e+001	4.577637e-003
6.431461e+001	3.051758e-003
6.436003e+001	4.577637e-003
6.440546e+001	3.051758e-003
6.445087e+001	4.577637e-003
6.449629e+001	9.155273e-003
6.454171e+001	0.000000e+000
6.458713e+001	6.103516e-003
6.463255e+001	0.000000e+000
6.467797e+001	9.155273e-003
6.472339e+001	4.577637e-003
6.476881e+001	7.629395e-003
6.481422e+001	6.103516e-003
6.485964e+001	3.051758e-003
6.490506e+001	1.525879e-003
6.495048e+001	3.051758e-003
6.499590e+001	7.629395e-003
6.504132e+001	1.525879e-003
6.508674e+001	0.000000e+000
6.513216e+001	7.629395e-003
6.517757e+001	7.629395e-003
6.522299e+001	7.629395e-003
6.526842e+001	4.577637e-003
6.531383e+001	4.577637e-003
6.535925e+001	1.068115e-002
6.540467e+001	6.103516e-003
6.545008e+001	6.103516e-003
6.549551e+001	7.629395e-003
6.554092e+001	7.629395e-003
6.558635e+001	1.068115e-002
6.563176e+001	4.577637e-003
6.567719e+001	2.288818e-002
6.572260e+001	1.831055e-002
6.576801e+001	9.155273e-003
6.581344e+001	9.155273e-003
6.585886e+001	1.983643e-002
6.590428e+001	1.220703e-002
6.594970e+001	1.220703e-002
6.599511e+001	1.373291e-002
[truncated: 50 more rows]
