# Supplementary material for: Open-source micro-tensile testers via additive manufacturing for the mechanical characterization of thin films and papers
Source: PLoS One. 2018 May 29;13(5):e0197999. doi: 10.1371/journal.pone.0197999 (PMC5973562; doi:10.1371/journal.pone.0197999)
Supplement: S1 Data — (ZIP) [file pone.0197999.s002.zip › SI2_Data/Demonstration Problem 1/Exp1 Results/Area1 Phase/Area1_0turns.txt]

-1.933850e+002	0.000000e+000
-1.050387e+002	1.525879e-003
-1.049524e+002	0.000000e+000
-1.048660e+002	0.000000e+000
-1.047797e+002	0.000000e+000
-1.046934e+002	0.000000e+000
-1.046071e+002	0.000000e+000
-1.045208e+002	0.000000e+000
-1.044345e+002	0.000000e+000
-1.043481e+002	0.000000e+000
-1.042618e+002	0.000000e+000
-1.041755e+002	0.000000e+000
-1.040892e+002	0.000000e+000
-1.040029e+002	0.000000e+000
-1.039165e+002	0.000000e+000
-1.038302e+002	0.000000e+000
-1.037439e+002	0.000000e+000
-1.036576e+002	0.000000e+000
-1.035713e+002	0.000000e+000
-1.034850e+002	0.000000e+000
-1.033986e+002	0.000000e+000
-1.033123e+002	0.000000e+000
-1.032260e+002	0.000000e+000
-1.031397e+002	0.000000e+000
-1.030534e+002	0.000000e+000
-1.029670e+002	0.000000e+000
-1.028807e+002	0.000000e+000
-1.027944e+002	0.000000e+000
-1.027081e+002	0.000000e+000
-1.026218e+002	0.000000e+000
-1.025355e+002	0.000000e+000
-1.024491e+002	0.000000e+000
-1.023628e+002	0.000000e+000
-1.022765e+002	0.000000e+000
-1.021902e+002	0.000000e+000
-1.021039e+002	1.525879e-003
-1.020175e+002	0.000000e+000
-1.019312e+002	0.000000e+000
-1.018449e+002	0.000000e+000
-1.017586e+002	0.000000e+000
-1.016723e+002	0.000000e+000
-1.015860e+002	1.525879e-003
-1.014996e+002	0.000000e+000
-1.014133e+002	0.000000e+000
-1.013270e+002	1.525879e-003
-1.012407e+002	0.000000e+000
-1.011544e+002	0.000000e+000
-1.010681e+002	0.000000e+000
-1.009817e+002	0.000000e+000
-1.008954e+002	0.000000e+000
-1.008091e+002	0.000000e+000
-1.007228e+002	0.000000e+000
-1.006365e+002	0.000000e+000
-1.005502e+002	0.000000e+000
-1.004638e+002	0.000000e+000
-1.003775e+002	0.000000e+000
-1.002912e+002	0.000000e+000
-1.002049e+002	0.000000e+000
-1.001186e+002	0.000000e+000
-1.000322e+002	0.000000e+000
-9.994593e+001	0.000000e+000
-9.985960e+001	0.000000e+000
-9.977329e+001	0.000000e+000
-9.968697e+001	0.000000e+000
-9.960066e+001	0.000000e+000
-9.951434e+001	0.000000e+000
-9.942802e+001	0.000000e+000
-9.934171e+001	0.000000e+000
-9.925539e+001	0.000000e+000
-9.916907e+001	0.000000e+000
-9.908276e+001	0.000000e+000
-9.899643e+001	0.000000e+000
-9.891012e+001	0.000000e+000
-9.882380e+001	0.000000e+000
-9.873747e+001	0.000000e+000
-9.865116e+001	0.000000e+000
-9.856484e+001	0.000000e+000
-9.847852e+001	0.000000e+000
-9.839220e+001	0.000000e+000
-9.830589e+001	1.525879e-003
-9.821957e+001	0.000000e+000
-9.813326e+001	0.000000e+000
-9.804694e+001	0.000000e+000
-9.796062e+001	0.000000e+000
-9.787430e+001	0.000000e+000
-9.778799e+001	0.000000e+000
-9.770166e+001	0.000000e+000
-9.761535e+001	0.000000e+000
-9.752903e+001	0.000000e+000
-9.744272e+001	0.000000e+000
-9.735639e+001	0.000000e+000
-9.727007e+001	0.000000e+000
-9.718376e+001	0.000000e+000
-9.709743e+001	0.000000e+000
-9.701112e+001	0.000000e+000
-9.692480e+001	0.000000e+000
-9.683849e+001	0.000000e+000
-9.675217e+001	0.000000e+000
-9.666586e+001	1.525879e-003
-9.657953e+001	0.000000e+000
-9.649322e+001	0.000000e+000
-9.640690e+001	0.000000e+000
-9.632058e+001	0.000000e+000
-9.623426e+001	0.000000e+000
-9.614795e+001	0.000000e+000
-9.606162e+001	0.000000e+000
-9.597531e+001	0.000000e+000
-9.588899e+001	0.000000e+000
-9.580267e+001	0.000000e+000
-9.571635e+001	0.000000e+000
-9.563004e+001	0.000000e+000
-9.554372e+001	0.000000e+000
-9.545740e+001	0.000000e+000
-9.537109e+001	0.000000e+000
-9.528476e+001	0.000000e+000
-9.519845e+001	0.000000e+000
-9.511213e+001	0.000000e+000
-9.502582e+001	0.000000e+000
-9.493949e+001	0.000000e+000
-9.485318e+001	0.000000e+000
-9.476685e+001	0.000000e+000
-9.468054e+001	0.000000e+000
-9.459422e+001	0.000000e+000
-9.450791e+001	0.000000e+000
-9.442159e+001	0.000000e+000
-9.433527e+001	0.000000e+000
-9.424895e+001	0.000000e+000
-9.416263e+001	0.000000e+000
-9.407632e+001	0.000000e+000
-9.398999e+001	0.000000e+000
-9.390368e+001	0.000000e+000
-9.381736e+001	0.000000e+000
-9.373105e+001	0.000000e+000
-9.364472e+001	0.000000e+000
-9.355841e+001	0.000000e+000
-9.347209e+001	0.000000e+000
-9.338577e+001	0.000000e+000
-9.329945e+001	0.000000e+000
-9.321314e+001	0.000000e+000
-9.312682e+001	0.000000e+000
-9.304050e+001	0.000000e+000
-9.295419e+001	0.000000e+000
-9.286786e+001	0.000000e+000
-9.278155e+001	0.000000e+000
-9.269524e+001	0.000000e+000
-9.260891e+001	0.000000e+000
-9.252259e+001	0.000000e+000
-9.243628e+001	0.000000e+000
-9.234995e+001	0.000000e+000
-9.226364e+001	0.000000e+000
-9.217732e+001	0.000000e+000
-9.209101e+001	0.000000e+000
-9.200468e+001	1.525879e-003
-9.191837e+001	0.000000e+000
-9.183205e+001	0.000000e+000
-9.174574e+001	0.000000e+000
-9.165942e+001	0.000000e+000
-9.157310e+001	0.000000e+000
-9.148678e+001	0.000000e+000
-9.140046e+001	0.000000e+000
-9.131415e+001	0.000000e+000
-9.122783e+001	0.000000e+000
-9.114151e+001	0.000000e+000
-9.105518e+001	0.000000e+000
-9.096887e+001	0.000000e+000
-9.088255e+001	0.000000e+000
-9.079624e+001	0.000000e+000
-9.070992e+001	0.000000e+000
-9.062360e+001	0.000000e+000
-9.053728e+001	0.000000e+000
-9.045097e+001	0.000000e+000
-9.036465e+001	0.000000e+000
-9.027834e+001	0.000000e+000
-9.019201e+001	0.000000e+000
-9.010570e+001	0.000000e+000
-9.001938e+001	0.000000e+000
-8.993306e+001	0.000000e+000
-8.984674e+001	0.000000e+000
-8.976042e+001	0.000000e+000
-8.967410e+001	0.000000e+000
-8.958779e+001	0.000000e+000
-8.950147e+001	0.000000e+000
-8.941515e+001	0.000000e+000
-8.932883e+001	0.000000e+000
-8.924252e+001	0.000000e+000
-8.915620e+001	0.000000e+000
-8.906988e+001	0.000000e+000
-8.898357e+001	0.000000e+000
-8.889724e+001	0.000000e+000
-8.881093e+001	0.000000e+000
-8.872461e+001	0.000000e+000
-8.863829e+001	0.000000e+000
-8.855197e+001	0.000000e+000
-8.846565e+001	0.000000e+000
-8.837934e+001	0.000000e+000
-8.829302e+001	0.000000e+000
-8.820670e+001	0.000000e+000
-8.812038e+001	0.000000e+000
-8.803407e+001	0.000000e+000
-8.794775e+001	0.000000e+000
-8.786143e+001	0.000000e+000
-8.777512e+001	0.000000e+000
-8.768880e+001	0.000000e+000
-8.760248e+001	0.000000e+000
-8.751616e+001	0.000000e+000
-8.742984e+001	0.000000e+000
-8.734353e+001	0.000000e+000
-8.725720e+001	0.000000e+000
-8.717088e+001	0.000000e+000
-8.708457e+001	0.000000e+000
-8.699825e+001	0.000000e+000
-8.691193e+001	0.000000e+000
-8.682561e+001	0.000000e+000
-8.673930e+001	0.000000e+000
-8.665298e+001	0.000000e+000
-8.656667e+001	0.000000e+000
-8.648035e+001	0.000000e+000
-8.639403e+001	0.000000e+000
-8.630771e+001	0.000000e+000
-8.622140e+001	0.000000e+000
-8.613507e+001	0.000000e+000
-8.604876e+001	0.000000e+000
-8.596243e+001	0.000000e+000
-8.587612e+001	0.000000e+000
-8.578980e+001	0.000000e+000
-8.570348e+001	0.000000e+000
-8.561716e+001	0.000000e+000
-8.553085e+001	0.000000e+000
-8.544453e+001	0.000000e+000
-8.535822e+001	0.000000e+000
-8.527190e+001	0.000000e+000
-8.518558e+001	0.000000e+000
-8.509926e+001	0.000000e+000
-8.501294e+001	0.000000e+000
-8.492663e+001	0.000000e+000
-8.484031e+001	0.000000e+000
-8.475399e+001	0.000000e+000
-8.466767e+001	0.000000e+000
-8.458135e+001	0.000000e+000
-8.449503e+001	0.000000e+000
-8.440872e+001	0.000000e+000
-8.432240e+001	0.000000e+000
-8.423608e+001	0.000000e+000
-8.414977e+001	0.000000e+000
-8.406345e+001	0.000000e+000
-8.397713e+001	0.000000e+000
-8.389081e+001	0.000000e+000
-8.380449e+001	0.000000e+000
-8.371818e+001	0.000000e+000
-8.363186e+001	0.000000e+000
-8.354554e+001	1.525879e-003
-8.345922e+001	0.000000e+000
-8.337290e+001	0.000000e+000
-8.328659e+001	0.000000e+000
-8.320027e+001	0.000000e+000
-8.311395e+001	0.000000e+000
-8.302763e+001	0.000000e+000
-8.294131e+001	0.000000e+000
-8.285500e+001	0.000000e+000
-8.276868e+001	0.000000e+000
-8.268236e+001	0.000000e+000
-8.259604e+001	0.000000e+000
-8.250973e+001	0.000000e+000
-8.242341e+001	0.000000e+000
-8.233709e+001	0.000000e+000
-8.225077e+001	0.000000e+000
-8.216445e+001	0.000000e+000
-8.207813e+001	0.000000e+000
-8.199182e+001	0.000000e+000
-8.190550e+001	0.000000e+000
-8.181918e+001	0.000000e+000
-8.173286e+001	0.000000e+000
-8.164655e+001	0.000000e+000
-8.156023e+001	0.000000e+000
-8.147392e+001	0.000000e+000
-8.138759e+001	0.000000e+000
-8.130128e+001	0.000000e+000
-8.121496e+001	0.000000e+000
-8.112865e+001	0.000000e+000
-8.104232e+001	0.000000e+000
-8.095600e+001	0.000000e+000
-8.086968e+001	0.000000e+000
-8.078337e+001	0.000000e+000
-8.069705e+001	0.000000e+000
-8.061073e+001	0.000000e+000
-8.052441e+001	0.000000e+000
-8.043810e+001	0.000000e+000
-8.035178e+001	0.000000e+000
-8.026546e+001	0.000000e+000
-8.017915e+001	0.000000e+000
-8.009282e+001	1.525879e-003
-8.000651e+001	0.000000e+000
-7.992019e+001	0.000000e+000
-7.983388e+001	0.000000e+000
-7.974755e+001	0.000000e+000
-7.966124e+001	0.000000e+000
-7.957492e+001	0.000000e+000
-7.948860e+001	0.000000e+000
-7.940228e+001	0.000000e+000
-7.931596e+001	0.000000e+000
-7.922964e+001	0.000000e+000
-7.914333e+001	0.000000e+000
-7.905701e+001	0.000000e+000
-7.897070e+001	0.000000e+000
-7.888438e+001	0.000000e+000
-7.879806e+001	0.000000e+000
-7.871174e+001	0.000000e+000
-7.862542e+001	0.000000e+000
-7.853911e+001	1.525879e-003
-7.845278e+001	0.000000e+000
-7.836647e+001	0.000000e+000
-7.828015e+001	0.000000e+000
-7.819384e+001	0.000000e+000
-7.810751e+001	0.000000e+000
-7.802120e+001	0.000000e+000
-7.793488e+001	0.000000e+000
-7.784856e+001	0.000000e+000
-7.776225e+001	0.000000e+000
-7.767593e+001	0.000000e+000
-7.758961e+001	0.000000e+000
-7.750329e+001	0.000000e+000
-7.741698e+001	0.000000e+000
-7.733066e+001	0.000000e+000
-7.724434e+001	0.000000e+000
-7.715801e+001	0.000000e+000
-7.707170e+001	0.000000e+000
-7.698538e+001	0.000000e+000
-7.689907e+001	0.000000e+000
-7.681274e+001	0.000000e+000
-7.672643e+001	0.000000e+000
-7.664011e+001	0.000000e+000
-7.655379e+001	0.000000e+000
-7.646748e+001	0.000000e+000
-7.638116e+001	0.000000e+000
-7.629484e+001	0.000000e+000
-7.620852e+001	0.000000e+000
-7.612221e+001	0.000000e+000
-7.603589e+001	0.000000e+000
-7.594957e+001	1.525879e-003
-7.586325e+001	0.000000e+000
-7.577693e+001	1.525879e-003
-7.569061e+001	0.000000e+000
-7.560430e+001	0.000000e+000
-7.551797e+001	0.000000e+000
-7.543166e+001	0.000000e+000
-7.534534e+001	0.000000e+000
-7.525903e+001	1.525879e-003
-7.517271e+001	0.000000e+000
-7.508640e+001	1.525879e-003
-7.500007e+001	1.525879e-003
-7.491376e+001	0.000000e+000
-7.482744e+001	1.525879e-003
-7.474112e+001	0.000000e+000
-7.465480e+001	0.000000e+000
-7.456848e+001	0.000000e+000
-7.448217e+001	0.000000e+000
-7.439585e+001	0.000000e+000
-7.430953e+001	0.000000e+000
-7.422321e+001	1.525879e-003
-7.413689e+001	0.000000e+000
-7.405058e+001	0.000000e+000
-7.396426e+001	0.000000e+000
-7.387794e+001	0.000000e+000
-7.379163e+001	1.525879e-003
-7.370530e+001	0.000000e+000
-7.361899e+001	0.000000e+000
-7.353267e+001	0.000000e+000
-7.344636e+001	1.525879e-003
-7.336003e+001	0.000000e+000
-7.327371e+001	3.051758e-003
-7.318740e+001	1.525879e-003
-7.310108e+001	1.525879e-003
-7.301476e+001	4.577637e-003
-7.292844e+001	1.525879e-003
-7.284212e+001	1.525879e-003
-7.275581e+001	3.051758e-003
-7.266949e+001	1.525879e-003
-7.258317e+001	0.000000e+000
-7.249686e+001	3.051758e-003
-7.241054e+001	0.000000e+000
-7.232423e+001	3.051758e-003
-7.223790e+001	0.000000e+000
-7.215159e+001	1.525879e-003
-7.206526e+001	3.051758e-003
-7.197895e+001	3.051758e-003
-7.189263e+001	1.525879e-003
-7.180631e+001	4.577637e-003
-7.171999e+001	1.525879e-003
-7.163367e+001	6.103516e-003
-7.154736e+001	3.051758e-003
-7.146104e+001	3.051758e-003
-7.137473e+001	4.577637e-003
-7.128841e+001	3.051758e-003
-7.120209e+001	3.051758e-003
-7.111577e+001	3.051758e-003
-7.102946e+001	3.051758e-003
-7.094313e+001	3.051758e-003
-7.085682e+001	4.577637e-003
-7.077049e+001	4.577637e-003
-7.068418e+001	3.051758e-003
-7.059786e+001	7.629395e-003
-7.051155e+001	1.220703e-002
-7.042522e+001	3.051758e-003
-7.033891e+001	6.103516e-003
-7.025259e+001	1.525879e-003
-7.016628e+001	4.577637e-003
-7.007996e+001	7.629395e-003
-6.999364e+001	0.000000e+000
-6.990732e+001	1.068115e-002
-6.982101e+001	6.103516e-003
-6.973469e+001	1.068115e-002
-6.964837e+001	9.155273e-003
-6.956205e+001	3.051758e-003
-6.947573e+001	1.678467e-002
-6.938942e+001	4.577637e-003
-6.930309e+001	1.068115e-002
-6.921678e+001	9.155273e-003
-6.913046e+001	1.068115e-002
-6.904414e+001	1.068115e-002
-6.895782e+001	1.525879e-002
-6.887151e+001	2.136230e-002
-6.878519e+001	9.155273e-003
-6.869887e+001	2.136230e-002
-6.861255e+001	1.220703e-002
-6.852624e+001	1.220703e-002
-6.843992e+001	2.136230e-002
-6.835360e+001	1.068115e-002
-6.826728e+001	2.441406e-002
-6.818096e+001	2.288818e-002
-6.809465e+001	1.983643e-002
-6.800832e+001	1.831055e-002
-6.792201e+001	2.746582e-002
-6.783569e+001	2.136230e-002
-6.774937e+001	2.136230e-002
-6.766306e+001	2.136230e-002
-6.757674e+001	1.525879e-002
-6.749042e+001	3.509521e-002
-6.740411e+001	3.204346e-002
-6.731779e+001	1.983643e-002
-6.723147e+001	2.899170e-002
-6.714515e+001	2.136230e-002
-6.705883e+001	2.288818e-002
-6.697251e+001	2.899170e-002
-6.688620e+001	4.272461e-002
-6.679988e+001	3.814697e-002
-6.671356e+001	4.730225e-002
-6.662724e+001	3.509521e-002
-6.654092e+001	3.662109e-002
-6.645461e+001	5.035400e-002
-6.636829e+001	4.882813e-002
-6.628197e+001	5.645752e-002
-6.619565e+001	5.798340e-002
-6.610934e+001	4.425049e-002
-6.602302e+001	4.577637e-002
-6.593671e+001	4.730225e-002
-6.585038e+001	6.256104e-002
-6.576406e+001	5.798340e-002
-6.567774e+001	6.561279e-002
-6.559143e+001	5.187988e-002
-6.550511e+001	5.035400e-002
-6.541879e+001	6.561279e-002
-6.533247e+001	4.882813e-002
-6.524615e+001	5.645752e-002
-6.515984e+001	6.408691e-002
-6.507352e+001	5.340576e-002
-6.498721e+001	7.629395e-002
-6.490088e+001	5.493164e-002
-6.481457e+001	7.781982e-002
-6.472825e+001	7.629395e-002
-6.464194e+001	7.324219e-002
-6.455561e+001	7.934570e-002
-6.446930e+001	8.697510e-002
-6.438298e+001	6.866455e-002
-6.429666e+001	7.934570e-002
-6.421034e+001	8.697510e-002
-6.412402e+001	1.022339e-001
-6.403770e+001	8.087158e-002
-6.395139e+001	7.324219e-002
-6.386507e+001	1.098633e-001
-6.377876e+001	8.697510e-002
-6.369244e+001	8.392334e-002
-6.360612e+001	9.613037e-002
-6.351980e+001	7.934570e-002
-6.343348e+001	9.307861e-002
-6.334717e+001	1.083374e-001
-6.326085e+001	7.324219e-002
-6.317453e+001	1.098633e-001
-6.308821e+001	9.613037e-002
-6.300190e+001	1.159668e-001
-6.291557e+001	1.068115e-001
-6.282926e+001	1.068115e-001
-6.274294e+001	1.052856e-001
-6.265662e+001	9.918213e-002
-6.257030e+001	1.312256e-001
-6.248399e+001	8.697510e-002
-6.239767e+001	1.205444e-001
-6.231135e+001	9.155273e-002
-6.222503e+001	9.002686e-002
-6.213872e+001	9.765625e-002
-6.205240e+001	1.129150e-001
-6.196608e+001	1.052856e-001
-6.187976e+001	1.052856e-001
-6.179344e+001	9.460449e-002
-6.170713e+001	1.129150e-001
-6.162080e+001	9.613037e-002
-6.153449e+001	9.307861e-002
-6.144817e+001	1.205444e-001
-6.136186e+001	9.460449e-002
-6.127554e+001	7.781982e-002
-6.118922e+001	1.068115e-001
-6.110290e+001	1.235962e-001
-6.101658e+001	1.235962e-001
-6.093026e+001	1.068115e-001
-6.084395e+001	1.068115e-001
-6.075763e+001	6.866455e-002
-6.067131e+001	1.190186e-001
-6.058500e+001	1.022339e-001
-6.049868e+001	9.460449e-002
-6.041236e+001	9.460449e-002
-6.032604e+001	9.307861e-002
-6.023972e+001	1.022339e-001
-6.015340e+001	7.629395e-002
-6.006709e+001	7.629395e-002
-5.998077e+001	9.918213e-002
-5.989445e+001	1.022339e-001
-5.980813e+001	8.239746e-002
-5.972181e+001	1.098633e-001
-5.963550e+001	9.765625e-002
-5.954918e+001	7.781982e-002
-5.946286e+001	7.629395e-002
-5.937654e+001	8.850098e-002
-5.929023e+001	9.307861e-002
-5.920391e+001	6.103516e-002
-5.911759e+001	7.781982e-002
-5.903127e+001	9.155273e-002
-5.894496e+001	7.934570e-002
-5.885864e+001	7.934570e-002
-5.877232e+001	8.239746e-002
-5.868600e+001	7.781982e-002
-5.859969e+001	7.324219e-002
-5.851336e+001	6.103516e-002
-5.842705e+001	8.544922e-002
-5.834073e+001	7.781982e-002
-5.825441e+001	7.324219e-002
-5.816809e+001	6.713867e-002
-5.808178e+001	5.645752e-002
-5.799546e+001	6.103516e-002
-5.790914e+001	4.119873e-002
-5.782282e+001	5.493164e-002
-5.773651e+001	5.035400e-002
-5.765019e+001	6.256104e-002
-5.756387e+001	6.561279e-002
-5.747755e+001	5.340576e-002
-5.739124e+001	5.035400e-002
-5.730492e+001	5.493164e-002
-5.721860e+001	6.103516e-002
-5.713228e+001	4.730225e-002
-5.704597e+001	3.814697e-002
-5.695964e+001	4.425049e-002
-5.687333e+001	4.882813e-002
-5.678701e+001	3.662109e-002
-5.670069e+001	4.272461e-002
-5.661437e+001	3.662109e-002
-5.652805e+001	3.814697e-002
-5.644174e+001	4.425049e-002
-5.635542e+001	4.272461e-002
-5.626910e+001	3.967285e-002
-5.618279e+001	5.035400e-002
-5.609647e+001	2.899170e-002
-5.601015e+001	3.509521e-002
-5.592383e+001	5.493164e-002
-5.583751e+001	3.967285e-002
-5.575120e+001	3.967285e-002
-5.566488e+001	3.509521e-002
-5.557856e+001	2.899170e-002
-5.549224e+001	3.204346e-002
-5.540592e+001	2.746582e-002
-5.531960e+001	3.814697e-002
-5.523329e+001	1.678467e-002
-5.514697e+001	3.662109e-002
-5.506065e+001	1.831055e-002
-5.497433e+001	3.509521e-002
-5.488802e+001	3.204346e-002
-5.480170e+001	1.983643e-002
-5.471538e+001	2.593994e-002
-5.462906e+001	2.593994e-002
-5.454275e+001	3.356934e-002
-5.445643e+001	2.746582e-002
-5.437011e+001	1.983643e-002
-5.428379e+001	1.983643e-002
-5.419748e+001	2.899170e-002
-5.411116e+001	2.136230e-002
-5.402484e+001	1.373291e-002
-5.393852e+001	3.051758e-002
-5.385220e+001	2.288818e-002
-5.376588e+001	3.204346e-002
-5.367957e+001	1.373291e-002
-5.359325e+001	3.051758e-002
-5.350693e+001	1.983643e-002
-5.342061e+001	1.678467e-002
-5.333430e+001	1.068115e-002
-5.324798e+001	1.831055e-002
-5.316166e+001	2.593994e-002
-5.307534e+001	1.525879e-002
-5.298903e+001	2.288818e-002
-5.290271e+001	1.983643e-002
-5.281639e+001	9.155273e-003
-5.273007e+001	1.983643e-002
-5.264376e+001	1.831055e-002
-5.255744e+001	7.629395e-003
-5.247112e+001	7.629395e-003
-5.238480e+001	1.220703e-002
-5.229848e+001	1.983643e-002
-5.221216e+001	2.288818e-002
-5.212584e+001	1.831055e-002
-5.203953e+001	1.678467e-002
-5.195321e+001	1.068115e-002
-5.186689e+001	1.220703e-002
-5.178057e+001	1.525879e-002
-5.169426e+001	1.068115e-002
-5.160794e+001	1.678467e-002
-5.152162e+001	1.068115e-002
-5.143530e+001	1.373291e-002
-5.134899e+001	9.155273e-003
-5.126267e+001	9.155273e-003
-5.117635e+001	6.103516e-003
-5.109003e+001	6.103516e-003
-5.100372e+001	1.983643e-002
-5.091739e+001	1.220703e-002
-5.083108e+001	9.155273e-003
-5.074476e+001	1.068115e-002
-5.065844e+001	1.525879e-002
-5.057212e+001	1.831055e-002
-5.048581e+001	4.577637e-003
-5.039949e+001	9.155273e-003
-5.031317e+001	6.103516e-003
-5.022685e+001	1.220703e-002
-5.014054e+001	3.051758e-003
-5.005422e+001	3.051758e-003
-4.996790e+001	1.220703e-002
-4.988158e+001	1.220703e-002
-4.979527e+001	9.155273e-003
-4.970895e+001	1.068115e-002
-4.962263e+001	9.155273e-003
-4.953631e+001	6.103516e-003
-4.945000e+001	6.103516e-003
-4.936367e+001	6.103516e-003
-4.927736e+001	9.155273e-003
-4.919104e+001	7.629395e-003
-4.910472e+001	7.629395e-003
-4.901840e+001	9.155273e-003
-4.893209e+001	9.155273e-003
-4.884577e+001	0.000000e+000
-4.875945e+001	6.103516e-003
-4.867313e+001	3.051758e-003
-4.858681e+001	1.525879e-003
-4.850050e+001	3.051758e-003
-4.841418e+001	1.068115e-002
-4.832786e+001	4.577637e-003
-4.824155e+001	4.577637e-003
-4.815523e+001	7.629395e-003
-4.806891e+001	6.103516e-003
-4.798259e+001	1.525879e-003
-4.789627e+001	7.629395e-003
-4.780995e+001	1.525879e-003
-4.772363e+001	4.577637e-003
-4.763732e+001	4.577637e-003
-4.755100e+001	9.155273e-003
-4.746468e+001	6.103516e-003
-4.737836e+001	6.103516e-003
-4.729205e+001	1.068115e-002
-4.720573e+001	7.629395e-003
-4.711941e+001	4.577637e-003
-4.703309e+001	4.577637e-003
-4.694678e+001	1.525879e-003
-4.686046e+001	9.155273e-003
-4.677414e+001	7.629395e-003
-4.668782e+001	0.000000e+000
-4.660151e+001	9.155273e-003
-4.651519e+001	4.577637e-003
-4.642887e+001	6.103516e-003
-4.634255e+001	7.629395e-003
-4.625623e+001	6.103516e-003
-4.616991e+001	1.525879e-003
-4.608360e+001	6.103516e-003
-4.599728e+001	4.577637e-003
-4.591096e+001	1.068115e-002
-4.582464e+001	4.577637e-003
-4.573833e+001	1.525879e-003
-4.565201e+001	6.103516e-003
-4.556569e+001	4.577637e-003
-4.547937e+001	1.220703e-002
-4.539305e+001	3.051758e-003
-4.530674e+001	1.525879e-003
-4.522042e+001	7.629395e-003
-4.513410e+001	4.577637e-003
-4.504779e+001	6.103516e-003
-4.496147e+001	7.629395e-003
-4.487515e+001	1.525879e-003
-4.478883e+001	1.525879e-003
-4.470251e+001	1.525879e-003
-4.461619e+001	4.577637e-003
-4.452988e+001	3.051758e-003
-4.444356e+001	4.577637e-003
-4.435724e+001	3.051758e-003
-4.427092e+001	6.103516e-003
-4.418460e+001	4.577637e-003
-4.409829e+001	6.103516e-003
-4.401197e+001	3.051758e-003
-4.392565e+001	4.577637e-003
-4.383934e+001	4.577637e-003
-4.375302e+001	3.051758e-003
-4.366670e+001	6.103516e-003
-4.358038e+001	1.525879e-003
-4.349406e+001	3.051758e-003
-4.340775e+001	6.103516e-003
-4.332143e+001	4.577637e-003
-4.323511e+001	6.103516e-003
-4.314879e+001	4.577637e-003
-4.306247e+001	0.000000e+000
-4.297615e+001	0.000000e+000
-4.288984e+001	3.051758e-003
-4.280352e+001	3.051758e-003
-4.271720e+001	0.000000e+000
-4.263088e+001	0.000000e+000
-4.254457e+001	3.051758e-003
-4.245825e+001	4.577637e-003
-4.237193e+001	9.155273e-003
-4.228561e+001	4.577637e-003
-4.219930e+001	3.051758e-003
-4.211298e+001	0.000000e+000
-4.202666e+001	3.051758e-003
-4.194034e+001	1.525879e-003
-4.185403e+001	6.103516e-003
-4.176770e+001	1.525879e-003
-4.168139e+001	0.000000e+000
-4.159507e+001	3.051758e-003
-4.150875e+001	1.525879e-003
-4.142243e+001	4.577637e-003
-4.133612e+001	9.155273e-003
-4.124980e+001	4.577637e-003
-4.116348e+001	3.051758e-003
-4.107716e+001	4.577637e-003
-4.099084e+001	4.577637e-003
-4.090453e+001	6.103516e-003
-4.081821e+001	3.051758e-003
-4.073189e+001	3.051758e-003
-4.064558e+001	1.525879e-003
-4.055926e+001	3.051758e-003
-4.047294e+001	3.051758e-003
-4.038662e+001	6.103516e-003
-4.030030e+001	3.051758e-003
-4.021398e+001	3.051758e-003
-4.012767e+001	4.577637e-003
-4.004135e+001	7.629395e-003
-3.995503e+001	7.629395e-003
-3.986871e+001	0.000000e+000
-3.978239e+001	3.051758e-003
-3.969608e+001	1.525879e-003
-3.960976e+001	1.525879e-003
-3.952344e+001	6.103516e-003
-3.943713e+001	4.577637e-003
-3.935081e+001	6.103516e-003
-3.926449e+001	4.577637e-003
-3.917817e+001	0.000000e+000
-3.909185e+001	4.577637e-003
-3.900554e+001	1.373291e-002
-3.891922e+001	3.051758e-003
-3.883290e+001	3.051758e-003
-3.874658e+001	9.155273e-003
-3.866026e+001	6.103516e-003
-3.857394e+001	3.051758e-003
-3.848763e+001	4.577637e-003
-3.840131e+001	4.577637e-003
-3.831499e+001	7.629395e-003
-3.822867e+001	6.103516e-003
-3.814236e+001	1.525879e-003
-3.805604e+001	0.000000e+000
-3.796972e+001	3.051758e-003
-3.788340e+001	3.051758e-003
-3.779708e+001	3.051758e-003
-3.771077e+001	3.051758e-003
-3.762445e+001	6.103516e-003
-3.753813e+001	1.525879e-003
-3.745182e+001	3.051758e-003
-3.736550e+001	4.577637e-003
-3.727918e+001	4.577637e-003
-3.719286e+001	3.051758e-003
-3.710654e+001	7.629395e-003
-3.702022e+001	0.000000e+000
-3.693391e+001	0.000000e+000
-3.684759e+001	4.577637e-003
-3.676127e+001	7.629395e-003
-3.667495e+001	1.525879e-003
-3.658863e+001	1.525879e-003
-3.650232e+001	3.051758e-003
-3.641600e+001	1.525879e-003
-3.632968e+001	3.051758e-003
-3.624337e+001	3.051758e-003
-3.615705e+001	7.629395e-003
-3.607073e+001	7.629395e-003
-3.598441e+001	7.629395e-003
-3.589809e+001	4.577637e-003
-3.581178e+001	6.103516e-003
-3.572546e+001	1.068115e-002
-3.563914e+001	3.051758e-003
-3.555282e+001	3.051758e-003
-3.546650e+001	9.155273e-003
-3.538018e+001	6.103516e-003
-3.529387e+001	4.577637e-003
-3.520755e+001	7.629395e-003
-3.512123e+001	1.068115e-002
-3.503492e+001	1.525879e-003
-3.494860e+001	4.577637e-003
-3.486228e+001	1.525879e-003
-3.477596e+001	0.000000e+000
-3.468964e+001	3.051758e-003
-3.460332e+001	6.103516e-003
-3.451701e+001	1.525879e-003
-3.443069e+001	3.051758e-003
-3.434438e+001	1.525879e-003
-3.425806e+001	7.629395e-003
-3.417173e+001	6.103516e-003
-3.408541e+001	3.051758e-003
-3.399910e+001	3.051758e-003
-3.391278e+001	6.103516e-003
-3.382646e+001	4.577637e-003
-3.374015e+001	6.103516e-003
-3.365383e+001	4.577637e-003
-3.356751e+001	4.577637e-003
-3.348119e+001	9.155273e-003
-3.339487e+001	0.000000e+000
-3.330856e+001	4.577637e-003
-3.322224e+001	4.577637e-003
-3.313592e+001	3.051758e-003
-3.304961e+001	4.577637e-003
-3.296329e+001	3.051758e-003
-3.287697e+001	7.629395e-003
-3.279065e+001	3.051758e-003
-3.270433e+001	6.103516e-003
-3.261801e+001	3.051758e-003
-3.253170e+001	6.103516e-003
-3.244538e+001	3.051758e-003
-3.235906e+001	9.155273e-003
-3.227274e+001	0.000000e+000
-3.218642e+001	6.103516e-003
-3.210011e+001	4.577637e-003
-3.201379e+001	1.525879e-003
-3.192747e+001	6.103516e-003
-3.184115e+001	3.051758e-003
-3.175484e+001	3.051758e-003
-3.166852e+001	4.577637e-003
-3.158220e+001	4.577637e-003
-3.149588e+001	1.525879e-003
-3.140957e+001	6.103516e-003
-3.132325e+001	6.103516e-003
-3.123693e+001	6.103516e-003
-3.115061e+001	4.577637e-003
-3.106429e+001	7.629395e-003
-3.097797e+001	9.155273e-003
-3.089166e+001	6.103516e-003
-3.080534e+001	3.051758e-003
-3.071902e+001	7.629395e-003
-3.063270e+001	7.629395e-003
-3.054639e+001	1.525879e-003
-3.046007e+001	7.629395e-003
-3.037375e+001	3.051758e-003
-3.028743e+001	6.103516e-003
-3.020112e+001	6.103516e-003
-3.011480e+001	7.629395e-003
-3.002848e+001	3.051758e-003
-2.994216e+001	7.629395e-003
-2.985585e+001	3.051758e-003
-2.976953e+001	1.525879e-003
-2.968321e+001	3.051758e-003
-2.959689e+001	6.103516e-003
-2.951057e+001	9.155273e-003
-2.942425e+001	4.577637e-003
-2.933793e+001	0.000000e+000
-2.925162e+001	7.629395e-003
-2.916530e+001	1.525879e-003
-2.907898e+001	1.525879e-003
-2.899266e+001	4.577637e-003
-2.890635e+001	1.525879e-003
-2.882003e+001	3.051758e-003
-2.873371e+001	1.525879e-003
-2.864740e+001	7.629395e-003
-2.856108e+001	6.103516e-003
-2.847476e+001	1.525879e-003
-2.838844e+001	6.103516e-003
-2.830213e+001	4.577637e-003
-2.821581e+001	4.577637e-003
-2.812949e+001	4.577637e-003
-2.804317e+001	3.051758e-003
-2.795685e+001	4.577637e-003
-2.787053e+001	1.525879e-003
-2.778421e+001	3.051758e-003
-2.769790e+001	3.051758e-003
-2.761158e+001	3.051758e-003
-2.752526e+001	7.629395e-003
-2.743894e+001	6.103516e-003
-2.735263e+001	7.629395e-003
-2.726631e+001	0.000000e+000
-2.717999e+001	6.103516e-003
-2.709367e+001	1.525879e-003
-2.700736e+001	1.220703e-002
-2.692104e+001	3.051758e-003
-2.683472e+001	3.051758e-003
-2.674840e+001	3.051758e-003
-2.666209e+001	3.051758e-003
-2.657577e+001	1.525879e-003
-2.648945e+001	3.051758e-003
-2.640313e+001	1.525879e-003
-2.631681e+001	3.051758e-003
-2.623049e+001	1.525879e-003
-2.614418e+001	6.103516e-003
-2.605786e+001	0.000000e+000
-2.597154e+001	3.051758e-003
-2.588522e+001	1.068115e-002
-2.579891e+001	4.577637e-003
-2.571259e+001	1.525879e-003
-2.562627e+001	1.525879e-003
-2.553995e+001	0.000000e+000
-2.545364e+001	1.525879e-003
-2.536732e+001	1.525879e-003
-2.528100e+001	3.051758e-003
-2.519468e+001	1.525879e-003
-2.510837e+001	4.577637e-003
-2.502204e+001	7.629395e-003
-2.493572e+001	4.577637e-003
-2.484941e+001	3.051758e-003
-2.476309e+001	3.051758e-003
-2.467677e+001	3.051758e-003
-2.459045e+001	7.629395e-003
-2.450414e+001	7.629395e-003
-2.441782e+001	1.525879e-003
-2.433150e+001	6.103516e-003
-2.424518e+001	1.525879e-003
-2.415887e+001	3.051758e-003
-2.407255e+001	4.577637e-003
-2.398623e+001	3.051758e-003
-2.389991e+001	7.629395e-003
-2.381360e+001	0.000000e+000
-2.372728e+001	0.000000e+000
-2.364096e+001	6.103516e-003
-2.355464e+001	4.577637e-003
-2.346832e+001	7.629395e-003
-2.338200e+001	4.577637e-003
-2.329569e+001	4.577637e-003
-2.320937e+001	4.577637e-003
-2.312305e+001	6.103516e-003
-2.303673e+001	4.577637e-003
-2.295042e+001	3.051758e-003
-2.286410e+001	1.525879e-003
-2.277778e+001	0.000000e+000
-2.269146e+001	1.525879e-003
-2.260515e+001	3.051758e-003
-2.251883e+001	1.525879e-003
-2.243251e+001	3.051758e-003
-2.234619e+001	3.051758e-003
-2.225988e+001	1.525879e-003
-2.217356e+001	1.525879e-003
-2.208724e+001	1.525879e-003
-2.200092e+001	6.103516e-003
-2.191460e+001	3.051758e-003
-2.182828e+001	3.051758e-003
-2.174197e+001	1.525879e-003
-2.165565e+001	1.525879e-003
-2.156933e+001	6.103516e-003
-2.148301e+001	0.000000e+000
-2.139670e+001	1.525879e-003
-2.131038e+001	1.525879e-003
-2.122406e+001	3.051758e-003
-2.113774e+001	0.000000e+000
-2.105143e+001	3.051758e-003
-2.096511e+001	4.577637e-003
-2.087879e+001	4.577637e-003
-2.079247e+001	3.051758e-003
-2.070616e+001	0.000000e+000
-2.061984e+001	6.103516e-003
-2.053352e+001	1.525879e-003
-2.044720e+001	7.629395e-003
-2.036088e+001	3.051758e-003
-2.027456e+001	7.629395e-003
-2.018824e+001	6.103516e-003
-2.010193e+001	4.577637e-003
-2.001561e+001	4.577637e-003
-1.992929e+001	3.051758e-003
-1.984297e+001	4.577637e-003
-1.975666e+001	0.000000e+000
-1.967034e+001	1.525879e-003
-1.958402e+001	3.051758e-003
-1.949770e+001	3.051758e-003
-1.941139e+001	4.577637e-003
-1.932507e+001	4.577637e-003
-1.923875e+001	1.525879e-003
-1.915243e+001	0.000000e+000
-1.906612e+001	3.051758e-003
-1.897980e+001	6.103516e-003
-1.889348e+001	1.525879e-003
-1.880716e+001	9.155273e-003
-1.872084e+001	9.155273e-003
-1.863452e+001	6.103516e-003
-1.854821e+001	3.051758e-003
-1.846189e+001	3.051758e-003
-1.837557e+001	4.577637e-003
-1.828925e+001	9.155273e-003
-1.820294e+001	3.051758e-003
-1.811662e+001	4.577637e-003
-1.803030e+001	4.577637e-003
-1.794398e+001	6.103516e-003
-1.785767e+001	3.051758e-003
-1.777135e+001	4.577637e-003
-1.768503e+001	3.051758e-003
-1.759871e+001	3.051758e-003
-1.751240e+001	7.629395e-003
-1.742608e+001	6.103516e-003
-1.733976e+001	0.000000e+000
-1.725344e+001	9.155273e-003
-1.716712e+001	3.051758e-003
-1.708080e+001	6.103516e-003
-1.699449e+001	7.629395e-003
-1.690817e+001	3.051758e-003
-1.682185e+001	1.525879e-003
-1.673553e+001	6.103516e-003
-1.664922e+001	4.577637e-003
-1.656290e+001	3.051758e-003
-1.647658e+001	7.629395e-003
-1.639026e+001	3.051758e-003
-1.630395e+001	4.577637e-003
-1.621763e+001	4.577637e-003
-1.613131e+001	7.629395e-003
-1.604499e+001	1.525879e-003
-1.595867e+001	6.103516e-003
-1.587235e+001	3.051758e-003
-1.578603e+001	1.068115e-002
-1.569972e+001	6.103516e-003
-1.561340e+001	6.103516e-003
-1.552708e+001	4.577637e-003
-1.544076e+001	4.577637e-003
-1.535445e+001	4.577637e-003
-1.526813e+001	7.629395e-003
-1.518181e+001	3.051758e-003
-1.509549e+001	1.068115e-002
-1.500918e+001	9.155273e-003
-1.492285e+001	6.103516e-003
-1.483654e+001	9.155273e-003
-1.475022e+001	9.155273e-003
-1.466391e+001	6.103516e-003
-1.457758e+001	9.155273e-003
-1.449127e+001	1.068115e-002
-1.440495e+001	7.629395e-003
-1.431864e+001	1.068115e-002
-1.423231e+001	3.051758e-003
-1.414600e+001	3.051758e-003
-1.405968e+001	7.629395e-003
-1.397337e+001	0.000000e+000
-1.388704e+001	3.051758e-003
-1.380073e+001	4.577637e-003
-1.371441e+001	6.103516e-003
-1.362810e+001	7.629395e-003
-1.354177e+001	3.051758e-003
-1.345545e+001	0.000000e+000
-1.336914e+001	6.103516e-003
-1.328281e+001	9.155273e-003
-1.319650e+001	1.525879e-003
-1.311018e+001	3.051758e-003
-1.302387e+001	9.155273e-003
-1.293754e+001	6.103516e-003
-1.285123e+001	7.629395e-003
-1.276491e+001	9.155273e-003
-1.267860e+001	3.051758e-003
-1.259227e+001	7.629395e-003
-1.250596e+001	6.103516e-003
-1.241964e+001	3.051758e-003
-1.233333e+001	7.629395e-003
-1.224700e+001	6.103516e-003
-1.216069e+001	4.577637e-003
-1.207437e+001	3.051758e-003
-1.198805e+001	6.103516e-003
-1.190173e+001	9.155273e-003
-1.181541e+001	4.577637e-003
-1.172910e+001	3.051758e-003
-1.164278e+001	3.051758e-003
-1.155646e+001	1.068115e-002
-1.147014e+001	4.577637e-003
-1.138383e+001	4.577637e-003
-1.129751e+001	1.068115e-002
-1.121119e+001	7.629395e-003
-1.112487e+001	3.051758e-003
-1.103856e+001	7.629395e-003
-1.095224e+001	7.629395e-003
-1.086592e+001	7.629395e-003
-1.077960e+001	1.525879e-003
-1.069329e+001	7.629395e-003
-1.060697e+001	6.103516e-003
-1.052064e+001	7.629395e-003
-1.043433e+001	1.525879e-003
-1.034801e+001	4.577637e-003
-1.026170e+001	4.577637e-003
-1.017537e+001	4.577637e-003
-1.008906e+001	3.051758e-003
-1.000274e+001	6.103516e-003
-9.916426e+000	9.155273e-003
-9.830103e+000	6.103516e-003
-9.743791e+000	6.103516e-003
-9.657468e+000	6.103516e-003
-9.571156e+000	3.051758e-003
-9.484833e+000	4.577637e-003
-9.398520e+000	6.103516e-003
-9.312198e+000	3.051758e-003
-9.225885e+000	3.051758e-003
-9.139563e+000	6.103516e-003
-9.053250e+000	3.051758e-003
-8.966928e+000	3.051758e-003
-8.880605e+000	4.577637e-003
-8.794292e+000	6.103516e-003
-8.707970e+000	3.051758e-003
-8.621657e+000	1.525879e-003
-8.535335e+000	4.577637e-003
-8.449022e+000	4.577637e-003
-8.362700e+000	9.155273e-003
-8.276387e+000	6.103516e-003
-8.190064e+000	4.577637e-003
-8.103752e+000	1.373291e-002
-8.017429e+000	6.103516e-003
-7.931118e+000	1.220703e-002
-7.844794e+000	7.629395e-003
-7.758482e+000	0.000000e+000
-7.672159e+000	7.629395e-003
-7.585847e+000	1.373291e-002
-7.499525e+000	3.051758e-003
-7.413201e+000	4.577637e-003
-7.326890e+000	7.629395e-003
-7.240566e+000	4.577637e-003
-7.154254e+000	3.051758e-003
-7.067931e+000	7.629395e-003
-6.981619e+000	7.629395e-003
-6.895296e+000	1.068115e-002
-6.808984e+000	6.103516e-003
-6.722661e+000	4.577637e-003
-6.636349e+000	9.155273e-003
-6.550026e+000	3.051758e-003
-6.463714e+000	3.051758e-003
-6.377391e+000	4.577637e-003
-6.291079e+000	6.103516e-003
-6.204756e+000	4.577637e-003
-6.118444e+000	9.155273e-003
-6.032121e+000	9.155273e-003
-5.945798e+000	7.629395e-003
-5.859486e+000	7.629395e-003
-5.773163e+000	3.051758e-003
-5.686851e+000	4.577637e-003
-5.600528e+000	3.051758e-003
-5.514216e+000	4.577637e-003
-5.427893e+000	7.629395e-003
-5.341581e+000	3.051758e-003
-5.255258e+000	7.629395e-003
-5.168946e+000	4.577637e-003
-5.082623e+000	1.373291e-002
-4.996311e+000	0.000000e+000
-4.909987e+000	6.103516e-003
-4.823676e+000	4.577637e-003
-4.737352e+000	4.577637e-003
-4.651041e+000	6.103516e-003
-4.564717e+000	3.051758e-003
-4.478405e+000	1.068115e-002
-4.392082e+000	6.103516e-003
-4.305759e+000	4.577637e-003
-4.219447e+000	9.155273e-003
-4.133124e+000	1.220703e-002
-4.046813e+000	4.577637e-003
-3.960490e+000	4.577637e-003
-3.874177e+000	4.577637e-003
-3.787854e+000	9.155273e-003
-3.701542e+000	3.051758e-003
-3.615219e+000	1.525879e-002
-3.528907e+000	6.103516e-003
-3.442584e+000	6.103516e-003
-3.356272e+000	1.068115e-002
-3.269949e+000	3.051758e-003
-3.183637e+000	1.068115e-002
-3.097314e+000	9.155273e-003
-3.011002e+000	1.983643e-002
-2.924679e+000	3.051758e-003
-2.838356e+000	9.155273e-003
-2.752044e+000	9.155273e-003
-2.665721e+000	9.155273e-003
-2.579409e+000	6.103516e-003
-2.493086e+000	6.103516e-003
-2.406774e+000	9.155273e-003
-2.320451e+000	1.525879e-003
-2.234139e+000	1.373291e-002
-2.147816e+000	1.373291e-002
-2.061504e+000	1.220703e-002
-1.975181e+000	1.068115e-002
-1.888869e+000	6.103516e-003
-1.802546e+000	6.103516e-003
-1.716233e+000	6.103516e-003
-1.629911e+000	4.577637e-003
-1.543598e+000	1.831055e-002
-1.457276e+000	1.373291e-002
-1.370953e+000	7.629395e-003
-1.284641e+000	9.155273e-003
-1.198318e+000	7.629395e-003
-1.112005e+000	6.103516e-003
-1.025683e+000	1.220703e-002
-9.393704e-001	1.220703e-002
-8.530475e-001	7.629395e-003
-7.667353e-001	6.103516e-003
-6.804124e-001	9.155273e-003
-5.941002e-001	7.629395e-003
-5.077773e-001	1.220703e-002
-4.214652e-001	6.103516e-003
-3.351423e-001	6.103516e-003
-2.488301e-001	1.068115e-002
-1.625072e-001	4.577637e-003
-7.619503e-002	6.103516e-003
1.012787e-002	1.068115e-002
9.644003e-002	1.068115e-002
1.827629e-001	1.220703e-002
2.690858e-001	6.103516e-003
3.553980e-001	7.629395e-003
4.417209e-001	4.577637e-003
5.280331e-001	6.103516e-003
6.143560e-001	9.155273e-003
7.006682e-001	7.629395e-003
7.869911e-001	4.577637e-003
8.733032e-001	3.051758e-003
9.596261e-001	7.629395e-003
1.045938e+000	1.220703e-002
1.132261e+000	1.220703e-002
1.218573e+000	1.220703e-002
1.304896e+000	6.103516e-003
1.391208e+000	1.373291e-002
1.477531e+000	1.068115e-002
1.563843e+000	7.629395e-003
1.650166e+000	1.068115e-002
1.736489e+000	9.155273e-003
1.822801e+000	9.155273e-003
1.909124e+000	1.373291e-002
1.995437e+000	1.678467e-002
2.081759e+000	1.220703e-002
2.168072e+000	7.629395e-003
2.254395e+000	1.068115e-002
2.340707e+000	7.629395e-003
2.427030e+000	1.983643e-002
2.513342e+000	1.373291e-002
2.599665e+000	1.831055e-002
2.685977e+000	1.525879e-002
2.772300e+000	7.629395e-003
2.858612e+000	1.068115e-002
2.944935e+000	1.525879e-002
3.031247e+000	2.288818e-002
3.117570e+000	7.629395e-003
3.203893e+000	1.068115e-002
3.290205e+000	6.103516e-003
3.376528e+000	1.373291e-002
3.462840e+000	1.220703e-002
3.549163e+000	9.155273e-003
3.635475e+000	1.831055e-002
3.721798e+000	7.629395e-003
3.808110e+000	1.220703e-002
3.894433e+000	1.068115e-002
3.980745e+000	1.068115e-002
4.067068e+000	1.220703e-002
4.153380e+000	7.629395e-003
4.239703e+000	1.373291e-002
4.326015e+000	1.373291e-002
4.412338e+000	1.220703e-002
4.498651e+000	1.373291e-002
4.584973e+000	1.525879e-002
4.671286e+000	1.678467e-002
4.757608e+000	1.373291e-002
4.843931e+000	1.525879e-002
4.930243e+000	1.373291e-002
5.016566e+000	1.983643e-002
5.102879e+000	7.629395e-003
5.189201e+000	1.525879e-002
5.275514e+000	1.068115e-002
5.361836e+000	1.525879e-002
5.448149e+000	1.525879e-002
5.534472e+000	1.525879e-003
5.620784e+000	1.220703e-002
5.707107e+000	9.155273e-003
5.793419e+000	1.220703e-002
5.879742e+000	1.220703e-002
5.966054e+000	6.103516e-003
6.052377e+000	2.899170e-002
6.138689e+000	1.373291e-002
6.225012e+000	2.746582e-002
6.311335e+000	1.373291e-002
6.397647e+000	9.155273e-003
6.483970e+000	2.441406e-002
6.570282e+000	1.831055e-002
6.656605e+000	2.136230e-002
6.742917e+000	2.136230e-002
6.829240e+000	1.525879e-002
6.915552e+000	1.831055e-002
7.001875e+000	2.899170e-002
7.088187e+000	1.525879e-002
7.174510e+000	1.983643e-002
7.260822e+000	1.373291e-002
7.347145e+000	1.678467e-002
7.433457e+000	1.983643e-002
7.519780e+000	9.155273e-003
7.606092e+000	2.899170e-002
7.692415e+000	3.204346e-002
7.778738e+000	9.155273e-003
7.865050e+000	1.373291e-002
7.951373e+000	1.831055e-002
8.037685e+000	2.441406e-002
8.124008e+000	2.288818e-002
8.210320e+000	3.356934e-002
8.296643e+000	2.136230e-002
8.382956e+000	1.525879e-002
8.469278e+000	2.746582e-002
8.555591e+000	1.983643e-002
8.641913e+000	3.662109e-002
8.728226e+000	2.746582e-002
8.814548e+000	2.136230e-002
8.900861e+000	2.441406e-002
8.987184e+000	2.746582e-002
9.073496e+000	2.746582e-002
9.159819e+000	3.051758e-002
9.246131e+000	2.441406e-002
9.332454e+000	3.204346e-002
9.418777e+000	3.051758e-002
9.505089e+000	1.831055e-002
9.591412e+000	2.746582e-002
9.677724e+000	3.051758e-002
9.764047e+000	1.983643e-002
9.850359e+000	1.983643e-002
9.936682e+000	3.509521e-002
1.002299e+001	3.509521e-002
1.010932e+001	3.662109e-002
1.019563e+001	3.356934e-002
1.028195e+001	3.662109e-002
1.036826e+001	2.593994e-002
1.045459e+001	3.509521e-002
1.054090e+001	2.593994e-002
1.062722e+001	3.204346e-002
1.071353e+001	4.882813e-002
1.079986e+001	4.730225e-002
1.088618e+001	2.288818e-002
1.097249e+001	3.356934e-002
1.105882e+001	4.119873e-002
1.114513e+001	4.119873e-002
1.123145e+001	1.983643e-002
1.131776e+001	4.272461e-002
1.140409e+001	4.882813e-002
1.149040e+001	5.340576e-002
1.157672e+001	4.119873e-002
1.166303e+001	5.493164e-002
1.174936e+001	4.882813e-002
1.183567e+001	4.882813e-002
1.192199e+001	3.509521e-002
1.200830e+001	4.272461e-002
1.209463e+001	6.256104e-002
1.218094e+001	3.662109e-002
1.226726e+001	4.272461e-002
1.235358e+001	5.340576e-002
1.243990e+001	3.967285e-002
1.252622e+001	6.561279e-002
1.261253e+001	4.577637e-002
1.269885e+001	4.882813e-002
1.278517e+001	4.730225e-002
1.287149e+001	7.171631e-002
1.295780e+001	3.509521e-002
1.304412e+001	5.950928e-002
1.313044e+001	5.798340e-002
1.321676e+001	7.476807e-002
1.330307e+001	5.493164e-002
1.338939e+001	7.629395e-002
1.347571e+001	4.577637e-002
1.356203e+001	7.629395e-002
1.364834e+001	6.408691e-002
1.373466e+001	7.324219e-002
1.382098e+001	7.324219e-002
1.390730e+001	4.882813e-002
1.399362e+001	7.934570e-002
1.407993e+001	5.798340e-002
1.416626e+001	6.103516e-002
1.425257e+001	7.324219e-002
1.433889e+001	8.697510e-002
1.442520e+001	8.544922e-002
1.451153e+001	5.950928e-002
1.459784e+001	1.052856e-001
1.468416e+001	6.866455e-002
1.477047e+001	7.324219e-002
1.485680e+001	8.697510e-002
1.494311e+001	8.544922e-002
1.502943e+001	7.171631e-002
1.511574e+001	1.052856e-001
1.520207e+001	7.629395e-002
1.528838e+001	8.087158e-002
1.537470e+001	1.129150e-001
1.546103e+001	8.544922e-002
1.554734e+001	9.918213e-002
1.563366e+001	9.460449e-002
1.571997e+001	8.850098e-002
1.580630e+001	1.007080e-001
1.589261e+001	1.098633e-001
1.597893e+001	1.190186e-001
1.606524e+001	1.159668e-001
1.615157e+001	1.434326e-001
1.623788e+001	1.037598e-001
1.632420e+001	1.373291e-001
1.641051e+001	1.007080e-001
1.649684e+001	1.144409e-001
1.658315e+001	1.403809e-001
1.666947e+001	1.419067e-001
1.675578e+001	1.571655e-001
1.684211e+001	1.007080e-001
1.692843e+001	1.220703e-001
1.701474e+001	1.373291e-001
1.710106e+001	1.403809e-001
1.718738e+001	1.342773e-001
1.727370e+001	1.464844e-001
1.736001e+001	1.556396e-001
1.744633e+001	1.647949e-001
1.753265e+001	1.708984e-001
1.761897e+001	1.708984e-001
1.770528e+001	1.525879e-001
1.779160e+001	1.525879e-001
1.787792e+001	1.815796e-001
1.796424e+001	1.663208e-001
1.805055e+001	1.510620e-001
1.813688e+001	1.922607e-001
1.822319e+001	1.586914e-001
1.830951e+001	1.953125e-001
1.839582e+001	1.388550e-001
1.848215e+001	1.815796e-001
1.856847e+001	2.044678e-001
1.865478e+001	1.785278e-001
1.874110e+001	1.678467e-001
1.882742e+001	2.029419e-001
1.891374e+001	2.090454e-001
1.900005e+001	2.319336e-001
1.908637e+001	2.288818e-001
1.917268e+001	2.120972e-001
1.925901e+001	2.334595e-001
1.934532e+001	1.815796e-001
1.943164e+001	2.639771e-001
1.951795e+001	2.212524e-001
1.960428e+001	2.319336e-001
1.969059e+001	2.395630e-001
1.977691e+001	2.166748e-001
1.986322e+001	2.761841e-001
1.994955e+001	2.639771e-001
2.003587e+001	2.426147e-001
2.012218e+001	2.563477e-001
2.020851e+001	2.609253e-001
2.029482e+001	2.883911e-001
2.038114e+001	3.143311e-001
2.046745e+001	2.975464e-001
2.055378e+001	3.158569e-001
2.064009e+001	2.807617e-001
2.072641e+001	2.807617e-001
2.081272e+001	2.838135e-001
2.089905e+001	3.082275e-001
2.098536e+001	3.768921e-001
2.107168e+001	3.097534e-001
2.115799e+001	2.975464e-001
2.124432e+001	4.028320e-001
2.133063e+001	3.082275e-001
2.141695e+001	3.662109e-001
2.150327e+001	3.829956e-001
2.158959e+001	3.540039e-001
2.167591e+001	3.280640e-001
2.176222e+001	3.768921e-001
2.184855e+001	3.952026e-001
2.193486e+001	3.723145e-001
2.202118e+001	3.982544e-001
2.210749e+001	4.058838e-001
2.219382e+001	3.860474e-001
2.228013e+001	4.013062e-001
2.236645e+001	4.104614e-001
2.245276e+001	4.058838e-001
2.253909e+001	3.845215e-001
2.262540e+001	4.241943e-001
2.271172e+001	4.180908e-001
2.279803e+001	4.547119e-001
2.288436e+001	4.150391e-001
2.297067e+001	4.516602e-001
2.305699e+001	4.882813e-001
2.314331e+001	4.028320e-001
2.322963e+001	5.371094e-001
2.331595e+001	4.714966e-001
2.340226e+001	5.172729e-001
2.348858e+001	4.592896e-001
2.357490e+001	5.310059e-001
2.366122e+001	4.760742e-001
2.374753e+001	5.462646e-001
2.383385e+001	5.126953e-001
2.392017e+001	5.340576e-001
2.400649e+001	5.676270e-001
2.409280e+001	5.142212e-001
2.417912e+001	5.676270e-001
2.426543e+001	5.645752e-001
2.435176e+001	5.264282e-001
2.443807e+001	6.164551e-001
2.452439e+001	5.477905e-001
2.461072e+001	5.691528e-001
2.469703e+001	5.111694e-001
2.478335e+001	5.508423e-001
2.486966e+001	5.645752e-001
2.495599e+001	6.088257e-001
2.504230e+001	5.935669e-001
2.512862e+001	5.722046e-001
2.521493e+001	6.378174e-001
2.530126e+001	6.042480e-001
2.538757e+001	6.027222e-001
2.547389e+001	6.225586e-001
2.556020e+001	5.889893e-001
2.564653e+001	6.286621e-001
2.573284e+001	6.774902e-001
2.581916e+001	6.408691e-001
2.590547e+001	6.469727e-001
2.599180e+001	6.332397e-001
2.607812e+001	5.996704e-001
2.616443e+001	5.676270e-001
2.625076e+001	6.576538e-001
2.633707e+001	6.591797e-001
2.642339e+001	6.729126e-001
2.650970e+001	6.271362e-001
2.659603e+001	6.668091e-001
2.668234e+001	6.500244e-001
2.676866e+001	6.530762e-001
2.685497e+001	6.713867e-001
2.694130e+001	6.454468e-001
2.702761e+001	7.125854e-001
2.711393e+001	6.530762e-001
2.720024e+001	6.561279e-001
2.728657e+001	6.378174e-001
2.737288e+001	6.561279e-001
2.745920e+001	6.668091e-001
2.754552e+001	6.668091e-001
2.763184e+001	6.912231e-001
2.771816e+001	5.874634e-001
2.780447e+001	6.362915e-001
2.789079e+001	6.378174e-001
2.797711e+001	5.783081e-001
2.806343e+001	6.439209e-001
2.814974e+001	6.607056e-001
2.823606e+001	5.645752e-001
2.832238e+001	6.271362e-001
2.840870e+001	6.149292e-001
2.849501e+001	5.661011e-001
2.858133e+001	5.706787e-001
2.866765e+001	6.118774e-001
2.875397e+001	5.828857e-001
2.884028e+001	5.172729e-001
2.892660e+001	6.378174e-001
2.901292e+001	5.386353e-001
2.909924e+001	5.844116e-001
2.918556e+001	5.157471e-001
2.927187e+001	5.722046e-001
2.935820e+001	5.081177e-001
2.944451e+001	5.065918e-001
2.953083e+001	5.264282e-001
2.961714e+001	4.837036e-001
2.970347e+001	5.508423e-001
2.978978e+001	4.623413e-001
2.987610e+001	4.364014e-001
2.996241e+001	4.592896e-001
3.004874e+001	4.318237e-001
3.013505e+001	4.531860e-001
3.022137e+001	4.547119e-001
3.030768e+001	4.486084e-001
3.039401e+001	3.845215e-001
3.048032e+001	4.196167e-001
3.056664e+001	3.967285e-001
3.065297e+001	3.417969e-001
3.073928e+001	3.555298e-001
3.082560e+001	3.784180e-001
3.091191e+001	4.028320e-001
3.099824e+001	3.280640e-001
3.108455e+001	3.417969e-001
3.117087e+001	3.189087e-001
3.125718e+001	2.731323e-001
3.134351e+001	2.975464e-001
3.142982e+001	3.005981e-001
3.151614e+001	3.143311e-001
3.160245e+001	2.624512e-001
3.168878e+001	2.655029e-001
3.177509e+001	2.441406e-001
3.186141e+001	1.983643e-001
3.194772e+001	2.151489e-001
3.203405e+001	2.151489e-001
3.212037e+001	2.258301e-001
3.220668e+001	1.785278e-001
3.229300e+001	1.968384e-001
3.237931e+001	1.556396e-001
3.246564e+001	1.602173e-001
3.255195e+001	1.724243e-001
3.263828e+001	1.403809e-001
3.272459e+001	1.464844e-001
3.281091e+001	1.129150e-001
3.289722e+001	1.358032e-001
3.298354e+001	1.266479e-001
3.306985e+001	9.613037e-002
3.315618e+001	1.403809e-001
3.324249e+001	9.002686e-002
3.332882e+001	1.007080e-001
3.341513e+001	7.171631e-002
3.350145e+001	7.324219e-002
3.358776e+001	6.866455e-002
3.367408e+001	7.476807e-002
3.376041e+001	5.798340e-002
3.384672e+001	7.171631e-002
3.393304e+001	6.256104e-002
3.401936e+001	6.103516e-002
3.410568e+001	4.730225e-002
3.419199e+001	5.798340e-002
3.427831e+001	4.882813e-002
3.436462e+001	3.662109e-002
3.445095e+001	3.814697e-002
3.453726e+001	3.662109e-002
3.462358e+001	2.288818e-002
3.470990e+001	2.441406e-002
3.479622e+001	4.577637e-002
3.488253e+001	7.629395e-003
3.496885e+001	2.746582e-002
3.505516e+001	1.678467e-002
3.514149e+001	1.525879e-002
3.522781e+001	1.220703e-002
3.531412e+001	1.678467e-002
3.540044e+001	1.068115e-002
3.548676e+001	3.051758e-003
3.557308e+001	7.629395e-003
3.565939e+001	9.155273e-003
3.574572e+001	1.373291e-002
3.583203e+001	7.629395e-003
3.591835e+001	1.220703e-002
3.600466e+001	7.629395e-003
3.609098e+001	4.577637e-003
3.617730e+001	4.577637e-003
3.626362e+001	6.103516e-003
3.634993e+001	4.577637e-003
3.643626e+001	4.577637e-003
3.652257e+001	4.577637e-003
3.660889e+001	4.577637e-003
3.669521e+001	6.103516e-003
3.678152e+001	0.000000e+000
3.686785e+001	1.525879e-003
3.695416e+001	1.525879e-003
3.704049e+001	1.525879e-003
3.712680e+001	0.000000e+000
3.721312e+001	3.051758e-003
3.729943e+001	3.051758e-003
3.738575e+001	1.525879e-003
3.747206e+001	4.577637e-003
3.755839e+001	3.051758e-003
3.764470e+001	1.525879e-003
3.773103e+001	0.000000e+000
3.781734e+001	6.103516e-003
3.790366e+001	0.000000e+000
3.798997e+001	1.525879e-003
3.807629e+001	4.577637e-003
3.816261e+001	4.577637e-003
3.824893e+001	1.525879e-003
3.833525e+001	0.000000e+000
3.842157e+001	3.051758e-003
3.850789e+001	0.000000e+000
3.859420e+001	1.525879e-003
3.868052e+001	0.000000e+000
3.876683e+001	1.525879e-003
3.885316e+001	1.525879e-003
3.893947e+001	1.525879e-003
3.902579e+001	4.577637e-003
3.911211e+001	1.525879e-003
3.919843e+001	1.525879e-003
3.928474e+001	0.000000e+000
3.937106e+001	1.525879e-003
3.945737e+001	3.051758e-003
3.954370e+001	0.000000e+000
3.963001e+001	0.000000e+000
3.971633e+001	1.525879e-003
3.980265e+001	1.525879e-003
3.988897e+001	3.051758e-003
3.997529e+001	6.103516e-003
4.006160e+001	0.000000e+000
4.014793e+001	0.000000e+000
4.023424e+001	4.577637e-003
4.032056e+001	1.525879e-003
4.040687e+001	1.525879e-003
4.049319e+001	3.051758e-003
4.057951e+001	1.525879e-003
4.066583e+001	1.525879e-003
4.075214e+001	1.525879e-003
4.083847e+001	3.051758e-003
4.092478e+001	0.000000e+000
4.101110e+001	1.525879e-003
4.109741e+001	0.000000e+000
4.118373e+001	1.525879e-003
4.127006e+001	0.000000e+000
4.135637e+001	1.525879e-003
4.144270e+001	0.000000e+000
4.152901e+001	3.051758e-003
4.161533e+001	1.525879e-003
4.170164e+001	0.000000e+000
4.178796e+001	0.000000e+000
4.187428e+001	3.051758e-003
4.196060e+001	4.577637e-003
4.204691e+001	0.000000e+000
4.213324e+001	6.103516e-003
4.221955e+001	1.525879e-003
4.230587e+001	0.000000e+000
4.239218e+001	0.000000e+000
4.247850e+001	1.525879e-003
4.256482e+001	1.525879e-003
4.265114e+001	0.000000e+000
4.273745e+001	0.000000e+000
4.282378e+001	0.000000e+000
4.291010e+001	0.000000e+000
4.299641e+001	3.051758e-003
4.308273e+001	0.000000e+000
4.316904e+001	0.000000e+000
4.325537e+001	1.525879e-003
4.334168e+001	0.000000e+000
4.342800e+001	1.525879e-003
4.351432e+001	0.000000e+000
4.360064e+001	0.000000e+000
4.368695e+001	0.000000e+000
4.377327e+001	4.577637e-003
4.385958e+001	0.000000e+000
4.394591e+001	3.051758e-003
4.403222e+001	1.525879e-003
4.411854e+001	1.525879e-003
4.420486e+001	0.000000e+000
4.429118e+001	0.000000e+000
4.437750e+001	0.000000e+000
4.446381e+001	0.000000e+000
4.455014e+001	1.525879e-003
4.463645e+001	0.000000e+000
4.472277e+001	1.525879e-003
4.480908e+001	0.000000e+000
4.489540e+001	1.525879e-003
4.498172e+001	0.000000e+000
4.506804e+001	0.000000e+000
4.515435e+001	0.000000e+000
4.524068e+001	1.525879e-003
4.532699e+001	1.525879e-003
4.541331e+001	0.000000e+000
4.549962e+001	0.000000e+000
4.558595e+001	0.000000e+000
4.567226e+001	1.525879e-003
4.575858e+001	0.000000e+000
4.584491e+001	1.525879e-003
4.593122e+001	0.000000e+000
4.601754e+001	3.051758e-003
4.610385e+001	1.525879e-003
4.619017e+001	0.000000e+000
4.627649e+001	0.000000e+000
4.636281e+001	0.000000e+000
4.644912e+001	1.525879e-003
4.653545e+001	0.000000e+000
4.662176e+001	0.000000e+000
4.670808e+001	0.000000e+000
4.679439e+001	0.000000e+000
4.688071e+001	0.000000e+000
4.696703e+001	1.525879e-003
4.705335e+001	0.000000e+000
4.713966e+001	0.000000e+000
4.722599e+001	0.000000e+000
4.731230e+001	0.000000e+000
4.739862e+001	0.000000e+000
4.748494e+001	1.525879e-003
4.757125e+001	1.525879e-003
4.765758e+001	0.000000e+000
4.774389e+001	0.000000e+000
4.783021e+001	0.000000e+000
4.791653e+001	0.000000e+000
4.800285e+001	0.000000e+000
4.808916e+001	0.000000e+000
4.817548e+001	0.000000e+000
4.826180e+001	0.000000e+000
4.834812e+001	0.000000e+000
4.843443e+001	1.525879e-003
4.852075e+001	0.000000e+000
4.860707e+001	0.000000e+000
4.869339e+001	3.051758e-003
4.877970e+001	1.525879e-003
4.886602e+001	0.000000e+000
4.895235e+001	0.000000e+000
4.903866e+001	1.525879e-003
4.912498e+001	0.000000e+000
4.921129e+001	0.000000e+000
4.929762e+001	0.000000e+000
4.938393e+001	0.000000e+000
4.947025e+001	0.000000e+000
4.955656e+001	0.000000e+000
4.964289e+001	0.000000e+000
4.972920e+001	1.525879e-003
4.981552e+001	1.525879e-003
4.990183e+001	0.000000e+000
4.998816e+001	1.525879e-003
5.007447e+001	0.000000e+000
5.016079e+001	0.000000e+000
5.024710e+001	0.000000e+000
5.033343e+001	0.000000e+000
5.041975e+001	0.000000e+000
5.050606e+001	0.000000e+000
5.059238e+001	0.000000e+000
5.067870e+001	0.000000e+000
5.076502e+001	0.000000e+000
5.085133e+001	0.000000e+000
5.093766e+001	0.000000e+000
5.102397e+001	3.051758e-003
5.111029e+001	1.525879e-003
5.119660e+001	3.051758e-003
5.128292e+001	0.000000e+000
5.136924e+001	0.000000e+000
5.145556e+001	0.000000e+000
5.154187e+001	0.000000e+000
5.162820e+001	0.000000e+000
5.171451e+001	1.525879e-003
5.180083e+001	0.000000e+000
5.188714e+001	0.000000e+000
5.197346e+001	1.525879e-003
5.205979e+001	1.525879e-003
5.214610e+001	1.525879e-003
5.223242e+001	0.000000e+000
5.231874e+001	1.525879e-003
5.240506e+001	0.000000e+000
5.249137e+001	1.525879e-003
5.257769e+001	0.000000e+000
5.266401e+001	0.000000e+000
5.275033e+001	0.000000e+000
5.283664e+001	1.525879e-003
5.292296e+001	1.525879e-003
5.300928e+001	0.000000e+000
5.309560e+001	0.000000e+000
5.318191e+001	0.000000e+000
5.326823e+001	1.525879e-003
5.335455e+001	1.525879e-003
5.344087e+001	0.000000e+000
5.352719e+001	0.000000e+000
5.361350e+001	0.000000e+000
5.369983e+001	0.000000e+000
5.378614e+001	0.000000e+000
5.387246e+001	0.000000e+000
5.395877e+001	0.000000e+000
5.404510e+001	0.000000e+000
5.413141e+001	0.000000e+000
5.421773e+001	0.000000e+000
5.430404e+001	1.525879e-003
5.439037e+001	0.000000e+000
5.447668e+001	0.000000e+000
5.456300e+001	0.000000e+000
5.464931e+001	0.000000e+000
5.473564e+001	0.000000e+000
5.482195e+001	3.051758e-003
5.490827e+001	0.000000e+000
5.499459e+001	0.000000e+000
5.508091e+001	0.000000e+000
5.516723e+001	0.000000e+000
5.525354e+001	0.000000e+000
5.533987e+001	0.000000e+000
5.542618e+001	1.525879e-003
5.551250e+001	0.000000e+000
5.559881e+001	1.525879e-003
5.568513e+001	0.000000e+000
5.577145e+001	0.000000e+000
5.585777e+001	0.000000e+000
5.594408e+001	0.000000e+000
5.603041e+001	0.000000e+000
5.611672e+001	1.525879e-003
5.620304e+001	0.000000e+000
5.628935e+001	1.525879e-003
5.637568e+001	0.000000e+000
5.646199e+001	0.000000e+000
5.654831e+001	1.525879e-003
5.663463e+001	3.051758e-003
5.672095e+001	1.525879e-003
5.680727e+001	3.051758e-003
5.689358e+001	0.000000e+000
5.697990e+001	0.000000e+000
5.706622e+001	0.000000e+000
5.715254e+001	0.000000e+000
5.723885e+001	0.000000e+000
5.732517e+001	0.000000e+000
5.741149e+001	0.000000e+000
5.749781e+001	0.000000e+000
5.758412e+001	1.525879e-003
5.767044e+001	0.000000e+000
5.775676e+001	0.000000e+000
5.784308e+001	0.000000e+000
5.792939e+001	0.000000e+000
5.801571e+001	0.000000e+000
5.810204e+001	0.000000e+000
5.818835e+001	0.000000e+000
5.827467e+001	0.000000e+000
5.836098e+001	1.525879e-003
5.844731e+001	0.000000e+000
5.853362e+001	0.000000e+000
5.861994e+001	1.525879e-003
5.870625e+001	0.000000e+000
5.879258e+001	0.000000e+000
5.887889e+001	0.000000e+000
5.896521e+001	0.000000e+000
5.905153e+001	0.000000e+000
5.913785e+001	0.000000e+000
5.922416e+001	0.000000e+000
5.931048e+001	0.000000e+000
5.939679e+001	0.000000e+000
5.948312e+001	0.000000e+000
5.956944e+001	0.000000e+000
5.965575e+001	0.000000e+000
5.974208e+001	0.000000e+000
5.982839e+001	0.000000e+000
5.991471e+001	0.000000e+000
6.000102e+001	0.000000e+000
6.008735e+001	0.000000e+000
6.017366e+001	1.525879e-003
6.025998e+001	0.000000e+000
6.034629e+001	1.525879e-003
6.043262e+001	0.000000e+000
6.051893e+001	0.000000e+000
6.060525e+001	0.000000e+000
6.069156e+001	1.525879e-003
6.077789e+001	0.000000e+000
6.086420e+001	0.000000e+000
6.095052e+001	0.000000e+000
6.103683e+001	0.000000e+000
6.112316e+001	0.000000e+000
6.120948e+001	0.000000e+000
6.129579e+001	0.000000e+000
6.138211e+001	0.000000e+000
6.146843e+001	0.000000e+000
6.155475e+001	0.000000e+000
6.164106e+001	0.000000e+000
6.172738e+001	1.525879e-003
6.181370e+001	0.000000e+000
6.190002e+001	1.525879e-003
6.198633e+001	0.000000e+000
6.207265e+001	0.000000e+000
6.215897e+001	0.000000e+000
6.224529e+001	0.000000e+000
6.233160e+001	0.000000e+000
6.241792e+001	0.000000e+000
6.250424e+001	0.000000e+000
6.259056e+001	0.000000e+000
6.267688e+001	0.000000e+000
6.276320e+001	0.000000e+000
6.284952e+001	0.000000e+000
6.293583e+001	0.000000e+000
6.302215e+001	1.525879e-003
6.310846e+001	0.000000e+000
6.319479e+001	1.525879e-003
6.328110e+001	0.000000e+000
6.336742e+001	0.000000e+000
6.345374e+001	0.000000e+000
6.354006e+001	1.525879e-003
6.362637e+001	1.525879e-003
6.371269e+001	0.000000e+000
6.379900e+001	0.000000e+000
6.388533e+001	0.000000e+000
6.397164e+001	0.000000e+000
6.405796e+001	0.000000e+000
6.414429e+001	0.000000e+000
6.423060e+001	0.000000e+000
6.431692e+001	1.525879e-003
6.440324e+001	1.525879e-003
6.448956e+001	0.000000e+000
6.457587e+001	1.525879e-003
6.466219e+001	1.525879e-003
6.474850e+001	0.000000e+000
6.483482e+001	0.000000e+000
6.492113e+001	0.000000e+000
6.500746e+001	0.000000e+000
6.509377e+001	0.000000e+000
6.518010e+001	0.000000e+000
6.526641e+001	1.525879e-003
6.535273e+001	1.525879e-003
6.543904e+001	0.000000e+000
6.552537e+001	1.525879e-003
6.561168e+001	0.000000e+000
6.569800e+001	0.000000e+000
6.578432e+001	0.000000e+000
6.587064e+001	0.000000e+000
6.595696e+001	3.051758e-003
6.604327e+001	3.051758e-003
6.612959e+001	1.525879e-003
6.621590e+001	1.525879e-003
6.630223e+001	1.525879e-003
6.638854e+001	3.051758e-003
6.647486e+001	0.000000e+000
6.656118e+001	0.000000e+000
6.664750e+001	1.525879e-003
6.673381e+001	0.000000e+000
6.682014e+001	0.000000e+000
6.690645e+001	1.525879e-003
6.699277e+001	0.000000e+000
6.707908e+001	0.000000e+000
6.716541e+001	0.000000e+000
6.725172e+001	0.000000e+000
6.733804e+001	1.525879e-003
6.742436e+001	1.525879e-003
[truncated: 50 more rows]
