# Supplementary material for: Open-source micro-tensile testers via additive manufacturing for the mechanical characterization of thin films and papers
Source: PLoS One. 2018 May 29;13(5):e0197999. doi: 10.1371/journal.pone.0197999 (PMC5973562; doi:10.1371/journal.pone.0197999)
Supplement: S1 Data — (ZIP) [file pone.0197999.s002.zip › SI2_Data/Demonstration Problem 1/Exp1 Results/Area1 Phase/Area1_1-0turns.txt]

-1.769138e+002	0.000000e+000
-9.880952e+001	1.525879e-003
-9.873322e+001	0.000000e+000
-9.865690e+001	0.000000e+000
-9.858060e+001	0.000000e+000
-9.850429e+001	0.000000e+000
-9.842797e+001	0.000000e+000
-9.835166e+001	0.000000e+000
-9.827534e+001	0.000000e+000
-9.819904e+001	0.000000e+000
-9.812273e+001	0.000000e+000
-9.804642e+001	0.000000e+000
-9.797011e+001	0.000000e+000
-9.789379e+001	0.000000e+000
-9.781749e+001	0.000000e+000
-9.774118e+001	0.000000e+000
-9.766486e+001	0.000000e+000
-9.758855e+001	0.000000e+000
-9.751224e+001	1.525879e-003
-9.743594e+001	0.000000e+000
-9.735962e+001	0.000000e+000
-9.728331e+001	0.000000e+000
-9.720699e+001	0.000000e+000
-9.713068e+001	0.000000e+000
-9.705438e+001	0.000000e+000
-9.697807e+001	0.000000e+000
-9.690176e+001	1.525879e-003
-9.682544e+001	0.000000e+000
-9.674913e+001	0.000000e+000
-9.667283e+001	0.000000e+000
-9.659651e+001	0.000000e+000
-9.652020e+001	0.000000e+000
-9.644389e+001	0.000000e+000
-9.636758e+001	0.000000e+000
-9.629128e+001	0.000000e+000
-9.621496e+001	1.525879e-003
-9.613865e+001	0.000000e+000
-9.606233e+001	0.000000e+000
-9.598602e+001	0.000000e+000
-9.590971e+001	1.525879e-003
-9.583340e+001	0.000000e+000
-9.575709e+001	0.000000e+000
-9.568078e+001	0.000000e+000
-9.560446e+001	0.000000e+000
-9.552815e+001	0.000000e+000
-9.545185e+001	0.000000e+000
-9.537553e+001	0.000000e+000
-9.529922e+001	0.000000e+000
-9.522291e+001	0.000000e+000
-9.514660e+001	0.000000e+000
-9.507030e+001	0.000000e+000
-9.499398e+001	0.000000e+000
-9.491767e+001	0.000000e+000
-9.484135e+001	0.000000e+000
-9.476505e+001	0.000000e+000
-9.468874e+001	0.000000e+000
-9.461243e+001	0.000000e+000
-9.453612e+001	0.000000e+000
-9.445980e+001	0.000000e+000
-9.438349e+001	0.000000e+000
-9.430719e+001	0.000000e+000
-9.423087e+001	0.000000e+000
-9.415456e+001	0.000000e+000
-9.407825e+001	0.000000e+000
-9.400194e+001	0.000000e+000
-9.392563e+001	0.000000e+000
-9.384932e+001	0.000000e+000
-9.377300e+001	0.000000e+000
-9.369669e+001	0.000000e+000
-9.362038e+001	0.000000e+000
-9.354408e+001	0.000000e+000
-9.346777e+001	0.000000e+000
-9.339145e+001	0.000000e+000
-9.331514e+001	0.000000e+000
-9.323882e+001	0.000000e+000
-9.316252e+001	0.000000e+000
-9.308621e+001	0.000000e+000
-9.300990e+001	0.000000e+000
-9.293359e+001	0.000000e+000
-9.285727e+001	0.000000e+000
-9.278097e+001	0.000000e+000
-9.270466e+001	0.000000e+000
-9.262834e+001	0.000000e+000
-9.255203e+001	0.000000e+000
-9.247572e+001	1.525879e-003
-9.239941e+001	0.000000e+000
-9.232310e+001	0.000000e+000
-9.224679e+001	0.000000e+000
-9.217047e+001	0.000000e+000
-9.209416e+001	0.000000e+000
-9.201785e+001	0.000000e+000
-9.194154e+001	0.000000e+000
-9.186523e+001	0.000000e+000
-9.178892e+001	0.000000e+000
-9.171261e+001	0.000000e+000
-9.163629e+001	0.000000e+000
-9.155999e+001	0.000000e+000
-9.148368e+001	0.000000e+000
-9.140736e+001	0.000000e+000
-9.133105e+001	0.000000e+000
-9.125474e+001	0.000000e+000
-9.117844e+001	0.000000e+000
-9.110213e+001	1.525879e-003
-9.102581e+001	0.000000e+000
-9.094950e+001	0.000000e+000
-9.087318e+001	0.000000e+000
-9.079688e+001	0.000000e+000
-9.072057e+001	0.000000e+000
-9.064426e+001	0.000000e+000
-9.056795e+001	1.525879e-003
-9.049163e+001	0.000000e+000
-9.041533e+001	0.000000e+000
-9.033901e+001	1.525879e-003
-9.026270e+001	0.000000e+000
-9.018639e+001	0.000000e+000
-9.011008e+001	0.000000e+000
-9.003378e+001	0.000000e+000
-8.995746e+001	0.000000e+000
-8.988115e+001	0.000000e+000
-8.980483e+001	0.000000e+000
-8.972852e+001	0.000000e+000
-8.965221e+001	1.525879e-003
-8.957590e+001	0.000000e+000
-8.949960e+001	0.000000e+000
-8.942328e+001	0.000000e+000
-8.934697e+001	0.000000e+000
-8.927066e+001	0.000000e+000
-8.919435e+001	0.000000e+000
-8.911804e+001	1.525879e-003
-8.904173e+001	0.000000e+000
-8.896542e+001	0.000000e+000
-8.888911e+001	0.000000e+000
-8.881280e+001	0.000000e+000
-8.873648e+001	0.000000e+000
-8.866017e+001	0.000000e+000
-8.858386e+001	0.000000e+000
-8.850755e+001	0.000000e+000
-8.843124e+001	0.000000e+000
-8.835493e+001	0.000000e+000
-8.827862e+001	0.000000e+000
-8.820231e+001	0.000000e+000
-8.812600e+001	0.000000e+000
-8.804969e+001	0.000000e+000
-8.797337e+001	0.000000e+000
-8.789706e+001	0.000000e+000
-8.782076e+001	0.000000e+000
-8.774444e+001	0.000000e+000
-8.766814e+001	0.000000e+000
-8.759182e+001	0.000000e+000
-8.751551e+001	0.000000e+000
-8.743920e+001	0.000000e+000
-8.736288e+001	0.000000e+000
-8.728658e+001	0.000000e+000
-8.721027e+001	0.000000e+000
-8.713396e+001	0.000000e+000
-8.705764e+001	0.000000e+000
-8.698133e+001	0.000000e+000
-8.690502e+001	0.000000e+000
-8.682871e+001	0.000000e+000
-8.675240e+001	0.000000e+000
-8.667609e+001	0.000000e+000
-8.659978e+001	0.000000e+000
-8.652347e+001	0.000000e+000
-8.644716e+001	0.000000e+000
-8.637084e+001	0.000000e+000
-8.629453e+001	0.000000e+000
-8.621822e+001	1.525879e-003
-8.614191e+001	0.000000e+000
-8.606561e+001	0.000000e+000
-8.598929e+001	0.000000e+000
-8.591298e+001	0.000000e+000
-8.583667e+001	0.000000e+000
-8.576035e+001	0.000000e+000
-8.568405e+001	1.525879e-003
-8.560773e+001	0.000000e+000
-8.553143e+001	0.000000e+000
-8.545512e+001	0.000000e+000
-8.537880e+001	0.000000e+000
-8.530249e+001	0.000000e+000
-8.522618e+001	0.000000e+000
-8.514986e+001	0.000000e+000
-8.507356e+001	0.000000e+000
-8.499725e+001	0.000000e+000
-8.492094e+001	0.000000e+000
-8.484463e+001	0.000000e+000
-8.476831e+001	0.000000e+000
-8.469201e+001	0.000000e+000
-8.461569e+001	0.000000e+000
-8.453938e+001	0.000000e+000
-8.446307e+001	0.000000e+000
-8.438676e+001	0.000000e+000
-8.431045e+001	0.000000e+000
-8.423414e+001	0.000000e+000
-8.415783e+001	0.000000e+000
-8.408152e+001	0.000000e+000
-8.400520e+001	1.525879e-003
-8.392889e+001	0.000000e+000
-8.385258e+001	0.000000e+000
-8.377628e+001	0.000000e+000
-8.369997e+001	0.000000e+000
-8.362365e+001	1.525879e-003
-8.354734e+001	0.000000e+000
-8.347103e+001	0.000000e+000
-8.339472e+001	0.000000e+000
-8.331841e+001	0.000000e+000
-8.324210e+001	0.000000e+000
-8.316579e+001	0.000000e+000
-8.308948e+001	0.000000e+000
-8.301317e+001	0.000000e+000
-8.293685e+001	0.000000e+000
-8.286054e+001	1.525879e-003
-8.278423e+001	0.000000e+000
-8.270792e+001	0.000000e+000
-8.263161e+001	0.000000e+000
-8.255530e+001	0.000000e+000
-8.247899e+001	0.000000e+000
-8.240267e+001	0.000000e+000
-8.232636e+001	0.000000e+000
-8.225006e+001	0.000000e+000
-8.217374e+001	0.000000e+000
-8.209743e+001	0.000000e+000
-8.202112e+001	0.000000e+000
-8.194481e+001	0.000000e+000
-8.186850e+001	0.000000e+000
-8.179219e+001	0.000000e+000
-8.171587e+001	0.000000e+000
-8.163956e+001	0.000000e+000
-8.156326e+001	0.000000e+000
-8.148695e+001	0.000000e+000
-8.141064e+001	0.000000e+000
-8.133432e+001	0.000000e+000
-8.125801e+001	0.000000e+000
-8.118170e+001	0.000000e+000
-8.110539e+001	0.000000e+000
-8.102908e+001	0.000000e+000
-8.095277e+001	0.000000e+000
-8.087646e+001	0.000000e+000
-8.080015e+001	0.000000e+000
-8.072383e+001	0.000000e+000
-8.064753e+001	0.000000e+000
-8.057121e+001	0.000000e+000
-8.049490e+001	0.000000e+000
-8.041859e+001	0.000000e+000
-8.034228e+001	0.000000e+000
-8.026597e+001	0.000000e+000
-8.018966e+001	0.000000e+000
-8.011334e+001	0.000000e+000
-8.003704e+001	0.000000e+000
-7.996072e+001	1.525879e-003
-7.988441e+001	0.000000e+000
-7.980811e+001	0.000000e+000
-7.973179e+001	0.000000e+000
-7.965549e+001	0.000000e+000
-7.957917e+001	0.000000e+000
-7.950286e+001	0.000000e+000
-7.942655e+001	0.000000e+000
-7.935023e+001	0.000000e+000
-7.927393e+001	0.000000e+000
-7.919762e+001	0.000000e+000
-7.912131e+001	0.000000e+000
-7.904500e+001	0.000000e+000
-7.896868e+001	3.051758e-003
-7.889237e+001	0.000000e+000
-7.881606e+001	0.000000e+000
-7.873975e+001	0.000000e+000
-7.866344e+001	0.000000e+000
-7.858713e+001	0.000000e+000
-7.851082e+001	0.000000e+000
-7.843451e+001	0.000000e+000
-7.835820e+001	0.000000e+000
-7.828188e+001	0.000000e+000
-7.820557e+001	1.525879e-003
-7.812926e+001	0.000000e+000
-7.805296e+001	0.000000e+000
-7.797665e+001	0.000000e+000
-7.790033e+001	0.000000e+000
-7.782402e+001	0.000000e+000
-7.774770e+001	0.000000e+000
-7.767140e+001	0.000000e+000
-7.759509e+001	0.000000e+000
-7.751878e+001	0.000000e+000
-7.744247e+001	0.000000e+000
-7.736615e+001	0.000000e+000
-7.728984e+001	0.000000e+000
-7.721354e+001	0.000000e+000
-7.713722e+001	0.000000e+000
-7.706091e+001	0.000000e+000
-7.698460e+001	1.525879e-003
-7.690829e+001	0.000000e+000
-7.683198e+001	0.000000e+000
-7.675567e+001	0.000000e+000
-7.667935e+001	0.000000e+000
-7.660304e+001	0.000000e+000
-7.652673e+001	0.000000e+000
-7.645042e+001	0.000000e+000
-7.637411e+001	0.000000e+000
-7.629780e+001	0.000000e+000
-7.622149e+001	0.000000e+000
-7.614518e+001	0.000000e+000
-7.606887e+001	0.000000e+000
-7.599256e+001	0.000000e+000
-7.591624e+001	0.000000e+000
-7.583994e+001	0.000000e+000
-7.576363e+001	0.000000e+000
-7.568731e+001	0.000000e+000
-7.561101e+001	0.000000e+000
-7.553469e+001	0.000000e+000
-7.545838e+001	0.000000e+000
-7.538207e+001	0.000000e+000
-7.530576e+001	0.000000e+000
-7.522945e+001	1.525879e-003
-7.515314e+001	1.525879e-003
-7.507683e+001	0.000000e+000
-7.500052e+001	0.000000e+000
-7.492420e+001	0.000000e+000
-7.484789e+001	0.000000e+000
-7.477158e+001	0.000000e+000
-7.469527e+001	0.000000e+000
-7.461897e+001	0.000000e+000
-7.454265e+001	0.000000e+000
-7.446634e+001	0.000000e+000
-7.439003e+001	0.000000e+000
-7.431371e+001	1.525879e-003
-7.423740e+001	0.000000e+000
-7.416109e+001	0.000000e+000
-7.408479e+001	0.000000e+000
-7.400848e+001	0.000000e+000
-7.393216e+001	0.000000e+000
-7.385585e+001	0.000000e+000
-7.377954e+001	0.000000e+000
-7.370323e+001	0.000000e+000
-7.362692e+001	0.000000e+000
-7.355061e+001	0.000000e+000
-7.347430e+001	0.000000e+000
-7.339799e+001	0.000000e+000
-7.332168e+001	0.000000e+000
-7.324536e+001	0.000000e+000
-7.316905e+001	0.000000e+000
-7.309274e+001	0.000000e+000
-7.301643e+001	0.000000e+000
-7.294012e+001	0.000000e+000
-7.286381e+001	0.000000e+000
-7.278750e+001	0.000000e+000
-7.271118e+001	0.000000e+000
-7.263488e+001	0.000000e+000
-7.255857e+001	0.000000e+000
-7.248225e+001	0.000000e+000
-7.240594e+001	0.000000e+000
-7.232963e+001	0.000000e+000
-7.225332e+001	0.000000e+000
-7.217702e+001	0.000000e+000
-7.210070e+001	0.000000e+000
-7.202439e+001	1.525879e-003
-7.194807e+001	0.000000e+000
-7.187177e+001	0.000000e+000
-7.179546e+001	0.000000e+000
-7.171915e+001	0.000000e+000
-7.164284e+001	0.000000e+000
-7.156652e+001	0.000000e+000
-7.149021e+001	0.000000e+000
-7.141390e+001	0.000000e+000
-7.133759e+001	0.000000e+000
-7.126128e+001	0.000000e+000
-7.118497e+001	0.000000e+000
-7.110866e+001	0.000000e+000
-7.103235e+001	0.000000e+000
-7.095604e+001	0.000000e+000
-7.087972e+001	3.051758e-003
-7.080341e+001	0.000000e+000
-7.072710e+001	0.000000e+000
-7.065079e+001	0.000000e+000
-7.057449e+001	0.000000e+000
-7.049817e+001	0.000000e+000
-7.042186e+001	0.000000e+000
-7.034555e+001	0.000000e+000
-7.026923e+001	0.000000e+000
-7.019293e+001	0.000000e+000
-7.011662e+001	0.000000e+000
-7.004031e+001	0.000000e+000
-6.996400e+001	0.000000e+000
-6.988768e+001	0.000000e+000
-6.981137e+001	0.000000e+000
-6.973506e+001	0.000000e+000
-6.965874e+001	0.000000e+000
-6.958244e+001	0.000000e+000
-6.950613e+001	0.000000e+000
-6.942982e+001	0.000000e+000
-6.935351e+001	0.000000e+000
-6.927719e+001	1.525879e-003
-6.920088e+001	0.000000e+000
-6.912457e+001	0.000000e+000
-6.904826e+001	0.000000e+000
-6.897195e+001	0.000000e+000
-6.889564e+001	0.000000e+000
-6.881933e+001	0.000000e+000
-6.874302e+001	0.000000e+000
-6.866671e+001	0.000000e+000
-6.859040e+001	0.000000e+000
-6.851408e+001	0.000000e+000
-6.843777e+001	0.000000e+000
-6.836147e+001	0.000000e+000
-6.828516e+001	0.000000e+000
-6.820885e+001	0.000000e+000
-6.813253e+001	0.000000e+000
-6.805622e+001	0.000000e+000
-6.797991e+001	0.000000e+000
-6.790360e+001	0.000000e+000
-6.782729e+001	0.000000e+000
-6.775098e+001	0.000000e+000
-6.767466e+001	0.000000e+000
-6.759836e+001	0.000000e+000
-6.752205e+001	0.000000e+000
-6.744573e+001	0.000000e+000
-6.736942e+001	0.000000e+000
-6.729311e+001	1.525879e-003
-6.721680e+001	0.000000e+000
-6.714050e+001	1.525879e-003
-6.706418e+001	1.525879e-003
-6.698787e+001	0.000000e+000
-6.691155e+001	1.525879e-003
-6.683524e+001	0.000000e+000
-6.675894e+001	0.000000e+000
-6.668262e+001	0.000000e+000
-6.660632e+001	0.000000e+000
-6.653000e+001	0.000000e+000
-6.645369e+001	0.000000e+000
-6.637738e+001	1.525879e-003
-6.630107e+001	0.000000e+000
-6.622475e+001	0.000000e+000
-6.614845e+001	0.000000e+000
-6.607214e+001	1.525879e-003
-6.599583e+001	0.000000e+000
-6.591952e+001	0.000000e+000
-6.584320e+001	0.000000e+000
-6.576689e+001	0.000000e+000
-6.569058e+001	0.000000e+000
-6.561427e+001	0.000000e+000
-6.553796e+001	0.000000e+000
-6.546165e+001	0.000000e+000
-6.538534e+001	0.000000e+000
-6.530903e+001	1.525879e-003
-6.523271e+001	0.000000e+000
-6.515641e+001	0.000000e+000
-6.508009e+001	0.000000e+000
-6.500378e+001	1.525879e-003
-6.492747e+001	0.000000e+000
-6.485116e+001	0.000000e+000
-6.477486e+001	0.000000e+000
-6.469854e+001	1.525879e-003
-6.462223e+001	0.000000e+000
-6.454591e+001	0.000000e+000
-6.446960e+001	0.000000e+000
-6.439330e+001	0.000000e+000
-6.431699e+001	0.000000e+000
-6.424067e+001	0.000000e+000
-6.416436e+001	0.000000e+000
-6.408805e+001	0.000000e+000
-6.401174e+001	0.000000e+000
-6.393543e+001	0.000000e+000
-6.385912e+001	0.000000e+000
-6.378281e+001	0.000000e+000
-6.370650e+001	0.000000e+000
-6.363019e+001	0.000000e+000
-6.355387e+001	0.000000e+000
-6.347756e+001	0.000000e+000
-6.340125e+001	0.000000e+000
-6.332494e+001	0.000000e+000
-6.324863e+001	0.000000e+000
-6.317232e+001	0.000000e+000
-6.309601e+001	0.000000e+000
-6.301970e+001	0.000000e+000
-6.294339e+001	0.000000e+000
-6.286708e+001	0.000000e+000
-6.279077e+001	0.000000e+000
-6.271445e+001	0.000000e+000
-6.263814e+001	0.000000e+000
-6.256183e+001	0.000000e+000
-6.248553e+001	1.525879e-003
-6.240921e+001	0.000000e+000
-6.233290e+001	0.000000e+000
-6.225659e+001	0.000000e+000
-6.218028e+001	0.000000e+000
-6.210397e+001	0.000000e+000
-6.202766e+001	0.000000e+000
-6.195134e+001	0.000000e+000
-6.187503e+001	0.000000e+000
-6.179873e+001	0.000000e+000
-6.172242e+001	0.000000e+000
-6.164610e+001	0.000000e+000
-6.156979e+001	0.000000e+000
-6.149348e+001	1.525879e-003
-6.141717e+001	0.000000e+000
-6.134086e+001	0.000000e+000
-6.126455e+001	1.525879e-003
-6.118824e+001	0.000000e+000
-6.111192e+001	0.000000e+000
-6.103561e+001	0.000000e+000
-6.095930e+001	0.000000e+000
-6.088300e+001	0.000000e+000
-6.080668e+001	1.525879e-003
-6.073037e+001	0.000000e+000
-6.065406e+001	0.000000e+000
-6.057775e+001	3.051758e-003
-6.050144e+001	0.000000e+000
-6.042513e+001	0.000000e+000
-6.034882e+001	0.000000e+000
-6.027250e+001	0.000000e+000
-6.019619e+001	0.000000e+000
-6.011988e+001	0.000000e+000
-6.004357e+001	0.000000e+000
-5.996726e+001	0.000000e+000
-5.989095e+001	0.000000e+000
-5.981464e+001	0.000000e+000
-5.973833e+001	0.000000e+000
-5.966202e+001	0.000000e+000
-5.958570e+001	0.000000e+000
-5.950939e+001	0.000000e+000
-5.943308e+001	0.000000e+000
-5.935678e+001	0.000000e+000
-5.928046e+001	0.000000e+000
-5.920415e+001	0.000000e+000
-5.912784e+001	0.000000e+000
-5.905153e+001	0.000000e+000
-5.897522e+001	0.000000e+000
-5.889891e+001	0.000000e+000
-5.882260e+001	0.000000e+000
-5.874628e+001	0.000000e+000
-5.866998e+001	0.000000e+000
-5.859367e+001	0.000000e+000
-5.851735e+001	0.000000e+000
-5.844104e+001	0.000000e+000
-5.836473e+001	1.525879e-003
-5.828842e+001	0.000000e+000
-5.821211e+001	0.000000e+000
-5.813580e+001	0.000000e+000
-5.805949e+001	0.000000e+000
-5.798317e+001	0.000000e+000
-5.790687e+001	0.000000e+000
-5.783056e+001	0.000000e+000
-5.775425e+001	0.000000e+000
-5.767793e+001	0.000000e+000
-5.760162e+001	0.000000e+000
-5.752531e+001	0.000000e+000
-5.744901e+001	0.000000e+000
-5.737269e+001	0.000000e+000
-5.729638e+001	0.000000e+000
-5.722007e+001	0.000000e+000
-5.714376e+001	0.000000e+000
-5.706745e+001	1.525879e-003
-5.699114e+001	0.000000e+000
-5.691483e+001	0.000000e+000
-5.683851e+001	0.000000e+000
-5.676220e+001	0.000000e+000
-5.668589e+001	0.000000e+000
-5.660958e+001	0.000000e+000
-5.653327e+001	1.525879e-003
-5.645695e+001	3.051758e-003
-5.638065e+001	0.000000e+000
-5.630434e+001	0.000000e+000
-5.622803e+001	0.000000e+000
-5.615171e+001	0.000000e+000
-5.607540e+001	0.000000e+000
-5.599909e+001	0.000000e+000
-5.592278e+001	0.000000e+000
-5.584647e+001	0.000000e+000
-5.577016e+001	0.000000e+000
-5.569385e+001	0.000000e+000
-5.561754e+001	0.000000e+000
-5.554123e+001	0.000000e+000
-5.546492e+001	0.000000e+000
-5.538861e+001	0.000000e+000
-5.531229e+001	0.000000e+000
-5.523598e+001	0.000000e+000
-5.515967e+001	0.000000e+000
-5.508336e+001	0.000000e+000
-5.500705e+001	1.525879e-003
-5.493074e+001	0.000000e+000
-5.485442e+001	0.000000e+000
-5.477812e+001	0.000000e+000
-5.470181e+001	0.000000e+000
-5.462550e+001	0.000000e+000
-5.454918e+001	0.000000e+000
-5.447287e+001	0.000000e+000
-5.439656e+001	0.000000e+000
-5.432026e+001	1.525879e-003
-5.424394e+001	0.000000e+000
-5.416763e+001	1.525879e-003
-5.409132e+001	0.000000e+000
-5.401501e+001	0.000000e+000
-5.393870e+001	0.000000e+000
-5.386239e+001	0.000000e+000
-5.378608e+001	0.000000e+000
-5.370977e+001	0.000000e+000
-5.363345e+001	0.000000e+000
-5.355714e+001	0.000000e+000
-5.348083e+001	0.000000e+000
-5.340452e+001	0.000000e+000
-5.332821e+001	0.000000e+000
-5.325190e+001	0.000000e+000
-5.317559e+001	0.000000e+000
-5.309928e+001	0.000000e+000
-5.302296e+001	0.000000e+000
-5.294666e+001	0.000000e+000
-5.287035e+001	0.000000e+000
-5.279403e+001	0.000000e+000
-5.271772e+001	0.000000e+000
-5.264141e+001	0.000000e+000
-5.256510e+001	0.000000e+000
-5.248879e+001	0.000000e+000
-5.241248e+001	0.000000e+000
-5.233617e+001	0.000000e+000
-5.225986e+001	0.000000e+000
-5.218354e+001	0.000000e+000
-5.210723e+001	0.000000e+000
-5.203092e+001	0.000000e+000
-5.195462e+001	0.000000e+000
-5.187830e+001	0.000000e+000
-5.180199e+001	0.000000e+000
-5.172568e+001	0.000000e+000
-5.164937e+001	1.525879e-003
-5.157306e+001	0.000000e+000
-5.149675e+001	0.000000e+000
-5.142043e+001	1.525879e-003
-5.134413e+001	1.525879e-003
-5.126781e+001	0.000000e+000
-5.119151e+001	0.000000e+000
-5.111519e+001	0.000000e+000
-5.103888e+001	0.000000e+000
-5.096257e+001	0.000000e+000
-5.088626e+001	0.000000e+000
-5.080995e+001	0.000000e+000
-5.073364e+001	0.000000e+000
-5.065733e+001	0.000000e+000
-5.058102e+001	0.000000e+000
-5.050470e+001	0.000000e+000
-5.042840e+001	0.000000e+000
-5.035209e+001	0.000000e+000
-5.027577e+001	0.000000e+000
-5.019946e+001	0.000000e+000
-5.012315e+001	0.000000e+000
-5.004684e+001	0.000000e+000
-4.997053e+001	1.525879e-003
-4.989421e+001	0.000000e+000
-4.981791e+001	0.000000e+000
-4.974160e+001	0.000000e+000
-4.966528e+001	0.000000e+000
-4.958897e+001	0.000000e+000
-4.951266e+001	0.000000e+000
-4.943636e+001	0.000000e+000
-4.936004e+001	0.000000e+000
-4.928373e+001	0.000000e+000
-4.920742e+001	0.000000e+000
-4.913111e+001	0.000000e+000
-4.905480e+001	0.000000e+000
-4.897849e+001	0.000000e+000
-4.890217e+001	0.000000e+000
-4.882587e+001	0.000000e+000
-4.874955e+001	0.000000e+000
-4.867324e+001	0.000000e+000
-4.859693e+001	0.000000e+000
-4.852062e+001	0.000000e+000
-4.844431e+001	0.000000e+000
-4.836800e+001	0.000000e+000
-4.829169e+001	0.000000e+000
-4.821538e+001	0.000000e+000
-4.813906e+001	0.000000e+000
-4.806276e+001	0.000000e+000
-4.798644e+001	0.000000e+000
-4.791014e+001	0.000000e+000
-4.783382e+001	0.000000e+000
-4.775751e+001	0.000000e+000
-4.768120e+001	0.000000e+000
-4.760489e+001	0.000000e+000
-4.752858e+001	1.525879e-003
-4.745227e+001	0.000000e+000
-4.737596e+001	0.000000e+000
-4.729965e+001	0.000000e+000
-4.722334e+001	0.000000e+000
-4.714702e+001	0.000000e+000
-4.707071e+001	0.000000e+000
-4.699440e+001	0.000000e+000
-4.691809e+001	0.000000e+000
-4.684178e+001	1.525879e-003
-4.676547e+001	0.000000e+000
-4.668916e+001	0.000000e+000
-4.661285e+001	0.000000e+000
-4.653654e+001	0.000000e+000
-4.646022e+001	0.000000e+000
-4.638391e+001	1.525879e-003
-4.630761e+001	0.000000e+000
-4.623129e+001	0.000000e+000
-4.615498e+001	0.000000e+000
-4.607867e+001	0.000000e+000
-4.600236e+001	0.000000e+000
-4.592605e+001	0.000000e+000
-4.584974e+001	0.000000e+000
-4.577343e+001	0.000000e+000
-4.569712e+001	0.000000e+000
-4.562080e+001	0.000000e+000
-4.554449e+001	0.000000e+000
-4.546818e+001	0.000000e+000
-4.539187e+001	1.525879e-003
-4.531556e+001	0.000000e+000
-4.523925e+001	0.000000e+000
-4.516294e+001	0.000000e+000
-4.508663e+001	1.525879e-003
-4.501031e+001	0.000000e+000
-4.493401e+001	0.000000e+000
-4.485770e+001	0.000000e+000
-4.478139e+001	0.000000e+000
-4.470507e+001	0.000000e+000
-4.462876e+001	0.000000e+000
-4.455245e+001	0.000000e+000
-4.447614e+001	0.000000e+000
-4.439983e+001	0.000000e+000
-4.432352e+001	0.000000e+000
-4.424721e+001	0.000000e+000
-4.417090e+001	0.000000e+000
-4.409459e+001	0.000000e+000
-4.401828e+001	0.000000e+000
-4.394197e+001	0.000000e+000
-4.386565e+001	0.000000e+000
-4.378934e+001	0.000000e+000
-4.371303e+001	0.000000e+000
-4.363672e+001	0.000000e+000
-4.356041e+001	0.000000e+000
-4.348410e+001	1.525879e-003
-4.340779e+001	1.525879e-003
-4.333148e+001	0.000000e+000
-4.325517e+001	0.000000e+000
-4.317886e+001	1.525879e-003
-4.310254e+001	0.000000e+000
-4.302623e+001	0.000000e+000
-4.294992e+001	0.000000e+000
-4.287361e+001	0.000000e+000
-4.279730e+001	0.000000e+000
-4.272099e+001	0.000000e+000
-4.264468e+001	0.000000e+000
-4.256837e+001	0.000000e+000
-4.249205e+001	0.000000e+000
-4.241575e+001	0.000000e+000
-4.233944e+001	0.000000e+000
-4.226313e+001	0.000000e+000
-4.218681e+001	0.000000e+000
-4.211050e+001	0.000000e+000
-4.203419e+001	0.000000e+000
-4.195788e+001	0.000000e+000
-4.188157e+001	0.000000e+000
-4.180526e+001	0.000000e+000
-4.172895e+001	0.000000e+000
-4.165264e+001	0.000000e+000
-4.157632e+001	0.000000e+000
-4.150002e+001	0.000000e+000
-4.142371e+001	1.525879e-003
-4.134739e+001	0.000000e+000
-4.127108e+001	0.000000e+000
-4.119477e+001	0.000000e+000
-4.111846e+001	0.000000e+000
-4.104215e+001	0.000000e+000
-4.096584e+001	0.000000e+000
-4.088953e+001	0.000000e+000
-4.081322e+001	0.000000e+000
-4.073690e+001	0.000000e+000
-4.066059e+001	0.000000e+000
-4.058428e+001	0.000000e+000
-4.050797e+001	1.525879e-003
-4.043166e+001	0.000000e+000
-4.035535e+001	0.000000e+000
-4.027904e+001	0.000000e+000
-4.020273e+001	0.000000e+000
-4.012642e+001	0.000000e+000
-4.005011e+001	0.000000e+000
-3.997379e+001	0.000000e+000
-3.989749e+001	0.000000e+000
-3.982117e+001	0.000000e+000
-3.974487e+001	0.000000e+000
-3.966855e+001	0.000000e+000
-3.959224e+001	0.000000e+000
-3.951593e+001	0.000000e+000
-3.943962e+001	0.000000e+000
-3.936331e+001	0.000000e+000
-3.928700e+001	0.000000e+000
-3.921069e+001	0.000000e+000
-3.913438e+001	0.000000e+000
-3.905806e+001	0.000000e+000
-3.898176e+001	0.000000e+000
-3.890545e+001	0.000000e+000
-3.882913e+001	0.000000e+000
-3.875282e+001	1.525879e-003
-3.867651e+001	0.000000e+000
-3.860020e+001	0.000000e+000
-3.852389e+001	0.000000e+000
-3.844757e+001	0.000000e+000
-3.837127e+001	0.000000e+000
-3.829496e+001	0.000000e+000
-3.821864e+001	0.000000e+000
-3.814233e+001	0.000000e+000
-3.806602e+001	1.525879e-003
-3.798972e+001	1.525879e-003
-3.791340e+001	0.000000e+000
-3.783709e+001	0.000000e+000
-3.776078e+001	1.525879e-003
-3.768447e+001	0.000000e+000
-3.760816e+001	0.000000e+000
-3.753185e+001	0.000000e+000
-3.745553e+001	1.525879e-003
-3.737923e+001	0.000000e+000
-3.730291e+001	0.000000e+000
-3.722660e+001	0.000000e+000
-3.715029e+001	0.000000e+000
-3.707398e+001	0.000000e+000
-3.699767e+001	0.000000e+000
-3.692136e+001	0.000000e+000
-3.684505e+001	0.000000e+000
-3.676874e+001	0.000000e+000
-3.669242e+001	0.000000e+000
-3.661612e+001	0.000000e+000
-3.653980e+001	1.525879e-003
-3.646350e+001	0.000000e+000
-3.638718e+001	0.000000e+000
-3.631087e+001	1.525879e-003
-3.623456e+001	0.000000e+000
-3.615825e+001	0.000000e+000
-3.608194e+001	1.525879e-003
-3.600563e+001	0.000000e+000
-3.592931e+001	0.000000e+000
-3.585301e+001	0.000000e+000
-3.577670e+001	0.000000e+000
-3.570038e+001	0.000000e+000
-3.562407e+001	0.000000e+000
-3.554776e+001	0.000000e+000
-3.547145e+001	0.000000e+000
-3.539514e+001	0.000000e+000
-3.531883e+001	0.000000e+000
-3.524252e+001	0.000000e+000
-3.516621e+001	0.000000e+000
-3.508990e+001	0.000000e+000
-3.501358e+001	1.525879e-003
-3.493727e+001	0.000000e+000
-3.486097e+001	0.000000e+000
-3.478465e+001	0.000000e+000
-3.470834e+001	0.000000e+000
-3.463203e+001	0.000000e+000
-3.455572e+001	0.000000e+000
-3.447941e+001	0.000000e+000
-3.440310e+001	1.525879e-003
-3.432679e+001	0.000000e+000
-3.425048e+001	0.000000e+000
-3.417416e+001	0.000000e+000
-3.409785e+001	0.000000e+000
-3.402154e+001	0.000000e+000
-3.394524e+001	0.000000e+000
-3.386892e+001	0.000000e+000
-3.379261e+001	0.000000e+000
-3.371630e+001	1.525879e-003
-3.363999e+001	0.000000e+000
-3.356367e+001	0.000000e+000
-3.348737e+001	0.000000e+000
-3.341105e+001	0.000000e+000
-3.333475e+001	0.000000e+000
-3.325843e+001	1.525879e-003
-3.318212e+001	0.000000e+000
-3.310581e+001	1.525879e-003
-3.302950e+001	0.000000e+000
-3.295319e+001	0.000000e+000
-3.287688e+001	0.000000e+000
-3.280057e+001	0.000000e+000
-3.272426e+001	0.000000e+000
-3.264795e+001	0.000000e+000
-3.257164e+001	0.000000e+000
-3.249532e+001	0.000000e+000
-3.241901e+001	0.000000e+000
-3.234270e+001	0.000000e+000
-3.226639e+001	0.000000e+000
-3.219008e+001	0.000000e+000
-3.211377e+001	0.000000e+000
-3.203746e+001	0.000000e+000
-3.196115e+001	0.000000e+000
-3.188484e+001	0.000000e+000
-3.180853e+001	0.000000e+000
-3.173222e+001	0.000000e+000
-3.165590e+001	1.525879e-003
-3.157960e+001	0.000000e+000
-3.150328e+001	0.000000e+000
-3.142697e+001	0.000000e+000
-3.135066e+001	0.000000e+000
-3.127435e+001	1.525879e-003
-3.119804e+001	0.000000e+000
-3.112173e+001	0.000000e+000
-3.104541e+001	0.000000e+000
-3.096911e+001	0.000000e+000
-3.089279e+001	0.000000e+000
-3.081649e+001	0.000000e+000
-3.074017e+001	0.000000e+000
-3.066386e+001	1.525879e-003
-3.058755e+001	0.000000e+000
-3.051124e+001	0.000000e+000
-3.043493e+001	0.000000e+000
-3.035862e+001	1.525879e-003
-3.028230e+001	0.000000e+000
-3.020600e+001	0.000000e+000
-3.012968e+001	0.000000e+000
-3.005338e+001	0.000000e+000
-2.997706e+001	0.000000e+000
-2.990075e+001	0.000000e+000
-2.982444e+001	0.000000e+000
-2.974813e+001	1.525879e-003
-2.967182e+001	0.000000e+000
-2.959551e+001	0.000000e+000
-2.951920e+001	0.000000e+000
-2.944289e+001	0.000000e+000
-2.936658e+001	0.000000e+000
-2.929027e+001	0.000000e+000
-2.921395e+001	0.000000e+000
-2.913764e+001	0.000000e+000
-2.906133e+001	0.000000e+000
-2.898502e+001	0.000000e+000
-2.890871e+001	1.525879e-003
-2.883240e+001	0.000000e+000
-2.875609e+001	0.000000e+000
-2.867978e+001	0.000000e+000
-2.860347e+001	0.000000e+000
-2.852715e+001	1.525879e-003
-2.845085e+001	1.525879e-003
-2.837453e+001	0.000000e+000
-2.829823e+001	0.000000e+000
-2.822191e+001	0.000000e+000
-2.814560e+001	0.000000e+000
-2.806929e+001	0.000000e+000
-2.799298e+001	0.000000e+000
-2.791667e+001	0.000000e+000
-2.784036e+001	0.000000e+000
-2.776404e+001	0.000000e+000
-2.768774e+001	0.000000e+000
-2.761142e+001	1.525879e-003
-2.753512e+001	0.000000e+000
-2.745880e+001	0.000000e+000
-2.738249e+001	0.000000e+000
-2.730618e+001	0.000000e+000
-2.722987e+001	0.000000e+000
-2.715356e+001	0.000000e+000
-2.707725e+001	0.000000e+000
-2.700093e+001	0.000000e+000
-2.692463e+001	0.000000e+000
-2.684831e+001	0.000000e+000
-2.677201e+001	0.000000e+000
-2.669569e+001	1.525879e-003
-2.661938e+001	0.000000e+000
-2.654307e+001	0.000000e+000
-2.646676e+001	0.000000e+000
-2.639045e+001	0.000000e+000
-2.631414e+001	0.000000e+000
-2.623783e+001	0.000000e+000
-2.616152e+001	0.000000e+000
-2.608521e+001	3.051758e-003
-2.600889e+001	0.000000e+000
-2.593258e+001	1.525879e-003
-2.585627e+001	0.000000e+000
-2.577996e+001	0.000000e+000
-2.570365e+001	0.000000e+000
-2.562734e+001	0.000000e+000
-2.555103e+001	0.000000e+000
-2.547472e+001	0.000000e+000
-2.539841e+001	0.000000e+000
-2.532210e+001	0.000000e+000
-2.524578e+001	1.525879e-003
-2.516948e+001	1.525879e-003
-2.509316e+001	3.051758e-003
-2.501686e+001	0.000000e+000
-2.494054e+001	0.000000e+000
-2.486423e+001	0.000000e+000
-2.478792e+001	1.525879e-003
-2.471161e+001	0.000000e+000
-2.463530e+001	0.000000e+000
-2.455899e+001	3.051758e-003
-2.448268e+001	0.000000e+000
-2.440637e+001	1.525879e-003
-2.433005e+001	0.000000e+000
-2.425375e+001	0.000000e+000
-2.417743e+001	0.000000e+000
-2.410112e+001	0.000000e+000
-2.402481e+001	0.000000e+000
-2.394850e+001	0.000000e+000
-2.387219e+001	0.000000e+000
-2.379588e+001	0.000000e+000
-2.371957e+001	0.000000e+000
-2.364326e+001	0.000000e+000
-2.356694e+001	0.000000e+000
-2.349063e+001	0.000000e+000
-2.341432e+001	0.000000e+000
-2.333801e+001	0.000000e+000
-2.326170e+001	0.000000e+000
-2.318539e+001	0.000000e+000
-2.310908e+001	0.000000e+000
-2.303277e+001	1.525879e-003
-2.295646e+001	0.000000e+000
-2.288015e+001	0.000000e+000
-2.280384e+001	0.000000e+000
-2.272752e+001	0.000000e+000
-2.265121e+001	0.000000e+000
-2.257490e+001	0.000000e+000
-2.249859e+001	0.000000e+000
-2.242228e+001	0.000000e+000
-2.234597e+001	0.000000e+000
-2.226966e+001	0.000000e+000
-2.219335e+001	0.000000e+000
-2.211704e+001	0.000000e+000
-2.204073e+001	0.000000e+000
-2.196441e+001	0.000000e+000
-2.188811e+001	0.000000e+000
-2.181179e+001	0.000000e+000
-2.173548e+001	0.000000e+000
-2.165917e+001	0.000000e+000
-2.158286e+001	0.000000e+000
-2.150655e+001	1.525879e-003
-2.143024e+001	0.000000e+000
-2.135393e+001	0.000000e+000
-2.127762e+001	0.000000e+000
-2.120131e+001	3.051758e-003
-2.112500e+001	0.000000e+000
-2.104869e+001	0.000000e+000
-2.097237e+001	1.525879e-003
-2.089606e+001	0.000000e+000
-2.081975e+001	0.000000e+000
-2.074344e+001	0.000000e+000
-2.066713e+001	0.000000e+000
-2.059082e+001	1.525879e-003
-2.051451e+001	0.000000e+000
-2.043820e+001	0.000000e+000
-2.036189e+001	0.000000e+000
-2.028558e+001	1.525879e-003
-2.020926e+001	1.525879e-003
-2.013295e+001	1.525879e-003
-2.005664e+001	0.000000e+000
-1.998033e+001	1.525879e-003
-1.990402e+001	0.000000e+000
-1.982771e+001	1.525879e-003
-1.975140e+001	1.525879e-003
-1.967509e+001	0.000000e+000
-1.959878e+001	0.000000e+000
-1.952247e+001	0.000000e+000
-1.944615e+001	0.000000e+000
-1.936985e+001	0.000000e+000
-1.929353e+001	1.525879e-003
-1.921722e+001	1.525879e-003
-1.914091e+001	0.000000e+000
-1.906460e+001	0.000000e+000
-1.898829e+001	0.000000e+000
-1.891198e+001	3.051758e-003
-1.883566e+001	4.577637e-003
-1.875936e+001	1.525879e-003
-1.868304e+001	3.051758e-003
-1.860674e+001	0.000000e+000
-1.853042e+001	0.000000e+000
-1.845411e+001	3.051758e-003
-1.837780e+001	1.525879e-003
-1.830149e+001	0.000000e+000
-1.822518e+001	0.000000e+000
-1.814887e+001	0.000000e+000
-1.807256e+001	0.000000e+000
-1.799625e+001	0.000000e+000
-1.791994e+001	1.525879e-003
-1.784363e+001	1.525879e-003
-1.776731e+001	0.000000e+000
-1.769100e+001	0.000000e+000
-1.761469e+001	0.000000e+000
-1.753838e+001	0.000000e+000
-1.746207e+001	1.525879e-003
-1.738576e+001	0.000000e+000
-1.730945e+001	0.000000e+000
-1.723314e+001	3.051758e-003
-1.715683e+001	1.525879e-003
-1.708051e+001	0.000000e+000
-1.700421e+001	0.000000e+000
-1.692789e+001	0.000000e+000
-1.685159e+001	1.525879e-003
-1.677527e+001	0.000000e+000
-1.669896e+001	1.525879e-003
-1.662265e+001	1.525879e-003
-1.654634e+001	0.000000e+000
-1.647003e+001	1.525879e-003
-1.639372e+001	0.000000e+000
-1.631740e+001	0.000000e+000
-1.624110e+001	4.577637e-003
-1.616478e+001	7.629395e-003
-1.608848e+001	0.000000e+000
-1.601216e+001	6.103516e-003
-1.593585e+001	1.525879e-003
-1.585954e+001	0.000000e+000
-1.578323e+001	3.051758e-003
-1.570692e+001	6.103516e-003
-1.563061e+001	0.000000e+000
-1.555430e+001	0.000000e+000
-1.547799e+001	1.525879e-003
-1.540167e+001	1.525879e-003
-1.532537e+001	0.000000e+000
-1.524905e+001	1.525879e-003
-1.517274e+001	3.051758e-003
-1.509643e+001	3.051758e-003
-1.502012e+001	4.577637e-003
-1.494381e+001	3.051758e-003
-1.486750e+001	4.577637e-003
-1.479119e+001	4.577637e-003
-1.471488e+001	4.577637e-003
-1.463857e+001	1.068115e-002
-1.456225e+001	1.525879e-003
-1.448594e+001	6.103516e-003
-1.440963e+001	1.525879e-003
-1.433332e+001	3.051758e-003
-1.425701e+001	3.051758e-003
-1.418070e+001	0.000000e+000
-1.410439e+001	4.577637e-003
-1.402808e+001	6.103516e-003
-1.395177e+001	0.000000e+000
-1.387546e+001	6.103516e-003
-1.379914e+001	6.103516e-003
-1.372284e+001	4.577637e-003
-1.364652e+001	3.051758e-003
-1.357022e+001	4.577637e-003
-1.349390e+001	4.577637e-003
-1.341759e+001	1.525879e-003
-1.334128e+001	3.051758e-003
-1.326497e+001	1.220703e-002
-1.318866e+001	6.103516e-003
-1.311235e+001	1.525879e-003
-1.303603e+001	6.103516e-003
-1.295973e+001	6.103516e-003
-1.288341e+001	6.103516e-003
-1.280711e+001	7.629395e-003
-1.273079e+001	6.103516e-003
-1.265448e+001	4.577637e-003
-1.257817e+001	4.577637e-003
-1.250186e+001	3.051758e-003
-1.242555e+001	3.051758e-003
-1.234924e+001	1.678467e-002
-1.227293e+001	7.629395e-003
-1.219662e+001	1.373291e-002
-1.212030e+001	1.373291e-002
-1.204399e+001	1.220703e-002
-1.196768e+001	9.155273e-003
-1.189137e+001	2.136230e-002
-1.181506e+001	1.525879e-002
-1.173875e+001	2.288818e-002
-1.166244e+001	4.119873e-002
-1.158613e+001	4.577637e-002
-1.150982e+001	4.272461e-002
-1.143351e+001	6.408691e-002
-1.135720e+001	4.882813e-002
-1.128088e+001	3.662109e-002
-1.120457e+001	2.746582e-002
-1.112826e+001	2.593994e-002
-1.105195e+001	7.629395e-003
-1.097564e+001	1.068115e-002
-1.089933e+001	9.155273e-003
-1.082302e+001	7.629395e-003
-1.074671e+001	1.068115e-002
-1.067040e+001	7.629395e-003
-1.059409e+001	1.068115e-002
-1.051777e+001	6.103516e-003
-1.044147e+001	3.051758e-003
-1.036515e+001	4.577637e-003
-1.028885e+001	4.577637e-003
-1.021253e+001	6.103516e-003
-1.013622e+001	1.068115e-002
-1.005991e+001	4.577637e-003
-9.983599e+000	4.577637e-003
-9.907285e+000	7.629395e-003
-9.830977e+000	1.220703e-002
-9.754664e+000	3.051758e-003
-9.678357e+000	0.000000e+000
-9.602044e+000	4.577637e-003
-9.525731e+000	4.577637e-003
-9.449423e+000	4.577637e-003
-9.373110e+000	7.629395e-003
-9.296803e+000	6.103516e-003
-9.220490e+000	7.629395e-003
-9.144176e+000	7.629395e-003
-9.067868e+000	1.678467e-002
-8.991555e+000	1.525879e-003
-8.915248e+000	1.525879e-003
-8.838935e+000	6.103516e-003
-8.762622e+000	6.103516e-003
-8.686309e+000	3.051758e-003
-8.610006e+000	1.525879e-003
-8.533693e+000	1.068115e-002
-8.457380e+000	3.051758e-003
-8.381067e+000	3.051758e-003
-8.304754e+000	6.103516e-003
-8.228452e+000	3.051758e-003
-8.152139e+000	3.051758e-003
-8.075826e+000	6.103516e-003
-7.999513e+000	1.068115e-002
-7.923200e+000	4.577637e-003
-7.846897e+000	3.051758e-003
-7.770584e+000	1.525879e-003
-7.694271e+000	4.577637e-003
-7.617958e+000	7.629395e-003
-7.541645e+000	1.068115e-002
-7.465343e+000	7.629395e-003
-7.389030e+000	1.525879e-003
-7.312716e+000	7.629395e-003
-7.236403e+000	6.103516e-003
-7.160090e+000	3.051758e-003
-7.083788e+000	1.068115e-002
-7.007475e+000	6.103516e-003
-6.931162e+000	6.103516e-003
-6.854849e+000	9.155273e-003
-6.778536e+000	3.051758e-003
-6.702234e+000	9.155273e-003
-6.625921e+000	4.577637e-003
-6.549608e+000	7.629395e-003
-6.473295e+000	4.577637e-003
-6.396982e+000	4.577637e-003
-6.320669e+000	1.068115e-002
-6.244366e+000	3.051758e-003
-6.168053e+000	9.155273e-003
-6.091740e+000	6.103516e-003
-6.015427e+000	6.103516e-003
-5.939114e+000	1.525879e-003
-5.862812e+000	4.577637e-003
-5.786499e+000	1.525879e-002
-5.710186e+000	9.155273e-003
-5.633873e+000	9.155273e-003
-5.557559e+000	7.629395e-003
-5.481257e+000	4.577637e-003
-5.404944e+000	3.051758e-003
-5.328631e+000	1.525879e-002
-5.252318e+000	6.103516e-003
-5.176005e+000	4.577637e-003
-5.099703e+000	1.068115e-002
-5.023390e+000	3.051758e-003
-4.947077e+000	1.068115e-002
-4.870764e+000	4.577637e-003
-4.794451e+000	3.051758e-003
-4.718148e+000	3.051758e-003
-4.641835e+000	1.068115e-002
-4.565522e+000	9.155273e-003
-4.489209e+000	1.068115e-002
-4.412896e+000	6.103516e-003
-4.336594e+000	6.103516e-003
-4.260281e+000	9.155273e-003
-4.183968e+000	1.068115e-002
-4.107655e+000	4.577637e-003
-4.031342e+000	1.220703e-002
-3.955039e+000	7.629395e-003
-3.878726e+000	4.577637e-003
-3.802413e+000	4.577637e-003
-3.726100e+000	1.525879e-002
-3.649787e+000	1.068115e-002
-3.573485e+000	6.103516e-003
-3.497172e+000	7.629395e-003
-3.420859e+000	9.155273e-003
-3.344546e+000	4.577637e-003
-3.268233e+000	1.525879e-002
-3.191930e+000	9.155273e-003
-3.115617e+000	1.373291e-002
-3.039304e+000	6.103516e-003
-2.962991e+000	1.678467e-002
-2.886678e+000	7.629395e-003
-2.810376e+000	9.155273e-003
-2.734063e+000	9.155273e-003
-2.657750e+000	4.577637e-003
-2.581437e+000	9.155273e-003
-2.505124e+000	6.103516e-003
-2.428821e+000	3.051758e-003
-2.352508e+000	7.629395e-003
-2.276195e+000	9.155273e-003
-2.199882e+000	7.629395e-003
-2.123569e+000	1.068115e-002
-2.047267e+000	1.373291e-002
-1.970954e+000	9.155273e-003
-1.894641e+000	9.155273e-003
-1.818328e+000	1.678467e-002
-1.742015e+000	6.103516e-003
-1.665702e+000	1.068115e-002
-1.589399e+000	1.220703e-002
-1.513086e+000	1.220703e-002
-1.436773e+000	1.373291e-002
-1.360460e+000	9.155273e-003
-1.284147e+000	1.525879e-002
-1.207845e+000	1.678467e-002
-1.131532e+000	6.103516e-003
-1.055219e+000	6.103516e-003
-9.789055e-001	1.220703e-002
-9.025925e-001	1.678467e-002
-8.262901e-001	7.629395e-003
-7.499771e-001	7.629395e-003
-6.736641e-001	9.155273e-003
-5.973510e-001	1.525879e-002
-5.210380e-001	7.629395e-003
-4.447356e-001	1.220703e-002
-3.684226e-001	1.525879e-002
-2.921095e-001	9.155273e-003
-2.157965e-001	1.373291e-002
-1.394835e-001	9.155273e-003
-6.318115e-002	9.155273e-003
1.313190e-002	1.068115e-002
8.944494e-002	1.068115e-002
1.657580e-001	1.678467e-002
2.420710e-001	1.068115e-002
3.183734e-001	1.525879e-002
3.946864e-001	1.220703e-002
4.709994e-001	2.136230e-002
5.473125e-001	1.983643e-002
6.236255e-001	1.068115e-002
6.999279e-001	1.373291e-002
7.762409e-001	1.068115e-002
8.525540e-001	1.678467e-002
9.288670e-001	1.983643e-002
1.005180e+000	1.525879e-002
1.081482e+000	1.220703e-002
1.157795e+000	9.155273e-003
1.234108e+000	1.525879e-002
1.310421e+000	1.220703e-002
1.386734e+000	2.288818e-002
1.463037e+000	1.678467e-002
1.539350e+000	1.525879e-002
1.615663e+000	1.831055e-002
1.691976e+000	1.220703e-002
1.768289e+000	1.831055e-002
1.844591e+000	1.068115e-002
1.920904e+000	1.983643e-002
1.997217e+000	1.983643e-002
2.073530e+000	9.155273e-003
2.149843e+000	3.204346e-002
2.226146e+000	2.899170e-002
2.302459e+000	1.068115e-002
2.378772e+000	1.983643e-002
2.455085e+000	1.678467e-002
2.531398e+000	1.983643e-002
2.607700e+000	2.441406e-002
2.684013e+000	2.288818e-002
2.760326e+000	1.678467e-002
2.836639e+000	1.373291e-002
2.912953e+000	1.525879e-002
2.989255e+000	2.441406e-002
3.065568e+000	3.356934e-002
3.141881e+000	1.983643e-002
3.218194e+000	2.899170e-002
3.294507e+000	2.593994e-002
3.370820e+000	3.051758e-002
3.447122e+000	2.899170e-002
3.523435e+000	2.899170e-002
3.599749e+000	3.356934e-002
3.676062e+000	2.593994e-002
3.752375e+000	2.136230e-002
3.828677e+000	2.899170e-002
3.904990e+000	2.746582e-002
3.981303e+000	3.051758e-002
4.057616e+000	2.899170e-002
4.133929e+000	1.678467e-002
4.210231e+000	2.136230e-002
4.286544e+000	3.509521e-002
4.362857e+000	2.136230e-002
4.439170e+000	2.136230e-002
4.515484e+000	1.983643e-002
4.591786e+000	2.441406e-002
4.668099e+000	2.899170e-002
4.744412e+000	2.441406e-002
4.820725e+000	2.746582e-002
4.897038e+000	1.831055e-002
4.973341e+000	3.662109e-002
5.049654e+000	3.509521e-002
5.125967e+000	3.814697e-002
5.202280e+000	1.831055e-002
5.278593e+000	2.899170e-002
5.354895e+000	3.356934e-002
5.431208e+000	3.967285e-002
5.507521e+000	4.577637e-002
5.583834e+000	5.340576e-002
5.660147e+000	3.967285e-002
5.736449e+000	3.356934e-002
5.812762e+000	4.882813e-002
5.889076e+000	5.187988e-002
5.965389e+000	2.746582e-002
6.041702e+000	5.340576e-002
6.118004e+000	3.356934e-002
6.194317e+000	3.051758e-002
6.270630e+000	3.204346e-002
6.346943e+000	4.119873e-002
6.423256e+000	4.577637e-002
6.499558e+000	4.730225e-002
6.575871e+000	4.730225e-002
6.652184e+000	3.662109e-002
6.728498e+000	3.814697e-002
6.804811e+000	5.645752e-002
6.881113e+000	4.577637e-002
6.957426e+000	4.425049e-002
7.033739e+000	4.577637e-002
7.110052e+000	4.272461e-002
7.186365e+000	5.035400e-002
7.262668e+000	6.256104e-002
7.338981e+000	3.509521e-002
7.415294e+000	4.425049e-002
7.491607e+000	3.662109e-002
7.567920e+000	5.493164e-002
7.644222e+000	5.950928e-002
7.720535e+000	5.798340e-002
7.796848e+000	6.866455e-002
7.873161e+000	5.645752e-002
7.949474e+000	6.103516e-002
8.025787e+000	5.645752e-002
8.102090e+000	4.730225e-002
8.178403e+000	6.256104e-002
8.254716e+000	6.256104e-002
8.331029e+000	5.645752e-002
8.407342e+000	6.103516e-002
8.483644e+000	6.866455e-002
8.559958e+000	5.950928e-002
8.636271e+000	6.103516e-002
8.712584e+000	6.256104e-002
8.788897e+000	4.882813e-002
8.865198e+000	5.035400e-002
8.941511e+000	9.460449e-002
9.017824e+000	7.629395e-002
9.094137e+000	7.781982e-002
9.170451e+000	7.171631e-002
9.246753e+000	7.171631e-002
9.323066e+000	9.307861e-002
9.399379e+000	7.324219e-002
9.475692e+000	6.256104e-002
9.552005e+000	9.613037e-002
9.628307e+000	8.544922e-002
9.704620e+000	7.934570e-002
9.780933e+000	7.476807e-002
9.857246e+000	6.561279e-002
9.933559e+000	8.697510e-002
1.000986e+001	8.544922e-002
1.008617e+001	8.239746e-002
1.016249e+001	7.781982e-002
1.023880e+001	1.052856e-001
1.031511e+001	9.918213e-002
1.039142e+001	9.002686e-002
1.046773e+001	1.037598e-001
1.054404e+001	1.037598e-001
1.062036e+001	1.007080e-001
1.069667e+001	1.052856e-001
1.077297e+001	1.113892e-001
1.084928e+001	9.155273e-002
1.092560e+001	8.087158e-002
1.100191e+001	7.934570e-002
1.107822e+001	1.113892e-001
1.115453e+001	1.266479e-001
1.123084e+001	1.022339e-001
1.130715e+001	9.307861e-002
1.138346e+001	1.419067e-001
1.145978e+001	1.129150e-001
1.153608e+001	1.113892e-001
1.161239e+001	1.525879e-001
1.168871e+001	1.342773e-001
1.176502e+001	1.434326e-001
1.184133e+001	1.480103e-001
1.191763e+001	1.419067e-001
1.199395e+001	1.068115e-001
1.207026e+001	1.327515e-001
1.214657e+001	1.358032e-001
1.222289e+001	1.281738e-001
1.229919e+001	1.434326e-001
1.237550e+001	1.693726e-001
1.245182e+001	1.510620e-001
1.252813e+001	1.327515e-001
1.260444e+001	1.617432e-001
1.268075e+001	1.434326e-001
1.275706e+001	1.510620e-001
1.283337e+001	1.693726e-001
1.290968e+001	1.876831e-001
1.298600e+001	1.327515e-001
1.306231e+001	1.617432e-001
1.313861e+001	1.815796e-001
1.321492e+001	1.464844e-001
1.329124e+001	1.647949e-001
1.336755e+001	1.678467e-001
1.344386e+001	1.861572e-001
1.352017e+001	1.922607e-001
1.359648e+001	1.922607e-001
1.367279e+001	1.617432e-001
1.374910e+001	1.739502e-001
1.382542e+001	1.800537e-001
1.390172e+001	2.059937e-001
1.397803e+001	1.754761e-001
1.405435e+001	1.998901e-001
1.413066e+001	1.998901e-001
1.420697e+001	2.258301e-001
1.428327e+001	2.059937e-001
1.435959e+001	1.876831e-001
1.443590e+001	2.120972e-001
1.451221e+001	2.120972e-001
1.458853e+001	2.090454e-001
1.466483e+001	2.380371e-001
1.474114e+001	2.243042e-001
1.481746e+001	2.410889e-001
1.489377e+001	2.197266e-001
1.497008e+001	2.319336e-001
1.504638e+001	2.319336e-001
1.512270e+001	2.212524e-001
1.519901e+001	2.471924e-001
1.527532e+001	2.365112e-001
1.535164e+001	2.899170e-001
1.542794e+001	2.960205e-001
1.550425e+001	2.822876e-001
1.558056e+001	3.219604e-001
1.565688e+001	3.051758e-001
1.573319e+001	2.883911e-001
1.580949e+001	2.105713e-001
1.588581e+001	3.051758e-001
1.596212e+001	2.655029e-001
1.603843e+001	2.700806e-001
1.611474e+001	3.295898e-001
1.619105e+001	3.036499e-001
1.626736e+001	3.005981e-001
1.634367e+001	3.143311e-001
1.641999e+001	3.234863e-001
1.649630e+001	3.051758e-001
1.657260e+001	3.509521e-001
1.664891e+001	3.295898e-001
1.672523e+001	3.417969e-001
1.680154e+001	3.662109e-001
1.687785e+001	3.845215e-001
1.695416e+001	3.662109e-001
1.703047e+001	3.890991e-001
1.710678e+001	3.585815e-001
1.718310e+001	3.784180e-001
1.725941e+001	3.494263e-001
1.733572e+001	3.662109e-001
1.741202e+001	3.631592e-001
1.748834e+001	3.601074e-001
1.756465e+001	4.272461e-001
1.764096e+001	4.104614e-001
1.771728e+001	3.952026e-001
1.779358e+001	4.211426e-001
1.786989e+001	4.241943e-001
1.794621e+001	3.768921e-001
1.802252e+001	4.455566e-001
1.809883e+001	4.302979e-001
1.817513e+001	4.867554e-001
1.825145e+001	4.486084e-001
1.832776e+001	4.333496e-001
1.840407e+001	4.577637e-001
1.848038e+001	4.226685e-001
1.855669e+001	4.409790e-001
1.863300e+001	4.135132e-001
1.870931e+001	4.852295e-001
1.878563e+001	4.379272e-001
1.886194e+001	4.516602e-001
1.893824e+001	4.638672e-001
1.901455e+001	5.096436e-001
1.909087e+001	5.096436e-001
1.916718e+001	5.233765e-001
1.924349e+001	5.157471e-001
1.931980e+001	4.837036e-001
1.939611e+001	5.371094e-001
1.947242e+001	5.157471e-001
1.954873e+001	5.203247e-001
1.962505e+001	5.401611e-001
1.970135e+001	5.416870e-001
1.977766e+001	5.432129e-001
1.985398e+001	5.783081e-001
1.993029e+001	5.737305e-001
2.000660e+001	5.020142e-001
2.008290e+001	5.722046e-001
2.015922e+001	5.447388e-001
2.023553e+001	5.416870e-001
2.031184e+001	5.310059e-001
2.038816e+001	5.920410e-001
2.046446e+001	5.889893e-001
2.054077e+001	6.072998e-001
2.061709e+001	5.661011e-001
2.069340e+001	5.493164e-001
2.076971e+001	5.035400e-001
2.084601e+001	6.134033e-001
2.092233e+001	6.088257e-001
2.099864e+001	6.103516e-001
2.107495e+001	6.088257e-001
2.115127e+001	6.301880e-001
2.122757e+001	5.706787e-001
2.130388e+001	5.722046e-001
2.138020e+001	6.149292e-001
2.145651e+001	5.157471e-001
2.153282e+001	5.569458e-001
2.160912e+001	5.599976e-001
2.168544e+001	6.286621e-001
2.176175e+001	6.286621e-001
2.183806e+001	5.813599e-001
2.191438e+001	5.386353e-001
2.199069e+001	5.706787e-001
2.206699e+001	5.813599e-001
2.214330e+001	5.722046e-001
2.221962e+001	5.966187e-001
2.229593e+001	6.149292e-001
2.237224e+001	5.783081e-001
2.244855e+001	6.195068e-001
2.252486e+001	6.317139e-001
2.260117e+001	6.027222e-001
2.267748e+001	6.546021e-001
2.275380e+001	5.828857e-001
2.283010e+001	5.599976e-001
2.290641e+001	5.538940e-001
2.298273e+001	5.996704e-001
2.305904e+001	5.981445e-001
2.313535e+001	6.286621e-001
2.321165e+001	5.950928e-001
2.328797e+001	5.798340e-001
2.336428e+001	5.813599e-001
2.344059e+001	5.767822e-001
2.351691e+001	5.859375e-001
2.359321e+001	5.310059e-001
2.366952e+001	6.027222e-001
2.374583e+001	6.286621e-001
2.382215e+001	5.752563e-001
2.389846e+001	5.798340e-001
2.397476e+001	5.783081e-001
2.405108e+001	5.065918e-001
2.412739e+001	5.432129e-001
2.420370e+001	5.538940e-001
2.428002e+001	5.249023e-001
2.435632e+001	5.386353e-001
2.443263e+001	5.584717e-001
2.450894e+001	5.599976e-001
2.458526e+001	5.233765e-001
2.466157e+001	5.340576e-001
2.473787e+001	5.279541e-001
2.481419e+001	5.340576e-001
2.489050e+001	4.898071e-001
2.496681e+001	4.394531e-001
2.504313e+001	5.157471e-001
2.511943e+001	5.126953e-001
2.519574e+001	4.867554e-001
2.527205e+001	4.455566e-001
2.534837e+001	4.730225e-001
2.542468e+001	4.776001e-001
2.550098e+001	4.837036e-001
2.557730e+001	4.547119e-001
2.565361e+001	4.272461e-001
2.572992e+001	4.638672e-001
2.580623e+001	4.318237e-001
2.588254e+001	4.119873e-001
2.595885e+001	4.165649e-001
2.603516e+001	4.592896e-001
2.611147e+001	4.669189e-001
2.618779e+001	4.119873e-001
2.626409e+001	3.829956e-001
2.634040e+001	3.265381e-001
2.641672e+001	3.936768e-001
2.649303e+001	3.570557e-001
2.656934e+001	3.753662e-001
2.664565e+001	3.555298e-001
2.672196e+001	3.890991e-001
2.679827e+001	3.448486e-001
2.687458e+001	3.280640e-001
2.695090e+001	3.646851e-001
2.702721e+001	3.219604e-001
2.710351e+001	2.548218e-001
2.717982e+001	3.204346e-001
2.725614e+001	2.822876e-001
2.733245e+001	2.746582e-001
2.740876e+001	3.158569e-001
2.748507e+001	3.143311e-001
2.756138e+001	2.838135e-001
2.763769e+001	2.609253e-001
2.771401e+001	2.517700e-001
2.779032e+001	2.075195e-001
2.786662e+001	2.593994e-001
2.794293e+001	2.655029e-001
2.801925e+001	2.273560e-001
2.809556e+001	2.410889e-001
2.817187e+001	1.922607e-001
2.824818e+001	2.120972e-001
2.832449e+001	2.182007e-001
2.840080e+001	1.586914e-001
2.847712e+001	2.014160e-001
2.855343e+001	1.556396e-001
2.862973e+001	1.632690e-001
2.870604e+001	1.800537e-001
2.878236e+001	1.632690e-001
2.885867e+001	1.754761e-001
2.893498e+001	1.480103e-001
2.901129e+001	1.632690e-001
2.908760e+001	1.358032e-001
2.916391e+001	1.281738e-001
2.924022e+001	1.480103e-001
2.931654e+001	1.510620e-001
2.939284e+001	1.464844e-001
2.946915e+001	1.083374e-001
2.954547e+001	1.022339e-001
2.962178e+001	1.083374e-001
2.969809e+001	1.037598e-001
2.977439e+001	1.113892e-001
2.985071e+001	1.022339e-001
2.992702e+001	1.037598e-001
3.000333e+001	9.307861e-002
3.007965e+001	7.934570e-002
3.015595e+001	6.713867e-002
3.023226e+001	9.002686e-002
3.030857e+001	6.256104e-002
3.038489e+001	6.256104e-002
3.046120e+001	3.814697e-002
3.053750e+001	7.629395e-002
3.061382e+001	4.272461e-002
3.069013e+001	3.662109e-002
3.076644e+001	6.103516e-002
3.084275e+001	4.119873e-002
3.091906e+001	4.272461e-002
3.099537e+001	4.119873e-002
3.107168e+001	2.899170e-002
3.114800e+001	3.509521e-002
3.122431e+001	2.441406e-002
3.130061e+001	2.746582e-002
3.137692e+001	3.051758e-002
3.145324e+001	2.899170e-002
3.152955e+001	1.983643e-002
3.160586e+001	1.373291e-002
3.168218e+001	3.509521e-002
3.175848e+001	1.525879e-002
3.183479e+001	1.525879e-002
3.191111e+001	1.983643e-002
3.198742e+001	1.068115e-002
3.206373e+001	1.068115e-002
3.214003e+001	1.068115e-002
3.221635e+001	1.068115e-002
3.229266e+001	1.068115e-002
3.236897e+001	3.051758e-003
3.244529e+001	4.577637e-003
3.252159e+001	7.629395e-003
3.259790e+001	7.629395e-003
3.267421e+001	1.068115e-002
3.275053e+001	4.577637e-003
3.282684e+001	1.525879e-003
3.290314e+001	4.577637e-003
3.297946e+001	3.051758e-003
3.305577e+001	6.103516e-003
3.313208e+001	4.577637e-003
3.320840e+001	1.525879e-003
3.328470e+001	4.577637e-003
3.336101e+001	3.051758e-003
3.343732e+001	0.000000e+000
3.351364e+001	4.577637e-003
3.358995e+001	0.000000e+000
3.366625e+001	0.000000e+000
3.374257e+001	0.000000e+000
3.381888e+001	1.525879e-003
3.389519e+001	0.000000e+000
3.397150e+001	0.000000e+000
3.404781e+001	1.525879e-003
3.412412e+001	0.000000e+000
3.420043e+001	0.000000e+000
3.427674e+001	0.000000e+000
3.435306e+001	0.000000e+000
3.442936e+001	1.525879e-003
3.450567e+001	0.000000e+000
3.458199e+001	1.525879e-003
3.465830e+001	0.000000e+000
3.473461e+001	0.000000e+000
3.481092e+001	0.000000e+000
3.488723e+001	0.000000e+000
3.496354e+001	0.000000e+000
3.503986e+001	0.000000e+000
3.511617e+001	0.000000e+000
3.519247e+001	0.000000e+000
3.526878e+001	0.000000e+000
3.534510e+001	0.000000e+000
3.542141e+001	0.000000e+000
3.549772e+001	0.000000e+000
3.557402e+001	0.000000e+000
3.565034e+001	0.000000e+000
3.572665e+001	1.525879e-003
3.580296e+001	0.000000e+000
3.587928e+001	0.000000e+000
3.595558e+001	0.000000e+000
3.603189e+001	0.000000e+000
3.610820e+001	0.000000e+000
3.618452e+001	0.000000e+000
3.626083e+001	0.000000e+000
3.633714e+001	0.000000e+000
3.641345e+001	0.000000e+000
3.648976e+001	0.000000e+000
3.656607e+001	0.000000e+000
3.664239e+001	0.000000e+000
3.671870e+001	0.000000e+000
3.679500e+001	0.000000e+000
3.687132e+001	0.000000e+000
3.694763e+001	0.000000e+000
3.702394e+001	0.000000e+000
3.710025e+001	0.000000e+000
3.717656e+001	0.000000e+000
3.725287e+001	0.000000e+000
3.732918e+001	0.000000e+000
3.740549e+001	0.000000e+000
3.748181e+001	0.000000e+000
3.755811e+001	0.000000e+000
3.763442e+001	1.525879e-003
3.771074e+001	0.000000e+000
3.778705e+001	0.000000e+000
3.786336e+001	0.000000e+000
3.793966e+001	0.000000e+000
3.801598e+001	0.000000e+000
3.809229e+001	0.000000e+000
3.816860e+001	0.000000e+000
3.824492e+001	0.000000e+000
3.832122e+001	0.000000e+000
3.839753e+001	0.000000e+000
3.847385e+001	0.000000e+000
3.855016e+001	0.000000e+000
3.862647e+001	0.000000e+000
3.870277e+001	0.000000e+000
3.877909e+001	1.525879e-003
3.885540e+001	0.000000e+000
3.893171e+001	0.000000e+000
3.900803e+001	0.000000e+000
3.908433e+001	0.000000e+000
3.916064e+001	0.000000e+000
3.923695e+001	0.000000e+000
3.931327e+001	0.000000e+000
3.938958e+001	0.000000e+000
3.946588e+001	0.000000e+000
3.954219e+001	0.000000e+000
3.961851e+001	0.000000e+000
3.969482e+001	0.000000e+000
3.977113e+001	0.000000e+000
3.984744e+001	0.000000e+000
3.992375e+001	0.000000e+000
4.000006e+001	0.000000e+000
4.007638e+001	0.000000e+000
4.015269e+001	0.000000e+000
4.022899e+001	0.000000e+000
4.030531e+001	0.000000e+000
4.038162e+001	0.000000e+000
4.045793e+001	0.000000e+000
4.053424e+001	0.000000e+000
4.061055e+001	0.000000e+000
4.068686e+001	0.000000e+000
4.076317e+001	0.000000e+000
4.083949e+001	0.000000e+000
4.091580e+001	0.000000e+000
4.099211e+001	0.000000e+000
4.106841e+001	0.000000e+000
4.114473e+001	0.000000e+000
4.122104e+001	0.000000e+000
4.129735e+001	0.000000e+000
4.137366e+001	0.000000e+000
4.144997e+001	0.000000e+000
4.152628e+001	0.000000e+000
4.160259e+001	0.000000e+000
4.167891e+001	0.000000e+000
4.175522e+001	0.000000e+000
4.183152e+001	0.000000e+000
4.190784e+001	1.525879e-003
4.198415e+001	0.000000e+000
4.206046e+001	0.000000e+000
4.213678e+001	0.000000e+000
4.221308e+001	0.000000e+000
4.228939e+001	0.000000e+000
4.236570e+001	0.000000e+000
4.244202e+001	0.000000e+000
4.251833e+001	0.000000e+000
4.259463e+001	0.000000e+000
4.267094e+001	0.000000e+000
4.274726e+001	0.000000e+000
4.282357e+001	0.000000e+000
4.289988e+001	0.000000e+000
4.297618e+001	0.000000e+000
4.305250e+001	0.000000e+000
4.312881e+001	0.000000e+000
4.320512e+001	0.000000e+000
4.328144e+001	0.000000e+000
4.335774e+001	0.000000e+000
4.343406e+001	0.000000e+000
4.351037e+001	0.000000e+000
4.358668e+001	0.000000e+000
4.366299e+001	0.000000e+000
4.373930e+001	0.000000e+000
4.381561e+001	0.000000e+000
4.389192e+001	0.000000e+000
4.396824e+001	0.000000e+000
4.404455e+001	0.000000e+000
4.412085e+001	0.000000e+000
4.419716e+001	0.000000e+000
4.427348e+001	0.000000e+000
4.434979e+001	0.000000e+000
4.442610e+001	0.000000e+000
4.450240e+001	0.000000e+000
4.457872e+001	0.000000e+000
4.465503e+001	0.000000e+000
4.473134e+001	0.000000e+000
4.480766e+001	0.000000e+000
4.488396e+001	0.000000e+000
4.496027e+001	0.000000e+000
4.503658e+001	0.000000e+000
4.511290e+001	0.000000e+000
4.518921e+001	0.000000e+000
4.526551e+001	0.000000e+000
4.534183e+001	0.000000e+000
4.541814e+001	0.000000e+000
4.549445e+001	0.000000e+000
4.557077e+001	0.000000e+000
4.564708e+001	0.000000e+000
4.572338e+001	0.000000e+000
4.579969e+001	0.000000e+000
4.587601e+001	0.000000e+000
4.595232e+001	0.000000e+000
4.602863e+001	0.000000e+000
4.610493e+001	0.000000e+000
4.618125e+001	0.000000e+000
4.625756e+001	0.000000e+000
4.633387e+001	0.000000e+000
4.641019e+001	0.000000e+000
4.648649e+001	0.000000e+000
4.656280e+001	0.000000e+000
4.663911e+001	0.000000e+000
4.671543e+001	0.000000e+000
4.679174e+001	0.000000e+000
4.686805e+001	0.000000e+000
4.694436e+001	0.000000e+000
4.702067e+001	0.000000e+000
4.709698e+001	0.000000e+000
4.717330e+001	0.000000e+000
4.724960e+001	0.000000e+000
4.732591e+001	0.000000e+000
4.740223e+001	0.000000e+000
4.747854e+001	0.000000e+000
4.755485e+001	0.000000e+000
4.763115e+001	0.000000e+000
4.770747e+001	0.000000e+000
4.778378e+001	0.000000e+000
4.786009e+001	0.000000e+000
4.793641e+001	0.000000e+000
4.801271e+001	0.000000e+000
4.808902e+001	0.000000e+000
4.816533e+001	0.000000e+000
4.824165e+001	0.000000e+000
4.831796e+001	0.000000e+000
4.839426e+001	0.000000e+000
4.847057e+001	0.000000e+000
4.854689e+001	0.000000e+000
4.862320e+001	0.000000e+000
4.869952e+001	0.000000e+000
4.877582e+001	0.000000e+000
4.885213e+001	0.000000e+000
4.892844e+001	0.000000e+000
4.900476e+001	0.000000e+000
4.908107e+001	0.000000e+000
4.915737e+001	0.000000e+000
4.923368e+001	0.000000e+000
4.931000e+001	0.000000e+000
4.938631e+001	0.000000e+000
4.946262e+001	0.000000e+000
4.953893e+001	0.000000e+000
4.961524e+001	0.000000e+000
4.969155e+001	0.000000e+000
4.976786e+001	0.000000e+000
4.984418e+001	0.000000e+000
4.992048e+001	0.000000e+000
4.999679e+001	0.000000e+000
5.007310e+001	0.000000e+000
5.014942e+001	0.000000e+000
5.022573e+001	0.000000e+000
5.030204e+001	0.000000e+000
5.037835e+001	0.000000e+000
5.045466e+001	0.000000e+000
5.053098e+001	0.000000e+000
5.060729e+001	0.000000e+000
5.068360e+001	0.000000e+000
5.075990e+001	0.000000e+000
5.083622e+001	0.000000e+000
5.091253e+001	0.000000e+000
5.098884e+001	0.000000e+000
5.106516e+001	0.000000e+000
5.114146e+001	0.000000e+000
5.121777e+001	0.000000e+000
5.129408e+001	0.000000e+000
5.137040e+001	0.000000e+000
5.144671e+001	0.000000e+000
5.152301e+001	0.000000e+000
5.159932e+001	0.000000e+000
5.167564e+001	0.000000e+000
5.175195e+001	0.000000e+000
5.182826e+001	0.000000e+000
5.190457e+001	0.000000e+000
5.198088e+001	0.000000e+000
5.205719e+001	0.000000e+000
5.213351e+001	0.000000e+000
5.220982e+001	0.000000e+000
5.228612e+001	0.000000e+000
5.236243e+001	0.000000e+000
5.243875e+001	0.000000e+000
5.251506e+001	0.000000e+000
5.259137e+001	0.000000e+000
5.266768e+001	0.000000e+000
5.274399e+001	0.000000e+000
5.282030e+001	0.000000e+000
5.289661e+001	0.000000e+000
5.297293e+001	0.000000e+000
5.304923e+001	0.000000e+000
5.312554e+001	0.000000e+000
5.320185e+001	0.000000e+000
5.327817e+001	0.000000e+000
5.335448e+001	0.000000e+000
5.343078e+001	0.000000e+000
5.350710e+001	0.000000e+000
5.358341e+001	0.000000e+000
5.365972e+001	0.000000e+000
[truncated: 50 more rows]
