# Supplementary material for: Open-source micro-tensile testers via additive manufacturing for the mechanical characterization of thin films and papers
Source: PLoS One. 2018 May 29;13(5):e0197999. doi: 10.1371/journal.pone.0197999 (PMC5973562; doi:10.1371/journal.pone.0197999)
Supplement: S1 Data — (ZIP) [file pone.0197999.s002.zip › SI2_Data/Demonstration Problem 1/Exp1 Results/Area1 Phase/Area1_1-5turns.txt]

-1.737852e+002	0.000000e+000
-1.022427e+002	1.525879e-003
-1.021728e+002	0.000000e+000
-1.021029e+002	0.000000e+000
-1.020330e+002	0.000000e+000
-1.019631e+002	0.000000e+000
-1.018932e+002	0.000000e+000
-1.018233e+002	0.000000e+000
-1.017534e+002	0.000000e+000
-1.016835e+002	0.000000e+000
-1.016136e+002	0.000000e+000
-1.015437e+002	0.000000e+000
-1.014738e+002	0.000000e+000
-1.014039e+002	0.000000e+000
-1.013340e+002	0.000000e+000
-1.012641e+002	0.000000e+000
-1.011942e+002	0.000000e+000
-1.011243e+002	0.000000e+000
-1.010544e+002	0.000000e+000
-1.009845e+002	0.000000e+000
-1.009146e+002	0.000000e+000
-1.008447e+002	0.000000e+000
-1.007748e+002	0.000000e+000
-1.007049e+002	0.000000e+000
-1.006350e+002	0.000000e+000
-1.005651e+002	0.000000e+000
-1.004952e+002	0.000000e+000
-1.004253e+002	0.000000e+000
-1.003554e+002	0.000000e+000
-1.002855e+002	0.000000e+000
-1.002156e+002	0.000000e+000
-1.001457e+002	0.000000e+000
-1.000758e+002	0.000000e+000
-1.000059e+002	0.000000e+000
-9.993600e+001	0.000000e+000
-9.986611e+001	0.000000e+000
-9.979621e+001	0.000000e+000
-9.972630e+001	0.000000e+000
-9.965640e+001	0.000000e+000
-9.958651e+001	0.000000e+000
-9.951661e+001	0.000000e+000
-9.944670e+001	0.000000e+000
-9.937681e+001	0.000000e+000
-9.930691e+001	0.000000e+000
-9.923701e+001	0.000000e+000
-9.916711e+001	0.000000e+000
-9.909721e+001	0.000000e+000
-9.902731e+001	0.000000e+000
-9.895741e+001	0.000000e+000
-9.888751e+001	0.000000e+000
-9.881760e+001	0.000000e+000
-9.874771e+001	0.000000e+000
-9.867781e+001	0.000000e+000
-9.860792e+001	0.000000e+000
-9.853801e+001	0.000000e+000
-9.846811e+001	0.000000e+000
-9.839821e+001	0.000000e+000
-9.832832e+001	0.000000e+000
-9.825841e+001	0.000000e+000
-9.818851e+001	0.000000e+000
-9.811861e+001	0.000000e+000
-9.804871e+001	0.000000e+000
-9.797881e+001	0.000000e+000
-9.790891e+001	0.000000e+000
-9.783901e+001	0.000000e+000
-9.776911e+001	0.000000e+000
-9.769922e+001	0.000000e+000
-9.762931e+001	0.000000e+000
-9.755941e+001	0.000000e+000
-9.748952e+001	0.000000e+000
-9.741962e+001	0.000000e+000
-9.734971e+001	0.000000e+000
-9.727981e+001	0.000000e+000
-9.720992e+001	0.000000e+000
-9.714001e+001	0.000000e+000
-9.707011e+001	0.000000e+000
-9.700021e+001	0.000000e+000
-9.693031e+001	0.000000e+000
-9.686042e+001	0.000000e+000
-9.679051e+001	0.000000e+000
-9.672061e+001	0.000000e+000
-9.665071e+001	0.000000e+000
-9.658082e+001	0.000000e+000
-9.651091e+001	0.000000e+000
-9.644101e+001	0.000000e+000
-9.637112e+001	0.000000e+000
-9.630122e+001	0.000000e+000
-9.623132e+001	0.000000e+000
-9.616142e+001	0.000000e+000
-9.609151e+001	0.000000e+000
-9.602161e+001	0.000000e+000
-9.595172e+001	0.000000e+000
-9.588181e+001	0.000000e+000
-9.581191e+001	0.000000e+000
-9.574202e+001	0.000000e+000
-9.567212e+001	0.000000e+000
-9.560221e+001	0.000000e+000
-9.553232e+001	0.000000e+000
-9.546242e+001	0.000000e+000
-9.539252e+001	1.525879e-003
-9.532261e+001	0.000000e+000
-9.525272e+001	0.000000e+000
-9.518282e+001	0.000000e+000
-9.511292e+001	0.000000e+000
-9.504301e+001	0.000000e+000
-9.497311e+001	0.000000e+000
-9.490322e+001	0.000000e+000
-9.483332e+001	0.000000e+000
-9.476342e+001	0.000000e+000
-9.469351e+001	0.000000e+000
-9.462362e+001	0.000000e+000
-9.455372e+001	0.000000e+000
-9.448383e+001	0.000000e+000
-9.441392e+001	0.000000e+000
-9.434402e+001	0.000000e+000
-9.427412e+001	0.000000e+000
-9.420422e+001	0.000000e+000
-9.413432e+001	0.000000e+000
-9.406441e+001	0.000000e+000
-9.399452e+001	0.000000e+000
-9.392462e+001	0.000000e+000
-9.385471e+001	1.525879e-003
-9.378482e+001	0.000000e+000
-9.371492e+001	0.000000e+000
-9.364503e+001	0.000000e+000
-9.357512e+001	0.000000e+000
-9.350522e+001	0.000000e+000
-9.343532e+001	0.000000e+000
-9.336543e+001	0.000000e+000
-9.329552e+001	0.000000e+000
-9.322562e+001	0.000000e+000
-9.315572e+001	1.525879e-003
-9.308582e+001	0.000000e+000
-9.301592e+001	0.000000e+000
-9.294602e+001	0.000000e+000
-9.287612e+001	0.000000e+000
-9.280622e+001	0.000000e+000
-9.273633e+001	0.000000e+000
-9.266642e+001	0.000000e+000
-9.259652e+001	0.000000e+000
-9.252663e+001	0.000000e+000
-9.245673e+001	0.000000e+000
-9.238683e+001	0.000000e+000
-9.231692e+001	0.000000e+000
-9.224702e+001	0.000000e+000
-9.217712e+001	0.000000e+000
-9.210722e+001	0.000000e+000
-9.203732e+001	0.000000e+000
-9.196742e+001	0.000000e+000
-9.189753e+001	0.000000e+000
-9.182763e+001	0.000000e+000
-9.175772e+001	0.000000e+000
-9.168782e+001	0.000000e+000
-9.161793e+001	0.000000e+000
-9.154803e+001	0.000000e+000
-9.147812e+001	0.000000e+000
-9.140823e+001	0.000000e+000
-9.133833e+001	0.000000e+000
-9.126843e+001	0.000000e+000
-9.119852e+001	0.000000e+000
-9.112862e+001	0.000000e+000
-9.105872e+001	0.000000e+000
-9.098883e+001	0.000000e+000
-9.091893e+001	0.000000e+000
-9.084902e+001	0.000000e+000
-9.077913e+001	0.000000e+000
-9.070923e+001	0.000000e+000
-9.063932e+001	0.000000e+000
-9.056943e+001	0.000000e+000
-9.049953e+001	0.000000e+000
-9.042963e+001	0.000000e+000
-9.035973e+001	0.000000e+000
-9.028983e+001	0.000000e+000
-9.021992e+001	0.000000e+000
-9.015003e+001	0.000000e+000
-9.008013e+001	0.000000e+000
-9.001022e+001	0.000000e+000
-8.994033e+001	0.000000e+000
-8.987043e+001	0.000000e+000
-8.980053e+001	0.000000e+000
-8.973063e+001	0.000000e+000
-8.966073e+001	0.000000e+000
-8.959083e+001	0.000000e+000
-8.952094e+001	0.000000e+000
-8.945103e+001	0.000000e+000
-8.938113e+001	0.000000e+000
-8.931123e+001	0.000000e+000
-8.924133e+001	0.000000e+000
-8.917143e+001	0.000000e+000
-8.910152e+001	0.000000e+000
-8.903163e+001	0.000000e+000
-8.896173e+001	0.000000e+000
-8.889183e+001	0.000000e+000
-8.882193e+001	0.000000e+000
-8.875203e+001	0.000000e+000
-8.868214e+001	0.000000e+000
-8.861223e+001	0.000000e+000
-8.854234e+001	0.000000e+000
-8.847243e+001	0.000000e+000
-8.840253e+001	0.000000e+000
-8.833263e+001	0.000000e+000
-8.826273e+001	0.000000e+000
-8.819283e+001	0.000000e+000
-8.812293e+001	0.000000e+000
-8.805303e+001	0.000000e+000
-8.798313e+001	0.000000e+000
-8.791323e+001	0.000000e+000
-8.784333e+001	0.000000e+000
-8.777344e+001	0.000000e+000
-8.770353e+001	0.000000e+000
-8.763363e+001	0.000000e+000
-8.756374e+001	0.000000e+000
-8.749384e+001	0.000000e+000
-8.742393e+001	0.000000e+000
-8.735403e+001	0.000000e+000
-8.728413e+001	0.000000e+000
-8.721423e+001	0.000000e+000
-8.714433e+001	0.000000e+000
-8.707443e+001	0.000000e+000
-8.700453e+001	0.000000e+000
-8.693464e+001	0.000000e+000
-8.686473e+001	0.000000e+000
-8.679484e+001	0.000000e+000
-8.672493e+001	0.000000e+000
-8.665504e+001	0.000000e+000
-8.658514e+001	0.000000e+000
-8.651524e+001	0.000000e+000
-8.644534e+001	0.000000e+000
-8.637543e+001	0.000000e+000
-8.630554e+001	0.000000e+000
-8.623563e+001	0.000000e+000
-8.616573e+001	0.000000e+000
-8.609583e+001	0.000000e+000
-8.602594e+001	0.000000e+000
-8.595604e+001	0.000000e+000
-8.588614e+001	0.000000e+000
-8.581624e+001	0.000000e+000
-8.574634e+001	0.000000e+000
-8.567644e+001	0.000000e+000
-8.560654e+001	0.000000e+000
-8.553664e+001	0.000000e+000
-8.546674e+001	0.000000e+000
-8.539684e+001	0.000000e+000
-8.532694e+001	0.000000e+000
-8.525703e+001	0.000000e+000
-8.518714e+001	0.000000e+000
-8.511724e+001	0.000000e+000
-8.504734e+001	0.000000e+000
-8.497744e+001	0.000000e+000
-8.490754e+001	1.525879e-003
-8.483764e+001	0.000000e+000
-8.476774e+001	0.000000e+000
-8.469785e+001	0.000000e+000
-8.462794e+001	0.000000e+000
-8.455804e+001	0.000000e+000
-8.448814e+001	0.000000e+000
-8.441824e+001	0.000000e+000
-8.434834e+001	0.000000e+000
-8.427844e+001	1.525879e-003
-8.420854e+001	0.000000e+000
-8.413864e+001	0.000000e+000
-8.406874e+001	1.525879e-003
-8.399884e+001	0.000000e+000
-8.392895e+001	0.000000e+000
-8.385904e+001	0.000000e+000
-8.378914e+001	0.000000e+000
-8.371924e+001	0.000000e+000
-8.364935e+001	0.000000e+000
-8.357944e+001	0.000000e+000
-8.350954e+001	0.000000e+000
-8.343964e+001	0.000000e+000
-8.336974e+001	0.000000e+000
-8.329984e+001	0.000000e+000
-8.322994e+001	0.000000e+000
-8.316004e+001	0.000000e+000
-8.309014e+001	0.000000e+000
-8.302024e+001	0.000000e+000
-8.295035e+001	0.000000e+000
-8.288044e+001	0.000000e+000
-8.281055e+001	0.000000e+000
-8.274064e+001	0.000000e+000
-8.267075e+001	0.000000e+000
-8.260085e+001	0.000000e+000
-8.253094e+001	0.000000e+000
-8.246104e+001	0.000000e+000
-8.239114e+001	0.000000e+000
-8.232124e+001	0.000000e+000
-8.225134e+001	0.000000e+000
-8.218145e+001	0.000000e+000
-8.211154e+001	0.000000e+000
-8.204164e+001	0.000000e+000
-8.197175e+001	0.000000e+000
-8.190185e+001	0.000000e+000
-8.183195e+001	0.000000e+000
-8.176205e+001	0.000000e+000
-8.169215e+001	0.000000e+000
-8.162225e+001	0.000000e+000
-8.155235e+001	0.000000e+000
-8.148244e+001	0.000000e+000
-8.141254e+001	0.000000e+000
-8.134265e+001	0.000000e+000
-8.127274e+001	0.000000e+000
-8.120285e+001	0.000000e+000
-8.113294e+001	0.000000e+000
-8.106305e+001	0.000000e+000
-8.099315e+001	0.000000e+000
-8.092325e+001	0.000000e+000
-8.085335e+001	0.000000e+000
-8.078345e+001	0.000000e+000
-8.071355e+001	0.000000e+000
-8.064365e+001	1.525879e-003
-8.057375e+001	0.000000e+000
-8.050385e+001	0.000000e+000
-8.043395e+001	0.000000e+000
-8.036405e+001	0.000000e+000
-8.029415e+001	0.000000e+000
-8.022425e+001	0.000000e+000
-8.015435e+001	0.000000e+000
-8.008445e+001	0.000000e+000
-8.001455e+001	0.000000e+000
-7.994465e+001	0.000000e+000
-7.987475e+001	3.051758e-003
-7.980485e+001	0.000000e+000
-7.973495e+001	0.000000e+000
-7.966505e+001	0.000000e+000
-7.959515e+001	0.000000e+000
-7.952525e+001	0.000000e+000
-7.945535e+001	0.000000e+000
-7.938545e+001	0.000000e+000
-7.931555e+001	0.000000e+000
-7.924565e+001	0.000000e+000
-7.917575e+001	0.000000e+000
-7.910585e+001	0.000000e+000
-7.903595e+001	0.000000e+000
-7.896606e+001	0.000000e+000
-7.889615e+001	0.000000e+000
-7.882625e+001	0.000000e+000
-7.875635e+001	0.000000e+000
-7.868645e+001	0.000000e+000
-7.861655e+001	0.000000e+000
-7.854665e+001	1.525879e-003
-7.847675e+001	0.000000e+000
-7.840685e+001	0.000000e+000
-7.833696e+001	0.000000e+000
-7.826705e+001	0.000000e+000
-7.819715e+001	0.000000e+000
-7.812725e+001	0.000000e+000
-7.805736e+001	1.525879e-003
-7.798746e+001	0.000000e+000
-7.791755e+001	0.000000e+000
-7.784766e+001	1.525879e-003
-7.777776e+001	0.000000e+000
-7.770786e+001	0.000000e+000
-7.763795e+001	0.000000e+000
-7.756805e+001	0.000000e+000
-7.749815e+001	0.000000e+000
-7.742825e+001	0.000000e+000
-7.735835e+001	0.000000e+000
-7.728845e+001	0.000000e+000
-7.721856e+001	0.000000e+000
-7.714866e+001	0.000000e+000
-7.707876e+001	0.000000e+000
-7.700886e+001	0.000000e+000
-7.693896e+001	0.000000e+000
-7.686906e+001	0.000000e+000
-7.679916e+001	0.000000e+000
-7.672926e+001	0.000000e+000
-7.665936e+001	1.525879e-003
-7.658946e+001	1.525879e-003
-7.651955e+001	0.000000e+000
-7.644965e+001	0.000000e+000
-7.637976e+001	0.000000e+000
-7.630986e+001	0.000000e+000
-7.623996e+001	0.000000e+000
-7.617005e+001	0.000000e+000
-7.610016e+001	0.000000e+000
-7.603026e+001	0.000000e+000
-7.596036e+001	0.000000e+000
-7.589046e+001	0.000000e+000
-7.582056e+001	0.000000e+000
-7.575066e+001	0.000000e+000
-7.568076e+001	0.000000e+000
-7.561086e+001	0.000000e+000
-7.554095e+001	1.525879e-003
-7.547106e+001	1.525879e-003
-7.540116e+001	0.000000e+000
-7.533126e+001	0.000000e+000
-7.526136e+001	0.000000e+000
-7.519146e+001	0.000000e+000
-7.512157e+001	0.000000e+000
-7.505166e+001	0.000000e+000
-7.498176e+001	0.000000e+000
-7.491186e+001	0.000000e+000
-7.484196e+001	0.000000e+000
-7.477206e+001	0.000000e+000
-7.470216e+001	0.000000e+000
-7.463226e+001	0.000000e+000
-7.456236e+001	0.000000e+000
-7.449246e+001	0.000000e+000
-7.442255e+001	0.000000e+000
-7.435266e+001	0.000000e+000
-7.428276e+001	0.000000e+000
-7.421287e+001	0.000000e+000
-7.414296e+001	0.000000e+000
-7.407306e+001	0.000000e+000
-7.400317e+001	0.000000e+000
-7.393327e+001	0.000000e+000
-7.386337e+001	0.000000e+000
-7.379346e+001	0.000000e+000
-7.372356e+001	0.000000e+000
-7.365366e+001	0.000000e+000
-7.358376e+001	0.000000e+000
-7.351386e+001	0.000000e+000
-7.344396e+001	0.000000e+000
-7.337407e+001	0.000000e+000
-7.330416e+001	0.000000e+000
-7.323426e+001	0.000000e+000
-7.316436e+001	0.000000e+000
-7.309447e+001	0.000000e+000
-7.302457e+001	1.525879e-003
-7.295466e+001	0.000000e+000
-7.288477e+001	0.000000e+000
-7.281487e+001	0.000000e+000
-7.274497e+001	0.000000e+000
-7.267506e+001	0.000000e+000
-7.260516e+001	0.000000e+000
-7.253526e+001	0.000000e+000
-7.246537e+001	0.000000e+000
-7.239547e+001	0.000000e+000
-7.232556e+001	0.000000e+000
-7.225567e+001	0.000000e+000
-7.218577e+001	0.000000e+000
-7.211587e+001	0.000000e+000
-7.204597e+001	0.000000e+000
-7.197607e+001	0.000000e+000
-7.190617e+001	0.000000e+000
-7.183627e+001	0.000000e+000
-7.176637e+001	0.000000e+000
-7.169646e+001	0.000000e+000
-7.162657e+001	0.000000e+000
-7.155666e+001	0.000000e+000
-7.148676e+001	0.000000e+000
-7.141687e+001	0.000000e+000
-7.134697e+001	0.000000e+000
-7.127707e+001	0.000000e+000
-7.120717e+001	0.000000e+000
-7.113727e+001	0.000000e+000
-7.106737e+001	0.000000e+000
-7.099747e+001	0.000000e+000
-7.092757e+001	0.000000e+000
-7.085767e+001	0.000000e+000
-7.078777e+001	0.000000e+000
-7.071787e+001	0.000000e+000
-7.064797e+001	0.000000e+000
-7.057806e+001	0.000000e+000
-7.050817e+001	0.000000e+000
-7.043827e+001	0.000000e+000
-7.036837e+001	0.000000e+000
-7.029847e+001	0.000000e+000
-7.022857e+001	0.000000e+000
-7.015867e+001	0.000000e+000
-7.008877e+001	1.525879e-003
-7.001888e+001	0.000000e+000
-6.994897e+001	0.000000e+000
-6.987907e+001	0.000000e+000
-6.980917e+001	0.000000e+000
-6.973927e+001	0.000000e+000
-6.966937e+001	0.000000e+000
-6.959947e+001	0.000000e+000
-6.952957e+001	0.000000e+000
-6.945967e+001	0.000000e+000
-6.938977e+001	0.000000e+000
-6.931987e+001	0.000000e+000
-6.924998e+001	0.000000e+000
-6.918007e+001	0.000000e+000
-6.911017e+001	1.525879e-003
-6.904028e+001	0.000000e+000
-6.897038e+001	0.000000e+000
-6.890047e+001	0.000000e+000
-6.883057e+001	0.000000e+000
-6.876067e+001	3.051758e-003
-6.869077e+001	0.000000e+000
-6.862087e+001	0.000000e+000
-6.855097e+001	0.000000e+000
-6.848107e+001	0.000000e+000
-6.841118e+001	0.000000e+000
-6.834128e+001	0.000000e+000
-6.827138e+001	0.000000e+000
-6.820147e+001	0.000000e+000
-6.813158e+001	0.000000e+000
-6.806168e+001	0.000000e+000
-6.799178e+001	0.000000e+000
-6.792188e+001	0.000000e+000
-6.785197e+001	0.000000e+000
-6.778208e+001	0.000000e+000
-6.771217e+001	0.000000e+000
-6.764227e+001	0.000000e+000
-6.757237e+001	0.000000e+000
-6.750248e+001	0.000000e+000
-6.743258e+001	0.000000e+000
-6.736267e+001	1.525879e-003
-6.729278e+001	0.000000e+000
-6.722288e+001	0.000000e+000
-6.715298e+001	0.000000e+000
-6.708308e+001	0.000000e+000
-6.701318e+001	0.000000e+000
-6.694328e+001	0.000000e+000
-6.687338e+001	0.000000e+000
-6.680348e+001	0.000000e+000
-6.673357e+001	0.000000e+000
-6.666368e+001	0.000000e+000
-6.659378e+001	0.000000e+000
-6.652388e+001	0.000000e+000
-6.645398e+001	0.000000e+000
-6.638408e+001	0.000000e+000
-6.631418e+001	0.000000e+000
-6.624428e+001	0.000000e+000
-6.617438e+001	0.000000e+000
-6.610448e+001	0.000000e+000
-6.603458e+001	0.000000e+000
-6.596468e+001	0.000000e+000
-6.589478e+001	0.000000e+000
-6.582488e+001	0.000000e+000
-6.575498e+001	0.000000e+000
-6.568508e+001	0.000000e+000
-6.561518e+001	0.000000e+000
-6.554528e+001	0.000000e+000
-6.547538e+001	0.000000e+000
-6.540549e+001	0.000000e+000
-6.533558e+001	0.000000e+000
-6.526568e+001	0.000000e+000
-6.519578e+001	0.000000e+000
-6.512589e+001	1.525879e-003
-6.505598e+001	0.000000e+000
-6.498608e+001	0.000000e+000
-6.491618e+001	0.000000e+000
-6.484628e+001	1.525879e-003
-6.477638e+001	0.000000e+000
-6.470648e+001	0.000000e+000
-6.463658e+001	0.000000e+000
-6.456668e+001	0.000000e+000
-6.449678e+001	0.000000e+000
-6.442688e+001	0.000000e+000
-6.435698e+001	0.000000e+000
-6.428709e+001	0.000000e+000
-6.421719e+001	0.000000e+000
-6.414729e+001	0.000000e+000
-6.407738e+001	0.000000e+000
-6.400748e+001	0.000000e+000
-6.393759e+001	0.000000e+000
-6.386768e+001	0.000000e+000
-6.379778e+001	0.000000e+000
-6.372789e+001	1.525879e-003
-6.365799e+001	0.000000e+000
-6.358809e+001	1.525879e-003
-6.351818e+001	0.000000e+000
-6.344828e+001	0.000000e+000
-6.337839e+001	0.000000e+000
-6.330848e+001	0.000000e+000
-6.323858e+001	0.000000e+000
-6.316869e+001	0.000000e+000
-6.309879e+001	0.000000e+000
-6.302888e+001	0.000000e+000
-6.295898e+001	0.000000e+000
-6.288908e+001	0.000000e+000
-6.281919e+001	0.000000e+000
-6.274929e+001	0.000000e+000
-6.267939e+001	0.000000e+000
-6.260949e+001	0.000000e+000
-6.253959e+001	0.000000e+000
-6.246969e+001	0.000000e+000
-6.239979e+001	0.000000e+000
-6.232988e+001	0.000000e+000
-6.225999e+001	0.000000e+000
-6.219009e+001	0.000000e+000
-6.212019e+001	0.000000e+000
-6.205029e+001	0.000000e+000
-6.198039e+001	0.000000e+000
-6.191049e+001	0.000000e+000
-6.184059e+001	0.000000e+000
-6.177068e+001	0.000000e+000
-6.170079e+001	0.000000e+000
-6.163089e+001	0.000000e+000
-6.156099e+001	0.000000e+000
-6.149109e+001	0.000000e+000
-6.142119e+001	0.000000e+000
-6.135129e+001	0.000000e+000
-6.128139e+001	0.000000e+000
-6.121149e+001	1.525879e-003
-6.114159e+001	0.000000e+000
-6.107169e+001	0.000000e+000
-6.100179e+001	0.000000e+000
-6.093189e+001	0.000000e+000
-6.086199e+001	0.000000e+000
-6.079209e+001	0.000000e+000
-6.072219e+001	0.000000e+000
-6.065229e+001	0.000000e+000
-6.058239e+001	0.000000e+000
-6.051249e+001	0.000000e+000
-6.044259e+001	0.000000e+000
-6.037269e+001	0.000000e+000
-6.030279e+001	0.000000e+000
-6.023289e+001	0.000000e+000
-6.016299e+001	0.000000e+000
-6.009309e+001	0.000000e+000
-6.002319e+001	0.000000e+000
-5.995329e+001	0.000000e+000
-5.988339e+001	0.000000e+000
-5.981350e+001	0.000000e+000
-5.974360e+001	0.000000e+000
-5.967369e+001	0.000000e+000
-5.960379e+001	0.000000e+000
-5.953390e+001	0.000000e+000
-5.946399e+001	0.000000e+000
-5.939409e+001	0.000000e+000
-5.932419e+001	0.000000e+000
-5.925430e+001	0.000000e+000
-5.918439e+001	0.000000e+000
-5.911449e+001	0.000000e+000
-5.904459e+001	1.525879e-003
-5.897470e+001	0.000000e+000
-5.890479e+001	0.000000e+000
-5.883489e+001	0.000000e+000
-5.876500e+001	0.000000e+000
-5.869510e+001	0.000000e+000
-5.862519e+001	0.000000e+000
-5.855530e+001	0.000000e+000
-5.848539e+001	0.000000e+000
-5.841550e+001	0.000000e+000
-5.834560e+001	0.000000e+000
-5.827570e+001	0.000000e+000
-5.820580e+001	0.000000e+000
-5.813590e+001	0.000000e+000
-5.806600e+001	0.000000e+000
-5.799610e+001	0.000000e+000
-5.792619e+001	0.000000e+000
-5.785630e+001	0.000000e+000
-5.778640e+001	0.000000e+000
-5.771650e+001	0.000000e+000
-5.764660e+001	0.000000e+000
-5.757670e+001	0.000000e+000
-5.750680e+001	0.000000e+000
-5.743690e+001	0.000000e+000
-5.736699e+001	0.000000e+000
-5.729710e+001	0.000000e+000
-5.722720e+001	0.000000e+000
-5.715730e+001	0.000000e+000
-5.708740e+001	0.000000e+000
-5.701750e+001	0.000000e+000
-5.694760e+001	0.000000e+000
-5.687770e+001	0.000000e+000
-5.680780e+001	0.000000e+000
-5.673790e+001	0.000000e+000
-5.666800e+001	0.000000e+000
-5.659810e+001	0.000000e+000
-5.652820e+001	0.000000e+000
-5.645830e+001	1.525879e-003
-5.638840e+001	0.000000e+000
-5.631850e+001	0.000000e+000
-5.624860e+001	0.000000e+000
-5.617870e+001	0.000000e+000
-5.610880e+001	0.000000e+000
-5.603890e+001	0.000000e+000
-5.596900e+001	1.525879e-003
-5.589910e+001	0.000000e+000
-5.582920e+001	0.000000e+000
-5.575930e+001	0.000000e+000
-5.568940e+001	0.000000e+000
-5.561950e+001	0.000000e+000
-5.554960e+001	0.000000e+000
-5.547970e+001	0.000000e+000
-5.540980e+001	0.000000e+000
-5.533990e+001	0.000000e+000
-5.527000e+001	0.000000e+000
-5.520010e+001	3.051758e-003
-5.513020e+001	0.000000e+000
-5.506030e+001	0.000000e+000
-5.499041e+001	0.000000e+000
-5.492050e+001	0.000000e+000
-5.485061e+001	1.525879e-003
-5.478070e+001	0.000000e+000
-5.471080e+001	0.000000e+000
-5.464090e+001	0.000000e+000
-5.457101e+001	0.000000e+000
-5.450110e+001	0.000000e+000
-5.443121e+001	0.000000e+000
-5.436130e+001	0.000000e+000
-5.429140e+001	0.000000e+000
-5.422150e+001	0.000000e+000
-5.415161e+001	0.000000e+000
-5.408170e+001	0.000000e+000
-5.401181e+001	0.000000e+000
-5.394190e+001	0.000000e+000
-5.387201e+001	0.000000e+000
-5.380210e+001	0.000000e+000
-5.373220e+001	0.000000e+000
-5.366230e+001	0.000000e+000
-5.359241e+001	0.000000e+000
-5.352251e+001	0.000000e+000
-5.345261e+001	0.000000e+000
-5.338271e+001	0.000000e+000
-5.331281e+001	0.000000e+000
-5.324291e+001	0.000000e+000
-5.317300e+001	0.000000e+000
-5.310311e+001	0.000000e+000
-5.303321e+001	0.000000e+000
-5.296331e+001	0.000000e+000
-5.289341e+001	1.525879e-003
-5.282351e+001	0.000000e+000
-5.275360e+001	0.000000e+000
-5.268371e+001	0.000000e+000
-5.261381e+001	0.000000e+000
-5.254391e+001	0.000000e+000
-5.247401e+001	0.000000e+000
-5.240411e+001	0.000000e+000
-5.233421e+001	0.000000e+000
-5.226431e+001	0.000000e+000
-5.219440e+001	0.000000e+000
-5.212451e+001	0.000000e+000
-5.205461e+001	0.000000e+000
-5.198471e+001	1.525879e-003
-5.191481e+001	0.000000e+000
-5.184491e+001	1.525879e-003
-5.177501e+001	0.000000e+000
-5.170511e+001	0.000000e+000
-5.163521e+001	0.000000e+000
-5.156531e+001	0.000000e+000
-5.149541e+001	0.000000e+000
-5.142551e+001	0.000000e+000
-5.135561e+001	0.000000e+000
-5.128571e+001	0.000000e+000
-5.121581e+001	0.000000e+000
-5.114591e+001	0.000000e+000
-5.107601e+001	0.000000e+000
-5.100611e+001	0.000000e+000
-5.093621e+001	0.000000e+000
-5.086631e+001	0.000000e+000
-5.079641e+001	0.000000e+000
-5.072651e+001	0.000000e+000
-5.065661e+001	1.525879e-003
-5.058672e+001	0.000000e+000
-5.051681e+001	0.000000e+000
-5.044691e+001	0.000000e+000
-5.037701e+001	0.000000e+000
-5.030711e+001	0.000000e+000
-5.023721e+001	0.000000e+000
-5.016732e+001	0.000000e+000
-5.009741e+001	0.000000e+000
-5.002752e+001	0.000000e+000
-4.995761e+001	0.000000e+000
-4.988771e+001	0.000000e+000
-4.981781e+001	0.000000e+000
-4.974791e+001	0.000000e+000
-4.967801e+001	0.000000e+000
-4.960812e+001	0.000000e+000
-4.953821e+001	0.000000e+000
-4.946832e+001	0.000000e+000
-4.939841e+001	0.000000e+000
-4.932851e+001	0.000000e+000
-4.925862e+001	0.000000e+000
-4.918872e+001	0.000000e+000
-4.911882e+001	0.000000e+000
-4.904892e+001	0.000000e+000
-4.897902e+001	0.000000e+000
-4.890911e+001	1.525879e-003
-4.883922e+001	0.000000e+000
-4.876931e+001	0.000000e+000
-4.869942e+001	0.000000e+000
-4.862952e+001	0.000000e+000
-4.855962e+001	0.000000e+000
-4.848972e+001	0.000000e+000
-4.841982e+001	0.000000e+000
-4.834991e+001	0.000000e+000
-4.828002e+001	0.000000e+000
-4.821011e+001	0.000000e+000
-4.814022e+001	0.000000e+000
-4.807032e+001	0.000000e+000
-4.800042e+001	1.525879e-003
-4.793052e+001	0.000000e+000
-4.786062e+001	1.525879e-003
-4.779072e+001	0.000000e+000
-4.772082e+001	0.000000e+000
-4.765092e+001	0.000000e+000
-4.758102e+001	0.000000e+000
-4.751112e+001	0.000000e+000
-4.744122e+001	0.000000e+000
-4.737132e+001	0.000000e+000
-4.730142e+001	1.525879e-003
-4.723152e+001	0.000000e+000
-4.716162e+001	0.000000e+000
-4.709172e+001	0.000000e+000
-4.702182e+001	0.000000e+000
-4.695192e+001	0.000000e+000
-4.688202e+001	0.000000e+000
-4.681212e+001	0.000000e+000
-4.674222e+001	0.000000e+000
-4.667232e+001	0.000000e+000
-4.660242e+001	0.000000e+000
-4.653252e+001	0.000000e+000
-4.646262e+001	0.000000e+000
-4.639272e+001	0.000000e+000
-4.632282e+001	0.000000e+000
-4.625292e+001	0.000000e+000
-4.618303e+001	0.000000e+000
-4.611312e+001	0.000000e+000
-4.604322e+001	0.000000e+000
-4.597332e+001	0.000000e+000
-4.590342e+001	0.000000e+000
-4.583352e+001	0.000000e+000
-4.576362e+001	0.000000e+000
-4.569372e+001	0.000000e+000
-4.562383e+001	0.000000e+000
-4.555392e+001	0.000000e+000
-4.548402e+001	3.051758e-003
-4.541412e+001	0.000000e+000
-4.534422e+001	0.000000e+000
-4.527432e+001	0.000000e+000
-4.520443e+001	1.525879e-003
-4.513452e+001	1.525879e-003
-4.506462e+001	0.000000e+000
-4.499472e+001	0.000000e+000
-4.492482e+001	1.525879e-003
-4.485493e+001	0.000000e+000
-4.478502e+001	0.000000e+000
-4.471513e+001	0.000000e+000
-4.464523e+001	0.000000e+000
-4.457533e+001	0.000000e+000
-4.450542e+001	0.000000e+000
-4.443553e+001	1.525879e-003
-4.436562e+001	1.525879e-003
-4.429573e+001	0.000000e+000
-4.422583e+001	0.000000e+000
-4.415593e+001	0.000000e+000
-4.408603e+001	0.000000e+000
-4.401613e+001	0.000000e+000
-4.394622e+001	0.000000e+000
-4.387633e+001	0.000000e+000
-4.380642e+001	0.000000e+000
-4.373653e+001	0.000000e+000
-4.366663e+001	1.525879e-003
-4.359673e+001	0.000000e+000
-4.352683e+001	0.000000e+000
-4.345693e+001	0.000000e+000
-4.338703e+001	0.000000e+000
-4.331713e+001	0.000000e+000
-4.324723e+001	0.000000e+000
-4.317733e+001	0.000000e+000
-4.310743e+001	0.000000e+000
-4.303753e+001	0.000000e+000
-4.296763e+001	0.000000e+000
-4.289773e+001	0.000000e+000
-4.282783e+001	0.000000e+000
-4.275793e+001	0.000000e+000
-4.268803e+001	0.000000e+000
-4.261813e+001	0.000000e+000
-4.254823e+001	0.000000e+000
-4.247833e+001	0.000000e+000
-4.240843e+001	0.000000e+000
-4.233853e+001	0.000000e+000
-4.226863e+001	1.525879e-003
-4.219873e+001	0.000000e+000
-4.212883e+001	0.000000e+000
-4.205893e+001	1.525879e-003
-4.198903e+001	0.000000e+000
-4.191913e+001	0.000000e+000
-4.184923e+001	1.525879e-003
-4.177933e+001	0.000000e+000
-4.170943e+001	0.000000e+000
-4.163953e+001	0.000000e+000
-4.156963e+001	0.000000e+000
-4.149973e+001	0.000000e+000
-4.142983e+001	1.525879e-003
-4.135993e+001	0.000000e+000
-4.129003e+001	0.000000e+000
-4.122013e+001	0.000000e+000
-4.115023e+001	0.000000e+000
-4.108033e+001	1.525879e-003
-4.101043e+001	0.000000e+000
-4.094053e+001	0.000000e+000
-4.087063e+001	0.000000e+000
-4.080073e+001	0.000000e+000
-4.073083e+001	0.000000e+000
-4.066093e+001	0.000000e+000
-4.059104e+001	0.000000e+000
-4.052113e+001	0.000000e+000
-4.045124e+001	0.000000e+000
-4.038133e+001	0.000000e+000
-4.031144e+001	0.000000e+000
-4.024154e+001	0.000000e+000
-4.017163e+001	0.000000e+000
-4.010173e+001	0.000000e+000
-4.003184e+001	0.000000e+000
-3.996193e+001	0.000000e+000
-3.989204e+001	0.000000e+000
-3.982213e+001	0.000000e+000
-3.975224e+001	0.000000e+000
-3.968233e+001	0.000000e+000
-3.961243e+001	1.525879e-003
-3.954253e+001	0.000000e+000
-3.947264e+001	0.000000e+000
-3.940273e+001	0.000000e+000
-3.933284e+001	0.000000e+000
-3.926293e+001	0.000000e+000
-3.919304e+001	0.000000e+000
-3.912314e+001	0.000000e+000
-3.905324e+001	0.000000e+000
-3.898334e+001	0.000000e+000
-3.891344e+001	0.000000e+000
-3.884354e+001	0.000000e+000
-3.877364e+001	0.000000e+000
-3.870374e+001	0.000000e+000
-3.863383e+001	0.000000e+000
-3.856394e+001	1.525879e-003
-3.849404e+001	0.000000e+000
-3.842414e+001	0.000000e+000
-3.835424e+001	0.000000e+000
-3.828434e+001	0.000000e+000
-3.821444e+001	0.000000e+000
-3.814454e+001	0.000000e+000
-3.807464e+001	0.000000e+000
-3.800474e+001	0.000000e+000
-3.793484e+001	0.000000e+000
-3.786494e+001	0.000000e+000
-3.779504e+001	0.000000e+000
-3.772514e+001	0.000000e+000
-3.765524e+001	0.000000e+000
-3.758534e+001	3.051758e-003
-3.751544e+001	0.000000e+000
-3.744554e+001	0.000000e+000
-3.737564e+001	0.000000e+000
-3.730574e+001	0.000000e+000
-3.723584e+001	0.000000e+000
-3.716594e+001	0.000000e+000
-3.709604e+001	0.000000e+000
-3.702614e+001	0.000000e+000
-3.695624e+001	0.000000e+000
-3.688634e+001	1.525879e-003
-3.681644e+001	0.000000e+000
-3.674654e+001	0.000000e+000
-3.667664e+001	0.000000e+000
-3.660674e+001	0.000000e+000
-3.653684e+001	0.000000e+000
-3.646694e+001	0.000000e+000
-3.639704e+001	0.000000e+000
-3.632714e+001	0.000000e+000
-3.625724e+001	0.000000e+000
-3.618734e+001	0.000000e+000
-3.611744e+001	0.000000e+000
-3.604755e+001	0.000000e+000
-3.597764e+001	0.000000e+000
-3.590775e+001	0.000000e+000
-3.583784e+001	0.000000e+000
-3.576794e+001	0.000000e+000
-3.569804e+001	0.000000e+000
-3.562815e+001	0.000000e+000
-3.555824e+001	1.525879e-003
-3.548835e+001	0.000000e+000
-3.541844e+001	1.525879e-003
-3.534855e+001	0.000000e+000
-3.527864e+001	0.000000e+000
-3.520874e+001	0.000000e+000
-3.513884e+001	0.000000e+000
-3.506895e+001	0.000000e+000
-3.499904e+001	0.000000e+000
-3.492915e+001	0.000000e+000
-3.485925e+001	0.000000e+000
-3.478934e+001	1.525879e-003
-3.471945e+001	0.000000e+000
-3.464954e+001	0.000000e+000
-3.457965e+001	0.000000e+000
-3.450975e+001	3.051758e-003
-3.443985e+001	0.000000e+000
-3.436995e+001	0.000000e+000
-3.430005e+001	0.000000e+000
-3.423014e+001	0.000000e+000
-3.416025e+001	0.000000e+000
-3.409035e+001	1.525879e-003
-3.402045e+001	0.000000e+000
-3.395055e+001	0.000000e+000
-3.388065e+001	0.000000e+000
-3.381075e+001	0.000000e+000
-3.374085e+001	0.000000e+000
-3.367094e+001	0.000000e+000
-3.360105e+001	0.000000e+000
-3.353115e+001	0.000000e+000
-3.346125e+001	1.525879e-003
-3.339135e+001	0.000000e+000
-3.332145e+001	1.525879e-003
-3.325155e+001	0.000000e+000
-3.318165e+001	0.000000e+000
-3.311175e+001	0.000000e+000
-3.304185e+001	0.000000e+000
-3.297195e+001	1.525879e-003
-3.290205e+001	0.000000e+000
-3.283215e+001	1.525879e-003
-3.276225e+001	0.000000e+000
-3.269235e+001	0.000000e+000
-3.262245e+001	0.000000e+000
-3.255255e+001	0.000000e+000
-3.248265e+001	0.000000e+000
-3.241275e+001	0.000000e+000
-3.234285e+001	0.000000e+000
-3.227295e+001	0.000000e+000
-3.220305e+001	0.000000e+000
-3.213315e+001	0.000000e+000
-3.206326e+001	0.000000e+000
-3.199335e+001	0.000000e+000
-3.192345e+001	0.000000e+000
-3.185355e+001	0.000000e+000
-3.178366e+001	0.000000e+000
-3.171375e+001	0.000000e+000
-3.164385e+001	0.000000e+000
-3.157395e+001	0.000000e+000
-3.150406e+001	0.000000e+000
-3.143415e+001	0.000000e+000
-3.136425e+001	0.000000e+000
-3.129435e+001	0.000000e+000
-3.122445e+001	0.000000e+000
-3.115455e+001	0.000000e+000
-3.108465e+001	1.525879e-003
-3.101475e+001	0.000000e+000
-3.094485e+001	0.000000e+000
-3.087495e+001	0.000000e+000
-3.080505e+001	0.000000e+000
-3.073515e+001	0.000000e+000
-3.066525e+001	0.000000e+000
-3.059536e+001	0.000000e+000
-3.052546e+001	0.000000e+000
-3.045556e+001	0.000000e+000
-3.038565e+001	0.000000e+000
-3.031576e+001	1.525879e-003
-3.024586e+001	0.000000e+000
-3.017596e+001	0.000000e+000
-3.010605e+001	1.525879e-003
-3.003616e+001	0.000000e+000
-2.996626e+001	0.000000e+000
-2.989636e+001	0.000000e+000
-2.982645e+001	0.000000e+000
-2.975656e+001	1.525879e-003
-2.968666e+001	0.000000e+000
-2.961676e+001	0.000000e+000
-2.954685e+001	0.000000e+000
-2.947696e+001	0.000000e+000
-2.940705e+001	0.000000e+000
-2.933716e+001	0.000000e+000
-2.926726e+001	0.000000e+000
-2.919736e+001	1.525879e-003
-2.912746e+001	1.525879e-003
-2.905756e+001	0.000000e+000
-2.898766e+001	1.525879e-003
-2.891776e+001	0.000000e+000
-2.884786e+001	0.000000e+000
-2.877796e+001	0.000000e+000
-2.870806e+001	1.525879e-003
-2.863816e+001	0.000000e+000
-2.856826e+001	0.000000e+000
-2.849836e+001	0.000000e+000
-2.842846e+001	1.525879e-003
-2.835856e+001	1.525879e-003
-2.828866e+001	0.000000e+000
-2.821876e+001	3.051758e-003
-2.814886e+001	0.000000e+000
-2.807896e+001	0.000000e+000
-2.800906e+001	0.000000e+000
-2.793916e+001	0.000000e+000
-2.786926e+001	1.525879e-003
-2.779936e+001	1.525879e-003
-2.772946e+001	1.525879e-003
-2.765956e+001	0.000000e+000
-2.758966e+001	0.000000e+000
-2.751976e+001	0.000000e+000
-2.744986e+001	1.525879e-003
-2.737996e+001	1.525879e-003
-2.731006e+001	0.000000e+000
-2.724016e+001	0.000000e+000
-2.717026e+001	0.000000e+000
-2.710036e+001	0.000000e+000
-2.703046e+001	0.000000e+000
-2.696056e+001	0.000000e+000
-2.689066e+001	0.000000e+000
-2.682076e+001	0.000000e+000
-2.675086e+001	0.000000e+000
-2.668096e+001	1.525879e-003
-2.661106e+001	1.525879e-003
-2.654116e+001	0.000000e+000
-2.647126e+001	1.525879e-003
-2.640136e+001	0.000000e+000
-2.633147e+001	0.000000e+000
-2.626156e+001	0.000000e+000
-2.619167e+001	0.000000e+000
-2.612176e+001	0.000000e+000
-2.605187e+001	0.000000e+000
-2.598196e+001	0.000000e+000
-2.591207e+001	0.000000e+000
-2.584216e+001	0.000000e+000
-2.577227e+001	0.000000e+000
-2.570236e+001	0.000000e+000
-2.563247e+001	0.000000e+000
-2.556256e+001	1.525879e-003
-2.549267e+001	0.000000e+000
-2.542276e+001	0.000000e+000
-2.535287e+001	1.525879e-003
-2.528296e+001	0.000000e+000
-2.521307e+001	0.000000e+000
-2.514316e+001	0.000000e+000
-2.507327e+001	0.000000e+000
-2.500336e+001	0.000000e+000
-2.493347e+001	0.000000e+000
-2.486357e+001	0.000000e+000
-2.479367e+001	0.000000e+000
-2.472377e+001	0.000000e+000
-2.465387e+001	0.000000e+000
-2.458397e+001	3.051758e-003
-2.451407e+001	0.000000e+000
-2.444417e+001	1.525879e-003
-2.437427e+001	0.000000e+000
-2.430437e+001	1.525879e-003
-2.423447e+001	0.000000e+000
-2.416457e+001	0.000000e+000
-2.409467e+001	0.000000e+000
-2.402477e+001	0.000000e+000
-2.395487e+001	1.525879e-003
-2.388497e+001	0.000000e+000
-2.381507e+001	0.000000e+000
-2.374517e+001	0.000000e+000
-2.367527e+001	0.000000e+000
-2.360537e+001	0.000000e+000
-2.353547e+001	0.000000e+000
-2.346557e+001	0.000000e+000
-2.339567e+001	0.000000e+000
-2.332577e+001	0.000000e+000
-2.325587e+001	0.000000e+000
-2.318597e+001	0.000000e+000
-2.311607e+001	0.000000e+000
-2.304617e+001	0.000000e+000
-2.297627e+001	1.525879e-003
-2.290637e+001	0.000000e+000
-2.283647e+001	0.000000e+000
-2.276657e+001	0.000000e+000
-2.269667e+001	0.000000e+000
-2.262677e+001	0.000000e+000
-2.255687e+001	0.000000e+000
-2.248697e+001	0.000000e+000
-2.241707e+001	1.525879e-003
-2.234717e+001	0.000000e+000
-2.227727e+001	0.000000e+000
-2.220737e+001	0.000000e+000
-2.213747e+001	0.000000e+000
-2.206758e+001	0.000000e+000
-2.199767e+001	0.000000e+000
-2.192778e+001	0.000000e+000
-2.185787e+001	0.000000e+000
-2.178798e+001	0.000000e+000
-2.171807e+001	0.000000e+000
-2.164818e+001	0.000000e+000
-2.157827e+001	0.000000e+000
-2.150838e+001	1.525879e-003
-2.143847e+001	0.000000e+000
-2.136858e+001	1.525879e-003
-2.129867e+001	0.000000e+000
-2.122878e+001	0.000000e+000
-2.115887e+001	0.000000e+000
-2.108898e+001	0.000000e+000
-2.101907e+001	0.000000e+000
-2.094917e+001	0.000000e+000
-2.087927e+001	0.000000e+000
-2.080938e+001	0.000000e+000
-2.073947e+001	0.000000e+000
-2.066958e+001	1.525879e-003
-2.059968e+001	0.000000e+000
-2.052978e+001	0.000000e+000
-2.045988e+001	1.525879e-003
-2.038998e+001	0.000000e+000
-2.032008e+001	0.000000e+000
-2.025018e+001	0.000000e+000
-2.018028e+001	0.000000e+000
-2.011038e+001	1.525879e-003
-2.004048e+001	0.000000e+000
-1.997058e+001	0.000000e+000
-1.990068e+001	0.000000e+000
-1.983078e+001	1.525879e-003
-1.976088e+001	0.000000e+000
-1.969098e+001	0.000000e+000
-1.962108e+001	1.525879e-003
-1.955118e+001	3.051758e-003
-1.948128e+001	0.000000e+000
-1.941138e+001	1.525879e-003
-1.934148e+001	0.000000e+000
-1.927158e+001	3.051758e-003
-1.920168e+001	4.577637e-003
-1.913178e+001	1.525879e-003
-1.906188e+001	0.000000e+000
-1.899198e+001	0.000000e+000
-1.892208e+001	0.000000e+000
-1.885218e+001	0.000000e+000
-1.878228e+001	1.525879e-003
-1.871238e+001	0.000000e+000
-1.864248e+001	0.000000e+000
-1.857258e+001	1.525879e-003
-1.850268e+001	3.051758e-003
-1.843278e+001	1.525879e-003
-1.836288e+001	0.000000e+000
-1.829298e+001	0.000000e+000
-1.822308e+001	3.051758e-003
-1.815318e+001	0.000000e+000
-1.808328e+001	0.000000e+000
-1.801338e+001	1.525879e-003
-1.794348e+001	0.000000e+000
-1.787358e+001	1.525879e-003
-1.780368e+001	1.525879e-003
-1.773378e+001	3.051758e-003
-1.766389e+001	0.000000e+000
-1.759398e+001	1.525879e-003
-1.752408e+001	0.000000e+000
-1.745418e+001	1.525879e-003
-1.738428e+001	1.525879e-003
-1.731438e+001	1.525879e-003
-1.724448e+001	3.051758e-003
-1.717458e+001	0.000000e+000
-1.710468e+001	3.051758e-003
-1.703478e+001	0.000000e+000
-1.696489e+001	1.525879e-003
-1.689498e+001	0.000000e+000
-1.682508e+001	4.577637e-003
-1.675518e+001	3.051758e-003
-1.668529e+001	1.525879e-003
-1.661538e+001	4.577637e-003
-1.654548e+001	4.577637e-003
-1.647558e+001	1.525879e-003
-1.640569e+001	3.051758e-003
-1.633579e+001	3.051758e-003
-1.626588e+001	6.103516e-003
-1.619599e+001	3.051758e-003
-1.612609e+001	4.577637e-003
-1.605619e+001	0.000000e+000
-1.598629e+001	1.525879e-003
-1.591639e+001	0.000000e+000
-1.584649e+001	3.051758e-003
-1.577659e+001	4.577637e-003
-1.570669e+001	0.000000e+000
-1.563679e+001	3.051758e-003
-1.556688e+001	3.051758e-003
-1.549699e+001	3.051758e-003
-1.542708e+001	4.577637e-003
-1.535719e+001	3.051758e-003
-1.528728e+001	7.629395e-003
-1.521739e+001	1.525879e-003
-1.514749e+001	7.629395e-003
-1.507759e+001	6.103516e-003
-1.500769e+001	3.051758e-003
-1.493779e+001	3.051758e-003
-1.486789e+001	1.525879e-003
-1.479799e+001	9.155273e-003
-1.472809e+001	0.000000e+000
-1.465819e+001	1.525879e-003
-1.458829e+001	3.051758e-003
-1.451839e+001	1.525879e-003
-1.444849e+001	1.525879e-003
-1.437859e+001	1.525879e-003
-1.430869e+001	4.577637e-003
-1.423879e+001	6.103516e-003
-1.416889e+001	4.577637e-003
-1.409899e+001	1.525879e-003
-1.402909e+001	7.629395e-003
-1.395919e+001	4.577637e-003
-1.388929e+001	3.051758e-003
-1.381939e+001	7.629395e-003
-1.374949e+001	3.051758e-003
-1.367959e+001	1.525879e-003
-1.360969e+001	3.051758e-003
-1.353979e+001	3.051758e-003
-1.346989e+001	7.629395e-003
-1.339999e+001	4.577637e-003
-1.333009e+001	3.051758e-003
-1.326019e+001	3.051758e-003
-1.319029e+001	6.103516e-003
-1.312039e+001	7.629395e-003
-1.305049e+001	1.525879e-003
-1.298059e+001	3.051758e-003
-1.291069e+001	6.103516e-003
-1.284079e+001	7.629395e-003
-1.277089e+001	9.155273e-003
-1.270099e+001	6.103516e-003
-1.263109e+001	1.068115e-002
-1.256119e+001	7.629395e-003
-1.249129e+001	6.103516e-003
-1.242139e+001	6.103516e-003
-1.235149e+001	1.068115e-002
-1.228159e+001	1.373291e-002
-1.221170e+001	9.155273e-003
-1.214179e+001	1.525879e-003
-1.207189e+001	0.000000e+000
-1.200199e+001	6.103516e-003
-1.193210e+001	9.155273e-003
-1.186220e+001	4.577637e-003
-1.179229e+001	9.155273e-003
-1.172239e+001	1.068115e-002
-1.165250e+001	1.220703e-002
-1.158260e+001	9.155273e-003
-1.151269e+001	1.373291e-002
-1.144279e+001	1.983643e-002
-1.137290e+001	1.983643e-002
-1.130300e+001	2.441406e-002
-1.123309e+001	3.356934e-002
-1.116319e+001	3.509521e-002
-1.109330e+001	2.136230e-002
-1.102340e+001	1.831055e-002
-1.095349e+001	5.645752e-002
-1.088359e+001	3.662109e-002
-1.081370e+001	2.288818e-002
-1.074380e+001	7.629395e-003
-1.067389e+001	6.103516e-003
-1.060399e+001	1.068115e-002
-1.053410e+001	7.629395e-003
-1.046420e+001	7.629395e-003
-1.039430e+001	3.051758e-003
-1.032439e+001	4.577637e-003
-1.025450e+001	1.525879e-002
-1.018460e+001	4.577637e-003
-1.011470e+001	1.525879e-003
-1.004480e+001	6.103516e-003
-9.974897e+000	6.103516e-003
-9.905000e+000	7.629395e-003
-9.835103e+000	3.051758e-003
-9.765195e+000	7.629395e-003
-9.695297e+000	4.577637e-003
-9.625400e+000	6.103516e-003
-9.555503e+000	9.155273e-003
-9.485595e+000	7.629395e-003
-9.415697e+000	3.051758e-003
-9.345800e+000	6.103516e-003
-9.275903e+000	7.629395e-003
-9.205995e+000	4.577637e-003
-9.136098e+000	6.103516e-003
-9.066200e+000	3.051758e-003
-8.996303e+000	9.155273e-003
-8.926406e+000	7.629395e-003
-8.856498e+000	4.577637e-003
-8.786600e+000	7.629395e-003
-8.716703e+000	1.220703e-002
-8.646806e+000	1.068115e-002
-8.576898e+000	3.051758e-003
-8.507000e+000	7.629395e-003
-8.437103e+000	1.373291e-002
-8.367206e+000	6.103516e-003
-8.297297e+000	3.051758e-003
-8.227401e+000	3.051758e-003
-8.157503e+000	6.103516e-003
-8.087605e+000	4.577637e-003
-8.017697e+000	9.155273e-003
-7.947801e+000	3.051758e-003
-7.877903e+000	4.577637e-003
-7.808006e+000	4.577637e-003
-7.738109e+000	7.629395e-003
-7.668200e+000	1.525879e-003
-7.598303e+000	1.068115e-002
-7.528406e+000	1.525879e-003
-7.458508e+000	6.103516e-003
-7.388601e+000	6.103516e-003
-7.318703e+000	4.577637e-003
-7.248806e+000	9.155273e-003
-7.178909e+000	1.525879e-003
-7.109001e+000	4.577637e-003
-7.039104e+000	4.577637e-003
-6.969206e+000	1.525879e-002
-6.899309e+000	1.525879e-003
-6.829401e+000	6.103516e-003
-6.759503e+000	6.103516e-003
-6.689606e+000	7.629395e-003
-6.619709e+000	4.577637e-003
-6.549801e+000	1.068115e-002
-6.479904e+000	7.629395e-003
-6.410006e+000	6.103516e-003
-6.340109e+000	4.577637e-003
-6.270212e+000	9.155273e-003
-6.200304e+000	9.155273e-003
-6.130406e+000	9.155273e-003
-6.060509e+000	7.629395e-003
-5.990612e+000	6.103516e-003
-5.920704e+000	6.103516e-003
-5.850806e+000	1.220703e-002
-5.780909e+000	6.103516e-003
-5.711012e+000	9.155273e-003
-5.641104e+000	6.103516e-003
-5.571207e+000	4.577637e-003
-5.501309e+000	6.103516e-003
-5.431412e+000	9.155273e-003
-5.361504e+000	4.577637e-003
-5.291606e+000	4.577637e-003
-5.221709e+000	3.051758e-003
-5.151812e+000	4.577637e-003
-5.081904e+000	7.629395e-003
-5.012007e+000	9.155273e-003
-4.942109e+000	1.068115e-002
-4.872212e+000	4.577637e-003
-4.802315e+000	7.629395e-003
-4.732407e+000	6.103516e-003
-4.662509e+000	1.220703e-002
-4.592612e+000	4.577637e-003
-4.522715e+000	7.629395e-003
-4.452807e+000	1.220703e-002
-4.382909e+000	9.155273e-003
-4.313012e+000	7.629395e-003
-4.243115e+000	7.629395e-003
-4.173207e+000	1.678467e-002
-4.103310e+000	1.220703e-002
-4.033412e+000	9.155273e-003
-3.963515e+000	9.155273e-003
-3.893607e+000	7.629395e-003
-3.823709e+000	1.220703e-002
-3.753812e+000	6.103516e-003
-3.683915e+000	1.525879e-002
-3.614007e+000	9.155273e-003
-3.544110e+000	1.525879e-003
-3.474212e+000	6.103516e-003
-3.404315e+000	1.373291e-002
-3.334418e+000	1.220703e-002
-3.264510e+000	9.155273e-003
-3.194613e+000	1.068115e-002
-3.124715e+000	9.155273e-003
-3.054818e+000	1.068115e-002
-2.984910e+000	7.629395e-003
-2.915012e+000	6.103516e-003
-2.845115e+000	1.068115e-002
-2.775218e+000	4.577637e-003
-2.705310e+000	1.678467e-002
-2.635412e+000	6.103516e-003
-2.565515e+000	7.629395e-003
-2.495618e+000	9.155273e-003
-2.425710e+000	6.103516e-003
-2.355813e+000	6.103516e-003
-2.285915e+000	1.525879e-002
-2.216018e+000	1.373291e-002
-2.146110e+000	6.103516e-003
-2.076213e+000	1.373291e-002
-2.006315e+000	4.577637e-003
-1.936418e+000	7.629395e-003
-1.866521e+000	1.068115e-002
-1.796613e+000	6.103516e-003
-1.726715e+000	7.629395e-003
-1.656818e+000	6.103516e-003
-1.586921e+000	4.577637e-003
-1.517013e+000	7.629395e-003
-1.447116e+000	6.103516e-003
-1.377218e+000	1.525879e-002
-1.307321e+000	4.577637e-003
-1.237413e+000	9.155273e-003
-1.167516e+000	1.068115e-002
-1.097618e+000	1.068115e-002
-1.027721e+000	9.155273e-003
-9.578130e-001	9.155273e-003
-8.879157e-001	1.068115e-002
-8.180184e-001	1.678467e-002
-7.481210e-001	9.155273e-003
-6.782130e-001	1.525879e-003
-6.083157e-001	1.068115e-002
-5.384184e-001	1.525879e-002
-4.685211e-001	1.220703e-002
-3.986238e-001	7.629395e-003
-3.287158e-001	9.155273e-003
-2.588185e-001	6.103516e-003
-1.889212e-001	1.068115e-002
-1.190239e-001	9.155273e-003
-4.911586e-002	1.068115e-002
2.078144e-002	9.155273e-003
9.067874e-002	1.525879e-002
1.605760e-001	7.629395e-003
2.304841e-001	6.103516e-003
3.003814e-001	9.155273e-003
3.702787e-001	1.220703e-002
4.401760e-001	9.155273e-003
5.100840e-001	9.155273e-003
5.799813e-001	1.068115e-002
6.498786e-001	6.103516e-003
7.197759e-001	1.068115e-002
7.896839e-001	1.068115e-002
8.595812e-001	7.629395e-003
9.294785e-001	1.373291e-002
9.993758e-001	1.373291e-002
1.069273e+000	6.103516e-003
1.139181e+000	4.577637e-003
1.209078e+000	1.220703e-002
1.278976e+000	1.068115e-002
1.348873e+000	1.220703e-002
1.418781e+000	7.629395e-003
1.488678e+000	7.629395e-003
1.558576e+000	9.155273e-003
1.628473e+000	1.373291e-002
1.698381e+000	1.373291e-002
1.768278e+000	2.136230e-002
1.838176e+000	1.525879e-002
1.908073e+000	1.373291e-002
1.977981e+000	1.068115e-002
2.047878e+000	1.373291e-002
2.117775e+000	1.678467e-002
2.187673e+000	1.525879e-002
2.257581e+000	1.678467e-002
2.327478e+000	1.220703e-002
2.397376e+000	1.220703e-002
2.467273e+000	7.629395e-003
2.537170e+000	1.220703e-002
2.607078e+000	1.373291e-002
2.676975e+000	1.068115e-002
2.746873e+000	2.288818e-002
2.816770e+000	1.525879e-002
2.886678e+000	1.068115e-002
2.956575e+000	1.068115e-002
3.026473e+000	1.068115e-002
3.096370e+000	9.155273e-003
3.166278e+000	1.831055e-002
3.236175e+000	9.155273e-003
3.306072e+000	1.525879e-002
3.375970e+000	1.068115e-002
3.445878e+000	1.525879e-002
3.515775e+000	1.525879e-002
3.585673e+000	1.831055e-002
3.655570e+000	6.103516e-003
3.725467e+000	1.678467e-002
3.795375e+000	1.068115e-002
3.865273e+000	1.373291e-002
3.935170e+000	2.593994e-002
4.005067e+000	2.136230e-002
4.074975e+000	1.831055e-002
4.144872e+000	2.136230e-002
4.214770e+000	2.746582e-002
4.284667e+000	1.220703e-002
4.354575e+000	9.155273e-003
4.424472e+000	1.525879e-002
4.494370e+000	7.629395e-003
4.564267e+000	2.288818e-002
4.634175e+000	1.373291e-002
4.704072e+000	1.831055e-002
4.773970e+000	1.068115e-002
4.843867e+000	1.220703e-002
4.913775e+000	1.525879e-002
4.983672e+000	1.678467e-002
5.053569e+000	1.831055e-002
5.123467e+000	1.220703e-002
5.193364e+000	3.051758e-002
5.263272e+000	2.136230e-002
5.333169e+000	1.525879e-002
5.403067e+000	1.068115e-002
5.472964e+000	2.136230e-002
5.542872e+000	1.525879e-002
5.612769e+000	2.136230e-002
5.682667e+000	2.136230e-002
5.752564e+000	2.899170e-002
5.822472e+000	2.136230e-002
5.892369e+000	2.746582e-002
5.962266e+000	1.983643e-002
6.032164e+000	2.136230e-002
6.102072e+000	2.746582e-002
6.171969e+000	3.204346e-002
6.241867e+000	1.678467e-002
6.311764e+000	1.983643e-002
6.381672e+000	2.899170e-002
6.451569e+000	2.899170e-002
6.521466e+000	2.136230e-002
6.591364e+000	3.051758e-002
6.661261e+000	2.593994e-002
6.731169e+000	2.288818e-002
6.801066e+000	2.288818e-002
6.870964e+000	2.441406e-002
6.940861e+000	3.051758e-002
7.010769e+000	2.441406e-002
7.080666e+000	3.051758e-002
7.150564e+000	2.899170e-002
7.220461e+000	2.899170e-002
7.290369e+000	2.899170e-002
7.360266e+000	3.356934e-002
7.430163e+000	3.356934e-002
7.500061e+000	2.899170e-002
7.569969e+000	3.051758e-002
7.639866e+000	2.441406e-002
7.709764e+000	1.983643e-002
7.779661e+000	3.814697e-002
7.849569e+000	3.051758e-002
7.919466e+000	3.356934e-002
7.989363e+000	4.882813e-002
8.059260e+000	3.662109e-002
8.129158e+000	4.577637e-002
8.199066e+000	4.730225e-002
8.268963e+000	4.119873e-002
8.338861e+000	3.967285e-002
8.408758e+000	3.814697e-002
8.478666e+000	3.051758e-002
8.548563e+000	3.814697e-002
8.618461e+000	3.509521e-002
8.688357e+000	4.272461e-002
8.758265e+000	3.967285e-002
8.828163e+000	3.356934e-002
8.898061e+000	6.103516e-002
8.967957e+000	3.051758e-002
9.037866e+000	2.746582e-002
9.107763e+000	5.645752e-002
9.177660e+000	5.798340e-002
9.247558e+000	3.509521e-002
9.317466e+000	5.035400e-002
9.387363e+000	7.019043e-002
9.457260e+000	3.509521e-002
9.527158e+000	4.577637e-002
9.597054e+000	5.950928e-002
9.666963e+000	5.340576e-002
9.736860e+000	3.814697e-002
9.806758e+000	4.425049e-002
9.876655e+000	4.425049e-002
9.946563e+000	6.103516e-002
1.001646e+001	3.967285e-002
1.008636e+001	4.577637e-002
1.015625e+001	4.272461e-002
1.022616e+001	5.950928e-002
1.029606e+001	6.561279e-002
1.036596e+001	6.713867e-002
1.043585e+001	5.340576e-002
1.050576e+001	7.781982e-002
1.057566e+001	5.950928e-002
1.064556e+001	8.544922e-002
1.071546e+001	6.561279e-002
1.078536e+001	6.561279e-002
1.085526e+001	6.408691e-002
1.092516e+001	5.645752e-002
1.099505e+001	5.035400e-002
1.106495e+001	7.324219e-002
1.113486e+001	5.950928e-002
1.120476e+001	7.781982e-002
1.127465e+001	6.561279e-002
1.134455e+001	6.866455e-002
1.141446e+001	6.713867e-002
1.148436e+001	5.035400e-002
1.155425e+001	8.239746e-002
1.162415e+001	6.713867e-002
1.169406e+001	5.493164e-002
1.176396e+001	6.408691e-002
1.183385e+001	8.544922e-002
1.190375e+001	7.781982e-002
1.197366e+001	8.087158e-002
1.204356e+001	7.171631e-002
1.211345e+001	7.629395e-002
1.218335e+001	7.781982e-002
1.225326e+001	8.850098e-002
1.232316e+001	8.697510e-002
1.239305e+001	9.155273e-002
1.246295e+001	9.918213e-002
1.253285e+001	7.476807e-002
1.260276e+001	9.307861e-002
1.267265e+001	9.918213e-002
1.274255e+001	1.113892e-001
1.281245e+001	1.144409e-001
1.288236e+001	9.460449e-002
1.295225e+001	1.205444e-001
1.302215e+001	1.205444e-001
1.309205e+001	9.460449e-002
1.316196e+001	1.174927e-001
1.323185e+001	1.037598e-001
1.330175e+001	7.934570e-002
1.337165e+001	1.068115e-001
1.344156e+001	1.358032e-001
1.351145e+001	1.296997e-001
1.358135e+001	1.007080e-001
1.365125e+001	1.373291e-001
1.372115e+001	1.205444e-001
1.379105e+001	1.296997e-001
1.386095e+001	1.205444e-001
1.393085e+001	1.129150e-001
1.400075e+001	1.449585e-001
1.407065e+001	1.251221e-001
1.414055e+001	1.266479e-001
1.421045e+001	1.419067e-001
1.428035e+001	1.281738e-001
1.435025e+001	1.464844e-001
1.442015e+001	1.312256e-001
1.449005e+001	1.556396e-001
1.455995e+001	1.220703e-001
1.462985e+001	1.602173e-001
1.469975e+001	1.312256e-001
1.476965e+001	1.678467e-001
1.483955e+001	1.358032e-001
1.490945e+001	1.434326e-001
1.497935e+001	1.663208e-001
1.504925e+001	1.647949e-001
1.511915e+001	1.510620e-001
1.518904e+001	1.678467e-001
1.525895e+001	2.105713e-001
1.532885e+001	1.678467e-001
1.539875e+001	1.998901e-001
1.546864e+001	1.617432e-001
1.553855e+001	1.861572e-001
1.560845e+001	1.571655e-001
1.567835e+001	2.029419e-001
1.574824e+001	1.998901e-001
1.581815e+001	1.922607e-001
1.588805e+001	2.059937e-001
1.595794e+001	1.861572e-001
1.602784e+001	2.243042e-001
1.609775e+001	2.105713e-001
1.616765e+001	2.075195e-001
1.623755e+001	2.212524e-001
1.630744e+001	1.724243e-001
1.637735e+001	2.273560e-001
1.644725e+001	2.212524e-001
1.651715e+001	2.487183e-001
1.658704e+001	2.288818e-001
1.665694e+001	2.380371e-001
1.672685e+001	2.441406e-001
1.679675e+001	2.548218e-001
1.686664e+001	2.349854e-001
1.693654e+001	2.471924e-001
1.700645e+001	2.548218e-001
1.707635e+001	2.243042e-001
1.714624e+001	2.777100e-001
1.721614e+001	2.593994e-001
1.728605e+001	2.899170e-001
1.735595e+001	2.487183e-001
1.742584e+001	2.761841e-001
1.749574e+001	2.914429e-001
1.756565e+001	3.082275e-001
1.763555e+001	2.761841e-001
1.770544e+001	3.250122e-001
1.777534e+001	2.975464e-001
1.784525e+001	2.441406e-001
1.791514e+001	3.189087e-001
1.798504e+001	3.158569e-001
1.805494e+001	3.005981e-001
1.812484e+001	3.067017e-001
1.819474e+001	3.219604e-001
1.826464e+001	3.692627e-001
1.833454e+001	3.219604e-001
1.840444e+001	3.082275e-001
1.847434e+001	3.875732e-001
1.854424e+001	3.356934e-001
1.861414e+001	3.799438e-001
1.868404e+001	3.265381e-001
1.875394e+001	3.677368e-001
1.882384e+001	3.799438e-001
1.889374e+001	3.662109e-001
1.896364e+001	3.799438e-001
1.903354e+001	4.119873e-001
1.910344e+001	3.784180e-001
1.917334e+001	4.104614e-001
1.924324e+001	4.013062e-001
1.931314e+001	3.814697e-001
1.938304e+001	4.226685e-001
1.945294e+001	3.952026e-001
1.952284e+001	3.860474e-001
1.959273e+001	4.196167e-001
1.966264e+001	3.723145e-001
1.973254e+001	4.440308e-001
1.980244e+001	4.730225e-001
1.987233e+001	4.455566e-001
1.994224e+001	4.730225e-001
2.001214e+001	4.409790e-001
2.008204e+001	4.684448e-001
2.015193e+001	4.760742e-001
2.022184e+001	4.638672e-001
2.029174e+001	4.760742e-001
2.036164e+001	4.959106e-001
2.043153e+001	4.318237e-001
2.050144e+001	4.699707e-001
2.057134e+001	5.172729e-001
2.064124e+001	4.898071e-001
2.071113e+001	5.538940e-001
2.078104e+001	5.249023e-001
2.085094e+001	5.477905e-001
2.092084e+001	4.577637e-001
2.099073e+001	5.157471e-001
2.106063e+001	5.508423e-001
2.113054e+001	5.493164e-001
2.120044e+001	5.172729e-001
2.127033e+001	5.447388e-001
2.134023e+001	5.172729e-001
2.141014e+001	5.203247e-001
2.148004e+001	5.386353e-001
2.154993e+001	5.783081e-001
2.161983e+001	5.477905e-001
2.168974e+001	4.470825e-001
2.175964e+001	5.294800e-001
2.182953e+001	5.783081e-001
2.189943e+001	5.401611e-001
2.196934e+001	5.569458e-001
2.203924e+001	5.584717e-001
2.210913e+001	6.134033e-001
2.217903e+001	5.676270e-001
2.224894e+001	5.813599e-001
2.231884e+001	5.432129e-001
2.238873e+001	6.027222e-001
2.245863e+001	5.844116e-001
2.252853e+001	6.561279e-001
2.259844e+001	5.569458e-001
2.266833e+001	5.294800e-001
2.273823e+001	6.118774e-001
2.280813e+001	5.981445e-001
2.287803e+001	6.347656e-001
2.294793e+001	5.966187e-001
2.301783e+001	6.423950e-001
2.308773e+001	5.432129e-001
2.315763e+001	5.966187e-001
2.322753e+001	5.264282e-001
2.329743e+001	6.820679e-001
2.336733e+001	6.118774e-001
2.343723e+001	5.477905e-001
2.350713e+001	5.874634e-001
2.357703e+001	6.072998e-001
2.364693e+001	5.889893e-001
2.371684e+001	5.767822e-001
2.378673e+001	6.362915e-001
2.385663e+001	6.317139e-001
2.392653e+001	5.905151e-001
2.399642e+001	6.362915e-001
2.406633e+001	5.981445e-001
2.413623e+001	5.996704e-001
2.420613e+001	6.072998e-001
2.427602e+001	5.462646e-001
2.434593e+001	5.508423e-001
2.441583e+001	5.981445e-001
2.448573e+001	5.432129e-001
2.455562e+001	5.874634e-001
2.462553e+001	5.477905e-001
2.469543e+001	5.401611e-001
2.476533e+001	5.981445e-001
2.483522e+001	4.989624e-001
2.490513e+001	5.798340e-001
2.497503e+001	5.004883e-001
2.504493e+001	5.355835e-001
2.511482e+001	5.569458e-001
2.518472e+001	5.233765e-001
2.525463e+001	5.187988e-001
2.532453e+001	5.004883e-001
2.539442e+001	5.416870e-001
2.546432e+001	5.187988e-001
2.553423e+001	4.867554e-001
2.560413e+001	4.928589e-001
2.567402e+001	5.294800e-001
2.574392e+001	4.150391e-001
2.581383e+001	4.623413e-001
2.588373e+001	4.425049e-001
2.595362e+001	4.440308e-001
2.602352e+001	4.425049e-001
2.609343e+001	4.440308e-001
2.616333e+001	4.882813e-001
2.623322e+001	4.257202e-001
2.630312e+001	4.959106e-001
2.637303e+001	4.653931e-001
2.644293e+001	4.348755e-001
2.651282e+001	4.196167e-001
2.658272e+001	4.302979e-001
2.665262e+001	4.028320e-001
2.672253e+001	4.074097e-001
2.679242e+001	3.829956e-001
2.686232e+001	4.119873e-001
2.693222e+001	4.165649e-001
2.700213e+001	3.860474e-001
2.707202e+001	3.875732e-001
2.714192e+001	3.631592e-001
2.721182e+001	3.921509e-001
2.728173e+001	3.158569e-001
2.735162e+001	3.494263e-001
2.742152e+001	3.463745e-001
2.749142e+001	3.494263e-001
2.756133e+001	3.417969e-001
2.763122e+001	3.601074e-001
2.770112e+001	3.051758e-001
2.777102e+001	2.883911e-001
2.784093e+001	2.990723e-001
2.791082e+001	3.631592e-001
2.798072e+001	3.311157e-001
2.805062e+001	2.624512e-001
2.812052e+001	2.899170e-001
2.819042e+001	3.326416e-001
2.826032e+001	2.563477e-001
2.833022e+001	2.807617e-001
2.840012e+001	2.502441e-001
2.847002e+001	2.502441e-001
2.853992e+001	2.380371e-001
2.860982e+001	2.456665e-001
2.867972e+001	2.227783e-001
2.874962e+001	2.227783e-001
2.881952e+001	2.548218e-001
2.888942e+001	2.593994e-001
2.895931e+001	2.532959e-001
2.902922e+001	2.319336e-001
2.909912e+001	2.243042e-001
2.916902e+001	2.059937e-001
2.923891e+001	2.212524e-001
2.930882e+001	1.708984e-001
2.937872e+001	2.166748e-001
2.944862e+001	1.739502e-001
2.951851e+001	1.602173e-001
2.958841e+001	1.968384e-001
2.965832e+001	1.693726e-001
2.972822e+001	1.785278e-001
2.979811e+001	1.419067e-001
2.986801e+001	1.663208e-001
2.993792e+001	1.358032e-001
3.000782e+001	1.327515e-001
3.007771e+001	1.235962e-001
3.014761e+001	1.037598e-001
3.021752e+001	1.388550e-001
3.028742e+001	1.403809e-001
3.035732e+001	1.068115e-001
3.042721e+001	9.307861e-002
3.049712e+001	9.002686e-002
3.056702e+001	1.113892e-001
3.063692e+001	1.144409e-001
3.070681e+001	7.476807e-002
3.077672e+001	9.613037e-002
3.084662e+001	8.392334e-002
3.091652e+001	7.781982e-002
3.098641e+001	5.950928e-002
3.105631e+001	5.950928e-002
3.112622e+001	7.934570e-002
3.119612e+001	5.950928e-002
3.126601e+001	8.850098e-002
3.133591e+001	5.645752e-002
3.140582e+001	6.713867e-002
3.147571e+001	7.171631e-002
3.154561e+001	5.035400e-002
3.161551e+001	5.645752e-002
3.168542e+001	4.882813e-002
3.175531e+001	2.441406e-002
3.182521e+001	4.730225e-002
3.189511e+001	3.509521e-002
3.196502e+001	3.509521e-002
3.203492e+001	3.204346e-002
3.210481e+001	3.356934e-002
3.217471e+001	2.593994e-002
3.224462e+001	2.136230e-002
3.231451e+001	2.136230e-002
3.238441e+001	2.136230e-002
3.245431e+001	2.288818e-002
3.252421e+001	2.593994e-002
3.259411e+001	1.678467e-002
3.266401e+001	1.678467e-002
3.273391e+001	1.373291e-002
3.280381e+001	1.220703e-002
3.287371e+001	1.373291e-002
3.294361e+001	1.678467e-002
3.301351e+001	9.155273e-003
3.308340e+001	7.629395e-003
3.315331e+001	1.068115e-002
3.322321e+001	9.155273e-003
3.329311e+001	1.068115e-002
3.336301e+001	6.103516e-003
3.343291e+001	6.103516e-003
3.350281e+001	7.629395e-003
3.357271e+001	3.051758e-003
3.364260e+001	3.051758e-003
3.371251e+001	4.577637e-003
3.378241e+001	1.525879e-003
3.385231e+001	0.000000e+000
3.392221e+001	4.577637e-003
3.399210e+001	0.000000e+000
3.406201e+001	3.051758e-003
3.413191e+001	0.000000e+000
3.420181e+001	3.051758e-003
3.427170e+001	0.000000e+000
3.434161e+001	4.577637e-003
3.441151e+001	4.577637e-003
3.448141e+001	0.000000e+000
3.455130e+001	0.000000e+000
3.462121e+001	0.000000e+000
3.469111e+001	0.000000e+000
3.476101e+001	0.000000e+000
3.483090e+001	0.000000e+000
3.490081e+001	0.000000e+000
3.497071e+001	0.000000e+000
3.504061e+001	0.000000e+000
3.511050e+001	1.525879e-003
3.518041e+001	0.000000e+000
3.525031e+001	0.000000e+000
3.532021e+001	0.000000e+000
3.539010e+001	0.000000e+000
3.546000e+001	0.000000e+000
3.552991e+001	0.000000e+000
3.559980e+001	0.000000e+000
3.566970e+001	1.525879e-003
3.573960e+001	0.000000e+000
3.580951e+001	0.000000e+000
3.587941e+001	0.000000e+000
3.594930e+001	0.000000e+000
3.601920e+001	0.000000e+000
3.608911e+001	0.000000e+000
3.615900e+001	0.000000e+000
3.622890e+001	0.000000e+000
3.629880e+001	0.000000e+000
3.636871e+001	0.000000e+000
3.643861e+001	0.000000e+000
3.650850e+001	0.000000e+000
3.657840e+001	0.000000e+000
3.664830e+001	0.000000e+000
3.671820e+001	0.000000e+000
3.678810e+001	0.000000e+000
3.685800e+001	0.000000e+000
3.692790e+001	0.000000e+000
3.699781e+001	0.000000e+000
3.706770e+001	0.000000e+000
3.713760e+001	0.000000e+000
3.720750e+001	0.000000e+000
3.727740e+001	0.000000e+000
3.734730e+001	0.000000e+000
3.741720e+001	0.000000e+000
[truncated: 50 more rows]
