# Supplementary material for: Open-source micro-tensile testers via additive manufacturing for the mechanical characterization of thin films and papers
Source: PLoS One. 2018 May 29;13(5):e0197999. doi: 10.1371/journal.pone.0197999 (PMC5973562; doi:10.1371/journal.pone.0197999)
Supplement: S1 Data — (ZIP) [file pone.0197999.s002.zip › SI2_Data/Demonstration Problem 1/Exp1 Results/Area1 Phase/Area1_2-0turns.txt]

-1.787784e+002	0.000000e+000
-1.048354e+002	1.525879e-003
-1.047632e+002	0.000000e+000
-1.046909e+002	0.000000e+000
-1.046187e+002	0.000000e+000
-1.045465e+002	0.000000e+000
-1.044742e+002	0.000000e+000
-1.044020e+002	1.525879e-003
-1.043297e+002	0.000000e+000
-1.042575e+002	0.000000e+000
-1.041852e+002	0.000000e+000
-1.041130e+002	0.000000e+000
-1.040407e+002	0.000000e+000
-1.039685e+002	0.000000e+000
-1.038962e+002	0.000000e+000
-1.038240e+002	0.000000e+000
-1.037518e+002	0.000000e+000
-1.036795e+002	0.000000e+000
-1.036073e+002	0.000000e+000
-1.035350e+002	0.000000e+000
-1.034628e+002	1.525879e-003
-1.033905e+002	0.000000e+000
-1.033183e+002	0.000000e+000
-1.032460e+002	0.000000e+000
-1.031738e+002	1.525879e-003
-1.031016e+002	0.000000e+000
-1.030293e+002	0.000000e+000
-1.029571e+002	0.000000e+000
-1.028848e+002	0.000000e+000
-1.028126e+002	0.000000e+000
-1.027403e+002	0.000000e+000
-1.026681e+002	1.525879e-003
-1.025958e+002	0.000000e+000
-1.025236e+002	0.000000e+000
-1.024513e+002	0.000000e+000
-1.023791e+002	0.000000e+000
-1.023068e+002	0.000000e+000
-1.022346e+002	0.000000e+000
-1.021624e+002	0.000000e+000
-1.020901e+002	0.000000e+000
-1.020179e+002	0.000000e+000
-1.019456e+002	0.000000e+000
-1.018734e+002	0.000000e+000
-1.018011e+002	0.000000e+000
-1.017289e+002	0.000000e+000
-1.016566e+002	0.000000e+000
-1.015844e+002	0.000000e+000
-1.015122e+002	0.000000e+000
-1.014399e+002	0.000000e+000
-1.013677e+002	0.000000e+000
-1.012954e+002	0.000000e+000
-1.012232e+002	0.000000e+000
-1.011509e+002	0.000000e+000
-1.010787e+002	0.000000e+000
-1.010064e+002	0.000000e+000
-1.009342e+002	0.000000e+000
-1.008619e+002	0.000000e+000
-1.007897e+002	0.000000e+000
-1.007175e+002	1.525879e-003
-1.006452e+002	0.000000e+000
-1.005730e+002	0.000000e+000
-1.005007e+002	0.000000e+000
-1.004285e+002	0.000000e+000
-1.003562e+002	1.525879e-003
-1.002840e+002	0.000000e+000
-1.002117e+002	0.000000e+000
-1.001395e+002	0.000000e+000
-1.000673e+002	0.000000e+000
-9.999500e+001	0.000000e+000
-9.992275e+001	0.000000e+000
-9.985051e+001	0.000000e+000
-9.977827e+001	1.525879e-003
-9.970602e+001	0.000000e+000
-9.963378e+001	0.000000e+000
-9.956153e+001	0.000000e+000
-9.948929e+001	0.000000e+000
-9.941704e+001	1.525879e-003
-9.934480e+001	0.000000e+000
-9.927255e+001	0.000000e+000
-9.920031e+001	0.000000e+000
-9.912806e+001	0.000000e+000
-9.905582e+001	0.000000e+000
-9.898357e+001	0.000000e+000
-9.891132e+001	0.000000e+000
-9.883909e+001	0.000000e+000
-9.876684e+001	0.000000e+000
-9.869459e+001	0.000000e+000
-9.862234e+001	0.000000e+000
-9.855009e+001	0.000000e+000
-9.847785e+001	0.000000e+000
-9.840562e+001	0.000000e+000
-9.833337e+001	0.000000e+000
-9.826112e+001	0.000000e+000
-9.818887e+001	1.525879e-003
-9.811663e+001	0.000000e+000
-9.804438e+001	0.000000e+000
-9.797213e+001	0.000000e+000
-9.789989e+001	1.525879e-003
-9.782765e+001	0.000000e+000
-9.775540e+001	1.525879e-003
-9.768316e+001	0.000000e+000
-9.761091e+001	0.000000e+000
-9.753867e+001	0.000000e+000
-9.746642e+001	1.525879e-003
-9.739418e+001	0.000000e+000
-9.732193e+001	0.000000e+000
-9.724969e+001	0.000000e+000
-9.717744e+001	0.000000e+000
-9.710519e+001	0.000000e+000
-9.703294e+001	0.000000e+000
-9.696071e+001	0.000000e+000
-9.688847e+001	0.000000e+000
-9.681622e+001	0.000000e+000
-9.674397e+001	0.000000e+000
-9.667172e+001	0.000000e+000
-9.659947e+001	0.000000e+000
-9.652724e+001	0.000000e+000
-9.645499e+001	0.000000e+000
-9.638274e+001	0.000000e+000
-9.631050e+001	0.000000e+000
-9.623825e+001	0.000000e+000
-9.616600e+001	0.000000e+000
-9.609376e+001	3.051758e-003
-9.602152e+001	1.525879e-003
-9.594927e+001	0.000000e+000
-9.587703e+001	0.000000e+000
-9.580478e+001	0.000000e+000
-9.573254e+001	0.000000e+000
-9.566029e+001	0.000000e+000
-9.558805e+001	0.000000e+000
-9.551580e+001	0.000000e+000
-9.544356e+001	0.000000e+000
-9.537131e+001	0.000000e+000
-9.529906e+001	0.000000e+000
-9.522681e+001	0.000000e+000
-9.515457e+001	0.000000e+000
-9.508234e+001	0.000000e+000
-9.501009e+001	0.000000e+000
-9.493784e+001	0.000000e+000
-9.486559e+001	0.000000e+000
-9.479334e+001	0.000000e+000
-9.472110e+001	0.000000e+000
-9.464886e+001	0.000000e+000
-9.457661e+001	0.000000e+000
-9.450437e+001	0.000000e+000
-9.443212e+001	1.525879e-003
-9.435988e+001	0.000000e+000
-9.428763e+001	0.000000e+000
-9.421538e+001	0.000000e+000
-9.414314e+001	0.000000e+000
-9.407090e+001	0.000000e+000
-9.399865e+001	0.000000e+000
-9.392641e+001	0.000000e+000
-9.385416e+001	0.000000e+000
-9.378191e+001	1.525879e-003
-9.370966e+001	1.525879e-003
-9.363743e+001	0.000000e+000
-9.356518e+001	0.000000e+000
-9.349294e+001	0.000000e+000
-9.342068e+001	0.000000e+000
-9.334844e+001	0.000000e+000
-9.327619e+001	0.000000e+000
-9.320395e+001	0.000000e+000
-9.313171e+001	0.000000e+000
-9.305946e+001	0.000000e+000
-9.298721e+001	0.000000e+000
-9.291497e+001	0.000000e+000
-9.284272e+001	0.000000e+000
-9.277048e+001	0.000000e+000
-9.269824e+001	0.000000e+000
-9.262599e+001	0.000000e+000
-9.255375e+001	0.000000e+000
-9.248150e+001	0.000000e+000
-9.240925e+001	0.000000e+000
-9.233701e+001	0.000000e+000
-9.226476e+001	0.000000e+000
-9.219252e+001	0.000000e+000
-9.212028e+001	0.000000e+000
-9.204803e+001	0.000000e+000
-9.197578e+001	0.000000e+000
-9.190353e+001	0.000000e+000
-9.183129e+001	0.000000e+000
-9.175905e+001	0.000000e+000
-9.168681e+001	1.525879e-003
-9.161456e+001	0.000000e+000
-9.154231e+001	0.000000e+000
-9.147006e+001	0.000000e+000
-9.139782e+001	0.000000e+000
-9.132557e+001	0.000000e+000
-9.125333e+001	0.000000e+000
-9.118108e+001	0.000000e+000
-9.110884e+001	0.000000e+000
-9.103659e+001	0.000000e+000
-9.096435e+001	0.000000e+000
-9.089210e+001	0.000000e+000
-9.081986e+001	0.000000e+000
-9.074762e+001	0.000000e+000
-9.067537e+001	0.000000e+000
-9.060313e+001	0.000000e+000
-9.053088e+001	0.000000e+000
-9.045863e+001	0.000000e+000
-9.038638e+001	0.000000e+000
-9.031415e+001	0.000000e+000
-9.024190e+001	0.000000e+000
-9.016965e+001	0.000000e+000
-9.009740e+001	0.000000e+000
-9.002516e+001	0.000000e+000
-8.995292e+001	0.000000e+000
-8.988067e+001	0.000000e+000
-8.980843e+001	0.000000e+000
-8.973618e+001	0.000000e+000
-8.966393e+001	0.000000e+000
-8.959169e+001	0.000000e+000
-8.951944e+001	0.000000e+000
-8.944720e+001	0.000000e+000
-8.937495e+001	0.000000e+000
-8.930271e+001	1.525879e-003
-8.923046e+001	0.000000e+000
-8.915822e+001	0.000000e+000
-8.908597e+001	0.000000e+000
-8.901373e+001	0.000000e+000
-8.894148e+001	0.000000e+000
-8.886923e+001	0.000000e+000
-8.879700e+001	0.000000e+000
-8.872475e+001	1.525879e-003
-8.865250e+001	0.000000e+000
-8.858025e+001	0.000000e+000
-8.850801e+001	0.000000e+000
-8.843577e+001	0.000000e+000
-8.836353e+001	0.000000e+000
-8.829128e+001	1.525879e-003
-8.821903e+001	0.000000e+000
-8.814678e+001	0.000000e+000
-8.807454e+001	0.000000e+000
-8.800230e+001	0.000000e+000
-8.793005e+001	0.000000e+000
-8.785780e+001	0.000000e+000
-8.778556e+001	0.000000e+000
-8.771331e+001	0.000000e+000
-8.764107e+001	0.000000e+000
-8.756882e+001	0.000000e+000
-8.749657e+001	0.000000e+000
-8.742433e+001	0.000000e+000
-8.735209e+001	0.000000e+000
-8.727984e+001	0.000000e+000
-8.720760e+001	0.000000e+000
-8.713535e+001	0.000000e+000
-8.706310e+001	0.000000e+000
-8.699086e+001	0.000000e+000
-8.691862e+001	0.000000e+000
-8.684637e+001	0.000000e+000
-8.677412e+001	0.000000e+000
-8.670187e+001	0.000000e+000
-8.662964e+001	0.000000e+000
-8.655739e+001	0.000000e+000
-8.648515e+001	0.000000e+000
-8.641290e+001	0.000000e+000
-8.634065e+001	0.000000e+000
-8.626841e+001	0.000000e+000
-8.619616e+001	0.000000e+000
-8.612392e+001	1.525879e-003
-8.605167e+001	0.000000e+000
-8.597943e+001	0.000000e+000
-8.590718e+001	0.000000e+000
-8.583494e+001	0.000000e+000
-8.576269e+001	0.000000e+000
-8.569044e+001	1.525879e-003
-8.561820e+001	0.000000e+000
-8.554595e+001	0.000000e+000
-8.547371e+001	0.000000e+000
-8.540147e+001	0.000000e+000
-8.532922e+001	0.000000e+000
-8.525697e+001	0.000000e+000
-8.518473e+001	0.000000e+000
-8.511248e+001	0.000000e+000
-8.504025e+001	0.000000e+000
-8.496799e+001	0.000000e+000
-8.489575e+001	0.000000e+000
-8.482350e+001	0.000000e+000
-8.475126e+001	0.000000e+000
-8.467902e+001	0.000000e+000
-8.460677e+001	0.000000e+000
-8.453452e+001	0.000000e+000
-8.446228e+001	0.000000e+000
-8.439003e+001	0.000000e+000
-8.431779e+001	0.000000e+000
-8.424554e+001	0.000000e+000
-8.417329e+001	0.000000e+000
-8.410105e+001	0.000000e+000
-8.402881e+001	0.000000e+000
-8.395656e+001	0.000000e+000
-8.388432e+001	0.000000e+000
-8.381207e+001	0.000000e+000
-8.373982e+001	1.525879e-003
-8.366758e+001	0.000000e+000
-8.359534e+001	0.000000e+000
-8.352309e+001	0.000000e+000
-8.345084e+001	0.000000e+000
-8.337859e+001	0.000000e+000
-8.330635e+001	1.525879e-003
-8.323411e+001	0.000000e+000
-8.316187e+001	1.525879e-003
-8.308962e+001	0.000000e+000
-8.301737e+001	0.000000e+000
-8.294512e+001	0.000000e+000
-8.287288e+001	0.000000e+000
-8.280064e+001	0.000000e+000
-8.272839e+001	0.000000e+000
-8.265615e+001	0.000000e+000
-8.258390e+001	0.000000e+000
-8.251166e+001	0.000000e+000
-8.243941e+001	0.000000e+000
-8.236716e+001	0.000000e+000
-8.229492e+001	0.000000e+000
-8.222268e+001	0.000000e+000
-8.215043e+001	0.000000e+000
-8.207819e+001	0.000000e+000
-8.200594e+001	0.000000e+000
-8.193369e+001	0.000000e+000
-8.186145e+001	0.000000e+000
-8.178920e+001	0.000000e+000
-8.171696e+001	0.000000e+000
-8.164471e+001	0.000000e+000
-8.157246e+001	0.000000e+000
-8.150022e+001	0.000000e+000
-8.142797e+001	0.000000e+000
-8.135573e+001	0.000000e+000
-8.128349e+001	0.000000e+000
-8.121124e+001	0.000000e+000
-8.113900e+001	0.000000e+000
-8.106675e+001	0.000000e+000
-8.099450e+001	1.525879e-003
-8.092226e+001	0.000000e+000
-8.085001e+001	0.000000e+000
-8.077777e+001	0.000000e+000
-8.070553e+001	0.000000e+000
-8.063328e+001	0.000000e+000
-8.056104e+001	0.000000e+000
-8.048878e+001	0.000000e+000
-8.041654e+001	0.000000e+000
-8.034430e+001	0.000000e+000
-8.027206e+001	0.000000e+000
-8.019981e+001	0.000000e+000
-8.012756e+001	0.000000e+000
-8.005531e+001	0.000000e+000
-7.998307e+001	0.000000e+000
-7.991083e+001	0.000000e+000
-7.983858e+001	0.000000e+000
-7.976633e+001	0.000000e+000
-7.969409e+001	0.000000e+000
-7.962184e+001	0.000000e+000
-7.954960e+001	0.000000e+000
-7.947736e+001	0.000000e+000
-7.940511e+001	0.000000e+000
-7.933287e+001	0.000000e+000
-7.926062e+001	0.000000e+000
-7.918837e+001	0.000000e+000
-7.911613e+001	0.000000e+000
-7.904388e+001	0.000000e+000
-7.897164e+001	0.000000e+000
-7.889940e+001	0.000000e+000
-7.882715e+001	0.000000e+000
-7.875491e+001	0.000000e+000
-7.868266e+001	1.525879e-003
-7.861041e+001	0.000000e+000
-7.853817e+001	0.000000e+000
-7.846592e+001	1.525879e-003
-7.839368e+001	0.000000e+000
-7.832143e+001	1.525879e-003
-7.824918e+001	0.000000e+000
-7.817694e+001	0.000000e+000
-7.810469e+001	0.000000e+000
-7.803245e+001	0.000000e+000
-7.796021e+001	0.000000e+000
-7.788796e+001	1.525879e-003
-7.781571e+001	0.000000e+000
-7.774347e+001	0.000000e+000
-7.767122e+001	0.000000e+000
-7.759898e+001	0.000000e+000
-7.752673e+001	0.000000e+000
-7.745449e+001	0.000000e+000
-7.738225e+001	0.000000e+000
-7.731000e+001	0.000000e+000
-7.723775e+001	0.000000e+000
-7.716550e+001	0.000000e+000
-7.709326e+001	1.525879e-003
-7.702102e+001	0.000000e+000
-7.694878e+001	0.000000e+000
-7.687653e+001	0.000000e+000
-7.680428e+001	0.000000e+000
-7.673203e+001	0.000000e+000
-7.665979e+001	0.000000e+000
-7.658755e+001	0.000000e+000
-7.651530e+001	0.000000e+000
-7.644305e+001	0.000000e+000
-7.637081e+001	0.000000e+000
-7.629856e+001	0.000000e+000
-7.622632e+001	1.525879e-003
-7.615408e+001	0.000000e+000
-7.608183e+001	0.000000e+000
-7.600958e+001	0.000000e+000
-7.593734e+001	0.000000e+000
-7.586509e+001	0.000000e+000
-7.579285e+001	0.000000e+000
-7.572060e+001	0.000000e+000
-7.564835e+001	0.000000e+000
-7.557612e+001	0.000000e+000
-7.550387e+001	0.000000e+000
-7.543163e+001	0.000000e+000
-7.535938e+001	0.000000e+000
-7.528712e+001	0.000000e+000
-7.521489e+001	0.000000e+000
-7.514264e+001	0.000000e+000
-7.507040e+001	0.000000e+000
-7.499815e+001	0.000000e+000
-7.492590e+001	0.000000e+000
-7.485366e+001	0.000000e+000
-7.478142e+001	0.000000e+000
-7.470917e+001	0.000000e+000
-7.463692e+001	0.000000e+000
-7.456468e+001	0.000000e+000
-7.449243e+001	0.000000e+000
-7.442019e+001	0.000000e+000
-7.434794e+001	0.000000e+000
-7.427570e+001	0.000000e+000
-7.420345e+001	0.000000e+000
-7.413121e+001	0.000000e+000
-7.405896e+001	0.000000e+000
-7.398672e+001	0.000000e+000
-7.391447e+001	0.000000e+000
-7.384222e+001	1.525879e-003
-7.376998e+001	0.000000e+000
-7.369774e+001	0.000000e+000
-7.362550e+001	1.525879e-003
-7.355325e+001	0.000000e+000
-7.348100e+001	0.000000e+000
-7.340875e+001	0.000000e+000
-7.333651e+001	0.000000e+000
-7.326427e+001	0.000000e+000
-7.319202e+001	0.000000e+000
-7.311977e+001	0.000000e+000
-7.304753e+001	0.000000e+000
-7.297528e+001	0.000000e+000
-7.290304e+001	0.000000e+000
-7.283080e+001	0.000000e+000
-7.275855e+001	0.000000e+000
-7.268630e+001	0.000000e+000
-7.261406e+001	0.000000e+000
-7.254181e+001	1.525879e-003
-7.246957e+001	0.000000e+000
-7.239732e+001	0.000000e+000
-7.232507e+001	0.000000e+000
-7.225283e+001	0.000000e+000
-7.218059e+001	0.000000e+000
-7.210834e+001	0.000000e+000
-7.203609e+001	0.000000e+000
-7.196384e+001	0.000000e+000
-7.189160e+001	0.000000e+000
-7.181936e+001	0.000000e+000
-7.174712e+001	1.525879e-003
-7.167487e+001	0.000000e+000
-7.160262e+001	0.000000e+000
-7.153037e+001	0.000000e+000
-7.145814e+001	0.000000e+000
-7.138589e+001	0.000000e+000
-7.131364e+001	0.000000e+000
-7.124140e+001	0.000000e+000
-7.116915e+001	0.000000e+000
-7.109691e+001	0.000000e+000
-7.102466e+001	0.000000e+000
-7.095242e+001	0.000000e+000
-7.088017e+001	0.000000e+000
-7.080793e+001	0.000000e+000
-7.073568e+001	0.000000e+000
-7.066344e+001	0.000000e+000
-7.059119e+001	0.000000e+000
-7.051894e+001	0.000000e+000
-7.044670e+001	0.000000e+000
-7.037446e+001	0.000000e+000
-7.030221e+001	1.525879e-003
-7.022997e+001	0.000000e+000
-7.015771e+001	0.000000e+000
-7.008547e+001	1.525879e-003
-7.001323e+001	0.000000e+000
-6.994098e+001	0.000000e+000
-6.986874e+001	0.000000e+000
-6.979649e+001	0.000000e+000
-6.972424e+001	0.000000e+000
-6.965200e+001	0.000000e+000
-6.957975e+001	0.000000e+000
-6.950751e+001	0.000000e+000
-6.943527e+001	1.525879e-003
-6.936302e+001	0.000000e+000
-6.929078e+001	0.000000e+000
-6.921853e+001	0.000000e+000
-6.914629e+001	0.000000e+000
-6.907404e+001	0.000000e+000
-6.900179e+001	0.000000e+000
-6.892955e+001	1.525879e-003
-6.885731e+001	0.000000e+000
-6.878506e+001	0.000000e+000
-6.871281e+001	0.000000e+000
-6.864056e+001	0.000000e+000
-6.856832e+001	0.000000e+000
-6.849608e+001	0.000000e+000
-6.842384e+001	0.000000e+000
-6.835159e+001	1.525879e-003
-6.827934e+001	0.000000e+000
-6.820709e+001	0.000000e+000
-6.813485e+001	0.000000e+000
-6.806261e+001	1.525879e-003
-6.799036e+001	0.000000e+000
-6.791812e+001	0.000000e+000
-6.784587e+001	0.000000e+000
-6.777362e+001	0.000000e+000
-6.770138e+001	0.000000e+000
-6.762914e+001	0.000000e+000
-6.755689e+001	0.000000e+000
-6.748465e+001	1.525879e-003
-6.741240e+001	0.000000e+000
-6.734016e+001	0.000000e+000
-6.726791e+001	0.000000e+000
-6.719566e+001	1.525879e-003
-6.712342e+001	0.000000e+000
-6.705118e+001	0.000000e+000
-6.697893e+001	0.000000e+000
-6.690668e+001	0.000000e+000
-6.683443e+001	0.000000e+000
-6.676219e+001	0.000000e+000
-6.668995e+001	0.000000e+000
-6.661770e+001	0.000000e+000
-6.654546e+001	0.000000e+000
-6.647321e+001	0.000000e+000
-6.640096e+001	0.000000e+000
-6.632872e+001	0.000000e+000
-6.625647e+001	0.000000e+000
-6.618423e+001	0.000000e+000
-6.611199e+001	0.000000e+000
-6.603974e+001	0.000000e+000
-6.596750e+001	0.000000e+000
-6.589525e+001	1.525879e-003
-6.582300e+001	0.000000e+000
-6.575076e+001	0.000000e+000
-6.567851e+001	0.000000e+000
-6.560627e+001	1.525879e-003
-6.553403e+001	0.000000e+000
-6.546178e+001	0.000000e+000
-6.538953e+001	0.000000e+000
-6.531728e+001	0.000000e+000
-6.524504e+001	0.000000e+000
-6.517280e+001	0.000000e+000
-6.510056e+001	0.000000e+000
-6.502831e+001	0.000000e+000
-6.495606e+001	0.000000e+000
-6.488381e+001	0.000000e+000
-6.481157e+001	0.000000e+000
-6.473933e+001	0.000000e+000
-6.466708e+001	1.525879e-003
-6.459483e+001	0.000000e+000
-6.452259e+001	0.000000e+000
-6.445034e+001	0.000000e+000
-6.437810e+001	0.000000e+000
-6.430585e+001	0.000000e+000
-6.423360e+001	0.000000e+000
-6.416137e+001	1.525879e-003
-6.408912e+001	0.000000e+000
-6.401687e+001	0.000000e+000
-6.394463e+001	0.000000e+000
-6.387238e+001	0.000000e+000
-6.380014e+001	0.000000e+000
-6.372789e+001	0.000000e+000
-6.365565e+001	0.000000e+000
-6.358340e+001	0.000000e+000
-6.351115e+001	1.525879e-003
-6.343891e+001	0.000000e+000
-6.336666e+001	1.525879e-003
-6.329442e+001	0.000000e+000
-6.322218e+001	0.000000e+000
-6.314993e+001	0.000000e+000
-6.307768e+001	0.000000e+000
-6.300544e+001	0.000000e+000
-6.293319e+001	0.000000e+000
-6.286095e+001	0.000000e+000
-6.278871e+001	0.000000e+000
-6.271646e+001	0.000000e+000
-6.264421e+001	0.000000e+000
-6.257197e+001	0.000000e+000
-6.249972e+001	0.000000e+000
-6.242748e+001	1.525879e-003
-6.235523e+001	0.000000e+000
-6.228299e+001	1.525879e-003
-6.221074e+001	0.000000e+000
-6.213850e+001	0.000000e+000
-6.206625e+001	0.000000e+000
-6.199400e+001	0.000000e+000
-6.192176e+001	0.000000e+000
-6.184952e+001	0.000000e+000
-6.177727e+001	0.000000e+000
-6.170502e+001	0.000000e+000
-6.163278e+001	0.000000e+000
-6.156053e+001	1.525879e-003
-6.148829e+001	0.000000e+000
-6.141604e+001	1.525879e-003
-6.134380e+001	0.000000e+000
-6.127156e+001	0.000000e+000
-6.119931e+001	0.000000e+000
-6.112706e+001	1.525879e-003
-6.105481e+001	1.525879e-003
-6.098257e+001	0.000000e+000
-6.091033e+001	0.000000e+000
-6.083809e+001	0.000000e+000
-6.076584e+001	0.000000e+000
-6.069359e+001	0.000000e+000
-6.062135e+001	0.000000e+000
-6.054910e+001	0.000000e+000
-6.047686e+001	1.525879e-003
-6.040461e+001	1.525879e-003
-6.033237e+001	1.525879e-003
-6.026012e+001	0.000000e+000
-6.018787e+001	0.000000e+000
-6.011563e+001	0.000000e+000
-6.004338e+001	0.000000e+000
-5.997114e+001	0.000000e+000
-5.989890e+001	0.000000e+000
-5.982665e+001	0.000000e+000
-5.975440e+001	1.525879e-003
-5.968216e+001	0.000000e+000
-5.960991e+001	1.525879e-003
-5.953767e+001	0.000000e+000
-5.946542e+001	0.000000e+000
-5.939318e+001	0.000000e+000
-5.932093e+001	0.000000e+000
-5.924868e+001	0.000000e+000
-5.917645e+001	0.000000e+000
-5.910420e+001	0.000000e+000
-5.903195e+001	0.000000e+000
-5.895970e+001	0.000000e+000
-5.888746e+001	0.000000e+000
-5.881522e+001	0.000000e+000
-5.874297e+001	0.000000e+000
-5.867073e+001	0.000000e+000
-5.859848e+001	0.000000e+000
-5.852623e+001	0.000000e+000
-5.845399e+001	0.000000e+000
-5.838174e+001	0.000000e+000
-5.830950e+001	1.525879e-003
-5.823726e+001	0.000000e+000
-5.816501e+001	0.000000e+000
-5.809276e+001	0.000000e+000
-5.802052e+001	0.000000e+000
-5.794827e+001	0.000000e+000
-5.787603e+001	0.000000e+000
-5.780378e+001	0.000000e+000
-5.773154e+001	0.000000e+000
-5.765929e+001	0.000000e+000
-5.758704e+001	0.000000e+000
-5.751480e+001	0.000000e+000
-5.744255e+001	0.000000e+000
-5.737031e+001	0.000000e+000
-5.729806e+001	0.000000e+000
-5.722582e+001	0.000000e+000
-5.715358e+001	0.000000e+000
-5.708133e+001	0.000000e+000
-5.700909e+001	0.000000e+000
-5.693684e+001	0.000000e+000
-5.686459e+001	0.000000e+000
-5.679235e+001	1.525879e-003
-5.672010e+001	0.000000e+000
-5.664786e+001	1.525879e-003
-5.657561e+001	0.000000e+000
-5.650337e+001	0.000000e+000
-5.643112e+001	0.000000e+000
-5.635888e+001	0.000000e+000
-5.628663e+001	0.000000e+000
-5.621439e+001	0.000000e+000
-5.614214e+001	0.000000e+000
-5.606990e+001	0.000000e+000
-5.599765e+001	0.000000e+000
-5.592540e+001	0.000000e+000
-5.585316e+001	0.000000e+000
-5.578091e+001	0.000000e+000
-5.570867e+001	0.000000e+000
-5.563642e+001	3.051758e-003
-5.556418e+001	0.000000e+000
-5.549193e+001	0.000000e+000
-5.541969e+001	0.000000e+000
-5.534745e+001	0.000000e+000
-5.527520e+001	0.000000e+000
-5.520295e+001	3.051758e-003
-5.513071e+001	0.000000e+000
-5.505846e+001	0.000000e+000
-5.498622e+001	0.000000e+000
-5.491397e+001	0.000000e+000
-5.484173e+001	0.000000e+000
-5.476948e+001	0.000000e+000
-5.469724e+001	0.000000e+000
-5.462499e+001	0.000000e+000
-5.455275e+001	0.000000e+000
-5.448050e+001	0.000000e+000
-5.440826e+001	0.000000e+000
-5.433601e+001	0.000000e+000
-5.426376e+001	0.000000e+000
-5.419152e+001	0.000000e+000
-5.411927e+001	0.000000e+000
-5.404703e+001	1.525879e-003
-5.397478e+001	0.000000e+000
-5.390254e+001	1.525879e-003
-5.383029e+001	0.000000e+000
-5.375805e+001	0.000000e+000
-5.368581e+001	0.000000e+000
-5.361356e+001	0.000000e+000
-5.354131e+001	0.000000e+000
-5.346907e+001	0.000000e+000
-5.339682e+001	0.000000e+000
-5.332457e+001	0.000000e+000
-5.325233e+001	0.000000e+000
-5.318009e+001	0.000000e+000
-5.310784e+001	0.000000e+000
-5.303559e+001	0.000000e+000
-5.296335e+001	0.000000e+000
-5.289111e+001	0.000000e+000
-5.281886e+001	0.000000e+000
-5.274662e+001	0.000000e+000
-5.267437e+001	0.000000e+000
-5.260212e+001	0.000000e+000
-5.252988e+001	0.000000e+000
-5.245763e+001	0.000000e+000
-5.238539e+001	0.000000e+000
-5.231314e+001	0.000000e+000
-5.224090e+001	0.000000e+000
-5.216865e+001	0.000000e+000
-5.209641e+001	0.000000e+000
-5.202416e+001	0.000000e+000
-5.195192e+001	0.000000e+000
-5.187967e+001	3.051758e-003
-5.180743e+001	1.525879e-003
-5.173518e+001	0.000000e+000
-5.166293e+001	0.000000e+000
-5.159069e+001	0.000000e+000
-5.151845e+001	0.000000e+000
-5.144620e+001	0.000000e+000
-5.137395e+001	0.000000e+000
-5.130171e+001	0.000000e+000
-5.122947e+001	0.000000e+000
-5.115722e+001	0.000000e+000
-5.108498e+001	0.000000e+000
-5.101273e+001	0.000000e+000
-5.094048e+001	0.000000e+000
-5.086824e+001	0.000000e+000
-5.079599e+001	1.525879e-003
-5.072375e+001	0.000000e+000
-5.065150e+001	0.000000e+000
-5.057926e+001	0.000000e+000
-5.050701e+001	0.000000e+000
-5.043476e+001	0.000000e+000
-5.036252e+001	0.000000e+000
-5.029028e+001	0.000000e+000
-5.021803e+001	0.000000e+000
-5.014579e+001	0.000000e+000
-5.007354e+001	0.000000e+000
-5.000129e+001	0.000000e+000
-4.992905e+001	0.000000e+000
-4.985680e+001	1.525879e-003
-4.978456e+001	0.000000e+000
-4.971231e+001	0.000000e+000
-4.964007e+001	0.000000e+000
-4.956783e+001	0.000000e+000
-4.949557e+001	0.000000e+000
-4.942334e+001	0.000000e+000
-4.935109e+001	0.000000e+000
-4.927884e+001	1.525879e-003
-4.920660e+001	0.000000e+000
-4.913435e+001	1.525879e-003
-4.906211e+001	0.000000e+000
-4.898986e+001	3.051758e-003
-4.891762e+001	0.000000e+000
-4.884537e+001	0.000000e+000
-4.877312e+001	0.000000e+000
-4.870088e+001	1.525879e-003
-4.862864e+001	0.000000e+000
-4.855639e+001	0.000000e+000
-4.848415e+001	0.000000e+000
-4.841190e+001	0.000000e+000
-4.833965e+001	0.000000e+000
-4.826741e+001	0.000000e+000
-4.819516e+001	0.000000e+000
-4.812292e+001	0.000000e+000
-4.805067e+001	0.000000e+000
-4.797843e+001	0.000000e+000
-4.790618e+001	0.000000e+000
-4.783393e+001	0.000000e+000
-4.776170e+001	0.000000e+000
-4.768945e+001	0.000000e+000
-4.761720e+001	0.000000e+000
-4.754496e+001	0.000000e+000
-4.747271e+001	0.000000e+000
-4.740047e+001	0.000000e+000
-4.732822e+001	0.000000e+000
-4.725598e+001	1.525879e-003
-4.718373e+001	0.000000e+000
-4.711148e+001	0.000000e+000
-4.703924e+001	0.000000e+000
-4.696700e+001	0.000000e+000
-4.689475e+001	0.000000e+000
-4.682251e+001	0.000000e+000
-4.675026e+001	0.000000e+000
-4.667801e+001	1.525879e-003
-4.660577e+001	0.000000e+000
-4.653352e+001	0.000000e+000
-4.646128e+001	0.000000e+000
-4.638903e+001	0.000000e+000
-4.631679e+001	0.000000e+000
-4.624454e+001	0.000000e+000
-4.617229e+001	0.000000e+000
-4.610005e+001	0.000000e+000
-4.602781e+001	0.000000e+000
-4.595556e+001	0.000000e+000
-4.588332e+001	1.525879e-003
-4.581107e+001	0.000000e+000
-4.573882e+001	0.000000e+000
-4.566658e+001	0.000000e+000
-4.559434e+001	0.000000e+000
-4.552209e+001	0.000000e+000
-4.544984e+001	0.000000e+000
-4.537760e+001	0.000000e+000
-4.530536e+001	0.000000e+000
-4.523311e+001	0.000000e+000
-4.516087e+001	0.000000e+000
-4.508862e+001	0.000000e+000
-4.501637e+001	1.525879e-003
-4.494413e+001	0.000000e+000
-4.487188e+001	0.000000e+000
-4.479964e+001	0.000000e+000
-4.472739e+001	0.000000e+000
-4.465515e+001	1.525879e-003
-4.458290e+001	0.000000e+000
-4.451065e+001	1.525879e-003
-4.443841e+001	0.000000e+000
-4.436617e+001	0.000000e+000
-4.429392e+001	1.525879e-003
-4.422168e+001	0.000000e+000
-4.414943e+001	0.000000e+000
-4.407718e+001	0.000000e+000
-4.400494e+001	0.000000e+000
-4.393270e+001	0.000000e+000
-4.386045e+001	0.000000e+000
-4.378820e+001	0.000000e+000
-4.371596e+001	0.000000e+000
-4.364371e+001	0.000000e+000
-4.357147e+001	0.000000e+000
-4.349923e+001	0.000000e+000
-4.342698e+001	0.000000e+000
-4.335473e+001	0.000000e+000
-4.328249e+001	0.000000e+000
-4.321024e+001	0.000000e+000
-4.313800e+001	0.000000e+000
-4.306575e+001	0.000000e+000
-4.299351e+001	0.000000e+000
-4.292126e+001	0.000000e+000
-4.284901e+001	0.000000e+000
-4.277677e+001	0.000000e+000
-4.270452e+001	0.000000e+000
-4.263228e+001	0.000000e+000
-4.256004e+001	0.000000e+000
-4.248779e+001	0.000000e+000
-4.241554e+001	0.000000e+000
-4.234330e+001	0.000000e+000
-4.227105e+001	0.000000e+000
-4.219881e+001	0.000000e+000
-4.212656e+001	0.000000e+000
-4.205432e+001	0.000000e+000
-4.198207e+001	0.000000e+000
-4.190982e+001	0.000000e+000
-4.183759e+001	0.000000e+000
-4.176534e+001	1.525879e-003
-4.169309e+001	0.000000e+000
-4.162085e+001	0.000000e+000
-4.154860e+001	0.000000e+000
-4.147636e+001	0.000000e+000
-4.140411e+001	0.000000e+000
-4.133187e+001	0.000000e+000
-4.125962e+001	0.000000e+000
-4.118737e+001	0.000000e+000
-4.111513e+001	0.000000e+000
-4.104288e+001	0.000000e+000
-4.097064e+001	1.525879e-003
-4.089840e+001	0.000000e+000
-4.082615e+001	0.000000e+000
-4.075390e+001	0.000000e+000
-4.068166e+001	0.000000e+000
-4.060941e+001	0.000000e+000
-4.053717e+001	0.000000e+000
-4.046492e+001	0.000000e+000
-4.039268e+001	1.525879e-003
-4.032043e+001	0.000000e+000
-4.024818e+001	0.000000e+000
-4.017595e+001	0.000000e+000
-4.010369e+001	0.000000e+000
-4.003145e+001	0.000000e+000
-3.995921e+001	0.000000e+000
-3.988696e+001	0.000000e+000
-3.981472e+001	1.525879e-003
-3.974247e+001	0.000000e+000
-3.967023e+001	0.000000e+000
-3.959798e+001	3.051758e-003
-3.952573e+001	0.000000e+000
-3.945349e+001	1.525879e-003
-3.938124e+001	0.000000e+000
-3.930900e+001	0.000000e+000
-3.923676e+001	0.000000e+000
-3.916451e+001	1.525879e-003
-3.909226e+001	1.525879e-003
-3.902002e+001	0.000000e+000
-3.894777e+001	0.000000e+000
-3.887553e+001	0.000000e+000
-3.880328e+001	0.000000e+000
-3.873104e+001	0.000000e+000
-3.865879e+001	0.000000e+000
-3.858654e+001	1.525879e-003
-3.851430e+001	0.000000e+000
-3.844205e+001	0.000000e+000
-3.836981e+001	0.000000e+000
-3.829757e+001	0.000000e+000
-3.822532e+001	0.000000e+000
-3.815307e+001	0.000000e+000
-3.808083e+001	0.000000e+000
-3.800859e+001	0.000000e+000
-3.793634e+001	1.525879e-003
-3.786409e+001	0.000000e+000
-3.779185e+001	0.000000e+000
-3.771960e+001	0.000000e+000
-3.764736e+001	1.525879e-003
-3.757512e+001	1.525879e-003
-3.750287e+001	0.000000e+000
-3.743062e+001	1.525879e-003
-3.735838e+001	0.000000e+000
-3.728613e+001	0.000000e+000
-3.721389e+001	0.000000e+000
-3.714164e+001	0.000000e+000
-3.706940e+001	1.525879e-003
-3.699715e+001	0.000000e+000
-3.692490e+001	0.000000e+000
-3.685266e+001	3.051758e-003
-3.678041e+001	0.000000e+000
-3.670817e+001	0.000000e+000
-3.663593e+001	0.000000e+000
-3.656368e+001	0.000000e+000
-3.649143e+001	0.000000e+000
-3.641919e+001	0.000000e+000
-3.634695e+001	0.000000e+000
-3.627470e+001	0.000000e+000
-3.620245e+001	0.000000e+000
-3.613021e+001	1.525879e-003
-3.605796e+001	0.000000e+000
-3.598571e+001	0.000000e+000
-3.591348e+001	0.000000e+000
-3.584123e+001	0.000000e+000
-3.576898e+001	1.525879e-003
-3.569674e+001	0.000000e+000
-3.562449e+001	0.000000e+000
-3.555225e+001	0.000000e+000
-3.548000e+001	0.000000e+000
-3.540776e+001	0.000000e+000
-3.533551e+001	1.525879e-003
-3.526326e+001	0.000000e+000
-3.519102e+001	0.000000e+000
-3.511877e+001	0.000000e+000
-3.504653e+001	1.525879e-003
-3.497429e+001	0.000000e+000
-3.490204e+001	0.000000e+000
-3.482979e+001	0.000000e+000
-3.475755e+001	0.000000e+000
-3.468530e+001	0.000000e+000
-3.461306e+001	0.000000e+000
-3.454081e+001	1.525879e-003
-3.446857e+001	1.525879e-003
-3.439632e+001	0.000000e+000
-3.432407e+001	0.000000e+000
-3.425183e+001	0.000000e+000
-3.417959e+001	0.000000e+000
-3.410734e+001	0.000000e+000
-3.403510e+001	0.000000e+000
-3.396285e+001	0.000000e+000
-3.389061e+001	0.000000e+000
-3.381836e+001	0.000000e+000
-3.374612e+001	0.000000e+000
-3.367387e+001	1.525879e-003
-3.360162e+001	0.000000e+000
-3.352938e+001	0.000000e+000
-3.345713e+001	3.051758e-003
-3.338489e+001	0.000000e+000
-3.331264e+001	0.000000e+000
-3.324040e+001	1.525879e-003
-3.316815e+001	0.000000e+000
-3.309591e+001	0.000000e+000
-3.302366e+001	1.525879e-003
-3.295142e+001	0.000000e+000
-3.287917e+001	0.000000e+000
-3.280693e+001	0.000000e+000
-3.273468e+001	0.000000e+000
-3.266243e+001	0.000000e+000
-3.259019e+001	0.000000e+000
-3.251794e+001	0.000000e+000
-3.244570e+001	1.525879e-003
-3.237346e+001	1.525879e-003
-3.230121e+001	0.000000e+000
-3.222897e+001	0.000000e+000
-3.215672e+001	0.000000e+000
-3.208448e+001	0.000000e+000
-3.201223e+001	0.000000e+000
-3.193998e+001	0.000000e+000
-3.186774e+001	0.000000e+000
-3.179549e+001	0.000000e+000
-3.172325e+001	0.000000e+000
-3.165100e+001	0.000000e+000
-3.157876e+001	0.000000e+000
-3.150651e+001	1.525879e-003
-3.143427e+001	0.000000e+000
-3.136202e+001	0.000000e+000
-3.128978e+001	0.000000e+000
-3.121753e+001	0.000000e+000
-3.114529e+001	0.000000e+000
-3.107304e+001	0.000000e+000
-3.100079e+001	0.000000e+000
-3.092855e+001	0.000000e+000
-3.085631e+001	0.000000e+000
-3.078406e+001	0.000000e+000
-3.071182e+001	0.000000e+000
-3.063957e+001	1.525879e-003
-3.056732e+001	0.000000e+000
-3.049508e+001	1.525879e-003
-3.042283e+001	0.000000e+000
-3.035059e+001	0.000000e+000
-3.027834e+001	1.525879e-003
-3.020610e+001	0.000000e+000
-3.013385e+001	0.000000e+000
-3.006161e+001	0.000000e+000
-2.998936e+001	0.000000e+000
-2.991712e+001	0.000000e+000
-2.984487e+001	0.000000e+000
-2.977263e+001	0.000000e+000
-2.970038e+001	0.000000e+000
-2.962814e+001	0.000000e+000
-2.955589e+001	0.000000e+000
-2.948365e+001	1.525879e-003
-2.941140e+001	0.000000e+000
-2.933915e+001	0.000000e+000
-2.926691e+001	1.525879e-003
-2.919466e+001	0.000000e+000
-2.912242e+001	0.000000e+000
-2.905018e+001	0.000000e+000
-2.897793e+001	4.577637e-003
-2.890568e+001	0.000000e+000
-2.883344e+001	1.525879e-003
-2.876119e+001	0.000000e+000
-2.868895e+001	0.000000e+000
-2.861670e+001	0.000000e+000
-2.854446e+001	0.000000e+000
-2.847221e+001	0.000000e+000
-2.839997e+001	1.525879e-003
-2.832772e+001	0.000000e+000
-2.825548e+001	0.000000e+000
-2.818323e+001	0.000000e+000
-2.811099e+001	0.000000e+000
-2.803874e+001	0.000000e+000
-2.796650e+001	0.000000e+000
-2.789425e+001	0.000000e+000
-2.782201e+001	1.525879e-003
-2.774976e+001	0.000000e+000
-2.767751e+001	0.000000e+000
-2.760527e+001	0.000000e+000
-2.753302e+001	3.051758e-003
-2.746078e+001	0.000000e+000
-2.738854e+001	0.000000e+000
-2.731629e+001	1.525879e-003
-2.724404e+001	0.000000e+000
-2.717180e+001	0.000000e+000
-2.709955e+001	0.000000e+000
-2.702731e+001	0.000000e+000
-2.695506e+001	0.000000e+000
-2.688282e+001	0.000000e+000
-2.681057e+001	0.000000e+000
-2.673833e+001	0.000000e+000
-2.666608e+001	0.000000e+000
-2.659384e+001	0.000000e+000
-2.652159e+001	0.000000e+000
-2.644935e+001	0.000000e+000
-2.637710e+001	0.000000e+000
-2.630485e+001	0.000000e+000
-2.623261e+001	0.000000e+000
-2.616037e+001	0.000000e+000
-2.608812e+001	0.000000e+000
-2.601587e+001	0.000000e+000
-2.594363e+001	0.000000e+000
-2.587138e+001	0.000000e+000
-2.579914e+001	1.525879e-003
-2.572689e+001	0.000000e+000
-2.565465e+001	0.000000e+000
-2.558240e+001	0.000000e+000
-2.551016e+001	0.000000e+000
-2.543791e+001	0.000000e+000
-2.536567e+001	0.000000e+000
-2.529342e+001	0.000000e+000
-2.522118e+001	0.000000e+000
-2.514893e+001	0.000000e+000
-2.507668e+001	0.000000e+000
-2.500444e+001	0.000000e+000
-2.493220e+001	0.000000e+000
-2.485995e+001	0.000000e+000
-2.478771e+001	0.000000e+000
-2.471546e+001	0.000000e+000
-2.464321e+001	0.000000e+000
-2.457097e+001	0.000000e+000
-2.449872e+001	1.525879e-003
-2.442648e+001	0.000000e+000
-2.435423e+001	0.000000e+000
-2.428199e+001	0.000000e+000
-2.420974e+001	0.000000e+000
-2.413750e+001	0.000000e+000
-2.406525e+001	0.000000e+000
-2.399301e+001	0.000000e+000
-2.392076e+001	0.000000e+000
-2.384852e+001	1.525879e-003
-2.377627e+001	0.000000e+000
-2.370403e+001	0.000000e+000
-2.363178e+001	0.000000e+000
-2.355954e+001	0.000000e+000
-2.348729e+001	0.000000e+000
-2.341504e+001	0.000000e+000
-2.334280e+001	0.000000e+000
-2.327056e+001	0.000000e+000
-2.319831e+001	0.000000e+000
-2.312607e+001	1.525879e-003
-2.305382e+001	0.000000e+000
-2.298157e+001	0.000000e+000
-2.290933e+001	1.525879e-003
-2.283708e+001	0.000000e+000
-2.276484e+001	0.000000e+000
-2.269259e+001	0.000000e+000
-2.262035e+001	0.000000e+000
-2.254810e+001	0.000000e+000
-2.247585e+001	0.000000e+000
-2.240361e+001	0.000000e+000
-2.233137e+001	3.051758e-003
-2.225912e+001	0.000000e+000
-2.218688e+001	0.000000e+000
-2.211463e+001	0.000000e+000
-2.204239e+001	1.525879e-003
-2.197014e+001	0.000000e+000
-2.189790e+001	0.000000e+000
-2.182565e+001	1.525879e-003
-2.175340e+001	0.000000e+000
-2.168116e+001	0.000000e+000
-2.160891e+001	0.000000e+000
-2.153667e+001	0.000000e+000
-2.146443e+001	0.000000e+000
-2.139218e+001	0.000000e+000
-2.131993e+001	0.000000e+000
-2.124769e+001	0.000000e+000
-2.117544e+001	1.525879e-003
-2.110320e+001	0.000000e+000
-2.103095e+001	3.051758e-003
-2.095871e+001	0.000000e+000
-2.088646e+001	0.000000e+000
-2.081421e+001	0.000000e+000
-2.074197e+001	0.000000e+000
-2.066973e+001	0.000000e+000
-2.059748e+001	0.000000e+000
-2.052524e+001	0.000000e+000
-2.045299e+001	1.525879e-003
-2.038074e+001	0.000000e+000
-2.030850e+001	0.000000e+000
-2.023626e+001	0.000000e+000
-2.016401e+001	0.000000e+000
-2.009176e+001	0.000000e+000
-2.001952e+001	0.000000e+000
-1.994727e+001	0.000000e+000
-1.987503e+001	0.000000e+000
-1.980279e+001	0.000000e+000
-1.973054e+001	0.000000e+000
-1.965829e+001	0.000000e+000
-1.958605e+001	0.000000e+000
-1.951380e+001	1.525879e-003
-1.944156e+001	1.525879e-003
-1.936931e+001	1.525879e-003
-1.929707e+001	0.000000e+000
-1.922482e+001	0.000000e+000
-1.915257e+001	0.000000e+000
-1.908033e+001	0.000000e+000
-1.900809e+001	0.000000e+000
-1.893584e+001	0.000000e+000
-1.886360e+001	1.525879e-003
-1.879135e+001	1.525879e-003
-1.871910e+001	0.000000e+000
-1.864686e+001	0.000000e+000
-1.857462e+001	0.000000e+000
-1.850237e+001	1.525879e-003
-1.843012e+001	1.525879e-003
-1.835788e+001	0.000000e+000
-1.828563e+001	0.000000e+000
-1.821339e+001	1.525879e-003
-1.814114e+001	0.000000e+000
-1.806890e+001	0.000000e+000
-1.799665e+001	0.000000e+000
-1.792441e+001	0.000000e+000
-1.785216e+001	0.000000e+000
-1.777991e+001	0.000000e+000
-1.770767e+001	3.051758e-003
-1.763543e+001	0.000000e+000
-1.756318e+001	0.000000e+000
-1.749093e+001	0.000000e+000
-1.741869e+001	0.000000e+000
-1.734645e+001	0.000000e+000
-1.727420e+001	0.000000e+000
-1.720196e+001	0.000000e+000
-1.712971e+001	0.000000e+000
-1.705746e+001	0.000000e+000
-1.698522e+001	0.000000e+000
-1.691297e+001	0.000000e+000
-1.684073e+001	0.000000e+000
-1.676848e+001	0.000000e+000
-1.669624e+001	0.000000e+000
-1.662399e+001	0.000000e+000
-1.655174e+001	1.525879e-003
-1.647950e+001	0.000000e+000
-1.640726e+001	0.000000e+000
-1.633501e+001	0.000000e+000
-1.626277e+001	0.000000e+000
-1.619052e+001	0.000000e+000
-1.611827e+001	0.000000e+000
-1.604603e+001	0.000000e+000
-1.597379e+001	3.051758e-003
-1.590154e+001	0.000000e+000
-1.582929e+001	1.525879e-003
-1.575705e+001	1.525879e-003
-1.568480e+001	0.000000e+000
-1.561256e+001	0.000000e+000
-1.554032e+001	0.000000e+000
-1.546807e+001	3.051758e-003
-1.539582e+001	0.000000e+000
-1.532358e+001	0.000000e+000
-1.525133e+001	0.000000e+000
-1.517909e+001	1.525879e-003
-1.510684e+001	1.525879e-003
-1.503460e+001	0.000000e+000
-1.496235e+001	0.000000e+000
-1.489010e+001	4.577637e-003
-1.481786e+001	4.577637e-003
-1.474562e+001	1.525879e-003
-1.467337e+001	0.000000e+000
-1.460112e+001	0.000000e+000
-1.452888e+001	0.000000e+000
-1.445664e+001	1.525879e-003
-1.438439e+001	1.525879e-003
-1.431215e+001	1.525879e-003
-1.423990e+001	0.000000e+000
-1.416765e+001	1.525879e-003
-1.409540e+001	0.000000e+000
-1.402316e+001	0.000000e+000
-1.395092e+001	0.000000e+000
-1.387867e+001	0.000000e+000
-1.380643e+001	0.000000e+000
-1.373418e+001	1.525879e-003
-1.366193e+001	3.051758e-003
-1.358969e+001	1.525879e-003
-1.351745e+001	0.000000e+000
-1.344520e+001	0.000000e+000
-1.337296e+001	1.525879e-003
-1.330071e+001	1.525879e-003
-1.322846e+001	0.000000e+000
-1.315622e+001	0.000000e+000
-1.308397e+001	1.525879e-003
-1.301173e+001	0.000000e+000
-1.293949e+001	0.000000e+000
-1.286724e+001	0.000000e+000
-1.279499e+001	0.000000e+000
-1.272275e+001	3.051758e-003
-1.265050e+001	1.525879e-003
-1.257826e+001	3.051758e-003
-1.250602e+001	3.051758e-003
-1.243377e+001	0.000000e+000
-1.236152e+001	0.000000e+000
-1.228928e+001	1.525879e-003
-1.221703e+001	3.051758e-003
-1.214478e+001	6.103516e-003
-1.207255e+001	1.525879e-003
-1.200030e+001	4.577637e-003
-1.192805e+001	0.000000e+000
-1.185581e+001	3.051758e-003
-1.178356e+001	1.525879e-003
-1.171131e+001	1.525879e-003
-1.163908e+001	4.577637e-003
-1.156683e+001	4.577637e-003
-1.149458e+001	4.577637e-003
-1.142233e+001	3.051758e-003
-1.135009e+001	6.103516e-003
-1.127784e+001	3.051758e-003
-1.120559e+001	0.000000e+000
-1.113336e+001	0.000000e+000
-1.106111e+001	3.051758e-003
-1.098886e+001	3.051758e-003
-1.091662e+001	9.155273e-003
-1.084437e+001	1.525879e-003
-1.077212e+001	6.103516e-003
-1.069989e+001	6.103516e-003
-1.062764e+001	7.629395e-003
-1.055539e+001	9.155273e-003
-1.048315e+001	9.155273e-003
-1.041090e+001	9.155273e-003
-1.033865e+001	1.220703e-002
-1.026641e+001	1.373291e-002
-1.019417e+001	1.983643e-002
-1.012192e+001	2.593994e-002
-1.004968e+001	2.288818e-002
-9.977429e+000	2.746582e-002
-9.905183e+000	2.746582e-002
-9.832935e+000	3.204346e-002
-9.760689e+000	1.983643e-002
-9.688453e+000	1.678467e-002
-9.616205e+000	1.068115e-002
-9.543959e+000	6.103516e-003
-9.471712e+000	7.629395e-003
-9.399465e+000	6.103516e-003
-9.327218e+000	6.103516e-003
-9.254982e+000	9.155273e-003
-9.182735e+000	1.525879e-003
-9.110488e+000	9.155273e-003
-9.038241e+000	4.577637e-003
-8.965995e+000	4.577637e-003
-8.893747e+000	1.525879e-002
-8.821501e+000	3.051758e-003
-8.749265e+000	6.103516e-003
-8.677017e+000	1.068115e-002
-8.604771e+000	0.000000e+000
-8.532524e+000	6.103516e-003
-8.460277e+000	1.525879e-003
-8.388030e+000	1.525879e-003
-8.315794e+000	7.629395e-003
-8.243547e+000	9.155273e-003
-8.171300e+000	6.103516e-003
-8.099053e+000	4.577637e-003
-8.026807e+000	9.155273e-003
-7.954559e+000	6.103516e-003
-7.882313e+000	7.629395e-003
-7.810077e+000	7.629395e-003
-7.737830e+000	1.220703e-002
-7.665583e+000	1.220703e-002
-7.593336e+000	7.629395e-003
-7.521089e+000	6.103516e-003
-7.448842e+000	4.577637e-003
-7.376606e+000	0.000000e+000
-7.304359e+000	7.629395e-003
-7.232112e+000	3.051758e-003
-7.159865e+000	1.525879e-003
-7.087618e+000	9.155273e-003
-7.015372e+000	9.155273e-003
-6.943125e+000	1.525879e-003
-6.870889e+000	1.525879e-003
-6.798642e+000	7.629395e-003
-6.726395e+000	1.525879e-003
-6.654148e+000	1.525879e-002
-6.581901e+000	7.629395e-003
-6.509654e+000	3.051758e-003
-6.437407e+000	9.155273e-003
-6.365171e+000	6.103516e-003
-6.292924e+000	3.051758e-003
-6.220677e+000	6.103516e-003
-6.148430e+000	1.525879e-003
-6.076184e+000	3.051758e-003
-6.003937e+000	6.103516e-003
-5.931701e+000	4.577637e-003
-5.859454e+000	3.051758e-003
-5.787207e+000	1.373291e-002
-5.714960e+000	3.051758e-003
-5.642713e+000	4.577637e-003
-5.570466e+000	9.155273e-003
-5.498219e+000	0.000000e+000
-5.425983e+000	3.051758e-003
-5.353736e+000	9.155273e-003
-5.281489e+000	6.103516e-003
-5.209242e+000	1.068115e-002
-5.136996e+000	4.577637e-003
-5.064749e+000	1.220703e-002
-4.992513e+000	6.103516e-003
-4.920266e+000	4.577637e-003
-4.848019e+000	6.103516e-003
-4.775772e+000	1.220703e-002
-4.703525e+000	6.103516e-003
-4.631278e+000	7.629395e-003
-4.559031e+000	1.068115e-002
-4.486795e+000	4.577637e-003
-4.414548e+000	6.103516e-003
-4.342301e+000	6.103516e-003
-4.270054e+000	3.051758e-003
-4.197808e+000	9.155273e-003
-4.125561e+000	1.678467e-002
-4.053325e+000	9.155273e-003
-3.981078e+000	1.220703e-002
-3.908831e+000	1.373291e-002
-3.836584e+000	7.629395e-003
-3.764337e+000	4.577637e-003
-3.692090e+000	6.103516e-003
-3.619843e+000	6.103516e-003
-3.547607e+000	6.103516e-003
-3.475360e+000	6.103516e-003
-3.403113e+000	1.068115e-002
-3.330867e+000	6.103516e-003
-3.258620e+000	3.051758e-003
-3.186373e+000	3.051758e-003
-3.114126e+000	1.525879e-003
-3.041890e+000	9.155273e-003
-2.969643e+000	3.051758e-003
-2.897396e+000	4.577637e-003
-2.825149e+000	1.373291e-002
-2.752902e+000	6.103516e-003
-2.680655e+000	9.155273e-003
-2.608419e+000	4.577637e-003
-2.536172e+000	9.155273e-003
-2.463925e+000	1.220703e-002
-2.391679e+000	7.629395e-003
-2.319432e+000	6.103516e-003
-2.247185e+000	3.051758e-003
-2.174938e+000	1.068115e-002
-2.102702e+000	1.068115e-002
-2.030455e+000	1.068115e-002
-1.958208e+000	1.220703e-002
-1.885961e+000	1.220703e-002
-1.813714e+000	7.629395e-003
-1.741467e+000	7.629395e-003
-1.669231e+000	7.629395e-003
-1.596984e+000	3.051758e-003
-1.524737e+000	3.051758e-003
-1.452491e+000	9.155273e-003
-1.380244e+000	1.678467e-002
-1.307997e+000	1.068115e-002
-1.235750e+000	1.373291e-002
-1.163514e+000	1.220703e-002
-1.091267e+000	1.068115e-002
-1.019020e+000	4.577637e-003
-9.467732e-001	7.629395e-003
-8.745263e-001	7.629395e-003
-8.022794e-001	1.068115e-002
-7.300432e-001	9.155273e-003
-6.577964e-001	6.103516e-003
-5.855495e-001	1.525879e-002
-5.133026e-001	9.155273e-003
-4.410557e-001	1.068115e-002
-3.688088e-001	7.629395e-003
-2.965620e-001	1.068115e-002
-2.243258e-001	1.220703e-002
-1.520789e-001	1.831055e-002
-7.983205e-002	1.220703e-002
-7.585171e-003	7.629395e-003
6.466171e-002	1.373291e-002
1.369086e-001	1.525879e-002
2.091447e-001	1.373291e-002
2.813916e-001	6.103516e-003
3.536385e-001	1.068115e-002
4.258854e-001	1.983643e-002
4.981323e-001	7.629395e-003
5.703791e-001	7.629395e-003
6.426260e-001	1.831055e-002
7.148622e-001	1.068115e-002
7.871090e-001	1.068115e-002
8.593559e-001	1.220703e-002
9.316028e-001	1.068115e-002
1.003850e+000	1.068115e-002
1.076097e+000	1.220703e-002
1.148343e+000	9.155273e-003
1.220580e+000	9.155273e-003
1.292827e+000	1.678467e-002
1.365073e+000	1.068115e-002
1.437320e+000	1.373291e-002
1.509567e+000	1.068115e-002
1.581814e+000	1.678467e-002
1.654050e+000	9.155273e-003
1.726297e+000	7.629395e-003
1.798544e+000	1.525879e-002
1.870791e+000	1.678467e-002
1.943038e+000	1.220703e-002
2.015285e+000	7.629395e-003
2.087531e+000	1.831055e-002
2.159768e+000	1.373291e-002
2.232014e+000	9.155273e-003
2.304261e+000	7.629395e-003
2.376508e+000	1.220703e-002
2.448755e+000	7.629395e-003
2.521002e+000	1.068115e-002
2.593238e+000	3.356934e-002
2.665485e+000	9.155273e-003
2.737732e+000	1.373291e-002
2.809979e+000	1.068115e-002
2.882226e+000	1.220703e-002
2.954473e+000	1.220703e-002
3.026719e+000	1.220703e-002
3.098956e+000	9.155273e-003
3.171202e+000	1.831055e-002
3.243449e+000	1.525879e-002
3.315696e+000	1.220703e-002
3.387943e+000	1.983643e-002
3.460190e+000	1.831055e-002
3.532426e+000	7.629395e-003
3.604673e+000	1.373291e-002
3.676920e+000	1.983643e-002
3.749167e+000	2.441406e-002
3.821414e+000	1.068115e-002
3.893661e+000	9.155273e-003
3.965907e+000	7.629395e-003
4.038144e+000	2.136230e-002
4.110390e+000	2.136230e-002
4.182637e+000	1.983643e-002
4.254884e+000	1.678467e-002
4.327131e+000	1.525879e-002
4.399378e+000	1.831055e-002
4.471625e+000	1.831055e-002
4.543861e+000	2.746582e-002
4.616108e+000	1.068115e-002
4.688354e+000	1.220703e-002
4.760602e+000	1.678467e-002
4.832849e+000	1.220703e-002
4.905096e+000	1.068115e-002
4.977332e+000	1.220703e-002
5.049578e+000	7.629395e-003
5.121825e+000	1.525879e-002
5.194072e+000	1.525879e-002
5.266319e+000	2.593994e-002
5.338566e+000	2.136230e-002
5.410813e+000	1.525879e-002
5.483049e+000	2.288818e-002
5.555296e+000	1.525879e-002
5.627542e+000	1.525879e-002
5.699790e+000	1.525879e-002
5.772037e+000	1.983643e-002
5.844283e+000	1.220703e-002
5.916520e+000	4.425049e-002
5.988766e+000	1.831055e-002
6.061013e+000	2.593994e-002
6.133260e+000	3.204346e-002
6.205507e+000	1.373291e-002
6.277754e+000	2.288818e-002
6.350001e+000	1.525879e-002
6.422237e+000	3.509521e-002
6.494484e+000	3.204346e-002
6.566730e+000	3.051758e-002
6.638978e+000	1.831055e-002
6.711225e+000	1.983643e-002
6.783471e+000	3.356934e-002
6.855708e+000	1.983643e-002
6.927954e+000	2.288818e-002
7.000201e+000	1.373291e-002
7.072448e+000	2.288818e-002
7.144695e+000	2.746582e-002
7.216942e+000	3.204346e-002
7.289189e+000	1.983643e-002
7.361425e+000	3.662109e-002
7.433672e+000	2.746582e-002
7.505919e+000	2.899170e-002
7.578166e+000	1.831055e-002
7.650413e+000	3.509521e-002
7.722659e+000	3.509521e-002
7.794896e+000	2.899170e-002
7.867142e+000	2.441406e-002
7.939389e+000	3.509521e-002
8.011636e+000	3.662109e-002
8.083883e+000	2.441406e-002
8.156130e+000	2.441406e-002
8.228376e+000	2.746582e-002
8.300612e+000	2.288818e-002
8.372860e+000	4.272461e-002
8.445107e+000	3.204346e-002
8.517353e+000	2.441406e-002
8.589601e+000	4.272461e-002
8.661847e+000	3.814697e-002
8.734095e+000	3.814697e-002
8.806331e+000	2.899170e-002
8.878577e+000	3.662109e-002
8.950824e+000	3.814697e-002
9.023071e+000	3.967285e-002
9.095318e+000	5.035400e-002
9.167564e+000	3.967285e-002
9.239800e+000	5.035400e-002
9.312048e+000	4.577637e-002
9.384295e+000	3.967285e-002
9.456541e+000	3.967285e-002
9.528789e+000	3.662109e-002
9.601035e+000	3.967285e-002
9.673282e+000	3.814697e-002
9.745519e+000	3.356934e-002
9.817765e+000	6.561279e-002
9.890012e+000	4.577637e-002
9.962259e+000	3.356934e-002
1.003451e+001	5.950928e-002
1.010675e+001	5.035400e-002
1.017899e+001	4.425049e-002
1.025124e+001	5.187988e-002
1.032348e+001	3.509521e-002
1.039573e+001	3.509521e-002
1.046798e+001	6.256104e-002
1.054022e+001	5.340576e-002
1.061247e+001	3.967285e-002
1.068471e+001	5.493164e-002
1.075695e+001	4.882813e-002
1.082920e+001	5.340576e-002
1.090145e+001	6.561279e-002
1.097369e+001	4.577637e-002
1.104594e+001	6.256104e-002
1.111818e+001	6.103516e-002
1.119042e+001	5.187988e-002
1.126267e+001	5.340576e-002
1.133492e+001	6.713867e-002
1.140716e+001	6.561279e-002
1.147941e+001	4.119873e-002
1.155166e+001	5.035400e-002
1.162389e+001	4.425049e-002
1.169614e+001	5.187988e-002
1.176839e+001	5.340576e-002
1.184064e+001	6.256104e-002
1.191288e+001	7.019043e-002
1.198513e+001	5.645752e-002
1.205738e+001	6.561279e-002
1.212961e+001	5.035400e-002
1.220186e+001	6.713867e-002
1.227411e+001	5.340576e-002
1.234635e+001	6.256104e-002
1.241860e+001	6.713867e-002
1.249085e+001	5.340576e-002
1.256308e+001	5.340576e-002
1.263533e+001	7.781982e-002
1.270758e+001	5.493164e-002
1.277982e+001	8.697510e-002
1.285207e+001	7.019043e-002
1.292432e+001	6.256104e-002
1.299656e+001	4.577637e-002
1.306880e+001	8.392334e-002
1.314105e+001	6.866455e-002
1.321329e+001	7.781982e-002
1.328554e+001	6.866455e-002
1.335779e+001	5.950928e-002
1.343003e+001	7.019043e-002
1.350227e+001	6.408691e-002
1.357452e+001	9.155273e-002
1.364676e+001	7.019043e-002
1.371901e+001	9.460449e-002
1.379126e+001	5.798340e-002
1.386350e+001	7.476807e-002
1.393575e+001	8.544922e-002
1.400799e+001	6.561279e-002
1.408023e+001	8.850098e-002
1.415248e+001	8.697510e-002
1.422473e+001	7.476807e-002
1.429698e+001	9.918213e-002
1.436922e+001	8.239746e-002
1.444146e+001	1.174927e-001
1.451371e+001	9.155273e-002
1.458595e+001	8.544922e-002
1.465820e+001	1.129150e-001
1.473045e+001	8.392334e-002
1.480269e+001	9.613037e-002
1.487494e+001	7.019043e-002
1.494718e+001	1.174927e-001
1.501942e+001	1.312256e-001
1.509167e+001	1.037598e-001
1.516392e+001	1.312256e-001
1.523616e+001	9.918213e-002
1.530841e+001	9.460449e-002
1.538065e+001	1.190186e-001
1.545289e+001	1.037598e-001
1.552514e+001	1.251221e-001
1.559739e+001	1.113892e-001
1.566963e+001	1.235962e-001
1.574188e+001	1.083374e-001
1.581413e+001	1.174927e-001
1.588636e+001	1.052856e-001
1.595861e+001	1.495361e-001
1.603086e+001	1.144409e-001
1.610310e+001	1.220703e-001
1.617535e+001	1.235962e-001
1.624760e+001	1.235962e-001
1.631985e+001	1.083374e-001
1.639208e+001	1.266479e-001
1.646433e+001	1.342773e-001
1.653658e+001	1.174927e-001
1.660882e+001	1.174927e-001
1.668107e+001	1.403809e-001
1.675331e+001	1.419067e-001
1.682555e+001	1.464844e-001
1.689780e+001	1.296997e-001
1.697005e+001	1.281738e-001
1.704229e+001	1.281738e-001
1.711454e+001	1.602173e-001
1.718679e+001	1.480103e-001
1.725903e+001	1.296997e-001
1.733127e+001	1.449585e-001
1.740352e+001	1.663208e-001
1.747576e+001	1.525879e-001
1.754801e+001	1.708984e-001
1.762026e+001	1.449585e-001
1.769250e+001	1.663208e-001
1.776474e+001	1.525879e-001
1.783699e+001	1.678467e-001
1.790923e+001	1.602173e-001
1.798148e+001	1.770020e-001
1.805373e+001	1.739502e-001
1.812597e+001	1.403809e-001
1.819822e+001	2.151489e-001
1.827046e+001	1.998901e-001
1.834270e+001	1.647949e-001
1.841495e+001	1.647949e-001
1.848720e+001	1.907349e-001
1.855944e+001	1.846313e-001
1.863169e+001	1.953125e-001
1.870393e+001	1.922607e-001
1.877617e+001	1.770020e-001
1.884842e+001	1.770020e-001
1.892067e+001	2.044678e-001
1.899291e+001	2.059937e-001
1.906516e+001	1.968384e-001
1.913741e+001	1.785278e-001
1.920964e+001	2.166748e-001
1.928189e+001	2.395630e-001
1.935414e+001	2.029419e-001
1.942639e+001	1.968384e-001
1.949863e+001	2.349854e-001
1.957088e+001	1.953125e-001
1.964313e+001	1.922607e-001
1.971536e+001	2.243042e-001
1.978761e+001	2.334595e-001
1.985986e+001	2.059937e-001
1.993210e+001	2.990723e-001
2.000435e+001	2.380371e-001
2.007660e+001	2.243042e-001
2.014883e+001	2.288818e-001
2.022108e+001	2.532959e-001
2.029333e+001	2.410889e-001
2.036557e+001	2.670288e-001
2.043782e+001	3.021240e-001
2.051007e+001	2.166748e-001
2.058231e+001	2.670288e-001
2.065455e+001	2.639771e-001
2.072680e+001	2.471924e-001
2.079904e+001	2.410889e-001
2.087129e+001	3.219604e-001
2.094354e+001	2.502441e-001
2.101579e+001	2.471924e-001
2.108802e+001	2.944946e-001
2.116027e+001	2.838135e-001
2.123252e+001	3.173828e-001
2.130476e+001	2.563477e-001
2.137701e+001	3.143311e-001
2.144925e+001	3.005981e-001
2.152150e+001	3.356934e-001
2.159374e+001	2.883911e-001
2.166599e+001	3.341675e-001
2.173823e+001	3.158569e-001
2.181048e+001	2.670288e-001
2.188273e+001	3.677368e-001
2.195497e+001	3.341675e-001
2.202721e+001	3.402710e-001
2.209945e+001	3.265381e-001
2.217170e+001	3.326416e-001
2.224395e+001	3.616333e-001
2.231620e+001	3.585815e-001
2.238844e+001	3.509521e-001
2.246069e+001	3.860474e-001
2.253293e+001	4.226685e-001
2.260517e+001	3.662109e-001
2.267742e+001	4.074097e-001
2.274967e+001	3.814697e-001
2.282191e+001	4.135132e-001
2.289416e+001	3.845215e-001
2.296641e+001	3.738403e-001
2.303864e+001	4.089355e-001
2.311089e+001	4.135132e-001
2.318314e+001	4.013062e-001
2.325538e+001	4.669189e-001
2.332763e+001	4.516602e-001
2.339988e+001	3.967285e-001
2.347211e+001	4.318237e-001
2.354436e+001	4.867554e-001
2.361661e+001	4.577637e-001
2.368885e+001	4.486084e-001
2.376110e+001	4.959106e-001
2.383335e+001	4.150391e-001
2.390560e+001	4.501343e-001
2.397783e+001	4.898071e-001
2.405008e+001	4.348755e-001
2.412233e+001	4.837036e-001
2.419457e+001	4.531860e-001
2.426682e+001	5.249023e-001
2.433907e+001	5.203247e-001
2.441130e+001	5.157471e-001
2.448355e+001	5.096436e-001
2.455580e+001	5.432129e-001
2.462804e+001	5.096436e-001
2.470029e+001	5.691528e-001
2.477254e+001	5.920410e-001
2.484478e+001	4.989624e-001
2.491702e+001	5.233765e-001
2.498927e+001	5.386353e-001
2.506151e+001	4.974365e-001
2.513376e+001	5.325317e-001
2.520601e+001	5.722046e-001
2.527825e+001	5.722046e-001
2.535049e+001	5.355835e-001
2.542274e+001	5.340576e-001
2.549498e+001	5.737305e-001
2.556723e+001	6.393433e-001
2.563948e+001	6.439209e-001
2.571173e+001	5.813599e-001
2.578397e+001	6.164551e-001
2.585621e+001	6.484985e-001
2.592846e+001	5.523682e-001
2.600070e+001	5.767822e-001
2.607295e+001	5.416870e-001
2.614520e+001	6.805420e-001
2.621744e+001	6.607056e-001
2.628968e+001	5.889893e-001
2.636193e+001	5.905151e-001
2.643417e+001	6.011963e-001
2.650642e+001	5.889893e-001
2.657866e+001	6.423950e-001
2.665091e+001	5.935669e-001
2.672316e+001	5.935669e-001
2.679539e+001	6.515503e-001
2.686764e+001	6.149292e-001
2.693989e+001	6.134033e-001
2.701214e+001	6.805420e-001
2.708438e+001	7.034302e-001
2.715663e+001	6.317139e-001
2.722888e+001	6.240845e-001
2.730111e+001	5.828857e-001
2.737336e+001	6.317139e-001
2.744561e+001	5.950928e-001
2.751785e+001	5.859375e-001
2.759010e+001	6.362915e-001
2.766235e+001	6.439209e-001
2.773458e+001	6.179810e-001
2.780683e+001	6.515503e-001
2.787908e+001	5.844116e-001
2.795132e+001	5.599976e-001
2.802357e+001	6.744385e-001
2.809582e+001	5.508423e-001
2.816806e+001	5.340576e-001
2.824030e+001	6.484985e-001
2.831255e+001	5.874634e-001
2.838479e+001	5.615234e-001
2.845704e+001	5.615234e-001
2.852929e+001	6.393433e-001
2.860154e+001	5.187988e-001
2.867377e+001	5.706787e-001
2.874602e+001	5.096436e-001
2.881827e+001	5.584717e-001
2.889051e+001	5.035400e-001
2.896276e+001	6.042480e-001
2.903501e+001	4.928589e-001
2.910725e+001	5.538940e-001
2.917949e+001	5.523682e-001
2.925174e+001	4.867554e-001
2.932398e+001	5.142212e-001
2.939623e+001	5.081177e-001
2.946848e+001	5.203247e-001
2.954072e+001	5.310059e-001
2.961296e+001	5.157471e-001
2.968521e+001	4.409790e-001
2.975745e+001	4.898071e-001
2.982970e+001	4.440308e-001
2.990195e+001	4.501343e-001
2.997419e+001	4.577637e-001
3.004644e+001	4.409790e-001
3.011868e+001	4.425049e-001
3.019092e+001	4.241943e-001
3.026317e+001	4.074097e-001
3.033542e+001	4.196167e-001
3.040767e+001	4.547119e-001
3.047991e+001	3.662109e-001
3.055216e+001	3.952026e-001
3.062440e+001	3.555298e-001
3.069664e+001	3.494263e-001
3.076889e+001	3.189087e-001
3.084114e+001	3.387451e-001
3.091338e+001	3.524780e-001
3.098563e+001	3.646851e-001
3.105787e+001	3.402710e-001
3.113011e+001	3.173828e-001
3.120236e+001	3.021240e-001
3.127460e+001	2.990723e-001
3.134685e+001	3.219604e-001
3.141910e+001	2.899170e-001
3.149135e+001	2.944946e-001
3.156358e+001	2.517700e-001
3.163583e+001	2.563477e-001
3.170808e+001	2.441406e-001
3.178032e+001	2.593994e-001
3.185257e+001	2.548218e-001
3.192482e+001	2.319336e-001
3.199705e+001	2.136230e-001
3.206930e+001	2.105713e-001
3.214155e+001	2.334595e-001
3.221379e+001	2.075195e-001
3.228604e+001	1.617432e-001
3.235829e+001	1.968384e-001
3.243053e+001	1.739502e-001
3.250277e+001	1.708984e-001
3.257502e+001	1.693726e-001
3.264726e+001	1.724243e-001
3.271951e+001	1.510620e-001
3.279176e+001	1.831055e-001
3.286401e+001	1.373291e-001
3.293624e+001	1.083374e-001
3.300849e+001	1.388550e-001
3.308073e+001	1.296997e-001
3.315298e+001	1.403809e-001
3.322523e+001	1.129150e-001
3.329747e+001	1.220703e-001
3.336972e+001	8.392334e-002
3.344196e+001	7.934570e-002
3.351421e+001	8.392334e-002
3.358645e+001	8.239746e-002
3.365870e+001	8.544922e-002
3.373095e+001	1.052856e-001
3.380319e+001	7.476807e-002
3.387544e+001	4.730225e-002
3.394768e+001	6.713867e-002
3.401992e+001	5.798340e-002
3.409217e+001	6.103516e-002
3.416442e+001	5.340576e-002
3.423666e+001	5.035400e-002
3.430891e+001	3.356934e-002
3.438115e+001	3.967285e-002
3.445339e+001	1.831055e-002
3.452564e+001	3.509521e-002
3.459789e+001	2.899170e-002
3.467014e+001	3.509521e-002
3.474238e+001	3.509521e-002
3.481463e+001	2.288818e-002
3.488686e+001	2.441406e-002
3.495911e+001	2.746582e-002
3.503136e+001	1.068115e-002
3.510360e+001	1.678467e-002
3.517585e+001	4.577637e-003
3.524810e+001	1.525879e-002
3.532034e+001	1.068115e-002
3.539258e+001	1.678467e-002
3.546483e+001	7.629395e-003
3.553708e+001	7.629395e-003
3.560932e+001	1.373291e-002
3.568157e+001	7.629395e-003
3.575381e+001	4.577637e-003
3.582605e+001	4.577637e-003
3.589830e+001	7.629395e-003
3.597055e+001	1.525879e-003
3.604279e+001	9.155273e-003
3.611504e+001	6.103516e-003
3.618729e+001	3.051758e-003
3.625952e+001	1.525879e-003
3.633177e+001	1.525879e-003
3.640401e+001	0.000000e+000
3.647626e+001	0.000000e+000
3.654851e+001	4.577637e-003
3.662076e+001	0.000000e+000
3.669300e+001	3.051758e-003
3.676524e+001	4.577637e-003
3.683749e+001	0.000000e+000
3.690973e+001	0.000000e+000
3.698198e+001	3.051758e-003
3.705423e+001	1.525879e-003
3.712647e+001	0.000000e+000
3.719871e+001	1.525879e-003
3.727096e+001	1.525879e-003
3.734320e+001	0.000000e+000
3.741545e+001	0.000000e+000
3.748770e+001	0.000000e+000
3.755994e+001	0.000000e+000
3.763219e+001	0.000000e+000
3.770443e+001	0.000000e+000
3.777668e+001	0.000000e+000
3.784892e+001	0.000000e+000
3.792117e+001	0.000000e+000
3.799342e+001	0.000000e+000
3.806566e+001	0.000000e+000
3.813791e+001	0.000000e+000
3.821014e+001	0.000000e+000
3.828239e+001	0.000000e+000
3.835464e+001	0.000000e+000
3.842689e+001	0.000000e+000
3.849913e+001	0.000000e+000
3.857138e+001	0.000000e+000
3.864362e+001	0.000000e+000
3.871586e+001	0.000000e+000
3.878811e+001	0.000000e+000
3.886036e+001	0.000000e+000
3.893260e+001	0.000000e+000
3.900485e+001	0.000000e+000
3.907710e+001	1.525879e-003
3.914933e+001	0.000000e+000
3.922158e+001	0.000000e+000
3.929383e+001	0.000000e+000
3.936607e+001	0.000000e+000
3.943832e+001	0.000000e+000
3.951057e+001	0.000000e+000
[truncated: 50 more rows]
