# Supplementary material for: Open-source micro-tensile testers via additive manufacturing for the mechanical characterization of thin films and papers
Source: PLoS One. 2018 May 29;13(5):e0197999. doi: 10.1371/journal.pone.0197999 (PMC5973562; doi:10.1371/journal.pone.0197999)
Supplement: S1 Data — (ZIP) [file pone.0197999.s002.zip › SI2_Data/Demonstration Problem 1/Exp1 Results/Area1 Phase/Area1_2-5turns.txt]

-1.657845e+002	0.000000e+000
-9.750767e+001	1.525879e-003
-9.744096e+001	0.000000e+000
-9.737424e+001	0.000000e+000
-9.730753e+001	0.000000e+000
-9.724084e+001	0.000000e+000
-9.717413e+001	0.000000e+000
-9.710741e+001	0.000000e+000
-9.704070e+001	0.000000e+000
-9.697399e+001	0.000000e+000
-9.690728e+001	0.000000e+000
-9.684058e+001	0.000000e+000
-9.677387e+001	0.000000e+000
-9.670716e+001	0.000000e+000
-9.664045e+001	0.000000e+000
-9.657374e+001	0.000000e+000
-9.650703e+001	0.000000e+000
-9.644032e+001	0.000000e+000
-9.637361e+001	0.000000e+000
-9.630690e+001	0.000000e+000
-9.624020e+001	0.000000e+000
-9.617348e+001	0.000000e+000
-9.610677e+001	0.000000e+000
-9.604007e+001	0.000000e+000
-9.597336e+001	0.000000e+000
-9.590665e+001	0.000000e+000
-9.583994e+001	0.000000e+000
-9.577322e+001	0.000000e+000
-9.570652e+001	0.000000e+000
-9.563981e+001	1.525879e-003
-9.557310e+001	0.000000e+000
-9.550639e+001	0.000000e+000
-9.543968e+001	0.000000e+000
-9.537297e+001	0.000000e+000
-9.530626e+001	0.000000e+000
-9.523955e+001	0.000000e+000
-9.517285e+001	0.000000e+000
-9.510614e+001	0.000000e+000
-9.503943e+001	0.000000e+000
-9.497272e+001	0.000000e+000
-9.490601e+001	0.000000e+000
-9.483929e+001	0.000000e+000
-9.477260e+001	0.000000e+000
-9.470589e+001	0.000000e+000
-9.463918e+001	0.000000e+000
-9.457246e+001	0.000000e+000
-9.450575e+001	0.000000e+000
-9.443904e+001	0.000000e+000
-9.437234e+001	0.000000e+000
-9.430563e+001	0.000000e+000
-9.423892e+001	0.000000e+000
-9.417221e+001	0.000000e+000
-9.410550e+001	0.000000e+000
-9.403879e+001	0.000000e+000
-9.397208e+001	0.000000e+000
-9.390537e+001	0.000000e+000
-9.383867e+001	0.000000e+000
-9.377196e+001	0.000000e+000
-9.370525e+001	0.000000e+000
-9.363853e+001	0.000000e+000
-9.357182e+001	0.000000e+000
-9.350512e+001	0.000000e+000
-9.343841e+001	0.000000e+000
-9.337170e+001	0.000000e+000
-9.330499e+001	0.000000e+000
-9.323828e+001	0.000000e+000
-9.317157e+001	0.000000e+000
-9.310487e+001	0.000000e+000
-9.303815e+001	0.000000e+000
-9.297144e+001	0.000000e+000
-9.290473e+001	0.000000e+000
-9.283802e+001	0.000000e+000
-9.277131e+001	0.000000e+000
-9.270461e+001	0.000000e+000
-9.263790e+001	0.000000e+000
-9.257119e+001	0.000000e+000
-9.250448e+001	0.000000e+000
-9.243777e+001	0.000000e+000
-9.237106e+001	0.000000e+000
-9.230434e+001	0.000000e+000
-9.223765e+001	0.000000e+000
-9.217094e+001	0.000000e+000
-9.210423e+001	0.000000e+000
-9.203751e+001	0.000000e+000
-9.197080e+001	0.000000e+000
-9.190409e+001	0.000000e+000
-9.183739e+001	0.000000e+000
-9.177068e+001	0.000000e+000
-9.170397e+001	0.000000e+000
-9.163726e+001	0.000000e+000
-9.157055e+001	0.000000e+000
-9.150384e+001	0.000000e+000
-9.143713e+001	0.000000e+000
-9.137043e+001	0.000000e+000
-9.130372e+001	1.525879e-003
-9.123701e+001	0.000000e+000
-9.117030e+001	0.000000e+000
-9.110358e+001	0.000000e+000
-9.103688e+001	0.000000e+000
-9.097017e+001	0.000000e+000
-9.090347e+001	0.000000e+000
-9.083675e+001	0.000000e+000
-9.077004e+001	0.000000e+000
-9.070333e+001	0.000000e+000
-9.063662e+001	0.000000e+000
-9.056992e+001	0.000000e+000
-9.050320e+001	0.000000e+000
-9.043649e+001	0.000000e+000
-9.036978e+001	0.000000e+000
-9.030308e+001	0.000000e+000
-9.023637e+001	0.000000e+000
-9.016966e+001	0.000000e+000
-9.010295e+001	0.000000e+000
-9.003624e+001	0.000000e+000
-8.996953e+001	0.000000e+000
-8.990282e+001	0.000000e+000
-8.983611e+001	0.000000e+000
-8.976940e+001	0.000000e+000
-8.970269e+001	0.000000e+000
-8.963599e+001	0.000000e+000
-8.956927e+001	0.000000e+000
-8.950256e+001	0.000000e+000
-8.943586e+001	0.000000e+000
-8.936915e+001	0.000000e+000
-8.930244e+001	0.000000e+000
-8.923573e+001	0.000000e+000
-8.916902e+001	0.000000e+000
-8.910231e+001	0.000000e+000
-8.903560e+001	0.000000e+000
-8.896889e+001	0.000000e+000
-8.890218e+001	0.000000e+000
-8.883548e+001	0.000000e+000
-8.876877e+001	0.000000e+000
-8.870206e+001	0.000000e+000
-8.863535e+001	0.000000e+000
-8.856864e+001	0.000000e+000
-8.850193e+001	0.000000e+000
-8.843522e+001	0.000000e+000
-8.836852e+001	0.000000e+000
-8.830180e+001	0.000000e+000
-8.823509e+001	0.000000e+000
-8.816839e+001	0.000000e+000
-8.810168e+001	0.000000e+000
-8.803497e+001	0.000000e+000
-8.796825e+001	0.000000e+000
-8.790155e+001	1.525879e-003
-8.783484e+001	0.000000e+000
-8.776813e+001	1.525879e-003
-8.770142e+001	0.000000e+000
-8.763471e+001	0.000000e+000
-8.756800e+001	0.000000e+000
-8.750129e+001	0.000000e+000
-8.743458e+001	0.000000e+000
-8.736787e+001	0.000000e+000
-8.730116e+001	0.000000e+000
-8.723445e+001	0.000000e+000
-8.716775e+001	0.000000e+000
-8.710104e+001	0.000000e+000
-8.703432e+001	0.000000e+000
-8.696761e+001	0.000000e+000
-8.690091e+001	0.000000e+000
-8.683420e+001	0.000000e+000
-8.676749e+001	0.000000e+000
-8.670078e+001	0.000000e+000
-8.663407e+001	0.000000e+000
-8.656736e+001	0.000000e+000
-8.650066e+001	0.000000e+000
-8.643394e+001	0.000000e+000
-8.636723e+001	0.000000e+000
-8.630053e+001	0.000000e+000
-8.623382e+001	0.000000e+000
-8.616711e+001	0.000000e+000
-8.610040e+001	0.000000e+000
-8.603369e+001	0.000000e+000
-8.596698e+001	0.000000e+000
-8.590028e+001	0.000000e+000
-8.583356e+001	0.000000e+000
-8.576685e+001	0.000000e+000
-8.570014e+001	0.000000e+000
-8.563344e+001	0.000000e+000
-8.556673e+001	1.525879e-003
-8.550002e+001	0.000000e+000
-8.543331e+001	0.000000e+000
-8.536660e+001	0.000000e+000
-8.529989e+001	0.000000e+000
-8.523318e+001	0.000000e+000
-8.516647e+001	0.000000e+000
-8.509976e+001	0.000000e+000
-8.503305e+001	0.000000e+000
-8.496635e+001	0.000000e+000
-8.489964e+001	0.000000e+000
-8.483292e+001	0.000000e+000
-8.476621e+001	0.000000e+000
-8.469950e+001	0.000000e+000
-8.463280e+001	0.000000e+000
-8.456609e+001	0.000000e+000
-8.449937e+001	0.000000e+000
-8.443266e+001	0.000000e+000
-8.436596e+001	0.000000e+000
-8.429925e+001	0.000000e+000
-8.423254e+001	0.000000e+000
-8.416583e+001	0.000000e+000
-8.409912e+001	1.525879e-003
-8.403241e+001	0.000000e+000
-8.396571e+001	0.000000e+000
-8.389899e+001	0.000000e+000
-8.383229e+001	0.000000e+000
-8.376558e+001	0.000000e+000
-8.369887e+001	0.000000e+000
-8.363216e+001	0.000000e+000
-8.356545e+001	0.000000e+000
-8.349874e+001	0.000000e+000
-8.343204e+001	0.000000e+000
-8.336533e+001	0.000000e+000
-8.329861e+001	0.000000e+000
-8.323190e+001	0.000000e+000
-8.316520e+001	0.000000e+000
-8.309849e+001	0.000000e+000
-8.303178e+001	0.000000e+000
-8.296507e+001	0.000000e+000
-8.289836e+001	0.000000e+000
-8.283165e+001	0.000000e+000
-8.276494e+001	0.000000e+000
-8.269823e+001	0.000000e+000
-8.263152e+001	0.000000e+000
-8.256481e+001	0.000000e+000
-8.249811e+001	0.000000e+000
-8.243140e+001	0.000000e+000
-8.236469e+001	0.000000e+000
-8.229797e+001	0.000000e+000
-8.223127e+001	0.000000e+000
-8.216456e+001	0.000000e+000
-8.209785e+001	0.000000e+000
-8.203114e+001	0.000000e+000
-8.196443e+001	0.000000e+000
-8.189772e+001	0.000000e+000
-8.183101e+001	0.000000e+000
-8.176430e+001	0.000000e+000
-8.169759e+001	0.000000e+000
-8.163088e+001	0.000000e+000
-8.156417e+001	0.000000e+000
-8.149747e+001	0.000000e+000
-8.143076e+001	0.000000e+000
-8.136404e+001	0.000000e+000
-8.129734e+001	0.000000e+000
-8.123063e+001	0.000000e+000
-8.116392e+001	0.000000e+000
-8.109721e+001	1.525879e-003
-8.103050e+001	0.000000e+000
-8.096379e+001	0.000000e+000
-8.089709e+001	0.000000e+000
-8.083038e+001	0.000000e+000
-8.076366e+001	1.525879e-003
-8.069695e+001	0.000000e+000
-8.063025e+001	0.000000e+000
-8.056354e+001	0.000000e+000
-8.049683e+001	0.000000e+000
-8.043012e+001	0.000000e+000
-8.036341e+001	1.525879e-003
-8.029670e+001	0.000000e+000
-8.023000e+001	0.000000e+000
-8.016328e+001	0.000000e+000
-8.009657e+001	0.000000e+000
-8.002987e+001	0.000000e+000
-7.996316e+001	0.000000e+000
-7.989645e+001	0.000000e+000
-7.982973e+001	0.000000e+000
-7.976303e+001	0.000000e+000
-7.969632e+001	0.000000e+000
-7.962961e+001	1.525879e-003
-7.956290e+001	0.000000e+000
-7.949619e+001	0.000000e+000
-7.942948e+001	0.000000e+000
-7.936277e+001	0.000000e+000
-7.929607e+001	0.000000e+000
-7.922935e+001	0.000000e+000
-7.916264e+001	0.000000e+000
-7.909593e+001	0.000000e+000
-7.902923e+001	0.000000e+000
-7.896252e+001	0.000000e+000
-7.889581e+001	0.000000e+000
-7.882910e+001	0.000000e+000
-7.876239e+001	0.000000e+000
-7.869568e+001	0.000000e+000
-7.862897e+001	0.000000e+000
-7.856226e+001	0.000000e+000
-7.849555e+001	0.000000e+000
-7.842884e+001	0.000000e+000
-7.836214e+001	0.000000e+000
-7.829543e+001	0.000000e+000
-7.822871e+001	0.000000e+000
-7.816200e+001	0.000000e+000
-7.809530e+001	0.000000e+000
-7.802859e+001	0.000000e+000
-7.796188e+001	0.000000e+000
-7.789517e+001	0.000000e+000
-7.782846e+001	0.000000e+000
-7.776175e+001	0.000000e+000
-7.769505e+001	0.000000e+000
-7.762833e+001	0.000000e+000
-7.756163e+001	0.000000e+000
-7.749492e+001	1.525879e-003
-7.742821e+001	0.000000e+000
-7.736150e+001	0.000000e+000
-7.729479e+001	0.000000e+000
-7.722808e+001	0.000000e+000
-7.716138e+001	0.000000e+000
-7.709467e+001	0.000000e+000
-7.702795e+001	0.000000e+000
-7.696124e+001	0.000000e+000
-7.689454e+001	0.000000e+000
-7.682783e+001	0.000000e+000
-7.676112e+001	0.000000e+000
-7.669440e+001	0.000000e+000
-7.662769e+001	0.000000e+000
-7.656099e+001	0.000000e+000
-7.649428e+001	0.000000e+000
-7.642757e+001	1.525879e-003
-7.636086e+001	0.000000e+000
-7.629415e+001	0.000000e+000
-7.622744e+001	0.000000e+000
-7.616073e+001	1.525879e-003
-7.609402e+001	0.000000e+000
-7.602731e+001	0.000000e+000
-7.596060e+001	0.000000e+000
-7.589390e+001	0.000000e+000
-7.582719e+001	0.000000e+000
-7.576048e+001	0.000000e+000
-7.569376e+001	0.000000e+000
-7.562706e+001	0.000000e+000
-7.556035e+001	0.000000e+000
-7.549364e+001	0.000000e+000
-7.542693e+001	0.000000e+000
-7.536022e+001	0.000000e+000
-7.529351e+001	0.000000e+000
-7.522681e+001	0.000000e+000
-7.516010e+001	0.000000e+000
-7.509338e+001	0.000000e+000
-7.502668e+001	0.000000e+000
-7.495997e+001	0.000000e+000
-7.489326e+001	0.000000e+000
-7.482655e+001	0.000000e+000
-7.475984e+001	0.000000e+000
-7.469313e+001	1.525879e-003
-7.462643e+001	0.000000e+000
-7.455972e+001	0.000000e+000
-7.449300e+001	0.000000e+000
-7.442629e+001	0.000000e+000
-7.435959e+001	0.000000e+000
-7.429288e+001	0.000000e+000
-7.422617e+001	0.000000e+000
-7.415946e+001	0.000000e+000
-7.409275e+001	0.000000e+000
-7.402604e+001	0.000000e+000
-7.395933e+001	0.000000e+000
-7.389262e+001	0.000000e+000
-7.382591e+001	0.000000e+000
-7.375920e+001	0.000000e+000
-7.369249e+001	0.000000e+000
-7.362579e+001	0.000000e+000
-7.355907e+001	0.000000e+000
-7.349236e+001	0.000000e+000
-7.342566e+001	0.000000e+000
-7.335895e+001	0.000000e+000
-7.329224e+001	0.000000e+000
-7.322552e+001	0.000000e+000
-7.315881e+001	0.000000e+000
-7.309211e+001	0.000000e+000
-7.302540e+001	0.000000e+000
-7.295869e+001	0.000000e+000
-7.289198e+001	0.000000e+000
-7.282527e+001	0.000000e+000
-7.275856e+001	0.000000e+000
-7.269186e+001	0.000000e+000
-7.262514e+001	1.525879e-003
-7.255844e+001	0.000000e+000
-7.249173e+001	1.525879e-003
-7.242502e+001	0.000000e+000
-7.235831e+001	0.000000e+000
-7.229160e+001	0.000000e+000
-7.222489e+001	1.525879e-003
-7.215819e+001	0.000000e+000
-7.209148e+001	0.000000e+000
-7.202477e+001	0.000000e+000
-7.195805e+001	0.000000e+000
-7.189134e+001	0.000000e+000
-7.182464e+001	0.000000e+000
-7.175793e+001	0.000000e+000
-7.169122e+001	0.000000e+000
-7.162451e+001	0.000000e+000
-7.155780e+001	0.000000e+000
-7.149109e+001	0.000000e+000
-7.142439e+001	0.000000e+000
-7.135767e+001	0.000000e+000
-7.129096e+001	0.000000e+000
-7.122426e+001	0.000000e+000
-7.115755e+001	1.525879e-003
-7.109084e+001	0.000000e+000
-7.102412e+001	0.000000e+000
-7.095742e+001	0.000000e+000
-7.089071e+001	0.000000e+000
-7.082400e+001	0.000000e+000
-7.075729e+001	0.000000e+000
-7.069057e+001	0.000000e+000
-7.062387e+001	0.000000e+000
-7.055716e+001	0.000000e+000
-7.049046e+001	0.000000e+000
-7.042374e+001	0.000000e+000
-7.035703e+001	0.000000e+000
-7.029032e+001	0.000000e+000
-7.022361e+001	0.000000e+000
-7.015691e+001	1.525879e-003
-7.009019e+001	0.000000e+000
-7.002349e+001	0.000000e+000
-6.995678e+001	0.000000e+000
-6.989007e+001	0.000000e+000
-6.982336e+001	0.000000e+000
-6.975665e+001	0.000000e+000
-6.968994e+001	0.000000e+000
-6.962324e+001	0.000000e+000
-6.955653e+001	0.000000e+000
-6.948981e+001	0.000000e+000
-6.942310e+001	0.000000e+000
-6.935640e+001	0.000000e+000
-6.928969e+001	0.000000e+000
-6.922298e+001	0.000000e+000
-6.915627e+001	0.000000e+000
-6.908956e+001	0.000000e+000
-6.902285e+001	0.000000e+000
-6.895614e+001	0.000000e+000
-6.888943e+001	0.000000e+000
-6.882273e+001	0.000000e+000
-6.875602e+001	0.000000e+000
-6.868931e+001	0.000000e+000
-6.862260e+001	0.000000e+000
-6.855589e+001	0.000000e+000
-6.848918e+001	0.000000e+000
-6.842247e+001	0.000000e+000
-6.835576e+001	0.000000e+000
-6.828905e+001	0.000000e+000
-6.822234e+001	0.000000e+000
-6.815563e+001	0.000000e+000
-6.808892e+001	0.000000e+000
-6.802221e+001	0.000000e+000
-6.795551e+001	0.000000e+000
-6.788879e+001	0.000000e+000
-6.782208e+001	1.525879e-003
-6.775537e+001	0.000000e+000
-6.768867e+001	0.000000e+000
-6.762196e+001	0.000000e+000
-6.755525e+001	0.000000e+000
-6.748854e+001	0.000000e+000
-6.742183e+001	0.000000e+000
-6.735512e+001	0.000000e+000
-6.728841e+001	0.000000e+000
-6.722170e+001	0.000000e+000
-6.715500e+001	0.000000e+000
-6.708829e+001	0.000000e+000
-6.702158e+001	0.000000e+000
-6.695486e+001	0.000000e+000
-6.688815e+001	0.000000e+000
-6.682145e+001	0.000000e+000
-6.675474e+001	0.000000e+000
-6.668803e+001	0.000000e+000
-6.662132e+001	0.000000e+000
-6.655461e+001	0.000000e+000
-6.648790e+001	0.000000e+000
-6.642120e+001	0.000000e+000
-6.635448e+001	0.000000e+000
-6.628778e+001	0.000000e+000
-6.622107e+001	0.000000e+000
-6.615436e+001	0.000000e+000
-6.608765e+001	1.525879e-003
-6.602094e+001	0.000000e+000
-6.595423e+001	0.000000e+000
-6.588752e+001	0.000000e+000
-6.582082e+001	0.000000e+000
-6.575410e+001	0.000000e+000
-6.568739e+001	0.000000e+000
-6.562068e+001	0.000000e+000
-6.555398e+001	0.000000e+000
-6.548727e+001	0.000000e+000
-6.542056e+001	0.000000e+000
-6.535384e+001	0.000000e+000
-6.528714e+001	0.000000e+000
-6.522043e+001	0.000000e+000
-6.515372e+001	0.000000e+000
-6.508701e+001	0.000000e+000
-6.502030e+001	1.525879e-003
-6.495359e+001	0.000000e+000
-6.488688e+001	0.000000e+000
-6.482017e+001	0.000000e+000
-6.475346e+001	0.000000e+000
-6.468675e+001	0.000000e+000
-6.462005e+001	0.000000e+000
-6.455334e+001	0.000000e+000
-6.448663e+001	0.000000e+000
-6.441991e+001	0.000000e+000
-6.435320e+001	0.000000e+000
-6.428650e+001	0.000000e+000
-6.421980e+001	0.000000e+000
-6.415308e+001	0.000000e+000
-6.408637e+001	0.000000e+000
-6.401966e+001	0.000000e+000
-6.395295e+001	0.000000e+000
-6.388625e+001	0.000000e+000
-6.381954e+001	0.000000e+000
-6.375283e+001	0.000000e+000
-6.368612e+001	0.000000e+000
-6.361941e+001	0.000000e+000
-6.355270e+001	0.000000e+000
-6.348599e+001	0.000000e+000
-6.341928e+001	0.000000e+000
-6.335257e+001	0.000000e+000
-6.328586e+001	0.000000e+000
-6.321915e+001	0.000000e+000
-6.315244e+001	0.000000e+000
-6.308574e+001	0.000000e+000
-6.301902e+001	0.000000e+000
-6.295232e+001	0.000000e+000
-6.288561e+001	0.000000e+000
-6.281890e+001	1.525879e-003
-6.275219e+001	0.000000e+000
-6.268547e+001	0.000000e+000
-6.261877e+001	0.000000e+000
-6.255207e+001	0.000000e+000
-6.248536e+001	0.000000e+000
-6.241864e+001	0.000000e+000
-6.235193e+001	0.000000e+000
-6.228522e+001	0.000000e+000
-6.221852e+001	0.000000e+000
-6.215181e+001	0.000000e+000
-6.208510e+001	0.000000e+000
-6.201839e+001	0.000000e+000
-6.195168e+001	0.000000e+000
-6.188497e+001	1.525879e-003
-6.181826e+001	0.000000e+000
-6.175155e+001	0.000000e+000
-6.168484e+001	0.000000e+000
-6.161813e+001	0.000000e+000
-6.155142e+001	0.000000e+000
-6.148471e+001	0.000000e+000
-6.141801e+001	0.000000e+000
-6.135130e+001	1.525879e-003
-6.128459e+001	0.000000e+000
-6.121788e+001	0.000000e+000
-6.115117e+001	0.000000e+000
-6.108446e+001	0.000000e+000
-6.101775e+001	0.000000e+000
-6.095104e+001	0.000000e+000
-6.088433e+001	0.000000e+000
-6.081762e+001	0.000000e+000
-6.075092e+001	1.525879e-003
-6.068420e+001	0.000000e+000
-6.061749e+001	0.000000e+000
-6.055079e+001	0.000000e+000
-6.048408e+001	0.000000e+000
-6.041737e+001	0.000000e+000
-6.035066e+001	1.525879e-003
-6.028395e+001	0.000000e+000
-6.021724e+001	0.000000e+000
-6.015053e+001	0.000000e+000
-6.008382e+001	0.000000e+000
-6.001712e+001	0.000000e+000
-5.995041e+001	0.000000e+000
-5.988369e+001	0.000000e+000
-5.981698e+001	0.000000e+000
-5.975027e+001	0.000000e+000
-5.968357e+001	0.000000e+000
-5.961686e+001	0.000000e+000
-5.955015e+001	0.000000e+000
-5.948344e+001	0.000000e+000
-5.941673e+001	0.000000e+000
-5.935002e+001	0.000000e+000
-5.928331e+001	0.000000e+000
-5.921661e+001	0.000000e+000
-5.914989e+001	0.000000e+000
-5.908318e+001	0.000000e+000
-5.901648e+001	0.000000e+000
-5.894976e+001	0.000000e+000
-5.888306e+001	0.000000e+000
-5.881635e+001	1.525879e-003
-5.874964e+001	1.525879e-003
-5.868293e+001	0.000000e+000
-5.861622e+001	0.000000e+000
-5.854951e+001	0.000000e+000
-5.848280e+001	0.000000e+000
-5.841609e+001	0.000000e+000
-5.834939e+001	1.525879e-003
-5.828268e+001	0.000000e+000
-5.821597e+001	0.000000e+000
-5.814925e+001	0.000000e+000
-5.808254e+001	0.000000e+000
-5.801584e+001	0.000000e+000
-5.794913e+001	0.000000e+000
-5.788242e+001	0.000000e+000
-5.781571e+001	0.000000e+000
-5.774900e+001	0.000000e+000
-5.768229e+001	0.000000e+000
-5.761558e+001	0.000000e+000
-5.754888e+001	0.000000e+000
-5.748217e+001	0.000000e+000
-5.741545e+001	0.000000e+000
-5.734874e+001	1.525879e-003
-5.728203e+001	1.525879e-003
-5.721533e+001	0.000000e+000
-5.714862e+001	0.000000e+000
-5.708191e+001	1.525879e-003
-5.701520e+001	0.000000e+000
-5.694849e+001	0.000000e+000
-5.688178e+001	0.000000e+000
-5.681507e+001	0.000000e+000
-5.674836e+001	0.000000e+000
-5.668166e+001	1.525879e-003
-5.661495e+001	0.000000e+000
-5.654824e+001	0.000000e+000
-5.648153e+001	0.000000e+000
-5.641481e+001	0.000000e+000
-5.634811e+001	0.000000e+000
-5.628140e+001	0.000000e+000
-5.621469e+001	0.000000e+000
-5.614798e+001	0.000000e+000
-5.608127e+001	0.000000e+000
-5.601456e+001	0.000000e+000
-5.594785e+001	0.000000e+000
-5.588115e+001	1.525879e-003
-5.581444e+001	0.000000e+000
-5.574773e+001	0.000000e+000
-5.568102e+001	0.000000e+000
-5.561430e+001	0.000000e+000
-5.554760e+001	0.000000e+000
-5.548089e+001	0.000000e+000
-5.541418e+001	0.000000e+000
-5.534747e+001	0.000000e+000
-5.528076e+001	0.000000e+000
-5.521405e+001	0.000000e+000
-5.514735e+001	0.000000e+000
-5.508064e+001	0.000000e+000
-5.501393e+001	0.000000e+000
-5.494722e+001	0.000000e+000
-5.488050e+001	0.000000e+000
-5.481380e+001	0.000000e+000
-5.474709e+001	0.000000e+000
-5.468038e+001	0.000000e+000
-5.461367e+001	0.000000e+000
-5.454696e+001	0.000000e+000
-5.448025e+001	0.000000e+000
-5.441354e+001	0.000000e+000
-5.434683e+001	0.000000e+000
-5.428012e+001	0.000000e+000
-5.421341e+001	0.000000e+000
-5.414671e+001	0.000000e+000
-5.408000e+001	0.000000e+000
-5.401329e+001	0.000000e+000
-5.394658e+001	0.000000e+000
-5.387987e+001	0.000000e+000
-5.381316e+001	1.525879e-003
-5.374645e+001	1.525879e-003
-5.367974e+001	0.000000e+000
-5.361303e+001	0.000000e+000
-5.354632e+001	0.000000e+000
-5.347961e+001	0.000000e+000
-5.341290e+001	0.000000e+000
-5.334620e+001	0.000000e+000
-5.327949e+001	0.000000e+000
-5.321278e+001	0.000000e+000
-5.314606e+001	0.000000e+000
-5.307936e+001	0.000000e+000
-5.301265e+001	0.000000e+000
-5.294595e+001	0.000000e+000
-5.287923e+001	0.000000e+000
-5.281252e+001	0.000000e+000
-5.274581e+001	0.000000e+000
-5.267910e+001	0.000000e+000
-5.261240e+001	0.000000e+000
-5.254568e+001	0.000000e+000
-5.247898e+001	0.000000e+000
-5.241227e+001	0.000000e+000
-5.234556e+001	0.000000e+000
-5.227885e+001	1.525879e-003
-5.221214e+001	0.000000e+000
-5.214543e+001	0.000000e+000
-5.207872e+001	0.000000e+000
-5.201201e+001	0.000000e+000
-5.194530e+001	0.000000e+000
-5.187859e+001	0.000000e+000
-5.181189e+001	0.000000e+000
-5.174517e+001	0.000000e+000
-5.167846e+001	0.000000e+000
-5.161176e+001	0.000000e+000
-5.154505e+001	0.000000e+000
-5.147834e+001	0.000000e+000
-5.141163e+001	0.000000e+000
-5.134492e+001	0.000000e+000
-5.127821e+001	0.000000e+000
-5.121151e+001	0.000000e+000
-5.114479e+001	0.000000e+000
-5.107808e+001	0.000000e+000
-5.101138e+001	0.000000e+000
-5.094467e+001	0.000000e+000
-5.087796e+001	0.000000e+000
-5.081125e+001	1.525879e-003
-5.074454e+001	0.000000e+000
-5.067783e+001	0.000000e+000
-5.061112e+001	1.525879e-003
-5.054441e+001	1.525879e-003
-5.047770e+001	0.000000e+000
-5.041099e+001	0.000000e+000
-5.034428e+001	0.000000e+000
-5.027757e+001	0.000000e+000
-5.021086e+001	0.000000e+000
-5.014416e+001	0.000000e+000
-5.007745e+001	1.525879e-003
-5.001073e+001	0.000000e+000
-4.994403e+001	0.000000e+000
-4.987732e+001	0.000000e+000
-4.981061e+001	0.000000e+000
-4.974390e+001	0.000000e+000
-4.967719e+001	0.000000e+000
-4.961048e+001	0.000000e+000
-4.954377e+001	0.000000e+000
-4.947707e+001	0.000000e+000
-4.941035e+001	3.051758e-003
-4.934365e+001	0.000000e+000
-4.927694e+001	0.000000e+000
-4.921022e+001	0.000000e+000
-4.914352e+001	0.000000e+000
-4.907681e+001	0.000000e+000
-4.901010e+001	0.000000e+000
-4.894339e+001	0.000000e+000
-4.887668e+001	0.000000e+000
-4.880997e+001	0.000000e+000
-4.874326e+001	0.000000e+000
-4.867656e+001	0.000000e+000
-4.860984e+001	0.000000e+000
-4.854313e+001	0.000000e+000
-4.847643e+001	0.000000e+000
-4.840972e+001	0.000000e+000
-4.834301e+001	0.000000e+000
-4.827630e+001	0.000000e+000
-4.820959e+001	0.000000e+000
-4.814288e+001	0.000000e+000
-4.807617e+001	0.000000e+000
-4.800946e+001	0.000000e+000
-4.794275e+001	1.525879e-003
-4.787605e+001	0.000000e+000
-4.780933e+001	0.000000e+000
-4.774262e+001	0.000000e+000
-4.767592e+001	0.000000e+000
-4.760921e+001	0.000000e+000
-4.754250e+001	0.000000e+000
-4.747579e+001	0.000000e+000
-4.740908e+001	0.000000e+000
-4.734237e+001	0.000000e+000
-4.727566e+001	0.000000e+000
-4.720895e+001	0.000000e+000
-4.714224e+001	0.000000e+000
-4.707553e+001	0.000000e+000
-4.700883e+001	0.000000e+000
-4.694212e+001	0.000000e+000
-4.687540e+001	0.000000e+000
-4.680870e+001	0.000000e+000
-4.674199e+001	0.000000e+000
-4.667528e+001	1.525879e-003
-4.660857e+001	0.000000e+000
-4.654186e+001	0.000000e+000
-4.647515e+001	0.000000e+000
-4.640844e+001	0.000000e+000
-4.634173e+001	0.000000e+000
-4.627502e+001	0.000000e+000
-4.620832e+001	0.000000e+000
-4.614161e+001	0.000000e+000
-4.607489e+001	0.000000e+000
-4.600819e+001	0.000000e+000
-4.594148e+001	0.000000e+000
-4.587477e+001	0.000000e+000
-4.580806e+001	0.000000e+000
-4.574135e+001	1.525879e-003
-4.567464e+001	1.525879e-003
-4.560793e+001	0.000000e+000
-4.554123e+001	0.000000e+000
-4.547451e+001	0.000000e+000
-4.540780e+001	0.000000e+000
-4.534109e+001	0.000000e+000
-4.527439e+001	1.525879e-003
-4.520768e+001	0.000000e+000
-4.514097e+001	0.000000e+000
-4.507426e+001	0.000000e+000
-4.500755e+001	0.000000e+000
-4.494084e+001	0.000000e+000
-4.487413e+001	0.000000e+000
-4.480742e+001	0.000000e+000
-4.474072e+001	0.000000e+000
-4.467400e+001	0.000000e+000
-4.460729e+001	0.000000e+000
-4.454059e+001	0.000000e+000
-4.447388e+001	0.000000e+000
-4.440717e+001	0.000000e+000
-4.434046e+001	0.000000e+000
-4.427375e+001	0.000000e+000
-4.420704e+001	0.000000e+000
-4.414033e+001	0.000000e+000
-4.407362e+001	0.000000e+000
-4.400691e+001	0.000000e+000
-4.394020e+001	0.000000e+000
-4.387349e+001	0.000000e+000
-4.380679e+001	0.000000e+000
-4.374007e+001	0.000000e+000
-4.367337e+001	0.000000e+000
-4.360666e+001	0.000000e+000
-4.353995e+001	0.000000e+000
-4.347324e+001	0.000000e+000
-4.340653e+001	0.000000e+000
-4.333982e+001	0.000000e+000
-4.327311e+001	0.000000e+000
-4.320640e+001	0.000000e+000
-4.313969e+001	0.000000e+000
-4.307299e+001	0.000000e+000
-4.300628e+001	0.000000e+000
-4.293956e+001	1.525879e-003
-4.287286e+001	0.000000e+000
-4.280615e+001	0.000000e+000
-4.273944e+001	0.000000e+000
-4.267273e+001	1.525879e-003
-4.260602e+001	0.000000e+000
-4.253931e+001	0.000000e+000
-4.247260e+001	0.000000e+000
-4.240589e+001	0.000000e+000
-4.233918e+001	0.000000e+000
-4.227247e+001	0.000000e+000
-4.220576e+001	0.000000e+000
-4.213905e+001	0.000000e+000
-4.207234e+001	1.525879e-003
-4.200564e+001	0.000000e+000
-4.193893e+001	0.000000e+000
-4.187222e+001	0.000000e+000
-4.180551e+001	0.000000e+000
-4.173880e+001	0.000000e+000
-4.167209e+001	0.000000e+000
-4.160538e+001	0.000000e+000
-4.153867e+001	0.000000e+000
-4.147196e+001	0.000000e+000
-4.140526e+001	0.000000e+000
-4.133855e+001	0.000000e+000
-4.127184e+001	0.000000e+000
-4.120513e+001	0.000000e+000
-4.113842e+001	0.000000e+000
-4.107171e+001	0.000000e+000
-4.100500e+001	0.000000e+000
-4.093829e+001	0.000000e+000
-4.087158e+001	0.000000e+000
-4.080487e+001	0.000000e+000
-4.073816e+001	0.000000e+000
-4.067145e+001	0.000000e+000
-4.060474e+001	0.000000e+000
-4.053804e+001	0.000000e+000
-4.047132e+001	0.000000e+000
-4.040461e+001	0.000000e+000
-4.033791e+001	1.525879e-003
-4.027120e+001	0.000000e+000
-4.020449e+001	0.000000e+000
-4.013778e+001	0.000000e+000
-4.007107e+001	0.000000e+000
-4.000436e+001	1.525879e-003
-3.993765e+001	1.525879e-003
-3.987094e+001	1.525879e-003
-3.980423e+001	0.000000e+000
-3.973753e+001	0.000000e+000
-3.967081e+001	0.000000e+000
-3.960411e+001	0.000000e+000
-3.953740e+001	1.525879e-003
-3.947069e+001	0.000000e+000
-3.940398e+001	0.000000e+000
-3.933727e+001	0.000000e+000
-3.927056e+001	0.000000e+000
-3.920385e+001	0.000000e+000
-3.913714e+001	0.000000e+000
-3.907043e+001	0.000000e+000
-3.900372e+001	0.000000e+000
-3.893701e+001	0.000000e+000
-3.887031e+001	0.000000e+000
-3.880360e+001	0.000000e+000
-3.873689e+001	0.000000e+000
-3.867018e+001	0.000000e+000
-3.860347e+001	0.000000e+000
-3.853676e+001	0.000000e+000
-3.847005e+001	0.000000e+000
-3.840334e+001	0.000000e+000
-3.833663e+001	0.000000e+000
-3.826992e+001	0.000000e+000
-3.820321e+001	0.000000e+000
-3.813651e+001	0.000000e+000
-3.806980e+001	0.000000e+000
-3.800309e+001	0.000000e+000
-3.793637e+001	0.000000e+000
-3.786967e+001	0.000000e+000
-3.780296e+001	0.000000e+000
-3.773625e+001	0.000000e+000
-3.766954e+001	0.000000e+000
-3.760283e+001	0.000000e+000
-3.753612e+001	1.525879e-003
-3.746941e+001	0.000000e+000
-3.740271e+001	0.000000e+000
-3.733599e+001	0.000000e+000
-3.726928e+001	0.000000e+000
-3.720258e+001	0.000000e+000
-3.713587e+001	0.000000e+000
-3.706916e+001	0.000000e+000
-3.700245e+001	0.000000e+000
-3.693574e+001	0.000000e+000
-3.686903e+001	1.525879e-003
-3.680232e+001	0.000000e+000
-3.673561e+001	0.000000e+000
-3.666890e+001	0.000000e+000
-3.660220e+001	0.000000e+000
-3.653548e+001	0.000000e+000
-3.646877e+001	0.000000e+000
-3.640207e+001	0.000000e+000
-3.633536e+001	1.525879e-003
-3.626865e+001	0.000000e+000
-3.620193e+001	0.000000e+000
-3.613523e+001	0.000000e+000
-3.606852e+001	0.000000e+000
-3.600181e+001	1.525879e-003
-3.593510e+001	0.000000e+000
-3.586839e+001	1.525879e-003
-3.580168e+001	0.000000e+000
-3.573498e+001	3.051758e-003
-3.566827e+001	0.000000e+000
-3.560155e+001	1.525879e-003
-3.553485e+001	0.000000e+000
-3.546814e+001	0.000000e+000
-3.540143e+001	0.000000e+000
-3.533472e+001	0.000000e+000
-3.526801e+001	0.000000e+000
-3.520130e+001	0.000000e+000
-3.513459e+001	0.000000e+000
-3.506788e+001	0.000000e+000
-3.500117e+001	0.000000e+000
-3.493447e+001	0.000000e+000
-3.486776e+001	1.525879e-003
-3.480104e+001	0.000000e+000
-3.473433e+001	0.000000e+000
-3.466763e+001	0.000000e+000
-3.460092e+001	0.000000e+000
-3.453421e+001	0.000000e+000
-3.446750e+001	0.000000e+000
-3.440079e+001	0.000000e+000
-3.433408e+001	0.000000e+000
-3.426738e+001	0.000000e+000
-3.420066e+001	1.525879e-003
-3.413395e+001	0.000000e+000
-3.406725e+001	0.000000e+000
-3.400053e+001	0.000000e+000
-3.393383e+001	0.000000e+000
-3.386712e+001	0.000000e+000
-3.380041e+001	0.000000e+000
-3.373370e+001	0.000000e+000
-3.366699e+001	0.000000e+000
-3.360028e+001	1.525879e-003
-3.353357e+001	0.000000e+000
-3.346687e+001	0.000000e+000
-3.340015e+001	0.000000e+000
-3.333344e+001	0.000000e+000
-3.326674e+001	0.000000e+000
-3.320003e+001	0.000000e+000
-3.313332e+001	0.000000e+000
-3.306660e+001	0.000000e+000
-3.299990e+001	0.000000e+000
-3.293319e+001	0.000000e+000
-3.286648e+001	0.000000e+000
-3.279977e+001	0.000000e+000
-3.273306e+001	0.000000e+000
-3.266635e+001	1.525879e-003
-3.259964e+001	0.000000e+000
-3.253293e+001	0.000000e+000
-3.246622e+001	0.000000e+000
-3.239952e+001	0.000000e+000
-3.233281e+001	0.000000e+000
-3.226609e+001	0.000000e+000
-3.219939e+001	0.000000e+000
-3.213268e+001	0.000000e+000
-3.206597e+001	0.000000e+000
-3.199926e+001	0.000000e+000
-3.193255e+001	0.000000e+000
-3.186584e+001	0.000000e+000
-3.179914e+001	0.000000e+000
-3.173243e+001	0.000000e+000
-3.166571e+001	0.000000e+000
-3.159901e+001	0.000000e+000
-3.153230e+001	0.000000e+000
-3.146559e+001	0.000000e+000
-3.139888e+001	0.000000e+000
-3.133217e+001	0.000000e+000
-3.126546e+001	0.000000e+000
-3.119875e+001	0.000000e+000
-3.113204e+001	0.000000e+000
-3.106533e+001	0.000000e+000
-3.099862e+001	0.000000e+000
-3.093192e+001	0.000000e+000
-3.086521e+001	1.525879e-003
-3.079849e+001	0.000000e+000
-3.073179e+001	3.051758e-003
-3.066508e+001	0.000000e+000
-3.059837e+001	0.000000e+000
-3.053166e+001	1.525879e-003
-3.046495e+001	0.000000e+000
-3.039824e+001	0.000000e+000
-3.033153e+001	0.000000e+000
-3.026482e+001	0.000000e+000
-3.019811e+001	0.000000e+000
-3.013141e+001	0.000000e+000
-3.006470e+001	0.000000e+000
-2.999798e+001	0.000000e+000
-2.993127e+001	0.000000e+000
-2.986457e+001	0.000000e+000
-2.979786e+001	0.000000e+000
-2.973115e+001	0.000000e+000
-2.966444e+001	1.525879e-003
-2.959773e+001	0.000000e+000
-2.953102e+001	0.000000e+000
-2.946431e+001	1.525879e-003
-2.939760e+001	0.000000e+000
-2.933089e+001	0.000000e+000
-2.926419e+001	0.000000e+000
-2.919748e+001	0.000000e+000
-2.913076e+001	0.000000e+000
-2.906406e+001	0.000000e+000
-2.899735e+001	0.000000e+000
-2.893064e+001	0.000000e+000
-2.886393e+001	0.000000e+000
-2.879722e+001	0.000000e+000
-2.873051e+001	0.000000e+000
-2.866381e+001	0.000000e+000
-2.859709e+001	0.000000e+000
-2.853038e+001	0.000000e+000
-2.846368e+001	0.000000e+000
-2.839697e+001	0.000000e+000
-2.833026e+001	0.000000e+000
-2.826354e+001	0.000000e+000
-2.819684e+001	0.000000e+000
-2.813013e+001	0.000000e+000
-2.806342e+001	0.000000e+000
-2.799671e+001	0.000000e+000
-2.793000e+001	0.000000e+000
-2.786329e+001	0.000000e+000
-2.779659e+001	0.000000e+000
-2.772987e+001	0.000000e+000
-2.766316e+001	0.000000e+000
-2.759646e+001	0.000000e+000
-2.752975e+001	0.000000e+000
-2.746304e+001	0.000000e+000
-2.739633e+001	0.000000e+000
-2.732962e+001	0.000000e+000
-2.726291e+001	0.000000e+000
-2.719620e+001	0.000000e+000
-2.712949e+001	0.000000e+000
-2.706278e+001	0.000000e+000
-2.699607e+001	1.525879e-003
-2.692937e+001	0.000000e+000
-2.686265e+001	1.525879e-003
-2.679594e+001	0.000000e+000
-2.672924e+001	0.000000e+000
-2.666253e+001	0.000000e+000
-2.659582e+001	0.000000e+000
-2.652911e+001	0.000000e+000
-2.646240e+001	1.525879e-003
-2.639569e+001	0.000000e+000
-2.632898e+001	0.000000e+000
-2.626227e+001	0.000000e+000
-2.619556e+001	1.525879e-003
-2.612885e+001	0.000000e+000
-2.606215e+001	0.000000e+000
-2.599543e+001	0.000000e+000
-2.592873e+001	1.525879e-003
-2.586202e+001	0.000000e+000
-2.579531e+001	0.000000e+000
-2.572860e+001	0.000000e+000
-2.566189e+001	0.000000e+000
-2.559518e+001	0.000000e+000
-2.552847e+001	0.000000e+000
-2.546176e+001	0.000000e+000
-2.539505e+001	0.000000e+000
-2.532835e+001	0.000000e+000
-2.526163e+001	0.000000e+000
-2.519493e+001	0.000000e+000
-2.512821e+001	0.000000e+000
-2.506151e+001	0.000000e+000
-2.499480e+001	0.000000e+000
-2.492809e+001	0.000000e+000
-2.486138e+001	0.000000e+000
-2.479467e+001	0.000000e+000
-2.472796e+001	0.000000e+000
-2.466125e+001	0.000000e+000
-2.459454e+001	0.000000e+000
-2.452783e+001	0.000000e+000
-2.446113e+001	0.000000e+000
-2.439441e+001	0.000000e+000
-2.432771e+001	0.000000e+000
-2.426100e+001	0.000000e+000
-2.419429e+001	0.000000e+000
-2.412758e+001	0.000000e+000
-2.406087e+001	0.000000e+000
-2.399416e+001	1.525879e-003
-2.392745e+001	0.000000e+000
-2.386074e+001	0.000000e+000
-2.379403e+001	0.000000e+000
-2.372732e+001	1.525879e-003
-2.366062e+001	0.000000e+000
-2.359391e+001	0.000000e+000
-2.352719e+001	0.000000e+000
-2.346048e+001	0.000000e+000
-2.339378e+001	0.000000e+000
-2.332707e+001	0.000000e+000
-2.326036e+001	0.000000e+000
-2.319365e+001	0.000000e+000
-2.312694e+001	0.000000e+000
-2.306023e+001	1.525879e-003
-2.299352e+001	0.000000e+000
-2.292681e+001	0.000000e+000
-2.286010e+001	0.000000e+000
-2.279340e+001	0.000000e+000
-2.272669e+001	1.525879e-003
-2.265998e+001	0.000000e+000
-2.259327e+001	0.000000e+000
-2.252656e+001	0.000000e+000
-2.245985e+001	0.000000e+000
-2.239314e+001	0.000000e+000
-2.232643e+001	0.000000e+000
-2.225972e+001	0.000000e+000
-2.219302e+001	0.000000e+000
-2.212630e+001	0.000000e+000
-2.205959e+001	0.000000e+000
-2.199288e+001	0.000000e+000
-2.192618e+001	0.000000e+000
-2.185947e+001	0.000000e+000
-2.179276e+001	0.000000e+000
-2.172605e+001	0.000000e+000
-2.165934e+001	0.000000e+000
-2.159263e+001	0.000000e+000
-2.152592e+001	0.000000e+000
-2.145921e+001	0.000000e+000
-2.139250e+001	0.000000e+000
-2.132579e+001	0.000000e+000
-2.125908e+001	1.525879e-003
-2.119237e+001	0.000000e+000
-2.112567e+001	0.000000e+000
-2.105896e+001	0.000000e+000
-2.099225e+001	0.000000e+000
-2.092554e+001	0.000000e+000
-2.085883e+001	0.000000e+000
-2.079212e+001	0.000000e+000
-2.072541e+001	0.000000e+000
-2.065870e+001	0.000000e+000
-2.059199e+001	0.000000e+000
-2.052529e+001	0.000000e+000
-2.045857e+001	0.000000e+000
-2.039186e+001	0.000000e+000
-2.032515e+001	0.000000e+000
-2.025845e+001	1.525879e-003
-2.019174e+001	0.000000e+000
-2.012503e+001	1.525879e-003
-2.005832e+001	0.000000e+000
-1.999161e+001	0.000000e+000
-1.992490e+001	1.525879e-003
-1.985819e+001	0.000000e+000
-1.979148e+001	0.000000e+000
-1.972477e+001	0.000000e+000
-1.965807e+001	0.000000e+000
-1.959135e+001	0.000000e+000
-1.952464e+001	1.525879e-003
-1.945794e+001	0.000000e+000
-1.939123e+001	0.000000e+000
-1.932452e+001	3.051758e-003
-1.925781e+001	0.000000e+000
-1.919110e+001	0.000000e+000
-1.912439e+001	0.000000e+000
-1.905768e+001	0.000000e+000
-1.899097e+001	0.000000e+000
-1.892426e+001	3.051758e-003
-1.885755e+001	1.525879e-003
-1.879085e+001	0.000000e+000
-1.872413e+001	0.000000e+000
-1.865742e+001	0.000000e+000
-1.859072e+001	0.000000e+000
-1.852401e+001	0.000000e+000
-1.845730e+001	0.000000e+000
-1.839059e+001	0.000000e+000
-1.832388e+001	0.000000e+000
-1.825717e+001	0.000000e+000
-1.819046e+001	0.000000e+000
-1.812375e+001	0.000000e+000
-1.805704e+001	0.000000e+000
-1.799034e+001	0.000000e+000
-1.792363e+001	0.000000e+000
-1.785691e+001	0.000000e+000
-1.779021e+001	0.000000e+000
-1.772350e+001	1.525879e-003
-1.765679e+001	0.000000e+000
-1.759008e+001	0.000000e+000
-1.752337e+001	0.000000e+000
-1.745666e+001	0.000000e+000
-1.738996e+001	0.000000e+000
-1.732324e+001	0.000000e+000
-1.725653e+001	0.000000e+000
-1.718982e+001	0.000000e+000
-1.712312e+001	0.000000e+000
-1.705641e+001	0.000000e+000
-1.698969e+001	0.000000e+000
-1.692299e+001	0.000000e+000
-1.685628e+001	0.000000e+000
-1.678957e+001	0.000000e+000
-1.672286e+001	0.000000e+000
-1.665615e+001	0.000000e+000
-1.658944e+001	0.000000e+000
-1.652274e+001	1.525879e-003
-1.645602e+001	0.000000e+000
-1.638931e+001	0.000000e+000
-1.632261e+001	0.000000e+000
-1.625590e+001	0.000000e+000
-1.618919e+001	0.000000e+000
-1.612248e+001	0.000000e+000
-1.605577e+001	0.000000e+000
-1.598906e+001	0.000000e+000
-1.592235e+001	0.000000e+000
-1.585564e+001	1.525879e-003
-1.578893e+001	1.525879e-003
-1.572223e+001	1.525879e-003
-1.565551e+001	0.000000e+000
-1.558880e+001	0.000000e+000
-1.552209e+001	0.000000e+000
-1.545539e+001	0.000000e+000
-1.538868e+001	0.000000e+000
-1.532197e+001	0.000000e+000
-1.525526e+001	0.000000e+000
-1.518855e+001	0.000000e+000
-1.512184e+001	0.000000e+000
-1.505513e+001	0.000000e+000
-1.498842e+001	0.000000e+000
-1.492171e+001	0.000000e+000
-1.485501e+001	0.000000e+000
-1.478829e+001	0.000000e+000
-1.472158e+001	3.051758e-003
-1.465488e+001	0.000000e+000
-1.458817e+001	1.525879e-003
-1.452146e+001	0.000000e+000
-1.445475e+001	0.000000e+000
-1.438804e+001	0.000000e+000
-1.432133e+001	1.525879e-003
-1.425462e+001	0.000000e+000
-1.418791e+001	1.525879e-003
-1.412120e+001	0.000000e+000
-1.405449e+001	0.000000e+000
-1.398779e+001	0.000000e+000
-1.392107e+001	0.000000e+000
-1.385436e+001	1.525879e-003
-1.378766e+001	1.525879e-003
-1.372095e+001	3.051758e-003
-1.365424e+001	1.525879e-003
-1.358753e+001	0.000000e+000
-1.352082e+001	0.000000e+000
-1.345411e+001	0.000000e+000
-1.338740e+001	1.525879e-003
-1.332069e+001	0.000000e+000
-1.325398e+001	3.051758e-003
-1.318728e+001	1.525879e-003
-1.312057e+001	0.000000e+000
-1.305385e+001	0.000000e+000
-1.298715e+001	3.051758e-003
-1.292044e+001	3.051758e-003
-1.285373e+001	0.000000e+000
-1.278702e+001	0.000000e+000
-1.272031e+001	9.155273e-003
-1.265360e+001	0.000000e+000
-1.258689e+001	4.577637e-003
-1.252018e+001	1.525879e-003
-1.245347e+001	0.000000e+000
-1.238676e+001	0.000000e+000
-1.232006e+001	1.525879e-003
-1.225335e+001	1.525879e-003
-1.218664e+001	0.000000e+000
-1.211993e+001	0.000000e+000
-1.205322e+001	1.525879e-003
-1.198651e+001	1.525879e-003
-1.191980e+001	0.000000e+000
-1.185309e+001	1.525879e-003
-1.178638e+001	1.525879e-003
-1.171967e+001	6.103516e-003
-1.165296e+001	0.000000e+000
-1.158625e+001	3.051758e-003
-1.151955e+001	1.525879e-003
-1.145284e+001	6.103516e-003
-1.138613e+001	1.525879e-003
-1.131942e+001	0.000000e+000
-1.125271e+001	3.051758e-003
-1.118600e+001	3.051758e-003
-1.111929e+001	1.525879e-003
-1.105258e+001	4.577637e-003
-1.098587e+001	3.051758e-003
-1.091916e+001	4.577637e-003
-1.085245e+001	7.629395e-003
-1.078574e+001	6.103516e-003
-1.071903e+001	3.051758e-003
-1.065233e+001	1.525879e-003
-1.058562e+001	6.103516e-003
-1.051891e+001	3.051758e-003
-1.045220e+001	9.155273e-003
-1.038549e+001	1.525879e-003
-1.031878e+001	1.068115e-002
-1.025207e+001	6.103516e-003
-1.018536e+001	3.051758e-003
-1.011865e+001	7.629395e-003
-1.005195e+001	3.051758e-003
-9.985234e+000	3.051758e-003
-9.918524e+000	7.629395e-003
-9.851818e+000	0.000000e+000
-9.785107e+000	3.051758e-003
-9.718396e+000	1.525879e-002
-9.651690e+000	1.373291e-002
-9.584980e+000	1.373291e-002
-9.518269e+000	2.899170e-002
-9.451564e+000	2.441406e-002
-9.384852e+000	3.051758e-002
-9.318142e+000	2.746582e-002
-9.251431e+000	2.441406e-002
-9.184725e+000	1.678467e-002
-9.118014e+000	7.629395e-003
-9.051304e+000	1.983643e-002
-8.984598e+000	1.831055e-002
-8.917887e+000	1.220703e-002
-8.851176e+000	1.068115e-002
-8.784471e+000	1.068115e-002
-8.717760e+000	1.220703e-002
-8.651049e+000	1.068115e-002
-8.584343e+000	1.068115e-002
-8.517632e+000	1.831055e-002
-8.450922e+000	1.068115e-002
-8.384216e+000	6.103516e-003
-8.317505e+000	1.220703e-002
-8.250794e+000	1.068115e-002
-8.184089e+000	1.373291e-002
-8.117378e+000	6.103516e-003
-8.050667e+000	1.373291e-002
-7.983962e+000	3.051758e-003
-7.917251e+000	7.629395e-003
-7.850540e+000	6.103516e-003
-7.783834e+000	6.103516e-003
-7.717124e+000	1.831055e-002
-7.650413e+000	1.373291e-002
-7.583702e+000	9.155273e-003
-7.516996e+000	4.577637e-003
-7.450291e+000	3.051758e-003
-7.383580e+000	7.629395e-003
-7.316869e+000	9.155273e-003
-7.250158e+000	7.629395e-003
-7.183447e+000	6.103516e-003
-7.116736e+000	1.525879e-002
-7.050036e+000	1.068115e-002
-6.983325e+000	7.629395e-003
-6.916614e+000	7.629395e-003
-6.849903e+000	4.577637e-003
-6.783192e+000	6.103516e-003
-6.716482e+000	6.103516e-003
-6.649771e+000	7.629395e-003
-6.583070e+000	6.103516e-003
-6.516359e+000	7.629395e-003
-6.449649e+000	7.629395e-003
-6.382938e+000	1.525879e-002
-6.316227e+000	1.220703e-002
-6.249516e+000	1.525879e-003
-6.182816e+000	6.103516e-003
-6.116105e+000	4.577637e-003
-6.049394e+000	7.629395e-003
-5.982683e+000	9.155273e-003
-5.915972e+000	6.103516e-003
-5.849261e+000	1.373291e-002
-5.782561e+000	1.220703e-002
-5.715850e+000	4.577637e-003
-5.649139e+000	9.155273e-003
-5.582428e+000	0.000000e+000
-5.515718e+000	1.220703e-002
-5.449007e+000	1.220703e-002
-5.382307e+000	9.155273e-003
-5.315596e+000	1.373291e-002
-5.248885e+000	3.051758e-003
-5.182174e+000	4.577637e-003
-5.115463e+000	4.577637e-003
-5.048752e+000	9.155273e-003
-4.982041e+000	7.629395e-003
-4.915341e+000	1.068115e-002
-4.848630e+000	3.051758e-003
-4.781919e+000	1.373291e-002
-4.715209e+000	9.155273e-003
-4.648498e+000	4.577637e-003
-4.581787e+000	4.577637e-003
-4.515087e+000	6.103516e-003
-4.448376e+000	1.373291e-002
-4.381665e+000	3.051758e-003
-4.314954e+000	6.103516e-003
-4.248243e+000	7.629395e-003
-4.181532e+000	6.103516e-003
-4.114832e+000	9.155273e-003
-4.048121e+000	6.103516e-003
-3.981410e+000	9.155273e-003
-3.914699e+000	7.629395e-003
-3.847989e+000	9.155273e-003
-3.781278e+000	9.155273e-003
-3.714567e+000	6.103516e-003
-3.647867e+000	1.068115e-002
-3.581156e+000	6.103516e-003
-3.514445e+000	7.629395e-003
-3.447734e+000	6.103516e-003
-3.381023e+000	1.525879e-003
-3.314312e+000	6.103516e-003
-3.247612e+000	6.103516e-003
-3.180901e+000	1.525879e-002
-3.114190e+000	1.373291e-002
-3.047479e+000	1.068115e-002
-2.980768e+000	3.051758e-003
-2.914057e+000	1.068115e-002
-2.847358e+000	1.068115e-002
-2.780647e+000	1.525879e-002
-2.713936e+000	1.068115e-002
-2.647225e+000	6.103516e-003
-2.580514e+000	7.629395e-003
-2.513803e+000	6.103516e-003
-2.447103e+000	9.155273e-003
-2.380392e+000	3.051758e-003
-2.313681e+000	3.051758e-003
-2.246970e+000	6.103516e-003
-2.180259e+000	1.373291e-002
-2.113549e+000	6.103516e-003
-2.046838e+000	1.220703e-002
-1.980137e+000	1.220703e-002
-1.913427e+000	1.068115e-002
-1.846716e+000	4.577637e-003
-1.780005e+000	4.577637e-003
-1.713294e+000	6.103516e-003
-1.646583e+000	7.629395e-003
-1.579883e+000	1.068115e-002
-1.513172e+000	9.155273e-003
-1.446461e+000	6.103516e-003
-1.379750e+000	1.373291e-002
-1.313039e+000	4.577637e-003
-1.246328e+000	1.068115e-002
-1.179628e+000	1.525879e-002
-1.112917e+000	4.577637e-003
-1.046206e+000	1.068115e-002
-9.794956e-001	7.629395e-003
-9.127847e-001	1.525879e-002
-8.460738e-001	1.220703e-002
-7.793736e-001	1.525879e-002
-7.126628e-001	4.577637e-003
-6.459519e-001	4.577637e-003
-5.792410e-001	1.220703e-002
-5.125301e-001	1.220703e-002
-4.458193e-001	7.629395e-003
-3.791084e-001	9.155273e-003
-3.124082e-001	6.103516e-003
-2.456973e-001	7.629395e-003
-1.789864e-001	7.629395e-003
-1.122756e-001	1.373291e-002
-4.556467e-002	6.103516e-003
2.114621e-002	1.220703e-002
8.784637e-002	7.629395e-003
1.545573e-001	1.678467e-002
2.212681e-001	1.525879e-002
2.879790e-001	1.068115e-002
3.546899e-001	7.629395e-003
4.214008e-001	7.629395e-003
4.881009e-001	4.577637e-003
5.548118e-001	1.373291e-002
6.215227e-001	9.155273e-003
6.882336e-001	9.155273e-003
7.549445e-001	1.525879e-002
8.216554e-001	1.068115e-002
8.883556e-001	9.155273e-003
9.550664e-001	9.155273e-003
1.021777e+000	1.525879e-002
1.088488e+000	1.525879e-002
1.155199e+000	1.525879e-002
1.221910e+000	4.577637e-003
1.288621e+000	1.678467e-002
1.355321e+000	1.068115e-002
1.422032e+000	1.220703e-002
1.488743e+000	2.136230e-002
1.555454e+000	1.525879e-002
1.622164e+000	2.441406e-002
1.688875e+000	9.155273e-003
1.755576e+000	1.068115e-002
1.822286e+000	1.220703e-002
1.888997e+000	1.831055e-002
1.955708e+000	1.373291e-002
2.022419e+000	1.373291e-002
2.089130e+000	1.220703e-002
2.155830e+000	6.103516e-003
2.222541e+000	1.831055e-002
2.289252e+000	1.068115e-002
2.355963e+000	1.525879e-002
2.422674e+000	1.831055e-002
2.489385e+000	1.525879e-002
2.556085e+000	2.288818e-002
2.622796e+000	1.373291e-002
2.689507e+000	1.068115e-002
2.756217e+000	6.103516e-003
2.822928e+000	1.220703e-002
2.889639e+000	1.220703e-002
2.956350e+000	1.220703e-002
3.023050e+000	1.678467e-002
3.089761e+000	1.983643e-002
3.156472e+000	2.136230e-002
3.223183e+000	1.678467e-002
3.289894e+000	1.373291e-002
3.356605e+000	1.373291e-002
3.423305e+000	1.831055e-002
3.490016e+000	1.678467e-002
3.556726e+000	1.525879e-002
3.623437e+000	1.068115e-002
3.690148e+000	1.678467e-002
3.756859e+000	2.288818e-002
3.823559e+000	2.746582e-002
3.890270e+000	9.155273e-003
3.956981e+000	1.831055e-002
4.023692e+000	1.983643e-002
4.090403e+000	2.899170e-002
4.157114e+000	1.220703e-002
4.223825e+000	2.288818e-002
4.290525e+000	1.983643e-002
4.357236e+000	1.220703e-002
4.423946e+000	1.220703e-002
4.490657e+000	2.136230e-002
4.557368e+000	2.593994e-002
4.624079e+000	2.593994e-002
4.690779e+000	2.136230e-002
4.757490e+000	2.746582e-002
4.824201e+000	2.746582e-002
4.890912e+000	2.593994e-002
4.957623e+000	1.831055e-002
5.024334e+000	2.288818e-002
5.091034e+000	2.593994e-002
5.157745e+000	2.899170e-002
5.224456e+000	2.136230e-002
5.291167e+000	2.441406e-002
5.357878e+000	3.051758e-002
5.424588e+000	2.441406e-002
5.491289e+000	1.678467e-002
5.558000e+000	2.136230e-002
5.624711e+000	2.899170e-002
5.691421e+000	2.746582e-002
5.758132e+000	2.593994e-002
5.824843e+000	1.831055e-002
5.891554e+000	2.136230e-002
5.958254e+000	2.441406e-002
6.024965e+000	1.678467e-002
6.091676e+000	2.899170e-002
6.158387e+000	2.593994e-002
6.225098e+000	2.899170e-002
6.291809e+000	2.593994e-002
6.358509e+000	2.441406e-002
6.425220e+000	2.593994e-002
6.491930e+000	2.136230e-002
6.558641e+000	3.967285e-002
6.625352e+000	1.373291e-002
6.692063e+000	2.746582e-002
6.758763e+000	2.136230e-002
6.825474e+000	2.746582e-002
6.892185e+000	1.983643e-002
6.958896e+000	2.441406e-002
7.025607e+000	3.814697e-002
7.092318e+000	4.272461e-002
7.159018e+000	5.035400e-002
7.225729e+000	3.356934e-002
7.292439e+000	2.746582e-002
7.359150e+000	2.899170e-002
7.425861e+000	4.425049e-002
7.492572e+000	4.119873e-002
7.559283e+000	2.136230e-002
7.625983e+000	2.899170e-002
7.692694e+000	2.288818e-002
7.759405e+000	2.593994e-002
7.826116e+000	2.746582e-002
7.892827e+000	4.425049e-002
7.959538e+000	3.204346e-002
8.026237e+000	3.509521e-002
8.092949e+000	3.509521e-002
8.159659e+000	3.662109e-002
8.226371e+000	3.814697e-002
8.293081e+000	4.272461e-002
8.359792e+000	2.899170e-002
8.426493e+000	3.356934e-002
8.493203e+000	2.899170e-002
8.559915e+000	4.425049e-002
8.626625e+000	6.256104e-002
8.693336e+000	4.882813e-002
8.760047e+000	3.509521e-002
8.826747e+000	3.509521e-002
8.893457e+000	4.577637e-002
8.960169e+000	4.119873e-002
9.026879e+000	3.814697e-002
9.093591e+000	3.356934e-002
9.160301e+000	5.035400e-002
9.227013e+000	4.119873e-002
9.293713e+000	4.272461e-002
9.360423e+000	3.051758e-002
9.427135e+000	3.967285e-002
9.493845e+000	5.340576e-002
9.560556e+000	3.814697e-002
9.627267e+000	4.272461e-002
9.693967e+000	3.204346e-002
9.760678e+000	5.187988e-002
9.827389e+000	6.103516e-002
9.894099e+000	4.577637e-002
9.960811e+000	3.662109e-002
1.002752e+001	4.272461e-002
1.009422e+001	5.035400e-002
1.016093e+001	5.340576e-002
1.022764e+001	4.119873e-002
1.029435e+001	5.187988e-002
1.036106e+001	6.866455e-002
1.042778e+001	5.645752e-002
1.049448e+001	6.103516e-002
1.056119e+001	6.256104e-002
1.062790e+001	5.645752e-002
1.069461e+001	4.730225e-002
1.076132e+001	7.476807e-002
1.082803e+001	5.340576e-002
1.089474e+001	6.256104e-002
1.096144e+001	5.645752e-002
1.102815e+001	5.340576e-002
1.109486e+001	5.493164e-002
1.116157e+001	4.730225e-002
1.122828e+001	8.697510e-002
1.129500e+001	6.256104e-002
1.136170e+001	7.019043e-002
1.142841e+001	5.950928e-002
1.149512e+001	7.324219e-002
1.156183e+001	5.798340e-002
1.162854e+001	6.713867e-002
1.169525e+001	7.171631e-002
1.176195e+001	5.950928e-002
1.182866e+001	7.629395e-002
1.189537e+001	7.781982e-002
1.196208e+001	5.950928e-002
1.202879e+001	7.476807e-002
1.209550e+001	8.850098e-002
1.216222e+001	8.850098e-002
1.222892e+001	1.052856e-001
1.229563e+001	7.629395e-002
1.236234e+001	8.087158e-002
1.242905e+001	6.713867e-002
1.249576e+001	6.103516e-002
1.256247e+001	8.087158e-002
1.262917e+001	1.098633e-001
1.269588e+001	8.392334e-002
1.276259e+001	9.002686e-002
1.282930e+001	1.007080e-001
1.289601e+001	8.392334e-002
1.296273e+001	9.155273e-002
1.302943e+001	9.002686e-002
1.309614e+001	1.037598e-001
1.316285e+001	1.098633e-001
1.322956e+001	8.392334e-002
1.329627e+001	9.765625e-002
1.336298e+001	8.697510e-002
1.342968e+001	1.098633e-001
1.349639e+001	1.129150e-001
1.356310e+001	1.113892e-001
1.362981e+001	9.918213e-002
1.369652e+001	1.205444e-001
1.376323e+001	1.235962e-001
1.382995e+001	9.155273e-002
1.389665e+001	1.159668e-001
1.396336e+001	9.155273e-002
1.403007e+001	1.098633e-001
1.409678e+001	1.129150e-001
1.416349e+001	8.697510e-002
1.423020e+001	1.312256e-001
1.429690e+001	9.002686e-002
1.436361e+001	1.007080e-001
1.443032e+001	1.144409e-001
1.449703e+001	1.464844e-001
1.456374e+001	1.373291e-001
1.463045e+001	1.419067e-001
1.469715e+001	1.144409e-001
1.476387e+001	1.480103e-001
1.483058e+001	1.235962e-001
1.489729e+001	1.052856e-001
1.496400e+001	1.571655e-001
1.503071e+001	1.174927e-001
1.509741e+001	1.342773e-001
1.516412e+001	1.632690e-001
1.523083e+001	1.419067e-001
1.529754e+001	1.327515e-001
1.536425e+001	1.678467e-001
1.543096e+001	1.480103e-001
1.549767e+001	1.663208e-001
1.556437e+001	1.693726e-001
1.563109e+001	1.617432e-001
1.569780e+001	1.342773e-001
1.576451e+001	1.770020e-001
1.583122e+001	1.907349e-001
1.589793e+001	1.647949e-001
1.596463e+001	1.495361e-001
1.603134e+001	1.800537e-001
1.609805e+001	1.937866e-001
1.616476e+001	1.876831e-001
1.623147e+001	1.403809e-001
1.629818e+001	2.014160e-001
1.636488e+001	1.739502e-001
1.643159e+001	1.785278e-001
1.649831e+001	2.075195e-001
1.656502e+001	1.815796e-001
1.663173e+001	1.739502e-001
1.669844e+001	1.998901e-001
1.676514e+001	2.197266e-001
1.683185e+001	2.426147e-001
1.689856e+001	2.075195e-001
1.696527e+001	2.044678e-001
1.703198e+001	1.861572e-001
1.709869e+001	2.136230e-001
1.716540e+001	2.487183e-001
1.723210e+001	2.532959e-001
1.729881e+001	2.151489e-001
1.736553e+001	2.532959e-001
1.743224e+001	2.334595e-001
1.749895e+001	2.227783e-001
1.756566e+001	2.243042e-001
1.763236e+001	2.243042e-001
1.769907e+001	2.685547e-001
1.776578e+001	2.731323e-001
1.783249e+001	2.243042e-001
1.789920e+001	2.456665e-001
1.796591e+001	2.365112e-001
1.803261e+001	2.502441e-001
1.809932e+001	2.563477e-001
1.816603e+001	2.807617e-001
1.823275e+001	2.792358e-001
1.829946e+001	2.502441e-001
1.836617e+001	2.548218e-001
1.843287e+001	2.349854e-001
1.849958e+001	2.593994e-001
1.856629e+001	2.975464e-001
1.863300e+001	3.036499e-001
1.869971e+001	2.914429e-001
1.876642e+001	3.265381e-001
1.883313e+001	2.624512e-001
1.889983e+001	3.082275e-001
1.896654e+001	3.341675e-001
1.903325e+001	2.990723e-001
1.909997e+001	4.013062e-001
1.916668e+001	2.944946e-001
1.923339e+001	3.479004e-001
1.930009e+001	3.082275e-001
1.936680e+001	3.601074e-001
1.943351e+001	3.234863e-001
1.950022e+001	3.143311e-001
1.956693e+001	3.936768e-001
1.963364e+001	3.646851e-001
1.970034e+001	3.387451e-001
1.976705e+001	3.616333e-001
1.983376e+001	3.555298e-001
1.990047e+001	3.921509e-001
1.996719e+001	3.463745e-001
2.003390e+001	3.890991e-001
2.010061e+001	3.692627e-001
2.016731e+001	3.417969e-001
2.023402e+001	3.829956e-001
2.030073e+001	3.555298e-001
2.036744e+001	3.601074e-001
2.043415e+001	3.784180e-001
2.050086e+001	4.043579e-001
2.056756e+001	4.043579e-001
2.063427e+001	3.326416e-001
2.070098e+001	4.486084e-001
2.076769e+001	3.616333e-001
2.083441e+001	3.952026e-001
2.090112e+001	4.150391e-001
2.096782e+001	4.180908e-001
2.103453e+001	3.906250e-001
2.110124e+001	3.997803e-001
2.116795e+001	4.409790e-001
2.123466e+001	4.058838e-001
2.130137e+001	4.409790e-001
2.136807e+001	4.089355e-001
2.143478e+001	4.943848e-001
2.150149e+001	4.104614e-001
2.156820e+001	4.745483e-001
2.163491e+001	4.699707e-001
2.170163e+001	5.035400e-001
2.176834e+001	4.043579e-001
2.183504e+001	5.157471e-001
2.190175e+001	5.126953e-001
2.196846e+001	4.821777e-001
2.203517e+001	5.065918e-001
2.210188e+001	4.806519e-001
2.216859e+001	4.348755e-001
2.223529e+001	4.867554e-001
2.230200e+001	4.959106e-001
2.236871e+001	5.096436e-001
2.243542e+001	5.325317e-001
2.250213e+001	4.898071e-001
2.256885e+001	5.142212e-001
2.263555e+001	4.913330e-001
2.270226e+001	4.928589e-001
2.276897e+001	4.852295e-001
2.283568e+001	5.981445e-001
2.290239e+001	4.928589e-001
2.296910e+001	5.096436e-001
2.303580e+001	5.249023e-001
2.310251e+001	5.386353e-001
2.316922e+001	5.249023e-001
2.323593e+001	5.615234e-001
2.330264e+001	5.645752e-001
2.336935e+001	5.004883e-001
2.343607e+001	5.157471e-001
2.350277e+001	4.913330e-001
2.356948e+001	5.859375e-001
2.363619e+001	5.630493e-001
2.370290e+001	4.745483e-001
2.376961e+001	5.996704e-001
2.383632e+001	5.340576e-001
2.390302e+001	5.325317e-001
2.396973e+001	5.111694e-001
2.403644e+001	5.691528e-001
2.410315e+001	5.722046e-001
2.416986e+001	5.142212e-001
2.423657e+001	6.179810e-001
2.430328e+001	5.249023e-001
2.436999e+001	5.599976e-001
2.443670e+001	5.050659e-001
2.450341e+001	4.745483e-001
2.457012e+001	5.081177e-001
2.463683e+001	5.386353e-001
2.470353e+001	5.020142e-001
2.477024e+001	5.462646e-001
2.483695e+001	5.355835e-001
2.490366e+001	5.111694e-001
2.497037e+001	5.279541e-001
2.503708e+001	5.371094e-001
2.510380e+001	5.386353e-001
2.517050e+001	4.547119e-001
2.523721e+001	5.599976e-001
2.530392e+001	5.233765e-001
2.537063e+001	5.020142e-001
2.543734e+001	5.172729e-001
2.550405e+001	4.653931e-001
2.557075e+001	5.661011e-001
2.563746e+001	5.233765e-001
2.570417e+001	5.050659e-001
2.577088e+001	4.898071e-001
2.583759e+001	5.096436e-001
2.590430e+001	5.187988e-001
2.597100e+001	4.989624e-001
2.603772e+001	5.294800e-001
2.610443e+001	4.394531e-001
2.617114e+001	4.745483e-001
2.623785e+001	4.669189e-001
2.630456e+001	4.333496e-001
2.637126e+001	4.653931e-001
2.643797e+001	4.516602e-001
2.650468e+001	5.065918e-001
2.657139e+001	4.013062e-001
2.663810e+001	4.409790e-001
2.670481e+001	4.409790e-001
2.677152e+001	4.531860e-001
2.683822e+001	4.455566e-001
2.690494e+001	3.952026e-001
2.697165e+001	4.577637e-001
2.703836e+001	4.226685e-001
2.710507e+001	4.241943e-001
2.717178e+001	4.074097e-001
2.723848e+001	3.921509e-001
2.730519e+001	3.814697e-001
2.737190e+001	3.768921e-001
2.743861e+001	4.394531e-001
2.750532e+001	4.074097e-001
2.757203e+001	3.601074e-001
2.763873e+001	3.570557e-001
2.770544e+001	4.196167e-001
2.777216e+001	3.784180e-001
2.783887e+001	3.723145e-001
2.790558e+001	3.631592e-001
2.797229e+001	3.341675e-001
2.803900e+001	3.402710e-001
2.810570e+001	3.570557e-001
2.817241e+001	2.929688e-001
2.823912e+001	2.990723e-001
2.830583e+001	3.204346e-001
2.837254e+001	3.372192e-001
2.843925e+001	3.204346e-001
2.850595e+001	3.036499e-001
2.857266e+001	2.716064e-001
2.863938e+001	2.731323e-001
2.870609e+001	2.456665e-001
2.877280e+001	2.746582e-001
2.883951e+001	2.822876e-001
2.890621e+001	2.578735e-001
2.897292e+001	2.212524e-001
2.903963e+001	2.792358e-001
2.910634e+001	2.426147e-001
2.917305e+001	2.761841e-001
2.923976e+001	2.410889e-001
2.930646e+001	2.593994e-001
2.937317e+001	2.151489e-001
2.943988e+001	2.105713e-001
2.950660e+001	2.593994e-001
2.957331e+001	2.044678e-001
2.964002e+001	2.365112e-001
2.970673e+001	2.014160e-001
2.977343e+001	2.151489e-001
2.984014e+001	1.937866e-001
2.990685e+001	2.090454e-001
2.997356e+001	1.983643e-001
3.004027e+001	1.861572e-001
3.010698e+001	2.059937e-001
3.017368e+001	1.800537e-001
3.024039e+001	1.998901e-001
3.030710e+001	1.586914e-001
3.037382e+001	1.754761e-001
3.044053e+001	1.586914e-001
3.050724e+001	1.419067e-001
3.057394e+001	1.770020e-001
3.064065e+001	1.495361e-001
3.070736e+001	1.724243e-001
3.077407e+001	1.663208e-001
3.084078e+001	1.281738e-001
3.090749e+001	1.510620e-001
3.097419e+001	1.373291e-001
3.104090e+001	1.022339e-001
3.110761e+001	1.480103e-001
3.117432e+001	1.358032e-001
3.124104e+001	1.464844e-001
3.130775e+001	1.159668e-001
3.137446e+001	1.220703e-001
3.144116e+001	9.460449e-002
3.150787e+001	8.392334e-002
3.157458e+001	1.159668e-001
3.164129e+001	1.007080e-001
3.170800e+001	7.629395e-002
3.177471e+001	1.052856e-001
3.184141e+001	9.460449e-002
3.190812e+001	8.544922e-002
3.197483e+001	7.019043e-002
3.204155e+001	8.850098e-002
3.210826e+001	7.781982e-002
3.217496e+001	8.392334e-002
3.224166e+001	7.629395e-002
3.230838e+001	7.934570e-002
3.237509e+001	6.713867e-002
3.244180e+001	6.713867e-002
3.250851e+001	7.476807e-002
3.257522e+001	7.019043e-002
3.264192e+001	5.035400e-002
3.270863e+001	6.713867e-002
3.277534e+001	7.019043e-002
3.284205e+001	5.035400e-002
3.290876e+001	5.798340e-002
3.297548e+001	4.882813e-002
3.304219e+001	4.882813e-002
3.310889e+001	3.814697e-002
3.317560e+001	3.967285e-002
3.324231e+001	3.662109e-002
3.330902e+001	3.204346e-002
3.337573e+001	3.204346e-002
3.344244e+001	2.593994e-002
3.350914e+001	3.356934e-002
3.357585e+001	2.899170e-002
3.364256e+001	2.288818e-002
3.370927e+001	2.441406e-002
3.377599e+001	3.204346e-002
3.384270e+001	1.678467e-002
3.390940e+001	2.593994e-002
3.397611e+001	2.441406e-002
3.404282e+001	1.220703e-002
3.410953e+001	1.068115e-002
3.417624e+001	7.629395e-003
3.424295e+001	1.525879e-003
3.430965e+001	1.525879e-002
3.437636e+001	3.051758e-003
3.444307e+001	1.068115e-002
3.450978e+001	1.373291e-002
3.457649e+001	9.155273e-003
3.464320e+001	6.103516e-003
3.470992e+001	1.373291e-002
3.477662e+001	6.103516e-003
3.484333e+001	1.068115e-002
3.491004e+001	7.629395e-003
3.497675e+001	1.068115e-002
3.504346e+001	7.629395e-003
3.511017e+001	4.577637e-003
3.517687e+001	3.051758e-003
3.524358e+001	9.155273e-003
3.531029e+001	6.103516e-003
3.537700e+001	4.577637e-003
3.544371e+001	3.051758e-003
3.551043e+001	7.629395e-003
3.557713e+001	0.000000e+000
3.564384e+001	0.000000e+000
3.571055e+001	3.051758e-003
3.577726e+001	6.103516e-003
[truncated: 50 more rows]
