# Supplementary material for: Open-source micro-tensile testers via additive manufacturing for the mechanical characterization of thin films and papers
Source: PLoS One. 2018 May 29;13(5):e0197999. doi: 10.1371/journal.pone.0197999 (PMC5973562; doi:10.1371/journal.pone.0197999)
Supplement: S1 Data — (ZIP) [file pone.0197999.s002.zip › SI2_Data/Demonstration Problem 1/Exp1 Results/Area2 Height/Area2_0-5turns.txt]

-1.620661e+000	0.000000e+000
-6.100479e-001	1.525879e-003
-6.090606e-001	0.000000e+000
-6.080732e-001	0.000000e+000
-6.070857e-001	0.000000e+000
-6.060983e-001	0.000000e+000
-6.051109e-001	0.000000e+000
-6.041235e-001	1.525879e-003
-6.031361e-001	0.000000e+000
-6.021487e-001	0.000000e+000
-6.011613e-001	0.000000e+000
-6.001739e-001	0.000000e+000
-5.991865e-001	0.000000e+000
-5.981991e-001	0.000000e+000
-5.972116e-001	0.000000e+000
-5.962243e-001	1.525879e-003
-5.952368e-001	1.525879e-003
-5.942495e-001	0.000000e+000
-5.932620e-001	1.525879e-003
-5.922746e-001	0.000000e+000
-5.912872e-001	0.000000e+000
-5.902998e-001	0.000000e+000
-5.893124e-001	0.000000e+000
-5.883250e-001	0.000000e+000
-5.873375e-001	1.525879e-003
-5.863502e-001	4.577637e-003
-5.853627e-001	1.525879e-003
-5.843753e-001	1.525879e-003
-5.833879e-001	0.000000e+000
-5.824005e-001	1.525879e-003
-5.814131e-001	4.577637e-003
-5.804257e-001	3.051758e-003
-5.794383e-001	3.051758e-003
-5.784509e-001	1.525879e-003
-5.774635e-001	3.051758e-003
-5.764761e-001	0.000000e+000
-5.754887e-001	1.525879e-003
-5.745012e-001	6.103516e-003
-5.735138e-001	1.525879e-003
-5.725264e-001	1.525879e-003
-5.715390e-001	1.525879e-003
-5.705516e-001	0.000000e+000
-5.695642e-001	3.051758e-003
-5.685768e-001	3.051758e-003
-5.675894e-001	3.051758e-003
-5.666020e-001	6.103516e-003
-5.656145e-001	1.525879e-003
-5.646272e-001	1.525879e-003
-5.636397e-001	4.577637e-003
-5.626524e-001	3.051758e-003
-5.616649e-001	6.103516e-003
-5.606775e-001	1.525879e-003
-5.596901e-001	3.051758e-003
-5.587027e-001	9.155273e-003
-5.577153e-001	6.103516e-003
-5.567279e-001	1.525879e-003
-5.557404e-001	1.525879e-003
-5.547531e-001	7.629395e-003
-5.537656e-001	3.051758e-003
-5.527782e-001	7.629395e-003
-5.517908e-001	6.103516e-003
-5.508034e-001	6.103516e-003
-5.498160e-001	4.577637e-003
-5.488286e-001	1.068115e-002
-5.478412e-001	1.068115e-002
-5.468538e-001	4.577637e-003
-5.458664e-001	4.577637e-003
-5.448790e-001	1.068115e-002
-5.438916e-001	7.629395e-003
-5.429041e-001	1.525879e-003
-5.419167e-001	4.577637e-003
-5.409293e-001	6.103516e-003
-5.399419e-001	3.051758e-003
-5.389545e-001	1.068115e-002
-5.379671e-001	7.629395e-003
-5.369797e-001	1.525879e-002
-5.359923e-001	3.051758e-003
-5.350049e-001	1.068115e-002
-5.340174e-001	6.103516e-003
-5.330301e-001	1.678467e-002
-5.320426e-001	1.068115e-002
-5.310553e-001	1.525879e-002
-5.300678e-001	7.629395e-003
-5.290804e-001	1.373291e-002
-5.280930e-001	1.525879e-002
-5.271056e-001	2.136230e-002
-5.261182e-001	9.155273e-003
-5.251308e-001	9.155273e-003
-5.241433e-001	1.220703e-002
-5.231560e-001	6.103516e-003
-5.221685e-001	1.220703e-002
-5.211812e-001	1.678467e-002
-5.201937e-001	1.220703e-002
-5.192063e-001	2.288818e-002
-5.182189e-001	1.831055e-002
-5.172315e-001	1.373291e-002
-5.162441e-001	1.678467e-002
-5.152567e-001	2.441406e-002
-5.142693e-001	2.288818e-002
-5.132819e-001	6.103516e-003
-5.122945e-001	1.068115e-002
-5.113071e-001	1.220703e-002
-5.103196e-001	1.983643e-002
-5.093322e-001	1.983643e-002
-5.083448e-001	1.678467e-002
-5.073574e-001	2.593994e-002
-5.063700e-001	1.678467e-002
-5.053826e-001	1.831055e-002
-5.043952e-001	1.831055e-002
-5.034078e-001	1.220703e-002
-5.024204e-001	2.288818e-002
-5.014330e-001	3.356934e-002
-5.004455e-001	1.831055e-002
-4.994581e-001	1.831055e-002
-4.984707e-001	2.136230e-002
-4.974833e-001	3.051758e-002
-4.964959e-001	2.288818e-002
-4.955085e-001	2.288818e-002
-4.945211e-001	2.441406e-002
-4.935337e-001	1.678467e-002
-4.925463e-001	1.678467e-002
-4.915589e-001	1.678467e-002
-4.905714e-001	3.051758e-002
-4.895841e-001	1.983643e-002
-4.885966e-001	1.831055e-002
-4.876092e-001	2.136230e-002
-4.866218e-001	2.441406e-002
-4.856344e-001	2.441406e-002
-4.846470e-001	5.035400e-002
-4.836596e-001	2.746582e-002
-4.826722e-001	2.136230e-002
-4.816848e-001	2.288818e-002
-4.806974e-001	2.136230e-002
-4.797100e-001	2.288818e-002
-4.787225e-001	2.899170e-002
-4.777351e-001	2.746582e-002
-4.767477e-001	3.051758e-002
-4.757603e-001	3.204346e-002
-4.747729e-001	3.204346e-002
-4.737855e-001	3.509521e-002
-4.727981e-001	3.662109e-002
-4.718107e-001	1.525879e-002
-4.708233e-001	3.204346e-002
-4.698358e-001	3.051758e-002
-4.688484e-001	3.356934e-002
-4.678610e-001	2.899170e-002
-4.668736e-001	3.662109e-002
-4.658862e-001	1.525879e-002
-4.648988e-001	3.051758e-002
-4.639114e-001	3.051758e-002
-4.629240e-001	2.593994e-002
-4.619366e-001	3.356934e-002
-4.609492e-001	3.814697e-002
-4.599618e-001	3.356934e-002
-4.589743e-001	4.577637e-002
-4.579869e-001	2.746582e-002
-4.569995e-001	3.662109e-002
-4.560121e-001	5.340576e-002
-4.550247e-001	3.967285e-002
-4.540373e-001	3.662109e-002
-4.530499e-001	4.425049e-002
-4.520625e-001	3.967285e-002
-4.510751e-001	3.967285e-002
-4.500877e-001	4.119873e-002
-4.491003e-001	6.103516e-002
-4.481129e-001	4.577637e-002
-4.471255e-001	4.425049e-002
-4.461380e-001	4.425049e-002
-4.451506e-001	3.662109e-002
-4.441632e-001	4.882813e-002
-4.431758e-001	4.425049e-002
-4.421884e-001	3.662109e-002
-4.412010e-001	5.645752e-002
-4.402136e-001	3.814697e-002
-4.392262e-001	3.051758e-002
-4.382388e-001	4.272461e-002
-4.372514e-001	5.035400e-002
-4.362639e-001	4.425049e-002
-4.352765e-001	5.187988e-002
-4.342891e-001	3.814697e-002
-4.333017e-001	4.119873e-002
-4.323143e-001	4.882813e-002
-4.313269e-001	3.509521e-002
-4.303395e-001	4.730225e-002
-4.293521e-001	3.662109e-002
-4.283647e-001	3.662109e-002
-4.273773e-001	5.340576e-002
-4.263898e-001	4.272461e-002
-4.254024e-001	4.119873e-002
-4.244150e-001	5.798340e-002
-4.234276e-001	5.187988e-002
-4.224402e-001	4.425049e-002
-4.214528e-001	6.408691e-002
-4.204654e-001	5.187988e-002
-4.194780e-001	7.476807e-002
-4.184906e-001	5.645752e-002
-4.175032e-001	5.187988e-002
-4.165158e-001	5.187988e-002
-4.155283e-001	6.561279e-002
-4.145409e-001	6.713867e-002
-4.135535e-001	6.561279e-002
-4.125661e-001	4.577637e-002
-4.115787e-001	6.256104e-002
-4.105913e-001	5.340576e-002
-4.096039e-001	7.171631e-002
-4.086165e-001	6.256104e-002
-4.076291e-001	7.934570e-002
-4.066416e-001	5.798340e-002
-4.056542e-001	6.561279e-002
-4.046668e-001	7.476807e-002
-4.036795e-001	5.950928e-002
-4.026921e-001	6.256104e-002
-4.017047e-001	6.103516e-002
-4.007173e-001	7.019043e-002
-3.997298e-001	8.544922e-002
-3.987424e-001	4.882813e-002
-3.977550e-001	7.781982e-002
-3.967675e-001	7.476807e-002
-3.957801e-001	6.713867e-002
-3.947927e-001	7.019043e-002
-3.938054e-001	5.950928e-002
-3.928180e-001	6.866455e-002
-3.918306e-001	6.866455e-002
-3.908432e-001	7.171631e-002
-3.898557e-001	9.613037e-002
-3.888683e-001	8.850098e-002
-3.878809e-001	9.002686e-002
-3.868935e-001	8.392334e-002
-3.859061e-001	8.544922e-002
-3.849187e-001	7.629395e-002
-3.839313e-001	8.392334e-002
-3.829439e-001	6.408691e-002
-3.819565e-001	7.934570e-002
-3.809690e-001	8.239746e-002
-3.799816e-001	7.934570e-002
-3.789942e-001	6.713867e-002
-3.780068e-001	6.103516e-002
-3.770194e-001	5.798340e-002
-3.760320e-001	9.613037e-002
-3.750446e-001	8.544922e-002
-3.740572e-001	6.866455e-002
-3.730698e-001	8.850098e-002
-3.720824e-001	8.392334e-002
-3.710950e-001	6.713867e-002
-3.701075e-001	8.239746e-002
-3.691201e-001	9.155273e-002
-3.681327e-001	9.460449e-002
-3.671453e-001	9.002686e-002
-3.661579e-001	9.460449e-002
-3.651705e-001	1.037598e-001
-3.641831e-001	8.087158e-002
-3.631957e-001	1.068115e-001
-3.622083e-001	5.798340e-002
-3.612209e-001	8.239746e-002
-3.602334e-001	9.155273e-002
-3.592460e-001	9.613037e-002
-3.582586e-001	8.850098e-002
-3.572712e-001	7.781982e-002
-3.562838e-001	7.171631e-002
-3.552964e-001	8.087158e-002
-3.543090e-001	7.781982e-002
-3.533216e-001	1.007080e-001
-3.523342e-001	8.850098e-002
-3.513468e-001	7.324219e-002
-3.503594e-001	1.022339e-001
-3.493720e-001	6.866455e-002
-3.483845e-001	1.129150e-001
-3.473971e-001	7.019043e-002
-3.464097e-001	1.159668e-001
-3.454223e-001	1.007080e-001
-3.444349e-001	8.850098e-002
-3.434475e-001	9.460449e-002
-3.424601e-001	1.113892e-001
-3.414727e-001	9.307861e-002
-3.404853e-001	1.037598e-001
-3.394978e-001	9.307861e-002
-3.385104e-001	8.697510e-002
-3.375230e-001	1.022339e-001
-3.365356e-001	9.918213e-002
-3.355482e-001	9.002686e-002
-3.345608e-001	9.765625e-002
-3.335734e-001	9.460449e-002
-3.325860e-001	7.476807e-002
-3.315986e-001	1.068115e-001
-3.306112e-001	1.083374e-001
-3.296238e-001	1.022339e-001
-3.286364e-001	1.037598e-001
-3.276489e-001	8.697510e-002
-3.266615e-001	9.460449e-002
-3.256741e-001	8.697510e-002
-3.246867e-001	9.613037e-002
-3.236993e-001	9.765625e-002
-3.227119e-001	9.918213e-002
-3.217245e-001	1.083374e-001
-3.207371e-001	1.205444e-001
-3.197497e-001	1.174927e-001
-3.187623e-001	1.174927e-001
-3.177749e-001	1.113892e-001
-3.167874e-001	9.155273e-002
-3.158000e-001	1.129150e-001
-3.148126e-001	9.460449e-002
-3.138252e-001	1.144409e-001
-3.128378e-001	9.460449e-002
-3.118504e-001	1.312256e-001
-3.108630e-001	1.373291e-001
-3.098756e-001	1.113892e-001
-3.088882e-001	1.235962e-001
-3.079008e-001	1.251221e-001
-3.069133e-001	1.220703e-001
-3.059259e-001	1.159668e-001
-3.049385e-001	1.159668e-001
-3.039511e-001	1.007080e-001
-3.029637e-001	1.220703e-001
-3.019763e-001	1.220703e-001
-3.009889e-001	1.327515e-001
-3.000015e-001	1.480103e-001
-2.990141e-001	1.129150e-001
-2.980267e-001	1.266479e-001
-2.970393e-001	1.098633e-001
-2.960518e-001	1.419067e-001
-2.950644e-001	1.251221e-001
-2.940770e-001	1.556396e-001
-2.930896e-001	1.419067e-001
-2.921022e-001	1.434326e-001
-2.911148e-001	1.327515e-001
-2.901274e-001	1.098633e-001
-2.891400e-001	1.541138e-001
-2.881526e-001	1.419067e-001
-2.871652e-001	1.327515e-001
-2.861778e-001	1.632690e-001
-2.851903e-001	1.632690e-001
-2.842029e-001	1.556396e-001
-2.832155e-001	1.327515e-001
-2.822281e-001	1.235962e-001
-2.812407e-001	1.464844e-001
-2.802533e-001	1.556396e-001
-2.792659e-001	1.358032e-001
-2.782785e-001	1.571655e-001
-2.772911e-001	1.373291e-001
-2.763037e-001	1.556396e-001
-2.753162e-001	1.495361e-001
-2.743288e-001	1.281738e-001
-2.733414e-001	1.663208e-001
-2.723540e-001	1.388550e-001
-2.713666e-001	1.831055e-001
-2.703792e-001	1.419067e-001
-2.693918e-001	1.815796e-001
-2.684044e-001	1.449585e-001
-2.674170e-001	1.525879e-001
-2.664296e-001	1.708984e-001
-2.654422e-001	2.014160e-001
-2.644548e-001	1.617432e-001
-2.634673e-001	1.632690e-001
-2.624799e-001	1.510620e-001
-2.614925e-001	1.388550e-001
-2.605051e-001	1.434326e-001
-2.595177e-001	1.586914e-001
-2.585303e-001	1.602173e-001
-2.575429e-001	1.373291e-001
-2.565555e-001	1.541138e-001
-2.555681e-001	1.419067e-001
-2.545807e-001	1.724243e-001
-2.535932e-001	1.571655e-001
-2.526058e-001	1.617432e-001
-2.516184e-001	1.770020e-001
-2.506310e-001	1.693726e-001
-2.496436e-001	1.800537e-001
-2.486562e-001	1.602173e-001
-2.476688e-001	1.800537e-001
-2.466814e-001	2.044678e-001
-2.456940e-001	1.678467e-001
-2.447066e-001	1.815796e-001
-2.437191e-001	1.770020e-001
-2.427317e-001	1.724243e-001
-2.417443e-001	1.617432e-001
-2.407569e-001	1.693726e-001
-2.397695e-001	1.678467e-001
-2.387821e-001	1.342773e-001
-2.377947e-001	1.541138e-001
-2.368073e-001	1.586914e-001
-2.358199e-001	1.846313e-001
-2.348325e-001	1.922607e-001
-2.338451e-001	1.815796e-001
-2.328577e-001	1.724243e-001
-2.318703e-001	1.617432e-001
-2.308829e-001	1.632690e-001
-2.298954e-001	1.754761e-001
-2.289080e-001	1.541138e-001
-2.279206e-001	2.182007e-001
-2.269332e-001	1.312256e-001
-2.259458e-001	1.342773e-001
-2.249584e-001	2.044678e-001
-2.239710e-001	1.571655e-001
-2.229836e-001	1.464844e-001
-2.219962e-001	1.281738e-001
-2.210087e-001	1.800537e-001
-2.200213e-001	1.754761e-001
-2.190339e-001	1.510620e-001
-2.180465e-001	1.983643e-001
-2.170591e-001	1.464844e-001
-2.160717e-001	1.495361e-001
-2.150843e-001	1.678467e-001
-2.140969e-001	1.647949e-001
-2.131095e-001	1.724243e-001
-2.121220e-001	1.663208e-001
-2.111346e-001	1.632690e-001
-2.101472e-001	1.464844e-001
-2.091599e-001	1.739502e-001
-2.081725e-001	1.678467e-001
-2.071850e-001	1.586914e-001
-2.061976e-001	1.571655e-001
-2.052102e-001	1.632690e-001
-2.042228e-001	1.846313e-001
-2.032354e-001	1.571655e-001
-2.022480e-001	1.571655e-001
-2.012606e-001	1.495361e-001
-2.002732e-001	1.831055e-001
-1.992858e-001	1.541138e-001
-1.982983e-001	1.937866e-001
-1.973109e-001	1.892090e-001
-1.963235e-001	1.724243e-001
-1.953361e-001	1.434326e-001
-1.943487e-001	1.739502e-001
-1.933613e-001	1.770020e-001
-1.923739e-001	1.586914e-001
-1.913865e-001	1.602173e-001
-1.903991e-001	1.708984e-001
-1.894116e-001	1.586914e-001
-1.884242e-001	1.541138e-001
-1.874368e-001	1.739502e-001
-1.864494e-001	1.541138e-001
-1.854620e-001	1.480103e-001
-1.844746e-001	1.770020e-001
-1.834872e-001	1.678467e-001
-1.824998e-001	1.647949e-001
-1.815124e-001	1.647949e-001
-1.805250e-001	1.800537e-001
-1.795376e-001	1.708984e-001
-1.785502e-001	1.602173e-001
-1.775628e-001	1.556396e-001
-1.765754e-001	1.937866e-001
-1.755879e-001	1.739502e-001
-1.746005e-001	1.632690e-001
-1.736131e-001	1.464844e-001
-1.726257e-001	1.556396e-001
-1.716383e-001	1.739502e-001
-1.706509e-001	1.296997e-001
-1.696635e-001	1.770020e-001
-1.686761e-001	1.556396e-001
-1.676887e-001	2.075195e-001
-1.667013e-001	1.754761e-001
-1.657138e-001	1.892090e-001
-1.647264e-001	1.831055e-001
-1.637390e-001	1.571655e-001
-1.627516e-001	1.861572e-001
-1.617642e-001	1.617432e-001
-1.607768e-001	1.846313e-001
-1.597894e-001	1.907349e-001
-1.588020e-001	1.693726e-001
-1.578146e-001	1.922607e-001
-1.568271e-001	1.708984e-001
-1.558397e-001	1.419067e-001
-1.548523e-001	1.770020e-001
-1.538649e-001	1.983643e-001
-1.528775e-001	1.724243e-001
-1.518901e-001	1.678467e-001
-1.509027e-001	1.770020e-001
-1.499153e-001	1.663208e-001
-1.489279e-001	1.708984e-001
-1.479405e-001	1.815796e-001
-1.469531e-001	2.120972e-001
-1.459656e-001	1.892090e-001
-1.449782e-001	1.556396e-001
-1.439908e-001	1.678467e-001
-1.430034e-001	1.754761e-001
-1.420160e-001	1.403809e-001
-1.410286e-001	1.449585e-001
-1.400412e-001	1.464844e-001
-1.390538e-001	1.708984e-001
-1.380664e-001	1.464844e-001
-1.370790e-001	1.800537e-001
-1.360916e-001	1.632690e-001
-1.351042e-001	1.449585e-001
-1.341167e-001	1.525879e-001
-1.331293e-001	1.815796e-001
-1.321419e-001	1.876831e-001
-1.311545e-001	1.602173e-001
-1.301671e-001	1.708984e-001
-1.291797e-001	1.525879e-001
-1.281923e-001	1.525879e-001
-1.272049e-001	1.861572e-001
-1.262175e-001	1.922607e-001
-1.252301e-001	1.708984e-001
-1.242426e-001	1.556396e-001
-1.232552e-001	1.373291e-001
-1.222678e-001	1.449585e-001
-1.212804e-001	1.541138e-001
-1.202930e-001	1.617432e-001
-1.193056e-001	1.678467e-001
-1.183182e-001	1.342773e-001
-1.173308e-001	1.693726e-001
-1.163434e-001	2.029419e-001
-1.153560e-001	1.327515e-001
-1.143686e-001	1.342773e-001
-1.133811e-001	1.434326e-001
-1.123937e-001	1.525879e-001
-1.114064e-001	1.708984e-001
-1.104189e-001	1.358032e-001
-1.094315e-001	1.556396e-001
-1.084441e-001	1.419067e-001
-1.074567e-001	1.449585e-001
-1.064693e-001	1.647949e-001
-1.054819e-001	1.556396e-001
-1.044945e-001	1.571655e-001
-1.035071e-001	1.602173e-001
-1.025197e-001	1.419067e-001
-1.015322e-001	1.495361e-001
-1.005448e-001	1.464844e-001
-9.955743e-002	1.373291e-001
-9.857002e-002	1.571655e-001
-9.758258e-002	1.480103e-001
-9.659518e-002	1.724243e-001
-9.560778e-002	1.495361e-001
-9.462038e-002	1.190186e-001
-9.363298e-002	1.235962e-001
-9.264554e-002	1.342773e-001
-9.165814e-002	1.602173e-001
-9.067074e-002	1.632690e-001
-8.968334e-002	1.464844e-001
-8.869593e-002	1.541138e-001
-8.770849e-002	1.495361e-001
-8.672109e-002	1.480103e-001
-8.573370e-002	1.693726e-001
-8.474630e-002	1.556396e-001
-8.375885e-002	1.480103e-001
-8.277145e-002	1.556396e-001
-8.178405e-002	1.495361e-001
-8.079665e-002	1.586914e-001
-7.980925e-002	1.510620e-001
-7.882181e-002	1.388550e-001
-7.783441e-002	1.342773e-001
-7.684701e-002	1.342773e-001
-7.585961e-002	1.296997e-001
-7.487221e-002	1.602173e-001
-7.388476e-002	1.419067e-001
-7.289736e-002	1.403809e-001
-7.190997e-002	1.434326e-001
-7.092257e-002	1.541138e-001
-6.993513e-002	1.281738e-001
-6.894772e-002	1.541138e-001
-6.796032e-002	1.693726e-001
-6.697292e-002	1.480103e-001
-6.598552e-002	1.419067e-001
-6.499808e-002	1.159668e-001
-6.401068e-002	1.358032e-001
-6.302328e-002	1.632690e-001
-6.203588e-002	1.388550e-001
-6.104848e-002	1.617432e-001
-6.006104e-002	1.464844e-001
-5.907364e-002	1.190186e-001
-5.808624e-002	1.403809e-001
-5.709884e-002	1.403809e-001
-5.611140e-002	1.205444e-001
-5.512399e-002	1.312256e-001
-5.413660e-002	1.480103e-001
-5.314919e-002	1.556396e-001
-5.216179e-002	1.327515e-001
-5.117435e-002	1.220703e-001
-5.018695e-002	1.358032e-001
-4.919955e-002	1.449585e-001
-4.821215e-002	1.419067e-001
-4.722475e-002	1.296997e-001
-4.623731e-002	1.632690e-001
-4.524991e-002	1.403809e-001
-4.426251e-002	1.495361e-001
-4.327511e-002	1.342773e-001
-4.228767e-002	1.602173e-001
-4.130027e-002	9.918213e-002
-4.031287e-002	1.113892e-001
-3.932547e-002	1.296997e-001
-3.833807e-002	1.281738e-001
-3.735062e-002	1.235962e-001
-3.636323e-002	1.525879e-001
-3.537582e-002	1.419067e-001
-3.438842e-002	1.586914e-001
-3.340102e-002	1.327515e-001
-3.241358e-002	1.419067e-001
-3.142618e-002	1.373291e-001
-3.043878e-002	1.403809e-001
-2.945138e-002	1.205444e-001
-2.846394e-002	1.190186e-001
-2.747654e-002	1.312256e-001
-2.648914e-002	1.800537e-001
-2.550174e-002	1.296997e-001
-2.451434e-002	1.113892e-001
-2.352690e-002	1.358032e-001
-2.253950e-002	1.052856e-001
-2.155210e-002	1.266479e-001
-2.056470e-002	1.464844e-001
-1.957730e-002	1.251221e-001
-1.858985e-002	1.342773e-001
-1.760245e-002	1.129150e-001
-1.661505e-002	1.052856e-001
-1.562765e-002	1.449585e-001
-1.464021e-002	1.388550e-001
-1.365281e-002	1.449585e-001
-1.266541e-002	9.613037e-002
-1.167801e-002	1.190186e-001
-1.069061e-002	1.327515e-001
-9.703168e-003	1.464844e-001
-8.715769e-003	9.765625e-002
-7.728368e-003	1.251221e-001
-6.740968e-003	1.419067e-001
-5.753568e-003	1.174927e-001
-4.766126e-003	9.613037e-002
-3.778725e-003	1.251221e-001
-2.791325e-003	1.342773e-001
-1.803925e-003	1.129150e-001
-8.164829e-004	8.697510e-002
1.709172e-004	1.129150e-001
1.158317e-003	1.113892e-001
2.145717e-003	9.918213e-002
3.133118e-003	1.129150e-001
4.120560e-003	1.174927e-001
5.107960e-003	9.002686e-002
6.095360e-003	1.190186e-001
7.082760e-003	9.155273e-002
8.070161e-003	1.174927e-001
9.057603e-003	1.007080e-001
1.004500e-002	1.007080e-001
1.103240e-002	1.174927e-001
1.201980e-002	1.190186e-001
1.300725e-002	9.002686e-002
1.399465e-002	1.098633e-001
1.498205e-002	9.918213e-002
1.596945e-002	1.068115e-001
1.695685e-002	1.113892e-001
1.794429e-002	1.007080e-001
1.893169e-002	1.113892e-001
1.991909e-002	1.007080e-001
2.090649e-002	1.251221e-001
2.189393e-002	9.307861e-002
2.288133e-002	9.918213e-002
2.386873e-002	8.850098e-002
2.485613e-002	8.087158e-002
2.584353e-002	9.765625e-002
2.683097e-002	9.460449e-002
2.781837e-002	8.850098e-002
2.880577e-002	9.307861e-002
2.979317e-002	1.007080e-001
3.078057e-002	7.629395e-002
3.176802e-002	9.765625e-002
3.275542e-002	1.235962e-001
3.374281e-002	9.918213e-002
3.473022e-002	9.002686e-002
3.571766e-002	9.002686e-002
3.670506e-002	1.068115e-001
3.769246e-002	9.460449e-002
3.867986e-002	1.022339e-001
3.966726e-002	1.083374e-001
4.065470e-002	1.159668e-001
4.164210e-002	9.765625e-002
4.262950e-002	8.850098e-002
4.361690e-002	1.007080e-001
4.460430e-002	9.765625e-002
4.559174e-002	7.629395e-002
4.657915e-002	8.087158e-002
4.756654e-002	8.544922e-002
4.855394e-002	1.052856e-001
4.954139e-002	8.544922e-002
5.052879e-002	9.155273e-002
5.151619e-002	1.007080e-001
5.250359e-002	9.765625e-002
5.349099e-002	1.022339e-001
5.447843e-002	1.022339e-001
5.546583e-002	8.239746e-002
5.645323e-002	9.155273e-002
5.744063e-002	9.155273e-002
5.842803e-002	1.007080e-001
5.941547e-002	9.918213e-002
6.040288e-002	8.850098e-002
6.139027e-002	9.002686e-002
6.237767e-002	9.460449e-002
6.336511e-002	8.544922e-002
6.435251e-002	9.002686e-002
6.533992e-002	9.613037e-002
6.632732e-002	9.307861e-002
6.731472e-002	8.392334e-002
6.830216e-002	7.324219e-002
6.928956e-002	8.087158e-002
7.027696e-002	7.476807e-002
7.126436e-002	8.544922e-002
7.225176e-002	1.174927e-001
7.323920e-002	6.713867e-002
7.422660e-002	8.850098e-002
7.521400e-002	9.460449e-002
7.620140e-002	9.307861e-002
7.718884e-002	8.544922e-002
7.817624e-002	1.037598e-001
7.916364e-002	1.022339e-001
8.015105e-002	1.022339e-001
8.113845e-002	7.781982e-002
8.212589e-002	8.392334e-002
8.311329e-002	1.037598e-001
8.410068e-002	1.068115e-001
8.508809e-002	7.934570e-002
8.607549e-002	1.068115e-001
8.706293e-002	9.155273e-002
8.805033e-002	9.155273e-002
8.903773e-002	8.850098e-002
9.002513e-002	7.019043e-002
9.101257e-002	9.002686e-002
9.199997e-002	6.866455e-002
9.298737e-002	9.460449e-002
9.397477e-002	9.918213e-002
9.496218e-002	9.155273e-002
9.594962e-002	8.087158e-002
9.693701e-002	6.713867e-002
9.792441e-002	7.934570e-002
9.891181e-002	7.476807e-002
9.989922e-002	9.613037e-002
1.008866e-001	8.087158e-002
1.018740e-001	1.007080e-001
1.028615e-001	7.934570e-002
1.038489e-001	7.324219e-002
1.048363e-001	8.239746e-002
1.058237e-001	8.392334e-002
1.068111e-001	6.408691e-002
1.077985e-001	6.866455e-002
1.087859e-001	6.713867e-002
1.097733e-001	6.408691e-002
1.107607e-001	6.561279e-002
1.117482e-001	7.781982e-002
1.127356e-001	8.239746e-002
1.137230e-001	8.850098e-002
1.147104e-001	7.019043e-002
1.156978e-001	7.019043e-002
1.166852e-001	7.934570e-002
1.176726e-001	8.850098e-002
1.186600e-001	7.019043e-002
1.196474e-001	7.476807e-002
1.206348e-001	6.713867e-002
1.216223e-001	7.476807e-002
1.226097e-001	7.019043e-002
1.235971e-001	5.035400e-002
1.245845e-001	4.882813e-002
1.255719e-001	4.882813e-002
1.265593e-001	8.239746e-002
1.275467e-001	7.171631e-002
1.285341e-001	6.256104e-002
1.295215e-001	6.866455e-002
1.305090e-001	6.713867e-002
1.314963e-001	5.798340e-002
1.324838e-001	6.866455e-002
1.334712e-001	5.798340e-002
1.344586e-001	8.087158e-002
1.354460e-001	6.866455e-002
1.364334e-001	7.629395e-002
1.374208e-001	6.561279e-002
1.384082e-001	6.561279e-002
1.393956e-001	6.713867e-002
1.403830e-001	6.256104e-002
1.413704e-001	8.087158e-002
1.423578e-001	7.019043e-002
1.433452e-001	7.781982e-002
1.443326e-001	6.866455e-002
1.453200e-001	8.239746e-002
1.463074e-001	5.798340e-002
1.472948e-001	8.239746e-002
1.482822e-001	5.950928e-002
1.492697e-001	5.950928e-002
1.502571e-001	7.324219e-002
1.512445e-001	7.171631e-002
1.522319e-001	5.645752e-002
1.532193e-001	4.882813e-002
1.542067e-001	5.340576e-002
1.551941e-001	7.324219e-002
1.561815e-001	6.561279e-002
1.571689e-001	6.408691e-002
1.581564e-001	7.476807e-002
1.591438e-001	6.866455e-002
1.601312e-001	7.171631e-002
1.611186e-001	5.493164e-002
1.621060e-001	5.035400e-002
1.630934e-001	6.866455e-002
1.640808e-001	4.882813e-002
1.650682e-001	5.340576e-002
1.660556e-001	7.171631e-002
1.670431e-001	3.204346e-002
1.680305e-001	6.561279e-002
1.690179e-001	6.408691e-002
1.700053e-001	5.950928e-002
1.709927e-001	7.019043e-002
1.719801e-001	6.103516e-002
1.729675e-001	5.187988e-002
1.739549e-001	7.019043e-002
1.749423e-001	5.187988e-002
1.759298e-001	6.713867e-002
1.769172e-001	5.493164e-002
1.779046e-001	4.425049e-002
1.788920e-001	6.713867e-002
1.798794e-001	6.561279e-002
1.808668e-001	6.561279e-002
1.818542e-001	7.476807e-002
1.828416e-001	6.408691e-002
1.838290e-001	4.882813e-002
1.848164e-001	6.713867e-002
1.858039e-001	5.187988e-002
1.867913e-001	4.577637e-002
1.877787e-001	6.408691e-002
1.887661e-001	4.425049e-002
1.897535e-001	5.493164e-002
1.907409e-001	5.187988e-002
1.917283e-001	5.798340e-002
1.927157e-001	6.256104e-002
1.937031e-001	7.324219e-002
1.946906e-001	6.103516e-002
1.956780e-001	5.950928e-002
1.966654e-001	6.561279e-002
1.976528e-001	5.187988e-002
1.986402e-001	6.103516e-002
1.996276e-001	7.171631e-002
2.006149e-001	6.561279e-002
2.016024e-001	6.561279e-002
2.025898e-001	5.340576e-002
2.035772e-001	5.950928e-002
2.045646e-001	7.781982e-002
2.055520e-001	6.713867e-002
2.065394e-001	5.187988e-002
2.075268e-001	6.408691e-002
2.085142e-001	6.408691e-002
2.095016e-001	5.950928e-002
2.104890e-001	5.950928e-002
2.114764e-001	5.950928e-002
2.124638e-001	5.950928e-002
2.134513e-001	5.645752e-002
2.144387e-001	4.730225e-002
2.154261e-001	4.577637e-002
2.164135e-001	5.187988e-002
2.174009e-001	6.103516e-002
2.183883e-001	5.798340e-002
2.193757e-001	6.256104e-002
2.203631e-001	6.256104e-002
2.213505e-001	5.950928e-002
2.223380e-001	5.035400e-002
2.233254e-001	6.103516e-002
2.243128e-001	5.035400e-002
2.253002e-001	4.425049e-002
2.262876e-001	5.035400e-002
2.272750e-001	6.408691e-002
2.282624e-001	6.866455e-002
2.292498e-001	5.035400e-002
2.302372e-001	4.882813e-002
2.312247e-001	5.645752e-002
2.322121e-001	5.035400e-002
2.331995e-001	5.798340e-002
2.341869e-001	5.493164e-002
2.351743e-001	6.866455e-002
2.361617e-001	6.103516e-002
2.371491e-001	7.324219e-002
2.381365e-001	7.476807e-002
2.391239e-001	5.493164e-002
2.401113e-001	6.256104e-002
2.410988e-001	4.577637e-002
2.420862e-001	6.866455e-002
2.430736e-001	5.950928e-002
2.440610e-001	7.934570e-002
2.450484e-001	4.730225e-002
2.460358e-001	6.561279e-002
2.470232e-001	5.187988e-002
2.480106e-001	3.662109e-002
2.489980e-001	4.730225e-002
2.499855e-001	4.730225e-002
2.509729e-001	7.476807e-002
2.519603e-001	5.798340e-002
2.529477e-001	6.713867e-002
2.539351e-001	6.256104e-002
2.549225e-001	4.272461e-002
2.559099e-001	6.713867e-002
2.568973e-001	5.950928e-002
2.578847e-001	5.645752e-002
2.588721e-001	5.798340e-002
2.598595e-001	5.798340e-002
2.608469e-001	4.272461e-002
2.618343e-001	4.882813e-002
2.628217e-001	4.730225e-002
2.638091e-001	4.882813e-002
2.647965e-001	5.950928e-002
2.657839e-001	5.798340e-002
2.667714e-001	6.713867e-002
2.677588e-001	5.340576e-002
2.687462e-001	5.035400e-002
2.697336e-001	3.051758e-002
2.707210e-001	5.493164e-002
2.717084e-001	5.645752e-002
2.726958e-001	5.187988e-002
2.736832e-001	5.798340e-002
2.746706e-001	6.866455e-002
2.756580e-001	7.171631e-002
2.766454e-001	4.577637e-002
2.776329e-001	5.950928e-002
2.786203e-001	5.493164e-002
2.796077e-001	5.645752e-002
2.805951e-001	6.408691e-002
2.815825e-001	4.425049e-002
2.825699e-001	5.187988e-002
2.835573e-001	5.035400e-002
2.845447e-001	5.798340e-002
2.855321e-001	4.272461e-002
2.865196e-001	5.493164e-002
2.875070e-001	5.035400e-002
2.884944e-001	5.950928e-002
2.894818e-001	3.967285e-002
2.904692e-001	5.187988e-002
2.914566e-001	5.035400e-002
2.924440e-001	5.950928e-002
2.934314e-001	5.187988e-002
2.944188e-001	6.866455e-002
2.954063e-001	5.798340e-002
2.963937e-001	5.798340e-002
2.973811e-001	5.187988e-002
2.983685e-001	4.425049e-002
2.993559e-001	4.882813e-002
3.003433e-001	4.882813e-002
3.013307e-001	4.119873e-002
3.023181e-001	4.425049e-002
3.033055e-001	5.950928e-002
3.042929e-001	5.645752e-002
3.052804e-001	5.187988e-002
3.062678e-001	3.204346e-002
3.072552e-001	4.272461e-002
3.082426e-001	4.577637e-002
3.092300e-001	4.730225e-002
3.102174e-001	5.340576e-002
3.112048e-001	6.713867e-002
3.121922e-001	4.577637e-002
3.131796e-001	4.577637e-002
3.141671e-001	4.272461e-002
3.151545e-001	5.187988e-002
3.161419e-001	4.425049e-002
3.171293e-001	4.730225e-002
3.181167e-001	2.899170e-002
3.191041e-001	4.272461e-002
3.200915e-001	5.340576e-002
3.210789e-001	4.272461e-002
3.220663e-001	4.730225e-002
3.230537e-001	5.798340e-002
3.240411e-001	4.730225e-002
3.250285e-001	4.425049e-002
3.260159e-001	4.425049e-002
3.270034e-001	5.035400e-002
3.279908e-001	4.730225e-002
3.289782e-001	4.730225e-002
3.299656e-001	3.814697e-002
3.309530e-001	4.425049e-002
3.319404e-001	2.593994e-002
3.329278e-001	4.425049e-002
3.339152e-001	4.119873e-002
3.349026e-001	4.577637e-002
3.358900e-001	4.577637e-002
3.368774e-001	3.051758e-002
3.378648e-001	4.577637e-002
3.388522e-001	4.425049e-002
3.398396e-001	4.425049e-002
3.408270e-001	4.730225e-002
3.418145e-001	5.187988e-002
3.428019e-001	4.425049e-002
3.437893e-001	3.509521e-002
3.447767e-001	4.577637e-002
3.457641e-001	3.204346e-002
3.467515e-001	5.950928e-002
3.477389e-001	3.051758e-002
3.487263e-001	4.577637e-002
3.497137e-001	4.272461e-002
3.507012e-001	5.340576e-002
3.516886e-001	5.035400e-002
3.526760e-001	3.509521e-002
3.536634e-001	5.340576e-002
3.546508e-001	3.814697e-002
3.556382e-001	3.814697e-002
3.566256e-001	2.288818e-002
3.576130e-001	4.425049e-002
3.586004e-001	4.425049e-002
3.595878e-001	4.730225e-002
3.605753e-001	5.340576e-002
3.615627e-001	3.356934e-002
3.625501e-001	5.340576e-002
3.635375e-001	3.967285e-002
3.645249e-001	3.814697e-002
3.655123e-001	3.356934e-002
3.664997e-001	4.272461e-002
3.674871e-001	3.204346e-002
3.684745e-001	4.577637e-002
3.694620e-001	4.272461e-002
3.704494e-001	3.662109e-002
3.714368e-001	5.340576e-002
3.724242e-001	3.509521e-002
3.734116e-001	5.187988e-002
3.743990e-001	3.356934e-002
3.753864e-001	3.509521e-002
3.763738e-001	6.103516e-002
3.773612e-001	5.035400e-002
3.783487e-001	3.204346e-002
3.793361e-001	3.662109e-002
3.803235e-001	3.662109e-002
3.813109e-001	4.272461e-002
3.822983e-001	3.051758e-002
3.832857e-001	5.035400e-002
3.842731e-001	5.950928e-002
3.852604e-001	3.967285e-002
3.862479e-001	4.425049e-002
3.872353e-001	4.272461e-002
3.882228e-001	5.035400e-002
3.892102e-001	3.814697e-002
3.901976e-001	3.356934e-002
3.911850e-001	4.119873e-002
3.921724e-001	4.425049e-002
3.931598e-001	3.356934e-002
3.941472e-001	5.187988e-002
3.951345e-001	2.899170e-002
3.961219e-001	4.272461e-002
3.971094e-001	5.645752e-002
3.980968e-001	4.730225e-002
3.990842e-001	3.967285e-002
4.000716e-001	4.425049e-002
4.010590e-001	5.340576e-002
4.020464e-001	3.814697e-002
4.030338e-001	3.204346e-002
4.040212e-001	4.882813e-002
4.050086e-001	3.662109e-002
4.059961e-001	4.730225e-002
4.069835e-001	3.662109e-002
4.079709e-001	4.119873e-002
4.089583e-001	4.119873e-002
4.099457e-001	3.356934e-002
4.109331e-001	4.425049e-002
4.119205e-001	3.356934e-002
4.129079e-001	3.967285e-002
4.138953e-001	5.035400e-002
4.148828e-001	3.967285e-002
4.158702e-001	4.425049e-002
4.168576e-001	4.119873e-002
4.178450e-001	4.577637e-002
4.188324e-001	5.187988e-002
4.198198e-001	4.272461e-002
4.208072e-001	3.662109e-002
4.217946e-001	3.967285e-002
4.227820e-001	2.899170e-002
4.237694e-001	3.356934e-002
4.247569e-001	4.577637e-002
4.257443e-001	3.204346e-002
4.267317e-001	4.119873e-002
4.277191e-001	4.577637e-002
4.287065e-001	3.509521e-002
4.296939e-001	3.662109e-002
4.306813e-001	3.967285e-002
4.316687e-001	4.119873e-002
4.326561e-001	3.356934e-002
4.336436e-001	4.272461e-002
4.346310e-001	3.814697e-002
4.356184e-001	4.119873e-002
4.366058e-001	3.204346e-002
4.375932e-001	5.187988e-002
4.385806e-001	4.119873e-002
4.395680e-001	4.119873e-002
4.405554e-001	2.746582e-002
4.415428e-001	3.967285e-002
4.425303e-001	3.662109e-002
4.435176e-001	3.204346e-002
4.445050e-001	4.119873e-002
4.454924e-001	4.730225e-002
4.464799e-001	3.051758e-002
4.474673e-001	2.441406e-002
4.484547e-001	4.425049e-002
4.494421e-001	2.899170e-002
4.504295e-001	3.814697e-002
4.514169e-001	4.577637e-002
4.524044e-001	3.051758e-002
4.533917e-001	3.509521e-002
4.543791e-001	2.593994e-002
4.553665e-001	3.509521e-002
4.563539e-001	2.288818e-002
4.573413e-001	3.356934e-002
4.583287e-001	3.814697e-002
4.593161e-001	3.051758e-002
4.603035e-001	2.441406e-002
4.612910e-001	2.746582e-002
4.622784e-001	2.441406e-002
4.632658e-001	3.662109e-002
4.642532e-001	2.288818e-002
4.652406e-001	3.814697e-002
4.662280e-001	3.967285e-002
4.672154e-001	3.662109e-002
4.682028e-001	3.967285e-002
4.691902e-001	2.899170e-002
4.701777e-001	3.814697e-002
4.711651e-001	3.204346e-002
4.721525e-001	4.119873e-002
4.731399e-001	4.730225e-002
4.741273e-001	2.441406e-002
4.751147e-001	2.441406e-002
4.761021e-001	3.662109e-002
4.770895e-001	3.509521e-002
4.780769e-001	2.746582e-002
4.790643e-001	4.119873e-002
4.800518e-001	3.204346e-002
4.810392e-001	2.288818e-002
4.820266e-001	2.746582e-002
4.830140e-001	4.119873e-002
4.840014e-001	4.577637e-002
4.849888e-001	3.356934e-002
4.859762e-001	2.441406e-002
4.869636e-001	3.204346e-002
4.879510e-001	3.356934e-002
4.889385e-001	2.899170e-002
4.899259e-001	2.899170e-002
4.909133e-001	2.441406e-002
4.919007e-001	2.746582e-002
4.928881e-001	2.746582e-002
4.938755e-001	2.136230e-002
4.948629e-001	2.746582e-002
4.958503e-001	2.136230e-002
4.968377e-001	1.678467e-002
4.978252e-001	2.899170e-002
4.988126e-001	2.899170e-002
4.998000e-001	3.204346e-002
5.007874e-001	3.356934e-002
5.017748e-001	3.509521e-002
5.027622e-001	3.814697e-002
5.037496e-001	3.051758e-002
5.047370e-001	3.356934e-002
5.057244e-001	2.441406e-002
5.067118e-001	3.204346e-002
5.076993e-001	2.288818e-002
5.086866e-001	2.746582e-002
5.096741e-001	1.525879e-002
5.106614e-001	2.746582e-002
5.116489e-001	3.356934e-002
5.126362e-001	2.746582e-002
5.136237e-001	1.983643e-002
5.146110e-001	3.051758e-002
5.155985e-001	2.288818e-002
5.165859e-001	2.899170e-002
5.175734e-001	4.272461e-002
5.185607e-001	2.136230e-002
5.195482e-001	3.356934e-002
5.205355e-001	2.441406e-002
5.215230e-001	5.187988e-002
5.225103e-001	2.136230e-002
5.234978e-001	3.204346e-002
5.244851e-001	3.204346e-002
5.254726e-001	3.356934e-002
5.264600e-001	1.983643e-002
5.274474e-001	2.746582e-002
5.284348e-001	1.983643e-002
5.294222e-001	2.746582e-002
5.304096e-001	3.204346e-002
5.313970e-001	4.272461e-002
5.323844e-001	3.356934e-002
5.333718e-001	4.119873e-002
5.343593e-001	2.288818e-002
5.353467e-001	4.882813e-002
5.363341e-001	2.746582e-002
5.373215e-001	2.746582e-002
5.383089e-001	3.051758e-002
5.392963e-001	3.814697e-002
5.402837e-001	3.356934e-002
5.412711e-001	3.356934e-002
5.422585e-001	3.204346e-002
5.432459e-001	1.983643e-002
5.442334e-001	3.356934e-002
5.452208e-001	3.356934e-002
5.462082e-001	2.441406e-002
5.471956e-001	2.288818e-002
5.481830e-001	2.441406e-002
5.491704e-001	3.662109e-002
5.501578e-001	1.983643e-002
5.511452e-001	2.593994e-002
5.521326e-001	3.967285e-002
5.531201e-001	1.983643e-002
5.541075e-001	2.746582e-002
5.550949e-001	2.441406e-002
5.560823e-001	1.983643e-002
5.570697e-001	3.051758e-002
5.580571e-001	2.288818e-002
5.590445e-001	3.509521e-002
5.600319e-001	2.899170e-002
5.610193e-001	2.288818e-002
5.620068e-001	3.356934e-002
5.629942e-001	3.662109e-002
5.639816e-001	3.356934e-002
5.649690e-001	2.288818e-002
5.659564e-001	4.119873e-002
5.669438e-001	2.899170e-002
5.679312e-001	3.204346e-002
5.689186e-001	2.593994e-002
5.699060e-001	3.204346e-002
5.708933e-001	2.441406e-002
5.718808e-001	3.204346e-002
5.728683e-001	2.441406e-002
5.738556e-001	2.593994e-002
5.748431e-001	3.204346e-002
5.758305e-001	2.441406e-002
5.768179e-001	2.593994e-002
5.778053e-001	2.746582e-002
5.787927e-001	2.593994e-002
5.797801e-001	3.204346e-002
5.807676e-001	3.356934e-002
5.817549e-001	2.746582e-002
5.827424e-001	3.204346e-002
5.837297e-001	2.136230e-002
5.847172e-001	3.204346e-002
5.857045e-001	1.983643e-002
5.866920e-001	2.136230e-002
5.876793e-001	2.288818e-002
5.886668e-001	1.678467e-002
5.896542e-001	2.136230e-002
5.906416e-001	1.831055e-002
5.916290e-001	1.983643e-002
5.926164e-001	3.509521e-002
5.936038e-001	4.577637e-002
5.945912e-001	1.831055e-002
5.955786e-001	1.983643e-002
5.965661e-001	2.136230e-002
5.975534e-001	2.593994e-002
5.985409e-001	2.288818e-002
5.995283e-001	1.983643e-002
6.005157e-001	1.831055e-002
6.015031e-001	2.136230e-002
6.024905e-001	2.136230e-002
6.034779e-001	2.288818e-002
6.044653e-001	2.593994e-002
6.054527e-001	1.525879e-002
6.064401e-001	1.831055e-002
6.074275e-001	2.136230e-002
6.084150e-001	1.678467e-002
6.094024e-001	2.441406e-002
6.103898e-001	2.899170e-002
6.113772e-001	3.356934e-002
6.123646e-001	2.288818e-002
6.133520e-001	2.441406e-002
6.143394e-001	1.678467e-002
6.153268e-001	1.983643e-002
6.163142e-001	2.593994e-002
6.173017e-001	2.899170e-002
6.182891e-001	2.441406e-002
6.192765e-001	1.983643e-002
6.202639e-001	2.288818e-002
6.212513e-001	1.831055e-002
6.222387e-001	1.678467e-002
6.232261e-001	1.678467e-002
6.242135e-001	1.525879e-002
6.252009e-001	2.288818e-002
6.261883e-001	2.288818e-002
6.271758e-001	2.288818e-002
6.281631e-001	2.441406e-002
6.291506e-001	1.220703e-002
6.301379e-001	1.831055e-002
6.311254e-001	2.746582e-002
6.321127e-001	1.525879e-002
6.331002e-001	1.220703e-002
6.340875e-001	1.983643e-002
6.350750e-001	1.373291e-002
6.360625e-001	9.155273e-003
6.370499e-001	1.678467e-002
6.380372e-001	1.678467e-002
6.390247e-001	1.983643e-002
6.400120e-001	1.220703e-002
6.409995e-001	1.831055e-002
6.419868e-001	1.678467e-002
6.429743e-001	1.983643e-002
6.439616e-001	1.983643e-002
6.449491e-001	1.220703e-002
6.459366e-001	1.068115e-002
6.469239e-001	1.220703e-002
6.479113e-001	1.983643e-002
6.488987e-001	1.525879e-002
6.498861e-001	4.577637e-003
6.508735e-001	1.373291e-002
6.518609e-001	1.373291e-002
6.528483e-001	1.983643e-002
6.538358e-001	4.577637e-003
6.548232e-001	1.983643e-002
6.558107e-001	1.525879e-002
6.567980e-001	2.899170e-002
6.577854e-001	2.136230e-002
6.587728e-001	2.593994e-002
6.597602e-001	1.373291e-002
6.607476e-001	2.288818e-002
6.617350e-001	9.155273e-003
6.627224e-001	1.373291e-002
6.637099e-001	1.068115e-002
6.646973e-001	1.525879e-002
6.656847e-001	1.220703e-002
6.666721e-001	1.220703e-002
6.676595e-001	1.525879e-002
6.686469e-001	1.831055e-002
6.696343e-001	6.103516e-003
6.706217e-001	1.983643e-002
6.716091e-001	1.525879e-002
6.725966e-001	1.525879e-002
6.735840e-001	1.983643e-002
6.745714e-001	1.068115e-002
6.755588e-001	1.373291e-002
6.765462e-001	1.525879e-002
6.775336e-001	7.629395e-003
6.785210e-001	1.068115e-002
6.795084e-001	1.831055e-002
6.804958e-001	1.831055e-002
6.814833e-001	1.220703e-002
6.824707e-001	1.068115e-002
6.834581e-001	2.593994e-002
6.844455e-001	1.525879e-002
6.854329e-001	1.525879e-002
6.864203e-001	1.678467e-002
6.874077e-001	1.068115e-002
6.883951e-001	1.983643e-002
6.893825e-001	9.155273e-003
6.903699e-001	9.155273e-003
6.913573e-001	1.068115e-002
6.923448e-001	1.373291e-002
6.933321e-001	1.373291e-002
6.943196e-001	1.983643e-002
6.953070e-001	1.068115e-002
6.962944e-001	9.155273e-003
6.972818e-001	1.525879e-002
6.982692e-001	1.678467e-002
6.992566e-001	1.983643e-002
7.002441e-001	1.983643e-002
7.012314e-001	1.983643e-002
7.022189e-001	6.103516e-003
7.032062e-001	7.629395e-003
7.041937e-001	1.678467e-002
7.051810e-001	4.577637e-003
7.061685e-001	1.678467e-002
7.071558e-001	3.051758e-003
7.081433e-001	1.068115e-002
7.091308e-001	1.220703e-002
7.101181e-001	1.373291e-002
7.111056e-001	1.220703e-002
7.120929e-001	1.068115e-002
7.130804e-001	1.220703e-002
7.140677e-001	1.678467e-002
7.150552e-001	1.068115e-002
7.160425e-001	1.678467e-002
7.170300e-001	1.373291e-002
7.180173e-001	1.220703e-002
7.190048e-001	1.678467e-002
7.199923e-001	1.373291e-002
7.209796e-001	9.155273e-003
7.219671e-001	1.068115e-002
7.229544e-001	1.831055e-002
7.239419e-001	7.629395e-003
7.249292e-001	1.373291e-002
7.259167e-001	1.373291e-002
7.269040e-001	1.373291e-002
7.278915e-001	9.155273e-003
7.288789e-001	7.629395e-003
7.298663e-001	1.220703e-002
7.308537e-001	9.155273e-003
7.318411e-001	1.525879e-002
7.328285e-001	9.155273e-003
7.338159e-001	6.103516e-003
7.348033e-001	1.831055e-002
7.357906e-001	1.525879e-002
7.367781e-001	1.220703e-002
7.377656e-001	7.629395e-003
7.387529e-001	1.525879e-002
7.397404e-001	1.525879e-002
7.407277e-001	7.629395e-003
7.417152e-001	7.629395e-003
7.427025e-001	7.629395e-003
7.436900e-001	7.629395e-003
7.446774e-001	1.373291e-002
7.456649e-001	6.103516e-003
7.466523e-001	9.155273e-003
7.476397e-001	1.220703e-002
7.486271e-001	9.155273e-003
7.496145e-001	6.103516e-003
7.506019e-001	1.068115e-002
7.515893e-001	7.629395e-003
7.525767e-001	1.525879e-002
7.535641e-001	6.103516e-003
7.545515e-001	2.136230e-002
7.555390e-001	9.155273e-003
7.565263e-001	7.629395e-003
7.575138e-001	1.068115e-002
7.585011e-001	7.629395e-003
7.594886e-001	1.373291e-002
7.604759e-001	1.068115e-002
7.614634e-001	1.068115e-002
7.624507e-001	7.629395e-003
7.634382e-001	1.220703e-002
7.644257e-001	1.068115e-002
7.654130e-001	7.629395e-003
7.664005e-001	2.136230e-002
7.673878e-001	9.155273e-003
7.683753e-001	1.068115e-002
7.693626e-001	1.068115e-002
7.703501e-001	1.678467e-002
7.713374e-001	9.155273e-003
7.723249e-001	6.103516e-003
7.733122e-001	1.220703e-002
7.742997e-001	1.831055e-002
7.752872e-001	1.068115e-002
7.762745e-001	9.155273e-003
7.772620e-001	1.220703e-002
7.782493e-001	7.629395e-003
7.792368e-001	9.155273e-003
7.802241e-001	6.103516e-003
7.812116e-001	1.068115e-002
7.821989e-001	7.629395e-003
7.831864e-001	1.220703e-002
7.841738e-001	1.068115e-002
7.851612e-001	1.220703e-002
7.861487e-001	1.220703e-002
7.871360e-001	7.629395e-003
7.881235e-001	1.525879e-002
7.891108e-001	9.155273e-003
7.900983e-001	6.103516e-003
7.910856e-001	1.068115e-002
7.920731e-001	1.220703e-002
7.930606e-001	1.220703e-002
7.940479e-001	9.155273e-003
7.950354e-001	9.155273e-003
7.960227e-001	4.577637e-003
7.970102e-001	9.155273e-003
7.979975e-001	4.577637e-003
7.989850e-001	7.629395e-003
7.999723e-001	4.577637e-003
8.009598e-001	4.577637e-003
8.019472e-001	7.629395e-003
8.029346e-001	1.220703e-002
8.039220e-001	6.103516e-003
8.049093e-001	1.220703e-002
8.058968e-001	1.068115e-002
8.068843e-001	1.220703e-002
8.078716e-001	4.577637e-003
8.088591e-001	1.525879e-002
8.098464e-001	1.068115e-002
8.108339e-001	7.629395e-003
8.118212e-001	6.103516e-003
8.128087e-001	3.051758e-003
8.137960e-001	7.629395e-003
8.147835e-001	9.155273e-003
8.157710e-001	9.155273e-003
8.167583e-001	1.678467e-002
8.177458e-001	4.577637e-003
8.187331e-001	1.068115e-002
8.197206e-001	7.629395e-003
8.207079e-001	9.155273e-003
8.216954e-001	7.629395e-003
8.226827e-001	6.103516e-003
8.236702e-001	1.373291e-002
8.246577e-001	1.525879e-002
8.256450e-001	3.051758e-003
8.266325e-001	7.629395e-003
8.276198e-001	1.525879e-002
8.286073e-001	7.629395e-003
8.295946e-001	1.831055e-002
8.305821e-001	7.629395e-003
8.315694e-001	1.220703e-002
8.325569e-001	1.220703e-002
8.335444e-001	1.220703e-002
8.345317e-001	1.068115e-002
8.355192e-001	1.068115e-002
8.365065e-001	1.068115e-002
8.374940e-001	9.155273e-003
8.384813e-001	9.155273e-003
8.394688e-001	9.155273e-003
8.404561e-001	3.051758e-003
8.414436e-001	1.220703e-002
8.424311e-001	7.629395e-003
8.434184e-001	1.831055e-002
8.444059e-001	1.220703e-002
8.453932e-001	4.577637e-003
8.463807e-001	1.068115e-002
8.473680e-001	6.103516e-003
8.483555e-001	7.629395e-003
8.493428e-001	3.051758e-003
8.503303e-001	9.155273e-003
8.513176e-001	6.103516e-003
8.523050e-001	1.068115e-002
8.532925e-001	7.629395e-003
8.542798e-001	4.577637e-003
8.552673e-001	1.220703e-002
8.562546e-001	7.629395e-003
8.572421e-001	1.068115e-002
8.582294e-001	1.068115e-002
8.592169e-001	1.068115e-002
8.602042e-001	6.103516e-003
8.611917e-001	7.629395e-003
8.621792e-001	6.103516e-003
8.631665e-001	1.068115e-002
8.641540e-001	4.577637e-003
8.651414e-001	1.068115e-002
8.661289e-001	1.525879e-002
8.671162e-001	1.068115e-002
8.681037e-001	1.068115e-002
8.690910e-001	1.068115e-002
8.700785e-001	1.373291e-002
8.710659e-001	9.155273e-003
8.720532e-001	1.373291e-002
8.730407e-001	6.103516e-003
8.740280e-001	6.103516e-003
8.750155e-001	6.103516e-003
8.760028e-001	1.068115e-002
8.769903e-001	1.983643e-002
8.779776e-001	6.103516e-003
8.789651e-001	1.220703e-002
8.799526e-001	1.068115e-002
8.809399e-001	9.155273e-003
8.819274e-001	1.220703e-002
8.829147e-001	1.373291e-002
8.839022e-001	1.220703e-002
8.848895e-001	7.629395e-003
8.858770e-001	9.155273e-003
8.868643e-001	1.373291e-002
8.878518e-001	1.068115e-002
8.888393e-001	9.155273e-003
8.898266e-001	1.678467e-002
8.908141e-001	1.068115e-002
8.918014e-001	1.068115e-002
8.927889e-001	9.155273e-003
8.937762e-001	1.068115e-002
8.947637e-001	1.983643e-002
8.957510e-001	1.678467e-002
8.967385e-001	9.155273e-003
8.977260e-001	1.373291e-002
8.987133e-001	1.220703e-002
8.997008e-001	1.678467e-002
9.006881e-001	1.220703e-002
9.016755e-001	2.746582e-002
9.026629e-001	7.629395e-003
9.036503e-001	3.051758e-003
9.046377e-001	1.068115e-002
9.056252e-001	3.051758e-003
9.066125e-001	6.103516e-003
9.076000e-001	1.373291e-002
9.085875e-001	9.155273e-003
9.095748e-001	6.103516e-003
9.105623e-001	9.155273e-003
9.115496e-001	1.068115e-002
9.125371e-001	9.155273e-003
9.135244e-001	6.103516e-003
9.145119e-001	9.155273e-003
9.154992e-001	1.373291e-002
9.164867e-001	1.220703e-002
9.174742e-001	7.629395e-003
9.184615e-001	3.051758e-003
9.194490e-001	9.155273e-003
9.204363e-001	1.220703e-002
9.214237e-001	1.220703e-002
9.224111e-001	6.103516e-003
9.233985e-001	0.000000e+000
9.243859e-001	7.629395e-003
9.253733e-001	7.629395e-003
9.263608e-001	9.155273e-003
9.273481e-001	7.629395e-003
9.283356e-001	1.068115e-002
9.293229e-001	4.577637e-003
9.303104e-001	3.051758e-003
9.312977e-001	1.373291e-002
9.322852e-001	3.051758e-003
9.332725e-001	9.155273e-003
9.342600e-001	9.155273e-003
9.352475e-001	7.629395e-003
9.362348e-001	9.155273e-003
9.372223e-001	1.220703e-002
9.382096e-001	6.103516e-003
9.391971e-001	3.051758e-003
9.401844e-001	4.577637e-003
9.411719e-001	1.068115e-002
9.421592e-001	7.629395e-003
9.431467e-001	1.373291e-002
9.441342e-001	7.629395e-003
9.451215e-001	1.373291e-002
9.461090e-001	7.629395e-003
9.470963e-001	4.577637e-003
9.480838e-001	6.103516e-003
9.490711e-001	3.051758e-003
9.500586e-001	1.373291e-002
9.510459e-001	7.629395e-003
9.520334e-001	1.068115e-002
9.530209e-001	9.155273e-003
9.540082e-001	9.155273e-003
9.549957e-001	4.577637e-003
9.559830e-001	1.068115e-002
9.569704e-001	6.103516e-003
9.579578e-001	6.103516e-003
9.589453e-001	1.525879e-002
9.599325e-001	1.525879e-002
9.609200e-001	7.629395e-003
9.619075e-001	9.155273e-003
9.628949e-001	4.577637e-003
9.638824e-001	7.629395e-003
9.648697e-001	4.577637e-003
9.658572e-001	1.373291e-002
9.668445e-001	7.629395e-003
9.678320e-001	1.220703e-002
9.688193e-001	1.525879e-002
9.698068e-001	1.525879e-002
9.707941e-001	4.577637e-003
9.717816e-001	7.629395e-003
9.727690e-001	9.155273e-003
9.737564e-001	9.155273e-003
9.747439e-001	9.155273e-003
9.757312e-001	1.525879e-003
9.767186e-001	1.220703e-002
9.777060e-001	6.103516e-003
9.786935e-001	1.525879e-002
9.796807e-001	7.629395e-003
9.806682e-001	9.155273e-003
9.816557e-001	6.103516e-003
9.826431e-001	7.629395e-003
9.836306e-001	9.155273e-003
9.846178e-001	4.577637e-003
9.856053e-001	1.220703e-002
9.865927e-001	6.103516e-003
9.875802e-001	7.629395e-003
9.885674e-001	1.068115e-002
9.895549e-001	1.068115e-002
9.905424e-001	6.103516e-003
9.915298e-001	6.103516e-003
9.925172e-001	7.629395e-003
9.935045e-001	4.577637e-003
9.944920e-001	1.220703e-002
9.954794e-001	1.220703e-002
9.964668e-001	4.577637e-003
9.974541e-001	9.155273e-003
9.984416e-001	4.577637e-003
9.994291e-001	3.051758e-003
1.000416e+000	3.051758e-003
1.001404e+000	7.629395e-003
1.002391e+000	3.051758e-003
1.003379e+000	3.051758e-003
1.004366e+000	4.577637e-003
1.005354e+000	7.629395e-003
1.006341e+000	6.103516e-003
1.007328e+000	9.155273e-003
1.008316e+000	6.103516e-003
1.009303e+000	7.629395e-003
1.010291e+000	9.155273e-003
1.011278e+000	9.155273e-003
1.012265e+000	4.577637e-003
1.013253e+000	1.525879e-002
1.014240e+000	6.103516e-003
1.015228e+000	9.155273e-003
1.016215e+000	9.155273e-003
1.017203e+000	6.103516e-003
1.018190e+000	6.103516e-003
1.019177e+000	3.051758e-003
1.020165e+000	1.525879e-002
1.021152e+000	4.577637e-003
1.022139e+000	4.577637e-003
1.023127e+000	7.629395e-003
1.024114e+000	9.155273e-003
1.025102e+000	6.103516e-003
1.026089e+000	6.103516e-003
1.027076e+000	6.103516e-003
1.028064e+000	9.155273e-003
1.029051e+000	7.629395e-003
1.030039e+000	6.103516e-003
1.031026e+000	3.051758e-003
1.032014e+000	7.629395e-003
1.033001e+000	1.220703e-002
1.033988e+000	3.051758e-003
1.034976e+000	7.629395e-003
1.035963e+000	7.629395e-003
1.036951e+000	7.629395e-003
1.037938e+000	7.629395e-003
1.038925e+000	6.103516e-003
1.039913e+000	4.577637e-003
1.040900e+000	3.051758e-003
1.041888e+000	3.051758e-003
1.042875e+000	4.577637e-003
1.043862e+000	9.155273e-003
1.044850e+000	7.629395e-003
1.045837e+000	1.220703e-002
1.046825e+000	4.577637e-003
1.047812e+000	6.103516e-003
1.048800e+000	6.103516e-003
1.049787e+000	9.155273e-003
1.050774e+000	7.629395e-003
1.051762e+000	3.051758e-003
1.052749e+000	6.103516e-003
1.053737e+000	1.525879e-003
1.054724e+000	4.577637e-003
1.055711e+000	6.103516e-003
1.056699e+000	7.629395e-003
1.057686e+000	1.525879e-003
1.058674e+000	7.629395e-003
1.059661e+000	0.000000e+000
1.060648e+000	1.525879e-003
1.061636e+000	3.051758e-003
1.062623e+000	3.051758e-003
1.063611e+000	1.525879e-003
1.064598e+000	4.577637e-003
1.065585e+000	4.577637e-003
1.066573e+000	6.103516e-003
1.067560e+000	6.103516e-003
1.068548e+000	6.103516e-003
1.069535e+000	6.103516e-003
1.070522e+000	4.577637e-003
1.071510e+000	1.525879e-003
1.072497e+000	1.068115e-002
1.073485e+000	6.103516e-003
1.074472e+000	1.525879e-003
1.075460e+000	1.525879e-003
1.076447e+000	3.051758e-003
1.077434e+000	1.068115e-002
1.078422e+000	4.577637e-003
1.079409e+000	4.577637e-003
1.080397e+000	0.000000e+000
1.081384e+000	6.103516e-003
1.082371e+000	4.577637e-003
1.083359e+000	1.525879e-003
1.084346e+000	4.577637e-003
1.085334e+000	0.000000e+000
1.086321e+000	3.051758e-003
1.087309e+000	6.103516e-003
1.088296e+000	0.000000e+000
1.089283e+000	4.577637e-003
1.090271e+000	7.629395e-003
1.091258e+000	4.577637e-003
1.092246e+000	6.103516e-003
1.093233e+000	7.629395e-003
1.094220e+000	3.051758e-003
1.095208e+000	7.629395e-003
1.096195e+000	1.525879e-003
1.097182e+000	1.525879e-003
1.098170e+000	7.629395e-003
1.099157e+000	7.629395e-003
1.100145e+000	6.103516e-003
1.101132e+000	1.068115e-002
1.102120e+000	3.051758e-003
1.103107e+000	0.000000e+000
1.104094e+000	4.577637e-003
1.105082e+000	4.577637e-003
1.106069e+000	6.103516e-003
1.107057e+000	6.103516e-003
1.108044e+000	4.577637e-003
1.109031e+000	3.051758e-003
1.110019e+000	1.525879e-003
1.111006e+000	4.577637e-003
1.111994e+000	1.525879e-003
1.112981e+000	3.051758e-003
1.113969e+000	6.103516e-003
1.114956e+000	6.103516e-003
1.115943e+000	3.051758e-003
1.116931e+000	4.577637e-003
1.117918e+000	1.525879e-003
1.118906e+000	4.577637e-003
1.119893e+000	3.051758e-003
1.120880e+000	1.525879e-003
1.121868e+000	6.103516e-003
1.122855e+000	9.155273e-003
1.123843e+000	3.051758e-003
1.124830e+000	1.525879e-003
1.125817e+000	7.629395e-003
1.126805e+000	4.577637e-003
1.127792e+000	3.051758e-003
1.128780e+000	3.051758e-003
1.129767e+000	0.000000e+000
1.130754e+000	6.103516e-003
1.131742e+000	1.220703e-002
1.132729e+000	6.103516e-003
1.133717e+000	9.155273e-003
1.134704e+000	1.525879e-003
1.135691e+000	7.629395e-003
1.136679e+000	6.103516e-003
1.137666e+000	4.577637e-003
1.138654e+000	4.577637e-003
1.139641e+000	4.577637e-003
1.140629e+000	4.577637e-003
1.141616e+000	6.103516e-003
1.142603e+000	3.051758e-003
1.143591e+000	3.051758e-003
1.144578e+000	1.068115e-002
1.145566e+000	9.155273e-003
1.146553e+000	7.629395e-003
1.147541e+000	4.577637e-003
1.148528e+000	9.155273e-003
1.149515e+000	1.525879e-003
1.150503e+000	7.629395e-003
1.151490e+000	3.051758e-003
1.152477e+000	3.051758e-003
1.153465e+000	9.155273e-003
1.154452e+000	3.051758e-003
1.155440e+000	0.000000e+000
1.156427e+000	1.525879e-003
1.157414e+000	3.051758e-003
1.158402e+000	3.051758e-003
1.159389e+000	6.103516e-003
1.160377e+000	0.000000e+000
1.161364e+000	6.103516e-003
1.162352e+000	7.629395e-003
1.163339e+000	3.051758e-003
1.164326e+000	4.577637e-003
1.165314e+000	9.155273e-003
1.166301e+000	1.525879e-003
1.167289e+000	3.051758e-003
1.168276e+000	1.525879e-003
1.169263e+000	0.000000e+000
1.170251e+000	4.577637e-003
1.171238e+000	3.051758e-003
1.172226e+000	3.051758e-003
1.173213e+000	1.525879e-003
1.174201e+000	4.577637e-003
1.175188e+000	0.000000e+000
1.176175e+000	4.577637e-003
1.177163e+000	1.525879e-003
1.178150e+000	1.525879e-003
1.179137e+000	1.525879e-003
1.180125e+000	1.525879e-003
1.181112e+000	4.577637e-003
1.182100e+000	4.577637e-003
1.183087e+000	4.577637e-003
1.184075e+000	4.577637e-003
1.185062e+000	6.103516e-003
1.186049e+000	3.051758e-003
1.187037e+000	0.000000e+000
1.188024e+000	1.525879e-003
1.189012e+000	4.577637e-003
1.189999e+000	4.577637e-003
1.190986e+000	3.051758e-003
1.191974e+000	6.103516e-003
1.192961e+000	0.000000e+000
1.193949e+000	3.051758e-003
1.194936e+000	6.103516e-003
1.195923e+000	3.051758e-003
1.196911e+000	6.103516e-003
1.197898e+000	7.629395e-003
1.198886e+000	9.155273e-003
1.199873e+000	0.000000e+000
1.200861e+000	1.525879e-003
1.201848e+000	1.525879e-003
1.202835e+000	4.577637e-003
1.203823e+000	1.525879e-003
1.204810e+000	1.525879e-003
1.205798e+000	1.525879e-003
1.206785e+000	1.525879e-003
1.207772e+000	6.103516e-003
1.208760e+000	1.525879e-003
1.209747e+000	1.525879e-003
1.210735e+000	6.103516e-003
1.211722e+000	3.051758e-003
1.212709e+000	1.525879e-003
1.213697e+000	0.000000e+000
1.214684e+000	1.525879e-003
1.215672e+000	1.525879e-003
1.216659e+000	4.577637e-003
1.217647e+000	0.000000e+000
1.218634e+000	1.525879e-003
1.219621e+000	0.000000e+000
1.220609e+000	3.051758e-003
1.221596e+000	4.577637e-003
1.222584e+000	4.577637e-003
1.223571e+000	7.629395e-003
1.224558e+000	1.525879e-003
1.225546e+000	1.525879e-003
1.226533e+000	3.051758e-003
1.227520e+000	0.000000e+000
1.228508e+000	6.103516e-003
1.229495e+000	1.525879e-003
1.230483e+000	4.577637e-003
1.231470e+000	1.525879e-003
1.232458e+000	4.577637e-003
1.233445e+000	0.000000e+000
1.234432e+000	1.525879e-003
1.235420e+000	3.051758e-003
1.236407e+000	0.000000e+000
1.237395e+000	4.577637e-003
1.238382e+000	3.051758e-003
1.239369e+000	1.525879e-003
1.240357e+000	3.051758e-003
1.241344e+000	0.000000e+000
1.242332e+000	1.525879e-003
1.243319e+000	0.000000e+000
1.244307e+000	1.525879e-003
1.245294e+000	0.000000e+000
1.246281e+000	1.525879e-003
1.247269e+000	0.000000e+000
1.248256e+000	1.525879e-003
1.249244e+000	1.525879e-003
1.250231e+000	1.525879e-003
1.251218e+000	3.051758e-003
1.252206e+000	1.525879e-003
1.253193e+000	3.051758e-003
1.254181e+000	1.525879e-003
1.255168e+000	1.525879e-003
1.256156e+000	6.103516e-003
1.257143e+000	0.000000e+000
1.258130e+000	0.000000e+000
1.259118e+000	1.525879e-003
1.260105e+000	0.000000e+000
1.261092e+000	1.525879e-003
1.262080e+000	0.000000e+000
1.263067e+000	1.525879e-003
1.264055e+000	0.000000e+000
1.265042e+000	1.525879e-003
1.266029e+000	0.000000e+000
1.267017e+000	0.000000e+000
1.268004e+000	0.000000e+000
1.268992e+000	0.000000e+000
1.269979e+000	7.629395e-003
1.270967e+000	1.525879e-003
1.271954e+000	4.577637e-003
1.272941e+000	3.051758e-003
1.273929e+000	0.000000e+000
1.274916e+000	0.000000e+000
1.275904e+000	1.525879e-003
1.276891e+000	1.525879e-003
1.277878e+000	1.525879e-003
1.278866e+000	0.000000e+000
1.279853e+000	1.525879e-003
1.280841e+000	1.525879e-003
1.281828e+000	1.525879e-003
1.282815e+000	3.051758e-003
1.283803e+000	1.525879e-003
1.284790e+000	1.525879e-003
1.285778e+000	1.525879e-003
1.286765e+000	0.000000e+000
1.287753e+000	0.000000e+000
1.288740e+000	0.000000e+000
1.289727e+000	6.103516e-003
1.290715e+000	4.577637e-003
1.291702e+000	0.000000e+000
1.292690e+000	0.000000e+000
1.293677e+000	0.000000e+000
1.294664e+000	3.051758e-003
1.295652e+000	0.000000e+000
1.296639e+000	1.525879e-003
1.297627e+000	0.000000e+000
1.298614e+000	3.051758e-003
1.299601e+000	1.525879e-003
1.300589e+000	3.051758e-003
1.301576e+000	0.000000e+000
1.302564e+000	4.577637e-003
1.303551e+000	1.525879e-003
1.304539e+000	0.000000e+000
1.305526e+000	1.525879e-003
1.306513e+000	0.000000e+000
1.307501e+000	1.525879e-003
1.308488e+000	0.000000e+000
1.309475e+000	1.525879e-003
1.310463e+000	1.525879e-003
1.311450e+000	0.000000e+000
1.312438e+000	3.051758e-003
1.313425e+000	1.525879e-003
1.314413e+000	1.525879e-003
1.315400e+000	0.000000e+000
1.316387e+000	0.000000e+000
1.317375e+000	0.000000e+000
1.318362e+000	1.525879e-003
1.319350e+000	0.000000e+000
1.320337e+000	3.051758e-003
1.321324e+000	0.000000e+000
1.322312e+000	0.000000e+000
1.323299e+000	1.525879e-003
1.324287e+000	1.525879e-003
1.325274e+000	1.525879e-003
1.326262e+000	0.000000e+000
1.327249e+000	0.000000e+000
1.328236e+000	0.000000e+000
1.329224e+000	4.577637e-003
1.330211e+000	1.525879e-003
1.331199e+000	4.577637e-003
1.332186e+000	0.000000e+000
1.333173e+000	1.525879e-003
1.334161e+000	0.000000e+000
1.335148e+000	0.000000e+000
1.336135e+000	0.000000e+000
1.337123e+000	0.000000e+000
1.338110e+000	1.525879e-003
1.339098e+000	1.525879e-003
1.340085e+000	0.000000e+000
1.341073e+000	1.525879e-003
1.342060e+000	3.051758e-003
1.343047e+000	0.000000e+000
1.344035e+000	3.051758e-003
1.345022e+000	0.000000e+000
1.346010e+000	1.525879e-003
1.346997e+000	1.525879e-003
1.347984e+000	0.000000e+000
1.348972e+000	0.000000e+000
1.349959e+000	1.525879e-003
1.350947e+000	0.000000e+000
1.351934e+000	0.000000e+000
1.352922e+000	1.525879e-003
1.353909e+000	0.000000e+000
1.354896e+000	3.051758e-003
1.355884e+000	1.525879e-003
1.356871e+000	0.000000e+000
1.357859e+000	1.525879e-003
1.358846e+000	0.000000e+000
1.359833e+000	1.525879e-003
1.360821e+000	0.000000e+000
1.361808e+000	1.525879e-003
1.362796e+000	0.000000e+000
[truncated: 50 more rows]
