# Supplementary material for: Open-source micro-tensile testers via additive manufacturing for the mechanical characterization of thin films and papers
Source: PLoS One. 2018 May 29;13(5):e0197999. doi: 10.1371/journal.pone.0197999 (PMC5973562; doi:10.1371/journal.pone.0197999)
Supplement: S1 Data — (ZIP) [file pone.0197999.s002.zip › SI2_Data/Demonstration Problem 1/Exp1 Results/Area2 Height/Area2_0turns.txt]

-1.884020e+000	0.000000e+000
-7.672128e-001	1.525879e-003
-7.661217e-001	0.000000e+000
-7.650305e-001	0.000000e+000
-7.639393e-001	0.000000e+000
-7.628482e-001	0.000000e+000
-7.617570e-001	0.000000e+000
-7.606658e-001	3.051758e-003
-7.595746e-001	0.000000e+000
-7.584835e-001	0.000000e+000
-7.573923e-001	1.525879e-003
-7.563012e-001	0.000000e+000
-7.552100e-001	1.525879e-003
-7.541188e-001	0.000000e+000
-7.530277e-001	1.525879e-003
-7.519365e-001	0.000000e+000
-7.508453e-001	0.000000e+000
-7.497541e-001	0.000000e+000
-7.486630e-001	0.000000e+000
-7.475718e-001	0.000000e+000
-7.464807e-001	0.000000e+000
-7.453895e-001	0.000000e+000
-7.442983e-001	1.525879e-003
-7.432072e-001	0.000000e+000
-7.421160e-001	0.000000e+000
-7.410249e-001	0.000000e+000
-7.399336e-001	1.525879e-003
-7.388425e-001	0.000000e+000
-7.377513e-001	1.525879e-003
-7.366602e-001	3.051758e-003
-7.355690e-001	0.000000e+000
-7.344779e-001	0.000000e+000
-7.333867e-001	1.525879e-003
-7.322955e-001	0.000000e+000
-7.312044e-001	0.000000e+000
-7.301132e-001	0.000000e+000
-7.290220e-001	1.525879e-003
-7.279309e-001	1.525879e-003
-7.268397e-001	0.000000e+000
-7.257485e-001	0.000000e+000
-7.246574e-001	1.525879e-003
-7.235662e-001	0.000000e+000
-7.224750e-001	0.000000e+000
-7.213839e-001	1.525879e-003
-7.202927e-001	1.525879e-003
-7.192015e-001	0.000000e+000
-7.181104e-001	0.000000e+000
-7.170192e-001	0.000000e+000
-7.159280e-001	1.525879e-003
-7.148369e-001	0.000000e+000
-7.137457e-001	0.000000e+000
-7.126545e-001	0.000000e+000
-7.115634e-001	3.051758e-003
-7.104722e-001	6.103516e-003
-7.093810e-001	0.000000e+000
-7.082899e-001	1.525879e-003
-7.071988e-001	0.000000e+000
-7.061076e-001	1.525879e-003
-7.050164e-001	1.525879e-003
-7.039252e-001	3.051758e-003
-7.028341e-001	4.577637e-003
-7.017429e-001	0.000000e+000
-7.006518e-001	1.525879e-003
-6.995605e-001	1.525879e-003
-6.984694e-001	0.000000e+000
-6.973783e-001	1.525879e-003
-6.962871e-001	1.525879e-003
-6.951959e-001	1.525879e-003
-6.941047e-001	1.525879e-003
-6.930136e-001	3.051758e-003
-6.919224e-001	4.577637e-003
-6.908313e-001	1.525879e-003
-6.897401e-001	0.000000e+000
-6.886489e-001	3.051758e-003
-6.875578e-001	0.000000e+000
-6.864666e-001	0.000000e+000
-6.853754e-001	1.525879e-003
-6.842842e-001	3.051758e-003
-6.831931e-001	0.000000e+000
-6.821019e-001	4.577637e-003
-6.810108e-001	1.525879e-003
-6.799196e-001	0.000000e+000
-6.788284e-001	4.577637e-003
-6.777373e-001	1.525879e-003
-6.766461e-001	4.577637e-003
-6.755549e-001	3.051758e-003
-6.744638e-001	3.051758e-003
-6.733726e-001	3.051758e-003
-6.722814e-001	7.629395e-003
-6.711903e-001	1.525879e-003
-6.700991e-001	3.051758e-003
-6.690079e-001	1.525879e-003
-6.679168e-001	0.000000e+000
-6.668256e-001	1.525879e-003
-6.657344e-001	6.103516e-003
-6.646433e-001	0.000000e+000
-6.635522e-001	1.525879e-003
-6.624609e-001	0.000000e+000
-6.613698e-001	0.000000e+000
-6.602786e-001	4.577637e-003
-6.591874e-001	1.525879e-003
-6.580963e-001	1.525879e-003
-6.570052e-001	0.000000e+000
-6.559139e-001	3.051758e-003
-6.548228e-001	4.577637e-003
-6.537317e-001	3.051758e-003
-6.526405e-001	4.577637e-003
-6.515493e-001	3.051758e-003
-6.504581e-001	1.525879e-003
-6.493670e-001	1.525879e-003
-6.482758e-001	1.525879e-003
-6.471847e-001	4.577637e-003
-6.460935e-001	1.525879e-003
-6.450023e-001	1.525879e-003
-6.439112e-001	0.000000e+000
-6.428200e-001	3.051758e-003
-6.417288e-001	3.051758e-003
-6.406376e-001	1.525879e-003
-6.395465e-001	3.051758e-003
-6.384553e-001	4.577637e-003
-6.373642e-001	0.000000e+000
-6.362730e-001	1.525879e-003
-6.351818e-001	0.000000e+000
-6.340907e-001	1.525879e-003
-6.329995e-001	1.525879e-003
-6.319083e-001	6.103516e-003
-6.308171e-001	3.051758e-003
-6.297260e-001	3.051758e-003
-6.286348e-001	6.103516e-003
-6.275437e-001	1.525879e-003
-6.264525e-001	1.525879e-003
-6.253613e-001	7.629395e-003
-6.242702e-001	3.051758e-003
-6.231790e-001	0.000000e+000
-6.220878e-001	3.051758e-003
-6.209967e-001	3.051758e-003
-6.199055e-001	0.000000e+000
-6.188143e-001	1.525879e-003
-6.177232e-001	3.051758e-003
-6.166320e-001	1.525879e-003
-6.155408e-001	4.577637e-003
-6.144497e-001	3.051758e-003
-6.133585e-001	1.525879e-003
-6.122673e-001	3.051758e-003
-6.111762e-001	3.051758e-003
-6.100850e-001	3.051758e-003
-6.089938e-001	4.577637e-003
-6.079027e-001	6.103516e-003
-6.068115e-001	7.629395e-003
-6.057203e-001	3.051758e-003
-6.046292e-001	0.000000e+000
-6.035381e-001	4.577637e-003
-6.024468e-001	1.525879e-003
-6.013557e-001	6.103516e-003
-6.002646e-001	6.103516e-003
-5.991734e-001	3.051758e-003
-5.980822e-001	1.068115e-002
-5.969910e-001	7.629395e-003
-5.958998e-001	6.103516e-003
-5.948087e-001	6.103516e-003
-5.937176e-001	3.051758e-003
-5.926264e-001	4.577637e-003
-5.915352e-001	9.155273e-003
-5.904441e-001	1.068115e-002
-5.893529e-001	7.629395e-003
-5.882617e-001	4.577637e-003
-5.871705e-001	1.220703e-002
-5.860794e-001	1.373291e-002
-5.849882e-001	7.629395e-003
-5.838971e-001	1.068115e-002
-5.828059e-001	1.678467e-002
-5.817147e-001	1.220703e-002
-5.806236e-001	1.525879e-002
-5.795324e-001	7.629395e-003
-5.784412e-001	1.220703e-002
-5.773500e-001	4.577637e-003
-5.762589e-001	2.136230e-002
-5.751677e-001	1.220703e-002
-5.740766e-001	1.068115e-002
-5.729854e-001	6.103516e-003
-5.718942e-001	1.983643e-002
-5.708031e-001	4.577637e-003
-5.697119e-001	1.068115e-002
-5.686207e-001	4.577637e-003
-5.675296e-001	1.373291e-002
-5.664384e-001	7.629395e-003
-5.653472e-001	1.525879e-002
-5.642561e-001	1.525879e-002
-5.631649e-001	1.068115e-002
-5.620738e-001	6.103516e-003
-5.609826e-001	9.155273e-003
-5.598915e-001	1.678467e-002
-5.588003e-001	1.068115e-002
-5.577091e-001	1.220703e-002
-5.566179e-001	1.678467e-002
-5.555268e-001	1.373291e-002
-5.544356e-001	1.220703e-002
-5.533444e-001	9.155273e-003
-5.522533e-001	2.441406e-002
-5.511621e-001	1.983643e-002
-5.500710e-001	1.220703e-002
-5.489798e-001	1.983643e-002
-5.478886e-001	9.155273e-003
-5.467974e-001	2.288818e-002
-5.457063e-001	2.746582e-002
-5.446151e-001	1.373291e-002
-5.435239e-001	2.288818e-002
-5.424328e-001	2.593994e-002
-5.413416e-001	1.373291e-002
-5.402505e-001	1.831055e-002
-5.391593e-001	1.373291e-002
-5.380682e-001	2.288818e-002
-5.369770e-001	3.662109e-002
-5.358858e-001	1.678467e-002
-5.347946e-001	2.136230e-002
-5.337034e-001	1.525879e-002
-5.326123e-001	1.831055e-002
-5.315212e-001	2.746582e-002
-5.304300e-001	1.831055e-002
-5.293388e-001	2.593994e-002
-5.282477e-001	3.204346e-002
-5.271565e-001	3.051758e-002
-5.260653e-001	2.136230e-002
-5.249742e-001	3.051758e-002
-5.238829e-001	2.746582e-002
-5.227918e-001	2.288818e-002
-5.217007e-001	3.204346e-002
-5.206095e-001	3.509521e-002
-5.195183e-001	3.509521e-002
-5.184272e-001	2.746582e-002
-5.173360e-001	2.899170e-002
-5.162449e-001	1.983643e-002
-5.151537e-001	3.662109e-002
-5.140625e-001	2.441406e-002
-5.129713e-001	2.441406e-002
-5.118802e-001	2.288818e-002
-5.107890e-001	3.051758e-002
-5.096978e-001	3.814697e-002
-5.086067e-001	2.899170e-002
-5.075155e-001	2.593994e-002
-5.064244e-001	2.593994e-002
-5.053332e-001	3.814697e-002
-5.042420e-001	2.593994e-002
-5.031508e-001	3.814697e-002
-5.020597e-001	3.662109e-002
-5.009685e-001	3.967285e-002
-4.998773e-001	4.119873e-002
-4.987862e-001	2.899170e-002
-4.976951e-001	2.746582e-002
-4.966039e-001	4.577637e-002
-4.955127e-001	3.814697e-002
-4.944215e-001	4.425049e-002
-4.933303e-001	2.136230e-002
-4.922392e-001	3.356934e-002
-4.911480e-001	3.509521e-002
-4.900568e-001	3.356934e-002
-4.889657e-001	4.272461e-002
-4.878746e-001	3.356934e-002
-4.867834e-001	3.967285e-002
-4.856922e-001	3.967285e-002
-4.846011e-001	3.814697e-002
-4.835099e-001	4.730225e-002
-4.824187e-001	3.814697e-002
-4.813276e-001	4.882813e-002
-4.802363e-001	4.882813e-002
-4.791452e-001	3.967285e-002
-4.780541e-001	4.425049e-002
-4.769629e-001	4.425049e-002
-4.758717e-001	3.967285e-002
-4.747806e-001	5.493164e-002
-4.736894e-001	3.662109e-002
-4.725982e-001	4.882813e-002
-4.715071e-001	5.798340e-002
-4.704159e-001	5.645752e-002
-4.693247e-001	3.814697e-002
-4.682335e-001	4.730225e-002
-4.671424e-001	5.645752e-002
-4.660512e-001	3.509521e-002
-4.649601e-001	5.645752e-002
-4.638689e-001	3.967285e-002
-4.627778e-001	4.882813e-002
-4.616866e-001	4.882813e-002
-4.605954e-001	5.493164e-002
-4.595042e-001	4.272461e-002
-4.584130e-001	6.408691e-002
-4.573219e-001	4.882813e-002
-4.562307e-001	3.967285e-002
-4.551396e-001	4.730225e-002
-4.540484e-001	4.119873e-002
-4.529573e-001	4.882813e-002
-4.518661e-001	4.119873e-002
-4.507749e-001	5.340576e-002
-4.496838e-001	4.272461e-002
-4.485926e-001	5.645752e-002
-4.475014e-001	7.171631e-002
-4.464102e-001	4.425049e-002
-4.453191e-001	5.645752e-002
-4.442279e-001	6.408691e-002
-4.431368e-001	5.340576e-002
-4.420456e-001	7.476807e-002
-4.409545e-001	5.035400e-002
-4.398633e-001	4.272461e-002
-4.387721e-001	6.713867e-002
-4.376809e-001	6.103516e-002
-4.365897e-001	4.730225e-002
-4.354986e-001	7.324219e-002
-4.344074e-001	7.019043e-002
-4.333163e-001	5.950928e-002
-4.322251e-001	6.866455e-002
-4.311340e-001	7.476807e-002
-4.300428e-001	6.256104e-002
-4.289516e-001	5.187988e-002
-4.278605e-001	6.561279e-002
-4.267692e-001	6.561279e-002
-4.256781e-001	7.476807e-002
-4.245869e-001	7.476807e-002
-4.234958e-001	8.239746e-002
-4.224046e-001	6.713867e-002
-4.213135e-001	7.019043e-002
-4.202223e-001	6.713867e-002
-4.191311e-001	8.544922e-002
-4.180400e-001	5.187988e-002
-4.169488e-001	6.408691e-002
-4.158576e-001	7.629395e-002
-4.147664e-001	7.324219e-002
-4.136753e-001	5.187988e-002
-4.125841e-001	8.239746e-002
-4.114930e-001	7.781982e-002
-4.104018e-001	6.866455e-002
-4.093107e-001	7.629395e-002
-4.082195e-001	6.866455e-002
-4.071283e-001	8.392334e-002
-4.060372e-001	7.934570e-002
-4.049460e-001	7.324219e-002
-4.038548e-001	7.171631e-002
-4.027636e-001	8.544922e-002
-4.016725e-001	6.713867e-002
-4.005813e-001	7.019043e-002
-3.994902e-001	7.629395e-002
-3.983990e-001	8.850098e-002
-3.973078e-001	8.392334e-002
-3.962167e-001	8.850098e-002
-3.951255e-001	9.002686e-002
-3.940343e-001	9.002686e-002
-3.929432e-001	8.239746e-002
-3.918520e-001	7.934570e-002
-3.907608e-001	7.781982e-002
-3.896697e-001	9.460449e-002
-3.885785e-001	8.544922e-002
-3.874873e-001	9.155273e-002
-3.863962e-001	7.324219e-002
-3.853050e-001	7.019043e-002
-3.842138e-001	8.697510e-002
-3.831227e-001	7.171631e-002
-3.820315e-001	9.155273e-002
-3.809403e-001	7.934570e-002
-3.798492e-001	7.171631e-002
-3.787580e-001	9.307861e-002
-3.776669e-001	9.460449e-002
-3.765757e-001	9.307861e-002
-3.754845e-001	1.022339e-001
-3.743934e-001	9.460449e-002
-3.733022e-001	1.007080e-001
-3.722110e-001	1.068115e-001
-3.711199e-001	9.460449e-002
-3.700287e-001	9.765625e-002
-3.689375e-001	8.697510e-002
-3.678464e-001	1.235962e-001
-3.667552e-001	7.171631e-002
-3.656640e-001	1.052856e-001
-3.645729e-001	9.155273e-002
-3.634817e-001	1.083374e-001
-3.623906e-001	9.460449e-002
-3.612994e-001	9.460449e-002
-3.602082e-001	9.918213e-002
-3.591171e-001	8.544922e-002
-3.580259e-001	8.850098e-002
-3.569347e-001	9.002686e-002
-3.558435e-001	1.022339e-001
-3.547524e-001	1.068115e-001
-3.536612e-001	7.629395e-002
-3.525701e-001	9.918213e-002
-3.514789e-001	9.002686e-002
-3.503877e-001	1.129150e-001
-3.492966e-001	1.052856e-001
-3.482054e-001	8.850098e-002
-3.471143e-001	1.052856e-001
-3.460231e-001	1.052856e-001
-3.449319e-001	1.159668e-001
-3.438407e-001	1.388550e-001
-3.427496e-001	1.251221e-001
-3.416584e-001	1.281738e-001
-3.405673e-001	1.037598e-001
-3.394761e-001	1.266479e-001
-3.383849e-001	9.918213e-002
-3.372938e-001	1.083374e-001
-3.362026e-001	1.281738e-001
-3.351115e-001	9.765625e-002
-3.340202e-001	9.613037e-002
-3.329291e-001	1.190186e-001
-3.318379e-001	1.205444e-001
-3.307468e-001	9.765625e-002
-3.296556e-001	1.068115e-001
-3.285644e-001	1.068115e-001
-3.274733e-001	1.129150e-001
-3.263821e-001	1.159668e-001
-3.252910e-001	1.312256e-001
-3.241998e-001	1.098633e-001
-3.231086e-001	1.251221e-001
-3.220174e-001	1.037598e-001
-3.209263e-001	1.144409e-001
-3.198351e-001	1.052856e-001
-3.187440e-001	1.266479e-001
-3.176528e-001	1.098633e-001
-3.165616e-001	1.235962e-001
-3.154705e-001	1.098633e-001
-3.143793e-001	1.022339e-001
-3.132881e-001	1.373291e-001
-3.121969e-001	1.235962e-001
-3.111058e-001	1.235962e-001
-3.100146e-001	1.220703e-001
-3.089235e-001	1.205444e-001
-3.078323e-001	1.235962e-001
-3.067411e-001	1.327515e-001
-3.056500e-001	1.083374e-001
-3.045588e-001	1.327515e-001
-3.034677e-001	1.113892e-001
-3.023764e-001	1.419067e-001
-3.012853e-001	1.541138e-001
-3.001941e-001	1.510620e-001
-2.991030e-001	1.434326e-001
-2.980118e-001	1.419067e-001
-2.969206e-001	1.159668e-001
-2.958295e-001	1.174927e-001
-2.947383e-001	1.571655e-001
-2.936472e-001	1.541138e-001
-2.925560e-001	1.251221e-001
-2.914648e-001	1.144409e-001
-2.903736e-001	1.586914e-001
-2.892825e-001	1.159668e-001
-2.881913e-001	1.678467e-001
-2.871002e-001	1.281738e-001
-2.860090e-001	1.464844e-001
-2.849178e-001	1.113892e-001
-2.838267e-001	1.388550e-001
-2.827355e-001	1.052856e-001
-2.816443e-001	1.525879e-001
-2.805531e-001	1.342773e-001
-2.794620e-001	1.052856e-001
-2.783708e-001	1.098633e-001
-2.772797e-001	1.678467e-001
-2.761885e-001	1.159668e-001
-2.750973e-001	1.632690e-001
-2.740062e-001	1.617432e-001
-2.729150e-001	1.358032e-001
-2.718239e-001	1.571655e-001
-2.707327e-001	1.449585e-001
-2.696415e-001	1.327515e-001
-2.685503e-001	1.861572e-001
-2.674592e-001	1.296997e-001
-2.663680e-001	1.312256e-001
-2.652769e-001	1.541138e-001
-2.641857e-001	1.388550e-001
-2.630945e-001	1.617432e-001
-2.620034e-001	1.495361e-001
-2.609122e-001	1.220703e-001
-2.598210e-001	1.785278e-001
-2.587298e-001	1.571655e-001
-2.576387e-001	1.388550e-001
-2.565475e-001	1.495361e-001
-2.554564e-001	1.403809e-001
-2.543652e-001	1.281738e-001
-2.532740e-001	1.571655e-001
-2.521829e-001	1.403809e-001
-2.510917e-001	1.403809e-001
-2.500005e-001	1.510620e-001
-2.489094e-001	1.571655e-001
-2.478182e-001	1.647949e-001
-2.467270e-001	1.617432e-001
-2.456359e-001	1.647949e-001
-2.445447e-001	1.434326e-001
-2.434535e-001	1.647949e-001
-2.423624e-001	1.831055e-001
-2.412712e-001	1.663208e-001
-2.401801e-001	1.495361e-001
-2.390889e-001	1.464844e-001
-2.379977e-001	1.403809e-001
-2.369065e-001	1.495361e-001
-2.358154e-001	1.510620e-001
-2.347242e-001	1.708984e-001
-2.336331e-001	1.525879e-001
-2.325419e-001	1.724243e-001
-2.314507e-001	1.693726e-001
-2.303596e-001	1.968384e-001
-2.292684e-001	1.708984e-001
-2.281773e-001	1.876831e-001
-2.270860e-001	1.861572e-001
-2.259949e-001	1.724243e-001
-2.249037e-001	1.419067e-001
-2.238126e-001	1.510620e-001
-2.227214e-001	1.678467e-001
-2.216302e-001	1.708984e-001
-2.205391e-001	1.678467e-001
-2.194479e-001	2.014160e-001
-2.183568e-001	1.632690e-001
-2.172656e-001	1.495361e-001
-2.161744e-001	1.678467e-001
-2.150832e-001	1.861572e-001
-2.139921e-001	1.647949e-001
-2.129009e-001	1.571655e-001
-2.118098e-001	1.678467e-001
-2.107186e-001	1.724243e-001
-2.096274e-001	1.861572e-001
-2.085363e-001	1.770020e-001
-2.074451e-001	1.693726e-001
-2.063540e-001	1.647949e-001
-2.052628e-001	1.724243e-001
-2.041716e-001	1.831055e-001
-2.030804e-001	1.861572e-001
-2.019893e-001	1.556396e-001
-2.008981e-001	1.647949e-001
-1.998069e-001	1.800537e-001
-1.987158e-001	1.815796e-001
-1.976246e-001	1.541138e-001
-1.965335e-001	1.785278e-001
-1.954423e-001	1.602173e-001
-1.943511e-001	1.770020e-001
-1.932600e-001	1.647949e-001
-1.921688e-001	1.922607e-001
-1.910776e-001	1.724243e-001
-1.899865e-001	1.678467e-001
-1.888953e-001	1.434326e-001
-1.878041e-001	1.586914e-001
-1.867130e-001	1.586914e-001
-1.856218e-001	1.770020e-001
-1.845306e-001	1.785278e-001
-1.834395e-001	1.739502e-001
-1.823483e-001	2.044678e-001
-1.812571e-001	1.602173e-001
-1.801660e-001	1.907349e-001
-1.790748e-001	1.876831e-001
-1.779836e-001	1.617432e-001
-1.768925e-001	1.922607e-001
-1.758013e-001	1.983643e-001
-1.747102e-001	1.678467e-001
-1.736190e-001	1.632690e-001
-1.725278e-001	1.480103e-001
-1.714367e-001	1.800537e-001
-1.703455e-001	1.998901e-001
-1.692543e-001	1.770020e-001
-1.681631e-001	1.647949e-001
-1.670720e-001	1.861572e-001
-1.659808e-001	1.632690e-001
-1.648897e-001	1.663208e-001
-1.637985e-001	2.136230e-001
-1.627073e-001	1.754761e-001
-1.616162e-001	1.693726e-001
-1.605250e-001	1.693726e-001
-1.594338e-001	1.815796e-001
-1.583427e-001	1.586914e-001
-1.572515e-001	1.647949e-001
-1.561603e-001	1.708984e-001
-1.550692e-001	1.708984e-001
-1.539780e-001	1.556396e-001
-1.528869e-001	1.754761e-001
-1.517957e-001	1.846313e-001
-1.507045e-001	1.724243e-001
-1.496133e-001	2.029419e-001
-1.485222e-001	1.907349e-001
-1.474310e-001	1.525879e-001
-1.463398e-001	1.708984e-001
-1.452487e-001	1.739502e-001
-1.441575e-001	1.678467e-001
-1.430664e-001	1.800537e-001
-1.419752e-001	1.754761e-001
-1.408840e-001	1.907349e-001
-1.397929e-001	1.739502e-001
-1.387017e-001	1.907349e-001
-1.376105e-001	1.510620e-001
-1.365194e-001	1.617432e-001
-1.354282e-001	1.876831e-001
-1.343370e-001	1.739502e-001
-1.332459e-001	1.449585e-001
-1.321547e-001	1.831055e-001
-1.310636e-001	1.815796e-001
-1.299724e-001	1.708984e-001
-1.288812e-001	1.876831e-001
-1.277900e-001	2.029419e-001
-1.266989e-001	1.678467e-001
-1.256077e-001	1.831055e-001
-1.245165e-001	1.739502e-001
-1.234254e-001	1.510620e-001
-1.223342e-001	1.342773e-001
-1.212431e-001	1.785278e-001
-1.201519e-001	1.800537e-001
-1.190607e-001	1.724243e-001
-1.179696e-001	1.724243e-001
-1.168784e-001	1.968384e-001
-1.157872e-001	1.770020e-001
-1.146961e-001	1.617432e-001
-1.136049e-001	1.632690e-001
-1.125137e-001	1.953125e-001
-1.114226e-001	1.403809e-001
-1.103314e-001	1.693726e-001
-1.092403e-001	1.419067e-001
-1.081491e-001	1.632690e-001
-1.070579e-001	1.800537e-001
-1.059667e-001	1.678467e-001
-1.048756e-001	1.739502e-001
-1.037844e-001	1.739502e-001
-1.026932e-001	1.617432e-001
-1.016021e-001	1.586914e-001
-1.005109e-001	1.525879e-001
-9.941977e-002	1.617432e-001
-9.832857e-002	1.434326e-001
-9.723741e-002	1.831055e-001
-9.614626e-002	1.556396e-001
-9.505510e-002	1.647949e-001
-9.396394e-002	1.647949e-001
-9.287275e-002	1.464844e-001
-9.178159e-002	1.541138e-001
-9.069043e-002	1.693726e-001
-8.959928e-002	1.586914e-001
-8.850812e-002	1.831055e-001
-8.741692e-002	1.495361e-001
-8.632576e-002	2.059937e-001
-8.523460e-002	1.892090e-001
-8.414345e-002	1.632690e-001
-8.305229e-002	1.602173e-001
-8.196109e-002	1.571655e-001
-8.086994e-002	1.510620e-001
-7.977878e-002	1.770020e-001
-7.868763e-002	1.785278e-001
-7.759647e-002	1.556396e-001
-7.650527e-002	1.556396e-001
-7.541411e-002	1.525879e-001
-7.432295e-002	1.739502e-001
-7.323180e-002	1.693726e-001
-7.214064e-002	1.739502e-001
-7.104944e-002	1.556396e-001
-6.995829e-002	1.785278e-001
-6.886713e-002	1.510620e-001
-6.777598e-002	1.342773e-001
-6.668482e-002	1.312256e-001
-6.559362e-002	1.480103e-001
-6.450247e-002	1.449585e-001
-6.341131e-002	1.831055e-001
-6.232015e-002	1.693726e-001
-6.122900e-002	1.647949e-001
-6.013779e-002	1.525879e-001
-5.904664e-002	1.571655e-001
-5.795548e-002	1.266479e-001
-5.686433e-002	1.708984e-001
-5.577317e-002	1.647949e-001
-5.468197e-002	1.586914e-001
-5.359081e-002	1.647949e-001
-5.249966e-002	1.663208e-001
-5.140850e-002	1.556396e-001
-5.031734e-002	1.190186e-001
-4.922614e-002	1.586914e-001
-4.813499e-002	1.495361e-001
-4.704383e-002	1.495361e-001
-4.595267e-002	1.495361e-001
-4.486152e-002	1.647949e-001
-4.377032e-002	1.632690e-001
-4.267917e-002	1.434326e-001
-4.158801e-002	1.235962e-001
-4.049685e-002	1.693726e-001
-3.940569e-002	1.296997e-001
-3.831450e-002	1.296997e-001
-3.722334e-002	1.647949e-001
-3.613218e-002	1.770020e-001
-3.504103e-002	1.388550e-001
-3.394987e-002	1.464844e-001
-3.285871e-002	1.220703e-001
-3.176756e-002	1.266479e-001
-3.067631e-002	1.541138e-001
-2.958516e-002	1.449585e-001
-2.849400e-002	1.220703e-001
-2.740284e-002	1.449585e-001
-2.631169e-002	1.495361e-001
-2.522053e-002	1.449585e-001
-2.412938e-002	1.327515e-001
-2.303822e-002	1.403809e-001
-2.194706e-002	1.586914e-001
-2.085591e-002	1.495361e-001
-1.976466e-002	1.281738e-001
-1.867351e-002	1.403809e-001
-1.758235e-002	1.434326e-001
-1.649120e-002	1.342773e-001
-1.540004e-002	1.464844e-001
-1.430888e-002	1.464844e-001
-1.321773e-002	1.510620e-001
-1.212657e-002	1.434326e-001
-1.103541e-002	1.327515e-001
-9.944258e-003	1.174927e-001
-8.853014e-003	1.388550e-001
-7.761858e-003	1.342773e-001
-6.670702e-003	1.129150e-001
-5.579546e-003	1.419067e-001
-4.488390e-003	1.495361e-001
-3.397233e-003	1.190186e-001
-2.306077e-003	1.495361e-001
-1.214921e-003	1.251221e-001
-1.237646e-004	1.235962e-001
9.674790e-004	1.266479e-001
2.058635e-003	1.251221e-001
3.149792e-003	1.098633e-001
4.240948e-003	1.113892e-001
5.332104e-003	1.220703e-001
6.423260e-003	1.144409e-001
7.514417e-003	1.434326e-001
8.605572e-003	1.190186e-001
9.696729e-003	1.541138e-001
1.078789e-002	9.918213e-002
1.187913e-002	1.464844e-001
1.297029e-002	1.586914e-001
1.406144e-002	1.190186e-001
1.515260e-002	1.098633e-001
1.624375e-002	1.464844e-001
1.733491e-002	9.918213e-002
1.842607e-002	1.266479e-001
1.951722e-002	1.281738e-001
2.060838e-002	1.266479e-001
2.169953e-002	1.007080e-001
2.279078e-002	1.251221e-001
2.388193e-002	1.159668e-001
2.497309e-002	9.765625e-002
2.606425e-002	1.190186e-001
2.715540e-002	1.144409e-001
2.824656e-002	1.174927e-001
2.933772e-002	1.022339e-001
3.042887e-002	1.235962e-001
3.152003e-002	1.144409e-001
3.261118e-002	1.037598e-001
3.370243e-002	9.307861e-002
3.479358e-002	1.113892e-001
3.588474e-002	1.037598e-001
3.697590e-002	9.918213e-002
3.806705e-002	1.235962e-001
3.915821e-002	1.235962e-001
4.024936e-002	1.220703e-001
4.134052e-002	1.419067e-001
4.243168e-002	9.765625e-002
4.352284e-002	1.281738e-001
4.461408e-002	1.129150e-001
4.570524e-002	1.113892e-001
4.679639e-002	1.037598e-001
4.788755e-002	9.460449e-002
4.897870e-002	1.068115e-001
5.006986e-002	1.220703e-001
5.116102e-002	1.449585e-001
5.225217e-002	1.251221e-001
5.334333e-002	1.098633e-001
5.443448e-002	1.251221e-001
5.552573e-002	1.144409e-001
5.661688e-002	1.129150e-001
5.770804e-002	1.083374e-001
5.879919e-002	1.098633e-001
5.989035e-002	1.144409e-001
6.098151e-002	9.765625e-002
6.207267e-002	1.083374e-001
6.316382e-002	1.174927e-001
6.425498e-002	1.098633e-001
6.534614e-002	1.296997e-001
6.643738e-002	9.307861e-002
6.752853e-002	8.850098e-002
6.861969e-002	1.266479e-001
6.971084e-002	8.544922e-002
7.080200e-002	1.022339e-001
7.189316e-002	9.918213e-002
7.298431e-002	9.002686e-002
7.407547e-002	1.159668e-001
7.516662e-002	1.129150e-001
7.625787e-002	9.307861e-002
7.734903e-002	1.022339e-001
7.844018e-002	1.068115e-001
7.953134e-002	1.281738e-001
8.062250e-002	8.392334e-002
8.171365e-002	1.037598e-001
8.280481e-002	8.239746e-002
8.389596e-002	1.037598e-001
8.498712e-002	1.144409e-001
8.607828e-002	7.324219e-002
8.716952e-002	1.205444e-001
8.826068e-002	9.460449e-002
8.935184e-002	1.007080e-001
9.044299e-002	8.239746e-002
9.153415e-002	9.460449e-002
9.262530e-002	1.022339e-001
9.371646e-002	9.155273e-002
9.480762e-002	9.765625e-002
9.589877e-002	9.155273e-002
9.698993e-002	7.324219e-002
9.808117e-002	8.544922e-002
9.917233e-002	7.629395e-002
1.002635e-001	9.307861e-002
1.013546e-001	8.544922e-002
1.024458e-001	7.171631e-002
1.035370e-001	6.408691e-002
1.046281e-001	7.171631e-002
1.057193e-001	8.544922e-002
1.068104e-001	6.866455e-002
1.079016e-001	8.850098e-002
1.089928e-001	1.007080e-001
1.100840e-001	1.159668e-001
1.111751e-001	8.697510e-002
1.122663e-001	8.697510e-002
1.133574e-001	7.781982e-002
1.144486e-001	7.781982e-002
1.155398e-001	9.460449e-002
1.166309e-001	7.934570e-002
1.177221e-001	9.002686e-002
1.188132e-001	8.087158e-002
1.199045e-001	8.544922e-002
1.209956e-001	9.155273e-002
1.220868e-001	7.324219e-002
1.231779e-001	7.476807e-002
1.242691e-001	7.629395e-002
1.253602e-001	7.476807e-002
1.264514e-001	7.324219e-002
1.275426e-001	8.544922e-002
1.286337e-001	7.171631e-002
1.297249e-001	7.476807e-002
1.308161e-001	7.476807e-002
1.319073e-001	7.934570e-002
1.329984e-001	9.460449e-002
1.340896e-001	5.645752e-002
1.351807e-001	7.019043e-002
1.362719e-001	8.392334e-002
1.373631e-001	4.882813e-002
1.384542e-001	8.087158e-002
1.395454e-001	7.781982e-002
1.406365e-001	5.493164e-002
1.417278e-001	8.087158e-002
1.428189e-001	7.934570e-002
1.439101e-001	9.918213e-002
1.450012e-001	6.256104e-002
1.460924e-001	6.408691e-002
1.471836e-001	5.493164e-002
1.482747e-001	9.307861e-002
1.493659e-001	5.950928e-002
1.504570e-001	6.103516e-002
1.515483e-001	8.239746e-002
1.526394e-001	9.155273e-002
1.537306e-001	6.408691e-002
1.548217e-001	9.155273e-002
1.559129e-001	8.087158e-002
1.570040e-001	7.629395e-002
1.580952e-001	9.002686e-002
1.591864e-001	7.171631e-002
1.602775e-001	8.392334e-002
1.613687e-001	6.103516e-002
1.624599e-001	6.561279e-002
1.635511e-001	8.087158e-002
1.646422e-001	7.781982e-002
1.657334e-001	7.171631e-002
1.668245e-001	6.561279e-002
1.679157e-001	6.408691e-002
1.690069e-001	6.866455e-002
1.700980e-001	8.697510e-002
1.711892e-001	6.866455e-002
1.722803e-001	6.561279e-002
1.733716e-001	6.713867e-002
1.744627e-001	8.087158e-002
1.755539e-001	9.307861e-002
1.766450e-001	5.798340e-002
1.777362e-001	8.697510e-002
1.788273e-001	6.561279e-002
1.799185e-001	7.019043e-002
1.810097e-001	8.850098e-002
1.821008e-001	7.934570e-002
1.831920e-001	7.324219e-002
1.842832e-001	8.392334e-002
1.853744e-001	7.934570e-002
1.864655e-001	7.324219e-002
1.875567e-001	7.629395e-002
1.886478e-001	6.561279e-002
1.897390e-001	8.850098e-002
1.908301e-001	6.103516e-002
1.919213e-001	7.019043e-002
1.930125e-001	8.239746e-002
1.941036e-001	8.239746e-002
1.951949e-001	4.882813e-002
1.962860e-001	6.408691e-002
1.973772e-001	6.256104e-002
1.984683e-001	7.019043e-002
1.995595e-001	5.187988e-002
2.006506e-001	6.256104e-002
2.017418e-001	6.256104e-002
2.028330e-001	5.493164e-002
2.039241e-001	5.035400e-002
2.050153e-001	6.561279e-002
2.061065e-001	6.103516e-002
2.071977e-001	6.713867e-002
2.082888e-001	7.629395e-002
2.093800e-001	7.476807e-002
2.104711e-001	5.645752e-002
2.115623e-001	3.509521e-002
2.126534e-001	6.561279e-002
2.137446e-001	8.850098e-002
2.148358e-001	4.272461e-002
2.159270e-001	4.730225e-002
2.170182e-001	7.476807e-002
2.181093e-001	4.730225e-002
2.192005e-001	6.866455e-002
2.202916e-001	5.187988e-002
2.213828e-001	5.035400e-002
2.224739e-001	7.171631e-002
2.235651e-001	8.392334e-002
2.246563e-001	7.019043e-002
2.257474e-001	5.645752e-002
2.268387e-001	7.171631e-002
2.279298e-001	7.171631e-002
2.290210e-001	5.645752e-002
2.301121e-001	6.103516e-002
2.312033e-001	7.781982e-002
2.322944e-001	6.408691e-002
2.333856e-001	8.850098e-002
2.344767e-001	7.629395e-002
2.355679e-001	6.866455e-002
2.366591e-001	5.950928e-002
2.377503e-001	4.882813e-002
2.388415e-001	5.645752e-002
2.399326e-001	7.019043e-002
2.410238e-001	6.408691e-002
2.421149e-001	5.645752e-002
2.432061e-001	6.866455e-002
2.442972e-001	4.119873e-002
2.453884e-001	5.035400e-002
2.464795e-001	4.272461e-002
2.475707e-001	5.950928e-002
2.486620e-001	4.577637e-002
2.497531e-001	5.340576e-002
2.508443e-001	4.577637e-002
2.519354e-001	5.950928e-002
2.530266e-001	5.187988e-002
2.541177e-001	5.645752e-002
2.552089e-001	6.561279e-002
2.563000e-001	5.798340e-002
2.573912e-001	4.730225e-002
2.584824e-001	4.730225e-002
2.595736e-001	7.781982e-002
2.606648e-001	4.272461e-002
2.617559e-001	6.103516e-002
2.628471e-001	6.408691e-002
2.639382e-001	4.882813e-002
2.650294e-001	5.187988e-002
2.661205e-001	6.713867e-002
2.672117e-001	5.950928e-002
2.683028e-001	4.882813e-002
2.693940e-001	4.119873e-002
2.704853e-001	4.425049e-002
2.715764e-001	4.272461e-002
2.726676e-001	5.187988e-002
2.737587e-001	4.425049e-002
2.748499e-001	4.882813e-002
2.759410e-001	6.713867e-002
2.770322e-001	5.035400e-002
2.781233e-001	5.340576e-002
2.792145e-001	6.103516e-002
2.803058e-001	4.272461e-002
2.813969e-001	6.256104e-002
2.824881e-001	6.103516e-002
2.835792e-001	4.730225e-002
2.846704e-001	7.171631e-002
2.857615e-001	6.408691e-002
2.868527e-001	4.272461e-002
2.879438e-001	5.340576e-002
2.890350e-001	5.340576e-002
2.901262e-001	4.730225e-002
2.912174e-001	7.019043e-002
2.923086e-001	4.577637e-002
2.933997e-001	4.272461e-002
2.944909e-001	3.509521e-002
2.955820e-001	4.730225e-002
2.966732e-001	3.662109e-002
2.977643e-001	4.577637e-002
2.988555e-001	4.882813e-002
2.999466e-001	5.493164e-002
3.010378e-001	5.493164e-002
3.021291e-001	3.662109e-002
3.032202e-001	4.882813e-002
3.043114e-001	3.814697e-002
3.054025e-001	5.950928e-002
3.064937e-001	4.577637e-002
3.075848e-001	3.356934e-002
3.086760e-001	4.577637e-002
3.097671e-001	4.272461e-002
3.108583e-001	5.187988e-002
3.119495e-001	4.882813e-002
3.130407e-001	5.798340e-002
3.141319e-001	5.035400e-002
3.152230e-001	4.577637e-002
3.163142e-001	5.493164e-002
3.174053e-001	3.967285e-002
3.184965e-001	4.730225e-002
3.195876e-001	5.035400e-002
3.206788e-001	4.425049e-002
3.217700e-001	4.577637e-002
3.228611e-001	4.577637e-002
3.239523e-001	3.204346e-002
3.250435e-001	5.798340e-002
3.261347e-001	5.340576e-002
3.272258e-001	5.035400e-002
3.283170e-001	5.493164e-002
3.294081e-001	5.035400e-002
3.304993e-001	6.103516e-002
3.315904e-001	4.577637e-002
3.326816e-001	4.272461e-002
3.337728e-001	4.730225e-002
3.348640e-001	3.356934e-002
3.359551e-001	7.019043e-002
3.370463e-001	4.730225e-002
3.381375e-001	3.662109e-002
3.392286e-001	3.662109e-002
3.403198e-001	5.493164e-002
3.414109e-001	4.882813e-002
3.425021e-001	5.035400e-002
3.435933e-001	4.272461e-002
3.446844e-001	5.187988e-002
3.457756e-001	5.035400e-002
3.468668e-001	5.798340e-002
3.479580e-001	4.119873e-002
3.490491e-001	5.035400e-002
3.501403e-001	4.882813e-002
3.512314e-001	3.051758e-002
3.523226e-001	3.509521e-002
3.534138e-001	4.272461e-002
3.545049e-001	3.356934e-002
3.555961e-001	5.035400e-002
3.566873e-001	4.730225e-002
3.577784e-001	4.577637e-002
3.588696e-001	4.425049e-002
3.599608e-001	3.356934e-002
3.610519e-001	4.882813e-002
3.621431e-001	6.408691e-002
3.632342e-001	4.882813e-002
3.643254e-001	6.103516e-002
3.654166e-001	5.340576e-002
3.665078e-001	5.340576e-002
3.675989e-001	4.730225e-002
3.686901e-001	4.425049e-002
3.697812e-001	3.814697e-002
3.708724e-001	4.730225e-002
3.719636e-001	4.730225e-002
3.730547e-001	5.493164e-002
3.741459e-001	4.272461e-002
3.752371e-001	5.340576e-002
3.763282e-001	6.103516e-002
3.774194e-001	4.119873e-002
3.785106e-001	3.662109e-002
3.796017e-001	3.814697e-002
3.806929e-001	3.662109e-002
3.817841e-001	4.577637e-002
3.828752e-001	4.272461e-002
3.839664e-001	3.051758e-002
3.850575e-001	5.340576e-002
3.861487e-001	4.272461e-002
3.872399e-001	4.730225e-002
3.883311e-001	3.967285e-002
3.894222e-001	4.272461e-002
3.905134e-001	4.577637e-002
3.916045e-001	4.425049e-002
3.926957e-001	4.577637e-002
3.937869e-001	4.730225e-002
3.948780e-001	3.662109e-002
3.959692e-001	3.662109e-002
3.970603e-001	3.509521e-002
3.981515e-001	5.187988e-002
3.992427e-001	5.493164e-002
4.003339e-001	4.119873e-002
4.014250e-001	4.272461e-002
4.025162e-001	4.425049e-002
4.036074e-001	4.119873e-002
4.046985e-001	3.967285e-002
4.057897e-001	4.882813e-002
4.068808e-001	5.187988e-002
4.079720e-001	4.119873e-002
4.090631e-001	4.577637e-002
4.101544e-001	3.662109e-002
4.112455e-001	4.577637e-002
4.123367e-001	4.577637e-002
4.134279e-001	3.814697e-002
4.145190e-001	4.425049e-002
4.156102e-001	2.899170e-002
4.167013e-001	3.662109e-002
4.177925e-001	3.356934e-002
4.188836e-001	4.577637e-002
4.199748e-001	5.340576e-002
4.210660e-001	4.730225e-002
4.221572e-001	4.577637e-002
4.232483e-001	3.204346e-002
4.243395e-001	2.441406e-002
4.254307e-001	5.035400e-002
4.265218e-001	1.525879e-002
4.276130e-001	4.119873e-002
4.287041e-001	3.509521e-002
4.297953e-001	5.035400e-002
4.308865e-001	3.662109e-002
4.319777e-001	2.593994e-002
4.330688e-001	5.035400e-002
4.341600e-001	4.577637e-002
4.352512e-001	3.662109e-002
4.363423e-001	3.204346e-002
4.374335e-001	3.814697e-002
4.385246e-001	3.204346e-002
4.396158e-001	4.119873e-002
4.407069e-001	3.814697e-002
4.417982e-001	4.272461e-002
4.428893e-001	3.662109e-002
4.439805e-001	4.272461e-002
4.450717e-001	3.051758e-002
4.461628e-001	3.509521e-002
4.472540e-001	3.662109e-002
4.483451e-001	3.967285e-002
4.494363e-001	4.577637e-002
4.505274e-001	3.356934e-002
4.516186e-001	4.119873e-002
4.527098e-001	2.899170e-002
4.538010e-001	3.051758e-002
4.548921e-001	4.119873e-002
4.559833e-001	4.272461e-002
4.570745e-001	2.288818e-002
4.581656e-001	3.204346e-002
4.592568e-001	4.119873e-002
4.603479e-001	2.288818e-002
4.614391e-001	4.882813e-002
4.625302e-001	3.051758e-002
4.636215e-001	2.593994e-002
4.647126e-001	2.899170e-002
4.658038e-001	2.441406e-002
4.668950e-001	4.272461e-002
4.679861e-001	2.746582e-002
4.690773e-001	3.967285e-002
4.701684e-001	3.509521e-002
4.712596e-001	3.356934e-002
4.723507e-001	3.356934e-002
4.734419e-001	3.051758e-002
4.745331e-001	3.814697e-002
4.756243e-001	2.441406e-002
4.767155e-001	2.746582e-002
4.778066e-001	3.204346e-002
4.788977e-001	4.119873e-002
4.799889e-001	2.899170e-002
4.810801e-001	3.051758e-002
4.821712e-001	1.983643e-002
4.832624e-001	3.204346e-002
4.843536e-001	3.356934e-002
4.854448e-001	3.662109e-002
4.865360e-001	3.967285e-002
4.876271e-001	2.136230e-002
4.887182e-001	4.882813e-002
4.898094e-001	1.983643e-002
4.909006e-001	2.746582e-002
4.919917e-001	3.051758e-002
4.930829e-001	4.425049e-002
4.941740e-001	3.509521e-002
4.952653e-001	4.119873e-002
4.963564e-001	2.899170e-002
4.974476e-001	2.441406e-002
4.985387e-001	2.136230e-002
4.996299e-001	3.051758e-002
5.007211e-001	2.593994e-002
5.018122e-001	3.204346e-002
5.029034e-001	2.899170e-002
5.039945e-001	4.577637e-002
5.050857e-001	3.204346e-002
5.061769e-001	2.899170e-002
5.072681e-001	3.051758e-002
5.083592e-001	3.662109e-002
5.094504e-001	2.899170e-002
5.105416e-001	2.746582e-002
5.116327e-001	2.593994e-002
5.127239e-001	3.662109e-002
5.138150e-001	2.288818e-002
5.149062e-001	3.814697e-002
5.159973e-001	3.509521e-002
5.170886e-001	4.119873e-002
5.181797e-001	3.051758e-002
5.192709e-001	2.593994e-002
5.203621e-001	3.051758e-002
5.214532e-001	3.204346e-002
5.225443e-001	2.899170e-002
5.236355e-001	3.356934e-002
5.247267e-001	2.899170e-002
5.258178e-001	3.509521e-002
5.269090e-001	4.119873e-002
5.280002e-001	3.204346e-002
5.290914e-001	2.746582e-002
5.301825e-001	3.662109e-002
5.312737e-001	3.051758e-002
5.323648e-001	1.983643e-002
5.334560e-001	2.136230e-002
5.345472e-001	1.983643e-002
5.356383e-001	2.593994e-002
5.367295e-001	1.983643e-002
5.378207e-001	2.593994e-002
5.389119e-001	3.814697e-002
5.400030e-001	1.831055e-002
5.410942e-001	2.593994e-002
5.421853e-001	2.593994e-002
5.432765e-001	3.051758e-002
5.443677e-001	2.899170e-002
5.454588e-001	3.662109e-002
5.465500e-001	3.356934e-002
5.476412e-001	3.356934e-002
5.487323e-001	2.899170e-002
5.498235e-001	1.983643e-002
5.509147e-001	2.136230e-002
5.520058e-001	2.746582e-002
5.530970e-001	2.288818e-002
5.541881e-001	3.662109e-002
5.552793e-001	2.136230e-002
5.563705e-001	3.509521e-002
5.574616e-001	3.509521e-002
5.585528e-001	2.746582e-002
5.596440e-001	3.662109e-002
5.607351e-001	3.356934e-002
5.618263e-001	2.899170e-002
5.629175e-001	2.136230e-002
5.640086e-001	1.831055e-002
5.650998e-001	2.441406e-002
5.661910e-001	3.814697e-002
5.672821e-001	3.051758e-002
5.683733e-001	3.051758e-002
5.694644e-001	2.899170e-002
5.705556e-001	2.899170e-002
5.716468e-001	2.136230e-002
5.727380e-001	2.136230e-002
5.738291e-001	2.593994e-002
5.749203e-001	2.288818e-002
5.760115e-001	4.119873e-002
5.771026e-001	2.746582e-002
5.781937e-001	3.356934e-002
5.792849e-001	3.051758e-002
5.803761e-001	2.746582e-002
5.814673e-001	1.983643e-002
5.825585e-001	3.967285e-002
5.836496e-001	2.593994e-002
5.847408e-001	2.899170e-002
5.858319e-001	3.051758e-002
5.869231e-001	3.356934e-002
5.880142e-001	3.051758e-002
5.891054e-001	1.983643e-002
5.901966e-001	3.051758e-002
5.912877e-001	4.119873e-002
5.923790e-001	3.814697e-002
5.934701e-001	3.204346e-002
5.945613e-001	2.288818e-002
5.956524e-001	3.051758e-002
5.967436e-001	2.441406e-002
5.978347e-001	2.899170e-002
5.989259e-001	2.593994e-002
6.000171e-001	3.051758e-002
6.011082e-001	2.899170e-002
6.021993e-001	3.051758e-002
6.032906e-001	2.136230e-002
6.043818e-001	3.051758e-002
6.054729e-001	2.441406e-002
6.065641e-001	2.746582e-002
6.076552e-001	1.373291e-002
6.087464e-001	3.967285e-002
6.098376e-001	2.746582e-002
6.109287e-001	3.814697e-002
6.120198e-001	1.983643e-002
6.131110e-001	2.899170e-002
6.142022e-001	2.593994e-002
6.152934e-001	2.136230e-002
6.163846e-001	1.983643e-002
6.174757e-001	2.746582e-002
6.185669e-001	1.831055e-002
6.196581e-001	2.136230e-002
6.207492e-001	2.746582e-002
6.218403e-001	1.373291e-002
6.229315e-001	2.441406e-002
6.240227e-001	2.899170e-002
6.251139e-001	1.373291e-002
6.262051e-001	1.678467e-002
6.272962e-001	2.288818e-002
6.283874e-001	2.136230e-002
6.294786e-001	2.441406e-002
6.305697e-001	2.288818e-002
6.316608e-001	3.051758e-002
6.327520e-001	2.136230e-002
6.338432e-001	2.899170e-002
6.349344e-001	2.136230e-002
6.360256e-001	2.899170e-002
6.371167e-001	2.288818e-002
6.382079e-001	2.746582e-002
6.392991e-001	1.525879e-002
6.403902e-001	2.441406e-002
6.414813e-001	1.831055e-002
6.425725e-001	2.136230e-002
6.436637e-001	2.288818e-002
6.447548e-001	2.136230e-002
6.458461e-001	3.051758e-002
6.469372e-001	1.831055e-002
6.480284e-001	2.441406e-002
6.491195e-001	1.220703e-002
6.502107e-001	1.525879e-002
6.513018e-001	3.051758e-002
6.523930e-001	1.831055e-002
6.534842e-001	1.373291e-002
6.545753e-001	1.678467e-002
6.556664e-001	3.051758e-002
6.567577e-001	3.509521e-002
6.578489e-001	2.288818e-002
6.589400e-001	2.441406e-002
6.600312e-001	2.136230e-002
6.611223e-001	1.525879e-002
6.622135e-001	2.288818e-002
6.633047e-001	2.593994e-002
6.643958e-001	3.051758e-002
6.654869e-001	1.983643e-002
6.665781e-001	1.220703e-002
6.676694e-001	1.373291e-002
6.687605e-001	2.136230e-002
6.698517e-001	2.746582e-002
6.709428e-001	1.831055e-002
6.720340e-001	1.983643e-002
6.731252e-001	2.288818e-002
6.742163e-001	2.746582e-002
6.753074e-001	2.288818e-002
6.763986e-001	2.593994e-002
6.774898e-001	2.441406e-002
6.785810e-001	1.831055e-002
6.796722e-001	1.068115e-002
6.807633e-001	1.678467e-002
6.818545e-001	1.678467e-002
6.829457e-001	2.441406e-002
6.840368e-001	1.983643e-002
6.851279e-001	1.373291e-002
6.862191e-001	1.220703e-002
6.873103e-001	2.441406e-002
6.884014e-001	9.155273e-003
6.894927e-001	1.525879e-002
6.905838e-001	1.220703e-002
6.916750e-001	1.373291e-002
6.927662e-001	1.983643e-002
6.938573e-001	1.983643e-002
6.949484e-001	1.373291e-002
6.960396e-001	2.288818e-002
6.971308e-001	1.831055e-002
6.982219e-001	2.136230e-002
6.993130e-001	1.525879e-002
7.004042e-001	2.593994e-002
7.014954e-001	1.068115e-002
7.025865e-001	1.220703e-002
7.036777e-001	7.629395e-003
7.047690e-001	1.068115e-002
7.058602e-001	1.525879e-002
7.069513e-001	1.831055e-002
7.080425e-001	2.593994e-002
7.091336e-001	1.373291e-002
7.102248e-001	1.220703e-002
7.113160e-001	1.831055e-002
7.124071e-001	1.525879e-002
7.134983e-001	1.068115e-002
7.145894e-001	2.288818e-002
7.156806e-001	1.678467e-002
7.167718e-001	1.831055e-002
7.178629e-001	1.831055e-002
7.189540e-001	1.831055e-002
7.200452e-001	1.525879e-002
7.211364e-001	2.441406e-002
7.222275e-001	1.373291e-002
7.233187e-001	1.678467e-002
7.244099e-001	1.220703e-002
7.255010e-001	1.220703e-002
7.265923e-001	1.373291e-002
7.276835e-001	1.678467e-002
7.287746e-001	1.831055e-002
7.298658e-001	2.441406e-002
7.309570e-001	1.373291e-002
7.320481e-001	1.220703e-002
7.331392e-001	1.678467e-002
7.342304e-001	2.441406e-002
7.353216e-001	1.220703e-002
7.364127e-001	9.155273e-003
7.375039e-001	2.441406e-002
7.385950e-001	1.068115e-002
7.396862e-001	1.373291e-002
7.407774e-001	7.629395e-003
7.418685e-001	2.136230e-002
7.429597e-001	1.068115e-002
7.440508e-001	2.136230e-002
7.451420e-001	7.629395e-003
7.462331e-001	1.831055e-002
7.473243e-001	1.678467e-002
7.484156e-001	2.136230e-002
7.495068e-001	1.220703e-002
7.505979e-001	2.746582e-002
7.516891e-001	1.373291e-002
7.527802e-001	1.373291e-002
7.538714e-001	1.068115e-002
7.549626e-001	4.577637e-003
7.560537e-001	1.068115e-002
7.571448e-001	2.136230e-002
7.582360e-001	1.220703e-002
7.593272e-001	1.678467e-002
7.604183e-001	1.068115e-002
7.615095e-001	1.373291e-002
7.626006e-001	1.068115e-002
7.636918e-001	1.678467e-002
7.647830e-001	3.051758e-003
7.658741e-001	1.525879e-002
7.669653e-001	1.525879e-002
7.680565e-001	1.068115e-002
7.691477e-001	1.678467e-002
7.702389e-001	1.068115e-002
7.713301e-001	1.373291e-002
7.724212e-001	1.831055e-002
7.735124e-001	1.983643e-002
7.746036e-001	1.373291e-002
7.756947e-001	2.288818e-002
7.767858e-001	1.525879e-002
7.778770e-001	1.525879e-002
7.789682e-001	6.103516e-003
7.800593e-001	7.629395e-003
7.811505e-001	1.525879e-002
7.822416e-001	1.068115e-002
7.833328e-001	1.983643e-002
7.844239e-001	1.068115e-002
7.855151e-001	1.068115e-002
7.866063e-001	1.220703e-002
7.876974e-001	1.678467e-002
7.887886e-001	9.155273e-003
7.898797e-001	1.678467e-002
7.909711e-001	1.373291e-002
7.920622e-001	7.629395e-003
7.931534e-001	1.220703e-002
7.942446e-001	1.525879e-002
7.953357e-001	9.155273e-003
7.964268e-001	9.155273e-003
7.975180e-001	1.068115e-002
7.986092e-001	1.525879e-002
7.997003e-001	1.068115e-002
8.007914e-001	7.629395e-003
8.018826e-001	1.068115e-002
8.029738e-001	1.220703e-002
8.040649e-001	1.678467e-002
8.051561e-001	1.525879e-002
8.062473e-001	1.220703e-002
8.073384e-001	1.831055e-002
8.084295e-001	9.155273e-003
8.095207e-001	9.155273e-003
8.106119e-001	4.577637e-003
8.117030e-001	1.068115e-002
8.127944e-001	4.577637e-003
8.138855e-001	1.068115e-002
8.149767e-001	7.629395e-003
8.160678e-001	3.051758e-003
8.171590e-001	1.831055e-002
8.182502e-001	1.678467e-002
8.193413e-001	1.068115e-002
8.204324e-001	6.103516e-003
8.215236e-001	1.220703e-002
8.226148e-001	7.629395e-003
8.237059e-001	7.629395e-003
8.247971e-001	1.068115e-002
8.258882e-001	1.373291e-002
8.269794e-001	7.629395e-003
8.280705e-001	1.220703e-002
8.291617e-001	7.629395e-003
8.302529e-001	1.373291e-002
8.313440e-001	1.678467e-002
8.324351e-001	1.220703e-002
8.335263e-001	3.051758e-003
8.346177e-001	1.831055e-002
8.357088e-001	7.629395e-003
8.368000e-001	4.577637e-003
8.378912e-001	9.155273e-003
8.389823e-001	6.103516e-003
8.400734e-001	7.629395e-003
8.411646e-001	6.103516e-003
8.422558e-001	6.103516e-003
8.433469e-001	9.155273e-003
8.444381e-001	3.051758e-003
8.455292e-001	1.220703e-002
8.466204e-001	1.678467e-002
8.477115e-001	1.068115e-002
8.488027e-001	1.983643e-002
8.498939e-001	9.155273e-003
8.509850e-001	1.068115e-002
8.520761e-001	1.068115e-002
8.531673e-001	1.678467e-002
8.542585e-001	1.373291e-002
8.553498e-001	2.136230e-002
8.564410e-001	9.155273e-003
8.575321e-001	1.373291e-002
8.586233e-001	1.983643e-002
8.597144e-001	1.068115e-002
8.608056e-001	1.068115e-002
8.618968e-001	1.373291e-002
8.629879e-001	9.155273e-003
8.640790e-001	9.155273e-003
8.651702e-001	7.629395e-003
8.662614e-001	7.629395e-003
8.673525e-001	3.051758e-003
8.684437e-001	1.068115e-002
8.695349e-001	1.525879e-002
8.706260e-001	9.155273e-003
8.717171e-001	1.678467e-002
8.728083e-001	1.068115e-002
8.738995e-001	1.373291e-002
8.749906e-001	1.068115e-002
8.760817e-001	9.155273e-003
8.771731e-001	9.155273e-003
8.782642e-001	1.525879e-002
8.793554e-001	1.373291e-002
8.804466e-001	1.525879e-002
8.815377e-001	1.525879e-002
8.826289e-001	1.068115e-002
8.837200e-001	1.373291e-002
8.848112e-001	1.373291e-002
8.859024e-001	1.220703e-002
8.869935e-001	6.103516e-003
8.880847e-001	4.577637e-003
8.891758e-001	1.068115e-002
8.902670e-001	1.220703e-002
8.913581e-001	2.136230e-002
8.924493e-001	1.983643e-002
8.935405e-001	1.068115e-002
8.946316e-001	9.155273e-003
8.957227e-001	1.220703e-002
8.968139e-001	1.220703e-002
8.979051e-001	1.220703e-002
8.989964e-001	9.155273e-003
9.000876e-001	4.577637e-003
9.011787e-001	1.068115e-002
9.022698e-001	1.373291e-002
9.033610e-001	9.155273e-003
9.044522e-001	1.220703e-002
9.055433e-001	1.220703e-002
9.066345e-001	1.068115e-002
9.077257e-001	1.220703e-002
9.088168e-001	1.068115e-002
9.099080e-001	1.678467e-002
9.109991e-001	1.220703e-002
9.120903e-001	6.103516e-003
9.131815e-001	9.155273e-003
9.142726e-001	9.155273e-003
9.153637e-001	1.525879e-002
9.164549e-001	1.068115e-002
9.175461e-001	1.068115e-002
9.186372e-001	7.629395e-003
9.197286e-001	1.220703e-002
9.208197e-001	1.068115e-002
9.219108e-001	1.220703e-002
9.230020e-001	1.068115e-002
9.240932e-001	9.155273e-003
9.251843e-001	1.373291e-002
9.262755e-001	1.220703e-002
9.273666e-001	1.068115e-002
9.284578e-001	1.831055e-002
9.295489e-001	9.155273e-003
9.306401e-001	2.288818e-002
9.317313e-001	7.629395e-003
9.328224e-001	7.629395e-003
9.339136e-001	2.136230e-002
9.350047e-001	7.629395e-003
9.360959e-001	1.983643e-002
9.371871e-001	9.155273e-003
9.382782e-001	1.373291e-002
9.393693e-001	6.103516e-003
9.404605e-001	1.068115e-002
9.415518e-001	9.155273e-003
9.426430e-001	1.068115e-002
9.437342e-001	1.068115e-002
9.448253e-001	1.068115e-002
9.459164e-001	1.831055e-002
9.470076e-001	1.525879e-002
9.480988e-001	7.629395e-003
9.491899e-001	4.577637e-003
9.502811e-001	1.220703e-002
9.513723e-001	1.525879e-002
9.524634e-001	9.155273e-003
9.535545e-001	1.220703e-002
9.546458e-001	1.068115e-002
9.557368e-001	7.629395e-003
9.568280e-001	1.373291e-002
9.579192e-001	1.220703e-002
9.590103e-001	1.068115e-002
9.601015e-001	1.068115e-002
9.611927e-001	1.525879e-002
9.622838e-001	1.220703e-002
9.633751e-001	9.155273e-003
9.644663e-001	9.155273e-003
9.655574e-001	9.155273e-003
9.666486e-001	1.373291e-002
9.677398e-001	1.373291e-002
9.688309e-001	1.068115e-002
9.699221e-001	1.373291e-002
9.710133e-001	1.525879e-002
9.721044e-001	1.068115e-002
9.731956e-001	1.983643e-002
9.742866e-001	7.629395e-003
9.753778e-001	1.220703e-002
9.764690e-001	1.373291e-002
9.775601e-001	1.373291e-002
9.786513e-001	1.068115e-002
9.797425e-001	1.220703e-002
9.808336e-001	9.155273e-003
9.819248e-001	1.983643e-002
9.830160e-001	6.103516e-003
9.841073e-001	9.155273e-003
9.851984e-001	1.220703e-002
9.862896e-001	1.678467e-002
9.873808e-001	9.155273e-003
9.884719e-001	6.103516e-003
9.895631e-001	9.155273e-003
9.906543e-001	6.103516e-003
9.917454e-001	9.155273e-003
9.928366e-001	6.103516e-003
9.939276e-001	1.373291e-002
9.950188e-001	1.525879e-002
9.961100e-001	1.678467e-002
9.972011e-001	1.068115e-002
9.982923e-001	1.220703e-002
9.993835e-001	1.220703e-002
1.000475e+000	4.577637e-003
1.001566e+000	7.629395e-003
1.002657e+000	9.155273e-003
1.003748e+000	1.068115e-002
1.004839e+000	1.678467e-002
1.005931e+000	1.220703e-002
1.007022e+000	9.155273e-003
1.008113e+000	6.103516e-003
1.009204e+000	6.103516e-003
1.010295e+000	1.525879e-002
1.011386e+000	1.525879e-002
1.012477e+000	3.051758e-003
1.013569e+000	1.220703e-002
1.014660e+000	3.051758e-003
1.015751e+000	9.155273e-003
1.016842e+000	1.068115e-002
1.017933e+000	1.525879e-002
1.019024e+000	7.629395e-003
1.020116e+000	1.068115e-002
1.021207e+000	1.068115e-002
1.022298e+000	1.068115e-002
1.023389e+000	1.068115e-002
1.024480e+000	6.103516e-003
1.025571e+000	1.220703e-002
1.026663e+000	9.155273e-003
1.027754e+000	7.629395e-003
1.028845e+000	1.373291e-002
1.029936e+000	4.577637e-003
1.031027e+000	7.629395e-003
1.032118e+000	1.220703e-002
1.033210e+000	6.103516e-003
1.034301e+000	9.155273e-003
1.035392e+000	7.629395e-003
1.036483e+000	6.103516e-003
1.037574e+000	9.155273e-003
1.038665e+000	1.373291e-002
1.039757e+000	4.577637e-003
1.040848e+000	9.155273e-003
1.041939e+000	4.577637e-003
1.043030e+000	4.577637e-003
1.044121e+000	7.629395e-003
1.045212e+000	1.525879e-003
1.046304e+000	1.373291e-002
1.047395e+000	1.220703e-002
1.048486e+000	6.103516e-003
1.049577e+000	1.068115e-002
1.050668e+000	3.051758e-003
1.051759e+000	7.629395e-003
1.052851e+000	9.155273e-003
1.053942e+000	7.629395e-003
1.055033e+000	1.220703e-002
1.056124e+000	1.373291e-002
1.057215e+000	9.155273e-003
1.058306e+000	6.103516e-003
1.059398e+000	6.103516e-003
1.060489e+000	7.629395e-003
1.061580e+000	4.577637e-003
1.062671e+000	7.629395e-003
1.063762e+000	4.577637e-003
1.064853e+000	1.525879e-003
1.065945e+000	6.103516e-003
1.067036e+000	1.373291e-002
1.068127e+000	9.155273e-003
1.069218e+000	9.155273e-003
1.070309e+000	6.103516e-003
1.071400e+000	4.577637e-003
1.072492e+000	4.577637e-003
1.073583e+000	7.629395e-003
1.074674e+000	9.155273e-003
1.075765e+000	7.629395e-003
1.076856e+000	4.577637e-003
1.077947e+000	4.577637e-003
1.079039e+000	9.155273e-003
1.080130e+000	6.103516e-003
1.081221e+000	4.577637e-003
1.082312e+000	6.103516e-003
1.083403e+000	1.373291e-002
1.084494e+000	4.577637e-003
1.085585e+000	7.629395e-003
1.086677e+000	6.103516e-003
1.087768e+000	6.103516e-003
1.088859e+000	1.525879e-003
1.089950e+000	6.103516e-003
1.091041e+000	4.577637e-003
1.092133e+000	4.577637e-003
1.093224e+000	6.103516e-003
1.094315e+000	3.051758e-003
1.095406e+000	4.577637e-003
1.096497e+000	1.068115e-002
1.097588e+000	3.051758e-003
1.098680e+000	3.051758e-003
1.099771e+000	6.103516e-003
1.100862e+000	4.577637e-003
1.101953e+000	4.577637e-003
1.103044e+000	3.051758e-003
1.104135e+000	4.577637e-003
1.105226e+000	4.577637e-003
1.106318e+000	3.051758e-003
1.107409e+000	7.629395e-003
1.108500e+000	7.629395e-003
1.109591e+000	6.103516e-003
1.110682e+000	4.577637e-003
1.111773e+000	1.525879e-003
1.112865e+000	4.577637e-003
1.113956e+000	1.525879e-003
1.115047e+000	3.051758e-003
1.116138e+000	9.155273e-003
1.117229e+000	6.103516e-003
1.118321e+000	7.629395e-003
1.119412e+000	3.051758e-003
1.120503e+000	1.525879e-003
1.121594e+000	0.000000e+000
1.122685e+000	3.051758e-003
1.123776e+000	3.051758e-003
1.124867e+000	7.629395e-003
1.125959e+000	4.577637e-003
1.127050e+000	6.103516e-003
1.128141e+000	1.068115e-002
1.129232e+000	6.103516e-003
1.130323e+000	6.103516e-003
1.131414e+000	3.051758e-003
1.132506e+000	1.525879e-003
1.133597e+000	6.103516e-003
1.134688e+000	6.103516e-003
1.135779e+000	6.103516e-003
1.136870e+000	3.051758e-003
1.137962e+000	7.629395e-003
1.139053e+000	4.577637e-003
1.140144e+000	4.577637e-003
1.141235e+000	1.525879e-003
1.142326e+000	9.155273e-003
1.143417e+000	6.103516e-003
1.144508e+000	6.103516e-003
1.145600e+000	3.051758e-003
1.146691e+000	3.051758e-003
1.147782e+000	0.000000e+000
1.148873e+000	1.525879e-003
1.149964e+000	4.577637e-003
1.151055e+000	4.577637e-003
1.152147e+000	1.525879e-003
1.153238e+000	0.000000e+000
1.154329e+000	4.577637e-003
1.155420e+000	0.000000e+000
1.156511e+000	0.000000e+000
1.157602e+000	1.525879e-003
1.158694e+000	3.051758e-003
1.159785e+000	6.103516e-003
1.160876e+000	1.525879e-003
1.161967e+000	3.051758e-003
1.163058e+000	6.103516e-003
1.164149e+000	6.103516e-003
1.165241e+000	3.051758e-003
1.166332e+000	6.103516e-003
1.167423e+000	6.103516e-003
1.168514e+000	6.103516e-003
1.169605e+000	6.103516e-003
1.170696e+000	4.577637e-003
1.171788e+000	0.000000e+000
1.172879e+000	4.577637e-003
1.173970e+000	9.155273e-003
1.175061e+000	3.051758e-003
1.176152e+000	1.525879e-003
1.177243e+000	6.103516e-003
1.178335e+000	4.577637e-003
1.179426e+000	1.525879e-003
1.180517e+000	0.000000e+000
1.181608e+000	0.000000e+000
1.182699e+000	4.577637e-003
1.183790e+000	1.525879e-003
1.184882e+000	3.051758e-003
1.185973e+000	3.051758e-003
1.187064e+000	1.525879e-003
1.188155e+000	1.525879e-003
1.189246e+000	6.103516e-003
1.190337e+000	7.629395e-003
1.191429e+000	3.051758e-003
1.192520e+000	1.525879e-003
1.193611e+000	6.103516e-003
1.194702e+000	4.577637e-003
1.195793e+000	1.525879e-003
1.196884e+000	3.051758e-003
1.197976e+000	0.000000e+000
1.199067e+000	1.525879e-003
1.200158e+000	3.051758e-003
1.201249e+000	3.051758e-003
1.202340e+000	1.525879e-003
1.203431e+000	3.051758e-003
1.204523e+000	3.051758e-003
1.205614e+000	3.051758e-003
1.206705e+000	3.051758e-003
1.207796e+000	3.051758e-003
1.208887e+000	1.525879e-003
1.209978e+000	6.103516e-003
1.211070e+000	0.000000e+000
1.212161e+000	1.525879e-003
1.213252e+000	1.525879e-003
1.214343e+000	3.051758e-003
1.215434e+000	6.103516e-003
1.216525e+000	1.525879e-003
1.217617e+000	4.577637e-003
1.218708e+000	4.577637e-003
1.219799e+000	4.577637e-003
1.220890e+000	1.525879e-003
1.221981e+000	1.525879e-003
1.223072e+000	0.000000e+000
1.224164e+000	3.051758e-003
1.225255e+000	0.000000e+000
1.226346e+000	1.525879e-003
1.227437e+000	0.000000e+000
1.228528e+000	4.577637e-003
1.229619e+000	4.577637e-003
1.230710e+000	3.051758e-003
1.231802e+000	1.525879e-003
1.232893e+000	0.000000e+000
1.233984e+000	1.525879e-003
1.235075e+000	1.525879e-003
1.236166e+000	4.577637e-003
1.237257e+000	3.051758e-003
1.238349e+000	4.577637e-003
1.239440e+000	3.051758e-003
1.240531e+000	3.051758e-003
1.241622e+000	6.103516e-003
1.242713e+000	1.525879e-003
1.243805e+000	0.000000e+000
1.244896e+000	3.051758e-003
1.245987e+000	1.525879e-003
1.247078e+000	1.525879e-003
1.248169e+000	4.577637e-003
1.249260e+000	3.051758e-003
1.250351e+000	6.103516e-003
1.251443e+000	1.525879e-003
1.252534e+000	1.525879e-003
1.253625e+000	1.525879e-003
1.254716e+000	1.525879e-003
1.255807e+000	1.525879e-003
1.256898e+000	0.000000e+000
1.257990e+000	0.000000e+000
1.259081e+000	1.525879e-003
1.260172e+000	1.525879e-003
1.261263e+000	0.000000e+000
1.262354e+000	1.525879e-003
1.263446e+000	0.000000e+000
1.264537e+000	1.525879e-003
1.265628e+000	4.577637e-003
1.266719e+000	3.051758e-003
1.267810e+000	0.000000e+000
1.268901e+000	1.525879e-003
1.269992e+000	0.000000e+000
1.271084e+000	4.577637e-003
1.272175e+000	0.000000e+000
1.273266e+000	3.051758e-003
1.274357e+000	1.525879e-003
1.275448e+000	0.000000e+000
1.276539e+000	4.577637e-003
1.277631e+000	6.103516e-003
1.278722e+000	0.000000e+000
1.279813e+000	0.000000e+000
1.280904e+000	1.525879e-003
1.281995e+000	1.525879e-003
1.283086e+000	1.525879e-003
1.284178e+000	0.000000e+000
1.285269e+000	0.000000e+000
1.286360e+000	3.051758e-003
1.287451e+000	3.051758e-003
1.288542e+000	3.051758e-003
1.289633e+000	3.051758e-003
1.290725e+000	3.051758e-003
1.291816e+000	1.525879e-003
1.292907e+000	0.000000e+000
1.293998e+000	1.525879e-003
1.295089e+000	1.525879e-003
1.296180e+000	1.525879e-003
1.297272e+000	3.051758e-003
1.298363e+000	6.103516e-003
1.299454e+000	0.000000e+000
1.300545e+000	0.000000e+000
1.301636e+000	3.051758e-003
1.302727e+000	0.000000e+000
1.303819e+000	1.525879e-003
1.304910e+000	4.577637e-003
1.306001e+000	3.051758e-003
1.307092e+000	1.525879e-003
1.308183e+000	0.000000e+000
1.309274e+000	4.577637e-003
1.310366e+000	6.103516e-003
1.311457e+000	3.051758e-003
1.312548e+000	1.525879e-003
1.313639e+000	3.051758e-003
1.314730e+000	4.577637e-003
1.315821e+000	0.000000e+000
1.316913e+000	6.103516e-003
1.318004e+000	3.051758e-003
1.319095e+000	0.000000e+000
1.320186e+000	1.525879e-003
1.321277e+000	0.000000e+000
1.322368e+000	4.577637e-003
1.323460e+000	1.525879e-003
1.324551e+000	6.103516e-003
1.325642e+000	3.051758e-003
1.326733e+000	1.525879e-003
1.327824e+000	1.525879e-003
1.328915e+000	1.525879e-003
1.330007e+000	1.525879e-003
1.331098e+000	1.525879e-003
1.332189e+000	0.000000e+000
1.333280e+000	3.051758e-003
1.334371e+000	1.525879e-003
1.335462e+000	1.525879e-003
1.336554e+000	3.051758e-003
1.337645e+000	1.525879e-003
1.338736e+000	3.051758e-003
1.339827e+000	3.051758e-003
1.340918e+000	1.525879e-003
1.342009e+000	3.051758e-003
1.343101e+000	3.051758e-003
1.344192e+000	1.525879e-003
1.345283e+000	4.577637e-003
1.346374e+000	6.103516e-003
1.347465e+000	1.525879e-003
1.348556e+000	1.525879e-003
1.349648e+000	3.051758e-003
1.350739e+000	3.051758e-003
1.351830e+000	1.525879e-003
1.352921e+000	1.525879e-003
1.354012e+000	1.525879e-003
1.355103e+000	3.051758e-003
1.356195e+000	1.525879e-003
1.357286e+000	1.525879e-003
1.358377e+000	0.000000e+000
1.359468e+000	4.577637e-003
1.360559e+000	1.525879e-003
1.361650e+000	3.051758e-003
1.362742e+000	0.000000e+000
1.363833e+000	0.000000e+000
1.364924e+000	1.525879e-003
1.366015e+000	0.000000e+000
1.367106e+000	3.051758e-003
1.368197e+000	1.525879e-003
1.369288e+000	4.577637e-003
1.370380e+000	3.051758e-003
1.371471e+000	1.525879e-003
1.372562e+000	3.051758e-003
1.373653e+000	1.525879e-003
1.374744e+000	0.000000e+000
1.375835e+000	4.577637e-003
1.376927e+000	3.051758e-003
1.378018e+000	1.525879e-003
1.379109e+000	0.000000e+000
1.380200e+000	4.577637e-003
1.381291e+000	1.525879e-003
1.382382e+000	1.525879e-003
1.383474e+000	0.000000e+000
1.384565e+000	1.525879e-003
1.385656e+000	3.051758e-003
1.386747e+000	6.103516e-003
1.387838e+000	3.051758e-003
1.388929e+000	1.525879e-003
1.390021e+000	3.051758e-003
1.391112e+000	0.000000e+000
1.392203e+000	3.051758e-003
1.393294e+000	0.000000e+000
1.394385e+000	0.000000e+000
1.395476e+000	0.000000e+000
1.396568e+000	0.000000e+000
1.397659e+000	3.051758e-003
1.398750e+000	1.525879e-003
1.399841e+000	4.577637e-003
1.400932e+000	3.051758e-003
1.402023e+000	0.000000e+000
1.403115e+000	0.000000e+000
1.404206e+000	0.000000e+000
1.405297e+000	0.000000e+000
1.406388e+000	3.051758e-003
1.407479e+000	4.577637e-003
1.408570e+000	1.525879e-003
1.409662e+000	3.051758e-003
1.410753e+000	3.051758e-003
1.411844e+000	3.051758e-003
1.412935e+000	0.000000e+000
[truncated: 50 more rows]
