# Supplementary material for: Open-source micro-tensile testers via additive manufacturing for the mechanical characterization of thin films and papers
Source: PLoS One. 2018 May 29;13(5):e0197999. doi: 10.1371/journal.pone.0197999 (PMC5973562; doi:10.1371/journal.pone.0197999)
Supplement: S1 Data — (ZIP) [file pone.0197999.s002.zip › SI2_Data/Demonstration Problem 1/Exp1 Results/Area2 Height/Area2_1-0turns.txt]

-1.859418e+000	0.000000e+000
-6.217811e-001	1.525879e-003
-6.205719e-001	1.525879e-003
-6.193627e-001	1.525879e-003
-6.181534e-001	1.525879e-003
-6.169442e-001	0.000000e+000
-6.157350e-001	0.000000e+000
-6.145258e-001	0.000000e+000
-6.133166e-001	1.525879e-003
-6.121074e-001	1.525879e-003
-6.108982e-001	1.525879e-003
-6.096889e-001	0.000000e+000
-6.084797e-001	0.000000e+000
-6.072705e-001	1.525879e-003
-6.060612e-001	0.000000e+000
-6.048520e-001	0.000000e+000
-6.036428e-001	1.525879e-003
-6.024336e-001	3.051758e-003
-6.012244e-001	1.525879e-003
-6.000151e-001	3.051758e-003
-5.988059e-001	3.051758e-003
-5.975967e-001	1.525879e-003
-5.963875e-001	1.525879e-003
-5.951782e-001	3.051758e-003
-5.939690e-001	1.525879e-003
-5.927598e-001	0.000000e+000
-5.915506e-001	0.000000e+000
-5.903414e-001	3.051758e-003
-5.891322e-001	1.525879e-003
-5.879230e-001	0.000000e+000
-5.867137e-001	1.525879e-003
-5.855045e-001	3.051758e-003
-5.842953e-001	0.000000e+000
-5.830860e-001	3.051758e-003
-5.818768e-001	3.051758e-003
-5.806676e-001	6.103516e-003
-5.794584e-001	0.000000e+000
-5.782492e-001	0.000000e+000
-5.770399e-001	4.577637e-003
-5.758307e-001	6.103516e-003
-5.746215e-001	0.000000e+000
-5.734123e-001	6.103516e-003
-5.722031e-001	4.577637e-003
-5.709938e-001	9.155273e-003
-5.697846e-001	3.051758e-003
-5.685754e-001	7.629395e-003
-5.673662e-001	3.051758e-003
-5.661570e-001	9.155273e-003
-5.649478e-001	6.103516e-003
-5.637385e-001	7.629395e-003
-5.625293e-001	9.155273e-003
-5.613201e-001	9.155273e-003
-5.601108e-001	3.051758e-003
-5.589016e-001	4.577637e-003
-5.576924e-001	7.629395e-003
-5.564832e-001	4.577637e-003
-5.552740e-001	4.577637e-003
-5.540647e-001	1.220703e-002
-5.528556e-001	3.051758e-003
-5.516463e-001	9.155273e-003
-5.504371e-001	9.155273e-003
-5.492279e-001	6.103516e-003
-5.480186e-001	7.629395e-003
-5.468094e-001	1.068115e-002
-5.456002e-001	1.068115e-002
-5.443910e-001	9.155273e-003
-5.431818e-001	1.373291e-002
-5.419726e-001	1.373291e-002
-5.407633e-001	6.103516e-003
-5.395541e-001	9.155273e-003
-5.383449e-001	4.577637e-003
-5.371356e-001	1.373291e-002
-5.359264e-001	1.831055e-002
-5.347172e-001	1.831055e-002
-5.335079e-001	9.155273e-003
-5.322988e-001	2.441406e-002
-5.310896e-001	1.983643e-002
-5.298804e-001	1.525879e-002
-5.286711e-001	2.441406e-002
-5.274619e-001	1.525879e-002
-5.262527e-001	2.441406e-002
-5.250434e-001	7.629395e-003
-5.238342e-001	1.983643e-002
-5.226250e-001	1.678467e-002
-5.214158e-001	1.831055e-002
-5.202066e-001	2.746582e-002
-5.189974e-001	3.204346e-002
-5.177881e-001	7.629395e-003
-5.165790e-001	2.136230e-002
-5.153697e-001	2.746582e-002
-5.141605e-001	3.051758e-002
-5.129513e-001	3.509521e-002
-5.117420e-001	2.593994e-002
-5.105328e-001	2.593994e-002
-5.093236e-001	2.899170e-002
-5.081144e-001	2.441406e-002
-5.069052e-001	2.441406e-002
-5.056959e-001	1.678467e-002
-5.044867e-001	1.678467e-002
-5.032775e-001	2.136230e-002
-5.020682e-001	3.356934e-002
-5.008590e-001	2.593994e-002
-4.996498e-001	2.746582e-002
-4.984406e-001	3.662109e-002
-4.972314e-001	3.662109e-002
-4.960222e-001	4.119873e-002
-4.948129e-001	2.746582e-002
-4.936037e-001	3.814697e-002
-4.923945e-001	2.593994e-002
-4.911853e-001	3.204346e-002
-4.899761e-001	3.967285e-002
-4.887668e-001	4.119873e-002
-4.875576e-001	3.967285e-002
-4.863484e-001	3.814697e-002
-4.851392e-001	3.204346e-002
-4.839300e-001	3.662109e-002
-4.827207e-001	4.730225e-002
-4.815115e-001	3.356934e-002
-4.803023e-001	3.204346e-002
-4.790930e-001	3.814697e-002
-4.778839e-001	4.882813e-002
-4.766746e-001	3.509521e-002
-4.754654e-001	2.746582e-002
-4.742562e-001	3.814697e-002
-4.730470e-001	4.577637e-002
-4.718378e-001	5.187988e-002
-4.706285e-001	3.814697e-002
-4.694193e-001	4.272461e-002
-4.682101e-001	4.425049e-002
-4.670009e-001	5.187988e-002
-4.657916e-001	4.425049e-002
-4.645824e-001	4.425049e-002
-4.633732e-001	4.425049e-002
-4.621640e-001	5.493164e-002
-4.609547e-001	5.798340e-002
-4.597455e-001	5.187988e-002
-4.585363e-001	5.798340e-002
-4.573271e-001	5.493164e-002
-4.561179e-001	7.171631e-002
-4.549086e-001	4.882813e-002
-4.536994e-001	3.967285e-002
-4.524902e-001	4.577637e-002
-4.512810e-001	5.035400e-002
-4.500718e-001	5.950928e-002
-4.488626e-001	5.798340e-002
-4.476533e-001	6.103516e-002
-4.464441e-001	3.509521e-002
-4.452349e-001	4.577637e-002
-4.440257e-001	6.561279e-002
-4.428164e-001	6.713867e-002
-4.416072e-001	4.882813e-002
-4.403980e-001	5.035400e-002
-4.391888e-001	6.561279e-002
-4.379796e-001	5.950928e-002
-4.367703e-001	5.645752e-002
-4.355611e-001	7.019043e-002
-4.343519e-001	6.103516e-002
-4.331427e-001	7.324219e-002
-4.319335e-001	6.408691e-002
-4.307242e-001	7.019043e-002
-4.295150e-001	7.171631e-002
-4.283058e-001	8.850098e-002
-4.270966e-001	7.781982e-002
-4.258874e-001	7.324219e-002
-4.246781e-001	7.171631e-002
-4.234689e-001	7.019043e-002
-4.222597e-001	5.187988e-002
-4.210505e-001	8.239746e-002
-4.198413e-001	5.950928e-002
-4.186320e-001	8.087158e-002
-4.174228e-001	7.781982e-002
-4.162136e-001	6.866455e-002
-4.150044e-001	6.866455e-002
-4.137952e-001	7.781982e-002
-4.125859e-001	6.866455e-002
-4.113767e-001	8.239746e-002
-4.101675e-001	8.850098e-002
-4.089583e-001	8.850098e-002
-4.077490e-001	9.613037e-002
-4.065398e-001	7.629395e-002
-4.053306e-001	9.002686e-002
-4.041214e-001	9.307861e-002
-4.029121e-001	8.697510e-002
-4.017029e-001	7.781982e-002
-4.004937e-001	9.613037e-002
-3.992845e-001	1.174927e-001
-3.980753e-001	9.918213e-002
-3.968661e-001	9.307861e-002
-3.956569e-001	8.544922e-002
-3.944476e-001	1.037598e-001
-3.932384e-001	1.205444e-001
-3.920292e-001	9.155273e-002
-3.908200e-001	9.002686e-002
-3.896107e-001	1.052856e-001
-3.884015e-001	8.392334e-002
-3.871923e-001	7.629395e-002
-3.859831e-001	1.083374e-001
-3.847738e-001	7.629395e-002
-3.835646e-001	9.765625e-002
-3.823554e-001	7.171631e-002
-3.811462e-001	9.460449e-002
-3.799370e-001	9.765625e-002
-3.787277e-001	1.174927e-001
-3.775185e-001	9.765625e-002
-3.763093e-001	1.037598e-001
-3.751001e-001	1.007080e-001
-3.738909e-001	9.613037e-002
-3.726817e-001	9.918213e-002
-3.714724e-001	1.007080e-001
-3.702632e-001	1.190186e-001
-3.690540e-001	1.068115e-001
-3.678448e-001	9.002686e-002
-3.666355e-001	1.144409e-001
-3.654263e-001	1.052856e-001
-3.642171e-001	1.068115e-001
-3.630079e-001	1.144409e-001
-3.617987e-001	6.713867e-002
-3.605894e-001	1.052856e-001
-3.593802e-001	9.613037e-002
-3.581710e-001	9.307861e-002
-3.569618e-001	1.144409e-001
-3.557526e-001	1.022339e-001
-3.545433e-001	9.918213e-002
-3.533341e-001	1.220703e-001
-3.521249e-001	1.007080e-001
-3.509157e-001	1.129150e-001
-3.497065e-001	9.765625e-002
-3.484972e-001	9.613037e-002
-3.472880e-001	1.098633e-001
-3.460788e-001	9.002686e-002
-3.448696e-001	1.220703e-001
-3.436604e-001	1.251221e-001
-3.424511e-001	1.205444e-001
-3.412419e-001	1.052856e-001
-3.400327e-001	1.327515e-001
-3.388235e-001	1.159668e-001
-3.376142e-001	8.239746e-002
-3.364050e-001	1.296997e-001
-3.351958e-001	1.159668e-001
-3.339866e-001	1.266479e-001
-3.327774e-001	1.464844e-001
-3.315681e-001	9.765625e-002
-3.303589e-001	1.388550e-001
-3.291497e-001	1.449585e-001
-3.279405e-001	9.765625e-002
-3.267313e-001	1.098633e-001
-3.255221e-001	1.144409e-001
-3.243128e-001	1.235962e-001
-3.231036e-001	1.098633e-001
-3.218944e-001	1.342773e-001
-3.206852e-001	1.083374e-001
-3.194759e-001	1.220703e-001
-3.182667e-001	1.205444e-001
-3.170575e-001	1.144409e-001
-3.158483e-001	1.312256e-001
-3.146391e-001	1.510620e-001
-3.134298e-001	1.235962e-001
-3.122206e-001	1.281738e-001
-3.110114e-001	1.449585e-001
-3.098022e-001	1.464844e-001
-3.085929e-001	1.296997e-001
-3.073837e-001	1.556396e-001
-3.061745e-001	1.144409e-001
-3.049653e-001	1.373291e-001
-3.037561e-001	1.678467e-001
-3.025469e-001	1.113892e-001
-3.013376e-001	1.419067e-001
-3.001284e-001	1.617432e-001
-2.989192e-001	1.464844e-001
-2.977100e-001	1.419067e-001
-2.965008e-001	1.632690e-001
-2.952915e-001	1.647949e-001
-2.940823e-001	1.434326e-001
-2.928731e-001	1.586914e-001
-2.916639e-001	1.922607e-001
-2.904546e-001	1.373291e-001
-2.892454e-001	1.358032e-001
-2.880362e-001	1.632690e-001
-2.868270e-001	1.541138e-001
-2.856178e-001	1.647949e-001
-2.844085e-001	1.876831e-001
-2.831993e-001	1.846313e-001
-2.819901e-001	1.907349e-001
-2.807809e-001	1.434326e-001
-2.795717e-001	1.464844e-001
-2.783624e-001	1.602173e-001
-2.771532e-001	1.617432e-001
-2.759440e-001	1.693726e-001
-2.747348e-001	1.754761e-001
-2.735256e-001	1.556396e-001
-2.723163e-001	1.663208e-001
-2.711071e-001	1.968384e-001
-2.698979e-001	1.754761e-001
-2.686887e-001	2.227783e-001
-2.674795e-001	1.602173e-001
-2.662702e-001	1.586914e-001
-2.650610e-001	1.724243e-001
-2.638518e-001	2.136230e-001
-2.626426e-001	1.937866e-001
-2.614333e-001	1.937866e-001
-2.602241e-001	1.953125e-001
-2.590149e-001	1.754761e-001
-2.578057e-001	1.876831e-001
-2.565965e-001	2.090454e-001
-2.553872e-001	1.647949e-001
-2.541780e-001	2.197266e-001
-2.529688e-001	2.151489e-001
-2.517596e-001	2.075195e-001
-2.505504e-001	1.998901e-001
-2.493411e-001	2.243042e-001
-2.481319e-001	1.541138e-001
-2.469227e-001	1.998901e-001
-2.457135e-001	1.983643e-001
-2.445043e-001	1.968384e-001
-2.432950e-001	2.014160e-001
-2.420858e-001	1.937866e-001
-2.408766e-001	1.815796e-001
-2.396674e-001	2.075195e-001
-2.384582e-001	1.892090e-001
-2.372489e-001	1.968384e-001
-2.360397e-001	1.892090e-001
-2.348305e-001	2.105713e-001
-2.336213e-001	1.983643e-001
-2.324120e-001	2.059937e-001
-2.312028e-001	1.861572e-001
-2.299936e-001	2.029419e-001
-2.287844e-001	1.907349e-001
-2.275752e-001	1.800537e-001
-2.263660e-001	1.800537e-001
-2.251567e-001	2.075195e-001
-2.239475e-001	1.937866e-001
-2.227383e-001	2.243042e-001
-2.215290e-001	2.105713e-001
-2.203199e-001	1.983643e-001
-2.191106e-001	2.166748e-001
-2.179014e-001	1.907349e-001
-2.166922e-001	1.998901e-001
-2.154830e-001	2.044678e-001
-2.142737e-001	1.953125e-001
-2.130645e-001	2.059937e-001
-2.118553e-001	1.785278e-001
-2.106461e-001	2.014160e-001
-2.094369e-001	1.876831e-001
-2.082276e-001	2.227783e-001
-2.070184e-001	1.815796e-001
-2.058092e-001	1.983643e-001
-2.046000e-001	1.998901e-001
-2.033907e-001	1.968384e-001
-2.021815e-001	2.014160e-001
-2.009723e-001	1.770020e-001
-1.997631e-001	1.907349e-001
-1.985539e-001	1.983643e-001
-1.973446e-001	1.922607e-001
-1.961354e-001	1.922607e-001
-1.949262e-001	2.059937e-001
-1.937170e-001	2.075195e-001
-1.925078e-001	2.182007e-001
-1.912985e-001	1.815796e-001
-1.900893e-001	2.105713e-001
-1.888801e-001	1.861572e-001
-1.876709e-001	1.708984e-001
-1.864617e-001	2.243042e-001
-1.852524e-001	2.182007e-001
-1.840432e-001	1.998901e-001
-1.828340e-001	2.044678e-001
-1.816248e-001	2.243042e-001
-1.804156e-001	1.815796e-001
-1.792063e-001	2.136230e-001
-1.779971e-001	1.953125e-001
-1.767879e-001	1.739502e-001
-1.755787e-001	1.693726e-001
-1.743694e-001	2.304077e-001
-1.731602e-001	2.136230e-001
-1.719510e-001	2.044678e-001
-1.707418e-001	2.105713e-001
-1.695326e-001	2.151489e-001
-1.683234e-001	1.998901e-001
-1.671141e-001	2.059937e-001
-1.659049e-001	1.937866e-001
-1.646957e-001	2.243042e-001
-1.634865e-001	2.075195e-001
-1.622773e-001	2.319336e-001
-1.610680e-001	1.998901e-001
-1.598588e-001	2.044678e-001
-1.586496e-001	2.182007e-001
-1.574404e-001	2.090454e-001
-1.562311e-001	2.182007e-001
-1.550219e-001	2.090454e-001
-1.538127e-001	2.502441e-001
-1.526035e-001	2.578735e-001
-1.513942e-001	2.151489e-001
-1.501850e-001	2.044678e-001
-1.489758e-001	1.983643e-001
-1.477666e-001	2.243042e-001
-1.465574e-001	1.708984e-001
-1.453482e-001	2.029419e-001
-1.441390e-001	1.983643e-001
-1.429297e-001	1.998901e-001
-1.417205e-001	2.212524e-001
-1.405113e-001	2.166748e-001
-1.393021e-001	2.120972e-001
-1.380928e-001	2.227783e-001
-1.368836e-001	1.968384e-001
-1.356744e-001	2.090454e-001
-1.344652e-001	2.197266e-001
-1.332559e-001	2.120972e-001
-1.320467e-001	2.182007e-001
-1.308375e-001	2.212524e-001
-1.296283e-001	2.273560e-001
-1.284191e-001	1.983643e-001
-1.272099e-001	2.212524e-001
-1.260006e-001	2.014160e-001
-1.247914e-001	2.120972e-001
-1.235822e-001	2.044678e-001
-1.223730e-001	1.907349e-001
-1.211638e-001	1.770020e-001
-1.199545e-001	1.892090e-001
-1.187453e-001	2.273560e-001
-1.175361e-001	1.968384e-001
-1.163269e-001	1.754761e-001
-1.151176e-001	1.937866e-001
-1.139084e-001	2.044678e-001
-1.126992e-001	2.243042e-001
-1.114900e-001	1.693726e-001
-1.102807e-001	1.907349e-001
-1.090715e-001	1.708984e-001
-1.078623e-001	1.739502e-001
-1.066531e-001	1.617432e-001
-1.054439e-001	1.815796e-001
-1.042347e-001	1.907349e-001
-1.030254e-001	1.663208e-001
-1.018162e-001	1.998901e-001
-1.006070e-001	1.983643e-001
-9.939777e-002	1.953125e-001
-9.818855e-002	1.953125e-001
-9.697932e-002	1.815796e-001
-9.577010e-002	1.907349e-001
-9.456087e-002	1.922607e-001
-9.335165e-002	1.892090e-001
-9.214243e-002	1.861572e-001
-9.093321e-002	1.770020e-001
-8.972403e-002	1.983643e-001
-8.851481e-002	2.014160e-001
-8.730559e-002	1.724243e-001
-8.609636e-002	1.892090e-001
-8.488714e-002	1.663208e-001
-8.367791e-002	1.831055e-001
-8.246869e-002	1.663208e-001
-8.125946e-002	1.876831e-001
-8.005024e-002	1.571655e-001
-7.884102e-002	1.953125e-001
-7.763180e-002	1.983643e-001
-7.642257e-002	1.907349e-001
-7.521334e-002	1.739502e-001
-7.400412e-002	1.525879e-001
-7.279490e-002	1.968384e-001
-7.158567e-002	2.044678e-001
-7.037645e-002	2.120972e-001
-6.916728e-002	1.647949e-001
-6.795806e-002	1.708984e-001
-6.674883e-002	2.014160e-001
-6.553961e-002	1.968384e-001
-6.433038e-002	1.892090e-001
-6.312116e-002	1.708984e-001
-6.191193e-002	1.998901e-001
-6.070271e-002	1.632690e-001
-5.949349e-002	1.846313e-001
-5.828426e-002	1.907349e-001
-5.707504e-002	1.663208e-001
-5.586581e-002	1.922607e-001
-5.465659e-002	1.571655e-001
-5.344737e-002	1.846313e-001
-5.223814e-002	1.480103e-001
-5.102897e-002	1.495361e-001
-4.981975e-002	1.678467e-001
-4.861052e-002	1.831055e-001
-4.740130e-002	1.708984e-001
-4.619207e-002	1.724243e-001
-4.498285e-002	1.617432e-001
-4.377363e-002	1.586914e-001
-4.256440e-002	1.770020e-001
-4.135518e-002	1.464844e-001
-4.014596e-002	1.770020e-001
-3.893673e-002	1.510620e-001
-3.772751e-002	1.724243e-001
-3.651828e-002	1.754761e-001
-3.530906e-002	1.770020e-001
-3.409983e-002	1.388550e-001
-3.289061e-002	1.739502e-001
-3.168138e-002	1.419067e-001
-3.047221e-002	1.617432e-001
-2.926299e-002	1.449585e-001
-2.805377e-002	1.907349e-001
-2.684454e-002	1.724243e-001
-2.563532e-002	1.556396e-001
-2.442610e-002	1.602173e-001
-2.321687e-002	1.632690e-001
-2.200765e-002	1.419067e-001
-2.079842e-002	1.388550e-001
-1.958920e-002	1.647949e-001
-1.837997e-002	1.647949e-001
-1.717075e-002	1.586914e-001
-1.596153e-002	1.617432e-001
-1.475230e-002	1.663208e-001
-1.354308e-002	1.937866e-001
-1.233391e-002	1.495361e-001
-1.112469e-002	1.464844e-001
-9.915461e-003	1.312256e-001
-8.706238e-003	1.403809e-001
-7.497013e-003	1.296997e-001
-6.287789e-003	1.434326e-001
-5.078565e-003	1.174927e-001
-3.869340e-003	1.129150e-001
-2.660116e-003	1.373291e-001
-1.450892e-003	1.525879e-001
-2.416681e-004	1.739502e-001
9.675560e-004	1.434326e-001
2.176780e-003	1.495361e-001
3.386004e-003	1.220703e-001
4.595229e-003	1.358032e-001
5.804452e-003	1.296997e-001
7.013677e-003	1.327515e-001
8.222846e-003	1.022339e-001
9.432070e-003	1.235962e-001
1.064129e-002	1.205444e-001
1.185052e-002	1.434326e-001
1.305974e-002	1.007080e-001
1.426897e-002	1.007080e-001
1.547819e-002	1.342773e-001
1.668741e-002	1.403809e-001
1.789664e-002	1.296997e-001
1.910586e-002	1.190186e-001
2.031509e-002	8.850098e-002
2.152431e-002	1.586914e-001
2.273354e-002	1.373291e-001
2.394276e-002	1.113892e-001
2.515198e-002	1.403809e-001
2.636115e-002	1.296997e-001
2.757038e-002	1.480103e-001
2.877960e-002	1.098633e-001
2.998883e-002	1.144409e-001
3.119805e-002	1.129150e-001
3.240728e-002	1.403809e-001
3.361650e-002	1.083374e-001
3.482572e-002	1.083374e-001
3.603495e-002	1.144409e-001
3.724417e-002	1.327515e-001
3.845339e-002	1.403809e-001
3.966262e-002	1.113892e-001
4.087184e-002	1.129150e-001
4.208107e-002	1.052856e-001
4.329029e-002	1.235962e-001
4.449952e-002	1.190186e-001
4.570874e-002	1.129150e-001
4.691791e-002	1.129150e-001
4.812713e-002	1.068115e-001
4.933636e-002	1.022339e-001
5.054558e-002	1.022339e-001
5.175480e-002	1.190186e-001
5.296403e-002	9.918213e-002
5.417325e-002	1.098633e-001
5.538248e-002	9.460449e-002
5.659170e-002	9.613037e-002
5.780092e-002	1.327515e-001
5.901015e-002	9.765625e-002
6.021937e-002	1.007080e-001
6.142860e-002	1.190186e-001
6.263782e-002	1.327515e-001
6.384705e-002	1.052856e-001
6.505621e-002	9.002686e-002
6.626544e-002	1.037598e-001
6.747467e-002	9.613037e-002
6.868389e-002	1.129150e-001
6.989311e-002	1.068115e-001
7.110233e-002	1.266479e-001
7.231156e-002	1.129150e-001
7.352079e-002	1.052856e-001
7.473001e-002	9.460449e-002
7.593923e-002	9.765625e-002
7.714846e-002	1.068115e-001
7.835768e-002	1.068115e-001
7.956690e-002	1.327515e-001
8.077613e-002	1.113892e-001
8.198536e-002	9.613037e-002
8.319458e-002	8.850098e-002
8.440380e-002	1.007080e-001
8.561297e-002	1.022339e-001
8.682220e-002	8.544922e-002
8.803142e-002	1.266479e-001
8.924064e-002	9.460449e-002
9.044987e-002	9.002686e-002
9.165909e-002	1.144409e-001
9.286831e-002	9.765625e-002
9.407754e-002	9.460449e-002
9.528677e-002	1.037598e-001
9.649599e-002	8.392334e-002
9.770521e-002	9.613037e-002
9.891443e-002	9.307861e-002
1.001237e-001	1.022339e-001
1.013329e-001	1.251221e-001
1.025421e-001	7.019043e-002
1.037513e-001	7.171631e-002
1.049605e-001	8.850098e-002
1.061697e-001	8.850098e-002
1.073790e-001	9.460449e-002
1.085882e-001	9.307861e-002
1.097974e-001	7.324219e-002
1.110066e-001	7.781982e-002
1.122158e-001	9.918213e-002
1.134251e-001	7.476807e-002
1.146343e-001	8.392334e-002
1.158435e-001	8.392334e-002
1.170527e-001	1.159668e-001
1.182620e-001	9.460449e-002
1.194712e-001	9.765625e-002
1.206804e-001	7.934570e-002
1.218896e-001	1.022339e-001
1.230989e-001	8.392334e-002
1.243080e-001	7.476807e-002
1.255173e-001	9.613037e-002
1.267265e-001	8.544922e-002
1.279357e-001	7.934570e-002
1.291449e-001	1.022339e-001
1.303542e-001	8.392334e-002
1.315634e-001	6.713867e-002
1.327726e-001	7.324219e-002
1.339818e-001	6.713867e-002
1.351910e-001	7.781982e-002
1.364003e-001	1.022339e-001
1.376095e-001	7.781982e-002
1.388187e-001	7.476807e-002
1.400280e-001	8.087158e-002
1.412372e-001	8.392334e-002
1.424463e-001	1.022339e-001
1.436556e-001	6.713867e-002
1.448648e-001	7.019043e-002
1.460740e-001	6.866455e-002
1.472832e-001	7.171631e-002
1.484925e-001	8.850098e-002
1.497017e-001	7.934570e-002
1.509109e-001	6.713867e-002
1.521201e-001	8.544922e-002
1.533294e-001	7.781982e-002
1.545386e-001	6.103516e-002
1.557478e-001	7.476807e-002
1.569570e-001	7.324219e-002
1.581663e-001	7.324219e-002
1.593755e-001	5.950928e-002
1.605847e-001	9.002686e-002
1.617939e-001	7.934570e-002
1.630031e-001	5.493164e-002
1.642123e-001	7.171631e-002
1.654215e-001	6.103516e-002
1.666308e-001	7.629395e-002
1.678400e-001	8.544922e-002
1.690492e-001	6.866455e-002
1.702584e-001	7.476807e-002
1.714677e-001	9.307861e-002
1.726769e-001	7.171631e-002
1.738861e-001	7.171631e-002
1.750953e-001	4.882813e-002
1.763046e-001	7.019043e-002
1.775138e-001	8.544922e-002
1.787230e-001	6.713867e-002
1.799322e-001	6.561279e-002
1.811414e-001	6.713867e-002
1.823506e-001	6.408691e-002
1.835598e-001	7.019043e-002
1.847691e-001	8.239746e-002
1.859783e-001	7.629395e-002
1.871875e-001	7.019043e-002
1.883967e-001	8.697510e-002
1.896060e-001	7.476807e-002
1.908152e-001	7.324219e-002
1.920244e-001	6.713867e-002
1.932336e-001	6.561279e-002
1.944429e-001	7.171631e-002
1.956521e-001	6.408691e-002
1.968613e-001	6.256104e-002
1.980705e-001	7.781982e-002
1.992798e-001	7.476807e-002
2.004890e-001	6.713867e-002
2.016982e-001	8.544922e-002
2.029074e-001	6.561279e-002
2.041166e-001	7.171631e-002
2.053258e-001	6.256104e-002
2.065350e-001	7.324219e-002
2.077443e-001	7.171631e-002
2.089535e-001	6.561279e-002
2.101627e-001	7.629395e-002
2.113720e-001	6.866455e-002
2.125812e-001	8.392334e-002
2.137904e-001	7.629395e-002
2.149996e-001	8.544922e-002
2.162088e-001	5.187988e-002
2.174181e-001	6.103516e-002
2.186273e-001	7.019043e-002
2.198365e-001	6.866455e-002
2.210457e-001	6.561279e-002
2.222549e-001	7.019043e-002
2.234641e-001	6.256104e-002
2.246734e-001	7.476807e-002
2.258826e-001	7.934570e-002
2.270918e-001	7.324219e-002
2.283010e-001	6.256104e-002
2.295103e-001	7.934570e-002
2.307195e-001	7.019043e-002
2.319287e-001	9.002686e-002
2.331379e-001	6.256104e-002
2.343472e-001	6.256104e-002
2.355564e-001	6.103516e-002
2.367656e-001	7.171631e-002
2.379748e-001	5.187988e-002
2.391841e-001	6.561279e-002
2.403932e-001	5.645752e-002
2.416024e-001	7.019043e-002
2.428117e-001	7.324219e-002
2.440209e-001	6.256104e-002
2.452301e-001	6.866455e-002
2.464393e-001	6.561279e-002
2.476486e-001	6.866455e-002
2.488578e-001	7.171631e-002
2.500670e-001	6.561279e-002
2.512762e-001	8.392334e-002
2.524854e-001	6.256104e-002
2.536947e-001	6.408691e-002
2.549039e-001	6.713867e-002
2.561131e-001	6.408691e-002
2.573224e-001	7.019043e-002
2.585315e-001	6.408691e-002
2.597407e-001	8.087158e-002
2.609500e-001	7.171631e-002
2.621592e-001	6.713867e-002
2.633684e-001	5.645752e-002
2.645776e-001	7.934570e-002
2.657869e-001	7.171631e-002
2.669961e-001	6.713867e-002
2.682053e-001	5.645752e-002
2.694146e-001	6.408691e-002
2.706238e-001	5.645752e-002
2.718330e-001	6.256104e-002
2.730422e-001	6.103516e-002
2.742514e-001	9.002686e-002
2.754607e-001	8.544922e-002
2.766699e-001	6.256104e-002
2.778791e-001	6.713867e-002
2.790883e-001	6.713867e-002
2.802975e-001	6.713867e-002
2.815067e-001	6.103516e-002
2.827159e-001	7.629395e-002
2.839252e-001	7.324219e-002
2.851344e-001	5.645752e-002
2.863436e-001	5.493164e-002
2.875529e-001	7.324219e-002
2.887621e-001	6.256104e-002
2.899713e-001	7.476807e-002
2.911805e-001	5.798340e-002
2.923898e-001	5.798340e-002
2.935990e-001	5.950928e-002
2.948082e-001	6.256104e-002
2.960174e-001	5.187988e-002
2.972266e-001	5.798340e-002
2.984358e-001	5.187988e-002
2.996450e-001	7.324219e-002
3.008543e-001	4.882813e-002
3.020635e-001	6.256104e-002
3.032727e-001	5.035400e-002
3.044819e-001	7.324219e-002
3.056912e-001	5.035400e-002
3.069004e-001	8.239746e-002
3.081095e-001	5.493164e-002
3.093188e-001	5.645752e-002
3.105280e-001	6.256104e-002
3.117373e-001	7.019043e-002
3.129464e-001	6.256104e-002
3.141557e-001	6.408691e-002
3.153649e-001	4.577637e-002
3.165742e-001	4.882813e-002
3.177833e-001	5.493164e-002
3.189926e-001	5.340576e-002
3.202018e-001	7.476807e-002
3.214111e-001	5.187988e-002
3.226203e-001	7.019043e-002
3.238295e-001	5.035400e-002
3.250387e-001	5.798340e-002
3.262480e-001	5.035400e-002
3.274571e-001	5.493164e-002
3.286663e-001	8.239746e-002
3.298756e-001	5.645752e-002
3.310847e-001	5.645752e-002
3.322940e-001	4.882813e-002
3.335032e-001	6.408691e-002
3.347125e-001	4.730225e-002
3.359216e-001	6.561279e-002
3.371309e-001	4.730225e-002
3.383401e-001	5.493164e-002
3.395494e-001	4.425049e-002
3.407586e-001	4.119873e-002
3.419678e-001	5.340576e-002
3.431770e-001	4.882813e-002
3.443863e-001	5.340576e-002
3.455955e-001	4.272461e-002
3.468046e-001	5.645752e-002
3.480139e-001	5.187988e-002
3.492231e-001	5.798340e-002
3.504323e-001	4.882813e-002
3.516415e-001	4.425049e-002
3.528508e-001	5.493164e-002
3.540599e-001	5.645752e-002
3.552692e-001	6.408691e-002
3.564784e-001	4.882813e-002
3.576877e-001	5.340576e-002
3.588968e-001	5.187988e-002
3.601061e-001	7.629395e-002
3.613153e-001	5.187988e-002
3.625246e-001	5.493164e-002
3.637338e-001	4.882813e-002
3.649429e-001	5.798340e-002
3.661522e-001	4.425049e-002
3.673614e-001	5.950928e-002
3.685707e-001	4.730225e-002
3.697798e-001	4.577637e-002
3.709891e-001	4.882813e-002
3.721983e-001	5.798340e-002
3.734075e-001	6.103516e-002
3.746167e-001	6.103516e-002
3.758260e-001	5.187988e-002
3.770351e-001	5.798340e-002
3.782444e-001	6.408691e-002
3.794536e-001	5.493164e-002
3.806629e-001	5.493164e-002
3.818721e-001	3.509521e-002
3.830813e-001	4.882813e-002
3.842905e-001	5.950928e-002
3.854997e-001	4.425049e-002
3.867090e-001	5.035400e-002
3.879181e-001	6.408691e-002
3.891274e-001	3.814697e-002
3.903366e-001	4.577637e-002
3.915459e-001	6.256104e-002
3.927550e-001	5.187988e-002
3.939643e-001	5.798340e-002
3.951735e-001	5.187988e-002
3.963827e-001	4.577637e-002
3.975919e-001	5.187988e-002
3.988012e-001	4.882813e-002
4.000104e-001	5.645752e-002
4.012196e-001	3.967285e-002
4.024288e-001	4.272461e-002
4.036381e-001	4.272461e-002
4.048473e-001	3.814697e-002
4.060564e-001	4.119873e-002
4.072657e-001	5.035400e-002
4.084749e-001	5.493164e-002
4.096842e-001	5.950928e-002
4.108933e-001	6.561279e-002
4.121026e-001	4.577637e-002
4.133118e-001	5.798340e-002
4.145211e-001	6.561279e-002
4.157302e-001	3.967285e-002
4.169395e-001	4.119873e-002
4.181487e-001	5.340576e-002
4.193579e-001	5.645752e-002
4.205671e-001	4.425049e-002
4.217764e-001	5.340576e-002
4.229856e-001	5.493164e-002
4.241948e-001	4.882813e-002
4.254040e-001	6.256104e-002
4.266132e-001	5.187988e-002
4.278225e-001	5.340576e-002
4.290316e-001	3.509521e-002
4.302409e-001	4.272461e-002
4.314501e-001	5.798340e-002
4.326594e-001	5.340576e-002
4.338685e-001	4.272461e-002
4.350778e-001	2.899170e-002
4.362870e-001	4.577637e-002
4.374963e-001	4.730225e-002
4.387054e-001	3.814697e-002
4.399147e-001	5.950928e-002
4.411239e-001	5.035400e-002
4.423330e-001	2.746582e-002
4.435423e-001	5.950928e-002
4.447515e-001	5.187988e-002
4.459608e-001	5.035400e-002
4.471700e-001	5.493164e-002
4.483792e-001	5.187988e-002
4.495884e-001	4.730225e-002
4.507977e-001	4.119873e-002
4.520068e-001	5.035400e-002
4.532161e-001	4.577637e-002
4.544253e-001	4.119873e-002
4.556346e-001	3.967285e-002
4.568437e-001	3.814697e-002
4.580530e-001	5.035400e-002
4.592622e-001	4.272461e-002
4.604715e-001	4.272461e-002
4.616806e-001	5.187988e-002
4.628898e-001	3.509521e-002
4.640991e-001	3.509521e-002
4.653083e-001	2.899170e-002
4.665175e-001	2.746582e-002
4.677267e-001	4.425049e-002
4.689360e-001	3.967285e-002
4.701452e-001	4.730225e-002
4.713544e-001	2.899170e-002
4.725636e-001	4.119873e-002
4.737729e-001	4.882813e-002
4.749820e-001	3.509521e-002
4.761913e-001	3.204346e-002
4.774005e-001	3.051758e-002
4.786098e-001	2.746582e-002
4.798189e-001	4.119873e-002
4.810282e-001	4.882813e-002
4.822374e-001	4.272461e-002
4.834466e-001	5.950928e-002
4.846559e-001	3.662109e-002
4.858650e-001	4.577637e-002
4.870743e-001	3.051758e-002
4.882834e-001	4.119873e-002
4.894927e-001	4.425049e-002
4.907019e-001	3.051758e-002
4.919112e-001	2.899170e-002
4.931204e-001	4.272461e-002
4.943296e-001	3.356934e-002
4.955388e-001	3.814697e-002
4.967481e-001	4.730225e-002
4.979573e-001	3.509521e-002
4.991665e-001	3.204346e-002
5.003757e-001	3.356934e-002
5.015849e-001	3.356934e-002
5.027941e-001	4.119873e-002
5.040033e-001	2.593994e-002
5.052126e-001	4.577637e-002
5.064218e-001	4.119873e-002
5.076311e-001	3.051758e-002
5.088402e-001	4.272461e-002
5.100495e-001	3.814697e-002
5.112586e-001	2.441406e-002
5.124679e-001	2.441406e-002
5.136771e-001	3.356934e-002
5.148864e-001	3.204346e-002
5.160956e-001	3.356934e-002
5.173048e-001	4.272461e-002
5.185140e-001	3.662109e-002
5.197232e-001	3.814697e-002
5.209325e-001	3.967285e-002
5.221416e-001	3.662109e-002
5.233509e-001	5.035400e-002
5.245601e-001	3.814697e-002
5.257693e-001	2.441406e-002
5.269785e-001	3.509521e-002
5.281878e-001	2.593994e-002
5.293970e-001	3.509521e-002
5.306063e-001	2.746582e-002
5.318154e-001	3.509521e-002
5.330247e-001	3.662109e-002
5.342338e-001	3.967285e-002
5.354431e-001	3.662109e-002
5.366523e-001	3.967285e-002
5.378616e-001	4.425049e-002
5.390708e-001	3.051758e-002
5.402799e-001	3.509521e-002
5.414892e-001	4.119873e-002
5.426984e-001	3.509521e-002
5.439077e-001	1.678467e-002
5.451168e-001	3.662109e-002
5.463261e-001	3.204346e-002
5.475353e-001	4.272461e-002
5.487445e-001	4.577637e-002
5.499537e-001	5.035400e-002
5.511630e-001	5.187988e-002
5.523722e-001	3.204346e-002
5.535815e-001	3.662109e-002
5.547906e-001	3.204346e-002
5.559999e-001	2.288818e-002
5.572091e-001	3.662109e-002
5.584183e-001	5.035400e-002
5.596275e-001	4.577637e-002
5.608367e-001	3.356934e-002
5.620460e-001	3.356934e-002
5.632551e-001	3.662109e-002
5.644644e-001	3.051758e-002
5.656736e-001	3.814697e-002
5.668829e-001	3.814697e-002
5.680920e-001	4.577637e-002
5.693013e-001	4.577637e-002
5.705105e-001	2.899170e-002
5.717197e-001	2.899170e-002
5.729289e-001	2.899170e-002
5.741382e-001	1.983643e-002
5.753474e-001	3.509521e-002
5.765567e-001	3.509521e-002
5.777658e-001	3.814697e-002
5.789750e-001	3.509521e-002
5.801843e-001	3.509521e-002
5.813934e-001	3.204346e-002
5.826027e-001	3.814697e-002
5.838119e-001	2.441406e-002
5.850212e-001	2.899170e-002
5.862303e-001	4.272461e-002
5.874396e-001	3.051758e-002
5.886488e-001	2.899170e-002
5.898581e-001	2.899170e-002
5.910672e-001	3.051758e-002
5.922765e-001	3.967285e-002
5.934857e-001	2.593994e-002
5.946949e-001	3.509521e-002
5.959041e-001	4.272461e-002
5.971133e-001	3.356934e-002
5.983226e-001	3.051758e-002
5.995317e-001	1.983643e-002
6.007410e-001	2.136230e-002
6.019502e-001	3.051758e-002
6.031595e-001	2.441406e-002
6.043687e-001	2.899170e-002
6.055779e-001	2.136230e-002
6.067871e-001	2.746582e-002
6.079964e-001	3.204346e-002
6.092055e-001	2.593994e-002
6.104148e-001	2.441406e-002
6.116240e-001	2.441406e-002
6.128333e-001	1.678467e-002
6.140424e-001	2.288818e-002
6.152517e-001	3.204346e-002
6.164609e-001	3.051758e-002
6.176700e-001	2.899170e-002
6.188793e-001	3.204346e-002
6.200885e-001	2.441406e-002
6.212978e-001	3.204346e-002
6.225069e-001	2.899170e-002
6.237162e-001	2.899170e-002
6.249254e-001	3.051758e-002
6.261347e-001	3.509521e-002
6.273439e-001	2.899170e-002
6.285531e-001	2.746582e-002
6.297623e-001	2.136230e-002
6.309716e-001	2.593994e-002
6.321807e-001	1.678467e-002
6.333900e-001	2.136230e-002
6.345992e-001	2.441406e-002
6.358085e-001	1.678467e-002
6.370176e-001	2.746582e-002
6.382268e-001	1.220703e-002
6.394361e-001	1.983643e-002
6.406452e-001	1.678467e-002
6.418545e-001	1.983643e-002
6.430637e-001	1.831055e-002
6.442730e-001	2.593994e-002
6.454821e-001	1.678467e-002
6.466914e-001	1.831055e-002
6.479006e-001	1.983643e-002
6.491099e-001	2.593994e-002
6.503191e-001	1.678467e-002
6.515284e-001	1.831055e-002
6.527375e-001	2.441406e-002
6.539468e-001	2.136230e-002
6.551559e-001	2.593994e-002
6.563651e-001	1.068115e-002
6.575744e-001	1.983643e-002
6.587836e-001	1.220703e-002
6.599928e-001	1.525879e-002
6.612020e-001	1.983643e-002
6.624113e-001	2.136230e-002
6.636205e-001	2.136230e-002
6.648297e-001	1.525879e-002
6.660389e-001	1.831055e-002
6.672482e-001	2.899170e-002
6.684573e-001	7.629395e-003
6.696666e-001	1.220703e-002
6.708758e-001	1.220703e-002
6.720851e-001	2.288818e-002
6.732943e-001	3.051758e-002
6.745034e-001	2.441406e-002
6.757127e-001	2.136230e-002
6.769218e-001	1.678467e-002
6.781311e-001	2.441406e-002
6.793403e-001	1.678467e-002
6.805496e-001	1.373291e-002
6.817588e-001	2.288818e-002
6.829681e-001	2.746582e-002
6.841772e-001	1.678467e-002
6.853865e-001	1.220703e-002
6.865957e-001	2.746582e-002
6.878049e-001	2.288818e-002
6.890141e-001	1.678467e-002
6.902234e-001	1.068115e-002
6.914325e-001	1.678467e-002
6.926418e-001	1.525879e-002
6.938510e-001	2.441406e-002
6.950602e-001	2.136230e-002
6.962695e-001	1.678467e-002
6.974786e-001	1.068115e-002
6.986879e-001	1.983643e-002
6.998970e-001	2.288818e-002
7.011063e-001	4.577637e-003
7.023155e-001	2.441406e-002
7.035248e-001	1.373291e-002
7.047340e-001	2.593994e-002
7.059433e-001	1.525879e-002
7.071524e-001	1.068115e-002
7.083617e-001	1.678467e-002
7.095709e-001	1.678467e-002
7.107802e-001	2.136230e-002
7.119893e-001	2.136230e-002
7.131986e-001	7.629395e-003
7.144077e-001	1.068115e-002
7.156169e-001	7.629395e-003
7.168262e-001	1.831055e-002
7.180354e-001	1.525879e-002
7.192447e-001	2.441406e-002
7.204538e-001	2.136230e-002
7.216631e-001	1.831055e-002
7.228723e-001	1.831055e-002
7.240815e-001	1.525879e-002
7.252907e-001	1.983643e-002
7.265000e-001	1.678467e-002
7.277092e-001	1.831055e-002
7.289185e-001	1.983643e-002
7.301276e-001	1.220703e-002
7.313369e-001	1.525879e-002
7.325461e-001	2.593994e-002
7.337553e-001	1.373291e-002
7.349645e-001	1.525879e-002
7.361737e-001	1.831055e-002
7.373829e-001	1.983643e-002
7.385921e-001	1.678467e-002
7.398014e-001	1.220703e-002
7.410106e-001	1.831055e-002
7.422199e-001	1.068115e-002
7.434290e-001	1.678467e-002
7.446383e-001	2.441406e-002
7.458475e-001	1.983643e-002
7.470567e-001	1.983643e-002
7.482659e-001	1.220703e-002
7.494752e-001	1.983643e-002
7.506844e-001	1.831055e-002
7.518935e-001	1.373291e-002
7.531028e-001	1.373291e-002
7.543120e-001	1.220703e-002
7.555213e-001	1.831055e-002
7.567305e-001	1.678467e-002
7.579397e-001	1.678467e-002
7.591489e-001	1.068115e-002
7.603581e-001	6.103516e-003
7.615673e-001	9.155273e-003
7.627766e-001	1.525879e-002
7.639858e-001	1.678467e-002
7.651951e-001	1.373291e-002
7.664042e-001	1.678467e-002
7.676135e-001	1.983643e-002
7.688227e-001	1.220703e-002
7.700320e-001	1.220703e-002
7.712411e-001	1.220703e-002
7.724503e-001	2.288818e-002
7.736596e-001	1.983643e-002
7.748687e-001	1.373291e-002
7.760780e-001	2.136230e-002
7.772872e-001	2.288818e-002
7.784965e-001	2.288818e-002
7.797057e-001	9.155273e-003
7.809149e-001	6.103516e-003
7.821241e-001	6.103516e-003
7.833333e-001	1.068115e-002
7.845425e-001	1.983643e-002
7.857518e-001	1.220703e-002
7.869610e-001	1.831055e-002
7.881703e-001	1.525879e-002
7.893794e-001	1.831055e-002
7.905887e-001	1.678467e-002
7.917979e-001	1.983643e-002
7.930071e-001	7.629395e-003
7.942164e-001	1.983643e-002
7.954255e-001	3.051758e-002
7.966348e-001	1.525879e-002
7.978439e-001	1.220703e-002
7.990532e-001	1.525879e-002
8.002624e-001	1.220703e-002
8.014717e-001	1.678467e-002
8.026809e-001	1.373291e-002
8.038901e-001	1.068115e-002
8.050993e-001	1.068115e-002
8.063085e-001	6.103516e-003
8.075177e-001	1.220703e-002
8.087270e-001	2.593994e-002
8.099362e-001	1.220703e-002
8.111454e-001	1.220703e-002
8.123546e-001	1.068115e-002
8.135638e-001	1.220703e-002
8.147731e-001	9.155273e-003
8.159823e-001	1.678467e-002
8.171916e-001	3.051758e-003
8.184007e-001	2.136230e-002
8.196100e-001	9.155273e-003
8.208191e-001	7.629395e-003
8.220284e-001	1.373291e-002
8.232376e-001	1.220703e-002
8.244469e-001	6.103516e-003
8.256561e-001	1.068115e-002
8.268653e-001	1.373291e-002
8.280745e-001	1.220703e-002
8.292837e-001	1.373291e-002
8.304929e-001	7.629395e-003
8.317021e-001	1.831055e-002
8.329114e-001	1.678467e-002
8.341206e-001	9.155273e-003
8.353298e-001	1.068115e-002
8.365390e-001	1.983643e-002
8.377483e-001	1.068115e-002
8.389575e-001	1.068115e-002
8.401668e-001	1.831055e-002
8.413759e-001	9.155273e-003
8.425852e-001	7.629395e-003
8.437943e-001	1.678467e-002
8.450036e-001	7.629395e-003
8.462128e-001	1.831055e-002
8.474221e-001	9.155273e-003
8.486313e-001	1.831055e-002
8.498404e-001	9.155273e-003
8.510497e-001	1.220703e-002
8.522589e-001	9.155273e-003
8.534682e-001	7.629395e-003
8.546773e-001	7.629395e-003
8.558866e-001	1.068115e-002
8.570958e-001	1.220703e-002
8.583050e-001	1.220703e-002
8.595142e-001	6.103516e-003
8.607235e-001	3.051758e-003
8.619327e-001	1.220703e-002
8.631420e-001	1.068115e-002
8.643511e-001	1.983643e-002
8.655604e-001	3.051758e-003
8.667695e-001	1.068115e-002
8.679788e-001	7.629395e-003
8.691880e-001	1.678467e-002
8.703972e-001	1.068115e-002
8.716065e-001	1.220703e-002
8.728156e-001	9.155273e-003
8.740249e-001	1.678467e-002
8.752341e-001	1.678467e-002
8.764434e-001	7.629395e-003
8.776525e-001	1.831055e-002
8.788618e-001	1.068115e-002
8.800710e-001	1.525879e-002
8.812802e-001	1.373291e-002
8.824894e-001	1.678467e-002
8.836987e-001	1.678467e-002
8.849079e-001	1.373291e-002
8.861172e-001	1.068115e-002
8.873263e-001	1.525879e-002
8.885355e-001	9.155273e-003
8.897447e-001	2.746582e-002
8.909539e-001	1.678467e-002
8.921632e-001	1.831055e-002
8.933724e-001	1.373291e-002
8.945817e-001	9.155273e-003
8.957908e-001	3.051758e-003
8.970001e-001	1.220703e-002
8.982093e-001	1.525879e-002
8.994186e-001	1.831055e-002
9.006278e-001	4.577637e-003
9.018370e-001	1.220703e-002
9.030462e-001	1.220703e-002
9.042554e-001	1.525879e-002
9.054646e-001	4.577637e-003
9.066738e-001	9.155273e-003
9.078831e-001	1.373291e-002
9.090923e-001	4.577637e-003
9.103015e-001	1.220703e-002
9.115107e-001	7.629395e-003
9.127200e-001	7.629395e-003
9.139291e-001	9.155273e-003
9.151384e-001	6.103516e-003
9.163476e-001	1.220703e-002
9.175569e-001	9.155273e-003
9.187660e-001	1.068115e-002
9.199753e-001	6.103516e-003
9.211845e-001	1.068115e-002
9.223938e-001	6.103516e-003
9.236030e-001	3.051758e-003
9.248122e-001	6.103516e-003
9.260214e-001	1.525879e-002
9.272305e-001	1.220703e-002
9.284398e-001	9.155273e-003
9.296490e-001	1.373291e-002
9.308583e-001	9.155273e-003
9.320674e-001	1.373291e-002
9.332767e-001	4.577637e-003
9.344860e-001	1.525879e-002
9.356953e-001	1.068115e-002
9.369043e-001	7.629395e-003
9.381135e-001	7.629395e-003
9.393228e-001	9.155273e-003
9.405321e-001	1.068115e-002
9.417412e-001	6.103516e-003
9.429505e-001	1.373291e-002
9.441598e-001	7.629395e-003
9.453690e-001	1.831055e-002
9.465781e-001	6.103516e-003
9.477874e-001	1.068115e-002
9.489966e-001	1.678467e-002
9.502057e-001	1.983643e-002
9.514150e-001	1.373291e-002
9.526242e-001	6.103516e-003
9.538336e-001	7.629395e-003
9.550425e-001	4.577637e-003
9.562518e-001	1.068115e-002
9.574611e-001	1.220703e-002
9.586704e-001	9.155273e-003
9.598795e-001	7.629395e-003
9.610887e-001	1.220703e-002
9.622980e-001	1.068115e-002
9.635073e-001	1.068115e-002
9.647164e-001	4.577637e-003
9.659257e-001	1.068115e-002
9.671350e-001	1.068115e-002
9.683440e-001	7.629395e-003
9.695533e-001	1.220703e-002
9.707626e-001	1.220703e-002
9.719719e-001	6.103516e-003
9.731809e-001	6.103516e-003
9.743902e-001	3.051758e-003
9.755995e-001	9.155273e-003
9.768088e-001	1.525879e-002
9.780179e-001	3.051758e-003
9.792270e-001	7.629395e-003
9.804363e-001	0.000000e+000
9.816456e-001	1.373291e-002
9.828547e-001	4.577637e-003
9.840639e-001	1.068115e-002
9.852732e-001	3.051758e-003
9.864823e-001	7.629395e-003
9.876916e-001	1.831055e-002
9.889009e-001	6.103516e-003
9.901102e-001	9.155273e-003
9.913192e-001	6.103516e-003
9.925285e-001	9.155273e-003
9.937378e-001	7.629395e-003
9.949471e-001	4.577637e-003
9.961561e-001	6.103516e-003
9.973654e-001	3.051758e-003
9.985747e-001	4.577637e-003
9.997840e-001	6.103516e-003
1.000993e+000	3.051758e-003
1.002202e+000	1.525879e-003
1.003412e+000	1.373291e-002
1.004621e+000	7.629395e-003
1.005830e+000	6.103516e-003
1.007039e+000	6.103516e-003
1.008248e+000	7.629395e-003
1.009457e+000	7.629395e-003
1.010667e+000	9.155273e-003
1.011876e+000	4.577637e-003
1.013085e+000	7.629395e-003
1.014294e+000	7.629395e-003
1.015504e+000	1.525879e-002
1.016713e+000	1.373291e-002
1.017922e+000	3.051758e-003
1.019131e+000	3.051758e-003
1.020341e+000	6.103516e-003
1.021550e+000	7.629395e-003
1.022759e+000	9.155273e-003
1.023968e+000	6.103516e-003
1.025178e+000	6.103516e-003
1.026387e+000	4.577637e-003
1.027596e+000	4.577637e-003
1.028805e+000	4.577637e-003
1.030014e+000	1.220703e-002
1.031224e+000	6.103516e-003
1.032433e+000	4.577637e-003
1.033642e+000	9.155273e-003
1.034851e+000	7.629395e-003
1.036061e+000	4.577637e-003
1.037270e+000	7.629395e-003
1.038479e+000	3.051758e-003
1.039688e+000	9.155273e-003
1.040897e+000	6.103516e-003
1.042107e+000	3.051758e-003
1.043316e+000	6.103516e-003
1.044525e+000	7.629395e-003
1.045734e+000	6.103516e-003
1.046943e+000	3.051758e-003
1.048153e+000	9.155273e-003
1.049362e+000	6.103516e-003
1.050571e+000	9.155273e-003
1.051780e+000	1.220703e-002
1.052990e+000	3.051758e-003
1.054199e+000	6.103516e-003
1.055408e+000	6.103516e-003
1.056617e+000	4.577637e-003
1.057826e+000	9.155273e-003
1.059036e+000	1.525879e-003
1.060245e+000	4.577637e-003
1.061454e+000	6.103516e-003
1.062663e+000	1.068115e-002
1.063872e+000	1.525879e-003
1.065082e+000	9.155273e-003
1.066291e+000	7.629395e-003
1.067500e+000	4.577637e-003
1.068709e+000	7.629395e-003
1.069919e+000	6.103516e-003
1.071128e+000	1.525879e-003
1.072337e+000	1.525879e-003
1.073546e+000	6.103516e-003
1.074755e+000	3.051758e-003
1.075965e+000	3.051758e-003
1.077174e+000	6.103516e-003
1.078383e+000	1.525879e-003
1.079592e+000	4.577637e-003
1.080802e+000	3.051758e-003
1.082011e+000	1.525879e-003
1.083220e+000	7.629395e-003
1.084429e+000	7.629395e-003
1.085639e+000	9.155273e-003
1.086848e+000	4.577637e-003
1.088057e+000	6.103516e-003
1.089266e+000	9.155273e-003
1.090476e+000	4.577637e-003
1.091685e+000	3.051758e-003
1.092894e+000	4.577637e-003
1.094103e+000	4.577637e-003
1.095312e+000	1.525879e-003
1.096521e+000	4.577637e-003
1.097731e+000	1.068115e-002
1.098940e+000	1.068115e-002
1.100149e+000	3.051758e-003
1.101358e+000	4.577637e-003
1.102568e+000	6.103516e-003
1.103777e+000	1.068115e-002
1.104986e+000	1.983643e-002
1.106195e+000	6.103516e-003
1.107405e+000	0.000000e+000
1.108614e+000	1.525879e-003
1.109823e+000	6.103516e-003
1.111032e+000	3.051758e-003
1.112241e+000	3.051758e-003
1.113451e+000	4.577637e-003
1.114660e+000	4.577637e-003
1.115869e+000	9.155273e-003
1.117078e+000	3.051758e-003
1.118288e+000	6.103516e-003
1.119497e+000	4.577637e-003
1.120706e+000	1.068115e-002
1.121915e+000	1.068115e-002
1.123124e+000	3.051758e-003
1.124333e+000	4.577637e-003
1.125543e+000	7.629395e-003
1.126752e+000	1.068115e-002
1.127961e+000	1.525879e-003
1.129170e+000	3.051758e-003
1.130380e+000	1.068115e-002
1.131589e+000	1.525879e-003
1.132798e+000	7.629395e-003
1.134007e+000	6.103516e-003
1.135217e+000	4.577637e-003
1.136426e+000	1.220703e-002
1.137635e+000	6.103516e-003
1.138844e+000	3.051758e-003
1.140054e+000	6.103516e-003
1.141263e+000	4.577637e-003
1.142472e+000	9.155273e-003
1.143681e+000	0.000000e+000
1.144890e+000	6.103516e-003
1.146099e+000	7.629395e-003
1.147309e+000	3.051758e-003
1.148518e+000	4.577637e-003
1.149727e+000	6.103516e-003
1.150936e+000	6.103516e-003
1.152146e+000	9.155273e-003
1.153355e+000	4.577637e-003
1.154564e+000	6.103516e-003
1.155773e+000	1.373291e-002
1.156983e+000	1.525879e-003
1.158192e+000	4.577637e-003
1.159401e+000	1.525879e-003
1.160610e+000	7.629395e-003
1.161819e+000	1.525879e-003
1.163029e+000	6.103516e-003
1.164238e+000	3.051758e-003
1.165447e+000	1.525879e-003
1.166656e+000	4.577637e-003
1.167866e+000	4.577637e-003
1.169075e+000	3.051758e-003
1.170284e+000	3.051758e-003
1.171493e+000	6.103516e-003
1.172702e+000	4.577637e-003
1.173912e+000	1.220703e-002
1.175121e+000	1.525879e-003
1.176330e+000	4.577637e-003
1.177539e+000	0.000000e+000
1.178748e+000	4.577637e-003
1.179958e+000	1.525879e-003
1.181167e+000	4.577637e-003
1.182376e+000	9.155273e-003
1.183585e+000	7.629395e-003
1.184795e+000	4.577637e-003
1.186004e+000	6.103516e-003
1.187213e+000	1.525879e-003
1.188422e+000	3.051758e-003
1.189632e+000	1.525879e-003
1.190841e+000	4.577637e-003
1.192050e+000	0.000000e+000
1.193259e+000	6.103516e-003
1.194468e+000	6.103516e-003
1.195678e+000	4.577637e-003
1.196887e+000	6.103516e-003
1.198096e+000	3.051758e-003
1.199305e+000	4.577637e-003
1.200514e+000	1.525879e-003
1.201724e+000	0.000000e+000
1.202933e+000	6.103516e-003
1.204142e+000	7.629395e-003
1.205351e+000	4.577637e-003
1.206561e+000	3.051758e-003
1.207770e+000	4.577637e-003
1.208979e+000	7.629395e-003
1.210188e+000	0.000000e+000
1.211397e+000	3.051758e-003
1.212607e+000	3.051758e-003
1.213816e+000	3.051758e-003
1.215025e+000	3.051758e-003
1.216234e+000	6.103516e-003
1.217444e+000	4.577637e-003
1.218653e+000	4.577637e-003
1.219862e+000	3.051758e-003
1.221071e+000	3.051758e-003
1.222281e+000	3.051758e-003
1.223490e+000	4.577637e-003
1.224699e+000	4.577637e-003
1.225908e+000	4.577637e-003
1.227117e+000	3.051758e-003
1.228326e+000	3.051758e-003
1.229536e+000	0.000000e+000
1.230745e+000	0.000000e+000
1.231954e+000	0.000000e+000
1.233164e+000	1.525879e-003
1.234373e+000	6.103516e-003
1.235582e+000	3.051758e-003
1.236791e+000	3.051758e-003
1.238000e+000	3.051758e-003
1.239209e+000	3.051758e-003
1.240419e+000	1.525879e-003
1.241628e+000	3.051758e-003
1.242837e+000	0.000000e+000
1.244046e+000	3.051758e-003
1.245256e+000	1.525879e-003
1.246465e+000	3.051758e-003
1.247674e+000	1.525879e-003
1.248883e+000	1.525879e-003
1.250093e+000	0.000000e+000
1.251302e+000	0.000000e+000
1.252511e+000	3.051758e-003
1.253720e+000	1.525879e-003
1.254930e+000	3.051758e-003
1.256139e+000	0.000000e+000
1.257348e+000	1.525879e-003
1.258557e+000	1.525879e-003
1.259766e+000	3.051758e-003
1.260976e+000	0.000000e+000
1.262185e+000	1.525879e-003
1.263394e+000	3.051758e-003
1.264603e+000	1.525879e-003
1.265812e+000	0.000000e+000
1.267022e+000	3.051758e-003
1.268231e+000	1.525879e-003
1.269440e+000	1.525879e-003
1.270649e+000	3.051758e-003
1.271859e+000	1.525879e-003
1.273068e+000	0.000000e+000
1.274277e+000	1.525879e-003
1.275486e+000	3.051758e-003
1.276695e+000	1.525879e-003
1.277905e+000	1.525879e-003
1.279114e+000	0.000000e+000
1.280323e+000	1.525879e-003
1.281532e+000	3.051758e-003
1.282742e+000	0.000000e+000
1.283951e+000	3.051758e-003
1.285160e+000	3.051758e-003
1.286369e+000	6.103516e-003
1.287578e+000	0.000000e+000
1.288788e+000	3.051758e-003
1.289997e+000	1.525879e-003
1.291206e+000	0.000000e+000
1.292415e+000	3.051758e-003
1.293624e+000	3.051758e-003
1.294834e+000	3.051758e-003
1.296043e+000	3.051758e-003
1.297252e+000	3.051758e-003
1.298461e+000	1.525879e-003
1.299671e+000	0.000000e+000
1.300880e+000	1.525879e-003
1.302089e+000	3.051758e-003
1.303298e+000	3.051758e-003
1.304508e+000	0.000000e+000
1.305717e+000	0.000000e+000
1.306926e+000	1.525879e-003
1.308135e+000	3.051758e-003
1.309344e+000	0.000000e+000
1.310554e+000	4.577637e-003
1.311763e+000	1.525879e-003
1.312972e+000	1.525879e-003
1.314181e+000	0.000000e+000
1.315390e+000	0.000000e+000
1.316600e+000	3.051758e-003
1.317809e+000	0.000000e+000
1.319018e+000	1.525879e-003
1.320227e+000	0.000000e+000
1.321437e+000	1.525879e-003
1.322646e+000	1.525879e-003
1.323855e+000	3.051758e-003
1.325064e+000	3.051758e-003
1.326273e+000	1.525879e-003
1.327483e+000	3.051758e-003
1.328692e+000	1.525879e-003
1.329901e+000	1.525879e-003
1.331110e+000	1.525879e-003
1.332320e+000	0.000000e+000
1.333529e+000	3.051758e-003
1.334738e+000	0.000000e+000
1.335947e+000	0.000000e+000
1.337157e+000	1.525879e-003
1.338366e+000	1.525879e-003
1.339575e+000	1.525879e-003
1.340784e+000	1.525879e-003
1.341993e+000	1.525879e-003
1.343202e+000	6.103516e-003
1.344412e+000	0.000000e+000
1.345621e+000	0.000000e+000
1.346830e+000	1.525879e-003
1.348039e+000	0.000000e+000
1.349249e+000	0.000000e+000
1.350458e+000	1.525879e-003
1.351667e+000	0.000000e+000
1.352876e+000	4.577637e-003
1.354086e+000	3.051758e-003
1.355295e+000	0.000000e+000
1.356504e+000	0.000000e+000
1.357713e+000	0.000000e+000
1.358922e+000	0.000000e+000
1.360132e+000	1.525879e-003
1.361341e+000	1.525879e-003
1.362550e+000	1.525879e-003
1.363759e+000	0.000000e+000
1.364969e+000	1.525879e-003
1.366178e+000	0.000000e+000
1.367387e+000	3.051758e-003
1.368596e+000	1.525879e-003
1.369806e+000	1.525879e-003
1.371015e+000	1.525879e-003
1.372224e+000	1.525879e-003
1.373433e+000	0.000000e+000
1.374642e+000	0.000000e+000
1.375852e+000	1.525879e-003
1.377061e+000	0.000000e+000
1.378270e+000	1.525879e-003
1.379479e+000	0.000000e+000
1.380688e+000	1.525879e-003
1.381898e+000	0.000000e+000
1.383107e+000	0.000000e+000
1.384316e+000	0.000000e+000
1.385525e+000	0.000000e+000
1.386735e+000	3.051758e-003
1.387944e+000	0.000000e+000
1.389153e+000	1.525879e-003
1.390362e+000	1.525879e-003
1.391571e+000	0.000000e+000
1.392781e+000	0.000000e+000
1.393990e+000	1.525879e-003
1.395199e+000	1.525879e-003
1.396408e+000	0.000000e+000
1.397617e+000	3.051758e-003
1.398827e+000	1.525879e-003
1.400036e+000	0.000000e+000
1.401245e+000	0.000000e+000
1.402454e+000	1.525879e-003
1.403664e+000	0.000000e+000
1.404873e+000	0.000000e+000
1.406082e+000	1.525879e-003
1.407291e+000	1.525879e-003
1.408500e+000	1.525879e-003
1.409710e+000	0.000000e+000
1.410919e+000	1.525879e-003
1.412128e+000	1.525879e-003
1.413337e+000	0.000000e+000
1.414547e+000	0.000000e+000
1.415756e+000	0.000000e+000
1.416965e+000	1.525879e-003
1.418174e+000	1.525879e-003
1.419384e+000	1.525879e-003
1.420593e+000	0.000000e+000
1.421802e+000	0.000000e+000
1.423011e+000	0.000000e+000
1.424220e+000	0.000000e+000
1.425430e+000	0.000000e+000
1.426639e+000	0.000000e+000
1.427848e+000	0.000000e+000
1.429057e+000	0.000000e+000
1.430266e+000	0.000000e+000
1.431476e+000	0.000000e+000
1.432685e+000	0.000000e+000
1.433894e+000	0.000000e+000
1.435103e+000	0.000000e+000
1.436313e+000	0.000000e+000
1.437522e+000	0.000000e+000
1.438731e+000	0.000000e+000
1.439940e+000	0.000000e+000
1.441149e+000	0.000000e+000
1.442359e+000	0.000000e+000
1.443568e+000	0.000000e+000
1.444777e+000	0.000000e+000
1.445986e+000	0.000000e+000
1.447196e+000	0.000000e+000
1.448405e+000	0.000000e+000
1.449614e+000	0.000000e+000
1.450823e+000	0.000000e+000
1.452032e+000	0.000000e+000
1.453242e+000	1.525879e-003
1.454451e+000	0.000000e+000
1.455660e+000	0.000000e+000
1.456869e+000	0.000000e+000
1.458078e+000	0.000000e+000
1.459288e+000	0.000000e+000
1.460497e+000	0.000000e+000
1.461706e+000	0.000000e+000
1.462915e+000	0.000000e+000
1.464125e+000	0.000000e+000
1.465334e+000	0.000000e+000
1.466543e+000	0.000000e+000
1.467752e+000	0.000000e+000
1.468962e+000	0.000000e+000
1.470171e+000	0.000000e+000
1.471380e+000	0.000000e+000
1.472589e+000	0.000000e+000
1.473799e+000	0.000000e+000
1.475008e+000	0.000000e+000
1.476217e+000	0.000000e+000
1.477426e+000	0.000000e+000
1.478635e+000	0.000000e+000
1.479844e+000	0.000000e+000
1.481054e+000	1.525879e-003
1.482263e+000	0.000000e+000
1.483472e+000	0.000000e+000
1.484681e+000	0.000000e+000
1.485891e+000	0.000000e+000
1.487100e+000	1.525879e-003
1.488309e+000	0.000000e+000
1.489518e+000	0.000000e+000
1.490728e+000	0.000000e+000
1.491937e+000	0.000000e+000
1.493146e+000	0.000000e+000
1.494355e+000	0.000000e+000
1.495564e+000	0.000000e+000
1.496774e+000	0.000000e+000
1.497983e+000	0.000000e+000
1.499192e+000	0.000000e+000
1.500401e+000	0.000000e+000
1.501611e+000	0.000000e+000
1.502820e+000	0.000000e+000
1.504029e+000	0.000000e+000
1.505238e+000	0.000000e+000
1.506447e+000	0.000000e+000
1.507657e+000	0.000000e+000
1.508866e+000	0.000000e+000
1.510075e+000	0.000000e+000
1.511284e+000	0.000000e+000
1.512493e+000	0.000000e+000
1.513703e+000	0.000000e+000
1.514912e+000	0.000000e+000
1.516121e+000	0.000000e+000
1.517330e+000	0.000000e+000
1.518540e+000	0.000000e+000
1.519749e+000	0.000000e+000
1.520958e+000	0.000000e+000
1.522167e+000	0.000000e+000
1.523376e+000	0.000000e+000
1.524586e+000	0.000000e+000
1.525795e+000	0.000000e+000
1.527004e+000	0.000000e+000
1.528213e+000	1.525879e-003
1.529422e+000	0.000000e+000
1.530632e+000	0.000000e+000
1.531841e+000	0.000000e+000
1.533050e+000	0.000000e+000
1.534259e+000	0.000000e+000
1.535469e+000	0.000000e+000
1.536678e+000	0.000000e+000
1.537887e+000	0.000000e+000
1.539096e+000	0.000000e+000
1.540306e+000	0.000000e+000
1.541515e+000	0.000000e+000
1.542724e+000	0.000000e+000
1.543933e+000	0.000000e+000
1.545142e+000	1.525879e-003
1.546352e+000	0.000000e+000
1.547561e+000	0.000000e+000
1.548770e+000	0.000000e+000
1.549979e+000	0.000000e+000
1.551189e+000	0.000000e+000
1.552398e+000	0.000000e+000
1.553607e+000	0.000000e+000
1.554816e+000	0.000000e+000
1.556025e+000	0.000000e+000
1.557235e+000	0.000000e+000
1.558444e+000	0.000000e+000
1.559653e+000	0.000000e+000
1.560862e+000	0.000000e+000
1.562071e+000	0.000000e+000
1.563281e+000	0.000000e+000
1.564490e+000	0.000000e+000
1.565699e+000	0.000000e+000
1.566908e+000	0.000000e+000
1.568118e+000	0.000000e+000
1.569327e+000	0.000000e+000
1.570536e+000	0.000000e+000
1.571745e+000	0.000000e+000
1.572954e+000	0.000000e+000
1.574164e+000	0.000000e+000
1.575373e+000	0.000000e+000
1.576582e+000	0.000000e+000
1.577791e+000	0.000000e+000
1.579001e+000	0.000000e+000
1.580210e+000	0.000000e+000
1.581419e+000	0.000000e+000
1.582628e+000	0.000000e+000
1.583838e+000	0.000000e+000
1.585047e+000	0.000000e+000
1.586256e+000	0.000000e+000
1.587465e+000	1.525879e-003
1.588674e+000	0.000000e+000
1.589884e+000	0.000000e+000
1.591093e+000	0.000000e+000
1.592302e+000	0.000000e+000
1.593511e+000	0.000000e+000
1.594720e+000	0.000000e+000
1.595930e+000	0.000000e+000
1.597139e+000	0.000000e+000
1.598348e+000	0.000000e+000
1.599557e+000	0.000000e+000
1.600767e+000	0.000000e+000
1.601976e+000	0.000000e+000
1.603185e+000	1.525879e-003
1.604394e+000	0.000000e+000
1.605604e+000	0.000000e+000
1.606813e+000	0.000000e+000
1.608022e+000	0.000000e+000
1.609231e+000	0.000000e+000
1.610440e+000	0.000000e+000
1.611650e+000	1.525879e-003
1.612859e+000	0.000000e+000
1.614068e+000	0.000000e+000
1.615277e+000	0.000000e+000
1.616486e+000	0.000000e+000
1.617696e+000	0.000000e+000
1.618905e+000	0.000000e+000
1.620114e+000	0.000000e+000
1.621323e+000	0.000000e+000
1.622533e+000	0.000000e+000
1.623742e+000	0.000000e+000
1.624951e+000	0.000000e+000
1.626160e+000	0.000000e+000
1.627369e+000	0.000000e+000
1.628579e+000	1.525879e-003
1.629788e+000	0.000000e+000
1.630997e+000	1.525879e-003
1.632206e+000	0.000000e+000
1.633416e+000	0.000000e+000
1.634625e+000	0.000000e+000
1.635834e+000	0.000000e+000
1.637043e+000	0.000000e+000
1.638253e+000	0.000000e+000
1.639462e+000	0.000000e+000
1.640671e+000	0.000000e+000
1.641880e+000	0.000000e+000
1.643089e+000	0.000000e+000
1.644298e+000	0.000000e+000
1.645508e+000	0.000000e+000
1.646717e+000	0.000000e+000
1.647926e+000	0.000000e+000
1.649135e+000	0.000000e+000
1.650345e+000	0.000000e+000
1.651554e+000	0.000000e+000
1.652763e+000	0.000000e+000
1.653972e+000	0.000000e+000
1.655182e+000	0.000000e+000
1.656391e+000	0.000000e+000
1.657600e+000	0.000000e+000
1.658809e+000	0.000000e+000
1.660018e+000	0.000000e+000
1.661228e+000	0.000000e+000
1.662437e+000	0.000000e+000
1.663646e+000	0.000000e+000
1.664855e+000	0.000000e+000
1.666064e+000	0.000000e+000
1.667274e+000	0.000000e+000
1.668483e+000	0.000000e+000
1.669692e+000	0.000000e+000
1.670901e+000	0.000000e+000
1.672111e+000	0.000000e+000
1.673320e+000	0.000000e+000
1.674529e+000	0.000000e+000
1.675738e+000	0.000000e+000
1.676947e+000	0.000000e+000
1.678157e+000	0.000000e+000
1.679366e+000	0.000000e+000
1.680575e+000	0.000000e+000
1.681784e+000	0.000000e+000
1.682994e+000	0.000000e+000
1.684203e+000	0.000000e+000
1.685412e+000	1.525879e-003
1.686621e+000	0.000000e+000
1.687831e+000	0.000000e+000
1.689040e+000	0.000000e+000
1.690249e+000	0.000000e+000
1.691458e+000	0.000000e+000
1.692667e+000	0.000000e+000
1.693876e+000	0.000000e+000
1.695086e+000	1.525879e-003
1.696295e+000	0.000000e+000
1.697504e+000	0.000000e+000
1.698713e+000	0.000000e+000
1.699923e+000	0.000000e+000
1.701132e+000	0.000000e+000
1.702341e+000	1.525879e-003
1.703550e+000	0.000000e+000
1.704760e+000	0.000000e+000
1.705969e+000	0.000000e+000
1.707178e+000	0.000000e+000
1.708387e+000	0.000000e+000
1.709597e+000	0.000000e+000
1.710806e+000	0.000000e+000
1.712015e+000	0.000000e+000
1.713224e+000	0.000000e+000
1.714433e+000	0.000000e+000
1.715643e+000	0.000000e+000
1.716852e+000	0.000000e+000
1.718061e+000	0.000000e+000
1.719270e+000	0.000000e+000
1.720479e+000	0.000000e+000
1.721689e+000	0.000000e+000
1.722898e+000	0.000000e+000
1.724107e+000	0.000000e+000
1.725316e+000	0.000000e+000
1.726526e+000	0.000000e+000
1.727735e+000	0.000000e+000
1.728944e+000	0.000000e+000
1.730153e+000	0.000000e+000
1.731362e+000	0.000000e+000
1.732572e+000	0.000000e+000
1.733781e+000	1.525879e-003
1.734990e+000	0.000000e+000
1.736199e+000	0.000000e+000
1.737409e+000	0.000000e+000
1.738618e+000	0.000000e+000
1.739827e+000	0.000000e+000
1.741036e+000	0.000000e+000
1.742245e+000	0.000000e+000
1.743455e+000	0.000000e+000
1.744664e+000	1.525879e-003
1.745873e+000	0.000000e+000
1.747082e+000	0.000000e+000
1.748291e+000	0.000000e+000
1.749501e+000	0.000000e+000
1.750710e+000	0.000000e+000
1.751919e+000	0.000000e+000
1.753128e+000	0.000000e+000
1.754338e+000	0.000000e+000
1.755547e+000	0.000000e+000
1.756756e+000	0.000000e+000
1.757965e+000	0.000000e+000
1.759175e+000	0.000000e+000
1.760384e+000	0.000000e+000
1.761593e+000	0.000000e+000
1.762802e+000	0.000000e+000
1.764011e+000	0.000000e+000
1.765221e+000	0.000000e+000
1.766430e+000	0.000000e+000
1.767639e+000	0.000000e+000
1.768848e+000	0.000000e+000
1.770058e+000	0.000000e+000
1.771267e+000	0.000000e+000
1.772476e+000	0.000000e+000
1.773685e+000	0.000000e+000
1.774894e+000	0.000000e+000
1.776104e+000	0.000000e+000
1.777313e+000	0.000000e+000
1.778522e+000	0.000000e+000
1.779731e+000	0.000000e+000
1.780940e+000	0.000000e+000
1.782150e+000	0.000000e+000
1.783359e+000	0.000000e+000
1.784568e+000	0.000000e+000
1.785777e+000	0.000000e+000
1.786987e+000	0.000000e+000
1.788196e+000	0.000000e+000
1.789405e+000	0.000000e+000
1.790614e+000	0.000000e+000
1.791823e+000	0.000000e+000
1.793033e+000	0.000000e+000
1.794242e+000	0.000000e+000
[truncated: 50 more rows]
