# Supplementary material for: Open-source micro-tensile testers via additive manufacturing for the mechanical characterization of thin films and papers
Source: PLoS One. 2018 May 29;13(5):e0197999. doi: 10.1371/journal.pone.0197999 (PMC5973562; doi:10.1371/journal.pone.0197999)
Supplement: S1 Data — (ZIP) [file pone.0197999.s002.zip › SI2_Data/Demonstration Problem 1/Exp1 Results/Area2 Height/Area2_1-5turns.txt]

-1.883727e+000	0.000000e+000
-6.559332e-001	1.525879e-003
-6.547336e-001	0.000000e+000
-6.535340e-001	0.000000e+000
-6.523344e-001	0.000000e+000
-6.511348e-001	0.000000e+000
-6.499351e-001	0.000000e+000
-6.487356e-001	0.000000e+000
-6.475360e-001	0.000000e+000
-6.463364e-001	1.525879e-003
-6.451368e-001	0.000000e+000
-6.439372e-001	1.525879e-003
-6.427376e-001	0.000000e+000
-6.415380e-001	3.051758e-003
-6.403383e-001	1.525879e-003
-6.391388e-001	1.525879e-003
-6.379391e-001	1.525879e-003
-6.367396e-001	3.051758e-003
-6.355399e-001	1.525879e-003
-6.343404e-001	0.000000e+000
-6.331408e-001	0.000000e+000
-6.319411e-001	0.000000e+000
-6.307415e-001	1.525879e-003
-6.295419e-001	3.051758e-003
-6.283423e-001	3.051758e-003
-6.271428e-001	1.525879e-003
-6.259431e-001	0.000000e+000
-6.247436e-001	6.103516e-003
-6.235439e-001	3.051758e-003
-6.223443e-001	1.525879e-003
-6.211447e-001	4.577637e-003
-6.199451e-001	0.000000e+000
-6.187455e-001	6.103516e-003
-6.175459e-001	3.051758e-003
-6.163463e-001	1.525879e-003
-6.151467e-001	1.525879e-003
-6.139471e-001	3.051758e-003
-6.127474e-001	1.525879e-003
-6.115479e-001	3.051758e-003
-6.103483e-001	0.000000e+000
-6.091487e-001	4.577637e-003
-6.079491e-001	1.525879e-003
-6.067495e-001	0.000000e+000
-6.055499e-001	7.629395e-003
-6.043503e-001	7.629395e-003
-6.031506e-001	6.103516e-003
-6.019511e-001	7.629395e-003
-6.007514e-001	4.577637e-003
-5.995519e-001	3.051758e-003
-5.983522e-001	6.103516e-003
-5.971527e-001	4.577637e-003
-5.959531e-001	9.155273e-003
-5.947534e-001	4.577637e-003
-5.935538e-001	7.629395e-003
-5.923542e-001	6.103516e-003
-5.911546e-001	1.678467e-002
-5.899551e-001	6.103516e-003
-5.887554e-001	1.220703e-002
-5.875559e-001	1.220703e-002
-5.863562e-001	6.103516e-003
-5.851566e-001	1.220703e-002
-5.839570e-001	1.220703e-002
-5.827574e-001	2.136230e-002
-5.815578e-001	7.629395e-003
-5.803582e-001	1.525879e-003
-5.791586e-001	9.155273e-003
-5.779590e-001	7.629395e-003
-5.767594e-001	1.068115e-002
-5.755598e-001	1.220703e-002
-5.743602e-001	1.525879e-002
-5.731605e-001	1.068115e-002
-5.719610e-001	1.678467e-002
-5.707614e-001	1.678467e-002
-5.695618e-001	1.525879e-002
-5.683622e-001	1.525879e-002
-5.671625e-001	1.220703e-002
-5.659629e-001	1.678467e-002
-5.647634e-001	1.525879e-002
-5.635637e-001	1.525879e-002
-5.623642e-001	1.525879e-002
-5.611645e-001	1.525879e-002
-5.599650e-001	2.746582e-002
-5.587654e-001	1.983643e-002
-5.575657e-001	1.220703e-002
-5.563661e-001	2.441406e-002
-5.551665e-001	2.899170e-002
-5.539669e-001	2.441406e-002
-5.527673e-001	1.525879e-002
-5.515677e-001	1.525879e-002
-5.503682e-001	1.525879e-002
-5.491685e-001	1.831055e-002
-5.479689e-001	2.593994e-002
-5.467693e-001	1.983643e-002
-5.455697e-001	2.136230e-002
-5.443701e-001	2.746582e-002
-5.431705e-001	1.678467e-002
-5.419709e-001	1.525879e-002
-5.407713e-001	3.204346e-002
-5.395717e-001	2.288818e-002
-5.383721e-001	1.831055e-002
-5.371725e-001	2.136230e-002
-5.359728e-001	1.831055e-002
-5.347733e-001	2.288818e-002
-5.335737e-001	2.288818e-002
-5.323741e-001	3.814697e-002
-5.311745e-001	1.373291e-002
-5.299748e-001	1.983643e-002
-5.287752e-001	2.288818e-002
-5.275757e-001	1.831055e-002
-5.263760e-001	4.425049e-002
-5.251765e-001	2.899170e-002
-5.239768e-001	2.746582e-002
-5.227773e-001	1.678467e-002
-5.215776e-001	3.204346e-002
-5.203780e-001	2.441406e-002
-5.191784e-001	2.441406e-002
-5.179788e-001	2.593994e-002
-5.167792e-001	3.356934e-002
-5.155796e-001	2.746582e-002
-5.143800e-001	3.509521e-002
-5.131805e-001	2.136230e-002
-5.119808e-001	2.288818e-002
-5.107812e-001	2.593994e-002
-5.095816e-001	2.593994e-002
-5.083820e-001	3.204346e-002
-5.071824e-001	3.356934e-002
-5.059828e-001	3.662109e-002
-5.047832e-001	2.136230e-002
-5.035836e-001	2.441406e-002
-5.023840e-001	3.509521e-002
-5.011844e-001	2.899170e-002
-4.999848e-001	3.814697e-002
-4.987851e-001	3.967285e-002
-4.975856e-001	3.967285e-002
-4.963860e-001	2.136230e-002
-4.951864e-001	4.119873e-002
-4.939868e-001	2.593994e-002
-4.927871e-001	2.899170e-002
-4.915875e-001	3.662109e-002
-4.903879e-001	4.272461e-002
-4.891883e-001	3.356934e-002
-4.879888e-001	4.272461e-002
-4.867891e-001	4.119873e-002
-4.855896e-001	4.730225e-002
-4.843899e-001	4.882813e-002
-4.831903e-001	4.425049e-002
-4.819907e-001	4.272461e-002
-4.807911e-001	6.103516e-002
-4.795915e-001	4.882813e-002
-4.783919e-001	5.798340e-002
-4.771923e-001	4.425049e-002
-4.759927e-001	5.645752e-002
-4.747931e-001	3.204346e-002
-4.735935e-001	5.187988e-002
-4.723939e-001	4.577637e-002
-4.711943e-001	5.798340e-002
-4.699947e-001	5.187988e-002
-4.687951e-001	6.103516e-002
-4.675955e-001	4.882813e-002
-4.663958e-001	3.356934e-002
-4.651963e-001	5.187988e-002
-4.639967e-001	7.171631e-002
-4.627971e-001	4.882813e-002
-4.615974e-001	5.950928e-002
-4.603979e-001	4.577637e-002
-4.591983e-001	3.662109e-002
-4.579987e-001	5.035400e-002
-4.567990e-001	4.425049e-002
-4.555995e-001	5.798340e-002
-4.543999e-001	4.425049e-002
-4.532002e-001	5.340576e-002
-4.520006e-001	5.950928e-002
-4.508011e-001	6.561279e-002
-4.496014e-001	5.340576e-002
-4.484018e-001	6.408691e-002
-4.472022e-001	5.798340e-002
-4.460026e-001	5.493164e-002
-4.448030e-001	8.239746e-002
-4.436034e-001	5.187988e-002
-4.424038e-001	6.866455e-002
-4.412042e-001	5.645752e-002
-4.400046e-001	7.934570e-002
-4.388050e-001	6.866455e-002
-4.376054e-001	5.645752e-002
-4.364058e-001	7.019043e-002
-4.352062e-001	6.866455e-002
-4.340066e-001	5.950928e-002
-4.328070e-001	6.408691e-002
-4.316074e-001	7.781982e-002
-4.304078e-001	7.324219e-002
-4.292082e-001	6.561279e-002
-4.280086e-001	8.850098e-002
-4.268090e-001	8.392334e-002
-4.256094e-001	7.324219e-002
-4.244098e-001	9.155273e-002
-4.232102e-001	7.324219e-002
-4.220106e-001	7.476807e-002
-4.208109e-001	7.476807e-002
-4.196114e-001	6.713867e-002
-4.184118e-001	8.697510e-002
-4.172121e-001	7.324219e-002
-4.160125e-001	8.544922e-002
-4.148129e-001	7.171631e-002
-4.136133e-001	9.307861e-002
-4.124137e-001	7.629395e-002
-4.112141e-001	6.866455e-002
-4.100145e-001	8.087158e-002
-4.088149e-001	7.934570e-002
-4.076153e-001	8.544922e-002
-4.064157e-001	9.155273e-002
-4.052161e-001	8.239746e-002
-4.040165e-001	8.697510e-002
-4.028169e-001	7.171631e-002
-4.016173e-001	8.392334e-002
-4.004177e-001	8.850098e-002
-3.992181e-001	8.697510e-002
-3.980185e-001	6.256104e-002
-3.968189e-001	1.144409e-001
-3.956193e-001	1.159668e-001
-3.944197e-001	8.087158e-002
-3.932201e-001	7.324219e-002
-3.920205e-001	7.324219e-002
-3.908209e-001	1.083374e-001
-3.896213e-001	9.613037e-002
-3.884217e-001	9.307861e-002
-3.872221e-001	1.068115e-001
-3.860225e-001	8.697510e-002
-3.848228e-001	9.307861e-002
-3.836232e-001	1.159668e-001
-3.824237e-001	8.544922e-002
-3.812241e-001	1.129150e-001
-3.800244e-001	9.613037e-002
-3.788248e-001	1.373291e-001
-3.776252e-001	1.235962e-001
-3.764256e-001	1.220703e-001
-3.752260e-001	1.266479e-001
-3.740264e-001	1.083374e-001
-3.728268e-001	1.281738e-001
-3.716272e-001	1.052856e-001
-3.704276e-001	8.697510e-002
-3.692280e-001	9.307861e-002
-3.680284e-001	1.312256e-001
-3.668288e-001	1.129150e-001
-3.656292e-001	1.129150e-001
-3.644296e-001	1.251221e-001
-3.632300e-001	1.266479e-001
-3.620304e-001	1.068115e-001
-3.608308e-001	1.388550e-001
-3.596312e-001	1.235962e-001
-3.584316e-001	1.235962e-001
-3.572320e-001	1.037598e-001
-3.560324e-001	1.327515e-001
-3.548328e-001	1.083374e-001
-3.536332e-001	1.205444e-001
-3.524335e-001	1.022339e-001
-3.512340e-001	1.296997e-001
-3.500344e-001	1.144409e-001
-3.488348e-001	1.266479e-001
-3.476351e-001	1.480103e-001
-3.464355e-001	1.251221e-001
-3.452359e-001	1.190186e-001
-3.440364e-001	1.068115e-001
-3.428367e-001	1.129150e-001
-3.416371e-001	1.358032e-001
-3.404375e-001	9.460449e-002
-3.392379e-001	1.296997e-001
-3.380383e-001	1.342773e-001
-3.368387e-001	1.327515e-001
-3.356391e-001	1.312256e-001
-3.344395e-001	1.174927e-001
-3.332399e-001	1.434326e-001
-3.320403e-001	1.342773e-001
-3.308407e-001	1.434326e-001
-3.296411e-001	1.296997e-001
-3.284415e-001	1.480103e-001
-3.272419e-001	1.220703e-001
-3.260423e-001	1.342773e-001
-3.248427e-001	1.419067e-001
-3.236431e-001	1.342773e-001
-3.224435e-001	1.312256e-001
-3.212439e-001	1.220703e-001
-3.200443e-001	1.312256e-001
-3.188447e-001	1.510620e-001
-3.176451e-001	1.174927e-001
-3.164455e-001	1.647949e-001
-3.152458e-001	1.266479e-001
-3.140462e-001	1.739502e-001
-3.128467e-001	1.434326e-001
-3.116471e-001	1.617432e-001
-3.104474e-001	1.342773e-001
-3.092478e-001	1.480103e-001
-3.080482e-001	1.541138e-001
-3.068486e-001	1.281738e-001
-3.056490e-001	1.403809e-001
-3.044494e-001	1.403809e-001
-3.032498e-001	1.892090e-001
-3.020502e-001	1.434326e-001
-3.008506e-001	1.815796e-001
-2.996510e-001	1.449585e-001
-2.984514e-001	1.754761e-001
-2.972518e-001	1.586914e-001
-2.960522e-001	1.541138e-001
-2.948526e-001	1.617432e-001
-2.936530e-001	1.617432e-001
-2.924534e-001	1.190186e-001
-2.912538e-001	1.266479e-001
-2.900542e-001	1.617432e-001
-2.888546e-001	1.312256e-001
-2.876550e-001	1.556396e-001
-2.864554e-001	1.525879e-001
-2.852558e-001	1.754761e-001
-2.840562e-001	1.510620e-001
-2.828565e-001	1.708984e-001
-2.816570e-001	1.770020e-001
-2.804574e-001	1.724243e-001
-2.792578e-001	1.541138e-001
-2.780581e-001	1.663208e-001
-2.768585e-001	1.632690e-001
-2.756589e-001	1.632690e-001
-2.744594e-001	1.602173e-001
-2.732597e-001	1.541138e-001
-2.720601e-001	1.617432e-001
-2.708605e-001	1.449585e-001
-2.696609e-001	1.663208e-001
-2.684613e-001	1.434326e-001
-2.672617e-001	1.602173e-001
-2.660621e-001	1.403809e-001
-2.648625e-001	1.602173e-001
-2.636629e-001	1.876831e-001
-2.624633e-001	1.724243e-001
-2.612637e-001	1.617432e-001
-2.600641e-001	1.586914e-001
-2.588645e-001	2.166748e-001
-2.576649e-001	1.678467e-001
-2.564653e-001	1.922607e-001
-2.552657e-001	1.724243e-001
-2.540661e-001	1.846313e-001
-2.528665e-001	1.815796e-001
-2.516669e-001	1.739502e-001
-2.504673e-001	1.770020e-001
-2.492677e-001	2.243042e-001
-2.480681e-001	1.785278e-001
-2.468685e-001	2.029419e-001
-2.456688e-001	1.876831e-001
-2.444692e-001	1.922607e-001
-2.432697e-001	1.968384e-001
-2.420701e-001	1.632690e-001
-2.408704e-001	1.785278e-001
-2.396708e-001	1.708984e-001
-2.384712e-001	1.937866e-001
-2.372716e-001	1.892090e-001
-2.360720e-001	1.632690e-001
-2.348724e-001	1.724243e-001
-2.336728e-001	1.968384e-001
-2.324732e-001	2.182007e-001
-2.312736e-001	1.892090e-001
-2.300740e-001	2.273560e-001
-2.288744e-001	1.846313e-001
-2.276748e-001	2.136230e-001
-2.264752e-001	2.273560e-001
-2.252756e-001	2.288818e-001
-2.240760e-001	2.151489e-001
-2.228764e-001	2.029419e-001
-2.216768e-001	2.227783e-001
-2.204772e-001	2.105713e-001
-2.192776e-001	2.059937e-001
-2.180780e-001	1.785278e-001
-2.168784e-001	1.953125e-001
-2.156788e-001	2.243042e-001
-2.144792e-001	2.578735e-001
-2.132796e-001	1.907349e-001
-2.120800e-001	1.968384e-001
-2.108804e-001	2.365112e-001
-2.096807e-001	1.983643e-001
-2.084812e-001	2.151489e-001
-2.072815e-001	2.182007e-001
-2.060819e-001	2.151489e-001
-2.048823e-001	2.212524e-001
-2.036828e-001	1.831055e-001
-2.024831e-001	2.182007e-001
-2.012836e-001	2.075195e-001
-2.000839e-001	2.151489e-001
-1.988844e-001	2.014160e-001
-1.976847e-001	1.876831e-001
-1.964851e-001	2.365112e-001
-1.952855e-001	2.136230e-001
-1.940859e-001	2.304077e-001
-1.928863e-001	1.663208e-001
-1.916867e-001	2.105713e-001
-1.904871e-001	1.876831e-001
-1.892875e-001	1.953125e-001
-1.880879e-001	2.120972e-001
-1.868883e-001	1.892090e-001
-1.856887e-001	1.968384e-001
-1.844891e-001	2.304077e-001
-1.832895e-001	1.800537e-001
-1.820899e-001	1.739502e-001
-1.808903e-001	2.059937e-001
-1.796907e-001	1.953125e-001
-1.784911e-001	1.770020e-001
-1.772915e-001	2.319336e-001
-1.760919e-001	1.876831e-001
-1.748923e-001	2.014160e-001
-1.736927e-001	1.846313e-001
-1.724930e-001	1.892090e-001
-1.712935e-001	1.892090e-001
-1.700938e-001	2.120972e-001
-1.688943e-001	1.968384e-001
-1.676946e-001	1.846313e-001
-1.664951e-001	1.739502e-001
-1.652954e-001	1.785278e-001
-1.640959e-001	2.151489e-001
-1.628962e-001	1.892090e-001
-1.616966e-001	2.151489e-001
-1.604970e-001	1.815796e-001
-1.592974e-001	1.922607e-001
-1.580978e-001	2.029419e-001
-1.568982e-001	2.365112e-001
-1.556986e-001	1.937866e-001
-1.544990e-001	2.090454e-001
-1.532994e-001	1.678467e-001
-1.520998e-001	1.998901e-001
-1.509002e-001	2.029419e-001
-1.497006e-001	2.044678e-001
-1.485010e-001	1.983643e-001
-1.473014e-001	1.831055e-001
-1.461018e-001	1.998901e-001
-1.449022e-001	2.243042e-001
-1.437026e-001	1.892090e-001
-1.425030e-001	1.831055e-001
-1.413034e-001	1.998901e-001
-1.401038e-001	2.029419e-001
-1.389042e-001	1.983643e-001
-1.377045e-001	1.510620e-001
-1.365050e-001	1.815796e-001
-1.353053e-001	2.120972e-001
-1.341058e-001	1.968384e-001
-1.329061e-001	1.937866e-001
-1.317066e-001	2.090454e-001
-1.305069e-001	1.892090e-001
-1.293074e-001	2.059937e-001
-1.281077e-001	1.983643e-001
-1.269081e-001	2.014160e-001
-1.257085e-001	1.983643e-001
-1.245089e-001	2.029419e-001
-1.233093e-001	2.014160e-001
-1.221097e-001	2.136230e-001
-1.209101e-001	2.029419e-001
-1.197105e-001	1.739502e-001
-1.185109e-001	1.785278e-001
-1.173113e-001	1.770020e-001
-1.161117e-001	1.815796e-001
-1.149121e-001	1.953125e-001
-1.137125e-001	2.090454e-001
-1.125129e-001	1.831055e-001
-1.113133e-001	2.044678e-001
-1.101137e-001	2.365112e-001
-1.089141e-001	1.800537e-001
-1.077145e-001	1.739502e-001
-1.065149e-001	2.075195e-001
-1.053153e-001	1.953125e-001
-1.041157e-001	1.953125e-001
-1.029160e-001	1.998901e-001
-1.017165e-001	1.724243e-001
-1.005168e-001	1.983643e-001
-9.931726e-002	1.785278e-001
-9.811763e-002	1.602173e-001
-9.691806e-002	1.770020e-001
-9.571843e-002	1.617432e-001
-9.451885e-002	1.419067e-001
-9.331922e-002	1.968384e-001
-9.211965e-002	1.312256e-001
-9.092002e-002	1.708984e-001
-8.972044e-002	1.754761e-001
-8.852081e-002	1.907349e-001
-8.732124e-002	1.785278e-001
-8.612161e-002	1.663208e-001
-8.492204e-002	1.693726e-001
-8.372241e-002	1.312256e-001
-8.252283e-002	1.464844e-001
-8.132320e-002	1.342773e-001
-8.012357e-002	1.724243e-001
-7.892400e-002	1.647949e-001
-7.772437e-002	1.861572e-001
-7.652479e-002	1.632690e-001
-7.532516e-002	1.403809e-001
-7.412558e-002	1.556396e-001
-7.292596e-002	1.434326e-001
-7.172638e-002	1.403809e-001
-7.052675e-002	1.922607e-001
-6.932717e-002	1.556396e-001
-6.812754e-002	1.541138e-001
-6.692797e-002	1.434326e-001
-6.572834e-002	1.525879e-001
-6.452876e-002	1.632690e-001
-6.332913e-002	1.159668e-001
-6.212956e-002	1.312256e-001
-6.092993e-002	1.632690e-001
-5.973035e-002	1.663208e-001
-5.853072e-002	1.373291e-001
-5.733115e-002	1.419067e-001
-5.613152e-002	1.510620e-001
-5.493194e-002	1.571655e-001
-5.373231e-002	1.388550e-001
-5.253274e-002	1.617432e-001
-5.133311e-002	1.419067e-001
-5.013353e-002	1.251221e-001
-4.893390e-002	1.373291e-001
-4.773433e-002	1.266479e-001
-4.653470e-002	1.312256e-001
-4.533512e-002	1.312256e-001
-4.413549e-002	1.434326e-001
-4.293592e-002	9.460449e-002
-4.173629e-002	1.174927e-001
-4.053666e-002	1.342773e-001
-3.933708e-002	1.388550e-001
-3.813745e-002	1.373291e-001
-3.693788e-002	1.220703e-001
-3.573825e-002	1.632690e-001
-3.453867e-002	1.281738e-001
-3.333905e-002	1.296997e-001
-3.213947e-002	1.235962e-001
-3.093984e-002	1.174927e-001
-2.974026e-002	1.342773e-001
-2.854063e-002	1.403809e-001
-2.734106e-002	1.205444e-001
-2.614143e-002	1.312256e-001
-2.494185e-002	8.850098e-002
-2.374222e-002	1.022339e-001
-2.254265e-002	1.296997e-001
-2.134302e-002	1.464844e-001
-2.014344e-002	1.480103e-001
-1.894381e-002	1.235962e-001
-1.774424e-002	1.388550e-001
-1.654461e-002	1.373291e-001
-1.534503e-002	1.190186e-001
-1.414540e-002	1.495361e-001
-1.294583e-002	1.235962e-001
-1.174620e-002	1.434326e-001
-1.054662e-002	1.434326e-001
-9.346993e-003	1.480103e-001
-8.147418e-003	1.068115e-001
-6.947789e-003	1.449585e-001
-5.748213e-003	1.174927e-001
-4.548583e-003	1.174927e-001
-3.349008e-003	1.327515e-001
-2.149378e-003	1.312256e-001
-9.497491e-004	1.159668e-001
2.498267e-004	1.052856e-001
1.449456e-003	1.144409e-001
2.649032e-003	9.765625e-002
3.848661e-003	1.266479e-001
5.048237e-003	1.205444e-001
6.247866e-003	1.022339e-001
7.447442e-003	1.190186e-001
8.647072e-003	1.434326e-001
9.846647e-003	1.327515e-001
1.104628e-002	1.205444e-001
1.224585e-002	1.159668e-001
1.344548e-002	1.266479e-001
1.464506e-002	8.544922e-002
1.584469e-002	1.205444e-001
1.704426e-002	1.205444e-001
1.824389e-002	1.083374e-001
1.944347e-002	9.307861e-002
2.064310e-002	1.068115e-001
2.184267e-002	1.312256e-001
2.304230e-002	1.068115e-001
2.424188e-002	1.190186e-001
2.544151e-002	1.220703e-001
2.664108e-002	1.052856e-001
2.784071e-002	1.052856e-001
2.904029e-002	1.342773e-001
3.023992e-002	1.007080e-001
3.143949e-002	1.190186e-001
3.263912e-002	9.765625e-002
3.383870e-002	1.342773e-001
3.503833e-002	1.159668e-001
3.623796e-002	9.918213e-002
3.743753e-002	1.296997e-001
3.863716e-002	8.850098e-002
3.983674e-002	1.037598e-001
4.103637e-002	1.098633e-001
4.223594e-002	1.083374e-001
4.343557e-002	1.174927e-001
4.463515e-002	1.098633e-001
4.583478e-002	7.476807e-002
4.703435e-002	9.765625e-002
4.823398e-002	1.037598e-001
4.943356e-002	1.037598e-001
5.063319e-002	1.068115e-001
5.183276e-002	1.022339e-001
5.303239e-002	9.613037e-002
5.423197e-002	1.037598e-001
5.543160e-002	1.220703e-001
5.663117e-002	9.002686e-002
5.783080e-002	1.007080e-001
5.903038e-002	9.307861e-002
6.023001e-002	1.007080e-001
6.142958e-002	6.866455e-002
6.262921e-002	8.850098e-002
6.382879e-002	9.002686e-002
6.502842e-002	1.220703e-001
6.622799e-002	1.159668e-001
6.742762e-002	9.460449e-002
6.862719e-002	1.083374e-001
6.982683e-002	1.007080e-001
7.102641e-002	1.159668e-001
7.222603e-002	6.713867e-002
7.342566e-002	1.068115e-001
7.462523e-002	1.098633e-001
7.582486e-002	1.037598e-001
7.702445e-002	8.239746e-002
7.822407e-002	9.002686e-002
7.942365e-002	1.113892e-001
8.062327e-002	9.918213e-002
8.182285e-002	1.129150e-001
8.302248e-002	9.918213e-002
8.422206e-002	1.174927e-001
8.542169e-002	1.129150e-001
8.662126e-002	9.307861e-002
8.782089e-002	8.392334e-002
8.902047e-002	1.037598e-001
9.022010e-002	1.022339e-001
9.141967e-002	9.918213e-002
9.261930e-002	9.918213e-002
9.381888e-002	8.697510e-002
9.501851e-002	9.765625e-002
9.621808e-002	9.155273e-002
9.741771e-002	9.002686e-002
9.861729e-002	1.007080e-001
9.981692e-002	9.765625e-002
1.010165e-001	7.934570e-002
1.022161e-001	9.613037e-002
1.034157e-001	6.408691e-002
1.046153e-001	9.002686e-002
1.058149e-001	9.307861e-002
1.070145e-001	1.007080e-001
1.082141e-001	9.307861e-002
1.094137e-001	8.850098e-002
1.106133e-001	1.052856e-001
1.118129e-001	9.002686e-002
1.130126e-001	6.408691e-002
1.142121e-001	9.002686e-002
1.154118e-001	8.544922e-002
1.166114e-001	8.392334e-002
1.178110e-001	8.087158e-002
1.190106e-001	6.256104e-002
1.202102e-001	9.002686e-002
1.214098e-001	9.918213e-002
1.226094e-001	9.002686e-002
1.238090e-001	6.866455e-002
1.250086e-001	9.155273e-002
1.262082e-001	8.087158e-002
1.274078e-001	8.697510e-002
1.286074e-001	9.002686e-002
1.298070e-001	8.544922e-002
1.310066e-001	9.155273e-002
1.322062e-001	8.850098e-002
1.334058e-001	9.460449e-002
1.346054e-001	1.007080e-001
1.358050e-001	7.476807e-002
1.370046e-001	7.019043e-002
1.382042e-001	9.765625e-002
1.394038e-001	8.544922e-002
1.406034e-001	6.713867e-002
1.418030e-001	5.645752e-002
1.430026e-001	6.408691e-002
1.442022e-001	1.083374e-001
1.454018e-001	9.460449e-002
1.466014e-001	7.934570e-002
1.478010e-001	8.850098e-002
1.490006e-001	7.781982e-002
1.502002e-001	8.544922e-002
1.513998e-001	7.019043e-002
1.525995e-001	8.544922e-002
1.537991e-001	7.781982e-002
1.549987e-001	8.544922e-002
1.561983e-001	9.155273e-002
1.573979e-001	9.307861e-002
1.585975e-001	7.934570e-002
1.597971e-001	7.324219e-002
1.609967e-001	8.697510e-002
1.621963e-001	9.002686e-002
1.633959e-001	8.392334e-002
1.645955e-001	7.934570e-002
1.657951e-001	9.002686e-002
1.669947e-001	8.544922e-002
1.681943e-001	9.155273e-002
1.693939e-001	5.187988e-002
1.705935e-001	7.019043e-002
1.717931e-001	7.781982e-002
1.729927e-001	9.460449e-002
1.741923e-001	7.019043e-002
1.753919e-001	5.798340e-002
1.765915e-001	6.256104e-002
1.777911e-001	7.019043e-002
1.789907e-001	6.103516e-002
1.801903e-001	7.476807e-002
1.813899e-001	7.171631e-002
1.825895e-001	6.866455e-002
1.837892e-001	9.002686e-002
1.849887e-001	9.765625e-002
1.861884e-001	7.019043e-002
1.873879e-001	5.798340e-002
1.885876e-001	8.544922e-002
1.897872e-001	7.476807e-002
1.909868e-001	5.950928e-002
1.921864e-001	7.781982e-002
1.933860e-001	7.171631e-002
1.945856e-001	8.087158e-002
1.957852e-001	4.577637e-002
1.969848e-001	7.171631e-002
1.981844e-001	7.324219e-002
1.993840e-001	7.324219e-002
2.005836e-001	8.850098e-002
2.017832e-001	6.561279e-002
2.029828e-001	6.866455e-002
2.041824e-001	7.934570e-002
2.053820e-001	7.019043e-002
2.065816e-001	7.171631e-002
2.077812e-001	6.866455e-002
2.089808e-001	5.950928e-002
2.101804e-001	6.866455e-002
2.113800e-001	6.103516e-002
2.125796e-001	7.476807e-002
2.137792e-001	6.713867e-002
2.149788e-001	6.713867e-002
2.161784e-001	4.577637e-002
2.173780e-001	5.187988e-002
2.185777e-001	6.408691e-002
2.197772e-001	7.476807e-002
2.209769e-001	6.866455e-002
2.221764e-001	7.629395e-002
2.233761e-001	7.781982e-002
2.245756e-001	7.934570e-002
2.257753e-001	5.645752e-002
2.269749e-001	6.866455e-002
2.281745e-001	6.713867e-002
2.293741e-001	6.713867e-002
2.305737e-001	8.087158e-002
2.317733e-001	8.850098e-002
2.329729e-001	6.408691e-002
2.341725e-001	5.187988e-002
2.353721e-001	9.307861e-002
2.365717e-001	9.002686e-002
2.377713e-001	6.866455e-002
2.389709e-001	8.239746e-002
2.401705e-001	6.561279e-002
2.413701e-001	7.781982e-002
2.425697e-001	7.171631e-002
2.437693e-001	7.019043e-002
2.449690e-001	6.408691e-002
2.461685e-001	7.934570e-002
2.473681e-001	6.103516e-002
2.485677e-001	5.645752e-002
2.497674e-001	6.713867e-002
2.509669e-001	8.087158e-002
2.521665e-001	5.798340e-002
2.533661e-001	6.256104e-002
2.545658e-001	6.561279e-002
2.557653e-001	6.866455e-002
2.569649e-001	5.035400e-002
2.581645e-001	6.866455e-002
2.593642e-001	7.324219e-002
2.605638e-001	6.408691e-002
2.617633e-001	7.781982e-002
2.629629e-001	7.629395e-002
2.641626e-001	6.256104e-002
2.653622e-001	5.950928e-002
2.665618e-001	6.103516e-002
2.677614e-001	7.171631e-002
2.689610e-001	5.798340e-002
2.701606e-001	5.645752e-002
2.713602e-001	7.324219e-002
2.725598e-001	5.798340e-002
2.737594e-001	6.561279e-002
2.749590e-001	4.730225e-002
2.761586e-001	6.561279e-002
2.773583e-001	6.408691e-002
2.785578e-001	7.171631e-002
2.797574e-001	6.713867e-002
2.809570e-001	7.324219e-002
2.821567e-001	6.713867e-002
2.833562e-001	7.171631e-002
2.845558e-001	5.950928e-002
2.857554e-001	6.103516e-002
2.869551e-001	6.713867e-002
2.881546e-001	7.476807e-002
2.893542e-001	5.493164e-002
2.905538e-001	6.256104e-002
2.917535e-001	5.493164e-002
2.929530e-001	7.324219e-002
2.941526e-001	5.798340e-002
2.953522e-001	6.103516e-002
2.965519e-001	5.035400e-002
2.977515e-001	6.256104e-002
2.989511e-001	6.561279e-002
3.001506e-001	5.798340e-002
3.013503e-001	6.866455e-002
3.025499e-001	7.781982e-002
3.037495e-001	5.798340e-002
3.049491e-001	6.256104e-002
3.061487e-001	5.340576e-002
3.073483e-001	5.798340e-002
3.085479e-001	5.645752e-002
3.097475e-001	6.256104e-002
3.109471e-001	5.493164e-002
3.121467e-001	5.645752e-002
3.133463e-001	6.103516e-002
3.145460e-001	5.950928e-002
3.157455e-001	5.950928e-002
3.169451e-001	6.713867e-002
3.181447e-001	7.629395e-002
3.193444e-001	7.171631e-002
3.205439e-001	6.408691e-002
3.217435e-001	6.256104e-002
3.229431e-001	4.119873e-002
3.241428e-001	5.645752e-002
3.253423e-001	7.324219e-002
3.265419e-001	4.272461e-002
3.277415e-001	6.713867e-002
3.289412e-001	4.119873e-002
3.301408e-001	6.408691e-002
3.313403e-001	4.730225e-002
3.325399e-001	4.730225e-002
3.337396e-001	5.340576e-002
3.349392e-001	5.187988e-002
3.361388e-001	5.645752e-002
3.373383e-001	4.272461e-002
3.385380e-001	6.408691e-002
3.397376e-001	5.493164e-002
3.409372e-001	4.882813e-002
3.421367e-001	5.340576e-002
3.433364e-001	6.408691e-002
3.445360e-001	6.713867e-002
3.457356e-001	5.950928e-002
3.469353e-001	3.967285e-002
3.481348e-001	5.493164e-002
3.493344e-001	4.272461e-002
3.505340e-001	5.187988e-002
3.517337e-001	6.408691e-002
3.529332e-001	6.713867e-002
3.541328e-001	3.967285e-002
3.553324e-001	6.408691e-002
3.565321e-001	5.950928e-002
3.577316e-001	4.882813e-002
3.589312e-001	4.577637e-002
3.601308e-001	5.340576e-002
3.613305e-001	6.256104e-002
3.625300e-001	4.730225e-002
3.637296e-001	5.340576e-002
3.649292e-001	5.340576e-002
3.661289e-001	4.577637e-002
3.673285e-001	3.356934e-002
3.685280e-001	5.187988e-002
3.697276e-001	5.645752e-002
3.709273e-001	4.577637e-002
3.721269e-001	3.356934e-002
3.733265e-001	4.577637e-002
3.745260e-001	4.425049e-002
3.757257e-001	5.798340e-002
3.769253e-001	6.713867e-002
3.781249e-001	4.730225e-002
3.793244e-001	4.272461e-002
3.805241e-001	5.798340e-002
3.817237e-001	5.798340e-002
3.829233e-001	5.187988e-002
3.841230e-001	6.256104e-002
3.853225e-001	4.119873e-002
3.865221e-001	5.035400e-002
3.877217e-001	5.340576e-002
3.889214e-001	5.187988e-002
3.901209e-001	5.645752e-002
3.913205e-001	4.730225e-002
3.925201e-001	5.340576e-002
3.937198e-001	5.340576e-002
3.949193e-001	4.577637e-002
3.961189e-001	4.119873e-002
3.973185e-001	4.577637e-002
3.985182e-001	5.493164e-002
3.997178e-001	3.509521e-002
4.009173e-001	5.798340e-002
4.021169e-001	5.035400e-002
4.033166e-001	3.662109e-002
4.045162e-001	5.950928e-002
4.057158e-001	6.408691e-002
4.069153e-001	4.119873e-002
4.081150e-001	5.645752e-002
4.093146e-001	4.272461e-002
4.105142e-001	4.882813e-002
4.117137e-001	4.577637e-002
4.129134e-001	3.662109e-002
4.141130e-001	6.561279e-002
4.153126e-001	4.425049e-002
4.165121e-001	4.882813e-002
4.177118e-001	5.493164e-002
4.189114e-001	6.103516e-002
4.201110e-001	5.035400e-002
4.213107e-001	4.119873e-002
4.225102e-001	4.272461e-002
4.237098e-001	6.408691e-002
4.249094e-001	5.340576e-002
4.261091e-001	5.493164e-002
4.273086e-001	5.187988e-002
4.285082e-001	4.272461e-002
4.297078e-001	5.493164e-002
4.309075e-001	5.035400e-002
4.321071e-001	3.356934e-002
4.333066e-001	3.662109e-002
4.345062e-001	3.509521e-002
4.357059e-001	3.662109e-002
4.369055e-001	4.119873e-002
4.381050e-001	4.119873e-002
4.393046e-001	4.577637e-002
4.405043e-001	4.730225e-002
4.417039e-001	4.882813e-002
4.429035e-001	4.882813e-002
4.441030e-001	3.051758e-002
4.453027e-001	3.356934e-002
4.465023e-001	5.645752e-002
4.477019e-001	6.561279e-002
4.489014e-001	5.798340e-002
4.501011e-001	3.662109e-002
4.513007e-001	3.509521e-002
4.525003e-001	5.340576e-002
4.536998e-001	4.577637e-002
4.548995e-001	6.561279e-002
4.560991e-001	4.730225e-002
4.572987e-001	5.035400e-002
4.584984e-001	3.814697e-002
4.596980e-001	6.103516e-002
4.608975e-001	5.950928e-002
4.620971e-001	4.425049e-002
4.632968e-001	5.035400e-002
4.644964e-001	4.119873e-002
4.656959e-001	5.035400e-002
4.668955e-001	4.119873e-002
4.680952e-001	5.187988e-002
4.692948e-001	3.967285e-002
4.704943e-001	3.967285e-002
4.716939e-001	3.662109e-002
4.728936e-001	4.577637e-002
4.740932e-001	4.730225e-002
4.752928e-001	5.493164e-002
4.764923e-001	3.814697e-002
4.776920e-001	3.509521e-002
4.788916e-001	3.204346e-002
4.800912e-001	4.730225e-002
4.812907e-001	3.662109e-002
4.824904e-001	4.119873e-002
4.836900e-001	5.187988e-002
4.848896e-001	3.356934e-002
4.860892e-001	4.577637e-002
4.872888e-001	3.662109e-002
4.884884e-001	3.967285e-002
4.896880e-001	3.967285e-002
4.908875e-001	5.645752e-002
4.920872e-001	3.356934e-002
4.932868e-001	4.730225e-002
4.944864e-001	3.662109e-002
4.956861e-001	3.051758e-002
4.968857e-001	4.119873e-002
4.980852e-001	3.356934e-002
4.992848e-001	3.814697e-002
5.004845e-001	4.119873e-002
5.016840e-001	3.814697e-002
5.028836e-001	3.967285e-002
5.040832e-001	5.035400e-002
5.052829e-001	3.204346e-002
5.064825e-001	4.119873e-002
5.076820e-001	2.899170e-002
5.088816e-001	5.035400e-002
5.100813e-001	3.204346e-002
5.112809e-001	3.814697e-002
5.124805e-001	2.746582e-002
5.136800e-001	5.340576e-002
5.148797e-001	3.814697e-002
5.160793e-001	3.509521e-002
5.172789e-001	3.967285e-002
5.184784e-001	3.356934e-002
5.196781e-001	3.356934e-002
5.208777e-001	3.814697e-002
5.220773e-001	3.662109e-002
5.232769e-001	4.425049e-002
5.244765e-001	2.899170e-002
5.256761e-001	2.593994e-002
5.268757e-001	3.814697e-002
5.280752e-001	3.814697e-002
5.292749e-001	3.204346e-002
5.304745e-001	3.662109e-002
5.316741e-001	3.662109e-002
5.328737e-001	2.746582e-002
5.340734e-001	4.119873e-002
5.352729e-001	3.509521e-002
5.364725e-001	3.509521e-002
5.376722e-001	3.509521e-002
5.388717e-001	3.967285e-002
5.400713e-001	4.577637e-002
5.412709e-001	2.441406e-002
5.424706e-001	4.272461e-002
5.436702e-001	4.272461e-002
5.448697e-001	4.272461e-002
5.460693e-001	4.882813e-002
5.472690e-001	4.730225e-002
5.484686e-001	2.899170e-002
5.496682e-001	2.441406e-002
5.508678e-001	3.662109e-002
5.520674e-001	3.814697e-002
5.532670e-001	2.288818e-002
5.544666e-001	4.577637e-002
5.556661e-001	2.746582e-002
5.568658e-001	2.899170e-002
5.580654e-001	3.051758e-002
5.592650e-001	3.662109e-002
5.604646e-001	3.814697e-002
5.616643e-001	3.356934e-002
5.628638e-001	3.814697e-002
5.640634e-001	4.119873e-002
5.652630e-001	3.814697e-002
5.664626e-001	3.204346e-002
5.676622e-001	2.746582e-002
5.688618e-001	3.967285e-002
5.700614e-001	2.593994e-002
5.712611e-001	4.119873e-002
5.724606e-001	2.746582e-002
5.736602e-001	3.509521e-002
5.748599e-001	4.272461e-002
5.760594e-001	3.204346e-002
5.772591e-001	3.814697e-002
5.784586e-001	3.509521e-002
5.796583e-001	2.746582e-002
5.808579e-001	2.288818e-002
5.820575e-001	3.204346e-002
5.832570e-001	1.983643e-002
5.844567e-001	1.983643e-002
5.856563e-001	2.136230e-002
5.868559e-001	3.662109e-002
5.880555e-001	4.119873e-002
5.892551e-001	2.899170e-002
5.904547e-001	3.967285e-002
5.916543e-001	3.967285e-002
5.928538e-001	1.983643e-002
5.940535e-001	3.204346e-002
5.952531e-001	3.204346e-002
5.964527e-001	3.204346e-002
5.976523e-001	3.509521e-002
5.988520e-001	3.204346e-002
6.000515e-001	3.051758e-002
6.012511e-001	3.356934e-002
6.024507e-001	3.967285e-002
6.036503e-001	2.136230e-002
6.048500e-001	3.051758e-002
6.060495e-001	2.441406e-002
6.072491e-001	3.051758e-002
6.084488e-001	2.899170e-002
6.096483e-001	2.746582e-002
6.108479e-001	2.288818e-002
6.120476e-001	2.288818e-002
6.132472e-001	3.662109e-002
6.144468e-001	1.831055e-002
6.156463e-001	3.051758e-002
6.168460e-001	2.288818e-002
6.180456e-001	2.899170e-002
6.192452e-001	3.356934e-002
6.204447e-001	4.425049e-002
6.216444e-001	3.509521e-002
6.228440e-001	2.746582e-002
6.240436e-001	3.356934e-002
6.252432e-001	3.509521e-002
6.264428e-001	2.593994e-002
6.276424e-001	2.593994e-002
6.288420e-001	3.356934e-002
6.300415e-001	2.746582e-002
6.312412e-001	2.899170e-002
6.324408e-001	3.967285e-002
6.336404e-001	2.593994e-002
6.348400e-001	1.983643e-002
6.360397e-001	3.051758e-002
6.372392e-001	3.509521e-002
6.384388e-001	2.441406e-002
6.396384e-001	3.204346e-002
6.408380e-001	1.831055e-002
6.420377e-001	2.593994e-002
6.432372e-001	4.272461e-002
6.444368e-001	2.899170e-002
6.456365e-001	3.204346e-002
6.468360e-001	3.662109e-002
6.480356e-001	3.204346e-002
6.492352e-001	2.899170e-002
6.504349e-001	3.509521e-002
6.516345e-001	2.441406e-002
6.528340e-001	3.814697e-002
6.540337e-001	2.441406e-002
6.552333e-001	3.051758e-002
6.564329e-001	2.136230e-002
6.576324e-001	2.746582e-002
6.588321e-001	1.831055e-002
6.600317e-001	2.136230e-002
6.612313e-001	1.831055e-002
6.624309e-001	2.746582e-002
6.636305e-001	1.678467e-002
6.648301e-001	2.899170e-002
6.660297e-001	2.441406e-002
6.672292e-001	9.155273e-003
6.684289e-001	1.678467e-002
6.696285e-001	3.051758e-002
6.708281e-001	2.899170e-002
6.720277e-001	1.373291e-002
6.732274e-001	3.051758e-002
6.744269e-001	1.220703e-002
6.756265e-001	1.983643e-002
6.768261e-001	2.288818e-002
6.780257e-001	2.899170e-002
6.792254e-001	2.593994e-002
6.804249e-001	1.831055e-002
6.816245e-001	1.068115e-002
6.828242e-001	2.441406e-002
6.840237e-001	1.678467e-002
6.852233e-001	2.136230e-002
6.864229e-001	2.899170e-002
6.876226e-001	2.593994e-002
6.888222e-001	2.288818e-002
6.900217e-001	1.983643e-002
6.912214e-001	1.373291e-002
6.924210e-001	2.899170e-002
6.936206e-001	1.983643e-002
6.948201e-001	2.441406e-002
6.960198e-001	1.373291e-002
6.972194e-001	2.441406e-002
6.984190e-001	2.136230e-002
6.996186e-001	2.136230e-002
7.008182e-001	2.136230e-002
7.020178e-001	1.983643e-002
7.032174e-001	2.441406e-002
7.044169e-001	1.983643e-002
7.056166e-001	2.288818e-002
7.068163e-001	1.678467e-002
7.080158e-001	1.983643e-002
7.092154e-001	1.525879e-002
7.104151e-001	1.983643e-002
7.116146e-001	3.051758e-002
7.128142e-001	1.525879e-002
7.140138e-001	1.831055e-002
7.152134e-001	2.441406e-002
7.164131e-001	2.746582e-002
7.176126e-001	1.373291e-002
7.188122e-001	1.068115e-002
7.200119e-001	2.136230e-002
7.212114e-001	2.136230e-002
7.224110e-001	1.220703e-002
7.236106e-001	2.136230e-002
7.248103e-001	1.983643e-002
7.260099e-001	1.983643e-002
7.272095e-001	1.068115e-002
7.284091e-001	1.220703e-002
7.296087e-001	1.678467e-002
7.308083e-001	1.831055e-002
7.320078e-001	1.220703e-002
7.332075e-001	1.068115e-002
7.344071e-001	2.136230e-002
7.356067e-001	1.678467e-002
7.368063e-001	9.155273e-003
7.380060e-001	2.593994e-002
7.392055e-001	1.831055e-002
7.404051e-001	1.831055e-002
7.416047e-001	2.288818e-002
7.428043e-001	2.136230e-002
7.440040e-001	2.288818e-002
7.452035e-001	2.441406e-002
7.464031e-001	2.136230e-002
7.476028e-001	1.678467e-002
7.488023e-001	1.678467e-002
7.500019e-001	1.220703e-002
7.512015e-001	1.678467e-002
7.524011e-001	1.220703e-002
7.536008e-001	2.136230e-002
7.548003e-001	1.525879e-002
7.559999e-001	1.831055e-002
7.571996e-001	1.220703e-002
7.583992e-001	2.288818e-002
7.595987e-001	1.983643e-002
7.607983e-001	1.220703e-002
7.619980e-001	2.441406e-002
7.631976e-001	1.983643e-002
7.643972e-001	6.103516e-003
7.655968e-001	1.983643e-002
7.667964e-001	1.220703e-002
7.679960e-001	2.288818e-002
7.691955e-001	1.678467e-002
7.703952e-001	2.288818e-002
7.715948e-001	2.288818e-002
7.727944e-001	2.136230e-002
7.739940e-001	9.155273e-003
7.751937e-001	1.678467e-002
7.763932e-001	1.678467e-002
7.775928e-001	1.678467e-002
7.787924e-001	3.051758e-003
7.799920e-001	9.155273e-003
7.811917e-001	1.373291e-002
7.823912e-001	1.525879e-002
7.835908e-001	1.220703e-002
7.847905e-001	1.525879e-002
7.859900e-001	1.525879e-002
7.871896e-001	1.373291e-002
7.883892e-001	1.373291e-002
7.895889e-001	1.068115e-002
7.907885e-001	7.629395e-003
7.919880e-001	4.577637e-003
7.931876e-001	1.373291e-002
7.943873e-001	1.983643e-002
7.955869e-001	6.103516e-003
7.967864e-001	1.373291e-002
7.979860e-001	6.103516e-003
7.991857e-001	6.103516e-003
8.003853e-001	1.678467e-002
8.015849e-001	1.831055e-002
8.027845e-001	1.678467e-002
8.039841e-001	1.831055e-002
8.051837e-001	1.983643e-002
8.063832e-001	7.629395e-003
8.075829e-001	1.678467e-002
8.087825e-001	9.155273e-003
8.099821e-001	1.373291e-002
8.111817e-001	1.525879e-002
8.123814e-001	2.288818e-002
8.135809e-001	1.220703e-002
8.147805e-001	7.629395e-003
8.159801e-001	1.373291e-002
8.171797e-001	7.629395e-003
8.183794e-001	1.525879e-002
8.195789e-001	1.373291e-002
8.207785e-001	1.373291e-002
8.219782e-001	9.155273e-003
8.231777e-001	1.525879e-002
8.243773e-001	1.525879e-002
8.255769e-001	1.373291e-002
8.267766e-001	1.373291e-002
8.279762e-001	1.373291e-002
8.291757e-001	1.525879e-002
8.303753e-001	1.220703e-002
8.315750e-001	9.155273e-003
8.327746e-001	1.525879e-002
8.339741e-001	1.831055e-002
8.351738e-001	6.103516e-003
8.363734e-001	1.068115e-002
8.375730e-001	9.155273e-003
8.387726e-001	1.373291e-002
8.399721e-001	1.525879e-002
8.411718e-001	1.678467e-002
8.423714e-001	4.577637e-003
8.435709e-001	4.577637e-003
8.447706e-001	9.155273e-003
8.459702e-001	1.831055e-002
8.471698e-001	1.525879e-002
8.483694e-001	1.678467e-002
8.495691e-001	1.373291e-002
8.507686e-001	1.373291e-002
8.519682e-001	1.220703e-002
8.531678e-001	1.068115e-002
8.543674e-001	1.831055e-002
8.555671e-001	1.220703e-002
8.567666e-001	1.373291e-002
8.579662e-001	4.577637e-003
8.591659e-001	1.220703e-002
8.603654e-001	1.983643e-002
8.615650e-001	1.525879e-002
8.627646e-001	1.983643e-002
8.639643e-001	1.068115e-002
8.651639e-001	1.678467e-002
8.663635e-001	2.288818e-002
8.675630e-001	1.068115e-002
8.687627e-001	7.629395e-003
8.699623e-001	1.220703e-002
8.711618e-001	9.155273e-003
8.723615e-001	1.983643e-002
8.735611e-001	1.525879e-002
8.747607e-001	9.155273e-003
8.759603e-001	1.068115e-002
8.771598e-001	2.288818e-002
8.783595e-001	1.831055e-002
8.795591e-001	1.220703e-002
8.807586e-001	7.629395e-003
8.819583e-001	1.525879e-002
8.831580e-001	3.051758e-003
8.843575e-001	2.136230e-002
8.855571e-001	1.831055e-002
8.867568e-001	1.678467e-002
8.879563e-001	1.525879e-002
8.891559e-001	1.068115e-002
8.903555e-001	1.068115e-002
8.915552e-001	1.525879e-002
8.927548e-001	9.155273e-003
8.939543e-001	1.678467e-002
8.951539e-001	1.373291e-002
8.963536e-001	2.136230e-002
8.975532e-001	1.068115e-002
8.987527e-001	1.678467e-002
8.999523e-001	9.155273e-003
9.011520e-001	1.525879e-002
9.023516e-001	9.155273e-003
9.035512e-001	1.220703e-002
9.047507e-001	9.155273e-003
9.059504e-001	2.136230e-002
9.071500e-001	1.068115e-002
9.083495e-001	9.155273e-003
9.095492e-001	1.068115e-002
9.107488e-001	9.155273e-003
9.119484e-001	2.441406e-002
9.131480e-001	1.525879e-002
9.143475e-001	9.155273e-003
9.155472e-001	1.678467e-002
9.167468e-001	1.373291e-002
9.179464e-001	1.678467e-002
9.191461e-001	2.593994e-002
9.203457e-001	2.441406e-002
9.215452e-001	1.678467e-002
9.227448e-001	2.288818e-002
9.239445e-001	1.068115e-002
9.251440e-001	1.831055e-002
9.263436e-001	1.373291e-002
9.275432e-001	1.373291e-002
9.287429e-001	2.136230e-002
9.299425e-001	1.068115e-002
9.311420e-001	1.220703e-002
9.323416e-001	1.068115e-002
9.335413e-001	1.373291e-002
9.347409e-001	1.068115e-002
9.359404e-001	4.577637e-003
9.371400e-001	1.983643e-002
9.383397e-001	4.577637e-003
9.395393e-001	9.155273e-003
9.407389e-001	7.629395e-003
9.419384e-001	1.373291e-002
9.431381e-001	7.629395e-003
9.443377e-001	1.373291e-002
9.455372e-001	2.441406e-002
9.467369e-001	1.373291e-002
9.479365e-001	1.068115e-002
9.491361e-001	1.525879e-002
9.503357e-001	7.629395e-003
9.515352e-001	1.525879e-002
9.527349e-001	7.629395e-003
9.539345e-001	7.629395e-003
9.551341e-001	1.373291e-002
9.563337e-001	1.220703e-002
9.575333e-001	7.629395e-003
9.587329e-001	7.629395e-003
9.599325e-001	9.155273e-003
9.611322e-001	1.678467e-002
9.623318e-001	7.629395e-003
9.635313e-001	1.373291e-002
9.647309e-001	1.678467e-002
9.659306e-001	1.525879e-003
9.671302e-001	1.068115e-002
9.683297e-001	1.068115e-002
9.695293e-001	1.373291e-002
9.707290e-001	1.373291e-002
9.719286e-001	1.220703e-002
9.731282e-001	9.155273e-003
9.743277e-001	9.155273e-003
9.755274e-001	1.068115e-002
9.767269e-001	1.068115e-002
9.779266e-001	6.103516e-003
9.791262e-001	7.629395e-003
9.803258e-001	1.678467e-002
9.815254e-001	7.629395e-003
9.827249e-001	1.068115e-002
9.839246e-001	1.068115e-002
9.851242e-001	1.373291e-002
9.863238e-001	7.629395e-003
9.875233e-001	9.155273e-003
9.887229e-001	1.068115e-002
9.899227e-001	3.051758e-003
9.911222e-001	9.155273e-003
9.923218e-001	1.068115e-002
9.935213e-001	1.068115e-002
9.947211e-001	9.155273e-003
9.959206e-001	6.103516e-003
9.971202e-001	6.103516e-003
9.983199e-001	6.103516e-003
9.995194e-001	1.373291e-002
1.000719e+000	4.577637e-003
1.001919e+000	1.068115e-002
1.003118e+000	4.577637e-003
1.004318e+000	7.629395e-003
1.005517e+000	1.068115e-002
1.006717e+000	7.629395e-003
1.007917e+000	1.220703e-002
1.009116e+000	6.103516e-003
1.010316e+000	4.577637e-003
1.011515e+000	7.629395e-003
1.012715e+000	6.103516e-003
1.013915e+000	1.525879e-003
1.015114e+000	1.525879e-003
1.016314e+000	9.155273e-003
1.017514e+000	6.103516e-003
1.018713e+000	9.155273e-003
1.019913e+000	3.051758e-003
1.021112e+000	4.577637e-003
1.022312e+000	6.103516e-003
1.023511e+000	6.103516e-003
1.024711e+000	9.155273e-003
1.025911e+000	3.051758e-003
1.027110e+000	4.577637e-003
1.028310e+000	9.155273e-003
1.029509e+000	1.373291e-002
1.030709e+000	9.155273e-003
1.031909e+000	1.525879e-003
1.033108e+000	4.577637e-003
1.034308e+000	4.577637e-003
1.035508e+000	7.629395e-003
1.036707e+000	4.577637e-003
1.037907e+000	9.155273e-003
1.039106e+000	6.103516e-003
1.040306e+000	3.051758e-003
1.041506e+000	3.051758e-003
1.042705e+000	1.220703e-002
1.043905e+000	9.155273e-003
1.045104e+000	6.103516e-003
1.046304e+000	6.103516e-003
1.047504e+000	1.220703e-002
1.048703e+000	9.155273e-003
1.049903e+000	9.155273e-003
1.051102e+000	1.068115e-002
1.052302e+000	4.577637e-003
1.053502e+000	7.629395e-003
1.054701e+000	1.525879e-003
1.055901e+000	7.629395e-003
1.057100e+000	1.373291e-002
1.058300e+000	1.068115e-002
1.059500e+000	7.629395e-003
1.060699e+000	6.103516e-003
1.061899e+000	7.629395e-003
1.063098e+000	1.525879e-003
1.064298e+000	7.629395e-003
1.065498e+000	9.155273e-003
1.066697e+000	6.103516e-003
1.067897e+000	4.577637e-003
1.069096e+000	1.068115e-002
1.070296e+000	1.373291e-002
1.071496e+000	9.155273e-003
1.072695e+000	9.155273e-003
1.073895e+000	6.103516e-003
1.075094e+000	4.577637e-003
1.076294e+000	0.000000e+000
1.077494e+000	1.525879e-003
1.078693e+000	4.577637e-003
1.079893e+000	4.577637e-003
1.081092e+000	7.629395e-003
1.082292e+000	1.220703e-002
1.083492e+000	4.577637e-003
1.084691e+000	6.103516e-003
1.085891e+000	6.103516e-003
1.087090e+000	4.577637e-003
1.088290e+000	6.103516e-003
1.089490e+000	6.103516e-003
1.090689e+000	1.373291e-002
1.091889e+000	9.155273e-003
1.093088e+000	1.068115e-002
1.094288e+000	4.577637e-003
1.095488e+000	9.155273e-003
1.096687e+000	9.155273e-003
1.097887e+000	9.155273e-003
1.099086e+000	7.629395e-003
1.100286e+000	4.577637e-003
1.101486e+000	4.577637e-003
1.102685e+000	9.155273e-003
1.103885e+000	1.220703e-002
1.105084e+000	4.577637e-003
1.106284e+000	6.103516e-003
1.107484e+000	6.103516e-003
1.108683e+000	4.577637e-003
1.109883e+000	7.629395e-003
1.111083e+000	4.577637e-003
1.112282e+000	3.051758e-003
1.113482e+000	3.051758e-003
1.114681e+000	6.103516e-003
1.115881e+000	3.051758e-003
1.117081e+000	7.629395e-003
1.118280e+000	3.051758e-003
1.119480e+000	3.051758e-003
1.120679e+000	3.051758e-003
1.121879e+000	6.103516e-003
1.123079e+000	1.525879e-003
1.124278e+000	7.629395e-003
1.125478e+000	6.103516e-003
1.126677e+000	7.629395e-003
1.127877e+000	3.051758e-003
1.129077e+000	4.577637e-003
1.130276e+000	4.577637e-003
1.131476e+000	6.103516e-003
1.132675e+000	1.525879e-003
1.133875e+000	3.051758e-003
1.135075e+000	1.373291e-002
1.136274e+000	4.577637e-003
1.137474e+000	0.000000e+000
1.138673e+000	4.577637e-003
1.139873e+000	9.155273e-003
1.141073e+000	9.155273e-003
1.142272e+000	9.155273e-003
1.143472e+000	4.577637e-003
1.144671e+000	4.577637e-003
1.145871e+000	9.155273e-003
1.147071e+000	1.525879e-003
1.148270e+000	7.629395e-003
1.149470e+000	6.103516e-003
1.150669e+000	3.051758e-003
1.151869e+000	3.051758e-003
1.153069e+000	6.103516e-003
1.154268e+000	6.103516e-003
1.155468e+000	3.051758e-003
1.156667e+000	9.155273e-003
1.157867e+000	6.103516e-003
1.159067e+000	0.000000e+000
1.160266e+000	0.000000e+000
1.161466e+000	4.577637e-003
1.162665e+000	3.051758e-003
1.163865e+000	4.577637e-003
1.165065e+000	1.525879e-003
1.166264e+000	4.577637e-003
1.167464e+000	0.000000e+000
1.168664e+000	3.051758e-003
1.169863e+000	1.525879e-003
1.171063e+000	4.577637e-003
1.172262e+000	0.000000e+000
1.173462e+000	4.577637e-003
1.174662e+000	0.000000e+000
1.175861e+000	3.051758e-003
1.177061e+000	3.051758e-003
1.178260e+000	4.577637e-003
1.179460e+000	6.103516e-003
1.180660e+000	3.051758e-003
1.181859e+000	6.103516e-003
1.183059e+000	3.051758e-003
1.184258e+000	1.525879e-003
1.185458e+000	4.577637e-003
1.186658e+000	3.051758e-003
1.187857e+000	4.577637e-003
1.189057e+000	0.000000e+000
1.190256e+000	7.629395e-003
1.191456e+000	4.577637e-003
1.192656e+000	0.000000e+000
1.193855e+000	0.000000e+000
1.195055e+000	3.051758e-003
1.196254e+000	0.000000e+000
1.197454e+000	3.051758e-003
1.198654e+000	6.103516e-003
1.199853e+000	1.525879e-003
1.201053e+000	0.000000e+000
1.202252e+000	6.103516e-003
1.203452e+000	1.525879e-003
1.204652e+000	1.525879e-003
1.205851e+000	1.525879e-003
1.207051e+000	4.577637e-003
1.208250e+000	3.051758e-003
1.209450e+000	3.051758e-003
1.210650e+000	1.525879e-003
1.211849e+000	1.525879e-003
1.213049e+000	9.155273e-003
1.214248e+000	3.051758e-003
1.215448e+000	7.629395e-003
1.216648e+000	0.000000e+000
1.217847e+000	3.051758e-003
1.219047e+000	1.525879e-003
1.220247e+000	7.629395e-003
1.221446e+000	6.103516e-003
1.222646e+000	1.525879e-003
1.223845e+000	1.525879e-003
1.225045e+000	1.525879e-003
1.226245e+000	7.629395e-003
1.227444e+000	0.000000e+000
1.228644e+000	3.051758e-003
1.229843e+000	1.525879e-003
1.231043e+000	1.525879e-003
1.232243e+000	6.103516e-003
1.233442e+000	0.000000e+000
1.234642e+000	0.000000e+000
1.235841e+000	3.051758e-003
1.237041e+000	3.051758e-003
1.238241e+000	3.051758e-003
1.239440e+000	1.525879e-003
1.240640e+000	4.577637e-003
1.241839e+000	3.051758e-003
1.243039e+000	9.155273e-003
1.244238e+000	3.051758e-003
1.245438e+000	3.051758e-003
1.246638e+000	3.051758e-003
1.247837e+000	3.051758e-003
1.249037e+000	3.051758e-003
1.250236e+000	0.000000e+000
1.251436e+000	4.577637e-003
1.252636e+000	0.000000e+000
1.253835e+000	1.525879e-003
1.255035e+000	1.525879e-003
1.256234e+000	1.525879e-003
1.257434e+000	0.000000e+000
1.258634e+000	1.525879e-003
1.259833e+000	1.525879e-003
1.261033e+000	0.000000e+000
1.262233e+000	4.577637e-003
1.263432e+000	6.103516e-003
1.264632e+000	0.000000e+000
1.265832e+000	1.525879e-003
1.267031e+000	1.525879e-003
1.268231e+000	1.525879e-003
1.269430e+000	3.051758e-003
1.270630e+000	3.051758e-003
1.271829e+000	1.525879e-003
1.273029e+000	6.103516e-003
1.274229e+000	0.000000e+000
1.275428e+000	1.525879e-003
1.276628e+000	3.051758e-003
1.277827e+000	1.525879e-003
1.279027e+000	1.525879e-003
1.280227e+000	1.525879e-003
1.281426e+000	3.051758e-003
1.282626e+000	3.051758e-003
1.283825e+000	0.000000e+000
1.285025e+000	1.525879e-003
1.286225e+000	1.525879e-003
1.287424e+000	1.525879e-003
1.288624e+000	0.000000e+000
1.289823e+000	3.051758e-003
1.291023e+000	4.577637e-003
1.292223e+000	1.525879e-003
1.293422e+000	3.051758e-003
1.294622e+000	3.051758e-003
1.295821e+000	3.051758e-003
1.297021e+000	3.051758e-003
1.298221e+000	1.525879e-003
1.299420e+000	3.051758e-003
1.300620e+000	1.525879e-003
1.301819e+000	1.525879e-003
1.303019e+000	0.000000e+000
1.304219e+000	0.000000e+000
1.305418e+000	3.051758e-003
1.306618e+000	6.103516e-003
1.307818e+000	0.000000e+000
1.309017e+000	0.000000e+000
1.310217e+000	3.051758e-003
1.311416e+000	0.000000e+000
1.312616e+000	1.525879e-003
1.313816e+000	0.000000e+000
1.315015e+000	0.000000e+000
1.316215e+000	1.525879e-003
1.317414e+000	0.000000e+000
1.318614e+000	0.000000e+000
1.319814e+000	1.525879e-003
1.321013e+000	0.000000e+000
1.322213e+000	1.525879e-003
1.323412e+000	3.051758e-003
1.324612e+000	1.525879e-003
1.325812e+000	1.525879e-003
1.327011e+000	3.051758e-003
1.328211e+000	1.525879e-003
1.329410e+000	0.000000e+000
1.330610e+000	4.577637e-003
1.331810e+000	0.000000e+000
1.333009e+000	0.000000e+000
1.334209e+000	1.525879e-003
1.335408e+000	0.000000e+000
1.336608e+000	1.525879e-003
1.337807e+000	1.525879e-003
1.339007e+000	3.051758e-003
1.340207e+000	0.000000e+000
1.341406e+000	0.000000e+000
1.342606e+000	0.000000e+000
1.343805e+000	0.000000e+000
1.345005e+000	1.525879e-003
1.346205e+000	0.000000e+000
1.347404e+000	1.525879e-003
1.348604e+000	1.525879e-003
1.349804e+000	1.525879e-003
1.351003e+000	0.000000e+000
1.352203e+000	0.000000e+000
1.353402e+000	0.000000e+000
1.354602e+000	0.000000e+000
1.355802e+000	1.525879e-003
1.357001e+000	0.000000e+000
1.358201e+000	1.525879e-003
1.359401e+000	1.525879e-003
1.360600e+000	1.525879e-003
1.361800e+000	0.000000e+000
1.362999e+000	1.525879e-003
1.364199e+000	0.000000e+000
1.365398e+000	1.525879e-003
1.366598e+000	0.000000e+000
1.367798e+000	0.000000e+000
1.368997e+000	0.000000e+000
1.370197e+000	0.000000e+000
1.371396e+000	1.525879e-003
1.372596e+000	0.000000e+000
1.373796e+000	1.525879e-003
1.374995e+000	0.000000e+000
1.376195e+000	0.000000e+000
1.377394e+000	0.000000e+000
1.378594e+000	1.525879e-003
1.379794e+000	0.000000e+000
1.380993e+000	3.051758e-003
1.382193e+000	0.000000e+000
1.383392e+000	1.525879e-003
1.384592e+000	0.000000e+000
1.385792e+000	0.000000e+000
1.386991e+000	3.051758e-003
1.388191e+000	0.000000e+000
1.389390e+000	0.000000e+000
1.390590e+000	0.000000e+000
1.391790e+000	0.000000e+000
1.392989e+000	0.000000e+000
1.394189e+000	1.525879e-003
1.395388e+000	1.525879e-003
1.396588e+000	0.000000e+000
1.397788e+000	3.051758e-003
1.398987e+000	0.000000e+000
1.400187e+000	0.000000e+000
1.401387e+000	0.000000e+000
1.402586e+000	0.000000e+000
1.403786e+000	1.525879e-003
1.404985e+000	3.051758e-003
1.406185e+000	0.000000e+000
1.407385e+000	0.000000e+000
1.408584e+000	0.000000e+000
1.409784e+000	0.000000e+000
1.410983e+000	1.525879e-003
1.412183e+000	0.000000e+000
1.413383e+000	0.000000e+000
1.414582e+000	0.000000e+000
1.415782e+000	0.000000e+000
1.416981e+000	0.000000e+000
1.418181e+000	0.000000e+000
1.419381e+000	1.525879e-003
1.420580e+000	0.000000e+000
1.421780e+000	0.000000e+000
1.422979e+000	0.000000e+000
1.424179e+000	0.000000e+000
1.425379e+000	0.000000e+000
1.426578e+000	0.000000e+000
1.427778e+000	0.000000e+000
1.428977e+000	0.000000e+000
1.430177e+000	0.000000e+000
1.431377e+000	0.000000e+000
1.432576e+000	0.000000e+000
1.433776e+000	0.000000e+000
1.434975e+000	0.000000e+000
1.436175e+000	0.000000e+000
1.437375e+000	0.000000e+000
1.438574e+000	0.000000e+000
1.439774e+000	1.525879e-003
1.440973e+000	0.000000e+000
1.442173e+000	1.525879e-003
1.443373e+000	0.000000e+000
1.444572e+000	0.000000e+000
1.445772e+000	0.000000e+000
1.446971e+000	1.525879e-003
1.448171e+000	0.000000e+000
1.449371e+000	0.000000e+000
1.450570e+000	1.525879e-003
1.451770e+000	0.000000e+000
1.452970e+000	1.525879e-003
1.454169e+000	0.000000e+000
1.455369e+000	0.000000e+000
1.456568e+000	0.000000e+000
1.457768e+000	0.000000e+000
1.458968e+000	0.000000e+000
1.460167e+000	0.000000e+000
1.461367e+000	0.000000e+000
1.462566e+000	0.000000e+000
1.463766e+000	0.000000e+000
1.464966e+000	0.000000e+000
1.466165e+000	0.000000e+000
1.467365e+000	0.000000e+000
1.468564e+000	0.000000e+000
1.469764e+000	0.000000e+000
1.470964e+000	0.000000e+000
1.472163e+000	0.000000e+000
1.473363e+000	0.000000e+000
1.474562e+000	0.000000e+000
1.475762e+000	0.000000e+000
1.476962e+000	1.525879e-003
1.478161e+000	0.000000e+000
1.479361e+000	0.000000e+000
1.480560e+000	0.000000e+000
1.481760e+000	0.000000e+000
1.482960e+000	0.000000e+000
1.484159e+000	0.000000e+000
1.485359e+000	1.525879e-003
1.486558e+000	0.000000e+000
1.487758e+000	0.000000e+000
1.488958e+000	1.525879e-003
1.490157e+000	0.000000e+000
1.491357e+000	0.000000e+000
1.492556e+000	0.000000e+000
1.493756e+000	0.000000e+000
1.494956e+000	1.525879e-003
1.496155e+000	0.000000e+000
1.497355e+000	0.000000e+000
1.498555e+000	0.000000e+000
1.499754e+000	0.000000e+000
1.500954e+000	0.000000e+000
1.502153e+000	0.000000e+000
1.503353e+000	0.000000e+000
1.504553e+000	0.000000e+000
1.505752e+000	0.000000e+000
1.506952e+000	0.000000e+000
1.508151e+000	0.000000e+000
1.509351e+000	0.000000e+000
1.510551e+000	0.000000e+000
1.511750e+000	0.000000e+000
1.512950e+000	0.000000e+000
1.514149e+000	0.000000e+000
1.515349e+000	0.000000e+000
1.516549e+000	0.000000e+000
1.517748e+000	0.000000e+000
1.518948e+000	1.525879e-003
1.520147e+000	0.000000e+000
1.521347e+000	0.000000e+000
1.522546e+000	0.000000e+000
1.523746e+000	0.000000e+000
1.524946e+000	0.000000e+000
1.526145e+000	0.000000e+000
1.527345e+000	0.000000e+000
1.528544e+000	0.000000e+000
1.529744e+000	0.000000e+000
1.530944e+000	0.000000e+000
1.532143e+000	0.000000e+000
1.533343e+000	0.000000e+000
1.534542e+000	0.000000e+000
1.535742e+000	0.000000e+000
1.536942e+000	0.000000e+000
1.538141e+000	0.000000e+000
1.539341e+000	0.000000e+000
1.540541e+000	0.000000e+000
1.541740e+000	0.000000e+000
1.542940e+000	0.000000e+000
1.544139e+000	0.000000e+000
1.545339e+000	0.000000e+000
1.546539e+000	1.525879e-003
1.547738e+000	0.000000e+000
1.548938e+000	0.000000e+000
1.550137e+000	0.000000e+000
1.551337e+000	0.000000e+000
1.552537e+000	0.000000e+000
1.553736e+000	0.000000e+000
1.554936e+000	0.000000e+000
1.556135e+000	0.000000e+000
1.557335e+000	0.000000e+000
1.558535e+000	0.000000e+000
1.559734e+000	0.000000e+000
1.560934e+000	0.000000e+000
1.562133e+000	1.525879e-003
1.563333e+000	0.000000e+000
1.564533e+000	0.000000e+000
1.565732e+000	0.000000e+000
1.566932e+000	0.000000e+000
1.568131e+000	0.000000e+000
1.569331e+000	0.000000e+000
1.570531e+000	0.000000e+000
1.571730e+000	0.000000e+000
1.572930e+000	0.000000e+000
1.574129e+000	0.000000e+000
1.575329e+000	0.000000e+000
1.576529e+000	0.000000e+000
1.577728e+000	0.000000e+000
1.578928e+000	0.000000e+000
1.580127e+000	0.000000e+000
1.581327e+000	0.000000e+000
1.582527e+000	0.000000e+000
1.583726e+000	1.525879e-003
1.584926e+000	0.000000e+000
1.586125e+000	0.000000e+000
1.587325e+000	0.000000e+000
1.588525e+000	0.000000e+000
1.589724e+000	0.000000e+000
1.590924e+000	0.000000e+000
1.592124e+000	0.000000e+000
1.593323e+000	0.000000e+000
1.594523e+000	0.000000e+000
1.595722e+000	0.000000e+000
1.596922e+000	0.000000e+000
1.598122e+000	0.000000e+000
1.599321e+000	0.000000e+000
1.600521e+000	0.000000e+000
1.601720e+000	1.525879e-003
1.602920e+000	0.000000e+000
1.604120e+000	0.000000e+000
1.605319e+000	0.000000e+000
1.606519e+000	0.000000e+000
1.607718e+000	0.000000e+000
1.608918e+000	0.000000e+000
1.610118e+000	0.000000e+000
1.611317e+000	1.525879e-003
1.612517e+000	0.000000e+000
1.613716e+000	0.000000e+000
1.614916e+000	3.051758e-003
1.616116e+000	0.000000e+000
1.617315e+000	0.000000e+000
1.618515e+000	0.000000e+000
1.619714e+000	1.525879e-003
1.620914e+000	0.000000e+000
1.622113e+000	0.000000e+000
1.623313e+000	0.000000e+000
1.624513e+000	0.000000e+000
1.625712e+000	0.000000e+000
1.626912e+000	0.000000e+000
1.628111e+000	0.000000e+000
1.629311e+000	0.000000e+000
1.630511e+000	0.000000e+000
1.631710e+000	0.000000e+000
1.632910e+000	0.000000e+000
1.634110e+000	0.000000e+000
1.635309e+000	0.000000e+000
1.636509e+000	0.000000e+000
1.637708e+000	0.000000e+000
1.638908e+000	0.000000e+000
1.640108e+000	0.000000e+000
1.641307e+000	0.000000e+000
1.642507e+000	0.000000e+000
1.643706e+000	0.000000e+000
1.644906e+000	1.525879e-003
1.646106e+000	0.000000e+000
1.647305e+000	0.000000e+000
1.648505e+000	0.000000e+000
1.649704e+000	0.000000e+000
1.650904e+000	0.000000e+000
1.652104e+000	0.000000e+000
1.653303e+000	0.000000e+000
1.654503e+000	0.000000e+000
1.655702e+000	0.000000e+000
1.656902e+000	0.000000e+000
1.658102e+000	0.000000e+000
1.659301e+000	0.000000e+000
1.660501e+000	0.000000e+000
1.661700e+000	0.000000e+000
1.662900e+000	0.000000e+000
1.664100e+000	0.000000e+000
1.665299e+000	0.000000e+000
1.666499e+000	1.525879e-003
1.667698e+000	0.000000e+000
1.668898e+000	0.000000e+000
1.670098e+000	0.000000e+000
1.671297e+000	0.000000e+000
1.672497e+000	0.000000e+000
1.673696e+000	0.000000e+000
1.674896e+000	0.000000e+000
1.676096e+000	0.000000e+000
1.677295e+000	0.000000e+000
1.678495e+000	0.000000e+000
1.679694e+000	0.000000e+000
1.680894e+000	0.000000e+000
1.682094e+000	0.000000e+000
1.683293e+000	0.000000e+000
1.684493e+000	0.000000e+000
1.685693e+000	0.000000e+000
1.686892e+000	0.000000e+000
1.688092e+000	0.000000e+000
1.689291e+000	0.000000e+000
1.690491e+000	0.000000e+000
1.691691e+000	0.000000e+000
1.692890e+000	0.000000e+000
1.694090e+000	0.000000e+000
1.695289e+000	0.000000e+000
1.696489e+000	0.000000e+000
1.697689e+000	0.000000e+000
1.698888e+000	0.000000e+000
1.700088e+000	0.000000e+000
1.701287e+000	0.000000e+000
1.702487e+000	0.000000e+000
1.703687e+000	0.000000e+000
1.704886e+000	0.000000e+000
1.706086e+000	0.000000e+000
1.707285e+000	0.000000e+000
1.708485e+000	0.000000e+000
1.709685e+000	0.000000e+000
1.710884e+000	0.000000e+000
1.712084e+000	0.000000e+000
1.713283e+000	0.000000e+000
1.714483e+000	0.000000e+000
1.715683e+000	0.000000e+000
1.716882e+000	0.000000e+000
1.718082e+000	0.000000e+000
1.719281e+000	0.000000e+000
1.720481e+000	0.000000e+000
1.721681e+000	0.000000e+000
1.722880e+000	0.000000e+000
1.724080e+000	0.000000e+000
1.725279e+000	0.000000e+000
1.726479e+000	0.000000e+000
1.727679e+000	0.000000e+000
1.728878e+000	0.000000e+000
1.730078e+000	0.000000e+000
1.731278e+000	0.000000e+000
1.732477e+000	0.000000e+000
1.733677e+000	0.000000e+000
1.734876e+000	0.000000e+000
1.736076e+000	0.000000e+000
1.737276e+000	0.000000e+000
1.738475e+000	0.000000e+000
1.739675e+000	0.000000e+000
1.740874e+000	0.000000e+000
[truncated: 50 more rows]
