# Supplementary material for: Open-source micro-tensile testers via additive manufacturing for the mechanical characterization of thin films and papers
Source: PLoS One. 2018 May 29;13(5):e0197999. doi: 10.1371/journal.pone.0197999 (PMC5973562; doi:10.1371/journal.pone.0197999)
Supplement: S1 Data — (ZIP) [file pone.0197999.s002.zip › SI2_Data/Demonstration Problem 1/Exp1 Results/Area2 Height/Area2_2-0turns.txt]

-1.816002e+000	0.000000e+000
-6.769795e-001	1.525879e-003
-6.758666e-001	0.000000e+000
-6.747537e-001	1.525879e-003
-6.736408e-001	0.000000e+000
-6.725280e-001	0.000000e+000
-6.714151e-001	0.000000e+000
-6.703023e-001	0.000000e+000
-6.691894e-001	1.525879e-003
-6.680765e-001	1.525879e-003
-6.669637e-001	0.000000e+000
-6.658508e-001	0.000000e+000
-6.647379e-001	1.525879e-003
-6.636250e-001	3.051758e-003
-6.625122e-001	0.000000e+000
-6.613993e-001	0.000000e+000
-6.602864e-001	0.000000e+000
-6.591735e-001	0.000000e+000
-6.580607e-001	3.051758e-003
-6.569478e-001	0.000000e+000
-6.558349e-001	0.000000e+000
-6.547220e-001	0.000000e+000
-6.536092e-001	0.000000e+000
-6.524963e-001	0.000000e+000
-6.513835e-001	1.525879e-003
-6.502706e-001	0.000000e+000
-6.491577e-001	0.000000e+000
-6.480449e-001	1.525879e-003
-6.469320e-001	0.000000e+000
-6.458191e-001	0.000000e+000
-6.447062e-001	1.525879e-003
-6.435934e-001	1.525879e-003
-6.424805e-001	0.000000e+000
-6.413676e-001	0.000000e+000
-6.402547e-001	1.525879e-003
-6.391419e-001	3.051758e-003
-6.380290e-001	1.525879e-003
-6.369161e-001	0.000000e+000
-6.358032e-001	0.000000e+000
-6.346904e-001	0.000000e+000
-6.335775e-001	1.525879e-003
-6.324647e-001	0.000000e+000
-6.313518e-001	1.525879e-003
-6.302389e-001	6.103516e-003
-6.291261e-001	4.577637e-003
-6.280132e-001	4.577637e-003
-6.269003e-001	3.051758e-003
-6.257874e-001	3.051758e-003
-6.246746e-001	3.051758e-003
-6.235617e-001	3.051758e-003
-6.224489e-001	4.577637e-003
-6.213360e-001	0.000000e+000
-6.202231e-001	1.525879e-003
-6.191102e-001	3.051758e-003
-6.179974e-001	0.000000e+000
-6.168844e-001	0.000000e+000
-6.157716e-001	1.525879e-003
-6.146587e-001	1.525879e-003
-6.135459e-001	1.525879e-003
-6.124330e-001	1.525879e-003
-6.113201e-001	4.577637e-003
-6.102073e-001	3.051758e-003
-6.090944e-001	6.103516e-003
-6.079815e-001	1.525879e-003
-6.068686e-001	1.525879e-003
-6.057558e-001	4.577637e-003
-6.046429e-001	4.577637e-003
-6.035301e-001	6.103516e-003
-6.024172e-001	6.103516e-003
-6.013044e-001	9.155273e-003
-6.001915e-001	3.051758e-003
-5.990786e-001	6.103516e-003
-5.979657e-001	7.629395e-003
-5.968528e-001	3.051758e-003
-5.957400e-001	1.525879e-003
-5.946271e-001	9.155273e-003
-5.935142e-001	9.155273e-003
-5.924014e-001	4.577637e-003
-5.912885e-001	7.629395e-003
-5.901756e-001	7.629395e-003
-5.890627e-001	4.577637e-003
-5.879498e-001	7.629395e-003
-5.868370e-001	1.068115e-002
-5.857241e-001	6.103516e-003
-5.846113e-001	6.103516e-003
-5.834984e-001	4.577637e-003
-5.823856e-001	1.220703e-002
-5.812727e-001	7.629395e-003
-5.801598e-001	6.103516e-003
-5.790469e-001	1.068115e-002
-5.779340e-001	1.373291e-002
-5.768212e-001	1.373291e-002
-5.757083e-001	1.068115e-002
-5.745954e-001	6.103516e-003
-5.734826e-001	9.155273e-003
-5.723697e-001	1.068115e-002
-5.712569e-001	1.068115e-002
-5.701439e-001	1.525879e-002
-5.690311e-001	1.220703e-002
-5.679182e-001	1.068115e-002
-5.668053e-001	6.103516e-003
-5.656925e-001	4.577637e-003
-5.645796e-001	7.629395e-003
-5.634668e-001	7.629395e-003
-5.623539e-001	7.629395e-003
-5.612410e-001	1.373291e-002
-5.601281e-001	1.220703e-002
-5.590153e-001	9.155273e-003
-5.579024e-001	1.373291e-002
-5.567895e-001	1.373291e-002
-5.556766e-001	9.155273e-003
-5.545638e-001	1.831055e-002
-5.534509e-001	9.155273e-003
-5.523381e-001	1.525879e-002
-5.512252e-001	9.155273e-003
-5.501123e-001	1.373291e-002
-5.489994e-001	1.983643e-002
-5.478866e-001	1.831055e-002
-5.467737e-001	1.220703e-002
-5.456608e-001	1.220703e-002
-5.445480e-001	7.629395e-003
-5.434351e-001	6.103516e-003
-5.423222e-001	4.577637e-003
-5.412093e-001	1.220703e-002
-5.400965e-001	2.136230e-002
-5.389836e-001	1.220703e-002
-5.378707e-001	1.220703e-002
-5.367579e-001	1.983643e-002
-5.356450e-001	1.525879e-002
-5.345321e-001	1.983643e-002
-5.334193e-001	6.103516e-003
-5.323064e-001	1.373291e-002
-5.311935e-001	1.678467e-002
-5.300807e-001	2.136230e-002
-5.289678e-001	1.220703e-002
-5.278549e-001	4.577637e-003
-5.267420e-001	1.831055e-002
-5.256292e-001	1.983643e-002
-5.245163e-001	1.831055e-002
-5.234034e-001	1.373291e-002
-5.222906e-001	9.155273e-003
-5.211777e-001	2.288818e-002
-5.200649e-001	2.136230e-002
-5.189519e-001	2.746582e-002
-5.178391e-001	2.593994e-002
-5.167262e-001	1.068115e-002
-5.156134e-001	1.983643e-002
-5.145005e-001	2.288818e-002
-5.133876e-001	1.373291e-002
-5.122747e-001	1.525879e-002
-5.111619e-001	3.051758e-002
-5.100490e-001	2.441406e-002
-5.089361e-001	3.051758e-002
-5.078232e-001	2.593994e-002
-5.067104e-001	1.983643e-002
-5.055975e-001	2.899170e-002
-5.044847e-001	2.593994e-002
-5.033718e-001	3.662109e-002
-5.022589e-001	3.204346e-002
-5.011461e-001	2.593994e-002
-5.000331e-001	2.441406e-002
-4.989203e-001	1.678467e-002
-4.978074e-001	3.204346e-002
-4.966946e-001	2.746582e-002
-4.955817e-001	2.441406e-002
-4.944688e-001	2.899170e-002
-4.933559e-001	3.509521e-002
-4.922431e-001	2.593994e-002
-4.911302e-001	2.593994e-002
-4.900173e-001	2.136230e-002
-4.889044e-001	2.593994e-002
-4.877916e-001	3.356934e-002
-4.866787e-001	4.119873e-002
-4.855659e-001	3.814697e-002
-4.844530e-001	5.493164e-002
-4.833401e-001	3.967285e-002
-4.822273e-001	3.204346e-002
-4.811144e-001	3.509521e-002
-4.800015e-001	3.662109e-002
-4.788886e-001	5.340576e-002
-4.777758e-001	5.187988e-002
-4.766629e-001	3.509521e-002
-4.755501e-001	4.425049e-002
-4.744371e-001	5.035400e-002
-4.733243e-001	3.356934e-002
-4.722114e-001	4.882813e-002
-4.710986e-001	4.119873e-002
-4.699857e-001	4.119873e-002
-4.688728e-001	5.493164e-002
-4.677599e-001	4.425049e-002
-4.666471e-001	3.814697e-002
-4.655342e-001	3.509521e-002
-4.644213e-001	5.645752e-002
-4.633085e-001	3.509521e-002
-4.621956e-001	5.645752e-002
-4.610827e-001	4.882813e-002
-4.599699e-001	2.593994e-002
-4.588570e-001	4.119873e-002
-4.577441e-001	4.119873e-002
-4.566313e-001	5.187988e-002
-4.555183e-001	3.204346e-002
-4.544055e-001	3.509521e-002
-4.532926e-001	5.340576e-002
-4.521798e-001	6.256104e-002
-4.510669e-001	7.476807e-002
-4.499541e-001	4.577637e-002
-4.488411e-001	5.493164e-002
-4.477283e-001	5.493164e-002
-4.466154e-001	5.187988e-002
-4.455025e-001	4.119873e-002
-4.443897e-001	5.187988e-002
-4.432768e-001	4.425049e-002
-4.421639e-001	4.882813e-002
-4.410511e-001	5.645752e-002
-4.399382e-001	3.967285e-002
-4.388253e-001	7.019043e-002
-4.377125e-001	6.713867e-002
-4.365996e-001	4.272461e-002
-4.354867e-001	5.035400e-002
-4.343739e-001	6.713867e-002
-4.332610e-001	5.798340e-002
-4.321481e-001	5.645752e-002
-4.310353e-001	6.256104e-002
-4.299224e-001	6.866455e-002
-4.288095e-001	7.476807e-002
-4.276966e-001	2.746582e-002
-4.265838e-001	5.187988e-002
-4.254709e-001	5.187988e-002
-4.243581e-001	7.629395e-002
-4.232451e-001	6.561279e-002
-4.221323e-001	5.187988e-002
-4.210194e-001	6.713867e-002
-4.199065e-001	6.103516e-002
-4.187937e-001	5.035400e-002
-4.176808e-001	8.544922e-002
-4.165679e-001	7.781982e-002
-4.154551e-001	5.493164e-002
-4.143422e-001	7.171631e-002
-4.132293e-001	7.629395e-002
-4.121165e-001	6.103516e-002
-4.110036e-001	6.256104e-002
-4.098907e-001	6.866455e-002
-4.087778e-001	7.476807e-002
-4.076650e-001	8.239746e-002
-4.065521e-001	5.645752e-002
-4.054393e-001	6.256104e-002
-4.043264e-001	5.493164e-002
-4.032135e-001	7.019043e-002
-4.021006e-001	7.171631e-002
-4.009878e-001	7.476807e-002
-3.998749e-001	6.866455e-002
-3.987620e-001	6.408691e-002
-3.976491e-001	6.713867e-002
-3.965363e-001	6.256104e-002
-3.954234e-001	6.561279e-002
-3.943105e-001	6.256104e-002
-3.931977e-001	7.934570e-002
-3.920848e-001	9.307861e-002
-3.909719e-001	8.392334e-002
-3.898591e-001	6.713867e-002
-3.887462e-001	6.713867e-002
-3.876333e-001	8.239746e-002
-3.865205e-001	7.476807e-002
-3.854076e-001	9.765625e-002
-3.842947e-001	9.307861e-002
-3.831818e-001	6.713867e-002
-3.820690e-001	6.103516e-002
-3.809561e-001	7.171631e-002
-3.798432e-001	1.007080e-001
-3.787304e-001	8.392334e-002
-3.776175e-001	7.934570e-002
-3.765046e-001	1.007080e-001
-3.753917e-001	9.307861e-002
-3.742789e-001	8.544922e-002
-3.731660e-001	7.324219e-002
-3.720531e-001	1.098633e-001
-3.709403e-001	9.002686e-002
-3.698274e-001	9.307861e-002
-3.687145e-001	7.324219e-002
-3.676017e-001	1.083374e-001
-3.664888e-001	5.798340e-002
-3.653759e-001	8.850098e-002
-3.642631e-001	8.239746e-002
-3.631502e-001	9.765625e-002
-3.620373e-001	1.022339e-001
-3.609244e-001	8.544922e-002
-3.598116e-001	1.037598e-001
-3.586987e-001	8.697510e-002
-3.575858e-001	9.918213e-002
-3.564730e-001	1.083374e-001
-3.553601e-001	7.171631e-002
-3.542472e-001	1.235962e-001
-3.531344e-001	1.113892e-001
-3.520215e-001	9.460449e-002
-3.509086e-001	1.037598e-001
-3.497957e-001	1.312256e-001
-3.486829e-001	1.007080e-001
-3.475700e-001	8.544922e-002
-3.464571e-001	1.220703e-001
-3.453443e-001	1.129150e-001
-3.442314e-001	1.144409e-001
-3.431185e-001	9.307861e-002
-3.420057e-001	1.052856e-001
-3.408928e-001	7.934570e-002
-3.397799e-001	1.312256e-001
-3.386671e-001	9.613037e-002
-3.375542e-001	1.113892e-001
-3.364413e-001	1.190186e-001
-3.353285e-001	1.419067e-001
-3.342156e-001	1.220703e-001
-3.331027e-001	1.098633e-001
-3.319898e-001	1.129150e-001
-3.308770e-001	9.002686e-002
-3.297641e-001	1.174927e-001
-3.286512e-001	1.419067e-001
-3.275384e-001	9.460449e-002
-3.264255e-001	1.174927e-001
-3.253126e-001	8.850098e-002
-3.241997e-001	9.918213e-002
-3.230869e-001	1.068115e-001
-3.219740e-001	1.174927e-001
-3.208611e-001	1.327515e-001
-3.197483e-001	1.449585e-001
-3.186354e-001	9.460449e-002
-3.175225e-001	1.022339e-001
-3.164097e-001	1.190186e-001
-3.152968e-001	1.571655e-001
-3.141839e-001	1.129150e-001
-3.130710e-001	1.281738e-001
-3.119582e-001	1.266479e-001
-3.108453e-001	1.205444e-001
-3.097324e-001	1.373291e-001
-3.086196e-001	1.235962e-001
-3.075067e-001	1.281738e-001
-3.063938e-001	1.449585e-001
-3.052810e-001	1.312256e-001
-3.041681e-001	1.281738e-001
-3.030552e-001	1.235962e-001
-3.019424e-001	1.281738e-001
-3.008295e-001	1.434326e-001
-2.997166e-001	1.235962e-001
-2.986037e-001	1.342773e-001
-2.974909e-001	1.449585e-001
-2.963780e-001	1.251221e-001
-2.952651e-001	1.281738e-001
-2.941523e-001	1.617432e-001
-2.930394e-001	1.770020e-001
-2.919265e-001	1.434326e-001
-2.908136e-001	1.174927e-001
-2.897008e-001	1.342773e-001
-2.885879e-001	1.159668e-001
-2.874750e-001	1.205444e-001
-2.863622e-001	1.602173e-001
-2.852493e-001	1.739502e-001
-2.841364e-001	1.586914e-001
-2.830236e-001	1.403809e-001
-2.819107e-001	1.495361e-001
-2.807978e-001	1.724243e-001
-2.796850e-001	1.312256e-001
-2.785721e-001	1.556396e-001
-2.774592e-001	1.510620e-001
-2.763463e-001	1.510620e-001
-2.752335e-001	1.556396e-001
-2.741206e-001	1.647949e-001
-2.730077e-001	1.663208e-001
-2.718949e-001	1.586914e-001
-2.707820e-001	1.388550e-001
-2.696691e-001	1.953125e-001
-2.685563e-001	2.136230e-001
-2.674434e-001	1.998901e-001
-2.663305e-001	1.892090e-001
-2.652177e-001	1.525879e-001
-2.641048e-001	1.327515e-001
-2.629919e-001	1.571655e-001
-2.618791e-001	1.693726e-001
-2.607661e-001	1.800537e-001
-2.596533e-001	1.770020e-001
-2.585404e-001	1.846313e-001
-2.574275e-001	1.647949e-001
-2.563147e-001	1.678467e-001
-2.552018e-001	1.647949e-001
-2.540889e-001	1.785278e-001
-2.529761e-001	1.846313e-001
-2.518632e-001	1.663208e-001
-2.507503e-001	1.922607e-001
-2.496375e-001	1.632690e-001
-2.485246e-001	1.708984e-001
-2.474117e-001	1.602173e-001
-2.462989e-001	2.136230e-001
-2.451860e-001	2.120972e-001
-2.440731e-001	2.166748e-001
-2.429603e-001	1.754761e-001
-2.418474e-001	1.632690e-001
-2.407345e-001	2.182007e-001
-2.396217e-001	1.602173e-001
-2.385088e-001	1.800537e-001
-2.373959e-001	1.693726e-001
-2.362830e-001	1.815796e-001
-2.351701e-001	1.556396e-001
-2.340573e-001	1.464844e-001
-2.329444e-001	1.724243e-001
-2.318315e-001	1.953125e-001
-2.307187e-001	1.754761e-001
-2.296058e-001	1.739502e-001
-2.284929e-001	1.647949e-001
-2.273801e-001	1.739502e-001
-2.262672e-001	1.754761e-001
-2.251543e-001	1.464844e-001
-2.240415e-001	1.800537e-001
-2.229286e-001	1.785278e-001
-2.218157e-001	1.831055e-001
-2.207029e-001	1.739502e-001
-2.195900e-001	1.800537e-001
-2.184771e-001	1.586914e-001
-2.173643e-001	2.044678e-001
-2.162514e-001	1.892090e-001
-2.151385e-001	1.739502e-001
-2.140256e-001	1.785278e-001
-2.129128e-001	1.770020e-001
-2.117999e-001	1.724243e-001
-2.106870e-001	1.876831e-001
-2.095741e-001	1.770020e-001
-2.084613e-001	1.663208e-001
-2.073484e-001	1.556396e-001
-2.062355e-001	1.770020e-001
-2.051227e-001	2.044678e-001
-2.040098e-001	1.678467e-001
-2.028969e-001	1.693726e-001
-2.017841e-001	1.907349e-001
-2.006712e-001	1.693726e-001
-1.995583e-001	1.785278e-001
-1.984455e-001	2.105713e-001
-1.973326e-001	1.876831e-001
-1.962197e-001	1.968384e-001
-1.951069e-001	2.029419e-001
-1.939940e-001	1.770020e-001
-1.928811e-001	1.998901e-001
-1.917683e-001	2.166748e-001
-1.906554e-001	1.785278e-001
-1.895425e-001	1.739502e-001
-1.884296e-001	1.907349e-001
-1.873167e-001	2.059937e-001
-1.862039e-001	1.647949e-001
-1.850910e-001	1.800537e-001
-1.839781e-001	1.632690e-001
-1.828653e-001	1.647949e-001
-1.817524e-001	2.059937e-001
-1.806395e-001	1.708984e-001
-1.795267e-001	2.044678e-001
-1.784138e-001	1.739502e-001
-1.773009e-001	1.937866e-001
-1.761881e-001	1.754761e-001
-1.750752e-001	2.136230e-001
-1.739623e-001	2.075195e-001
-1.728495e-001	2.243042e-001
-1.717366e-001	1.998901e-001
-1.706237e-001	1.770020e-001
-1.695109e-001	1.983643e-001
-1.683980e-001	2.105713e-001
-1.672851e-001	1.754761e-001
-1.661722e-001	1.892090e-001
-1.650593e-001	2.029419e-001
-1.639465e-001	2.151489e-001
-1.628336e-001	1.922607e-001
-1.617207e-001	1.754761e-001
-1.606079e-001	1.647949e-001
-1.594950e-001	1.678467e-001
-1.583822e-001	1.800537e-001
-1.572693e-001	1.770020e-001
-1.561564e-001	1.937866e-001
-1.550435e-001	1.922607e-001
-1.539307e-001	1.678467e-001
-1.528178e-001	1.602173e-001
-1.517049e-001	1.907349e-001
-1.505921e-001	1.571655e-001
-1.494792e-001	1.663208e-001
-1.483663e-001	1.937866e-001
-1.472535e-001	1.968384e-001
-1.461406e-001	1.815796e-001
-1.450277e-001	1.968384e-001
-1.439149e-001	1.861572e-001
-1.428020e-001	1.663208e-001
-1.416891e-001	2.136230e-001
-1.405762e-001	1.586914e-001
-1.394634e-001	1.785278e-001
-1.383505e-001	1.724243e-001
-1.372376e-001	1.693726e-001
-1.361247e-001	2.059937e-001
-1.350119e-001	1.785278e-001
-1.338990e-001	2.182007e-001
-1.327861e-001	1.632690e-001
-1.316733e-001	1.892090e-001
-1.305604e-001	1.922607e-001
-1.294475e-001	1.800537e-001
-1.283347e-001	2.105713e-001
-1.272218e-001	1.831055e-001
-1.261089e-001	1.510620e-001
-1.249961e-001	1.693726e-001
-1.238832e-001	2.105713e-001
-1.227703e-001	1.678467e-001
-1.216575e-001	1.708984e-001
-1.205446e-001	1.480103e-001
-1.194317e-001	1.678467e-001
-1.183188e-001	1.968384e-001
-1.172059e-001	1.968384e-001
-1.160931e-001	2.304077e-001
-1.149802e-001	1.419067e-001
-1.138673e-001	1.571655e-001
-1.127545e-001	2.105713e-001
-1.116416e-001	1.708984e-001
-1.105287e-001	2.075195e-001
-1.094159e-001	1.632690e-001
-1.083030e-001	1.617432e-001
-1.071901e-001	1.861572e-001
-1.060773e-001	1.190186e-001
-1.049644e-001	1.647949e-001
-1.038515e-001	1.647949e-001
-1.027387e-001	1.800537e-001
-1.016258e-001	1.754761e-001
-1.005129e-001	1.922607e-001
-9.940007e-002	1.541138e-001
-9.828720e-002	1.892090e-001
-9.717434e-002	1.541138e-001
-9.606147e-002	1.724243e-001
-9.494855e-002	1.708984e-001
-9.383568e-002	1.556396e-001
-9.272281e-002	1.480103e-001
-9.160995e-002	1.434326e-001
-9.049708e-002	1.876831e-001
-8.938422e-002	1.388550e-001
-8.827135e-002	1.495361e-001
-8.715848e-002	1.464844e-001
-8.604561e-002	1.678467e-001
-8.493274e-002	1.358032e-001
-8.381988e-002	1.373291e-001
-8.270701e-002	1.571655e-001
-8.159414e-002	1.571655e-001
-8.048127e-002	1.647949e-001
-7.936841e-002	1.693726e-001
-7.825554e-002	1.495361e-001
-7.714267e-002	1.785278e-001
-7.602981e-002	1.693726e-001
-7.491693e-002	1.647949e-001
-7.380407e-002	1.388550e-001
-7.269120e-002	1.617432e-001
-7.157828e-002	1.770020e-001
-7.046542e-002	1.815796e-001
-6.935255e-002	1.525879e-001
-6.823969e-002	1.434326e-001
-6.712681e-002	1.617432e-001
-6.601395e-002	1.586914e-001
-6.490108e-002	1.571655e-001
-6.378821e-002	1.159668e-001
-6.267535e-002	1.358032e-001
-6.156248e-002	1.571655e-001
-6.044961e-002	1.296997e-001
-5.933674e-002	1.663208e-001
-5.822388e-002	1.464844e-001
-5.711101e-002	1.739502e-001
-5.599814e-002	1.449585e-001
-5.488527e-002	1.388550e-001
-5.377241e-002	1.434326e-001
-5.265954e-002	1.861572e-001
-5.154667e-002	1.266479e-001
-5.043380e-002	1.434326e-001
-4.932093e-002	1.632690e-001
-4.820807e-002	1.266479e-001
-4.709515e-002	1.754761e-001
-4.598229e-002	1.449585e-001
-4.486942e-002	1.434326e-001
-4.375655e-002	1.586914e-001
-4.264368e-002	1.327515e-001
-4.153081e-002	1.358032e-001
-4.041795e-002	1.403809e-001
-3.930508e-002	1.541138e-001
-3.819221e-002	1.602173e-001
-3.707935e-002	1.342773e-001
-3.596648e-002	1.449585e-001
-3.485361e-002	1.525879e-001
-3.374074e-002	1.602173e-001
-3.262787e-002	1.571655e-001
-3.151501e-002	1.327515e-001
-3.040214e-002	1.342773e-001
-2.928927e-002	1.495361e-001
-2.817641e-002	1.586914e-001
-2.706354e-002	1.373291e-001
-2.595067e-002	1.144409e-001
-2.483780e-002	1.571655e-001
-2.372489e-002	1.251221e-001
-2.261202e-002	1.205444e-001
-2.149915e-002	1.174927e-001
-2.038628e-002	1.266479e-001
-1.927342e-002	1.525879e-001
-1.816055e-002	1.327515e-001
-1.704768e-002	1.403809e-001
-1.593481e-002	1.464844e-001
-1.482195e-002	1.129150e-001
-1.370908e-002	1.388550e-001
-1.259621e-002	1.327515e-001
-1.148334e-002	1.235962e-001
-1.037048e-002	1.205444e-001
-9.257609e-003	1.296997e-001
-8.144742e-003	1.647949e-001
-7.031874e-003	1.312256e-001
-5.919007e-003	1.358032e-001
-4.806139e-003	1.358032e-001
-3.693271e-003	1.113892e-001
-2.580404e-003	1.632690e-001
-1.467537e-003	1.220703e-001
-3.546690e-004	1.281738e-001
7.582463e-004	1.113892e-001
1.871114e-003	1.251221e-001
2.983981e-003	1.113892e-001
4.096849e-003	1.068115e-001
5.209716e-003	1.296997e-001
6.322584e-003	1.174927e-001
7.435451e-003	1.144409e-001
8.548318e-003	1.342773e-001
9.661187e-003	1.358032e-001
1.077405e-002	1.083374e-001
1.188692e-002	1.144409e-001
1.299979e-002	1.541138e-001
1.411266e-002	1.159668e-001
1.522552e-002	1.281738e-001
1.633839e-002	1.373291e-001
1.745126e-002	1.480103e-001
1.856413e-002	1.174927e-001
1.967699e-002	1.327515e-001
2.078986e-002	1.327515e-001
2.190273e-002	1.434326e-001
2.301560e-002	9.460449e-002
2.412851e-002	9.155273e-002
2.524138e-002	1.083374e-001
2.635425e-002	1.251221e-001
2.746711e-002	1.174927e-001
2.857998e-002	1.113892e-001
2.969285e-002	1.144409e-001
3.080572e-002	1.113892e-001
3.191859e-002	1.129150e-001
3.303145e-002	1.235962e-001
3.414432e-002	1.037598e-001
3.525719e-002	1.205444e-001
3.637005e-002	9.002686e-002
3.748292e-002	1.022339e-001
3.859579e-002	1.190186e-001
3.970866e-002	1.174927e-001
4.082153e-002	1.037598e-001
4.193439e-002	9.307861e-002
4.304726e-002	1.358032e-001
4.416013e-002	9.155273e-002
4.527299e-002	1.220703e-001
4.638586e-002	1.159668e-001
4.749878e-002	9.613037e-002
4.861165e-002	7.781982e-002
4.972451e-002	9.918213e-002
5.083738e-002	1.052856e-001
5.195025e-002	1.007080e-001
5.306311e-002	1.403809e-001
5.417598e-002	9.765625e-002
5.528885e-002	1.190186e-001
5.640172e-002	9.155273e-002
5.751459e-002	9.002686e-002
5.862745e-002	1.251221e-001
5.974032e-002	9.765625e-002
6.085319e-002	9.613037e-002
6.196606e-002	1.037598e-001
6.307892e-002	9.613037e-002
6.419179e-002	8.239746e-002
6.530466e-002	9.002686e-002
6.641753e-002	1.190186e-001
6.753039e-002	8.697510e-002
6.864326e-002	9.765625e-002
6.975613e-002	9.918213e-002
7.086904e-002	8.850098e-002
7.198191e-002	9.460449e-002
7.309478e-002	9.002686e-002
7.420765e-002	7.934570e-002
7.532051e-002	1.129150e-001
7.643338e-002	9.307861e-002
7.754625e-002	9.307861e-002
7.865911e-002	1.037598e-001
7.977199e-002	9.460449e-002
8.088485e-002	8.392334e-002
8.199772e-002	1.037598e-001
8.311059e-002	9.765625e-002
8.422345e-002	1.098633e-001
8.533632e-002	9.918213e-002
8.644919e-002	8.392334e-002
8.756206e-002	9.460449e-002
8.867492e-002	1.281738e-001
8.978779e-002	9.460449e-002
9.090066e-002	1.083374e-001
9.201353e-002	1.083374e-001
9.312640e-002	9.918213e-002
9.423926e-002	9.460449e-002
9.535218e-002	8.850098e-002
9.646504e-002	8.544922e-002
9.757791e-002	9.307861e-002
9.869078e-002	1.052856e-001
9.980365e-002	9.002686e-002
1.009165e-001	9.460449e-002
1.020294e-001	1.037598e-001
1.031422e-001	9.613037e-002
1.042551e-001	9.460449e-002
1.053680e-001	1.113892e-001
1.064809e-001	1.113892e-001
1.075937e-001	9.765625e-002
1.087066e-001	7.324219e-002
1.098195e-001	1.083374e-001
1.109323e-001	8.239746e-002
1.120452e-001	1.235962e-001
1.131581e-001	1.022339e-001
1.142709e-001	9.307861e-002
1.153838e-001	9.460449e-002
1.164967e-001	7.781982e-002
1.176095e-001	1.007080e-001
1.187224e-001	8.850098e-002
1.198353e-001	7.019043e-002
1.209482e-001	8.850098e-002
1.220610e-001	7.629395e-002
1.231739e-001	9.460449e-002
1.242868e-001	1.190186e-001
1.253996e-001	7.934570e-002
1.265125e-001	7.934570e-002
1.276253e-001	8.850098e-002
1.287383e-001	8.239746e-002
1.298511e-001	9.460449e-002
1.309640e-001	8.392334e-002
1.320769e-001	9.918213e-002
1.331897e-001	6.866455e-002
1.343026e-001	7.476807e-002
1.354155e-001	7.019043e-002
1.365284e-001	1.174927e-001
1.376412e-001	8.239746e-002
1.387541e-001	7.781982e-002
1.398669e-001	1.007080e-001
1.409798e-001	7.629395e-002
1.420927e-001	1.022339e-001
1.432056e-001	8.850098e-002
1.443184e-001	1.037598e-001
1.454313e-001	8.544922e-002
1.465441e-001	9.918213e-002
1.476570e-001	7.171631e-002
1.487699e-001	7.476807e-002
1.498828e-001	7.781982e-002
1.509956e-001	9.155273e-002
1.521085e-001	1.007080e-001
1.532213e-001	7.629395e-002
1.543342e-001	9.613037e-002
1.554472e-001	7.629395e-002
1.565600e-001	7.476807e-002
1.576729e-001	1.007080e-001
1.587857e-001	6.713867e-002
1.598986e-001	8.392334e-002
1.610115e-001	7.324219e-002
1.621244e-001	8.087158e-002
1.632372e-001	7.476807e-002
1.643501e-001	8.544922e-002
1.654629e-001	6.561279e-002
1.665758e-001	9.460449e-002
1.676887e-001	7.934570e-002
1.688016e-001	9.918213e-002
1.699144e-001	1.022339e-001
1.710273e-001	1.037598e-001
1.721401e-001	1.037598e-001
1.732530e-001	5.950928e-002
1.743659e-001	7.171631e-002
1.754788e-001	8.239746e-002
1.765916e-001	8.544922e-002
1.777045e-001	7.476807e-002
1.788174e-001	8.392334e-002
1.799303e-001	8.087158e-002
1.810432e-001	6.408691e-002
1.821560e-001	7.781982e-002
1.832689e-001	8.697510e-002
1.843817e-001	9.155273e-002
1.854946e-001	6.866455e-002
1.866075e-001	6.866455e-002
1.877204e-001	8.239746e-002
1.888332e-001	8.392334e-002
1.899461e-001	6.561279e-002
1.910589e-001	9.460449e-002
1.921718e-001	9.002686e-002
1.932847e-001	6.713867e-002
1.943976e-001	7.934570e-002
1.955104e-001	7.934570e-002
1.966233e-001	7.324219e-002
1.977361e-001	7.019043e-002
1.988491e-001	6.713867e-002
1.999619e-001	7.629395e-002
2.010748e-001	5.645752e-002
2.021877e-001	9.155273e-002
2.033005e-001	7.171631e-002
2.044134e-001	7.171631e-002
2.055262e-001	6.713867e-002
2.066392e-001	6.561279e-002
2.077520e-001	6.103516e-002
2.088649e-001	5.798340e-002
2.099777e-001	8.850098e-002
2.110906e-001	7.476807e-002
2.122035e-001	7.934570e-002
2.133164e-001	7.171631e-002
2.144292e-001	6.713867e-002
2.155421e-001	6.561279e-002
2.166549e-001	6.713867e-002
2.177678e-001	6.713867e-002
2.188807e-001	7.171631e-002
2.199936e-001	7.019043e-002
2.211064e-001	6.713867e-002
2.222193e-001	6.561279e-002
2.233321e-001	6.561279e-002
2.244450e-001	6.256104e-002
2.255580e-001	7.171631e-002
2.266708e-001	8.544922e-002
2.277837e-001	5.645752e-002
2.288965e-001	6.866455e-002
2.300094e-001	5.187988e-002
2.311223e-001	8.239746e-002
2.322352e-001	6.256104e-002
2.333480e-001	7.171631e-002
2.344609e-001	8.392334e-002
2.355737e-001	6.866455e-002
2.366866e-001	7.171631e-002
2.377995e-001	6.713867e-002
2.389124e-001	6.713867e-002
2.400252e-001	6.561279e-002
2.411381e-001	6.103516e-002
2.422509e-001	5.493164e-002
2.433638e-001	7.934570e-002
2.444767e-001	7.019043e-002
2.455896e-001	6.561279e-002
2.467024e-001	6.256104e-002
2.478153e-001	6.256104e-002
2.489282e-001	8.239746e-002
2.500410e-001	6.866455e-002
2.511540e-001	5.950928e-002
2.522668e-001	8.697510e-002
2.533797e-001	7.476807e-002
2.544925e-001	4.577637e-002
2.556054e-001	5.798340e-002
2.567183e-001	6.408691e-002
2.578312e-001	5.950928e-002
2.589440e-001	7.019043e-002
2.600569e-001	5.493164e-002
2.611697e-001	6.408691e-002
2.622826e-001	7.781982e-002
2.633955e-001	6.713867e-002
2.645084e-001	6.408691e-002
2.656212e-001	6.408691e-002
2.667341e-001	6.408691e-002
2.678469e-001	5.493164e-002
2.689598e-001	5.645752e-002
2.700727e-001	6.408691e-002
2.711856e-001	5.340576e-002
2.722984e-001	5.950928e-002
2.734113e-001	5.645752e-002
2.745242e-001	7.019043e-002
2.756371e-001	5.493164e-002
2.767500e-001	6.256104e-002
2.778628e-001	7.324219e-002
2.789757e-001	6.408691e-002
2.800885e-001	6.408691e-002
2.812014e-001	6.408691e-002
2.823143e-001	4.882813e-002
2.834272e-001	6.561279e-002
2.845400e-001	5.340576e-002
2.856529e-001	5.340576e-002
2.867657e-001	6.561279e-002
2.878786e-001	7.476807e-002
2.889915e-001	7.629395e-002
2.901044e-001	5.493164e-002
2.912172e-001	7.019043e-002
2.923301e-001	5.187988e-002
2.934429e-001	6.713867e-002
2.945558e-001	5.035400e-002
2.956687e-001	5.340576e-002
2.967816e-001	7.476807e-002
2.978945e-001	5.950928e-002
2.990073e-001	5.645752e-002
3.001202e-001	4.882813e-002
3.012331e-001	5.950928e-002
3.023460e-001	5.340576e-002
3.034588e-001	5.950928e-002
3.045717e-001	5.645752e-002
3.056845e-001	6.256104e-002
3.067974e-001	5.187988e-002
3.079103e-001	5.035400e-002
3.090232e-001	4.882813e-002
3.101360e-001	5.645752e-002
3.112489e-001	5.798340e-002
3.123617e-001	6.408691e-002
3.134746e-001	4.882813e-002
3.145875e-001	7.171631e-002
3.157004e-001	5.950928e-002
3.168132e-001	6.713867e-002
3.179261e-001	4.119873e-002
3.190389e-001	5.950928e-002
3.201519e-001	7.171631e-002
3.212648e-001	5.493164e-002
3.223776e-001	4.425049e-002
3.234905e-001	6.408691e-002
3.246033e-001	6.408691e-002
3.257162e-001	3.814697e-002
3.268291e-001	4.425049e-002
3.279420e-001	5.645752e-002
3.290548e-001	3.967285e-002
3.301677e-001	5.645752e-002
3.312805e-001	4.272461e-002
3.323934e-001	5.798340e-002
3.335063e-001	4.882813e-002
3.346192e-001	4.119873e-002
3.357320e-001	4.577637e-002
3.368449e-001	5.798340e-002
3.379577e-001	5.035400e-002
3.390707e-001	6.103516e-002
3.401834e-001	5.035400e-002
3.412964e-001	5.340576e-002
3.424092e-001	5.035400e-002
3.435221e-001	5.187988e-002
3.446350e-001	5.035400e-002
3.457478e-001	4.730225e-002
3.468608e-001	5.340576e-002
3.479736e-001	6.408691e-002
3.490865e-001	5.645752e-002
3.501993e-001	5.340576e-002
3.513122e-001	3.204346e-002
3.524250e-001	5.187988e-002
3.535380e-001	5.950928e-002
3.546508e-001	5.645752e-002
3.557637e-001	5.187988e-002
3.568765e-001	3.967285e-002
3.579894e-001	5.645752e-002
3.591022e-001	4.730225e-002
3.602152e-001	5.950928e-002
3.613280e-001	4.272461e-002
3.624409e-001	5.493164e-002
3.635537e-001	5.035400e-002
3.646666e-001	5.035400e-002
3.657795e-001	4.272461e-002
3.668924e-001	3.662109e-002
3.680053e-001	6.561279e-002
3.691181e-001	4.730225e-002
3.702310e-001	5.035400e-002
3.713438e-001	4.119873e-002
3.724568e-001	4.730225e-002
3.735696e-001	4.425049e-002
3.746825e-001	5.493164e-002
3.757953e-001	5.493164e-002
3.769082e-001	4.577637e-002
3.780210e-001	3.356934e-002
3.791340e-001	4.730225e-002
3.802468e-001	5.950928e-002
3.813597e-001	4.577637e-002
3.824725e-001	6.561279e-002
3.835854e-001	5.035400e-002
3.846983e-001	6.713867e-002
3.858112e-001	5.187988e-002
3.869240e-001	4.730225e-002
3.880369e-001	4.272461e-002
3.891497e-001	4.119873e-002
3.902626e-001	4.577637e-002
3.913755e-001	4.577637e-002
3.924884e-001	4.119873e-002
3.936013e-001	3.967285e-002
3.947141e-001	4.425049e-002
3.958270e-001	4.272461e-002
3.969398e-001	6.256104e-002
3.980528e-001	3.509521e-002
3.991656e-001	4.119873e-002
4.002785e-001	6.256104e-002
4.013913e-001	4.882813e-002
4.025042e-001	4.272461e-002
4.036171e-001	3.356934e-002
4.047300e-001	5.187988e-002
4.058428e-001	3.662109e-002
4.069557e-001	4.425049e-002
4.080685e-001	6.103516e-002
4.091814e-001	3.662109e-002
4.102943e-001	3.051758e-002
4.114072e-001	4.272461e-002
4.125200e-001	6.713867e-002
4.136329e-001	5.035400e-002
4.147457e-001	4.119873e-002
4.158586e-001	3.967285e-002
4.169715e-001	3.662109e-002
4.180844e-001	3.509521e-002
4.191973e-001	5.645752e-002
4.203101e-001	5.340576e-002
4.214230e-001	5.493164e-002
4.225359e-001	3.814697e-002
4.236488e-001	2.746582e-002
4.247616e-001	1.831055e-002
4.258745e-001	4.577637e-002
4.269873e-001	4.272461e-002
4.281002e-001	3.662109e-002
4.292131e-001	5.035400e-002
4.303260e-001	3.356934e-002
4.314388e-001	5.493164e-002
4.325517e-001	4.577637e-002
4.336645e-001	5.493164e-002
4.347774e-001	4.119873e-002
4.358903e-001	3.356934e-002
4.370032e-001	4.119873e-002
4.381160e-001	3.204346e-002
4.392289e-001	3.814697e-002
4.403418e-001	4.119873e-002
4.414546e-001	4.119873e-002
4.425676e-001	4.730225e-002
4.436804e-001	5.187988e-002
4.447933e-001	3.967285e-002
4.459061e-001	4.730225e-002
4.470190e-001	4.119873e-002
4.481319e-001	3.204346e-002
4.492448e-001	3.509521e-002
4.503576e-001	3.051758e-002
4.514705e-001	3.814697e-002
4.525833e-001	2.899170e-002
4.536962e-001	3.967285e-002
4.548091e-001	3.814697e-002
4.559220e-001	3.356934e-002
4.570348e-001	3.204346e-002
4.581477e-001	2.899170e-002
4.592605e-001	3.509521e-002
4.603734e-001	4.425049e-002
4.614863e-001	4.119873e-002
4.625992e-001	4.882813e-002
4.637121e-001	5.035400e-002
4.648249e-001	3.051758e-002
4.659378e-001	3.204346e-002
4.670507e-001	3.356934e-002
4.681636e-001	4.119873e-002
4.692764e-001	4.119873e-002
4.703893e-001	4.272461e-002
4.715021e-001	2.593994e-002
4.726150e-001	3.204346e-002
4.737279e-001	2.899170e-002
4.748408e-001	4.577637e-002
4.759536e-001	2.441406e-002
4.770665e-001	2.288818e-002
4.781793e-001	3.356934e-002
4.792922e-001	3.356934e-002
4.804050e-001	3.509521e-002
4.815180e-001	4.272461e-002
4.826308e-001	3.814697e-002
4.837437e-001	3.662109e-002
4.848565e-001	2.288818e-002
4.859695e-001	4.425049e-002
4.870823e-001	2.441406e-002
4.881952e-001	2.899170e-002
4.893081e-001	3.356934e-002
4.904209e-001	2.288818e-002
4.915339e-001	3.662109e-002
4.926466e-001	2.746582e-002
4.937596e-001	2.899170e-002
4.948724e-001	3.814697e-002
4.959853e-001	2.899170e-002
4.970981e-001	2.899170e-002
4.982110e-001	2.746582e-002
4.993238e-001	3.204346e-002
5.004368e-001	3.967285e-002
5.015496e-001	3.356934e-002
5.026625e-001	3.814697e-002
5.037753e-001	2.746582e-002
5.048882e-001	3.509521e-002
5.060011e-001	3.204346e-002
5.071140e-001	3.967285e-002
5.082268e-001	3.814697e-002
5.093397e-001	2.746582e-002
5.104526e-001	2.899170e-002
5.115654e-001	3.662109e-002
5.126784e-001	3.356934e-002
5.137912e-001	3.662109e-002
5.149041e-001	3.204346e-002
5.160169e-001	3.967285e-002
5.171298e-001	2.288818e-002
5.182426e-001	3.662109e-002
5.193556e-001	4.119873e-002
5.204684e-001	1.525879e-002
5.215813e-001	3.051758e-002
5.226941e-001	4.730225e-002
5.238070e-001	2.899170e-002
5.249199e-001	2.746582e-002
5.260327e-001	2.288818e-002
5.271456e-001	2.746582e-002
5.282585e-001	2.593994e-002
5.293713e-001	4.577637e-002
5.304842e-001	3.967285e-002
5.315970e-001	3.967285e-002
5.327100e-001	3.204346e-002
5.338229e-001	2.288818e-002
5.349357e-001	3.204346e-002
5.360486e-001	3.204346e-002
5.371614e-001	2.899170e-002
5.382744e-001	2.593994e-002
5.393872e-001	2.288818e-002
5.405001e-001	2.288818e-002
5.416129e-001	3.662109e-002
5.427258e-001	3.051758e-002
5.438387e-001	3.204346e-002
5.449515e-001	2.136230e-002
5.460644e-001	2.593994e-002
5.471773e-001	2.288818e-002
5.482901e-001	2.593994e-002
5.494030e-001	3.204346e-002
5.505158e-001	3.662109e-002
5.516288e-001	1.831055e-002
5.527416e-001	3.814697e-002
5.538545e-001	3.356934e-002
5.549673e-001	1.983643e-002
5.560802e-001	4.425049e-002
5.571931e-001	2.593994e-002
5.583060e-001	2.441406e-002
5.594189e-001	3.204346e-002
5.605317e-001	1.983643e-002
5.616446e-001	3.051758e-002
5.627575e-001	1.525879e-002
5.638703e-001	3.509521e-002
5.649832e-001	2.441406e-002
5.660961e-001	2.136230e-002
5.672089e-001	3.662109e-002
5.683218e-001	1.983643e-002
5.694346e-001	3.356934e-002
5.705476e-001	3.051758e-002
5.716604e-001	2.136230e-002
5.727733e-001	1.983643e-002
5.738861e-001	3.051758e-002
5.749990e-001	3.509521e-002
5.761119e-001	1.831055e-002
5.772248e-001	3.051758e-002
5.783376e-001	2.136230e-002
5.794505e-001	3.204346e-002
5.805633e-001	3.204346e-002
5.816763e-001	3.051758e-002
5.827891e-001	4.119873e-002
5.839020e-001	2.899170e-002
5.850149e-001	2.288818e-002
5.861277e-001	3.051758e-002
5.872406e-001	2.441406e-002
5.883534e-001	3.356934e-002
5.894664e-001	2.746582e-002
5.905792e-001	2.288818e-002
5.916921e-001	2.288818e-002
5.928049e-001	1.678467e-002
5.939178e-001	2.593994e-002
5.950307e-001	2.899170e-002
5.961435e-001	2.746582e-002
5.972564e-001	2.593994e-002
5.983693e-001	2.899170e-002
5.994821e-001	2.899170e-002
6.005951e-001	1.678467e-002
6.017079e-001	2.593994e-002
6.028208e-001	1.983643e-002
6.039336e-001	1.525879e-002
6.050465e-001	2.441406e-002
6.061594e-001	1.983643e-002
6.072722e-001	1.983643e-002
6.083852e-001	3.051758e-002
6.094980e-001	2.593994e-002
6.106109e-001	3.204346e-002
6.117237e-001	3.509521e-002
6.128366e-001	2.899170e-002
6.139495e-001	2.288818e-002
6.150623e-001	3.814697e-002
6.161752e-001	1.678467e-002
6.172881e-001	2.746582e-002
6.184009e-001	2.899170e-002
6.195139e-001	2.288818e-002
6.206266e-001	3.356934e-002
6.217396e-001	2.899170e-002
6.228524e-001	2.441406e-002
6.239653e-001	3.509521e-002
6.250781e-001	1.831055e-002
6.261910e-001	2.746582e-002
6.273038e-001	2.288818e-002
6.284168e-001	1.678467e-002
6.295297e-001	1.983643e-002
6.306425e-001	2.899170e-002
6.317554e-001	1.831055e-002
6.328683e-001	2.288818e-002
6.339811e-001	2.136230e-002
6.350940e-001	1.983643e-002
6.362069e-001	2.746582e-002
6.373197e-001	2.899170e-002
6.384327e-001	2.593994e-002
6.395454e-001	1.831055e-002
6.406584e-001	1.983643e-002
6.417712e-001	2.593994e-002
6.428841e-001	2.593994e-002
6.439969e-001	1.831055e-002
6.451098e-001	1.831055e-002
6.462226e-001	2.136230e-002
6.473356e-001	2.288818e-002
6.484484e-001	2.441406e-002
6.495613e-001	2.746582e-002
6.506741e-001	1.831055e-002
6.517870e-001	2.441406e-002
6.528999e-001	2.136230e-002
6.540128e-001	2.593994e-002
6.551257e-001	2.441406e-002
6.562385e-001	6.103516e-003
6.573514e-001	3.051758e-002
6.584642e-001	2.136230e-002
6.595772e-001	1.220703e-002
6.606900e-001	1.678467e-002
6.618029e-001	1.525879e-002
6.629157e-001	1.678467e-002
6.640286e-001	1.373291e-002
6.651414e-001	2.593994e-002
6.662544e-001	7.629395e-003
6.673672e-001	1.220703e-002
6.684801e-001	2.288818e-002
6.695929e-001	2.136230e-002
6.707058e-001	2.136230e-002
6.718187e-001	2.441406e-002
6.729315e-001	7.629395e-003
6.740444e-001	1.831055e-002
6.751573e-001	1.525879e-002
6.762701e-001	1.831055e-002
6.773830e-001	1.983643e-002
6.784960e-001	1.831055e-002
6.796088e-001	1.678467e-002
6.807217e-001	1.678467e-002
6.818345e-001	2.441406e-002
6.829474e-001	2.288818e-002
6.840602e-001	1.220703e-002
6.851732e-001	1.068115e-002
6.862860e-001	7.629395e-003
6.873989e-001	2.288818e-002
6.885117e-001	1.373291e-002
6.896246e-001	1.831055e-002
6.907375e-001	1.831055e-002
6.918503e-001	1.525879e-002
6.929632e-001	2.593994e-002
6.940761e-001	1.831055e-002
6.951889e-001	9.155273e-003
6.963018e-001	1.678467e-002
6.974146e-001	1.831055e-002
6.985276e-001	1.068115e-002
6.996404e-001	1.068115e-002
7.007533e-001	1.068115e-002
7.018662e-001	1.220703e-002
7.029790e-001	2.136230e-002
7.040920e-001	1.525879e-002
7.052048e-001	1.373291e-002
7.063177e-001	1.983643e-002
7.074305e-001	1.831055e-002
7.085434e-001	1.678467e-002
7.096563e-001	9.155273e-003
7.107691e-001	2.288818e-002
7.118820e-001	1.831055e-002
7.129949e-001	1.220703e-002
7.141077e-001	1.220703e-002
7.152206e-001	9.155273e-003
7.163334e-001	1.373291e-002
7.174464e-001	7.629395e-003
7.185592e-001	9.155273e-003
7.196721e-001	1.220703e-002
7.207849e-001	1.068115e-002
7.218978e-001	1.220703e-002
7.230107e-001	1.678467e-002
7.241236e-001	1.525879e-002
7.252365e-001	1.220703e-002
7.263493e-001	1.068115e-002
7.274622e-001	9.155273e-003
7.285751e-001	1.373291e-002
7.296879e-001	1.068115e-002
7.308008e-001	1.220703e-002
7.319137e-001	1.525879e-002
7.330265e-001	1.068115e-002
7.341394e-001	1.220703e-002
7.352522e-001	1.373291e-002
7.363652e-001	1.525879e-002
7.374780e-001	1.525879e-002
7.385909e-001	1.525879e-002
7.397037e-001	1.068115e-002
7.408166e-001	1.220703e-002
7.419295e-001	1.831055e-002
7.430423e-001	1.220703e-002
7.441552e-001	1.525879e-002
7.452681e-001	1.525879e-002
7.463809e-001	1.678467e-002
7.474939e-001	9.155273e-003
7.486067e-001	1.220703e-002
7.497196e-001	1.068115e-002
7.508325e-001	1.373291e-002
7.519453e-001	2.136230e-002
7.530582e-001	1.220703e-002
7.541710e-001	1.525879e-002
7.552840e-001	1.678467e-002
7.563968e-001	1.373291e-002
7.575097e-001	1.525879e-002
7.586225e-001	1.068115e-002
7.597354e-001	1.068115e-002
7.608483e-001	1.220703e-002
7.619611e-001	1.220703e-002
7.630740e-001	1.983643e-002
7.641869e-001	1.831055e-002
7.652997e-001	1.678467e-002
7.664127e-001	1.831055e-002
7.675254e-001	1.068115e-002
7.686384e-001	6.103516e-003
7.697512e-001	2.136230e-002
7.708641e-001	1.373291e-002
7.719770e-001	1.220703e-002
7.730898e-001	2.136230e-002
7.742028e-001	1.068115e-002
7.753156e-001	1.678467e-002
7.764285e-001	6.103516e-003
7.775413e-001	1.678467e-002
7.786542e-001	7.629395e-003
7.797670e-001	1.678467e-002
7.808799e-001	1.220703e-002
7.819928e-001	9.155273e-003
7.831057e-001	7.629395e-003
7.842185e-001	4.577637e-003
7.853315e-001	1.068115e-002
7.864442e-001	1.220703e-002
7.875572e-001	1.220703e-002
7.886700e-001	1.068115e-002
7.897829e-001	9.155273e-003
7.908957e-001	1.220703e-002
7.920086e-001	1.068115e-002
7.931214e-001	1.068115e-002
7.942344e-001	1.068115e-002
7.953473e-001	1.220703e-002
7.964601e-001	1.220703e-002
7.975730e-001	1.831055e-002
7.986858e-001	4.577637e-003
7.997987e-001	1.220703e-002
8.009116e-001	1.525879e-002
8.020244e-001	1.525879e-002
8.031374e-001	9.155273e-003
8.042502e-001	1.220703e-002
8.053630e-001	1.068115e-002
8.064759e-001	1.068115e-002
8.075888e-001	1.831055e-002
8.087017e-001	1.373291e-002
8.098145e-001	1.373291e-002
8.109274e-001	6.103516e-003
8.120403e-001	9.155273e-003
8.131532e-001	1.220703e-002
8.142659e-001	1.983643e-002
8.153788e-001	1.373291e-002
8.164918e-001	1.220703e-002
8.176047e-001	9.155273e-003
8.187176e-001	1.068115e-002
8.198303e-001	1.373291e-002
8.209432e-001	7.629395e-003
8.220562e-001	1.068115e-002
8.231690e-001	9.155273e-003
8.242818e-001	1.678467e-002
8.253947e-001	1.831055e-002
8.265076e-001	4.577637e-003
8.276205e-001	1.068115e-002
8.287333e-001	9.155273e-003
8.298462e-001	1.983643e-002
8.309591e-001	9.155273e-003
8.320720e-001	3.051758e-003
8.331847e-001	1.525879e-002
8.342976e-001	1.068115e-002
8.354106e-001	6.103516e-003
8.365235e-001	1.678467e-002
8.376362e-001	6.103516e-003
8.387491e-001	1.678467e-002
8.398620e-001	1.068115e-002
8.409750e-001	7.629395e-003
8.420877e-001	1.373291e-002
8.432006e-001	1.220703e-002
8.443135e-001	7.629395e-003
8.454264e-001	9.155273e-003
8.465393e-001	9.155273e-003
8.476521e-001	1.525879e-002
8.487650e-001	1.373291e-002
8.498779e-001	7.629395e-003
8.509908e-001	1.068115e-002
8.521035e-001	9.155273e-003
8.532164e-001	9.155273e-003
8.543294e-001	6.103516e-003
8.554423e-001	7.629395e-003
8.565550e-001	7.629395e-003
8.576679e-001	1.068115e-002
8.587808e-001	1.831055e-002
8.598938e-001	3.051758e-003
8.610065e-001	1.068115e-002
8.621194e-001	9.155273e-003
8.632323e-001	9.155273e-003
8.643452e-001	7.629395e-003
8.654579e-001	1.678467e-002
8.665709e-001	1.373291e-002
8.676838e-001	9.155273e-003
8.687967e-001	1.525879e-003
8.699096e-001	9.155273e-003
8.710223e-001	4.577637e-003
8.721352e-001	7.629395e-003
8.732482e-001	9.155273e-003
8.743611e-001	1.373291e-002
8.754738e-001	6.103516e-003
8.765867e-001	1.068115e-002
8.776996e-001	1.678467e-002
8.788126e-001	1.068115e-002
8.799253e-001	1.068115e-002
8.810381e-001	4.577637e-003
8.821511e-001	3.051758e-003
8.832640e-001	9.155273e-003
8.843767e-001	9.155273e-003
8.854897e-001	7.629395e-003
8.866025e-001	1.068115e-002
8.877155e-001	1.220703e-002
8.888282e-001	1.068115e-002
8.899411e-001	1.220703e-002
8.910540e-001	3.051758e-003
8.921670e-001	3.051758e-003
8.932798e-001	1.525879e-002
8.943926e-001	1.068115e-002
8.955055e-001	1.068115e-002
8.966184e-001	6.103516e-003
8.977314e-001	6.103516e-003
8.988441e-001	7.629395e-003
8.999569e-001	4.577637e-003
9.010699e-001	7.629395e-003
9.021828e-001	1.373291e-002
9.032955e-001	9.155273e-003
9.044085e-001	1.678467e-002
9.055213e-001	7.629395e-003
9.066343e-001	4.577637e-003
9.077470e-001	4.577637e-003
9.088599e-001	1.068115e-002
9.099728e-001	7.629395e-003
9.110857e-001	1.373291e-002
9.121985e-001	7.629395e-003
9.133114e-001	1.678467e-002
9.144243e-001	4.577637e-003
9.155372e-001	4.577637e-003
9.166502e-001	9.155273e-003
9.177629e-001	6.103516e-003
9.188757e-001	7.629395e-003
9.199887e-001	4.577637e-003
9.211016e-001	6.103516e-003
9.222143e-001	1.373291e-002
9.233273e-001	4.577637e-003
9.244401e-001	1.220703e-002
9.255531e-001	7.629395e-003
9.266660e-001	1.525879e-002
9.277787e-001	1.068115e-002
9.288916e-001	4.577637e-003
9.300045e-001	3.051758e-003
9.311174e-001	9.155273e-003
9.322302e-001	1.220703e-002
9.333431e-001	1.068115e-002
9.344560e-001	7.629395e-003
9.355689e-001	6.103516e-003
9.366817e-001	9.155273e-003
9.377945e-001	9.155273e-003
9.389075e-001	6.103516e-003
9.400204e-001	7.629395e-003
9.411333e-001	9.155273e-003
9.422460e-001	6.103516e-003
9.433589e-001	1.068115e-002
9.444719e-001	1.068115e-002
9.455848e-001	1.373291e-002
9.466975e-001	1.220703e-002
9.478104e-001	6.103516e-003
9.489233e-001	9.155273e-003
9.500362e-001	1.373291e-002
9.511490e-001	9.155273e-003
9.522619e-001	9.155273e-003
9.533748e-001	4.577637e-003
9.544877e-001	6.103516e-003
9.556004e-001	6.103516e-003
9.567134e-001	1.220703e-002
9.578263e-001	1.220703e-002
9.589392e-001	7.629395e-003
9.600519e-001	9.155273e-003
9.611648e-001	7.629395e-003
9.622778e-001	9.155273e-003
9.633907e-001	7.629395e-003
9.645036e-001	7.629395e-003
9.656163e-001	3.051758e-003
9.667292e-001	9.155273e-003
9.678421e-001	3.051758e-003
9.689551e-001	4.577637e-003
9.700677e-001	4.577637e-003
9.711807e-001	1.525879e-003
9.722936e-001	1.373291e-002
9.734065e-001	1.220703e-002
9.745193e-001	7.629395e-003
9.756321e-001	1.068115e-002
9.767450e-001	1.068115e-002
9.778580e-001	3.051758e-003
9.789707e-001	1.373291e-002
9.800837e-001	6.103516e-003
9.811965e-001	7.629395e-003
9.823094e-001	9.155273e-003
9.834222e-001	7.629395e-003
9.845351e-001	1.068115e-002
9.856481e-001	9.155273e-003
9.867609e-001	7.629395e-003
9.878738e-001	1.068115e-002
9.889866e-001	4.577637e-003
9.900995e-001	9.155273e-003
9.912123e-001	1.220703e-002
9.923253e-001	3.051758e-003
9.934380e-001	4.577637e-003
9.945510e-001	1.525879e-002
9.956639e-001	3.051758e-003
9.967767e-001	4.577637e-003
9.978895e-001	3.051758e-003
9.990024e-001	4.577637e-003
1.000115e+000	9.155273e-003
1.001228e+000	6.103516e-003
1.002341e+000	6.103516e-003
1.003454e+000	7.629395e-003
1.004567e+000	4.577637e-003
1.005680e+000	6.103516e-003
1.006792e+000	7.629395e-003
1.007905e+000	7.629395e-003
1.009018e+000	1.220703e-002
1.010131e+000	9.155273e-003
1.011244e+000	1.525879e-003
1.012357e+000	7.629395e-003
1.013470e+000	7.629395e-003
1.014583e+000	7.629395e-003
1.015696e+000	4.577637e-003
1.016808e+000	9.155273e-003
1.017921e+000	0.000000e+000
1.019034e+000	1.068115e-002
1.020147e+000	4.577637e-003
1.021260e+000	6.103516e-003
1.022373e+000	7.629395e-003
1.023486e+000	6.103516e-003
1.024599e+000	4.577637e-003
1.025711e+000	4.577637e-003
1.026824e+000	4.577637e-003
1.027937e+000	6.103516e-003
1.029050e+000	6.103516e-003
1.030163e+000	6.103516e-003
1.031276e+000	0.000000e+000
1.032389e+000	4.577637e-003
1.033501e+000	4.577637e-003
1.034614e+000	1.525879e-003
1.035727e+000	7.629395e-003
1.036840e+000	4.577637e-003
1.037953e+000	4.577637e-003
1.039066e+000	1.068115e-002
1.040179e+000	7.629395e-003
1.041292e+000	7.629395e-003
1.042404e+000	7.629395e-003
1.043517e+000	6.103516e-003
1.044630e+000	3.051758e-003
1.045743e+000	0.000000e+000
1.046856e+000	3.051758e-003
1.047969e+000	9.155273e-003
1.049082e+000	7.629395e-003
1.050194e+000	4.577637e-003
1.051307e+000	0.000000e+000
1.052420e+000	9.155273e-003
1.053533e+000	1.525879e-003
1.054646e+000	4.577637e-003
1.055759e+000	6.103516e-003
1.056872e+000	4.577637e-003
1.057985e+000	6.103516e-003
1.059097e+000	6.103516e-003
1.060210e+000	6.103516e-003
1.061323e+000	4.577637e-003
1.062436e+000	3.051758e-003
1.063549e+000	9.155273e-003
1.064662e+000	3.051758e-003
1.065775e+000	4.577637e-003
1.066888e+000	9.155273e-003
1.068000e+000	3.051758e-003
1.069113e+000	6.103516e-003
1.070226e+000	4.577637e-003
1.071339e+000	3.051758e-003
1.072452e+000	3.051758e-003
1.073565e+000	3.051758e-003
1.074678e+000	3.051758e-003
1.075790e+000	7.629395e-003
1.076903e+000	3.051758e-003
1.078016e+000	1.068115e-002
1.079129e+000	1.525879e-003
1.080242e+000	7.629395e-003
1.081355e+000	4.577637e-003
1.082468e+000	3.051758e-003
1.083581e+000	3.051758e-003
1.084694e+000	1.525879e-003
1.085806e+000	1.525879e-003
1.086919e+000	7.629395e-003
1.088032e+000	6.103516e-003
1.089145e+000	6.103516e-003
1.090258e+000	1.525879e-003
1.091371e+000	9.155273e-003
1.092483e+000	3.051758e-003
1.093596e+000	3.051758e-003
1.094709e+000	1.525879e-003
1.095822e+000	6.103516e-003
1.096935e+000	3.051758e-003
1.098048e+000	1.525879e-003
1.099161e+000	1.525879e-003
1.100273e+000	3.051758e-003
1.101386e+000	4.577637e-003
1.102499e+000	6.103516e-003
1.103612e+000	6.103516e-003
1.104725e+000	4.577637e-003
1.105838e+000	3.051758e-003
1.106951e+000	3.051758e-003
1.108064e+000	4.577637e-003
1.109177e+000	3.051758e-003
1.110289e+000	6.103516e-003
1.111402e+000	6.103516e-003
1.112515e+000	1.525879e-003
1.113628e+000	6.103516e-003
1.114741e+000	3.051758e-003
1.115854e+000	4.577637e-003
1.116967e+000	3.051758e-003
1.118080e+000	6.103516e-003
1.119192e+000	4.577637e-003
1.120305e+000	4.577637e-003
1.121418e+000	4.577637e-003
1.122531e+000	4.577637e-003
1.123644e+000	9.155273e-003
1.124757e+000	0.000000e+000
1.125870e+000	6.103516e-003
1.126983e+000	7.629395e-003
1.128095e+000	3.051758e-003
1.129208e+000	4.577637e-003
1.130321e+000	1.525879e-003
1.131434e+000	7.629395e-003
1.132547e+000	0.000000e+000
1.133660e+000	4.577637e-003
1.134773e+000	3.051758e-003
1.135885e+000	1.525879e-003
1.136998e+000	3.051758e-003
1.138111e+000	1.525879e-003
1.139224e+000	9.155273e-003
1.140337e+000	3.051758e-003
1.141450e+000	4.577637e-003
1.142563e+000	4.577637e-003
1.143675e+000	3.051758e-003
1.144788e+000	7.629395e-003
1.145901e+000	1.525879e-003
1.147014e+000	1.525879e-003
1.148127e+000	6.103516e-003
1.149240e+000	4.577637e-003
1.150353e+000	3.051758e-003
1.151466e+000	4.577637e-003
1.152578e+000	0.000000e+000
1.153691e+000	3.051758e-003
1.154804e+000	3.051758e-003
1.155917e+000	0.000000e+000
1.157030e+000	3.051758e-003
1.158143e+000	4.577637e-003
1.159256e+000	6.103516e-003
1.160369e+000	3.051758e-003
1.161481e+000	1.525879e-003
1.162594e+000	3.051758e-003
1.163707e+000	3.051758e-003
1.164820e+000	4.577637e-003
1.165933e+000	6.103516e-003
1.167046e+000	1.525879e-003
1.168159e+000	9.155273e-003
1.169272e+000	7.629395e-003
1.170384e+000	3.051758e-003
1.171497e+000	1.525879e-003
1.172610e+000	0.000000e+000
1.173723e+000	4.577637e-003
1.174836e+000	0.000000e+000
1.175949e+000	3.051758e-003
1.177062e+000	4.577637e-003
1.178175e+000	3.051758e-003
1.179287e+000	6.103516e-003
1.180400e+000	1.525879e-003
1.181513e+000	1.525879e-003
1.182626e+000	3.051758e-003
1.183739e+000	4.577637e-003
1.184852e+000	7.629395e-003
1.185964e+000	1.525879e-003
1.187077e+000	6.103516e-003
1.188190e+000	4.577637e-003
1.189303e+000	1.525879e-003
1.190416e+000	4.577637e-003
1.191529e+000	0.000000e+000
1.192642e+000	7.629395e-003
1.193755e+000	1.525879e-003
1.194868e+000	1.525879e-003
1.195980e+000	3.051758e-003
1.197093e+000	3.051758e-003
1.198206e+000	7.629395e-003
1.199319e+000	1.525879e-003
1.200432e+000	1.525879e-003
1.201545e+000	1.525879e-003
1.202658e+000	6.103516e-003
1.203770e+000	3.051758e-003
1.204883e+000	3.051758e-003
1.205996e+000	6.103516e-003
1.207109e+000	9.155273e-003
1.208222e+000	3.051758e-003
1.209335e+000	0.000000e+000
1.210448e+000	7.629395e-003
1.211561e+000	1.525879e-003
1.212673e+000	9.155273e-003
1.213786e+000	3.051758e-003
1.214899e+000	0.000000e+000
1.216012e+000	3.051758e-003
1.217125e+000	1.068115e-002
1.218238e+000	1.525879e-003
1.219351e+000	0.000000e+000
1.220464e+000	1.525879e-003
1.221576e+000	3.051758e-003
1.222689e+000	0.000000e+000
1.223802e+000	4.577637e-003
1.224915e+000	6.103516e-003
1.226028e+000	1.525879e-003
1.227141e+000	1.525879e-003
1.228254e+000	7.629395e-003
1.229366e+000	1.525879e-003
1.230479e+000	0.000000e+000
1.231592e+000	3.051758e-003
1.232705e+000	1.525879e-003
1.233818e+000	0.000000e+000
1.234931e+000	4.577637e-003
1.236044e+000	1.525879e-003
1.237157e+000	3.051758e-003
1.238269e+000	1.525879e-003
1.239382e+000	0.000000e+000
1.240495e+000	3.051758e-003
1.241608e+000	4.577637e-003
1.242721e+000	0.000000e+000
1.243834e+000	1.525879e-003
1.244947e+000	3.051758e-003
1.246059e+000	0.000000e+000
1.247172e+000	1.525879e-003
1.248285e+000	4.577637e-003
1.249398e+000	1.525879e-003
1.250511e+000	1.525879e-003
1.251624e+000	3.051758e-003
1.252737e+000	4.577637e-003
1.253850e+000	0.000000e+000
1.254962e+000	0.000000e+000
1.256075e+000	0.000000e+000
1.257188e+000	1.525879e-003
1.258301e+000	1.525879e-003
1.259414e+000	1.525879e-003
1.260527e+000	1.525879e-003
1.261640e+000	3.051758e-003
1.262753e+000	0.000000e+000
1.263865e+000	1.525879e-003
1.264978e+000	1.525879e-003
1.266091e+000	1.525879e-003
1.267204e+000	4.577637e-003
1.268317e+000	4.577637e-003
1.269430e+000	3.051758e-003
1.270543e+000	0.000000e+000
1.271656e+000	1.525879e-003
1.272768e+000	1.525879e-003
1.273881e+000	0.000000e+000
1.274994e+000	0.000000e+000
1.276107e+000	0.000000e+000
1.277220e+000	1.525879e-003
1.278333e+000	4.577637e-003
1.279446e+000	3.051758e-003
1.280559e+000	1.525879e-003
1.281671e+000	3.051758e-003
1.282784e+000	0.000000e+000
1.283897e+000	1.525879e-003
1.285010e+000	1.525879e-003
1.286123e+000	1.525879e-003
1.287236e+000	0.000000e+000
1.288349e+000	0.000000e+000
1.289461e+000	0.000000e+000
1.290574e+000	3.051758e-003
1.291687e+000	0.000000e+000
1.292800e+000	0.000000e+000
1.293913e+000	1.525879e-003
1.295026e+000	0.000000e+000
1.296139e+000	1.525879e-003
1.297252e+000	3.051758e-003
1.298364e+000	1.525879e-003
1.299477e+000	4.577637e-003
1.300590e+000	3.051758e-003
1.301703e+000	4.577637e-003
1.302816e+000	0.000000e+000
1.303929e+000	0.000000e+000
1.305042e+000	1.525879e-003
1.306154e+000	1.525879e-003
1.307267e+000	1.525879e-003
1.308380e+000	1.525879e-003
1.309493e+000	4.577637e-003
1.310606e+000	1.525879e-003
1.311719e+000	0.000000e+000
1.312832e+000	1.525879e-003
1.313945e+000	6.103516e-003
1.315057e+000	3.051758e-003
1.316170e+000	1.525879e-003
1.317283e+000	1.525879e-003
1.318396e+000	1.525879e-003
1.319509e+000	3.051758e-003
1.320622e+000	3.051758e-003
1.321735e+000	3.051758e-003
1.322848e+000	3.051758e-003
1.323961e+000	1.525879e-003
1.325073e+000	6.103516e-003
1.326186e+000	1.525879e-003
1.327299e+000	1.525879e-003
1.328412e+000	4.577637e-003
1.329525e+000	1.525879e-003
1.330638e+000	3.051758e-003
1.331750e+000	1.525879e-003
1.332863e+000	0.000000e+000
1.333976e+000	0.000000e+000
1.335089e+000	0.000000e+000
1.336202e+000	1.525879e-003
1.337315e+000	4.577637e-003
1.338428e+000	1.525879e-003
1.339541e+000	1.525879e-003
1.340654e+000	0.000000e+000
1.341766e+000	4.577637e-003
1.342879e+000	0.000000e+000
1.343992e+000	0.000000e+000
1.345105e+000	1.525879e-003
1.346218e+000	0.000000e+000
1.347331e+000	0.000000e+000
1.348443e+000	0.000000e+000
1.349556e+000	3.051758e-003
1.350669e+000	3.051758e-003
1.351782e+000	0.000000e+000
1.352895e+000	1.525879e-003
1.354008e+000	1.525879e-003
1.355121e+000	0.000000e+000
1.356234e+000	0.000000e+000
1.357346e+000	0.000000e+000
1.358459e+000	0.000000e+000
1.359572e+000	3.051758e-003
1.360685e+000	6.103516e-003
1.361798e+000	0.000000e+000
1.362911e+000	0.000000e+000
1.364024e+000	4.577637e-003
1.365137e+000	0.000000e+000
1.366250e+000	0.000000e+000
1.367362e+000	0.000000e+000
1.368475e+000	1.525879e-003
1.369588e+000	6.103516e-003
1.370701e+000	3.051758e-003
1.371814e+000	1.525879e-003
1.372927e+000	1.525879e-003
1.374040e+000	4.577637e-003
1.375152e+000	0.000000e+000
1.376265e+000	1.525879e-003
1.377378e+000	0.000000e+000
1.378491e+000	1.525879e-003
1.379604e+000	3.051758e-003
1.380717e+000	0.000000e+000
1.381830e+000	3.051758e-003
1.382943e+000	3.051758e-003
1.384055e+000	1.525879e-003
1.385168e+000	3.051758e-003
1.386281e+000	0.000000e+000
1.387394e+000	0.000000e+000
1.388507e+000	0.000000e+000
1.389620e+000	0.000000e+000
1.390733e+000	0.000000e+000
1.391845e+000	1.525879e-003
1.392958e+000	1.525879e-003
1.394071e+000	1.525879e-003
1.395184e+000	0.000000e+000
1.396297e+000	1.525879e-003
1.397410e+000	1.525879e-003
1.398523e+000	0.000000e+000
1.399635e+000	1.525879e-003
1.400748e+000	1.525879e-003
1.401861e+000	4.577637e-003
1.402974e+000	3.051758e-003
1.404087e+000	3.051758e-003
1.405200e+000	0.000000e+000
1.406313e+000	0.000000e+000
1.407426e+000	1.525879e-003
1.408538e+000	1.525879e-003
1.409651e+000	3.051758e-003
1.410764e+000	0.000000e+000
1.411877e+000	1.525879e-003
1.412990e+000	0.000000e+000
1.414103e+000	0.000000e+000
1.415216e+000	0.000000e+000
1.416329e+000	1.525879e-003
1.417442e+000	0.000000e+000
1.418554e+000	0.000000e+000
1.419667e+000	1.525879e-003
1.420780e+000	1.525879e-003
1.421893e+000	0.000000e+000
1.423006e+000	1.525879e-003
1.424119e+000	0.000000e+000
1.425232e+000	0.000000e+000
1.426345e+000	0.000000e+000
1.427457e+000	0.000000e+000
1.428570e+000	1.525879e-003
1.429683e+000	0.000000e+000
1.430796e+000	1.525879e-003
1.431909e+000	3.051758e-003
1.433022e+000	3.051758e-003
1.434135e+000	1.525879e-003
1.435247e+000	0.000000e+000
1.436360e+000	1.525879e-003
1.437473e+000	0.000000e+000
1.438586e+000	0.000000e+000
1.439699e+000	0.000000e+000
1.440812e+000	0.000000e+000
1.441924e+000	3.051758e-003
1.443037e+000	0.000000e+000
1.444150e+000	0.000000e+000
1.445263e+000	3.051758e-003
1.446376e+000	0.000000e+000
1.447489e+000	0.000000e+000
1.448602e+000	1.525879e-003
1.449715e+000	1.525879e-003
1.450828e+000	1.525879e-003
1.451940e+000	0.000000e+000
1.453053e+000	0.000000e+000
1.454166e+000	0.000000e+000
1.455279e+000	0.000000e+000
1.456392e+000	0.000000e+000
1.457505e+000	1.525879e-003
1.458618e+000	0.000000e+000
1.459730e+000	0.000000e+000
1.460843e+000	1.525879e-003
1.461956e+000	0.000000e+000
1.463069e+000	1.525879e-003
1.464182e+000	0.000000e+000
1.465295e+000	0.000000e+000
1.466408e+000	0.000000e+000
1.467521e+000	1.525879e-003
1.468634e+000	0.000000e+000
1.469746e+000	0.000000e+000
1.470859e+000	0.000000e+000
1.471972e+000	0.000000e+000
1.473085e+000	1.525879e-003
1.474198e+000	0.000000e+000
1.475311e+000	1.525879e-003
1.476424e+000	0.000000e+000
1.477537e+000	1.525879e-003
1.478649e+000	1.525879e-003
1.479762e+000	0.000000e+000
1.480875e+000	0.000000e+000
1.481988e+000	0.000000e+000
1.483101e+000	1.525879e-003
1.484214e+000	0.000000e+000
1.485326e+000	0.000000e+000
1.486439e+000	0.000000e+000
1.487552e+000	1.525879e-003
1.488665e+000	1.525879e-003
1.489778e+000	1.525879e-003
1.490891e+000	1.525879e-003
1.492004e+000	1.525879e-003
1.493117e+000	0.000000e+000
1.494229e+000	0.000000e+000
1.495342e+000	0.000000e+000
1.496455e+000	1.525879e-003
1.497568e+000	0.000000e+000
1.498681e+000	0.000000e+000
1.499794e+000	0.000000e+000
1.500907e+000	1.525879e-003
1.502019e+000	0.000000e+000
1.503132e+000	4.577637e-003
1.504245e+000	0.000000e+000
1.505358e+000	3.051758e-003
1.506471e+000	1.525879e-003
1.507584e+000	1.525879e-003
1.508697e+000	0.000000e+000
1.509810e+000	0.000000e+000
1.510923e+000	3.051758e-003
1.512035e+000	0.000000e+000
1.513148e+000	0.000000e+000
1.514261e+000	4.577637e-003
1.515374e+000	0.000000e+000
1.516487e+000	0.000000e+000
1.517600e+000	0.000000e+000
1.518713e+000	0.000000e+000
1.519826e+000	0.000000e+000
1.520938e+000	1.525879e-003
1.522051e+000	0.000000e+000
1.523164e+000	0.000000e+000
1.524277e+000	1.525879e-003
1.525390e+000	0.000000e+000
1.526503e+000	0.000000e+000
1.527616e+000	0.000000e+000
1.528728e+000	0.000000e+000
1.529841e+000	0.000000e+000
1.530954e+000	0.000000e+000
1.532067e+000	0.000000e+000
1.533180e+000	0.000000e+000
1.534293e+000	0.000000e+000
1.535406e+000	3.051758e-003
1.536519e+000	0.000000e+000
1.537631e+000	0.000000e+000
1.538744e+000	0.000000e+000
1.539857e+000	0.000000e+000
1.540970e+000	0.000000e+000
1.542083e+000	0.000000e+000
1.543196e+000	1.525879e-003
1.544309e+000	0.000000e+000
1.545421e+000	0.000000e+000
1.546534e+000	0.000000e+000
[truncated: 50 more rows]
