# Supplementary material for: Open-source micro-tensile testers via additive manufacturing for the mechanical characterization of thin films and papers
Source: PLoS One. 2018 May 29;13(5):e0197999. doi: 10.1371/journal.pone.0197999 (PMC5973562; doi:10.1371/journal.pone.0197999)
Supplement: S1 Data — (ZIP) [file pone.0197999.s002.zip › SI2_Data/Demonstration Problem 1/Exp1 Results/Area2 Height/Area2_2-5turns.txt]

-1.742087e+000	0.000000e+000
-6.761708e-001	1.525879e-003
-6.751294e-001	0.000000e+000
-6.740879e-001	0.000000e+000
-6.730465e-001	0.000000e+000
-6.720051e-001	0.000000e+000
-6.709636e-001	0.000000e+000
-6.699221e-001	1.525879e-003
-6.688807e-001	0.000000e+000
-6.678393e-001	0.000000e+000
-6.667979e-001	0.000000e+000
-6.657564e-001	0.000000e+000
-6.647150e-001	0.000000e+000
-6.636736e-001	0.000000e+000
-6.626321e-001	1.525879e-003
-6.615907e-001	0.000000e+000
-6.605492e-001	0.000000e+000
-6.595078e-001	0.000000e+000
-6.584663e-001	0.000000e+000
-6.574249e-001	0.000000e+000
-6.563835e-001	0.000000e+000
-6.553420e-001	0.000000e+000
-6.543005e-001	0.000000e+000
-6.532591e-001	1.525879e-003
-6.522177e-001	0.000000e+000
-6.511762e-001	1.525879e-003
-6.501348e-001	0.000000e+000
-6.490934e-001	0.000000e+000
-6.480519e-001	3.051758e-003
-6.470104e-001	0.000000e+000
-6.459690e-001	0.000000e+000
-6.449276e-001	0.000000e+000
-6.438861e-001	0.000000e+000
-6.428447e-001	0.000000e+000
-6.418032e-001	1.525879e-003
-6.407618e-001	0.000000e+000
-6.397204e-001	1.525879e-003
-6.386789e-001	0.000000e+000
-6.376375e-001	1.525879e-003
-6.365960e-001	0.000000e+000
-6.355546e-001	0.000000e+000
-6.345132e-001	3.051758e-003
-6.334718e-001	1.525879e-003
-6.324303e-001	1.525879e-003
-6.313888e-001	1.525879e-003
-6.303474e-001	0.000000e+000
-6.293060e-001	3.051758e-003
-6.282645e-001	4.577637e-003
-6.272231e-001	0.000000e+000
-6.261816e-001	6.103516e-003
-6.251402e-001	3.051758e-003
-6.240987e-001	1.525879e-003
-6.230573e-001	1.525879e-003
-6.220159e-001	4.577637e-003
-6.209744e-001	1.525879e-003
-6.199330e-001	1.525879e-003
-6.188915e-001	1.525879e-003
-6.178501e-001	0.000000e+000
-6.168086e-001	4.577637e-003
-6.157672e-001	1.525879e-003
-6.147258e-001	0.000000e+000
-6.136843e-001	3.051758e-003
-6.126429e-001	1.525879e-003
-6.116014e-001	0.000000e+000
-6.105600e-001	3.051758e-003
-6.095186e-001	3.051758e-003
-6.084771e-001	3.051758e-003
-6.074357e-001	3.051758e-003
-6.063942e-001	1.525879e-003
-6.053528e-001	4.577637e-003
-6.043114e-001	0.000000e+000
-6.032699e-001	4.577637e-003
-6.022285e-001	3.051758e-003
-6.011870e-001	1.525879e-003
-6.001456e-001	4.577637e-003
-5.991042e-001	1.525879e-003
-5.980627e-001	0.000000e+000
-5.970213e-001	3.051758e-003
-5.959798e-001	3.051758e-003
-5.949383e-001	4.577637e-003
-5.938969e-001	0.000000e+000
-5.928555e-001	6.103516e-003
-5.918141e-001	7.629395e-003
-5.907726e-001	4.577637e-003
-5.897311e-001	4.577637e-003
-5.886897e-001	6.103516e-003
-5.876483e-001	0.000000e+000
-5.866068e-001	3.051758e-003
-5.855654e-001	4.577637e-003
-5.845239e-001	1.525879e-003
-5.834825e-001	9.155273e-003
-5.824410e-001	9.155273e-003
-5.813996e-001	6.103516e-003
-5.803582e-001	1.525879e-003
-5.793167e-001	6.103516e-003
-5.782753e-001	3.051758e-003
-5.772338e-001	6.103516e-003
-5.761924e-001	3.051758e-003
-5.751510e-001	1.525879e-003
-5.741095e-001	1.525879e-003
-5.730681e-001	6.103516e-003
-5.720266e-001	3.051758e-003
-5.709852e-001	4.577637e-003
-5.699438e-001	7.629395e-003
-5.689024e-001	6.103516e-003
-5.678609e-001	7.629395e-003
-5.668194e-001	4.577637e-003
-5.657780e-001	6.103516e-003
-5.647365e-001	7.629395e-003
-5.636951e-001	1.220703e-002
-5.626537e-001	7.629395e-003
-5.616122e-001	3.051758e-003
-5.605708e-001	6.103516e-003
-5.595293e-001	6.103516e-003
-5.584879e-001	1.373291e-002
-5.574464e-001	1.068115e-002
-5.564050e-001	1.220703e-002
-5.553636e-001	1.220703e-002
-5.543221e-001	1.831055e-002
-5.532807e-001	9.155273e-003
-5.522392e-001	1.068115e-002
-5.511978e-001	7.629395e-003
-5.501564e-001	1.831055e-002
-5.491149e-001	1.068115e-002
-5.480735e-001	7.629395e-003
-5.470320e-001	1.220703e-002
-5.459906e-001	1.373291e-002
-5.449492e-001	7.629395e-003
-5.439077e-001	9.155273e-003
-5.428663e-001	9.155273e-003
-5.418248e-001	1.831055e-002
-5.407834e-001	2.136230e-002
-5.397420e-001	3.051758e-003
-5.387005e-001	9.155273e-003
-5.376590e-001	1.068115e-002
-5.366176e-001	1.831055e-002
-5.355762e-001	1.525879e-002
-5.345347e-001	7.629395e-003
-5.334933e-001	9.155273e-003
-5.324518e-001	2.136230e-002
-5.314104e-001	1.525879e-002
-5.303690e-001	1.678467e-002
-5.293275e-001	1.525879e-002
-5.282861e-001	1.831055e-002
-5.272446e-001	1.983643e-002
-5.262032e-001	1.068115e-002
-5.251617e-001	1.373291e-002
-5.241203e-001	1.220703e-002
-5.230789e-001	1.220703e-002
-5.220374e-001	1.831055e-002
-5.209960e-001	1.983643e-002
-5.199545e-001	1.373291e-002
-5.189131e-001	1.831055e-002
-5.178717e-001	1.068115e-002
-5.168302e-001	1.220703e-002
-5.157888e-001	1.068115e-002
-5.147473e-001	2.136230e-002
-5.137059e-001	1.678467e-002
-5.126645e-001	2.288818e-002
-5.116230e-001	2.136230e-002
-5.105816e-001	1.678467e-002
-5.095401e-001	1.525879e-002
-5.084987e-001	1.983643e-002
-5.074573e-001	1.373291e-002
-5.064158e-001	1.373291e-002
-5.053744e-001	1.831055e-002
-5.043329e-001	1.678467e-002
-5.032915e-001	1.831055e-002
-5.022500e-001	1.678467e-002
-5.012086e-001	1.525879e-002
-5.001672e-001	2.288818e-002
-4.991257e-001	3.051758e-002
-4.980843e-001	1.373291e-002
-4.970428e-001	1.373291e-002
-4.960013e-001	1.983643e-002
-4.949599e-001	2.288818e-002
-4.939185e-001	1.068115e-002
-4.928771e-001	1.983643e-002
-4.918356e-001	2.441406e-002
-4.907942e-001	2.136230e-002
-4.897527e-001	2.136230e-002
-4.887113e-001	1.831055e-002
-4.876699e-001	1.678467e-002
-4.866284e-001	3.204346e-002
-4.855870e-001	1.525879e-002
-4.845455e-001	1.983643e-002
-4.835041e-001	2.899170e-002
-4.824627e-001	1.831055e-002
-4.814212e-001	2.136230e-002
-4.803798e-001	2.136230e-002
-4.793383e-001	2.441406e-002
-4.782969e-001	3.814697e-002
-4.772555e-001	1.831055e-002
-4.762140e-001	3.051758e-002
-4.751726e-001	3.204346e-002
-4.741311e-001	2.746582e-002
-4.730896e-001	2.288818e-002
-4.720482e-001	3.509521e-002
-4.710068e-001	1.678467e-002
-4.699654e-001	3.051758e-002
-4.689239e-001	3.051758e-002
-4.678824e-001	2.746582e-002
-4.668410e-001	3.204346e-002
-4.657996e-001	2.136230e-002
-4.647581e-001	3.051758e-002
-4.637167e-001	3.051758e-002
-4.626752e-001	3.967285e-002
-4.616338e-001	4.730225e-002
-4.605924e-001	3.204346e-002
-4.595509e-001	3.662109e-002
-4.585094e-001	2.899170e-002
-4.574680e-001	3.356934e-002
-4.564266e-001	4.272461e-002
-4.553852e-001	2.899170e-002
-4.543437e-001	4.425049e-002
-4.533022e-001	3.204346e-002
-4.522608e-001	3.051758e-002
-4.512194e-001	4.577637e-002
-4.501779e-001	5.798340e-002
-4.491365e-001	4.119873e-002
-4.480951e-001	4.272461e-002
-4.470536e-001	4.577637e-002
-4.460122e-001	3.814697e-002
-4.449707e-001	4.882813e-002
-4.439293e-001	3.967285e-002
-4.428878e-001	3.967285e-002
-4.418464e-001	4.272461e-002
-4.408050e-001	4.272461e-002
-4.397635e-001	3.967285e-002
-4.387221e-001	3.814697e-002
-4.376806e-001	4.119873e-002
-4.366392e-001	5.340576e-002
-4.355977e-001	6.103516e-002
-4.345563e-001	5.645752e-002
-4.335149e-001	5.645752e-002
-4.324734e-001	5.187988e-002
-4.314320e-001	4.882813e-002
-4.303905e-001	3.967285e-002
-4.293491e-001	4.272461e-002
-4.283076e-001	5.493164e-002
-4.272662e-001	4.577637e-002
-4.262248e-001	5.645752e-002
-4.251833e-001	8.087158e-002
-4.241419e-001	6.408691e-002
-4.231004e-001	5.340576e-002
-4.220590e-001	3.509521e-002
-4.210175e-001	4.577637e-002
-4.199761e-001	6.103516e-002
-4.189347e-001	5.187988e-002
-4.178933e-001	5.950928e-002
-4.168518e-001	7.019043e-002
-4.158103e-001	6.408691e-002
-4.147689e-001	5.035400e-002
-4.137274e-001	6.866455e-002
-4.126860e-001	5.798340e-002
-4.116446e-001	6.713867e-002
-4.106031e-001	5.493164e-002
-4.095617e-001	5.493164e-002
-4.085202e-001	4.577637e-002
-4.074788e-001	6.408691e-002
-4.064374e-001	6.408691e-002
-4.053959e-001	6.866455e-002
-4.043545e-001	6.713867e-002
-4.033131e-001	7.019043e-002
-4.022716e-001	7.324219e-002
-4.012302e-001	5.340576e-002
-4.001887e-001	7.019043e-002
-3.991472e-001	5.645752e-002
-3.981058e-001	6.866455e-002
-3.970644e-001	7.629395e-002
-3.960230e-001	6.561279e-002
-3.949815e-001	9.460449e-002
-3.939401e-001	8.239746e-002
-3.928986e-001	6.408691e-002
-3.918572e-001	5.340576e-002
-3.908157e-001	6.408691e-002
-3.897743e-001	7.171631e-002
-3.887329e-001	9.613037e-002
-3.876914e-001	8.087158e-002
-3.866500e-001	6.256104e-002
-3.856085e-001	7.476807e-002
-3.845671e-001	7.476807e-002
-3.835256e-001	8.087158e-002
-3.824842e-001	6.408691e-002
-3.814428e-001	8.392334e-002
-3.804013e-001	8.239746e-002
-3.793599e-001	7.629395e-002
-3.783184e-001	7.324219e-002
-3.772770e-001	8.544922e-002
-3.762355e-001	7.781982e-002
-3.751941e-001	6.866455e-002
-3.741527e-001	7.781982e-002
-3.731112e-001	7.171631e-002
-3.720698e-001	1.022339e-001
-3.710284e-001	6.561279e-002
-3.699869e-001	8.544922e-002
-3.689455e-001	6.408691e-002
-3.679040e-001	9.002686e-002
-3.668626e-001	8.544922e-002
-3.658211e-001	7.781982e-002
-3.647797e-001	6.561279e-002
-3.637383e-001	8.239746e-002
-3.626968e-001	8.544922e-002
-3.616554e-001	9.765625e-002
-3.606139e-001	7.324219e-002
-3.595725e-001	7.171631e-002
-3.585311e-001	1.052856e-001
-3.574896e-001	7.781982e-002
-3.564482e-001	1.068115e-001
-3.554067e-001	8.850098e-002
-3.543653e-001	9.613037e-002
-3.533238e-001	1.037598e-001
-3.522824e-001	9.765625e-002
-3.512409e-001	7.781982e-002
-3.501995e-001	8.544922e-002
-3.491581e-001	9.460449e-002
-3.481166e-001	9.918213e-002
-3.470752e-001	9.765625e-002
-3.460337e-001	9.765625e-002
-3.449923e-001	9.460449e-002
-3.439509e-001	8.697510e-002
-3.429094e-001	1.098633e-001
-3.418680e-001	1.068115e-001
-3.408265e-001	9.460449e-002
-3.397851e-001	9.002686e-002
-3.387437e-001	9.460449e-002
-3.377022e-001	8.850098e-002
-3.366607e-001	1.159668e-001
-3.356193e-001	8.850098e-002
-3.345779e-001	1.022339e-001
-3.335364e-001	8.239746e-002
-3.324950e-001	1.037598e-001
-3.314535e-001	1.174927e-001
-3.304121e-001	1.098633e-001
-3.293707e-001	8.544922e-002
-3.283292e-001	9.155273e-002
-3.272878e-001	1.037598e-001
-3.262464e-001	1.235962e-001
-3.252049e-001	1.007080e-001
-3.241635e-001	9.918213e-002
-3.231220e-001	9.002686e-002
-3.220806e-001	9.307861e-002
-3.210391e-001	1.052856e-001
-3.199977e-001	9.613037e-002
-3.189562e-001	1.190186e-001
-3.179148e-001	1.373291e-001
-3.168734e-001	1.205444e-001
-3.158319e-001	1.129150e-001
-3.147905e-001	1.449585e-001
-3.137490e-001	1.205444e-001
-3.127076e-001	1.098633e-001
-3.116662e-001	1.037598e-001
-3.106247e-001	1.129150e-001
-3.095833e-001	1.190186e-001
-3.085418e-001	1.190186e-001
-3.075004e-001	1.266479e-001
-3.064589e-001	1.129150e-001
-3.054175e-001	1.358032e-001
-3.043761e-001	1.358032e-001
-3.033346e-001	1.342773e-001
-3.022932e-001	8.850098e-002
-3.012517e-001	1.342773e-001
-3.002103e-001	1.266479e-001
-2.991688e-001	1.174927e-001
-2.981274e-001	1.602173e-001
-2.970860e-001	1.541138e-001
-2.960445e-001	1.388550e-001
-2.950031e-001	1.388550e-001
-2.939616e-001	1.266479e-001
-2.929202e-001	1.174927e-001
-2.918787e-001	1.388550e-001
-2.908373e-001	1.388550e-001
-2.897959e-001	1.296997e-001
-2.887544e-001	1.541138e-001
-2.877130e-001	1.373291e-001
-2.866715e-001	1.144409e-001
-2.856301e-001	1.663208e-001
-2.845887e-001	1.296997e-001
-2.835472e-001	1.388550e-001
-2.825058e-001	1.358032e-001
-2.814644e-001	1.373291e-001
-2.804229e-001	1.571655e-001
-2.793815e-001	1.327515e-001
-2.783400e-001	1.373291e-001
-2.772986e-001	1.754761e-001
-2.762571e-001	1.525879e-001
-2.752157e-001	1.571655e-001
-2.741743e-001	1.602173e-001
-2.731328e-001	1.678467e-001
-2.720913e-001	1.403809e-001
-2.710499e-001	1.449585e-001
-2.700085e-001	1.342773e-001
-2.689670e-001	1.434326e-001
-2.679256e-001	1.358032e-001
-2.668842e-001	1.220703e-001
-2.658427e-001	1.403809e-001
-2.648013e-001	1.449585e-001
-2.637598e-001	1.693726e-001
-2.627184e-001	1.495361e-001
-2.616769e-001	1.480103e-001
-2.606355e-001	1.632690e-001
-2.595941e-001	1.449585e-001
-2.585526e-001	1.586914e-001
-2.575111e-001	1.678467e-001
-2.564697e-001	1.571655e-001
-2.554283e-001	1.754761e-001
-2.543868e-001	1.724243e-001
-2.533454e-001	1.571655e-001
-2.523040e-001	1.586914e-001
-2.512625e-001	1.678467e-001
-2.502211e-001	1.831055e-001
-2.491796e-001	1.663208e-001
-2.481382e-001	1.739502e-001
-2.470968e-001	1.464844e-001
-2.460553e-001	1.464844e-001
-2.450139e-001	1.632690e-001
-2.439724e-001	1.693726e-001
-2.429310e-001	1.388550e-001
-2.418895e-001	1.571655e-001
-2.408481e-001	1.541138e-001
-2.398067e-001	1.434326e-001
-2.387652e-001	1.525879e-001
-2.377238e-001	1.632690e-001
-2.366823e-001	1.647949e-001
-2.356409e-001	1.770020e-001
-2.345994e-001	1.678467e-001
-2.335580e-001	1.678467e-001
-2.325166e-001	1.693726e-001
-2.314751e-001	1.586914e-001
-2.304337e-001	1.510620e-001
-2.293922e-001	1.693726e-001
-2.283508e-001	1.846313e-001
-2.273093e-001	1.327515e-001
-2.262679e-001	1.632690e-001
-2.252265e-001	1.693726e-001
-2.241850e-001	1.693726e-001
-2.231436e-001	1.159668e-001
-2.221021e-001	1.770020e-001
-2.210607e-001	1.602173e-001
-2.200192e-001	1.373291e-001
-2.189778e-001	1.586914e-001
-2.179364e-001	1.800537e-001
-2.168950e-001	1.693726e-001
-2.158535e-001	1.663208e-001
-2.148120e-001	1.815796e-001
-2.137706e-001	1.770020e-001
-2.127291e-001	1.678467e-001
-2.116877e-001	1.831055e-001
-2.106463e-001	1.831055e-001
-2.096049e-001	1.876831e-001
-2.085634e-001	1.541138e-001
-2.075219e-001	1.617432e-001
-2.064805e-001	1.571655e-001
-2.054391e-001	1.846313e-001
-2.043976e-001	1.678467e-001
-2.033562e-001	1.815796e-001
-2.023148e-001	1.708984e-001
-2.012733e-001	1.785278e-001
-2.002319e-001	1.724243e-001
-1.991904e-001	1.861572e-001
-1.981490e-001	1.602173e-001
-1.971075e-001	1.617432e-001
-1.960661e-001	1.663208e-001
-1.950247e-001	1.434326e-001
-1.939832e-001	1.708984e-001
-1.929418e-001	1.922607e-001
-1.919003e-001	1.815796e-001
-1.908589e-001	1.876831e-001
-1.898174e-001	1.586914e-001
-1.887760e-001	1.632690e-001
-1.877346e-001	1.846313e-001
-1.866931e-001	1.403809e-001
-1.856517e-001	1.754761e-001
-1.846102e-001	1.510620e-001
-1.835688e-001	1.998901e-001
-1.825273e-001	1.953125e-001
-1.814859e-001	1.983643e-001
-1.804445e-001	1.632690e-001
-1.794030e-001	1.815796e-001
-1.783616e-001	1.846313e-001
-1.773201e-001	1.983643e-001
-1.762787e-001	2.212524e-001
-1.752373e-001	1.602173e-001
-1.741958e-001	1.907349e-001
-1.731544e-001	1.846313e-001
-1.721129e-001	1.785278e-001
-1.710715e-001	1.892090e-001
-1.700300e-001	2.105713e-001
-1.689886e-001	1.708984e-001
-1.679472e-001	1.953125e-001
-1.669057e-001	1.678467e-001
-1.658643e-001	1.586914e-001
-1.648229e-001	1.678467e-001
-1.637814e-001	1.678467e-001
-1.627400e-001	1.815796e-001
-1.616985e-001	1.708984e-001
-1.606571e-001	1.846313e-001
-1.596156e-001	1.983643e-001
-1.585742e-001	1.495361e-001
-1.575328e-001	1.525879e-001
-1.564913e-001	1.968384e-001
-1.554499e-001	1.815796e-001
-1.544084e-001	1.998901e-001
-1.533670e-001	2.059937e-001
-1.523255e-001	1.922607e-001
-1.512841e-001	1.495361e-001
-1.502427e-001	1.678467e-001
-1.492012e-001	1.724243e-001
-1.481598e-001	1.739502e-001
-1.471183e-001	1.937866e-001
-1.460769e-001	2.136230e-001
-1.450355e-001	1.815796e-001
-1.439940e-001	1.708984e-001
-1.429526e-001	1.739502e-001
-1.419111e-001	1.678467e-001
-1.408697e-001	1.815796e-001
-1.398282e-001	1.815796e-001
-1.387868e-001	1.449585e-001
-1.377454e-001	1.693726e-001
-1.367039e-001	1.708984e-001
-1.356625e-001	1.708984e-001
-1.346210e-001	1.678467e-001
-1.335796e-001	1.831055e-001
-1.325381e-001	1.922607e-001
-1.314967e-001	1.846313e-001
-1.304553e-001	1.647949e-001
-1.294138e-001	1.770020e-001
-1.283724e-001	2.136230e-001
-1.273309e-001	1.754761e-001
-1.262895e-001	1.800537e-001
-1.252480e-001	1.541138e-001
-1.242066e-001	1.708984e-001
-1.231652e-001	2.120972e-001
-1.221237e-001	1.922607e-001
-1.210823e-001	1.846313e-001
-1.200408e-001	1.831055e-001
-1.189994e-001	1.968384e-001
-1.179579e-001	1.800537e-001
-1.169165e-001	1.892090e-001
-1.158751e-001	1.800537e-001
-1.148336e-001	1.983643e-001
-1.137922e-001	1.693726e-001
-1.127507e-001	1.556396e-001
-1.117093e-001	2.029419e-001
-1.106678e-001	1.571655e-001
-1.096264e-001	1.586914e-001
-1.085850e-001	1.724243e-001
-1.075435e-001	1.922607e-001
-1.065021e-001	1.342773e-001
-1.054606e-001	1.876831e-001
-1.044192e-001	1.876831e-001
-1.033778e-001	1.800537e-001
-1.023363e-001	2.075195e-001
-1.012949e-001	1.708984e-001
-1.002535e-001	1.678467e-001
-9.921198e-002	1.617432e-001
-9.817055e-002	1.693726e-001
-9.712912e-002	1.800537e-001
-9.608769e-002	1.754761e-001
-9.504621e-002	1.754761e-001
-9.400478e-002	1.693726e-001
-9.296335e-002	2.151489e-001
-9.192193e-002	1.678467e-001
-9.088045e-002	1.495361e-001
-8.983902e-002	1.892090e-001
-8.879759e-002	1.876831e-001
-8.775612e-002	1.464844e-001
-8.671469e-002	1.846313e-001
-8.567326e-002	1.708984e-001
-8.463183e-002	1.754761e-001
-8.359035e-002	1.998901e-001
-8.254892e-002	1.815796e-001
-8.150749e-002	1.724243e-001
-8.046602e-002	1.525879e-001
-7.942459e-002	1.770020e-001
-7.838316e-002	1.693726e-001
-7.734173e-002	1.754761e-001
-7.630026e-002	1.586914e-001
-7.525882e-002	1.586914e-001
-7.421740e-002	1.556396e-001
-7.317597e-002	1.739502e-001
-7.213449e-002	1.510620e-001
-7.109306e-002	1.556396e-001
-7.005163e-002	1.602173e-001
-6.901016e-002	1.571655e-001
-6.796873e-002	1.968384e-001
-6.692730e-002	1.449585e-001
-6.588587e-002	1.449585e-001
-6.484440e-002	1.617432e-001
-6.380296e-002	1.663208e-001
-6.276154e-002	1.892090e-001
-6.172011e-002	2.014160e-001
-6.067863e-002	1.846313e-001
-5.963720e-002	1.602173e-001
-5.859577e-002	1.617432e-001
-5.755430e-002	1.617432e-001
-5.651287e-002	1.495361e-001
-5.547144e-002	1.480103e-001
-5.443001e-002	1.464844e-001
-5.338854e-002	1.342773e-001
-5.234711e-002	1.571655e-001
-5.130568e-002	1.632690e-001
-5.026420e-002	1.388550e-001
-4.922277e-002	1.434326e-001
-4.818134e-002	1.327515e-001
-4.713991e-002	1.632690e-001
-4.609844e-002	1.617432e-001
-4.505701e-002	1.647949e-001
-4.401558e-002	1.388550e-001
-4.297415e-002	1.617432e-001
-4.193268e-002	1.312256e-001
-4.089125e-002	1.678467e-001
-3.984982e-002	1.220703e-001
-3.880834e-002	1.464844e-001
-3.776691e-002	1.312256e-001
-3.672548e-002	1.525879e-001
-3.568405e-002	1.464844e-001
-3.464258e-002	1.358032e-001
-3.360115e-002	1.464844e-001
-3.255972e-002	1.495361e-001
-3.151829e-002	1.556396e-001
-3.047682e-002	1.556396e-001
-2.943539e-002	1.342773e-001
-2.839396e-002	1.525879e-001
-2.735248e-002	1.586914e-001
-2.631105e-002	1.220703e-001
-2.526962e-002	1.358032e-001
-2.422819e-002	1.129150e-001
-2.318672e-002	1.403809e-001
-2.214529e-002	1.266479e-001
-2.110386e-002	1.434326e-001
-2.006243e-002	1.296997e-001
-1.902096e-002	1.235962e-001
-1.797953e-002	1.464844e-001
-1.693810e-002	1.480103e-001
-1.589662e-002	1.113892e-001
-1.485519e-002	1.571655e-001
-1.381376e-002	1.373291e-001
-1.277233e-002	1.144409e-001
-1.173086e-002	1.235962e-001
-1.068943e-002	1.373291e-001
-9.647999e-003	1.007080e-001
-8.606526e-003	1.403809e-001
-7.565096e-003	1.220703e-001
-6.523666e-003	1.602173e-001
-5.482236e-003	1.251221e-001
-4.440762e-003	9.765625e-002
-3.399332e-003	1.174927e-001
-2.357902e-003	1.159668e-001
-1.316472e-003	1.037598e-001
-2.749989e-004	1.525879e-001
7.664310e-004	1.083374e-001
1.807861e-003	8.697510e-002
2.849335e-003	1.129150e-001
3.890765e-003	9.307861e-002
4.932195e-003	1.251221e-001
5.973624e-003	1.220703e-001
7.015098e-003	1.281738e-001
8.056528e-003	1.373291e-001
9.097958e-003	9.307861e-002
1.013939e-002	1.235962e-001
1.118086e-002	1.220703e-001
1.222229e-002	1.159668e-001
1.326372e-002	1.205444e-001
1.430519e-002	1.068115e-001
1.534663e-002	1.327515e-001
1.638806e-002	1.358032e-001
1.742949e-002	1.098633e-001
1.847096e-002	1.052856e-001
1.951239e-002	8.392334e-002
2.055382e-002	1.098633e-001
2.159529e-002	1.388550e-001
2.263672e-002	9.613037e-002
2.367815e-002	1.296997e-001
2.471958e-002	1.037598e-001
2.576106e-002	1.083374e-001
2.680249e-002	8.239746e-002
2.784392e-002	1.037598e-001
2.888535e-002	1.083374e-001
2.992682e-002	9.155273e-002
3.096825e-002	1.052856e-001
3.200968e-002	1.159668e-001
3.305115e-002	1.174927e-001
3.409258e-002	9.918213e-002
3.513401e-002	1.052856e-001
3.617544e-002	7.171631e-002
3.721691e-002	1.022339e-001
3.825835e-002	1.205444e-001
3.929977e-002	9.613037e-002
4.034121e-002	9.460449e-002
4.138268e-002	9.765625e-002
4.242411e-002	9.307861e-002
4.346554e-002	9.613037e-002
4.450701e-002	8.544922e-002
4.554844e-002	8.087158e-002
4.658987e-002	1.190186e-001
4.763130e-002	7.629395e-002
4.867277e-002	7.171631e-002
4.971421e-002	7.324219e-002
5.075563e-002	8.087158e-002
5.179707e-002	1.159668e-001
5.283849e-002	8.392334e-002
5.388001e-002	8.697510e-002
5.492144e-002	8.697510e-002
5.596287e-002	1.205444e-001
5.700430e-002	8.850098e-002
5.804573e-002	1.098633e-001
5.908716e-002	1.007080e-001
6.012859e-002	1.007080e-001
6.117002e-002	1.083374e-001
6.221154e-002	7.171631e-002
6.325297e-002	8.697510e-002
6.429440e-002	1.098633e-001
6.533583e-002	9.918213e-002
6.637726e-002	1.052856e-001
6.741869e-002	8.087158e-002
6.846012e-002	9.765625e-002
6.950164e-002	8.239746e-002
7.054307e-002	9.307861e-002
7.158449e-002	9.918213e-002
7.262592e-002	8.392334e-002
7.366736e-002	9.155273e-002
7.470879e-002	8.239746e-002
7.575021e-002	1.022339e-001
7.679174e-002	7.476807e-002
7.783316e-002	9.918213e-002
7.887459e-002	7.171631e-002
7.991602e-002	7.171631e-002
8.095746e-002	1.068115e-001
8.199888e-002	7.934570e-002
8.304031e-002	9.002686e-002
8.408183e-002	8.850098e-002
8.512326e-002	7.019043e-002
8.616469e-002	9.155273e-002
8.720612e-002	9.918213e-002
8.824755e-002	8.087158e-002
8.928898e-002	7.171631e-002
9.033041e-002	8.392334e-002
9.137184e-002	8.087158e-002
9.241336e-002	9.918213e-002
9.345479e-002	8.850098e-002
9.449622e-002	9.460449e-002
9.553764e-002	7.476807e-002
9.657908e-002	7.629395e-002
9.762051e-002	8.392334e-002
9.866194e-002	1.068115e-001
9.970346e-002	8.544922e-002
1.007449e-001	7.934570e-002
1.017863e-001	9.765625e-002
1.028277e-001	7.019043e-002
1.038692e-001	1.007080e-001
1.049106e-001	7.324219e-002
1.059520e-001	1.052856e-001
1.069935e-001	8.544922e-002
1.080350e-001	9.765625e-002
1.090764e-001	7.476807e-002
1.101178e-001	9.765625e-002
1.111593e-001	9.307861e-002
1.122007e-001	7.781982e-002
1.132421e-001	8.544922e-002
1.142836e-001	8.087158e-002
1.153251e-001	7.934570e-002
1.163665e-001	9.765625e-002
1.174079e-001	6.256104e-002
1.184494e-001	6.713867e-002
1.194908e-001	9.002686e-002
1.205322e-001	7.324219e-002
1.215737e-001	7.019043e-002
1.226152e-001	8.697510e-002
1.236566e-001	9.765625e-002
1.246980e-001	1.159668e-001
1.257395e-001	8.697510e-002
1.267809e-001	9.002686e-002
1.278223e-001	9.002686e-002
1.288638e-001	6.866455e-002
1.299053e-001	8.087158e-002
1.309467e-001	7.324219e-002
1.319881e-001	7.934570e-002
1.330296e-001	1.052856e-001
1.340710e-001	8.544922e-002
1.351124e-001	8.544922e-002
1.361538e-001	7.019043e-002
1.371954e-001	7.629395e-002
1.382368e-001	6.866455e-002
1.392782e-001	7.476807e-002
1.403197e-001	1.037598e-001
1.413611e-001	7.934570e-002
1.424025e-001	6.256104e-002
1.434439e-001	7.324219e-002
1.444855e-001	8.544922e-002
1.455269e-001	9.765625e-002
1.465683e-001	6.866455e-002
1.476098e-001	7.476807e-002
1.486512e-001	8.087158e-002
1.496926e-001	9.307861e-002
1.507340e-001	8.544922e-002
1.517755e-001	7.781982e-002
1.528170e-001	7.934570e-002
1.538584e-001	6.561279e-002
1.548999e-001	7.629395e-002
1.559413e-001	7.019043e-002
1.569827e-001	6.561279e-002
1.580241e-001	8.392334e-002
1.590656e-001	8.239746e-002
1.601071e-001	8.392334e-002
1.611485e-001	6.256104e-002
1.621899e-001	7.781982e-002
1.632314e-001	6.713867e-002
1.642728e-001	7.324219e-002
1.653142e-001	9.460449e-002
1.663557e-001	6.866455e-002
1.673972e-001	8.544922e-002
1.684386e-001	6.561279e-002
1.694800e-001	9.460449e-002
1.705215e-001	7.019043e-002
1.715629e-001	5.798340e-002
1.726043e-001	7.019043e-002
1.736458e-001	7.324219e-002
1.746872e-001	5.950928e-002
1.757287e-001	6.103516e-002
1.767701e-001	6.408691e-002
1.778116e-001	5.645752e-002
1.788530e-001	6.103516e-002
1.798944e-001	5.645752e-002
1.809359e-001	6.103516e-002
1.819773e-001	6.408691e-002
1.830188e-001	6.103516e-002
1.840602e-001	5.340576e-002
1.851017e-001	7.324219e-002
1.861431e-001	5.950928e-002
1.871845e-001	7.019043e-002
1.882260e-001	5.187988e-002
1.892674e-001	6.713867e-002
1.903089e-001	6.103516e-002
1.913503e-001	7.019043e-002
1.923918e-001	5.187988e-002
1.934332e-001	6.256104e-002
1.944746e-001	7.019043e-002
1.955161e-001	6.256104e-002
1.965575e-001	5.187988e-002
1.975990e-001	6.256104e-002
1.986404e-001	6.408691e-002
1.996819e-001	6.256104e-002
2.007233e-001	6.256104e-002
2.017647e-001	6.561279e-002
2.028061e-001	6.256104e-002
2.038476e-001	6.561279e-002
2.048890e-001	4.882813e-002
2.059305e-001	6.713867e-002
2.069720e-001	8.239746e-002
2.080134e-001	4.730225e-002
2.090548e-001	6.713867e-002
2.100962e-001	5.950928e-002
2.111377e-001	5.645752e-002
2.121791e-001	7.019043e-002
2.132206e-001	5.493164e-002
2.142621e-001	4.577637e-002
2.153035e-001	6.561279e-002
2.163449e-001	5.645752e-002
2.173863e-001	5.950928e-002
2.184278e-001	6.103516e-002
2.194692e-001	5.035400e-002
2.205107e-001	5.035400e-002
2.215522e-001	4.882813e-002
2.225936e-001	5.493164e-002
2.236350e-001	4.730225e-002
2.246764e-001	5.950928e-002
2.257179e-001	5.035400e-002
2.267593e-001	7.934570e-002
2.278008e-001	5.798340e-002
2.288423e-001	5.035400e-002
2.298837e-001	6.256104e-002
2.309251e-001	6.561279e-002
2.319665e-001	7.781982e-002
2.330080e-001	6.256104e-002
2.340494e-001	7.019043e-002
2.350908e-001	5.645752e-002
2.361324e-001	7.476807e-002
2.371738e-001	5.493164e-002
2.382152e-001	5.187988e-002
2.392566e-001	6.103516e-002
2.402981e-001	5.950928e-002
2.413395e-001	6.561279e-002
2.423809e-001	4.882813e-002
2.434224e-001	6.561279e-002
2.444639e-001	5.035400e-002
2.455053e-001	5.187988e-002
2.465467e-001	4.882813e-002
2.475882e-001	5.798340e-002
2.486296e-001	6.713867e-002
2.496710e-001	5.950928e-002
2.507125e-001	7.019043e-002
2.517540e-001	5.950928e-002
2.527954e-001	5.187988e-002
2.538368e-001	5.187988e-002
2.548783e-001	5.798340e-002
2.559197e-001	7.629395e-002
2.569611e-001	4.577637e-002
2.580026e-001	5.950928e-002
2.590441e-001	5.493164e-002
2.600855e-001	5.798340e-002
2.611269e-001	5.645752e-002
2.621684e-001	5.340576e-002
2.632098e-001	5.035400e-002
2.642512e-001	6.561279e-002
2.652926e-001	4.425049e-002
2.663342e-001	3.967285e-002
2.673756e-001	7.171631e-002
2.684170e-001	7.324219e-002
2.694584e-001	6.408691e-002
2.704999e-001	5.187988e-002
2.715413e-001	6.103516e-002
2.725828e-001	4.882813e-002
2.736243e-001	5.035400e-002
2.746657e-001	5.950928e-002
2.757071e-001	5.493164e-002
2.767486e-001	5.493164e-002
2.777900e-001	5.950928e-002
2.788314e-001	6.256104e-002
2.798728e-001	5.035400e-002
2.809143e-001	5.187988e-002
2.819558e-001	5.340576e-002
2.829972e-001	5.493164e-002
2.840386e-001	4.882813e-002
2.850801e-001	4.425049e-002
2.861215e-001	5.340576e-002
2.871629e-001	6.713867e-002
2.882045e-001	7.324219e-002
2.892459e-001	5.493164e-002
2.902873e-001	5.950928e-002
2.913287e-001	4.882813e-002
2.923702e-001	5.645752e-002
2.934116e-001	6.866455e-002
2.944530e-001	5.950928e-002
2.954945e-001	4.119873e-002
2.965360e-001	6.713867e-002
2.975774e-001	5.187988e-002
2.986188e-001	8.392334e-002
2.996603e-001	5.798340e-002
3.007017e-001	5.493164e-002
3.017431e-001	5.950928e-002
3.027846e-001	5.187988e-002
3.038261e-001	7.476807e-002
3.048675e-001	5.187988e-002
3.059089e-001	4.882813e-002
3.069504e-001	6.866455e-002
3.079918e-001	4.882813e-002
3.090332e-001	4.425049e-002
3.100747e-001	5.187988e-002
3.111162e-001	5.798340e-002
3.121576e-001	6.713867e-002
3.131990e-001	4.272461e-002
3.142405e-001	4.272461e-002
3.152819e-001	5.340576e-002
3.163233e-001	7.019043e-002
3.173648e-001	4.882813e-002
3.184062e-001	5.645752e-002
3.194477e-001	5.645752e-002
3.204891e-001	4.272461e-002
3.215306e-001	5.493164e-002
3.225720e-001	4.577637e-002
3.236134e-001	5.035400e-002
3.246548e-001	5.187988e-002
3.256963e-001	4.119873e-002
3.267378e-001	5.340576e-002
3.277792e-001	6.256104e-002
3.288206e-001	5.798340e-002
3.298621e-001	4.730225e-002
3.309035e-001	5.340576e-002
3.319450e-001	5.340576e-002
3.329864e-001	7.476807e-002
3.340279e-001	4.119873e-002
3.350693e-001	5.798340e-002
3.361108e-001	5.035400e-002
3.371522e-001	6.103516e-002
3.381936e-001	3.662109e-002
3.392350e-001	6.256104e-002
3.402765e-001	4.882813e-002
3.413180e-001	6.103516e-002
3.423594e-001	6.713867e-002
3.434008e-001	5.950928e-002
3.444423e-001	5.798340e-002
3.454837e-001	3.509521e-002
3.465252e-001	4.577637e-002
3.475666e-001	4.730225e-002
3.486080e-001	3.967285e-002
3.496495e-001	4.577637e-002
3.506910e-001	6.408691e-002
3.517324e-001	5.340576e-002
3.527738e-001	5.493164e-002
3.538152e-001	4.272461e-002
3.548567e-001	6.408691e-002
3.558981e-001	4.882813e-002
3.569396e-001	5.645752e-002
3.579810e-001	5.950928e-002
3.590225e-001	5.493164e-002
3.600639e-001	4.730225e-002
3.611053e-001	5.798340e-002
3.621468e-001	4.119873e-002
3.631882e-001	5.187988e-002
3.642297e-001	6.103516e-002
3.652711e-001	5.187988e-002
3.663126e-001	5.645752e-002
3.673540e-001	4.882813e-002
3.683954e-001	5.340576e-002
3.694369e-001	4.882813e-002
3.704783e-001	6.103516e-002
3.715198e-001	4.730225e-002
3.725612e-001	4.882813e-002
3.736027e-001	5.493164e-002
3.746441e-001	4.730225e-002
3.756855e-001	4.730225e-002
3.767269e-001	5.187988e-002
3.777684e-001	5.645752e-002
3.788098e-001	4.119873e-002
3.798513e-001	5.187988e-002
3.808928e-001	5.340576e-002
3.819342e-001	5.340576e-002
3.829756e-001	4.425049e-002
3.840171e-001	5.645752e-002
3.850585e-001	5.645752e-002
3.860999e-001	6.103516e-002
3.871414e-001	4.425049e-002
3.881829e-001	5.340576e-002
3.892243e-001	5.950928e-002
3.902657e-001	3.967285e-002
3.913071e-001	5.187988e-002
3.923486e-001	5.645752e-002
3.933900e-001	5.645752e-002
3.944315e-001	5.187988e-002
3.954730e-001	5.950928e-002
3.965144e-001	4.272461e-002
3.975558e-001	5.187988e-002
3.985973e-001	4.577637e-002
3.996387e-001	3.967285e-002
4.006801e-001	5.950928e-002
4.017216e-001	5.645752e-002
4.027630e-001	5.187988e-002
4.038045e-001	5.645752e-002
4.048459e-001	4.119873e-002
4.058873e-001	6.103516e-002
4.069288e-001	3.662109e-002
4.079702e-001	4.577637e-002
4.090116e-001	3.204346e-002
4.100532e-001	3.967285e-002
4.110946e-001	3.356934e-002
4.121360e-001	5.187988e-002
4.131774e-001	5.035400e-002
4.142189e-001	3.509521e-002
4.152603e-001	5.187988e-002
4.163017e-001	4.425049e-002
4.173432e-001	3.814697e-002
4.183847e-001	4.425049e-002
4.194261e-001	2.899170e-002
4.204675e-001	4.425049e-002
4.215090e-001	2.899170e-002
4.225504e-001	4.272461e-002
4.235918e-001	3.814697e-002
4.246334e-001	4.425049e-002
4.256748e-001	3.509521e-002
4.267162e-001	3.967285e-002
4.277576e-001	4.882813e-002
4.287991e-001	4.730225e-002
4.298405e-001	4.425049e-002
4.308819e-001	2.899170e-002
4.319234e-001	5.798340e-002
4.329649e-001	2.593994e-002
4.340063e-001	5.035400e-002
4.350477e-001	4.730225e-002
4.360892e-001	3.814697e-002
4.371306e-001	3.967285e-002
4.381720e-001	3.204346e-002
4.392135e-001	4.730225e-002
4.402550e-001	4.119873e-002
4.412964e-001	4.425049e-002
4.423378e-001	2.288818e-002
4.433793e-001	4.882813e-002
4.444207e-001	2.899170e-002
4.454621e-001	4.119873e-002
4.465035e-001	2.899170e-002
4.475451e-001	3.356934e-002
4.485865e-001	2.899170e-002
4.496279e-001	1.678467e-002
4.506693e-001	3.051758e-002
4.517108e-001	3.509521e-002
4.527522e-001	4.577637e-002
4.537937e-001	4.272461e-002
4.548352e-001	2.899170e-002
4.558766e-001	4.425049e-002
4.569180e-001	3.051758e-002
4.579595e-001	3.356934e-002
4.590009e-001	3.509521e-002
4.600423e-001	3.356934e-002
4.610837e-001	2.441406e-002
4.621253e-001	3.814697e-002
4.631667e-001	3.204346e-002
4.642081e-001	3.662109e-002
4.652495e-001	3.204346e-002
4.662910e-001	3.509521e-002
4.673324e-001	3.814697e-002
4.683738e-001	2.593994e-002
4.694153e-001	3.356934e-002
4.704568e-001	4.272461e-002
4.714982e-001	3.356934e-002
4.725397e-001	3.051758e-002
4.735811e-001	3.356934e-002
4.746225e-001	2.746582e-002
4.756639e-001	3.509521e-002
4.767054e-001	3.814697e-002
4.777469e-001	2.899170e-002
4.787883e-001	2.136230e-002
4.798297e-001	2.899170e-002
4.808712e-001	3.051758e-002
4.819126e-001	2.899170e-002
4.829540e-001	3.967285e-002
4.839954e-001	2.593994e-002
4.850370e-001	4.119873e-002
4.860784e-001	4.425049e-002
4.871198e-001	3.967285e-002
4.881613e-001	3.356934e-002
4.892027e-001	3.356934e-002
4.902441e-001	3.814697e-002
4.912856e-001	2.746582e-002
4.923270e-001	2.136230e-002
4.933685e-001	3.356934e-002
4.944100e-001	2.441406e-002
4.954514e-001	2.899170e-002
4.964928e-001	3.356934e-002
4.975342e-001	2.899170e-002
4.985757e-001	2.288818e-002
4.996171e-001	3.356934e-002
5.006586e-001	2.746582e-002
5.017000e-001	3.356934e-002
5.027414e-001	2.746582e-002
5.037829e-001	2.593994e-002
5.048243e-001	3.814697e-002
5.058657e-001	2.288818e-002
5.069072e-001	2.593994e-002
5.079487e-001	2.746582e-002
5.089901e-001	3.814697e-002
5.100316e-001	3.051758e-002
5.110730e-001	2.288818e-002
5.121144e-001	3.204346e-002
5.131558e-001	3.204346e-002
5.141973e-001	3.051758e-002
5.152388e-001	1.525879e-002
5.162802e-001	3.356934e-002
5.173217e-001	3.204346e-002
5.183631e-001	2.899170e-002
5.194045e-001	3.204346e-002
5.204460e-001	2.593994e-002
5.214874e-001	2.899170e-002
5.225288e-001	1.831055e-002
5.235703e-001	2.288818e-002
5.246118e-001	3.051758e-002
5.256532e-001	2.746582e-002
5.266946e-001	3.509521e-002
5.277361e-001	2.593994e-002
5.287775e-001	3.051758e-002
5.298189e-001	3.662109e-002
5.308604e-001	3.662109e-002
5.319018e-001	3.509521e-002
5.329433e-001	2.136230e-002
5.339847e-001	2.136230e-002
5.350261e-001	3.509521e-002
5.360675e-001	3.051758e-002
5.371090e-001	2.899170e-002
5.381505e-001	2.746582e-002
5.391919e-001	2.593994e-002
5.402334e-001	3.356934e-002
5.412748e-001	2.136230e-002
5.423162e-001	1.983643e-002
5.433577e-001	3.356934e-002
5.443991e-001	2.899170e-002
5.454406e-001	3.662109e-002
5.464821e-001	1.678467e-002
5.475235e-001	2.899170e-002
5.485649e-001	3.662109e-002
5.496063e-001	2.441406e-002
5.506478e-001	3.051758e-002
5.516892e-001	1.373291e-002
5.527306e-001	2.441406e-002
5.537722e-001	3.051758e-002
5.548136e-001	3.051758e-002
5.558550e-001	2.899170e-002
5.568965e-001	3.204346e-002
5.579379e-001	2.288818e-002
5.589793e-001	3.204346e-002
5.600207e-001	2.441406e-002
5.610622e-001	2.593994e-002
5.621037e-001	3.204346e-002
5.631451e-001	3.356934e-002
5.641865e-001	2.899170e-002
5.652279e-001	2.288818e-002
5.662694e-001	2.441406e-002
5.673108e-001	3.051758e-002
5.683523e-001	1.831055e-002
5.693938e-001	2.593994e-002
5.704352e-001	2.441406e-002
5.714766e-001	1.831055e-002
5.725180e-001	1.678467e-002
5.735595e-001	3.356934e-002
5.746009e-001	2.899170e-002
5.756424e-001	2.899170e-002
5.766839e-001	2.746582e-002
5.777253e-001	1.983643e-002
5.787667e-001	2.746582e-002
5.798082e-001	3.051758e-002
5.808496e-001	2.441406e-002
5.818910e-001	2.288818e-002
5.829324e-001	1.983643e-002
5.839740e-001	3.356934e-002
5.850154e-001	3.509521e-002
5.860568e-001	2.746582e-002
5.870983e-001	1.983643e-002
5.881397e-001	9.155273e-003
5.891811e-001	3.204346e-002
5.902226e-001	2.288818e-002
5.912640e-001	2.288818e-002
5.923055e-001	2.288818e-002
5.933469e-001	1.831055e-002
5.943883e-001	2.136230e-002
5.954298e-001	2.136230e-002
5.964712e-001	2.288818e-002
5.975126e-001	2.746582e-002
5.985542e-001	1.678467e-002
5.995956e-001	2.441406e-002
6.006370e-001	2.441406e-002
6.016784e-001	2.441406e-002
6.027199e-001	1.983643e-002
6.037613e-001	2.899170e-002
6.048027e-001	1.678467e-002
6.058443e-001	3.204346e-002
6.068857e-001	3.509521e-002
6.079271e-001	2.136230e-002
6.089685e-001	2.593994e-002
6.100100e-001	3.814697e-002
6.110514e-001	2.899170e-002
6.120928e-001	1.220703e-002
6.131343e-001	2.441406e-002
6.141758e-001	1.831055e-002
6.152172e-001	3.051758e-002
6.162587e-001	1.983643e-002
6.173001e-001	2.593994e-002
6.183415e-001	2.593994e-002
6.193829e-001	2.136230e-002
6.204244e-001	2.288818e-002
6.214659e-001	2.593994e-002
6.225073e-001	3.356934e-002
6.235487e-001	1.525879e-002
6.245901e-001	2.288818e-002
6.256316e-001	1.220703e-002
6.266730e-001	2.899170e-002
6.277144e-001	1.525879e-002
6.287560e-001	1.678467e-002
6.297974e-001	2.136230e-002
6.308388e-001	2.441406e-002
6.318803e-001	2.288818e-002
6.329217e-001	1.831055e-002
6.339631e-001	9.155273e-003
6.350045e-001	2.288818e-002
6.360460e-001	1.220703e-002
6.370875e-001	1.831055e-002
6.381289e-001	1.678467e-002
6.391704e-001	2.136230e-002
6.402118e-001	1.831055e-002
6.412532e-001	1.220703e-002
6.422947e-001	1.831055e-002
6.433361e-001	2.746582e-002
6.443776e-001	1.068115e-002
6.454190e-001	1.525879e-002
6.464605e-001	1.983643e-002
6.475019e-001	2.288818e-002
6.485433e-001	2.288818e-002
6.495848e-001	1.831055e-002
6.506262e-001	1.983643e-002
6.516677e-001	1.983643e-002
6.527091e-001	1.678467e-002
6.537505e-001	1.220703e-002
6.547920e-001	1.678467e-002
6.558334e-001	1.068115e-002
6.568748e-001	1.068115e-002
6.579162e-001	2.136230e-002
6.589578e-001	2.136230e-002
6.599992e-001	2.136230e-002
6.610406e-001	2.288818e-002
6.620821e-001	2.136230e-002
6.631235e-001	2.746582e-002
6.641649e-001	2.136230e-002
6.652064e-001	1.525879e-002
6.662478e-001	1.678467e-002
6.672893e-001	1.983643e-002
6.683308e-001	1.220703e-002
6.693722e-001	2.136230e-002
6.704136e-001	2.288818e-002
6.714550e-001	9.155273e-003
6.724965e-001	1.525879e-002
6.735379e-001	1.678467e-002
6.745794e-001	1.678467e-002
6.756209e-001	2.593994e-002
6.766623e-001	1.525879e-002
6.777037e-001	7.629395e-003
6.787452e-001	1.068115e-002
6.797866e-001	1.525879e-002
6.808280e-001	6.103516e-003
6.818695e-001	1.831055e-002
6.829109e-001	1.831055e-002
6.839524e-001	1.983643e-002
6.849938e-001	1.068115e-002
6.860352e-001	1.373291e-002
6.870766e-001	1.678467e-002
6.881181e-001	9.155273e-003
6.891596e-001	1.678467e-002
6.902010e-001	1.373291e-002
6.912425e-001	2.746582e-002
6.922839e-001	1.068115e-002
6.933253e-001	1.525879e-002
6.943667e-001	6.103516e-003
6.954082e-001	1.678467e-002
6.964496e-001	1.068115e-002
6.974911e-001	1.678467e-002
6.985326e-001	1.373291e-002
6.995740e-001	1.831055e-002
7.006154e-001	7.629395e-003
7.016569e-001	7.629395e-003
7.026983e-001	1.525879e-002
7.037397e-001	1.983643e-002
7.047812e-001	1.068115e-002
7.058227e-001	7.629395e-003
7.068641e-001	1.525879e-002
7.079055e-001	1.220703e-002
7.089470e-001	1.525879e-002
7.099884e-001	6.103516e-003
7.110298e-001	7.629395e-003
7.120713e-001	1.373291e-002
7.131127e-001	1.525879e-002
7.141542e-001	7.629395e-003
7.151956e-001	1.983643e-002
7.162370e-001	6.103516e-003
7.172785e-001	6.103516e-003
7.183199e-001	1.525879e-002
7.193614e-001	9.155273e-003
7.204029e-001	1.373291e-002
7.214443e-001	1.373291e-002
7.224857e-001	2.136230e-002
7.235271e-001	9.155273e-003
7.245686e-001	1.678467e-002
7.256100e-001	7.629395e-003
7.266514e-001	1.220703e-002
7.276930e-001	1.678467e-002
7.287344e-001	1.678467e-002
7.297758e-001	1.068115e-002
7.308172e-001	7.629395e-003
7.318587e-001	6.103516e-003
7.329001e-001	1.373291e-002
7.339415e-001	1.068115e-002
7.349830e-001	1.373291e-002
7.360245e-001	1.525879e-002
7.370659e-001	1.220703e-002
7.381074e-001	1.831055e-002
7.391488e-001	9.155273e-003
7.401902e-001	9.155273e-003
7.412316e-001	4.577637e-003
7.422731e-001	1.678467e-002
7.433146e-001	1.220703e-002
7.443560e-001	3.051758e-003
7.453974e-001	1.220703e-002
7.464388e-001	1.983643e-002
7.474803e-001	9.155273e-003
7.485217e-001	1.373291e-002
7.495632e-001	1.373291e-002
7.506047e-001	9.155273e-003
7.516461e-001	1.525879e-002
7.526875e-001	9.155273e-003
7.537290e-001	1.373291e-002
7.547704e-001	7.629395e-003
7.558118e-001	1.220703e-002
7.568532e-001	9.155273e-003
7.578948e-001	1.678467e-002
7.589362e-001	7.629395e-003
7.599776e-001	1.831055e-002
7.610191e-001	9.155273e-003
7.620605e-001	7.629395e-003
7.631019e-001	7.629395e-003
7.641434e-001	9.155273e-003
7.651848e-001	1.068115e-002
7.662263e-001	1.678467e-002
7.672677e-001	1.525879e-002
7.683092e-001	1.068115e-002
7.693506e-001	1.525879e-002
7.703920e-001	7.629395e-003
7.714335e-001	1.220703e-002
7.724749e-001	1.678467e-002
7.735164e-001	1.525879e-002
7.745578e-001	1.373291e-002
7.755992e-001	1.220703e-002
7.766407e-001	7.629395e-003
7.776821e-001	1.373291e-002
7.787235e-001	3.051758e-003
7.797649e-001	6.103516e-003
7.808065e-001	3.051758e-003
7.818478e-001	1.068115e-002
7.828893e-001	7.629395e-003
7.839309e-001	4.577637e-003
7.849722e-001	1.220703e-002
7.860137e-001	6.103516e-003
7.870551e-001	9.155273e-003
7.880966e-001	9.155273e-003
7.891379e-001	1.831055e-002
7.901795e-001	1.068115e-002
7.912209e-001	1.678467e-002
7.922623e-001	1.068115e-002
7.933038e-001	4.577637e-003
7.943452e-001	1.220703e-002
7.953867e-001	7.629395e-003
7.964280e-001	1.220703e-002
7.974696e-001	1.068115e-002
7.985109e-001	1.373291e-002
7.995524e-001	1.373291e-002
8.005939e-001	1.525879e-002
8.016353e-001	1.525879e-002
8.026768e-001	1.220703e-002
8.037181e-001	9.155273e-003
8.047596e-001	1.068115e-002
8.058010e-001	1.068115e-002
8.068425e-001	9.155273e-003
8.078840e-001	7.629395e-003
8.089253e-001	6.103516e-003
8.099669e-001	3.051758e-003
8.110082e-001	7.629395e-003
8.120497e-001	1.525879e-002
8.130911e-001	4.577637e-003
8.141326e-001	7.629395e-003
8.151741e-001	6.103516e-003
8.162154e-001	1.068115e-002
8.172570e-001	1.068115e-002
8.182983e-001	4.577637e-003
8.193398e-001	9.155273e-003
8.203812e-001	6.103516e-003
8.214227e-001	1.373291e-002
8.224642e-001	1.983643e-002
8.235056e-001	1.220703e-002
8.245470e-001	9.155273e-003
8.255884e-001	1.525879e-002
8.266299e-001	9.155273e-003
8.276713e-001	1.068115e-002
8.287128e-001	7.629395e-003
8.297543e-001	1.525879e-002
8.307957e-001	4.577637e-003
8.318372e-001	7.629395e-003
8.328785e-001	1.068115e-002
8.339200e-001	6.103516e-003
8.349614e-001	4.577637e-003
8.360029e-001	7.629395e-003
8.370444e-001	7.629395e-003
8.380857e-001	1.983643e-002
8.391273e-001	6.103516e-003
8.401686e-001	1.373291e-002
8.412101e-001	9.155273e-003
8.422514e-001	4.577637e-003
8.432930e-001	1.525879e-003
8.443345e-001	9.155273e-003
8.453758e-001	6.103516e-003
8.464174e-001	6.103516e-003
8.474587e-001	6.103516e-003
8.485002e-001	6.103516e-003
8.495415e-001	4.577637e-003
8.505831e-001	1.068115e-002
8.516244e-001	6.103516e-003
8.526659e-001	6.103516e-003
8.537074e-001	1.373291e-002
8.547488e-001	2.136230e-002
8.557903e-001	1.525879e-002
8.568317e-001	6.103516e-003
8.578731e-001	6.103516e-003
8.589145e-001	4.577637e-003
8.599561e-001	1.373291e-002
8.609975e-001	9.155273e-003
8.620389e-001	1.068115e-002
8.630804e-001	1.068115e-002
8.641218e-001	1.525879e-003
8.651633e-001	9.155273e-003
8.662046e-001	7.629395e-003
8.672461e-001	7.629395e-003
8.682877e-001	1.068115e-002
8.693290e-001	9.155273e-003
8.703705e-001	7.629395e-003
8.714118e-001	1.068115e-002
8.724534e-001	9.155273e-003
8.734947e-001	9.155273e-003
8.745362e-001	0.000000e+000
8.755778e-001	3.051758e-003
8.766191e-001	7.629395e-003
8.776606e-001	9.155273e-003
8.787019e-001	1.525879e-003
8.797435e-001	4.577637e-003
8.807848e-001	7.629395e-003
8.818263e-001	1.373291e-002
8.828678e-001	1.525879e-002
8.839092e-001	4.577637e-003
8.849507e-001	7.629395e-003
8.859921e-001	1.220703e-002
8.870335e-001	6.103516e-003
8.880749e-001	3.051758e-003
8.891164e-001	7.629395e-003
8.901579e-001	1.220703e-002
8.911993e-001	7.629395e-003
8.922408e-001	7.629395e-003
8.932822e-001	7.629395e-003
8.943236e-001	1.068115e-002
8.953650e-001	7.629395e-003
8.964065e-001	3.051758e-003
8.974480e-001	1.068115e-002
8.984894e-001	1.525879e-003
8.995309e-001	1.068115e-002
9.005722e-001	7.629395e-003
9.016138e-001	7.629395e-003
9.026551e-001	6.103516e-003
9.036966e-001	3.051758e-003
9.047382e-001	4.577637e-003
9.057795e-001	6.103516e-003
9.068210e-001	1.068115e-002
9.078623e-001	7.629395e-003
9.089039e-001	6.103516e-003
9.099452e-001	4.577637e-003
9.109867e-001	6.103516e-003
9.120280e-001	4.577637e-003
9.130696e-001	4.577637e-003
9.141111e-001	7.629395e-003
9.151524e-001	7.629395e-003
9.161939e-001	9.155273e-003
9.172353e-001	3.051758e-003
9.182768e-001	7.629395e-003
9.193182e-001	7.629395e-003
9.203597e-001	4.577637e-003
9.214012e-001	3.051758e-003
9.224426e-001	7.629395e-003
9.234840e-001	9.155273e-003
9.245254e-001	6.103516e-003
9.255669e-001	4.577637e-003
9.266083e-001	4.577637e-003
9.276498e-001	1.678467e-002
9.286913e-001	4.577637e-003
9.297326e-001	4.577637e-003
9.307741e-001	6.103516e-003
9.318155e-001	6.103516e-003
9.328570e-001	7.629395e-003
9.338983e-001	4.577637e-003
9.349399e-001	4.577637e-003
9.359814e-001	1.220703e-002
9.370227e-001	3.051758e-003
9.380643e-001	7.629395e-003
9.391056e-001	6.103516e-003
9.401471e-001	0.000000e+000
9.411884e-001	1.068115e-002
9.422300e-001	4.577637e-003
9.432715e-001	6.103516e-003
9.443128e-001	6.103516e-003
9.453543e-001	1.525879e-003
9.463957e-001	1.068115e-002
9.474372e-001	6.103516e-003
9.484785e-001	1.068115e-002
9.495200e-001	3.051758e-003
9.505616e-001	6.103516e-003
9.516029e-001	7.629395e-003
9.526444e-001	1.220703e-002
9.536858e-001	9.155273e-003
9.547273e-001	7.629395e-003
9.557687e-001	1.068115e-002
9.568101e-001	4.577637e-003
9.578516e-001	7.629395e-003
9.588930e-001	7.629395e-003
9.599345e-001	7.629395e-003
9.609759e-001	9.155273e-003
9.620173e-001	1.373291e-002
9.630587e-001	6.103516e-003
9.641002e-001	1.068115e-002
9.651418e-001	4.577637e-003
9.661832e-001	7.629395e-003
9.672247e-001	3.051758e-003
9.682660e-001	1.373291e-002
9.693075e-001	7.629395e-003
9.703489e-001	1.525879e-003
9.713904e-001	1.220703e-002
9.724317e-001	9.155273e-003
9.734732e-001	7.629395e-003
9.745147e-001	4.577637e-003
9.755561e-001	0.000000e+000
9.765976e-001	6.103516e-003
9.776389e-001	6.103516e-003
9.786804e-001	1.068115e-002
9.797218e-001	6.103516e-003
9.807633e-001	1.220703e-002
9.818049e-001	1.373291e-002
9.828461e-001	7.629395e-003
9.838877e-001	6.103516e-003
9.849290e-001	3.051758e-003
9.859706e-001	7.629395e-003
9.870118e-001	4.577637e-003
9.880534e-001	1.373291e-002
9.890949e-001	6.103516e-003
9.901363e-001	9.155273e-003
9.911778e-001	4.577637e-003
9.922192e-001	4.577637e-003
9.932606e-001	7.629395e-003
9.943020e-001	1.220703e-002
9.953435e-001	9.155273e-003
9.963850e-001	1.068115e-002
9.974264e-001	9.155273e-003
9.984678e-001	1.525879e-003
9.995092e-001	7.629395e-003
1.000551e+000	9.155273e-003
1.001592e+000	9.155273e-003
1.002634e+000	4.577637e-003
1.003675e+000	6.103516e-003
1.004716e+000	7.629395e-003
1.005758e+000	7.629395e-003
1.006799e+000	3.051758e-003
1.007841e+000	7.629395e-003
1.008882e+000	7.629395e-003
1.009924e+000	1.068115e-002
1.010965e+000	7.629395e-003
1.012007e+000	1.220703e-002
1.013048e+000	7.629395e-003
1.014089e+000	4.577637e-003
1.015131e+000	6.103516e-003
1.016172e+000	7.629395e-003
1.017214e+000	4.577637e-003
1.018255e+000	4.577637e-003
1.019297e+000	3.051758e-003
1.020338e+000	3.051758e-003
1.021379e+000	1.525879e-003
1.022421e+000	9.155273e-003
1.023462e+000	9.155273e-003
1.024504e+000	1.373291e-002
1.025545e+000	6.103516e-003
1.026587e+000	4.577637e-003
1.027628e+000	1.068115e-002
1.028670e+000	1.220703e-002
1.029711e+000	3.051758e-003
1.030753e+000	6.103516e-003
1.031794e+000	7.629395e-003
1.032835e+000	9.155273e-003
1.033877e+000	6.103516e-003
1.034918e+000	4.577637e-003
1.035960e+000	7.629395e-003
1.037001e+000	1.068115e-002
1.038043e+000	6.103516e-003
1.039084e+000	4.577637e-003
1.040125e+000	9.155273e-003
1.041167e+000	4.577637e-003
1.042209e+000	6.103516e-003
1.043250e+000	4.577637e-003
1.044291e+000	7.629395e-003
1.045333e+000	4.577637e-003
1.046374e+000	6.103516e-003
1.047415e+000	9.155273e-003
1.048457e+000	1.373291e-002
1.049499e+000	9.155273e-003
1.050540e+000	3.051758e-003
1.051581e+000	6.103516e-003
1.052623e+000	7.629395e-003
1.053664e+000	6.103516e-003
1.054706e+000	7.629395e-003
1.055747e+000	7.629395e-003
1.056789e+000	6.103516e-003
1.057830e+000	6.103516e-003
1.058871e+000	9.155273e-003
1.059913e+000	6.103516e-003
1.060954e+000	0.000000e+000
1.061996e+000	7.629395e-003
1.063037e+000	6.103516e-003
1.064079e+000	9.155273e-003
1.065120e+000	7.629395e-003
1.066162e+000	9.155273e-003
1.067203e+000	4.577637e-003
1.068245e+000	4.577637e-003
1.069286e+000	1.525879e-003
1.070327e+000	3.051758e-003
1.071369e+000	1.525879e-003
1.072410e+000	3.051758e-003
1.073452e+000	4.577637e-003
1.074493e+000	4.577637e-003
1.075535e+000	6.103516e-003
1.076576e+000	4.577637e-003
1.077617e+000	6.103516e-003
1.078659e+000	1.525879e-003
1.079700e+000	6.103516e-003
1.080742e+000	1.525879e-003
1.081783e+000	6.103516e-003
1.082825e+000	6.103516e-003
1.083866e+000	1.525879e-003
1.084907e+000	7.629395e-003
1.085949e+000	9.155273e-003
1.086990e+000	4.577637e-003
1.088032e+000	1.525879e-003
1.089073e+000	4.577637e-003
1.090115e+000	4.577637e-003
1.091156e+000	1.525879e-003
1.092198e+000	6.103516e-003
1.093239e+000	3.051758e-003
1.094280e+000	3.051758e-003
1.095322e+000	1.525879e-003
1.096363e+000	4.577637e-003
1.097405e+000	1.068115e-002
1.098446e+000	9.155273e-003
1.099488e+000	1.068115e-002
1.100529e+000	3.051758e-003
1.101571e+000	6.103516e-003
1.102612e+000	3.051758e-003
1.103653e+000	3.051758e-003
1.104695e+000	4.577637e-003
1.105736e+000	7.629395e-003
1.106778e+000	6.103516e-003
1.107819e+000	4.577637e-003
1.108861e+000	6.103516e-003
1.109902e+000	7.629395e-003
1.110944e+000	6.103516e-003
1.111985e+000	9.155273e-003
1.113026e+000	4.577637e-003
1.114068e+000	3.051758e-003
1.115109e+000	6.103516e-003
1.116151e+000	1.525879e-003
1.117192e+000	3.051758e-003
1.118234e+000	6.103516e-003
1.119275e+000	3.051758e-003
1.120316e+000	7.629395e-003
1.121358e+000	4.577637e-003
1.122399e+000	9.155273e-003
1.123441e+000	1.525879e-003
1.124482e+000	4.577637e-003
1.125524e+000	9.155273e-003
1.126565e+000	3.051758e-003
1.127607e+000	6.103516e-003
1.128648e+000	3.051758e-003
1.129689e+000	1.525879e-003
1.130731e+000	3.051758e-003
1.131772e+000	3.051758e-003
1.132814e+000	3.051758e-003
1.133855e+000	4.577637e-003
1.134897e+000	3.051758e-003
1.135938e+000	4.577637e-003
1.136980e+000	4.577637e-003
1.138021e+000	0.000000e+000
1.139063e+000	4.577637e-003
1.140104e+000	1.525879e-003
1.141145e+000	1.525879e-003
1.142187e+000	4.577637e-003
1.143228e+000	4.577637e-003
1.144270e+000	0.000000e+000
1.145311e+000	7.629395e-003
1.146352e+000	4.577637e-003
1.147394e+000	6.103516e-003
1.148436e+000	0.000000e+000
1.149477e+000	3.051758e-003
1.150518e+000	1.525879e-003
1.151560e+000	3.051758e-003
1.152601e+000	3.051758e-003
1.153643e+000	4.577637e-003
1.154684e+000	3.051758e-003
1.155726e+000	6.103516e-003
1.156767e+000	1.525879e-003
1.157808e+000	1.525879e-003
1.158850e+000	3.051758e-003
1.159891e+000	1.525879e-003
1.160933e+000	4.577637e-003
1.161974e+000	1.525879e-003
1.163016e+000	9.155273e-003
1.164057e+000	1.525879e-003
1.165099e+000	4.577637e-003
1.166140e+000	3.051758e-003
1.167181e+000	3.051758e-003
1.168223e+000	0.000000e+000
1.169264e+000	1.525879e-003
1.170306e+000	7.629395e-003
1.171347e+000	1.525879e-003
1.172389e+000	4.577637e-003
1.173430e+000	1.068115e-002
1.174472e+000	3.051758e-003
1.175513e+000	6.103516e-003
1.176554e+000	1.525879e-003
1.177596e+000	4.577637e-003
1.178637e+000	1.525879e-003
1.179679e+000	3.051758e-003
1.180720e+000	4.577637e-003
1.181762e+000	3.051758e-003
1.182803e+000	4.577637e-003
1.183844e+000	4.577637e-003
1.184886e+000	1.525879e-003
1.185927e+000	3.051758e-003
1.186969e+000	1.525879e-003
1.188010e+000	6.103516e-003
1.189052e+000	6.103516e-003
1.190093e+000	1.525879e-003
1.191135e+000	3.051758e-003
1.192176e+000	3.051758e-003
1.193217e+000	4.577637e-003
1.194259e+000	3.051758e-003
1.195300e+000	1.525879e-003
1.196342e+000	1.525879e-003
1.197383e+000	1.525879e-003
1.198425e+000	0.000000e+000
1.199466e+000	0.000000e+000
1.200508e+000	3.051758e-003
1.201549e+000	3.051758e-003
1.202590e+000	4.577637e-003
1.203632e+000	4.577637e-003
1.204673e+000	7.629395e-003
1.205715e+000	0.000000e+000
1.206756e+000	1.525879e-003
1.207798e+000	6.103516e-003
1.208839e+000	0.000000e+000
1.209880e+000	6.103516e-003
1.210922e+000	4.577637e-003
1.211963e+000	3.051758e-003
1.213005e+000	0.000000e+000
1.214046e+000	0.000000e+000
1.215088e+000	1.525879e-003
1.216129e+000	1.525879e-003
1.217171e+000	6.103516e-003
1.218212e+000	1.525879e-003
1.219253e+000	3.051758e-003
1.220295e+000	0.000000e+000
1.221336e+000	1.525879e-003
1.222378e+000	3.051758e-003
1.223419e+000	1.525879e-003
1.224461e+000	0.000000e+000
1.225502e+000	3.051758e-003
1.226544e+000	3.051758e-003
1.227585e+000	7.629395e-003
1.228626e+000	1.525879e-003
1.229668e+000	1.525879e-003
1.230709e+000	0.000000e+000
1.231751e+000	0.000000e+000
1.232792e+000	1.525879e-003
1.233834e+000	0.000000e+000
1.234875e+000	0.000000e+000
1.235917e+000	0.000000e+000
1.236958e+000	3.051758e-003
1.238000e+000	1.525879e-003
1.239041e+000	0.000000e+000
1.240082e+000	0.000000e+000
1.241124e+000	1.525879e-003
1.242165e+000	0.000000e+000
1.243207e+000	3.051758e-003
1.244248e+000	0.000000e+000
1.245290e+000	3.051758e-003
1.246331e+000	0.000000e+000
1.247373e+000	0.000000e+000
1.248414e+000	0.000000e+000
1.249455e+000	3.051758e-003
1.250497e+000	3.051758e-003
1.251538e+000	4.577637e-003
1.252580e+000	1.525879e-003
1.253621e+000	1.525879e-003
1.254663e+000	4.577637e-003
1.255704e+000	1.525879e-003
1.256745e+000	0.000000e+000
1.257787e+000	1.525879e-003
1.258828e+000	3.051758e-003
1.259870e+000	4.577637e-003
1.260911e+000	1.525879e-003
1.261953e+000	1.525879e-003
1.262994e+000	0.000000e+000
1.264036e+000	0.000000e+000
1.265077e+000	1.525879e-003
1.266118e+000	0.000000e+000
1.267160e+000	0.000000e+000
1.268201e+000	3.051758e-003
1.269243e+000	0.000000e+000
1.270284e+000	0.000000e+000
1.271326e+000	0.000000e+000
1.272367e+000	0.000000e+000
1.273409e+000	0.000000e+000
1.274450e+000	0.000000e+000
1.275491e+000	1.525879e-003
1.276533e+000	1.525879e-003
1.277574e+000	3.051758e-003
1.278616e+000	0.000000e+000
1.279657e+000	1.525879e-003
1.280699e+000	1.525879e-003
1.281740e+000	3.051758e-003
1.282781e+000	1.525879e-003
1.283823e+000	1.525879e-003
1.284864e+000	3.051758e-003
1.285906e+000	0.000000e+000
1.286947e+000	0.000000e+000
1.287989e+000	1.525879e-003
1.289030e+000	1.525879e-003
1.290072e+000	6.103516e-003
1.291113e+000	0.000000e+000
1.292154e+000	0.000000e+000
1.293196e+000	0.000000e+000
1.294237e+000	1.525879e-003
1.295279e+000	0.000000e+000
1.296320e+000	1.525879e-003
1.297362e+000	0.000000e+000
1.298403e+000	1.525879e-003
1.299445e+000	1.525879e-003
1.300486e+000	1.525879e-003
1.301527e+000	4.577637e-003
1.302569e+000	1.525879e-003
1.303610e+000	1.525879e-003
1.304652e+000	1.525879e-003
1.305693e+000	0.000000e+000
1.306735e+000	0.000000e+000
1.307776e+000	0.000000e+000
1.308817e+000	1.525879e-003
1.309859e+000	1.525879e-003
1.310900e+000	0.000000e+000
1.311942e+000	0.000000e+000
1.312983e+000	0.000000e+000
1.314025e+000	0.000000e+000
1.315066e+000	1.525879e-003
1.316108e+000	0.000000e+000
1.317149e+000	0.000000e+000
1.318190e+000	1.525879e-003
1.319232e+000	1.525879e-003
1.320273e+000	3.051758e-003
1.321315e+000	1.525879e-003
1.322356e+000	0.000000e+000
1.323398e+000	0.000000e+000
1.324439e+000	1.525879e-003
1.325481e+000	4.577637e-003
1.326522e+000	3.051758e-003
1.327563e+000	1.525879e-003
1.328605e+000	0.000000e+000
1.329646e+000	1.525879e-003
1.330688e+000	0.000000e+000
1.331729e+000	0.000000e+000
1.332771e+000	1.525879e-003
1.333812e+000	1.525879e-003
1.334854e+000	0.000000e+000
1.335895e+000	1.525879e-003
1.336937e+000	3.051758e-003
1.337978e+000	1.525879e-003
1.339019e+000	1.525879e-003
1.340061e+000	0.000000e+000
1.341102e+000	0.000000e+000
1.342144e+000	1.525879e-003
1.343185e+000	1.525879e-003
1.344227e+000	1.525879e-003
1.345268e+000	0.000000e+000
1.346309e+000	0.000000e+000
1.347351e+000	1.525879e-003
1.348392e+000	0.000000e+000
1.349434e+000	0.000000e+000
1.350475e+000	0.000000e+000
1.351517e+000	1.525879e-003
1.352558e+000	0.000000e+000
1.353600e+000	3.051758e-003
1.354641e+000	0.000000e+000
1.355682e+000	3.051758e-003
1.356724e+000	0.000000e+000
1.357765e+000	1.525879e-003
1.358807e+000	0.000000e+000
1.359848e+000	0.000000e+000
1.360890e+000	1.525879e-003
1.361931e+000	1.525879e-003
1.362973e+000	1.525879e-003
1.364014e+000	0.000000e+000
1.365055e+000	3.051758e-003
1.366097e+000	0.000000e+000
1.367138e+000	1.525879e-003
1.368180e+000	3.051758e-003
1.369221e+000	0.000000e+000
1.370263e+000	1.525879e-003
1.371304e+000	0.000000e+000
1.372346e+000	3.051758e-003
1.373387e+000	0.000000e+000
1.374428e+000	3.051758e-003
1.375470e+000	0.000000e+000
1.376511e+000	0.000000e+000
1.377553e+000	0.000000e+000
1.378594e+000	0.000000e+000
1.379636e+000	3.051758e-003
1.380677e+000	1.525879e-003
1.381718e+000	1.525879e-003
1.382760e+000	1.525879e-003
1.383801e+000	0.000000e+000
1.384843e+000	1.525879e-003
1.385884e+000	1.525879e-003
1.386926e+000	1.525879e-003
1.387967e+000	1.525879e-003
1.389009e+000	0.000000e+000
1.390050e+000	0.000000e+000
1.391091e+000	1.525879e-003
1.392133e+000	0.000000e+000
1.393174e+000	1.525879e-003
1.394216e+000	4.577637e-003
1.395257e+000	3.051758e-003
1.396299e+000	1.525879e-003
1.397340e+000	0.000000e+000
1.398382e+000	0.000000e+000
1.399423e+000	0.000000e+000
1.400464e+000	0.000000e+000
1.401506e+000	0.000000e+000
1.402547e+000	0.000000e+000
1.403589e+000	0.000000e+000
1.404630e+000	0.000000e+000
[truncated: 50 more rows]
