# Supplementary material for: Open-source micro-tensile testers via additive manufacturing for the mechanical characterization of thin films and papers
Source: PLoS One. 2018 May 29;13(5):e0197999. doi: 10.1371/journal.pone.0197999 (PMC5973562; doi:10.1371/journal.pone.0197999)
Supplement: S1 Data — (ZIP) [file pone.0197999.s002.zip › SI2_Data/Demonstration Problem 1/Exp1 Results/Area2 Height/Phase_Histo_summary.m]

clear;
clc;
close all
nbins = 100;
edges = [-80:0.025:40];
p_0_0 = dlmread('Area2_0turns.txt');
p_0_5 = dlmread('Area2_0-5turns.txt');
p_1_0 = dlmread('Area2_1-0turns.txt');
p_1_5 = dlmread('Area2_1-5turns.txt');
p_2_0 = dlmread('Area2_2-0turns.txt');
p_2_5 = dlmread('Area2_2-5turns.txt');


%s_0_25 = (0.5*(1/100*25.4))/(0.801*25.4)
s_0_5 = (0.5*(1/100*25.4))/(0.801*25.4)
s_1_0 = (1.0*(1/100*25.4))/(0.801*25.4)
s_1_5 = (1.5*(1/100*25.4))/(0.801*25.4)
s_2_0 = (2*(1/100*25.4))/(0.801*25.4)
s_2_5 = (2.5*(1/100*25.4))/(0.801*25.4)


% histogram(p_0_0,nbins)
% histogram(p_0_25,nbins)
% histogram(p_0_5,nbins)
% histogram(p_1_5,nbins)
figure;
hold on
plot(p_0_0(:,1),p_0_0(:,2))

plot(p_0_5(:,1),p_0_5(:,2))

plot(p_1_0(:,1),p_1_0(:,2))

plot(p_1_5(:,1),p_1_5(:,2))

plot(p_2_0(:,1),p_2_0(:,2))
plot(p_2_5(:,1),p_2_5(:,2))


legend('0%','0.6%','1.3%','1.9%','2.5%','3.1%')
xlabel('Phase (^o)')
ylabel('Probability (%)')
