# Supplementary material for: Open-source micro-tensile testers via additive manufacturing for the mechanical characterization of thin films and papers
Source: PLoS One. 2018 May 29;13(5):e0197999. doi: 10.1371/journal.pone.0197999 (PMC5973562; doi:10.1371/journal.pone.0197999)
Supplement: S1 Data — (ZIP) [file pone.0197999.s002.zip › SI2_Data/Demonstration Problem 1/Exp1 Results/Area2 Phase/Area2_0-5turns.txt]

-1.732111e+002	0.000000e+000
-1.038961e+002	1.525879e-003
-1.038284e+002	0.000000e+000
-1.037607e+002	0.000000e+000
-1.036929e+002	1.525879e-003
-1.036252e+002	0.000000e+000
-1.035575e+002	0.000000e+000
-1.034898e+002	0.000000e+000
-1.034221e+002	0.000000e+000
-1.033543e+002	0.000000e+000
-1.032866e+002	0.000000e+000
-1.032189e+002	0.000000e+000
-1.031512e+002	0.000000e+000
-1.030834e+002	1.525879e-003
-1.030157e+002	0.000000e+000
-1.029480e+002	1.525879e-003
-1.028803e+002	0.000000e+000
-1.028125e+002	0.000000e+000
-1.027448e+002	0.000000e+000
-1.026771e+002	1.525879e-003
-1.026094e+002	0.000000e+000
-1.025416e+002	0.000000e+000
-1.024739e+002	0.000000e+000
-1.024062e+002	0.000000e+000
-1.023385e+002	1.525879e-003
-1.022708e+002	0.000000e+000
-1.022030e+002	0.000000e+000
-1.021353e+002	0.000000e+000
-1.020676e+002	0.000000e+000
-1.019999e+002	0.000000e+000
-1.019321e+002	0.000000e+000
-1.018644e+002	1.525879e-003
-1.017967e+002	0.000000e+000
-1.017290e+002	0.000000e+000
-1.016612e+002	1.525879e-003
-1.015935e+002	0.000000e+000
-1.015258e+002	0.000000e+000
-1.014581e+002	0.000000e+000
-1.013904e+002	0.000000e+000
-1.013226e+002	0.000000e+000
-1.012549e+002	0.000000e+000
-1.011872e+002	0.000000e+000
-1.011195e+002	0.000000e+000
-1.010517e+002	0.000000e+000
-1.009840e+002	0.000000e+000
-1.009163e+002	0.000000e+000
-1.008486e+002	0.000000e+000
-1.007808e+002	0.000000e+000
-1.007131e+002	0.000000e+000
-1.006454e+002	0.000000e+000
-1.005777e+002	0.000000e+000
-1.005099e+002	0.000000e+000
-1.004422e+002	0.000000e+000
-1.003745e+002	0.000000e+000
-1.003068e+002	0.000000e+000
-1.002390e+002	0.000000e+000
-1.001713e+002	0.000000e+000
-1.001036e+002	0.000000e+000
-1.000359e+002	0.000000e+000
-9.996816e+001	0.000000e+000
-9.990044e+001	0.000000e+000
-9.983271e+001	0.000000e+000
-9.976499e+001	0.000000e+000
-9.969726e+001	0.000000e+000
-9.962954e+001	1.525879e-003
-9.956182e+001	0.000000e+000
-9.949409e+001	0.000000e+000
-9.942637e+001	0.000000e+000
-9.935864e+001	0.000000e+000
-9.929092e+001	0.000000e+000
-9.922321e+001	0.000000e+000
-9.915547e+001	0.000000e+000
-9.908775e+001	0.000000e+000
-9.902003e+001	0.000000e+000
-9.895230e+001	0.000000e+000
-9.888458e+001	0.000000e+000
-9.881686e+001	0.000000e+000
-9.874914e+001	0.000000e+000
-9.868142e+001	0.000000e+000
-9.861369e+001	0.000000e+000
-9.854597e+001	0.000000e+000
-9.847825e+001	0.000000e+000
-9.841051e+001	0.000000e+000
-9.834280e+001	0.000000e+000
-9.827507e+001	0.000000e+000
-9.820735e+001	0.000000e+000
-9.813963e+001	0.000000e+000
-9.807190e+001	0.000000e+000
-9.800418e+001	0.000000e+000
-9.793645e+001	0.000000e+000
-9.786873e+001	0.000000e+000
-9.780101e+001	0.000000e+000
-9.773328e+001	0.000000e+000
-9.766556e+001	0.000000e+000
-9.759784e+001	0.000000e+000
-9.753011e+001	0.000000e+000
-9.746239e+001	0.000000e+000
-9.739468e+001	0.000000e+000
-9.732694e+001	0.000000e+000
-9.725922e+001	0.000000e+000
-9.719149e+001	0.000000e+000
-9.712377e+001	0.000000e+000
-9.705605e+001	0.000000e+000
-9.698833e+001	0.000000e+000
-9.692061e+001	0.000000e+000
-9.685287e+001	0.000000e+000
-9.678516e+001	0.000000e+000
-9.671744e+001	0.000000e+000
-9.664970e+001	0.000000e+000
-9.658199e+001	0.000000e+000
-9.651427e+001	0.000000e+000
-9.644654e+001	0.000000e+000
-9.637881e+001	0.000000e+000
-9.631109e+001	0.000000e+000
-9.624337e+001	0.000000e+000
-9.617565e+001	0.000000e+000
-9.610792e+001	0.000000e+000
-9.604020e+001	0.000000e+000
-9.597248e+001	0.000000e+000
-9.590475e+001	0.000000e+000
-9.583703e+001	0.000000e+000
-9.576930e+001	0.000000e+000
-9.570158e+001	0.000000e+000
-9.563387e+001	0.000000e+000
-9.556613e+001	0.000000e+000
-9.549841e+001	0.000000e+000
-9.543068e+001	0.000000e+000
-9.536296e+001	0.000000e+000
-9.529524e+001	0.000000e+000
-9.522752e+001	0.000000e+000
-9.515980e+001	0.000000e+000
-9.509207e+001	0.000000e+000
-9.502435e+001	0.000000e+000
-9.495663e+001	0.000000e+000
-9.488889e+001	0.000000e+000
-9.482117e+001	0.000000e+000
-9.475346e+001	0.000000e+000
-9.468573e+001	0.000000e+000
-9.461800e+001	0.000000e+000
-9.455029e+001	0.000000e+000
-9.448256e+001	0.000000e+000
-9.441484e+001	0.000000e+000
-9.434711e+001	0.000000e+000
-9.427939e+001	0.000000e+000
-9.421167e+001	0.000000e+000
-9.414394e+001	0.000000e+000
-9.407622e+001	0.000000e+000
-9.400849e+001	0.000000e+000
-9.394077e+001	0.000000e+000
-9.387305e+001	0.000000e+000
-9.380532e+001	0.000000e+000
-9.373760e+001	0.000000e+000
-9.366988e+001	0.000000e+000
-9.360215e+001	0.000000e+000
-9.353443e+001	0.000000e+000
-9.346671e+001	0.000000e+000
-9.339898e+001	0.000000e+000
-9.333126e+001	0.000000e+000
-9.326353e+001	0.000000e+000
-9.319582e+001	0.000000e+000
-9.312810e+001	0.000000e+000
-9.306036e+001	0.000000e+000
-9.299265e+001	0.000000e+000
-9.292491e+001	0.000000e+000
-9.285719e+001	0.000000e+000
-9.278947e+001	0.000000e+000
-9.272175e+001	0.000000e+000
-9.265403e+001	0.000000e+000
-9.258630e+001	0.000000e+000
-9.251858e+001	1.525879e-003
-9.245086e+001	0.000000e+000
-9.238313e+001	0.000000e+000
-9.231541e+001	0.000000e+000
-9.224769e+001	0.000000e+000
-9.217996e+001	0.000000e+000
-9.211224e+001	0.000000e+000
-9.204451e+001	0.000000e+000
-9.197679e+001	0.000000e+000
-9.190907e+001	0.000000e+000
-9.184134e+001	0.000000e+000
-9.177362e+001	0.000000e+000
-9.170590e+001	0.000000e+000
-9.163817e+001	0.000000e+000
-9.157045e+001	0.000000e+000
-9.150272e+001	0.000000e+000
-9.143501e+001	0.000000e+000
-9.136729e+001	0.000000e+000
-9.129955e+001	0.000000e+000
-9.123183e+001	0.000000e+000
-9.116410e+001	0.000000e+000
-9.109638e+001	0.000000e+000
-9.102866e+001	0.000000e+000
-9.096094e+001	0.000000e+000
-9.089322e+001	0.000000e+000
-9.082549e+001	0.000000e+000
-9.075777e+001	0.000000e+000
-9.069005e+001	0.000000e+000
-9.062233e+001	0.000000e+000
-9.055460e+001	0.000000e+000
-9.048688e+001	0.000000e+000
-9.041915e+001	0.000000e+000
-9.035143e+001	0.000000e+000
-9.028371e+001	0.000000e+000
-9.021598e+001	0.000000e+000
-9.014826e+001	0.000000e+000
-9.008053e+001	0.000000e+000
-9.001281e+001	0.000000e+000
-8.994508e+001	0.000000e+000
-8.987736e+001	0.000000e+000
-8.980964e+001	0.000000e+000
-8.974191e+001	0.000000e+000
-8.967419e+001	0.000000e+000
-8.960648e+001	0.000000e+000
-8.953875e+001	0.000000e+000
-8.947102e+001	0.000000e+000
-8.940330e+001	0.000000e+000
-8.933557e+001	0.000000e+000
-8.926785e+001	0.000000e+000
-8.920013e+001	0.000000e+000
-8.913241e+001	0.000000e+000
-8.906468e+001	0.000000e+000
-8.899696e+001	0.000000e+000
-8.892924e+001	0.000000e+000
-8.886151e+001	0.000000e+000
-8.879379e+001	0.000000e+000
-8.872607e+001	0.000000e+000
-8.865834e+001	0.000000e+000
-8.859061e+001	0.000000e+000
-8.852290e+001	0.000000e+000
-8.845517e+001	0.000000e+000
-8.838745e+001	0.000000e+000
-8.831973e+001	0.000000e+000
-8.825200e+001	0.000000e+000
-8.818428e+001	0.000000e+000
-8.811655e+001	0.000000e+000
-8.804883e+001	0.000000e+000
-8.798110e+001	0.000000e+000
-8.791338e+001	0.000000e+000
-8.784566e+001	0.000000e+000
-8.777794e+001	0.000000e+000
-8.771021e+001	0.000000e+000
-8.764249e+001	0.000000e+000
-8.757477e+001	0.000000e+000
-8.750704e+001	0.000000e+000
-8.743932e+001	0.000000e+000
-8.737159e+001	0.000000e+000
-8.730387e+001	0.000000e+000
-8.723615e+001	0.000000e+000
-8.716843e+001	0.000000e+000
-8.710070e+001	0.000000e+000
-8.703297e+001	0.000000e+000
-8.696526e+001	0.000000e+000
-8.689753e+001	1.525879e-003
-8.682980e+001	0.000000e+000
-8.676208e+001	0.000000e+000
-8.669436e+001	0.000000e+000
-8.662664e+001	0.000000e+000
-8.655891e+001	0.000000e+000
-8.649119e+001	0.000000e+000
-8.642347e+001	0.000000e+000
-8.635574e+001	0.000000e+000
-8.628802e+001	0.000000e+000
-8.622030e+001	0.000000e+000
-8.615257e+001	0.000000e+000
-8.608485e+001	0.000000e+000
-8.601713e+001	0.000000e+000
-8.594940e+001	0.000000e+000
-8.588168e+001	0.000000e+000
-8.581396e+001	0.000000e+000
-8.574623e+001	0.000000e+000
-8.567850e+001	0.000000e+000
-8.561078e+001	0.000000e+000
-8.554306e+001	0.000000e+000
-8.547533e+001	0.000000e+000
-8.540762e+001	0.000000e+000
-8.533990e+001	0.000000e+000
-8.527217e+001	0.000000e+000
-8.520444e+001	0.000000e+000
-8.513672e+001	0.000000e+000
-8.506899e+001	0.000000e+000
-8.500127e+001	0.000000e+000
-8.493355e+001	0.000000e+000
-8.486583e+001	0.000000e+000
-8.479810e+001	0.000000e+000
-8.473038e+001	0.000000e+000
-8.466266e+001	0.000000e+000
-8.459493e+001	0.000000e+000
-8.452721e+001	0.000000e+000
-8.445949e+001	0.000000e+000
-8.439176e+001	0.000000e+000
-8.432404e+001	0.000000e+000
-8.425632e+001	0.000000e+000
-8.418859e+001	0.000000e+000
-8.412087e+001	0.000000e+000
-8.405315e+001	0.000000e+000
-8.398542e+001	0.000000e+000
-8.391770e+001	0.000000e+000
-8.384998e+001	0.000000e+000
-8.378225e+001	0.000000e+000
-8.371452e+001	0.000000e+000
-8.364680e+001	0.000000e+000
-8.357909e+001	0.000000e+000
-8.351136e+001	0.000000e+000
-8.344363e+001	0.000000e+000
-8.337592e+001	0.000000e+000
-8.330819e+001	0.000000e+000
-8.324046e+001	0.000000e+000
-8.317274e+001	0.000000e+000
-8.310502e+001	0.000000e+000
-8.303729e+001	0.000000e+000
-8.296957e+001	0.000000e+000
-8.290185e+001	0.000000e+000
-8.283413e+001	0.000000e+000
-8.276640e+001	0.000000e+000
-8.269868e+001	0.000000e+000
-8.263095e+001	0.000000e+000
-8.256322e+001	0.000000e+000
-8.249551e+001	0.000000e+000
-8.242778e+001	0.000000e+000
-8.236006e+001	0.000000e+000
-8.229234e+001	0.000000e+000
-8.222461e+001	0.000000e+000
-8.215689e+001	0.000000e+000
-8.208916e+001	0.000000e+000
-8.202144e+001	0.000000e+000
-8.195372e+001	0.000000e+000
-8.188599e+001	0.000000e+000
-8.181827e+001	0.000000e+000
-8.175055e+001	0.000000e+000
-8.168282e+001	0.000000e+000
-8.161510e+001	0.000000e+000
-8.154738e+001	0.000000e+000
-8.147965e+001	0.000000e+000
-8.141193e+001	0.000000e+000
-8.134420e+001	0.000000e+000
-8.127648e+001	0.000000e+000
-8.120876e+001	0.000000e+000
-8.114104e+001	0.000000e+000
-8.107332e+001	0.000000e+000
-8.100559e+001	0.000000e+000
-8.093787e+001	0.000000e+000
-8.087015e+001	0.000000e+000
-8.080241e+001	0.000000e+000
-8.073470e+001	0.000000e+000
-8.066697e+001	0.000000e+000
-8.059925e+001	0.000000e+000
-8.053152e+001	0.000000e+000
-8.046381e+001	0.000000e+000
-8.039608e+001	0.000000e+000
-8.032836e+001	0.000000e+000
-8.026063e+001	0.000000e+000
-8.019291e+001	0.000000e+000
-8.012518e+001	0.000000e+000
-8.005746e+001	0.000000e+000
-7.998974e+001	0.000000e+000
-7.992201e+001	0.000000e+000
-7.985429e+001	0.000000e+000
-7.978657e+001	0.000000e+000
-7.971884e+001	0.000000e+000
-7.965112e+001	0.000000e+000
-7.958340e+001	0.000000e+000
-7.951567e+001	0.000000e+000
-7.944795e+001	0.000000e+000
-7.938023e+001	0.000000e+000
-7.931251e+001	0.000000e+000
-7.924478e+001	0.000000e+000
-7.917706e+001	0.000000e+000
-7.910934e+001	0.000000e+000
-7.904161e+001	0.000000e+000
-7.897388e+001	0.000000e+000
-7.890617e+001	0.000000e+000
-7.883844e+001	0.000000e+000
-7.877071e+001	0.000000e+000
-7.870300e+001	0.000000e+000
-7.863527e+001	0.000000e+000
-7.856755e+001	0.000000e+000
-7.849982e+001	0.000000e+000
-7.843210e+001	0.000000e+000
-7.836437e+001	0.000000e+000
-7.829665e+001	0.000000e+000
-7.822893e+001	0.000000e+000
-7.816120e+001	0.000000e+000
-7.809348e+001	0.000000e+000
-7.802576e+001	0.000000e+000
-7.795803e+001	0.000000e+000
-7.789031e+001	0.000000e+000
-7.782259e+001	0.000000e+000
-7.775486e+001	0.000000e+000
-7.768714e+001	0.000000e+000
-7.761942e+001	0.000000e+000
-7.755170e+001	0.000000e+000
-7.748397e+001	0.000000e+000
-7.741624e+001	0.000000e+000
-7.734853e+001	0.000000e+000
-7.728080e+001	0.000000e+000
-7.721307e+001	0.000000e+000
-7.714536e+001	0.000000e+000
-7.707762e+001	0.000000e+000
-7.700990e+001	0.000000e+000
-7.694218e+001	0.000000e+000
-7.687446e+001	0.000000e+000
-7.680674e+001	0.000000e+000
-7.673901e+001	0.000000e+000
-7.667129e+001	0.000000e+000
-7.660357e+001	0.000000e+000
-7.653584e+001	0.000000e+000
-7.646812e+001	0.000000e+000
-7.640039e+001	0.000000e+000
-7.633267e+001	0.000000e+000
-7.626495e+001	0.000000e+000
-7.619723e+001	0.000000e+000
-7.612950e+001	0.000000e+000
-7.606178e+001	0.000000e+000
-7.599405e+001	0.000000e+000
-7.592633e+001	0.000000e+000
-7.585860e+001	0.000000e+000
-7.579088e+001	0.000000e+000
-7.572316e+001	0.000000e+000
-7.565544e+001	0.000000e+000
-7.558772e+001	0.000000e+000
-7.551999e+001	0.000000e+000
-7.545226e+001	0.000000e+000
-7.538454e+001	0.000000e+000
-7.531682e+001	0.000000e+000
-7.524909e+001	0.000000e+000
-7.518137e+001	0.000000e+000
-7.511365e+001	0.000000e+000
-7.504593e+001	0.000000e+000
-7.497820e+001	0.000000e+000
-7.491048e+001	0.000000e+000
-7.484276e+001	0.000000e+000
-7.477503e+001	0.000000e+000
-7.470731e+001	0.000000e+000
-7.463959e+001	0.000000e+000
-7.457186e+001	0.000000e+000
-7.450414e+001	0.000000e+000
-7.443642e+001	0.000000e+000
-7.436869e+001	0.000000e+000
-7.430097e+001	0.000000e+000
-7.423325e+001	0.000000e+000
-7.416552e+001	0.000000e+000
-7.409780e+001	0.000000e+000
-7.403007e+001	0.000000e+000
-7.396235e+001	0.000000e+000
-7.389463e+001	0.000000e+000
-7.382690e+001	0.000000e+000
-7.375919e+001	1.525879e-003
-7.369145e+001	0.000000e+000
-7.362373e+001	0.000000e+000
-7.355601e+001	0.000000e+000
-7.348828e+001	0.000000e+000
-7.342056e+001	0.000000e+000
-7.335284e+001	0.000000e+000
-7.328512e+001	0.000000e+000
-7.321739e+001	0.000000e+000
-7.314967e+001	0.000000e+000
-7.308195e+001	0.000000e+000
-7.301422e+001	0.000000e+000
-7.294650e+001	0.000000e+000
-7.287878e+001	0.000000e+000
-7.281105e+001	0.000000e+000
-7.274332e+001	0.000000e+000
-7.267561e+001	0.000000e+000
-7.260788e+001	0.000000e+000
-7.254016e+001	0.000000e+000
-7.247243e+001	0.000000e+000
-7.240471e+001	0.000000e+000
-7.233699e+001	0.000000e+000
-7.226926e+001	0.000000e+000
-7.220154e+001	0.000000e+000
-7.213381e+001	0.000000e+000
-7.206609e+001	0.000000e+000
-7.199837e+001	0.000000e+000
-7.193065e+001	0.000000e+000
-7.186292e+001	0.000000e+000
-7.179520e+001	0.000000e+000
-7.172747e+001	0.000000e+000
-7.165975e+001	0.000000e+000
-7.159203e+001	0.000000e+000
-7.152431e+001	0.000000e+000
-7.145658e+001	0.000000e+000
-7.138886e+001	0.000000e+000
-7.132114e+001	0.000000e+000
-7.125342e+001	0.000000e+000
-7.118568e+001	0.000000e+000
-7.111797e+001	0.000000e+000
-7.105024e+001	0.000000e+000
-7.098251e+001	0.000000e+000
-7.091479e+001	0.000000e+000
-7.084707e+001	0.000000e+000
-7.077935e+001	0.000000e+000
-7.071162e+001	0.000000e+000
-7.064390e+001	0.000000e+000
-7.057618e+001	0.000000e+000
-7.050845e+001	0.000000e+000
-7.044073e+001	0.000000e+000
-7.037301e+001	0.000000e+000
-7.030528e+001	0.000000e+000
-7.023756e+001	0.000000e+000
-7.016984e+001	0.000000e+000
-7.010211e+001	0.000000e+000
-7.003439e+001	0.000000e+000
-6.996667e+001	0.000000e+000
-6.989894e+001	0.000000e+000
-6.983122e+001	0.000000e+000
-6.976349e+001	0.000000e+000
-6.969577e+001	0.000000e+000
-6.962805e+001	0.000000e+000
-6.956033e+001	0.000000e+000
-6.949261e+001	0.000000e+000
-6.942488e+001	0.000000e+000
-6.935715e+001	0.000000e+000
-6.928944e+001	0.000000e+000
-6.922170e+001	0.000000e+000
-6.915398e+001	0.000000e+000
-6.908626e+001	0.000000e+000
-6.901854e+001	0.000000e+000
-6.895081e+001	0.000000e+000
-6.888309e+001	0.000000e+000
-6.881537e+001	0.000000e+000
-6.874764e+001	0.000000e+000
-6.867992e+001	0.000000e+000
-6.861220e+001	0.000000e+000
-6.854447e+001	0.000000e+000
-6.847675e+001	0.000000e+000
-6.840903e+001	0.000000e+000
-6.834130e+001	0.000000e+000
-6.827358e+001	0.000000e+000
-6.820586e+001	0.000000e+000
-6.813813e+001	0.000000e+000
-6.807041e+001	0.000000e+000
-6.800269e+001	0.000000e+000
-6.793496e+001	0.000000e+000
-6.786724e+001	0.000000e+000
-6.779951e+001	0.000000e+000
-6.773180e+001	0.000000e+000
-6.766407e+001	0.000000e+000
-6.759634e+001	0.000000e+000
-6.752863e+001	0.000000e+000
-6.746089e+001	0.000000e+000
-6.739317e+001	0.000000e+000
-6.732545e+001	0.000000e+000
-6.725773e+001	0.000000e+000
-6.719000e+001	0.000000e+000
-6.712228e+001	0.000000e+000
-6.705456e+001	0.000000e+000
-6.698684e+001	0.000000e+000
-6.691911e+001	0.000000e+000
-6.685139e+001	0.000000e+000
-6.678366e+001	0.000000e+000
-6.671593e+001	0.000000e+000
-6.664822e+001	0.000000e+000
-6.658049e+001	0.000000e+000
-6.651277e+001	0.000000e+000
-6.644505e+001	0.000000e+000
-6.637732e+001	0.000000e+000
-6.630960e+001	0.000000e+000
-6.624187e+001	0.000000e+000
-6.617415e+001	0.000000e+000
-6.610643e+001	0.000000e+000
-6.603870e+001	0.000000e+000
-6.597099e+001	0.000000e+000
-6.590326e+001	0.000000e+000
-6.583553e+001	0.000000e+000
-6.576781e+001	0.000000e+000
-6.570009e+001	0.000000e+000
-6.563236e+001	0.000000e+000
-6.556464e+001	0.000000e+000
-6.549692e+001	0.000000e+000
-6.542919e+001	0.000000e+000
-6.536147e+001	0.000000e+000
-6.529375e+001	0.000000e+000
-6.522603e+001	0.000000e+000
-6.515830e+001	0.000000e+000
-6.509058e+001	0.000000e+000
-6.502286e+001	0.000000e+000
-6.495512e+001	0.000000e+000
-6.488741e+001	0.000000e+000
-6.481968e+001	0.000000e+000
-6.475196e+001	0.000000e+000
-6.468424e+001	0.000000e+000
-6.461652e+001	0.000000e+000
-6.454879e+001	0.000000e+000
-6.448106e+001	0.000000e+000
-6.441334e+001	0.000000e+000
-6.434562e+001	1.525879e-003
-6.427789e+001	0.000000e+000
-6.421017e+001	0.000000e+000
-6.414245e+001	0.000000e+000
-6.407472e+001	0.000000e+000
-6.400700e+001	0.000000e+000
-6.393928e+001	0.000000e+000
-6.387155e+001	0.000000e+000
-6.380383e+001	0.000000e+000
-6.373611e+001	0.000000e+000
-6.366838e+001	0.000000e+000
-6.360066e+001	0.000000e+000
-6.353293e+001	0.000000e+000
-6.346521e+001	0.000000e+000
-6.339749e+001	0.000000e+000
-6.332977e+001	0.000000e+000
-6.326205e+001	0.000000e+000
-6.319432e+001	0.000000e+000
-6.312659e+001	0.000000e+000
-6.305888e+001	0.000000e+000
-6.299115e+001	0.000000e+000
-6.292343e+001	0.000000e+000
-6.285570e+001	0.000000e+000
-6.278798e+001	0.000000e+000
-6.272026e+001	0.000000e+000
-6.265253e+001	0.000000e+000
-6.258481e+001	0.000000e+000
-6.251709e+001	0.000000e+000
-6.244936e+001	0.000000e+000
-6.238164e+001	0.000000e+000
-6.231392e+001	0.000000e+000
-6.224619e+001	0.000000e+000
-6.217847e+001	0.000000e+000
-6.211074e+001	0.000000e+000
-6.204302e+001	0.000000e+000
-6.197530e+001	1.525879e-003
-6.190757e+001	0.000000e+000
-6.183985e+001	0.000000e+000
-6.177213e+001	0.000000e+000
-6.170440e+001	0.000000e+000
-6.163668e+001	0.000000e+000
-6.156895e+001	0.000000e+000
-6.150124e+001	0.000000e+000
-6.143351e+001	0.000000e+000
-6.136578e+001	0.000000e+000
-6.129807e+001	0.000000e+000
-6.123034e+001	0.000000e+000
-6.116262e+001	0.000000e+000
-6.109489e+001	1.525879e-003
-6.102717e+001	0.000000e+000
-6.095945e+001	0.000000e+000
-6.089172e+001	0.000000e+000
-6.082400e+001	0.000000e+000
-6.075628e+001	0.000000e+000
-6.068855e+001	0.000000e+000
-6.062083e+001	0.000000e+000
-6.055310e+001	0.000000e+000
-6.048538e+001	0.000000e+000
-6.041766e+001	0.000000e+000
-6.034993e+001	0.000000e+000
-6.028221e+001	0.000000e+000
-6.021449e+001	0.000000e+000
-6.014676e+001	0.000000e+000
-6.007904e+001	0.000000e+000
-6.001132e+001	0.000000e+000
-5.994359e+001	0.000000e+000
-5.987587e+001	0.000000e+000
-5.980815e+001	0.000000e+000
-5.974043e+001	0.000000e+000
-5.967270e+001	0.000000e+000
-5.960497e+001	0.000000e+000
-5.953725e+001	0.000000e+000
-5.946953e+001	0.000000e+000
-5.940181e+001	0.000000e+000
-5.933409e+001	0.000000e+000
-5.926635e+001	0.000000e+000
-5.919864e+001	0.000000e+000
-5.913091e+001	0.000000e+000
-5.906319e+001	0.000000e+000
-5.899547e+001	0.000000e+000
-5.892774e+001	0.000000e+000
-5.886002e+001	0.000000e+000
-5.879229e+001	1.525879e-003
-5.872458e+001	0.000000e+000
-5.865685e+001	0.000000e+000
-5.858912e+001	0.000000e+000
-5.852140e+001	0.000000e+000
-5.845368e+001	0.000000e+000
-5.838596e+001	0.000000e+000
-5.831823e+001	0.000000e+000
-5.825051e+001	0.000000e+000
-5.818278e+001	0.000000e+000
-5.811506e+001	0.000000e+000
-5.804734e+001	0.000000e+000
-5.797961e+001	0.000000e+000
-5.791189e+001	0.000000e+000
-5.784417e+001	0.000000e+000
-5.777644e+001	0.000000e+000
-5.770872e+001	0.000000e+000
-5.764100e+001	0.000000e+000
-5.757327e+001	0.000000e+000
-5.750555e+001	0.000000e+000
-5.743782e+001	0.000000e+000
-5.737010e+001	0.000000e+000
-5.730238e+001	0.000000e+000
-5.723466e+001	0.000000e+000
-5.716693e+001	0.000000e+000
-5.709921e+001	0.000000e+000
-5.703149e+001	0.000000e+000
-5.696376e+001	0.000000e+000
-5.689604e+001	0.000000e+000
-5.682831e+001	0.000000e+000
-5.676059e+001	0.000000e+000
-5.669287e+001	0.000000e+000
-5.662514e+001	0.000000e+000
-5.655742e+001	0.000000e+000
-5.648970e+001	0.000000e+000
-5.642197e+001	0.000000e+000
-5.635425e+001	0.000000e+000
-5.628653e+001	0.000000e+000
-5.621880e+001	0.000000e+000
-5.615108e+001	0.000000e+000
-5.608336e+001	0.000000e+000
-5.601563e+001	0.000000e+000
-5.594791e+001	0.000000e+000
-5.588019e+001	0.000000e+000
-5.581246e+001	0.000000e+000
-5.574474e+001	0.000000e+000
-5.567701e+001	0.000000e+000
-5.560929e+001	0.000000e+000
-5.554157e+001	1.525879e-003
-5.547385e+001	0.000000e+000
-5.540612e+001	0.000000e+000
-5.533840e+001	0.000000e+000
-5.527068e+001	0.000000e+000
-5.520295e+001	0.000000e+000
-5.513523e+001	0.000000e+000
-5.506751e+001	0.000000e+000
-5.499978e+001	0.000000e+000
-5.493206e+001	0.000000e+000
-5.486433e+001	0.000000e+000
-5.479661e+001	0.000000e+000
-5.472889e+001	0.000000e+000
-5.466116e+001	0.000000e+000
-5.459344e+001	0.000000e+000
-5.452571e+001	0.000000e+000
-5.445800e+001	0.000000e+000
-5.439027e+001	0.000000e+000
-5.432254e+001	0.000000e+000
-5.425482e+001	0.000000e+000
-5.418710e+001	0.000000e+000
-5.411938e+001	0.000000e+000
-5.405165e+001	0.000000e+000
-5.398393e+001	0.000000e+000
-5.391621e+001	0.000000e+000
-5.384848e+001	0.000000e+000
-5.378076e+001	0.000000e+000
-5.371304e+001	0.000000e+000
-5.364531e+001	0.000000e+000
-5.357759e+001	0.000000e+000
-5.350986e+001	0.000000e+000
-5.344214e+001	0.000000e+000
-5.337442e+001	0.000000e+000
-5.330670e+001	0.000000e+000
-5.323897e+001	0.000000e+000
-5.317125e+001	0.000000e+000
-5.310352e+001	0.000000e+000
-5.303580e+001	0.000000e+000
-5.296808e+001	0.000000e+000
-5.290035e+001	0.000000e+000
-5.283263e+001	0.000000e+000
-5.276491e+001	0.000000e+000
-5.269719e+001	0.000000e+000
-5.262946e+001	0.000000e+000
-5.256173e+001	0.000000e+000
-5.249401e+001	0.000000e+000
-5.242629e+001	0.000000e+000
-5.235857e+001	0.000000e+000
-5.229084e+001	0.000000e+000
-5.222312e+001	0.000000e+000
-5.215540e+001	0.000000e+000
-5.208767e+001	0.000000e+000
-5.201995e+001	0.000000e+000
-5.195223e+001	0.000000e+000
-5.188450e+001	0.000000e+000
-5.181678e+001	0.000000e+000
-5.174905e+001	0.000000e+000
-5.168133e+001	0.000000e+000
-5.161361e+001	0.000000e+000
-5.154588e+001	0.000000e+000
-5.147816e+001	0.000000e+000
-5.141043e+001	0.000000e+000
-5.134272e+001	0.000000e+000
-5.127499e+001	0.000000e+000
-5.120727e+001	0.000000e+000
-5.113954e+001	0.000000e+000
-5.107182e+001	0.000000e+000
-5.100410e+001	0.000000e+000
-5.093637e+001	0.000000e+000
-5.086865e+001	0.000000e+000
-5.080093e+001	0.000000e+000
-5.073320e+001	0.000000e+000
-5.066548e+001	0.000000e+000
-5.059776e+001	0.000000e+000
-5.053004e+001	0.000000e+000
-5.046231e+001	0.000000e+000
-5.039458e+001	0.000000e+000
-5.032686e+001	0.000000e+000
-5.025914e+001	0.000000e+000
-5.019142e+001	0.000000e+000
-5.012369e+001	0.000000e+000
-5.005597e+001	0.000000e+000
-4.998824e+001	0.000000e+000
-4.992052e+001	0.000000e+000
-4.985280e+001	0.000000e+000
-4.978507e+001	0.000000e+000
-4.971735e+001	0.000000e+000
-4.964963e+001	0.000000e+000
-4.958191e+001	0.000000e+000
-4.951418e+001	0.000000e+000
-4.944646e+001	0.000000e+000
-4.937873e+001	0.000000e+000
-4.931101e+001	0.000000e+000
-4.924329e+001	0.000000e+000
-4.917556e+001	0.000000e+000
-4.910784e+001	0.000000e+000
-4.904012e+001	0.000000e+000
-4.897239e+001	1.525879e-003
-4.890467e+001	0.000000e+000
-4.883695e+001	0.000000e+000
-4.876922e+001	0.000000e+000
-4.870150e+001	0.000000e+000
-4.863377e+001	0.000000e+000
-4.856605e+001	0.000000e+000
-4.849833e+001	0.000000e+000
-4.843061e+001	0.000000e+000
-4.836288e+001	0.000000e+000
-4.829515e+001	0.000000e+000
-4.822744e+001	0.000000e+000
-4.815971e+001	0.000000e+000
-4.809199e+001	0.000000e+000
-4.802426e+001	0.000000e+000
-4.795654e+001	0.000000e+000
-4.788882e+001	0.000000e+000
-4.782109e+001	0.000000e+000
-4.775337e+001	0.000000e+000
-4.768565e+001	0.000000e+000
-4.761792e+001	0.000000e+000
-4.755020e+001	0.000000e+000
-4.748248e+001	0.000000e+000
-4.741476e+001	0.000000e+000
-4.734703e+001	0.000000e+000
-4.727931e+001	0.000000e+000
-4.721158e+001	0.000000e+000
-4.714386e+001	0.000000e+000
-4.707614e+001	0.000000e+000
-4.700841e+001	0.000000e+000
-4.694069e+001	0.000000e+000
-4.687296e+001	0.000000e+000
-4.680524e+001	0.000000e+000
-4.673752e+001	0.000000e+000
-4.666980e+001	0.000000e+000
-4.660207e+001	1.525879e-003
-4.653435e+001	0.000000e+000
-4.646663e+001	0.000000e+000
-4.639890e+001	0.000000e+000
-4.633118e+001	0.000000e+000
-4.626346e+001	0.000000e+000
-4.619573e+001	0.000000e+000
-4.612801e+001	0.000000e+000
-4.606028e+001	0.000000e+000
-4.599256e+001	0.000000e+000
-4.592484e+001	0.000000e+000
-4.585711e+001	0.000000e+000
-4.578939e+001	0.000000e+000
-4.572167e+001	0.000000e+000
-4.565395e+001	0.000000e+000
-4.558622e+001	0.000000e+000
-4.551849e+001	0.000000e+000
-4.545077e+001	0.000000e+000
-4.538305e+001	0.000000e+000
-4.531533e+001	0.000000e+000
-4.524760e+001	0.000000e+000
-4.517988e+001	0.000000e+000
-4.511216e+001	0.000000e+000
-4.504443e+001	0.000000e+000
-4.497671e+001	0.000000e+000
-4.490899e+001	0.000000e+000
-4.484126e+001	0.000000e+000
-4.477354e+001	1.525879e-003
-4.470581e+001	0.000000e+000
-4.463809e+001	0.000000e+000
-4.457037e+001	0.000000e+000
-4.450265e+001	0.000000e+000
-4.443492e+001	0.000000e+000
-4.436720e+001	0.000000e+000
-4.429948e+001	0.000000e+000
-4.423175e+001	1.525879e-003
-4.416403e+001	0.000000e+000
-4.409630e+001	0.000000e+000
-4.402858e+001	0.000000e+000
-4.396086e+001	0.000000e+000
-4.389314e+001	0.000000e+000
-4.382541e+001	0.000000e+000
-4.375768e+001	0.000000e+000
-4.368996e+001	0.000000e+000
-4.362224e+001	0.000000e+000
-4.355452e+001	0.000000e+000
-4.348679e+001	0.000000e+000
-4.341907e+001	0.000000e+000
-4.335135e+001	0.000000e+000
-4.328362e+001	0.000000e+000
-4.321590e+001	0.000000e+000
-4.314818e+001	0.000000e+000
-4.308045e+001	0.000000e+000
-4.301273e+001	0.000000e+000
-4.294500e+001	0.000000e+000
-4.287729e+001	0.000000e+000
-4.280956e+001	0.000000e+000
-4.274183e+001	0.000000e+000
-4.267411e+001	0.000000e+000
-4.260639e+001	0.000000e+000
-4.253867e+001	0.000000e+000
-4.247094e+001	0.000000e+000
-4.240322e+001	0.000000e+000
-4.233549e+001	0.000000e+000
-4.226777e+001	0.000000e+000
-4.220005e+001	0.000000e+000
-4.213232e+001	0.000000e+000
-4.206460e+001	0.000000e+000
-4.199688e+001	0.000000e+000
-4.192915e+001	0.000000e+000
-4.186143e+001	0.000000e+000
-4.179370e+001	0.000000e+000
-4.172599e+001	0.000000e+000
-4.165826e+001	0.000000e+000
-4.159053e+001	0.000000e+000
-4.152281e+001	0.000000e+000
-4.145509e+001	0.000000e+000
-4.138737e+001	0.000000e+000
-4.131964e+001	0.000000e+000
-4.125191e+001	0.000000e+000
-4.118420e+001	0.000000e+000
-4.111647e+001	0.000000e+000
-4.104875e+001	0.000000e+000
-4.098102e+001	0.000000e+000
-4.091330e+001	0.000000e+000
-4.084558e+001	0.000000e+000
-4.077785e+001	0.000000e+000
-4.071013e+001	0.000000e+000
-4.064241e+001	0.000000e+000
-4.057468e+001	0.000000e+000
-4.050696e+001	0.000000e+000
-4.043924e+001	0.000000e+000
-4.037151e+001	0.000000e+000
-4.030379e+001	0.000000e+000
-4.023607e+001	0.000000e+000
-4.016834e+001	0.000000e+000
-4.010062e+001	0.000000e+000
-4.003290e+001	0.000000e+000
-3.996517e+001	0.000000e+000
-3.989745e+001	0.000000e+000
-3.982972e+001	0.000000e+000
-3.976200e+001	1.525879e-003
-3.969428e+001	0.000000e+000
-3.962656e+001	0.000000e+000
-3.955883e+001	0.000000e+000
-3.949111e+001	0.000000e+000
-3.942339e+001	0.000000e+000
-3.935566e+001	0.000000e+000
-3.928794e+001	0.000000e+000
-3.922021e+001	0.000000e+000
-3.915249e+001	0.000000e+000
-3.908477e+001	0.000000e+000
-3.901704e+001	0.000000e+000
-3.894932e+001	0.000000e+000
-3.888160e+001	0.000000e+000
-3.881387e+001	0.000000e+000
-3.874615e+001	0.000000e+000
-3.867842e+001	0.000000e+000
-3.861071e+001	0.000000e+000
-3.854298e+001	0.000000e+000
-3.847526e+001	0.000000e+000
-3.840753e+001	0.000000e+000
-3.833981e+001	0.000000e+000
-3.827209e+001	0.000000e+000
-3.820436e+001	0.000000e+000
-3.813664e+001	0.000000e+000
-3.806892e+001	0.000000e+000
-3.800119e+001	0.000000e+000
-3.793347e+001	0.000000e+000
-3.786575e+001	0.000000e+000
-3.779802e+001	0.000000e+000
-3.773030e+001	0.000000e+000
-3.766257e+001	0.000000e+000
-3.759485e+001	0.000000e+000
-3.752713e+001	0.000000e+000
-3.745941e+001	0.000000e+000
-3.739168e+001	0.000000e+000
-3.732396e+001	0.000000e+000
-3.725623e+001	0.000000e+000
-3.718851e+001	0.000000e+000
-3.712079e+001	0.000000e+000
-3.705306e+001	0.000000e+000
-3.698534e+001	0.000000e+000
-3.691762e+001	0.000000e+000
-3.684990e+001	0.000000e+000
-3.678217e+001	0.000000e+000
-3.671444e+001	0.000000e+000
-3.664672e+001	0.000000e+000
-3.657900e+001	0.000000e+000
-3.651128e+001	1.525879e-003
-3.644355e+001	0.000000e+000
-3.637583e+001	0.000000e+000
-3.630811e+001	0.000000e+000
-3.624038e+001	0.000000e+000
-3.617266e+001	0.000000e+000
-3.610493e+001	0.000000e+000
-3.603721e+001	0.000000e+000
-3.596949e+001	0.000000e+000
-3.590176e+001	0.000000e+000
-3.583404e+001	0.000000e+000
-3.576632e+001	0.000000e+000
-3.569860e+001	0.000000e+000
-3.563087e+001	0.000000e+000
-3.556314e+001	0.000000e+000
-3.549543e+001	0.000000e+000
-3.542770e+001	0.000000e+000
-3.535998e+001	0.000000e+000
-3.529225e+001	0.000000e+000
-3.522453e+001	0.000000e+000
-3.515681e+001	0.000000e+000
-3.508908e+001	0.000000e+000
-3.502136e+001	0.000000e+000
-3.495364e+001	0.000000e+000
-3.488591e+001	0.000000e+000
-3.481819e+001	0.000000e+000
-3.475047e+001	0.000000e+000
-3.468275e+001	0.000000e+000
-3.461502e+001	0.000000e+000
-3.454729e+001	0.000000e+000
-3.447957e+001	0.000000e+000
-3.441185e+001	0.000000e+000
-3.434413e+001	0.000000e+000
-3.427640e+001	0.000000e+000
-3.420868e+001	0.000000e+000
-3.414095e+001	0.000000e+000
-3.407323e+001	0.000000e+000
-3.400551e+001	0.000000e+000
-3.393778e+001	0.000000e+000
-3.387006e+001	0.000000e+000
-3.380234e+001	0.000000e+000
-3.373462e+001	0.000000e+000
-3.366689e+001	0.000000e+000
-3.359917e+001	0.000000e+000
-3.353144e+001	0.000000e+000
-3.346372e+001	0.000000e+000
-3.339600e+001	0.000000e+000
-3.332827e+001	0.000000e+000
-3.326055e+001	0.000000e+000
-3.319283e+001	1.525879e-003
-3.312510e+001	0.000000e+000
-3.305738e+001	0.000000e+000
-3.298966e+001	0.000000e+000
-3.292194e+001	0.000000e+000
-3.285421e+001	0.000000e+000
-3.278648e+001	0.000000e+000
-3.271876e+001	0.000000e+000
-3.265104e+001	0.000000e+000
-3.258332e+001	0.000000e+000
-3.251559e+001	0.000000e+000
-3.244786e+001	0.000000e+000
-3.238015e+001	0.000000e+000
-3.231242e+001	0.000000e+000
-3.224470e+001	0.000000e+000
-3.217697e+001	0.000000e+000
-3.210925e+001	0.000000e+000
-3.204153e+001	0.000000e+000
-3.197380e+001	0.000000e+000
-3.190608e+001	0.000000e+000
-3.183836e+001	0.000000e+000
-3.177064e+001	0.000000e+000
-3.170291e+001	0.000000e+000
-3.163519e+001	0.000000e+000
-3.156747e+001	0.000000e+000
-3.149974e+001	0.000000e+000
-3.143202e+001	0.000000e+000
-3.136429e+001	0.000000e+000
-3.129657e+001	0.000000e+000
-3.122885e+001	0.000000e+000
-3.116112e+001	0.000000e+000
-3.109340e+001	0.000000e+000
-3.102567e+001	0.000000e+000
-3.095795e+001	0.000000e+000
-3.089023e+001	0.000000e+000
-3.082250e+001	0.000000e+000
-3.075478e+001	0.000000e+000
-3.068706e+001	0.000000e+000
-3.061934e+001	0.000000e+000
-3.055161e+001	0.000000e+000
-3.048389e+001	0.000000e+000
-3.041617e+001	0.000000e+000
-3.034844e+001	0.000000e+000
-3.028072e+001	0.000000e+000
-3.021299e+001	0.000000e+000
-3.014527e+001	0.000000e+000
-3.007755e+001	0.000000e+000
-3.000982e+001	0.000000e+000
-2.994210e+001	0.000000e+000
-2.987438e+001	0.000000e+000
-2.980666e+001	0.000000e+000
-2.973893e+001	0.000000e+000
-2.967121e+001	0.000000e+000
-2.960348e+001	0.000000e+000
-2.953576e+001	1.525879e-003
-2.946804e+001	0.000000e+000
-2.940031e+001	0.000000e+000
-2.933259e+001	0.000000e+000
-2.926487e+001	0.000000e+000
-2.919714e+001	0.000000e+000
-2.912942e+001	0.000000e+000
-2.906169e+001	0.000000e+000
-2.899397e+001	0.000000e+000
-2.892625e+001	0.000000e+000
-2.885852e+001	0.000000e+000
-2.879080e+001	0.000000e+000
-2.872308e+001	1.525879e-003
-2.865536e+001	0.000000e+000
-2.858763e+001	0.000000e+000
-2.851991e+001	0.000000e+000
-2.845219e+001	0.000000e+000
-2.838446e+001	0.000000e+000
-2.831674e+001	0.000000e+000
-2.824901e+001	0.000000e+000
-2.818129e+001	0.000000e+000
-2.811357e+001	0.000000e+000
-2.804584e+001	0.000000e+000
-2.797812e+001	0.000000e+000
-2.791039e+001	1.525879e-003
-2.784267e+001	0.000000e+000
-2.777495e+001	0.000000e+000
-2.770723e+001	0.000000e+000
-2.763950e+001	0.000000e+000
-2.757178e+001	0.000000e+000
-2.750406e+001	0.000000e+000
-2.743633e+001	0.000000e+000
-2.736861e+001	0.000000e+000
-2.730089e+001	0.000000e+000
-2.723316e+001	0.000000e+000
-2.716544e+001	0.000000e+000
-2.709771e+001	0.000000e+000
-2.702999e+001	0.000000e+000
-2.696227e+001	0.000000e+000
-2.689454e+001	0.000000e+000
-2.682682e+001	0.000000e+000
-2.675910e+001	0.000000e+000
-2.669138e+001	0.000000e+000
-2.662365e+001	0.000000e+000
-2.655593e+001	0.000000e+000
-2.648820e+001	0.000000e+000
-2.642048e+001	0.000000e+000
-2.635276e+001	0.000000e+000
-2.628503e+001	0.000000e+000
-2.621731e+001	0.000000e+000
-2.614959e+001	0.000000e+000
-2.608186e+001	0.000000e+000
-2.601414e+001	0.000000e+000
-2.594641e+001	0.000000e+000
-2.587869e+001	0.000000e+000
-2.581097e+001	0.000000e+000
-2.574325e+001	0.000000e+000
-2.567552e+001	0.000000e+000
-2.560780e+001	0.000000e+000
-2.554008e+001	0.000000e+000
-2.547235e+001	0.000000e+000
-2.540463e+001	0.000000e+000
-2.533691e+001	0.000000e+000
-2.526918e+001	1.525879e-003
-2.520146e+001	0.000000e+000
-2.513373e+001	1.525879e-003
-2.506601e+001	0.000000e+000
-2.499829e+001	0.000000e+000
-2.493056e+001	0.000000e+000
-2.486284e+001	0.000000e+000
-2.479511e+001	0.000000e+000
-2.472740e+001	1.525879e-003
-2.465967e+001	0.000000e+000
-2.459195e+001	0.000000e+000
-2.452422e+001	0.000000e+000
-2.445650e+001	1.525879e-003
-2.438878e+001	0.000000e+000
-2.432105e+001	0.000000e+000
-2.425333e+001	0.000000e+000
-2.418561e+001	0.000000e+000
-2.411788e+001	0.000000e+000
-2.405016e+001	0.000000e+000
-2.398244e+001	0.000000e+000
-2.391471e+001	0.000000e+000
-2.384699e+001	0.000000e+000
-2.377927e+001	0.000000e+000
-2.371154e+001	0.000000e+000
-2.364382e+001	1.525879e-003
-2.357610e+001	0.000000e+000
-2.350837e+001	0.000000e+000
-2.344065e+001	0.000000e+000
-2.337292e+001	0.000000e+000
-2.330520e+001	0.000000e+000
-2.323748e+001	0.000000e+000
-2.316975e+001	0.000000e+000
-2.310203e+001	0.000000e+000
-2.303431e+001	0.000000e+000
-2.296659e+001	0.000000e+000
-2.289886e+001	0.000000e+000
-2.283113e+001	1.525879e-003
-2.276342e+001	0.000000e+000
-2.269569e+001	0.000000e+000
-2.262797e+001	0.000000e+000
-2.256024e+001	0.000000e+000
-2.249252e+001	0.000000e+000
-2.242480e+001	0.000000e+000
-2.235707e+001	0.000000e+000
-2.228935e+001	1.525879e-003
-2.222163e+001	0.000000e+000
-2.215390e+001	0.000000e+000
-2.208618e+001	0.000000e+000
-2.201845e+001	0.000000e+000
-2.195074e+001	0.000000e+000
-2.188301e+001	0.000000e+000
-2.181528e+001	0.000000e+000
-2.174756e+001	0.000000e+000
-2.167984e+001	0.000000e+000
-2.161212e+001	0.000000e+000
-2.154439e+001	0.000000e+000
-2.147667e+001	0.000000e+000
-2.140894e+001	0.000000e+000
-2.134122e+001	0.000000e+000
-2.127350e+001	0.000000e+000
-2.120577e+001	0.000000e+000
-2.113805e+001	0.000000e+000
-2.107033e+001	0.000000e+000
-2.100261e+001	1.525879e-003
-2.093488e+001	0.000000e+000
-2.086716e+001	0.000000e+000
-2.079944e+001	0.000000e+000
-2.073171e+001	0.000000e+000
-2.066399e+001	0.000000e+000
-2.059626e+001	0.000000e+000
-2.052854e+001	0.000000e+000
-2.046082e+001	0.000000e+000
-2.039309e+001	0.000000e+000
-2.032537e+001	0.000000e+000
-2.025764e+001	0.000000e+000
-2.018992e+001	0.000000e+000
-2.012220e+001	0.000000e+000
-2.005447e+001	0.000000e+000
-1.998675e+001	1.525879e-003
-1.991903e+001	0.000000e+000
-1.985131e+001	0.000000e+000
-1.978358e+001	1.525879e-003
-1.971586e+001	0.000000e+000
-1.964814e+001	0.000000e+000
-1.958041e+001	0.000000e+000
-1.951269e+001	0.000000e+000
-1.944496e+001	0.000000e+000
-1.937724e+001	0.000000e+000
-1.930952e+001	0.000000e+000
-1.924179e+001	0.000000e+000
-1.917407e+001	0.000000e+000
-1.910635e+001	0.000000e+000
-1.903862e+001	1.525879e-003
-1.897090e+001	0.000000e+000
-1.890318e+001	0.000000e+000
-1.883545e+001	0.000000e+000
-1.876773e+001	0.000000e+000
-1.870001e+001	0.000000e+000
-1.863228e+001	0.000000e+000
-1.856456e+001	1.525879e-003
-1.849684e+001	0.000000e+000
-1.842911e+001	0.000000e+000
-1.836139e+001	0.000000e+000
-1.829366e+001	0.000000e+000
-1.822594e+001	0.000000e+000
-1.815822e+001	1.525879e-003
-1.809049e+001	0.000000e+000
-1.802277e+001	0.000000e+000
-1.795505e+001	0.000000e+000
-1.788733e+001	1.525879e-003
-1.781960e+001	0.000000e+000
-1.775187e+001	0.000000e+000
-1.768416e+001	0.000000e+000
-1.761643e+001	0.000000e+000
-1.754871e+001	0.000000e+000
-1.748098e+001	0.000000e+000
-1.741326e+001	0.000000e+000
-1.734554e+001	0.000000e+000
-1.727781e+001	0.000000e+000
-1.721009e+001	0.000000e+000
-1.714236e+001	0.000000e+000
-1.707464e+001	0.000000e+000
-1.700692e+001	0.000000e+000
-1.693920e+001	0.000000e+000
-1.687147e+001	0.000000e+000
-1.680375e+001	0.000000e+000
-1.673603e+001	0.000000e+000
-1.666830e+001	0.000000e+000
-1.660058e+001	0.000000e+000
-1.653286e+001	0.000000e+000
-1.646513e+001	0.000000e+000
-1.639741e+001	0.000000e+000
-1.632968e+001	0.000000e+000
-1.626196e+001	0.000000e+000
-1.619424e+001	0.000000e+000
-1.612651e+001	0.000000e+000
-1.605879e+001	0.000000e+000
-1.599107e+001	0.000000e+000
-1.592335e+001	0.000000e+000
-1.585562e+001	0.000000e+000
-1.578790e+001	0.000000e+000
-1.572018e+001	1.525879e-003
-1.565245e+001	0.000000e+000
-1.558473e+001	0.000000e+000
-1.551700e+001	0.000000e+000
-1.544928e+001	0.000000e+000
-1.538156e+001	0.000000e+000
-1.531383e+001	0.000000e+000
-1.524611e+001	1.525879e-003
-1.517838e+001	0.000000e+000
-1.511066e+001	1.525879e-003
-1.504294e+001	0.000000e+000
-1.497521e+001	0.000000e+000
-1.490749e+001	0.000000e+000
-1.483977e+001	0.000000e+000
-1.477205e+001	0.000000e+000
-1.470432e+001	0.000000e+000
-1.463660e+001	0.000000e+000
-1.456888e+001	0.000000e+000
-1.450115e+001	0.000000e+000
-1.443343e+001	0.000000e+000
-1.436570e+001	0.000000e+000
-1.429798e+001	0.000000e+000
-1.423026e+001	0.000000e+000
-1.416253e+001	0.000000e+000
-1.409481e+001	0.000000e+000
-1.402708e+001	1.525879e-003
-1.395936e+001	0.000000e+000
-1.389163e+001	3.051758e-003
-1.382392e+001	0.000000e+000
-1.375620e+001	0.000000e+000
-1.368847e+001	1.525879e-003
-1.362075e+001	0.000000e+000
-1.355303e+001	0.000000e+000
-1.348530e+001	0.000000e+000
-1.341758e+001	0.000000e+000
-1.334985e+001	0.000000e+000
-1.328213e+001	0.000000e+000
-1.321441e+001	3.051758e-003
-1.314668e+001	0.000000e+000
-1.307896e+001	0.000000e+000
-1.301124e+001	0.000000e+000
-1.294351e+001	0.000000e+000
-1.287579e+001	0.000000e+000
-1.280806e+001	1.525879e-003
-1.274034e+001	0.000000e+000
-1.267262e+001	1.525879e-003
-1.260489e+001	3.051758e-003
-1.253717e+001	3.051758e-003
-1.246944e+001	0.000000e+000
-1.240172e+001	0.000000e+000
-1.233400e+001	0.000000e+000
-1.226627e+001	1.525879e-003
-1.219855e+001	0.000000e+000
-1.213083e+001	1.525879e-003
-1.206310e+001	1.525879e-003
-1.199539e+001	1.525879e-003
-1.192766e+001	0.000000e+000
-1.185994e+001	4.577637e-003
-1.179222e+001	6.103516e-003
-1.172449e+001	3.051758e-003
-1.165677e+001	3.051758e-003
-1.158905e+001	1.220703e-002
-1.152132e+001	1.373291e-002
-1.145360e+001	2.136230e-002
-1.138587e+001	4.119873e-002
-1.131815e+001	3.356934e-002
-1.125043e+001	4.272461e-002
-1.118270e+001	5.187988e-002
-1.111498e+001	2.899170e-002
-1.104726e+001	3.814697e-002
-1.097953e+001	2.899170e-002
-1.091181e+001	3.814697e-002
-1.084408e+001	3.356934e-002
-1.077636e+001	1.983643e-002
-1.070864e+001	1.525879e-003
-1.064091e+001	0.000000e+000
-1.057319e+001	7.629395e-003
-1.050546e+001	1.525879e-003
-1.043774e+001	7.629395e-003
-1.037002e+001	4.577637e-003
-1.030229e+001	3.051758e-003
-1.023457e+001	6.103516e-003
-1.016685e+001	6.103516e-003
-1.009912e+001	3.051758e-003
-1.003141e+001	3.051758e-003
-9.963675e+000	0.000000e+000
-9.895956e+000	4.577637e-003
-9.828237e+000	1.525879e-003
-9.760507e+000	0.000000e+000
-9.692787e+000	4.577637e-003
-9.625068e+000	1.525879e-003
-9.557338e+000	1.525879e-003
-9.489618e+000	7.629395e-003
-9.421887e+000	4.577637e-003
-9.354169e+000	1.525879e-003
-9.286449e+000	3.051758e-003
-9.218719e+000	1.525879e-003
-9.151000e+000	1.525879e-003
-9.083269e+000	0.000000e+000
-9.015550e+000	3.051758e-003
-8.947831e+000	4.577637e-003
-8.880100e+000	1.525879e-003
-8.812381e+000	0.000000e+000
-8.744662e+000	3.051758e-003
-8.676931e+000	0.000000e+000
-8.609213e+000	1.525879e-003
-8.541482e+000	3.051758e-003
-8.473763e+000	4.577637e-003
-8.406044e+000	4.577637e-003
-8.338313e+000	1.525879e-003
-8.270594e+000	4.577637e-003
-8.202875e+000	6.103516e-003
-8.135144e+000	4.577637e-003
-8.067425e+000	0.000000e+000
-7.999695e+000	1.525879e-003
-7.931976e+000	9.155273e-003
-7.864256e+000	0.000000e+000
-7.796526e+000	3.051758e-003
-7.728807e+000	3.051758e-003
-7.661077e+000	7.629395e-003
-7.593358e+000	4.577637e-003
-7.525638e+000	3.051758e-003
-7.457908e+000	1.525879e-003
-7.390189e+000	3.051758e-003
-7.322469e+000	3.051758e-003
-7.254739e+000	3.051758e-003
-7.187020e+000	1.525879e-003
-7.119289e+000	4.577637e-003
-7.051570e+000	3.051758e-003
-6.983851e+000	3.051758e-003
-6.916121e+000	1.525879e-003
-6.848401e+000	3.051758e-003
-6.780682e+000	4.577637e-003
-6.712952e+000	4.577637e-003
-6.645232e+000	6.103516e-003
-6.577502e+000	0.000000e+000
-6.509783e+000	3.051758e-003
-6.442063e+000	0.000000e+000
-6.374333e+000	0.000000e+000
-6.306614e+000	3.051758e-003
-6.238894e+000	9.155273e-003
-6.171165e+000	4.577637e-003
-6.103445e+000	1.525879e-003
-6.035715e+000	3.051758e-003
-5.967996e+000	4.577637e-003
-5.900276e+000	3.051758e-003
-5.832546e+000	1.525879e-003
-5.764827e+000	0.000000e+000
-5.697097e+000	3.051758e-003
-5.629377e+000	3.051758e-003
-5.561658e+000	3.051758e-003
-5.493928e+000	1.525879e-003
-5.426208e+000	4.577637e-003
-5.358489e+000	1.525879e-003
-5.290759e+000	0.000000e+000
-5.223040e+000	6.103516e-003
-5.155310e+000	4.577637e-003
-5.087590e+000	4.577637e-003
-5.019871e+000	4.577637e-003
-4.952141e+000	0.000000e+000
-4.884421e+000	4.577637e-003
-4.816702e+000	4.577637e-003
-4.748972e+000	3.051758e-003
-4.681252e+000	9.155273e-003
-4.613522e+000	7.629395e-003
-4.545803e+000	1.525879e-003
-4.478084e+000	1.525879e-003
-4.410353e+000	6.103516e-003
-4.342634e+000	1.525879e-003
-4.274904e+000	3.051758e-003
-4.207184e+000	4.577637e-003
-4.139465e+000	6.103516e-003
-4.071735e+000	3.051758e-003
-4.004015e+000	4.577637e-003
-3.936296e+000	4.577637e-003
-3.868566e+000	3.051758e-003
-3.800847e+000	1.525879e-003
-3.733117e+000	4.577637e-003
-3.665397e+000	4.577637e-003
-3.597678e+000	7.629395e-003
-3.529948e+000	4.577637e-003
-3.462228e+000	4.577637e-003
-3.394509e+000	7.629395e-003
-3.326779e+000	3.051758e-003
-3.259059e+000	3.051758e-003
-3.191329e+000	3.051758e-003
-3.123610e+000	3.051758e-003
-3.055891e+000	6.103516e-003
-2.988161e+000	3.051758e-003
-2.920441e+000	4.577637e-003
-2.852711e+000	9.155273e-003
-2.784992e+000	9.155273e-003
-2.717272e+000	3.051758e-003
-2.649542e+000	7.629395e-003
-2.581823e+000	1.068115e-002
-2.514103e+000	4.577637e-003
-2.446373e+000	3.051758e-003
-2.378654e+000	6.103516e-003
-2.310924e+000	3.051758e-003
-2.243204e+000	4.577637e-003
-2.175485e+000	1.068115e-002
-2.107755e+000	9.155273e-003
-2.040035e+000	4.577637e-003
-1.972316e+000	1.068115e-002
-1.904586e+000	4.577637e-003
-1.836867e+000	7.629395e-003
-1.769137e+000	6.103516e-003
-1.701417e+000	7.629395e-003
-1.633698e+000	6.103516e-003
-1.565968e+000	6.103516e-003
-1.498248e+000	4.577637e-003
-1.430518e+000	3.051758e-003
-1.362799e+000	9.155273e-003
-1.295079e+000	6.103516e-003
-1.227349e+000	3.051758e-003
-1.159630e+000	9.155273e-003
-1.091911e+000	6.103516e-003
-1.024181e+000	6.103516e-003
-9.564611e-001	4.577637e-003
-8.887310e-001	1.220703e-002
-8.210117e-001	1.068115e-002
-7.532923e-001	1.068115e-002
-6.855621e-001	1.220703e-002
-6.178428e-001	6.103516e-003
-5.501234e-001	9.155273e-003
-4.823933e-001	6.103516e-003
-4.146739e-001	7.629395e-003
-3.469438e-001	4.577637e-003
-2.792244e-001	9.155273e-003
-2.115050e-001	6.103516e-003
-1.437749e-001	9.155273e-003
-7.605556e-002	3.051758e-003
-8.336178e-003	9.155273e-003
5.939393e-002	1.220703e-002
1.271133e-001	9.155273e-003
1.948434e-001	9.155273e-003
2.625628e-001	6.103516e-003
3.302822e-001	7.629395e-003
3.980123e-001	1.220703e-002
4.657317e-001	7.629395e-003
5.334617e-001	1.220703e-002
6.011811e-001	6.103516e-003
6.689005e-001	1.068115e-002
7.366306e-001	6.103516e-003
8.043500e-001	7.629395e-003
8.720694e-001	7.629395e-003
9.397995e-001	1.068115e-002
1.007519e+000	7.629395e-003
1.075249e+000	9.155273e-003
1.142968e+000	6.103516e-003
1.210688e+000	4.577637e-003
1.278418e+000	9.155273e-003
1.346137e+000	9.155273e-003
1.413857e+000	6.103516e-003
1.481587e+000	7.629395e-003
1.549306e+000	9.155273e-003
1.617036e+000	1.678467e-002
1.684756e+000	1.525879e-003
1.752475e+000	6.103516e-003
1.820205e+000	1.220703e-002
1.887924e+000	4.577637e-003
1.955655e+000	9.155273e-003
2.023374e+000	1.373291e-002
2.091093e+000	1.220703e-002
2.158823e+000	1.373291e-002
2.226543e+000	1.525879e-002
2.294262e+000	9.155273e-003
2.361992e+000	4.577637e-003
2.429712e+000	1.220703e-002
2.497442e+000	1.220703e-002
2.565161e+000	1.068115e-002
2.632880e+000	1.373291e-002
2.700611e+000	1.373291e-002
2.768330e+000	2.136230e-002
2.836049e+000	1.220703e-002
2.903780e+000	1.373291e-002
2.971499e+000	1.678467e-002
3.039229e+000	1.068115e-002
3.106948e+000	1.068115e-002
3.174668e+000	1.525879e-002
3.242398e+000	1.525879e-002
3.310117e+000	1.525879e-002
3.377847e+000	1.831055e-002
3.445567e+000	1.068115e-002
3.513286e+000	1.983643e-002
3.581016e+000	9.155273e-003
3.648736e+000	1.068115e-002
3.716455e+000	1.525879e-002
3.784185e+000	1.678467e-002
3.851904e+000	2.136230e-002
3.919635e+000	2.288818e-002
3.987354e+000	1.220703e-002
4.055073e+000	2.136230e-002
4.122804e+000	2.746582e-002
4.190523e+000	1.525879e-002
4.258242e+000	1.831055e-002
4.325973e+000	1.525879e-002
4.393692e+000	1.678467e-002
4.461422e+000	1.373291e-002
4.529141e+000	1.983643e-002
4.596860e+000	1.831055e-002
4.664591e+000	2.136230e-002
4.732310e+000	1.678467e-002
4.800029e+000	2.899170e-002
4.867760e+000	1.068115e-002
4.935479e+000	1.525879e-002
5.003209e+000	1.831055e-002
5.070929e+000	1.373291e-002
5.138648e+000	1.831055e-002
5.206378e+000	1.678467e-002
5.274097e+000	3.356934e-002
5.341827e+000	2.746582e-002
5.409547e+000	1.831055e-002
5.477266e+000	2.136230e-002
5.544996e+000	2.441406e-002
5.612716e+000	2.136230e-002
5.680435e+000	2.441406e-002
5.748165e+000	2.593994e-002
5.815885e+000	2.593994e-002
5.883615e+000	3.204346e-002
5.951334e+000	1.220703e-002
6.019053e+000	1.983643e-002
6.086783e+000	1.678467e-002
6.154503e+000	2.136230e-002
6.222222e+000	3.204346e-002
6.289952e+000	3.814697e-002
6.357672e+000	1.831055e-002
6.425402e+000	1.831055e-002
6.493121e+000	2.593994e-002
6.560841e+000	1.678467e-002
6.628571e+000	1.831055e-002
6.696290e+000	2.441406e-002
6.764020e+000	2.288818e-002
6.831739e+000	2.136230e-002
6.899459e+000	3.204346e-002
6.967189e+000	2.593994e-002
7.034908e+000	3.509521e-002
7.102628e+000	2.899170e-002
7.170358e+000	3.662109e-002
7.238077e+000	2.746582e-002
7.305808e+000	2.593994e-002
7.373527e+000	3.814697e-002
7.441246e+000	3.051758e-002
7.508976e+000	3.662109e-002
7.576696e+000	4.272461e-002
7.644415e+000	2.593994e-002
7.712145e+000	5.493164e-002
7.779865e+000	3.356934e-002
7.847595e+000	2.441406e-002
7.915314e+000	2.899170e-002
7.983034e+000	2.593994e-002
8.050763e+000	3.204346e-002
8.118483e+000	2.746582e-002
8.186213e+000	4.272461e-002
8.253932e+000	3.814697e-002
8.321651e+000	2.746582e-002
8.389382e+000	4.425049e-002
8.457101e+000	4.425049e-002
8.524820e+000	4.577637e-002
8.592551e+000	4.425049e-002
8.660270e+000	4.119873e-002
8.728001e+000	4.730225e-002
8.795720e+000	3.967285e-002
8.863439e+000	5.187988e-002
8.931170e+000	3.967285e-002
8.998889e+000	4.425049e-002
9.066607e+000	5.187988e-002
9.134338e+000	4.577637e-002
9.202058e+000	5.340576e-002
9.269788e+000	4.577637e-002
9.337507e+000	5.340576e-002
9.405227e+000	5.798340e-002
9.472957e+000	6.103516e-002
9.540676e+000	4.730225e-002
9.608406e+000	5.035400e-002
9.676126e+000	5.798340e-002
9.743845e+000	5.493164e-002
9.811575e+000	5.645752e-002
9.879294e+000	5.798340e-002
9.947014e+000	6.561279e-002
1.001474e+001	6.408691e-002
1.008246e+001	5.493164e-002
1.015019e+001	6.256104e-002
1.021791e+001	6.103516e-002
1.028563e+001	5.493164e-002
1.035336e+001	6.866455e-002
1.042108e+001	6.713867e-002
1.048880e+001	6.408691e-002
1.055653e+001	7.171631e-002
1.062425e+001	7.629395e-002
1.069198e+001	4.730225e-002
1.075970e+001	4.730225e-002
1.082742e+001	6.256104e-002
1.089515e+001	5.340576e-002
1.096287e+001	6.256104e-002
1.103059e+001	5.493164e-002
1.109832e+001	5.950928e-002
1.116604e+001	7.324219e-002
1.123377e+001	7.629395e-002
1.130149e+001	5.645752e-002
1.136921e+001	6.256104e-002
1.143694e+001	9.765625e-002
1.150466e+001	6.713867e-002
1.157239e+001	7.324219e-002
1.164011e+001	6.713867e-002
1.170782e+001	7.629395e-002
1.177555e+001	8.239746e-002
1.184327e+001	1.052856e-001
1.191099e+001	7.934570e-002
1.197872e+001	7.171631e-002
1.204644e+001	1.129150e-001
1.211417e+001	8.239746e-002
1.218189e+001	7.019043e-002
1.224961e+001	1.190186e-001
1.231734e+001	7.629395e-002
1.238506e+001	8.697510e-002
1.245278e+001	1.113892e-001
1.252051e+001	1.251221e-001
1.258823e+001	9.155273e-002
1.265596e+001	1.083374e-001
1.272368e+001	1.144409e-001
1.279140e+001	9.307861e-002
1.285913e+001	1.159668e-001
1.292685e+001	1.327515e-001
1.299458e+001	1.159668e-001
1.306230e+001	1.190186e-001
1.313002e+001	8.239746e-002
1.319775e+001	1.083374e-001
1.326547e+001	1.342773e-001
1.333319e+001	1.296997e-001
1.340092e+001	1.327515e-001
1.346864e+001	1.495361e-001
1.353637e+001	1.220703e-001
1.360408e+001	1.495361e-001
1.367180e+001	1.312256e-001
1.373953e+001	1.358032e-001
1.380725e+001	1.678467e-001
1.387497e+001	1.373291e-001
1.394270e+001	1.571655e-001
1.401042e+001	1.602173e-001
1.407815e+001	1.419067e-001
1.414587e+001	1.586914e-001
1.421359e+001	1.419067e-001
1.428132e+001	1.541138e-001
1.434904e+001	1.541138e-001
1.441677e+001	1.464844e-001
1.448449e+001	1.663208e-001
1.455221e+001	1.892090e-001
1.461994e+001	2.029419e-001
1.468766e+001	1.693726e-001
1.475538e+001	1.800537e-001
1.482311e+001	1.876831e-001
1.489083e+001	2.166748e-001
1.495856e+001	1.907349e-001
1.502628e+001	1.708984e-001
1.509400e+001	1.998901e-001
1.516173e+001	1.861572e-001
1.522945e+001	1.892090e-001
1.529717e+001	2.227783e-001
1.536490e+001	2.090454e-001
1.543262e+001	2.197266e-001
1.550035e+001	2.120972e-001
1.556807e+001	2.426147e-001
1.563579e+001	2.166748e-001
1.570352e+001	2.319336e-001
1.577123e+001	2.655029e-001
1.583895e+001	2.700806e-001
1.590668e+001	2.517700e-001
1.597440e+001	2.349854e-001
1.604213e+001	2.288818e-001
1.610985e+001	2.822876e-001
1.617757e+001	2.883911e-001
1.624530e+001	2.624512e-001
1.631302e+001	2.914429e-001
1.638075e+001	2.822876e-001
1.644847e+001	3.143311e-001
1.651619e+001	2.883911e-001
1.658392e+001	3.234863e-001
1.665164e+001	3.036499e-001
1.671936e+001	2.914429e-001
1.678709e+001	3.005981e-001
1.685481e+001	3.082275e-001
1.692254e+001	3.097534e-001
1.699026e+001	3.326416e-001
1.705798e+001	3.524780e-001
1.712571e+001	3.051758e-001
1.719343e+001	3.799438e-001
1.726115e+001	3.280640e-001
1.732888e+001	3.753662e-001
1.739660e+001	3.768921e-001
1.746433e+001	3.692627e-001
1.753205e+001	3.646851e-001
1.759976e+001	4.058838e-001
1.766750e+001	3.890991e-001
1.773521e+001	4.394531e-001
1.780294e+001	4.165649e-001
1.787066e+001	4.013062e-001
1.793838e+001	3.677368e-001
1.800611e+001	3.982544e-001
1.807383e+001	4.730225e-001
1.814155e+001	3.906250e-001
1.820928e+001	4.791260e-001
1.827700e+001	4.043579e-001
1.834473e+001	4.287720e-001
1.841245e+001	4.501343e-001
1.848017e+001	4.287720e-001
1.854790e+001	4.669189e-001
1.861562e+001	4.165649e-001
1.868334e+001	4.547119e-001
1.875107e+001	4.730225e-001
1.881879e+001	4.714966e-001
1.888652e+001	5.203247e-001
1.895424e+001	4.333496e-001
1.902196e+001	5.004883e-001
1.908969e+001	5.142212e-001
1.915741e+001	5.599976e-001
1.922514e+001	4.898071e-001
1.929286e+001	5.493164e-001
1.936058e+001	5.340576e-001
1.942831e+001	4.852295e-001
1.949603e+001	5.432129e-001
1.956375e+001	5.065918e-001
1.963148e+001	5.142212e-001
1.969919e+001	5.599976e-001
1.976692e+001	4.730225e-001
1.983464e+001	5.386353e-001
1.990236e+001	5.004883e-001
1.997009e+001	5.432129e-001
2.003781e+001	5.249023e-001
2.010553e+001	5.859375e-001
2.017326e+001	5.233765e-001
2.024098e+001	5.325317e-001
2.030871e+001	5.493164e-001
2.037643e+001	5.615234e-001
2.044415e+001	5.569458e-001
2.051188e+001	5.676270e-001
2.057960e+001	6.118774e-001
2.064733e+001	5.111694e-001
2.071505e+001	6.195068e-001
2.078277e+001	5.767822e-001
2.085050e+001	5.538940e-001
2.091822e+001	6.546021e-001
2.098594e+001	5.966187e-001
2.105367e+001	5.340576e-001
2.112139e+001	6.042480e-001
2.118912e+001	5.920410e-001
2.125684e+001	5.157471e-001
2.132456e+001	6.484985e-001
2.139229e+001	5.599976e-001
2.146000e+001	6.240845e-001
2.152773e+001	6.134033e-001
2.159546e+001	6.179810e-001
2.166317e+001	6.530762e-001
2.173090e+001	6.668091e-001
2.179862e+001	5.905151e-001
2.186634e+001	5.111694e-001
2.193407e+001	6.835938e-001
2.200179e+001	5.767822e-001
2.206951e+001	5.508423e-001
2.213724e+001	5.676270e-001
2.220496e+001	5.722046e-001
2.227269e+001	5.249023e-001
2.234041e+001	5.737305e-001
2.240813e+001	5.447388e-001
2.247586e+001	5.950928e-001
2.254358e+001	5.844116e-001
2.261131e+001	5.355835e-001
2.267903e+001	5.889893e-001
2.274675e+001	6.042480e-001
2.281448e+001	5.004883e-001
2.288220e+001	5.584717e-001
2.294992e+001	5.691528e-001
2.301765e+001	5.172729e-001
2.308537e+001	5.142212e-001
2.315310e+001	5.264282e-001
2.322082e+001	5.706787e-001
2.328854e+001	5.355835e-001
2.335627e+001	5.477905e-001
2.342398e+001	6.042480e-001
2.349170e+001	5.615234e-001
2.355943e+001	5.416870e-001
2.362715e+001	5.233765e-001
2.369489e+001	4.928589e-001
2.376260e+001	5.111694e-001
2.383032e+001	5.783081e-001
2.389805e+001	5.004883e-001
2.396577e+001	4.470825e-001
2.403350e+001	5.432129e-001
2.410122e+001	4.394531e-001
2.416894e+001	5.187988e-001
2.423667e+001	5.386353e-001
2.430439e+001	5.249023e-001
2.437211e+001	4.898071e-001
2.443984e+001	5.371094e-001
2.450756e+001	4.714966e-001
2.457529e+001	4.821777e-001
2.464301e+001	5.218506e-001
2.471073e+001	4.333496e-001
2.477846e+001	4.104614e-001
2.484618e+001	5.157471e-001
2.491390e+001	4.547119e-001
2.498163e+001	3.692627e-001
2.504935e+001	5.111694e-001
2.511708e+001	4.302979e-001
2.518480e+001	4.089355e-001
2.525252e+001	4.119873e-001
2.532025e+001	3.845215e-001
2.538797e+001	3.707886e-001
2.545570e+001	4.333496e-001
2.552341e+001	3.768921e-001
2.559114e+001	3.952026e-001
2.565886e+001	4.150391e-001
2.572658e+001	4.043579e-001
2.579430e+001	3.784180e-001
2.586203e+001	4.165649e-001
2.592975e+001	3.829956e-001
2.599748e+001	3.982544e-001
2.606520e+001	4.165649e-001
2.613292e+001	3.555298e-001
2.620065e+001	3.509521e-001
2.626837e+001	3.219604e-001
2.633609e+001	3.311157e-001
2.640382e+001	3.402710e-001
2.647154e+001	3.646851e-001
2.653927e+001	3.616333e-001
2.660699e+001	3.173828e-001
2.667471e+001	3.067017e-001
2.674244e+001	2.868652e-001
2.681016e+001	2.655029e-001
2.687788e+001	2.944946e-001
2.694561e+001	2.853394e-001
2.701333e+001	2.746582e-001
2.708106e+001	3.097534e-001
2.714878e+001	2.700806e-001
2.721650e+001	2.487183e-001
2.728423e+001	2.761841e-001
2.735195e+001	2.426147e-001
2.741968e+001	2.548218e-001
2.748739e+001	2.182007e-001
2.755511e+001	2.243042e-001
2.762284e+001	2.075195e-001
2.769056e+001	2.288818e-001
2.775828e+001	2.273560e-001
2.782601e+001	2.212524e-001
2.789373e+001	1.831055e-001
2.796146e+001	2.471924e-001
2.802918e+001	1.800537e-001
2.809690e+001	1.907349e-001
2.816463e+001	1.663208e-001
2.823235e+001	1.586914e-001
2.830007e+001	1.586914e-001
2.836780e+001	1.800537e-001
2.843552e+001	1.373291e-001
2.850325e+001	1.358032e-001
2.857097e+001	1.754761e-001
2.863869e+001	1.739502e-001
2.870642e+001	1.220703e-001
2.877414e+001	1.342773e-001
2.884187e+001	1.159668e-001
2.890959e+001	1.159668e-001
2.897731e+001	1.220703e-001
2.904504e+001	9.613037e-002
2.911276e+001	8.697510e-002
2.918048e+001	1.007080e-001
2.924821e+001	7.324219e-002
2.931593e+001	1.129150e-001
2.938366e+001	1.266479e-001
2.945138e+001	9.613037e-002
2.951909e+001	1.022339e-001
2.958682e+001	1.037598e-001
2.965454e+001	9.460449e-002
2.972226e+001	6.866455e-002
2.978999e+001	6.713867e-002
2.985771e+001	6.561279e-002
2.992544e+001	8.850098e-002
2.999316e+001	6.561279e-002
3.006088e+001	6.866455e-002
3.012861e+001	6.408691e-002
3.019633e+001	6.866455e-002
3.026406e+001	5.493164e-002
3.033178e+001	6.256104e-002
3.039950e+001	5.645752e-002
3.046723e+001	5.035400e-002
3.053495e+001	4.882813e-002
3.060267e+001	4.577637e-002
3.067040e+001	3.204346e-002
3.073812e+001	3.967285e-002
3.080585e+001	5.187988e-002
3.087357e+001	5.187988e-002
3.094129e+001	2.593994e-002
3.100902e+001	3.051758e-002
3.107674e+001	2.288818e-002
3.114446e+001	2.441406e-002
3.121219e+001	3.509521e-002
3.127991e+001	4.119873e-002
3.134764e+001	2.288818e-002
3.141536e+001	1.831055e-002
[truncated: 50 more rows]
