# Supplementary material for: Open-source micro-tensile testers via additive manufacturing for the mechanical characterization of thin films and papers
Source: PLoS One. 2018 May 29;13(5):e0197999. doi: 10.1371/journal.pone.0197999 (PMC5973562; doi:10.1371/journal.pone.0197999)
Supplement: S1 Data — (ZIP) [file pone.0197999.s002.zip › SI2_Data/Demonstration Problem 1/Exp1 Results/Area2 Phase/Area2_0turns.txt]

-1.763230e+002	0.000000e+000
-1.044070e+002	1.525879e-003
-1.043367e+002	0.000000e+000
-1.042664e+002	0.000000e+000
-1.041962e+002	0.000000e+000
-1.041259e+002	0.000000e+000
-1.040557e+002	0.000000e+000
-1.039854e+002	0.000000e+000
-1.039151e+002	0.000000e+000
-1.038449e+002	0.000000e+000
-1.037746e+002	0.000000e+000
-1.037043e+002	0.000000e+000
-1.036341e+002	0.000000e+000
-1.035638e+002	0.000000e+000
-1.034935e+002	0.000000e+000
-1.034233e+002	0.000000e+000
-1.033530e+002	0.000000e+000
-1.032827e+002	0.000000e+000
-1.032125e+002	0.000000e+000
-1.031422e+002	0.000000e+000
-1.030719e+002	0.000000e+000
-1.030017e+002	0.000000e+000
-1.029314e+002	0.000000e+000
-1.028611e+002	0.000000e+000
-1.027909e+002	0.000000e+000
-1.027206e+002	0.000000e+000
-1.026504e+002	0.000000e+000
-1.025801e+002	0.000000e+000
-1.025098e+002	0.000000e+000
-1.024396e+002	0.000000e+000
-1.023693e+002	0.000000e+000
-1.022990e+002	0.000000e+000
-1.022288e+002	0.000000e+000
-1.021585e+002	0.000000e+000
-1.020882e+002	0.000000e+000
-1.020180e+002	0.000000e+000
-1.019477e+002	0.000000e+000
-1.018774e+002	0.000000e+000
-1.018072e+002	0.000000e+000
-1.017369e+002	1.525879e-003
-1.016666e+002	0.000000e+000
-1.015964e+002	0.000000e+000
-1.015261e+002	0.000000e+000
-1.014558e+002	0.000000e+000
-1.013856e+002	0.000000e+000
-1.013153e+002	0.000000e+000
-1.012451e+002	0.000000e+000
-1.011748e+002	0.000000e+000
-1.011045e+002	0.000000e+000
-1.010343e+002	0.000000e+000
-1.009640e+002	0.000000e+000
-1.008937e+002	0.000000e+000
-1.008235e+002	0.000000e+000
-1.007532e+002	0.000000e+000
-1.006829e+002	0.000000e+000
-1.006127e+002	0.000000e+000
-1.005424e+002	0.000000e+000
-1.004722e+002	0.000000e+000
-1.004019e+002	0.000000e+000
-1.003316e+002	0.000000e+000
-1.002614e+002	0.000000e+000
-1.001911e+002	0.000000e+000
-1.001208e+002	0.000000e+000
-1.000506e+002	0.000000e+000
-9.998029e+001	0.000000e+000
-9.991003e+001	0.000000e+000
-9.983977e+001	0.000000e+000
-9.976949e+001	0.000000e+000
-9.969923e+001	0.000000e+000
-9.962897e+001	0.000000e+000
-9.955871e+001	0.000000e+000
-9.948844e+001	0.000000e+000
-9.941817e+001	0.000000e+000
-9.934792e+001	0.000000e+000
-9.927765e+001	0.000000e+000
-9.920738e+001	0.000000e+000
-9.913712e+001	0.000000e+000
-9.906686e+001	0.000000e+000
-9.899659e+001	0.000000e+000
-9.892632e+001	0.000000e+000
-9.885606e+001	0.000000e+000
-9.878580e+001	0.000000e+000
-9.871553e+001	0.000000e+000
-9.864526e+001	1.525879e-003
-9.857500e+001	0.000000e+000
-9.850474e+001	0.000000e+000
-9.843447e+001	0.000000e+000
-9.836420e+001	0.000000e+000
-9.829394e+001	0.000000e+000
-9.822368e+001	0.000000e+000
-9.815341e+001	0.000000e+000
-9.808315e+001	0.000000e+000
-9.801288e+001	0.000000e+000
-9.794262e+001	0.000000e+000
-9.787236e+001	0.000000e+000
-9.780209e+001	0.000000e+000
-9.773182e+001	0.000000e+000
-9.766156e+001	0.000000e+000
-9.759129e+001	0.000000e+000
-9.752103e+001	0.000000e+000
-9.745076e+001	0.000000e+000
-9.738050e+001	0.000000e+000
-9.731024e+001	0.000000e+000
-9.723997e+001	0.000000e+000
-9.716970e+001	0.000000e+000
-9.709944e+001	0.000000e+000
-9.702917e+001	0.000000e+000
-9.695891e+001	0.000000e+000
-9.688864e+001	0.000000e+000
-9.681838e+001	0.000000e+000
-9.674812e+001	0.000000e+000
-9.667785e+001	0.000000e+000
-9.660758e+001	0.000000e+000
-9.653732e+001	0.000000e+000
-9.646705e+001	0.000000e+000
-9.639679e+001	0.000000e+000
-9.632652e+001	0.000000e+000
-9.625626e+001	0.000000e+000
-9.618599e+001	0.000000e+000
-9.611573e+001	0.000000e+000
-9.604546e+001	0.000000e+000
-9.597520e+001	0.000000e+000
-9.590493e+001	0.000000e+000
-9.583467e+001	0.000000e+000
-9.576441e+001	0.000000e+000
-9.569415e+001	0.000000e+000
-9.562387e+001	0.000000e+000
-9.555361e+001	0.000000e+000
-9.548335e+001	0.000000e+000
-9.541309e+001	0.000000e+000
-9.534281e+001	0.000000e+000
-9.527255e+001	0.000000e+000
-9.520229e+001	0.000000e+000
-9.513203e+001	0.000000e+000
-9.506175e+001	0.000000e+000
-9.499149e+001	0.000000e+000
-9.492123e+001	0.000000e+000
-9.485097e+001	0.000000e+000
-9.478069e+001	0.000000e+000
-9.471043e+001	0.000000e+000
-9.464017e+001	0.000000e+000
-9.456991e+001	0.000000e+000
-9.449963e+001	0.000000e+000
-9.442937e+001	0.000000e+000
-9.435912e+001	0.000000e+000
-9.428885e+001	0.000000e+000
-9.421857e+001	0.000000e+000
-9.414832e+001	0.000000e+000
-9.407806e+001	0.000000e+000
-9.400779e+001	0.000000e+000
-9.393752e+001	0.000000e+000
-9.386726e+001	0.000000e+000
-9.379700e+001	0.000000e+000
-9.372673e+001	0.000000e+000
-9.365646e+001	0.000000e+000
-9.358620e+001	0.000000e+000
-9.351594e+001	0.000000e+000
-9.344567e+001	0.000000e+000
-9.337540e+001	0.000000e+000
-9.330514e+001	0.000000e+000
-9.323488e+001	0.000000e+000
-9.316461e+001	0.000000e+000
-9.309435e+001	0.000000e+000
-9.302408e+001	0.000000e+000
-9.295382e+001	0.000000e+000
-9.288355e+001	0.000000e+000
-9.281329e+001	0.000000e+000
-9.274302e+001	0.000000e+000
-9.267276e+001	0.000000e+000
-9.260249e+001	0.000000e+000
-9.253223e+001	0.000000e+000
-9.246196e+001	0.000000e+000
-9.239170e+001	0.000000e+000
-9.232144e+001	0.000000e+000
-9.225117e+001	0.000000e+000
-9.218090e+001	0.000000e+000
-9.211064e+001	0.000000e+000
-9.204038e+001	0.000000e+000
-9.197011e+001	0.000000e+000
-9.189984e+001	0.000000e+000
-9.182958e+001	0.000000e+000
-9.175931e+001	0.000000e+000
-9.168905e+001	0.000000e+000
-9.161878e+001	0.000000e+000
-9.154852e+001	0.000000e+000
-9.147826e+001	0.000000e+000
-9.140799e+001	0.000000e+000
-9.133772e+001	0.000000e+000
-9.126746e+001	0.000000e+000
-9.119719e+001	0.000000e+000
-9.112693e+001	0.000000e+000
-9.105666e+001	1.525879e-003
-9.098640e+001	0.000000e+000
-9.091615e+001	0.000000e+000
-9.084587e+001	0.000000e+000
-9.077560e+001	0.000000e+000
-9.070535e+001	0.000000e+000
-9.063507e+001	0.000000e+000
-9.056481e+001	0.000000e+000
-9.049455e+001	0.000000e+000
-9.042429e+001	0.000000e+000
-9.035403e+001	0.000000e+000
-9.028375e+001	0.000000e+000
-9.021349e+001	0.000000e+000
-9.014323e+001	0.000000e+000
-9.007295e+001	0.000000e+000
-9.000269e+001	0.000000e+000
-8.993243e+001	0.000000e+000
-8.986217e+001	0.000000e+000
-8.979190e+001	0.000000e+000
-8.972163e+001	0.000000e+000
-8.965137e+001	0.000000e+000
-8.958111e+001	0.000000e+000
-8.951084e+001	0.000000e+000
-8.944057e+001	0.000000e+000
-8.937032e+001	0.000000e+000
-8.930005e+001	0.000000e+000
-8.922978e+001	0.000000e+000
-8.915952e+001	0.000000e+000
-8.908926e+001	0.000000e+000
-8.901899e+001	0.000000e+000
-8.894872e+001	0.000000e+000
-8.887846e+001	0.000000e+000
-8.880820e+001	0.000000e+000
-8.873793e+001	0.000000e+000
-8.866766e+001	0.000000e+000
-8.859740e+001	0.000000e+000
-8.852714e+001	0.000000e+000
-8.845687e+001	0.000000e+000
-8.838660e+001	0.000000e+000
-8.831634e+001	0.000000e+000
-8.824608e+001	0.000000e+000
-8.817581e+001	0.000000e+000
-8.810555e+001	0.000000e+000
-8.803528e+001	0.000000e+000
-8.796502e+001	0.000000e+000
-8.789475e+001	0.000000e+000
-8.782449e+001	0.000000e+000
-8.775422e+001	0.000000e+000
-8.768396e+001	0.000000e+000
-8.761369e+001	0.000000e+000
-8.754343e+001	0.000000e+000
-8.747316e+001	0.000000e+000
-8.740290e+001	0.000000e+000
-8.733263e+001	0.000000e+000
-8.726237e+001	0.000000e+000
-8.719210e+001	0.000000e+000
-8.712184e+001	0.000000e+000
-8.705157e+001	0.000000e+000
-8.698131e+001	0.000000e+000
-8.691104e+001	0.000000e+000
-8.684078e+001	0.000000e+000
-8.677052e+001	0.000000e+000
-8.670025e+001	0.000000e+000
-8.662998e+001	0.000000e+000
-8.655972e+001	0.000000e+000
-8.648946e+001	0.000000e+000
-8.641919e+001	0.000000e+000
-8.634892e+001	1.525879e-003
-8.627866e+001	0.000000e+000
-8.620840e+001	0.000000e+000
-8.613813e+001	0.000000e+000
-8.606786e+001	0.000000e+000
-8.599760e+001	0.000000e+000
-8.592734e+001	0.000000e+000
-8.585708e+001	0.000000e+000
-8.578680e+001	0.000000e+000
-8.571655e+001	0.000000e+000
-8.564628e+001	0.000000e+000
-8.557602e+001	0.000000e+000
-8.550574e+001	0.000000e+000
-8.543549e+001	0.000000e+000
-8.536522e+001	0.000000e+000
-8.529496e+001	0.000000e+000
-8.522469e+001	0.000000e+000
-8.515443e+001	0.000000e+000
-8.508416e+001	0.000000e+000
-8.501390e+001	0.000000e+000
-8.494363e+001	0.000000e+000
-8.487337e+001	0.000000e+000
-8.480310e+001	0.000000e+000
-8.473284e+001	0.000000e+000
-8.466257e+001	0.000000e+000
-8.459231e+001	0.000000e+000
-8.452204e+001	0.000000e+000
-8.445177e+001	0.000000e+000
-8.438152e+001	0.000000e+000
-8.431125e+001	0.000000e+000
-8.424098e+001	0.000000e+000
-8.417072e+001	0.000000e+000
-8.410046e+001	0.000000e+000
-8.403019e+001	0.000000e+000
-8.395992e+001	0.000000e+000
-8.388966e+001	0.000000e+000
-8.381940e+001	0.000000e+000
-8.374913e+001	0.000000e+000
-8.367886e+001	0.000000e+000
-8.360860e+001	0.000000e+000
-8.353834e+001	0.000000e+000
-8.346807e+001	0.000000e+000
-8.339780e+001	0.000000e+000
-8.332754e+001	0.000000e+000
-8.325728e+001	0.000000e+000
-8.318701e+001	0.000000e+000
-8.311674e+001	0.000000e+000
-8.304648e+001	0.000000e+000
-8.297622e+001	0.000000e+000
-8.290595e+001	1.525879e-003
-8.283569e+001	0.000000e+000
-8.276542e+001	0.000000e+000
-8.269516e+001	0.000000e+000
-8.262489e+001	0.000000e+000
-8.255463e+001	0.000000e+000
-8.248436e+001	1.525879e-003
-8.241410e+001	0.000000e+000
-8.234383e+001	0.000000e+000
-8.227357e+001	0.000000e+000
-8.220330e+001	0.000000e+000
-8.213304e+001	0.000000e+000
-8.206277e+001	0.000000e+000
-8.199251e+001	0.000000e+000
-8.192224e+001	0.000000e+000
-8.185198e+001	0.000000e+000
-8.178172e+001	0.000000e+000
-8.171145e+001	0.000000e+000
-8.164118e+001	0.000000e+000
-8.157092e+001	0.000000e+000
-8.150066e+001	0.000000e+000
-8.143039e+001	0.000000e+000
-8.136012e+001	0.000000e+000
-8.128986e+001	0.000000e+000
-8.121960e+001	0.000000e+000
-8.114933e+001	0.000000e+000
-8.107906e+001	0.000000e+000
-8.100880e+001	0.000000e+000
-8.093855e+001	0.000000e+000
-8.086827e+001	0.000000e+000
-8.079800e+001	0.000000e+000
-8.072775e+001	0.000000e+000
-8.065749e+001	0.000000e+000
-8.058721e+001	0.000000e+000
-8.051694e+001	0.000000e+000
-8.044669e+001	0.000000e+000
-8.037643e+001	0.000000e+000
-8.030616e+001	0.000000e+000
-8.023589e+001	0.000000e+000
-8.016563e+001	0.000000e+000
-8.009537e+001	0.000000e+000
-8.002510e+001	0.000000e+000
-7.995483e+001	0.000000e+000
-7.988457e+001	0.000000e+000
-7.981431e+001	0.000000e+000
-7.974404e+001	0.000000e+000
-7.967377e+001	0.000000e+000
-7.960351e+001	0.000000e+000
-7.953325e+001	0.000000e+000
-7.946298e+001	0.000000e+000
-7.939272e+001	0.000000e+000
-7.932245e+001	0.000000e+000
-7.925219e+001	0.000000e+000
-7.918192e+001	0.000000e+000
-7.911166e+001	1.525879e-003
-7.904139e+001	0.000000e+000
-7.897112e+001	0.000000e+000
-7.890086e+001	0.000000e+000
-7.883060e+001	0.000000e+000
-7.876033e+001	0.000000e+000
-7.869006e+001	0.000000e+000
-7.861980e+001	0.000000e+000
-7.854954e+001	0.000000e+000
-7.847927e+001	0.000000e+000
-7.840900e+001	0.000000e+000
-7.833874e+001	0.000000e+000
-7.826848e+001	0.000000e+000
-7.819821e+001	0.000000e+000
-7.812794e+001	0.000000e+000
-7.805768e+001	0.000000e+000
-7.798742e+001	0.000000e+000
-7.791715e+001	0.000000e+000
-7.784689e+001	0.000000e+000
-7.777662e+001	0.000000e+000
-7.770636e+001	0.000000e+000
-7.763609e+001	0.000000e+000
-7.756583e+001	0.000000e+000
-7.749556e+001	0.000000e+000
-7.742530e+001	0.000000e+000
-7.735503e+001	0.000000e+000
-7.728477e+001	0.000000e+000
-7.721450e+001	0.000000e+000
-7.714424e+001	0.000000e+000
-7.707397e+001	0.000000e+000
-7.700371e+001	0.000000e+000
-7.693344e+001	0.000000e+000
-7.686318e+001	1.525879e-003
-7.679292e+001	0.000000e+000
-7.672265e+001	0.000000e+000
-7.665238e+001	0.000000e+000
-7.658212e+001	0.000000e+000
-7.651186e+001	0.000000e+000
-7.644159e+001	0.000000e+000
-7.637132e+001	0.000000e+000
-7.630106e+001	0.000000e+000
-7.623080e+001	0.000000e+000
-7.616053e+001	0.000000e+000
-7.609026e+001	0.000000e+000
-7.602000e+001	0.000000e+000
-7.594975e+001	0.000000e+000
-7.587947e+001	0.000000e+000
-7.580920e+001	0.000000e+000
-7.573895e+001	0.000000e+000
-7.566869e+001	0.000000e+000
-7.559841e+001	0.000000e+000
-7.552814e+001	0.000000e+000
-7.545789e+001	0.000000e+000
-7.538763e+001	0.000000e+000
-7.531735e+001	0.000000e+000
-7.524709e+001	0.000000e+000
-7.517683e+001	0.000000e+000
-7.510657e+001	0.000000e+000
-7.503630e+001	0.000000e+000
-7.496603e+001	0.000000e+000
-7.489577e+001	0.000000e+000
-7.482551e+001	0.000000e+000
-7.475524e+001	0.000000e+000
-7.468497e+001	0.000000e+000
-7.461471e+001	0.000000e+000
-7.454445e+001	0.000000e+000
-7.447418e+001	0.000000e+000
-7.440391e+001	0.000000e+000
-7.433365e+001	0.000000e+000
-7.426339e+001	0.000000e+000
-7.419312e+001	0.000000e+000
-7.412286e+001	0.000000e+000
-7.405259e+001	0.000000e+000
-7.398233e+001	0.000000e+000
-7.391206e+001	0.000000e+000
-7.384180e+001	0.000000e+000
-7.377153e+001	0.000000e+000
-7.370127e+001	0.000000e+000
-7.363100e+001	0.000000e+000
-7.356074e+001	0.000000e+000
-7.349047e+001	0.000000e+000
-7.342021e+001	0.000000e+000
-7.334995e+001	1.525879e-003
-7.327968e+001	0.000000e+000
-7.320941e+001	0.000000e+000
-7.313915e+001	0.000000e+000
-7.306889e+001	0.000000e+000
-7.299862e+001	0.000000e+000
-7.292835e+001	0.000000e+000
-7.285809e+001	0.000000e+000
-7.278783e+001	0.000000e+000
-7.271756e+001	0.000000e+000
-7.264729e+001	0.000000e+000
-7.257703e+001	0.000000e+000
-7.250677e+001	0.000000e+000
-7.243650e+001	0.000000e+000
-7.236623e+001	0.000000e+000
-7.229597e+001	1.525879e-003
-7.222571e+001	0.000000e+000
-7.215544e+001	1.525879e-003
-7.208517e+001	0.000000e+000
-7.201491e+001	0.000000e+000
-7.194464e+001	0.000000e+000
-7.187438e+001	0.000000e+000
-7.180412e+001	0.000000e+000
-7.173385e+001	0.000000e+000
-7.166358e+001	0.000000e+000
-7.159332e+001	0.000000e+000
-7.152306e+001	0.000000e+000
-7.145279e+001	0.000000e+000
-7.138252e+001	1.525879e-003
-7.131226e+001	0.000000e+000
-7.124200e+001	0.000000e+000
-7.117173e+001	0.000000e+000
-7.110146e+001	1.525879e-003
-7.103120e+001	0.000000e+000
-7.096094e+001	0.000000e+000
-7.089067e+001	0.000000e+000
-7.082040e+001	0.000000e+000
-7.075014e+001	0.000000e+000
-7.067988e+001	0.000000e+000
-7.060961e+001	0.000000e+000
-7.053934e+001	0.000000e+000
-7.046909e+001	0.000000e+000
-7.039883e+001	0.000000e+000
-7.032855e+001	0.000000e+000
-7.025829e+001	0.000000e+000
-7.018803e+001	0.000000e+000
-7.011777e+001	0.000000e+000
-7.004749e+001	0.000000e+000
-6.997723e+001	0.000000e+000
-6.990697e+001	0.000000e+000
-6.983671e+001	0.000000e+000
-6.976643e+001	0.000000e+000
-6.969617e+001	0.000000e+000
-6.962591e+001	0.000000e+000
-6.955565e+001	0.000000e+000
-6.948538e+001	0.000000e+000
-6.941511e+001	0.000000e+000
-6.934485e+001	0.000000e+000
-6.927459e+001	0.000000e+000
-6.920432e+001	0.000000e+000
-6.913405e+001	0.000000e+000
-6.906379e+001	0.000000e+000
-6.899353e+001	0.000000e+000
-6.892326e+001	0.000000e+000
-6.885299e+001	0.000000e+000
-6.878273e+001	0.000000e+000
-6.871247e+001	1.525879e-003
-6.864220e+001	0.000000e+000
-6.857194e+001	0.000000e+000
-6.850167e+001	0.000000e+000
-6.843141e+001	0.000000e+000
-6.836115e+001	0.000000e+000
-6.829088e+001	0.000000e+000
-6.822061e+001	0.000000e+000
-6.815035e+001	0.000000e+000
-6.808009e+001	0.000000e+000
-6.800982e+001	0.000000e+000
-6.793955e+001	0.000000e+000
-6.786929e+001	0.000000e+000
-6.779903e+001	0.000000e+000
-6.772876e+001	0.000000e+000
-6.765849e+001	0.000000e+000
-6.758823e+001	0.000000e+000
-6.751797e+001	0.000000e+000
-6.744770e+001	0.000000e+000
-6.737743e+001	0.000000e+000
-6.730717e+001	0.000000e+000
-6.723691e+001	0.000000e+000
-6.716664e+001	0.000000e+000
-6.709637e+001	0.000000e+000
-6.702612e+001	0.000000e+000
-6.695585e+001	0.000000e+000
-6.688558e+001	0.000000e+000
-6.681532e+001	0.000000e+000
-6.674506e+001	0.000000e+000
-6.667479e+001	0.000000e+000
-6.660452e+001	0.000000e+000
-6.653426e+001	0.000000e+000
-6.646400e+001	0.000000e+000
-6.639373e+001	0.000000e+000
-6.632346e+001	0.000000e+000
-6.625320e+001	0.000000e+000
-6.618294e+001	0.000000e+000
-6.611267e+001	0.000000e+000
-6.604240e+001	0.000000e+000
-6.597214e+001	0.000000e+000
-6.590188e+001	0.000000e+000
-6.583161e+001	0.000000e+000
-6.576134e+001	0.000000e+000
-6.569108e+001	0.000000e+000
-6.562082e+001	0.000000e+000
-6.555055e+001	0.000000e+000
-6.548029e+001	0.000000e+000
-6.541002e+001	0.000000e+000
-6.533976e+001	0.000000e+000
-6.526949e+001	0.000000e+000
-6.519923e+001	0.000000e+000
-6.512896e+001	0.000000e+000
-6.505870e+001	0.000000e+000
-6.498843e+001	0.000000e+000
-6.491817e+001	0.000000e+000
-6.484791e+001	0.000000e+000
-6.477763e+001	0.000000e+000
-6.470737e+001	0.000000e+000
-6.463711e+001	0.000000e+000
-6.456685e+001	0.000000e+000
-6.449657e+001	0.000000e+000
-6.442631e+001	0.000000e+000
-6.435605e+001	0.000000e+000
-6.428579e+001	0.000000e+000
-6.421552e+001	0.000000e+000
-6.414525e+001	0.000000e+000
-6.407499e+001	0.000000e+000
-6.400473e+001	0.000000e+000
-6.393446e+001	0.000000e+000
-6.386419e+001	0.000000e+000
-6.379393e+001	0.000000e+000
-6.372367e+001	0.000000e+000
-6.365340e+001	0.000000e+000
-6.358313e+001	0.000000e+000
-6.351287e+001	0.000000e+000
-6.344261e+001	0.000000e+000
-6.337234e+001	0.000000e+000
-6.330207e+001	0.000000e+000
-6.323181e+001	0.000000e+000
-6.316155e+001	0.000000e+000
-6.309128e+001	0.000000e+000
-6.302102e+001	0.000000e+000
-6.295075e+001	0.000000e+000
-6.288049e+001	0.000000e+000
-6.281022e+001	0.000000e+000
-6.273996e+001	0.000000e+000
-6.266969e+001	0.000000e+000
-6.259943e+001	0.000000e+000
-6.252916e+001	0.000000e+000
-6.245890e+001	0.000000e+000
-6.238863e+001	0.000000e+000
-6.231837e+001	0.000000e+000
-6.224810e+001	0.000000e+000
-6.217784e+001	0.000000e+000
-6.210757e+001	0.000000e+000
-6.203732e+001	0.000000e+000
-6.196704e+001	0.000000e+000
-6.189678e+001	0.000000e+000
-6.182652e+001	0.000000e+000
-6.175626e+001	0.000000e+000
-6.168599e+001	1.525879e-003
-6.161572e+001	0.000000e+000
-6.154546e+001	0.000000e+000
-6.147520e+001	0.000000e+000
-6.140493e+001	0.000000e+000
-6.133466e+001	0.000000e+000
-6.126440e+001	0.000000e+000
-6.119414e+001	0.000000e+000
-6.112387e+001	0.000000e+000
-6.105360e+001	0.000000e+000
-6.098334e+001	0.000000e+000
-6.091308e+001	0.000000e+000
-6.084281e+001	0.000000e+000
-6.077254e+001	0.000000e+000
-6.070228e+001	0.000000e+000
-6.063202e+001	0.000000e+000
-6.056175e+001	0.000000e+000
-6.049149e+001	0.000000e+000
-6.042122e+001	0.000000e+000
-6.035096e+001	0.000000e+000
-6.028069e+001	0.000000e+000
-6.021043e+001	0.000000e+000
-6.014016e+001	0.000000e+000
-6.006990e+001	0.000000e+000
-5.999963e+001	0.000000e+000
-5.992937e+001	0.000000e+000
-5.985910e+001	0.000000e+000
-5.978884e+001	1.525879e-003
-5.971857e+001	0.000000e+000
-5.964831e+001	0.000000e+000
-5.957804e+001	0.000000e+000
-5.950778e+001	0.000000e+000
-5.943752e+001	0.000000e+000
-5.936725e+001	0.000000e+000
-5.929699e+001	0.000000e+000
-5.922672e+001	0.000000e+000
-5.915646e+001	0.000000e+000
-5.908619e+001	0.000000e+000
-5.901593e+001	0.000000e+000
-5.894566e+001	0.000000e+000
-5.887540e+001	0.000000e+000
-5.880513e+001	0.000000e+000
-5.873487e+001	0.000000e+000
-5.866460e+001	0.000000e+000
-5.859434e+001	0.000000e+000
-5.852407e+001	0.000000e+000
-5.845381e+001	0.000000e+000
-5.838354e+001	0.000000e+000
-5.831328e+001	0.000000e+000
-5.824301e+001	0.000000e+000
-5.817275e+001	0.000000e+000
-5.810248e+001	0.000000e+000
-5.803222e+001	0.000000e+000
-5.796195e+001	0.000000e+000
-5.789169e+001	0.000000e+000
-5.782142e+001	0.000000e+000
-5.775116e+001	0.000000e+000
-5.768089e+001	0.000000e+000
-5.761063e+001	0.000000e+000
-5.754036e+001	0.000000e+000
-5.747010e+001	0.000000e+000
-5.739983e+001	0.000000e+000
-5.732957e+001	0.000000e+000
-5.725930e+001	0.000000e+000
-5.718904e+001	0.000000e+000
-5.711877e+001	0.000000e+000
-5.704852e+001	0.000000e+000
-5.697824e+001	0.000000e+000
-5.690799e+001	0.000000e+000
-5.683772e+001	0.000000e+000
-5.676746e+001	0.000000e+000
-5.669719e+001	0.000000e+000
-5.662693e+001	0.000000e+000
-5.655666e+001	0.000000e+000
-5.648640e+001	0.000000e+000
-5.641613e+001	0.000000e+000
-5.634587e+001	0.000000e+000
-5.627560e+001	0.000000e+000
-5.620534e+001	0.000000e+000
-5.613507e+001	0.000000e+000
-5.606481e+001	0.000000e+000
-5.599454e+001	0.000000e+000
-5.592428e+001	0.000000e+000
-5.585401e+001	0.000000e+000
-5.578375e+001	0.000000e+000
-5.571348e+001	0.000000e+000
-5.564322e+001	0.000000e+000
-5.557295e+001	0.000000e+000
-5.550269e+001	1.525879e-003
-5.543242e+001	0.000000e+000
-5.536216e+001	0.000000e+000
-5.529189e+001	0.000000e+000
-5.522163e+001	0.000000e+000
-5.515136e+001	0.000000e+000
-5.508110e+001	0.000000e+000
-5.501083e+001	0.000000e+000
-5.494057e+001	0.000000e+000
-5.487030e+001	0.000000e+000
-5.480004e+001	0.000000e+000
-5.472977e+001	0.000000e+000
-5.465951e+001	0.000000e+000
-5.458924e+001	0.000000e+000
-5.451898e+001	0.000000e+000
-5.444872e+001	0.000000e+000
-5.437845e+001	0.000000e+000
-5.430819e+001	0.000000e+000
-5.423792e+001	0.000000e+000
-5.416766e+001	1.525879e-003
-5.409739e+001	0.000000e+000
-5.402713e+001	0.000000e+000
-5.395686e+001	0.000000e+000
-5.388660e+001	0.000000e+000
-5.381633e+001	0.000000e+000
-5.374607e+001	0.000000e+000
-5.367580e+001	0.000000e+000
-5.360554e+001	0.000000e+000
-5.353527e+001	0.000000e+000
-5.346501e+001	0.000000e+000
-5.339474e+001	0.000000e+000
-5.332448e+001	0.000000e+000
-5.325421e+001	0.000000e+000
-5.318395e+001	0.000000e+000
-5.311368e+001	0.000000e+000
-5.304342e+001	0.000000e+000
-5.297315e+001	0.000000e+000
-5.290289e+001	0.000000e+000
-5.283262e+001	0.000000e+000
-5.276236e+001	0.000000e+000
-5.269209e+001	0.000000e+000
-5.262183e+001	0.000000e+000
-5.255156e+001	0.000000e+000
-5.248130e+001	0.000000e+000
-5.241103e+001	0.000000e+000
-5.234077e+001	0.000000e+000
-5.227050e+001	0.000000e+000
-5.220024e+001	0.000000e+000
-5.212997e+001	0.000000e+000
-5.205971e+001	0.000000e+000
-5.198944e+001	0.000000e+000
-5.191918e+001	0.000000e+000
-5.184892e+001	0.000000e+000
-5.177866e+001	0.000000e+000
-5.170839e+001	0.000000e+000
-5.163813e+001	0.000000e+000
-5.156786e+001	0.000000e+000
-5.149760e+001	0.000000e+000
-5.142733e+001	0.000000e+000
-5.135707e+001	0.000000e+000
-5.128680e+001	0.000000e+000
-5.121654e+001	0.000000e+000
-5.114627e+001	0.000000e+000
-5.107601e+001	0.000000e+000
-5.100574e+001	0.000000e+000
-5.093548e+001	0.000000e+000
-5.086521e+001	0.000000e+000
-5.079495e+001	0.000000e+000
-5.072468e+001	0.000000e+000
-5.065442e+001	0.000000e+000
-5.058415e+001	0.000000e+000
-5.051389e+001	0.000000e+000
-5.044362e+001	0.000000e+000
-5.037336e+001	0.000000e+000
-5.030309e+001	0.000000e+000
-5.023283e+001	0.000000e+000
-5.016256e+001	0.000000e+000
-5.009230e+001	0.000000e+000
-5.002203e+001	0.000000e+000
-4.995177e+001	0.000000e+000
-4.988150e+001	0.000000e+000
-4.981124e+001	0.000000e+000
-4.974097e+001	0.000000e+000
-4.967071e+001	0.000000e+000
-4.960044e+001	0.000000e+000
-4.953018e+001	0.000000e+000
-4.945992e+001	0.000000e+000
-4.938965e+001	0.000000e+000
-4.931939e+001	0.000000e+000
-4.924912e+001	0.000000e+000
-4.917886e+001	0.000000e+000
-4.910859e+001	0.000000e+000
-4.903833e+001	0.000000e+000
-4.896806e+001	0.000000e+000
-4.889780e+001	0.000000e+000
-4.882753e+001	0.000000e+000
-4.875727e+001	0.000000e+000
-4.868700e+001	0.000000e+000
-4.861674e+001	0.000000e+000
-4.854647e+001	0.000000e+000
-4.847621e+001	0.000000e+000
-4.840594e+001	0.000000e+000
-4.833568e+001	0.000000e+000
-4.826542e+001	0.000000e+000
-4.819515e+001	0.000000e+000
-4.812489e+001	1.525879e-003
-4.805462e+001	0.000000e+000
-4.798436e+001	0.000000e+000
-4.791409e+001	0.000000e+000
-4.784383e+001	0.000000e+000
-4.777356e+001	0.000000e+000
-4.770330e+001	0.000000e+000
-4.763303e+001	0.000000e+000
-4.756277e+001	0.000000e+000
-4.749250e+001	0.000000e+000
-4.742224e+001	0.000000e+000
-4.735197e+001	0.000000e+000
-4.728171e+001	0.000000e+000
-4.721144e+001	0.000000e+000
-4.714118e+001	0.000000e+000
-4.707091e+001	0.000000e+000
-4.700065e+001	0.000000e+000
-4.693038e+001	0.000000e+000
-4.686012e+001	0.000000e+000
-4.678985e+001	0.000000e+000
-4.671959e+001	0.000000e+000
-4.664932e+001	0.000000e+000
-4.657906e+001	0.000000e+000
-4.650879e+001	0.000000e+000
-4.643853e+001	0.000000e+000
-4.636826e+001	0.000000e+000
-4.629800e+001	0.000000e+000
-4.622774e+001	0.000000e+000
-4.615747e+001	0.000000e+000
-4.608721e+001	1.525879e-003
-4.601694e+001	0.000000e+000
-4.594668e+001	0.000000e+000
-4.587641e+001	0.000000e+000
-4.580615e+001	0.000000e+000
-4.573588e+001	0.000000e+000
-4.566562e+001	0.000000e+000
-4.559535e+001	0.000000e+000
-4.552509e+001	0.000000e+000
-4.545482e+001	0.000000e+000
-4.538456e+001	0.000000e+000
-4.531429e+001	0.000000e+000
-4.524403e+001	0.000000e+000
-4.517376e+001	0.000000e+000
-4.510350e+001	0.000000e+000
-4.503323e+001	0.000000e+000
-4.496297e+001	0.000000e+000
-4.489270e+001	0.000000e+000
-4.482244e+001	0.000000e+000
-4.475217e+001	0.000000e+000
-4.468191e+001	0.000000e+000
-4.461164e+001	0.000000e+000
-4.454138e+001	0.000000e+000
-4.447112e+001	0.000000e+000
-4.440085e+001	0.000000e+000
-4.433059e+001	0.000000e+000
-4.426032e+001	0.000000e+000
-4.419006e+001	0.000000e+000
-4.411979e+001	0.000000e+000
-4.404953e+001	0.000000e+000
-4.397926e+001	0.000000e+000
-4.390900e+001	0.000000e+000
-4.383873e+001	0.000000e+000
-4.376847e+001	0.000000e+000
-4.369820e+001	0.000000e+000
-4.362794e+001	0.000000e+000
-4.355767e+001	0.000000e+000
-4.348741e+001	0.000000e+000
-4.341714e+001	0.000000e+000
-4.334688e+001	0.000000e+000
-4.327662e+001	0.000000e+000
-4.320635e+001	0.000000e+000
-4.313609e+001	0.000000e+000
-4.306582e+001	0.000000e+000
-4.299556e+001	0.000000e+000
-4.292529e+001	0.000000e+000
-4.285503e+001	0.000000e+000
-4.278476e+001	0.000000e+000
-4.271450e+001	0.000000e+000
-4.264423e+001	0.000000e+000
-4.257397e+001	0.000000e+000
-4.250370e+001	0.000000e+000
-4.243344e+001	0.000000e+000
-4.236317e+001	0.000000e+000
-4.229291e+001	0.000000e+000
-4.222264e+001	0.000000e+000
-4.215238e+001	0.000000e+000
-4.208211e+001	0.000000e+000
-4.201185e+001	0.000000e+000
-4.194158e+001	0.000000e+000
-4.187132e+001	0.000000e+000
-4.180105e+001	0.000000e+000
-4.173079e+001	0.000000e+000
-4.166052e+001	0.000000e+000
-4.159026e+001	0.000000e+000
-4.151999e+001	0.000000e+000
-4.144973e+001	0.000000e+000
-4.137946e+001	0.000000e+000
-4.130920e+001	0.000000e+000
-4.123893e+001	0.000000e+000
-4.116867e+001	0.000000e+000
-4.109840e+001	0.000000e+000
-4.102814e+001	0.000000e+000
-4.095787e+001	0.000000e+000
-4.088762e+001	0.000000e+000
-4.081735e+001	0.000000e+000
-4.074709e+001	0.000000e+000
-4.067682e+001	0.000000e+000
-4.060656e+001	0.000000e+000
-4.053629e+001	0.000000e+000
-4.046603e+001	0.000000e+000
-4.039576e+001	0.000000e+000
-4.032550e+001	0.000000e+000
-4.025523e+001	0.000000e+000
-4.018497e+001	0.000000e+000
-4.011470e+001	1.525879e-003
-4.004444e+001	0.000000e+000
-3.997417e+001	0.000000e+000
-3.990391e+001	0.000000e+000
-3.983364e+001	0.000000e+000
-3.976338e+001	0.000000e+000
-3.969311e+001	0.000000e+000
-3.962284e+001	0.000000e+000
-3.955258e+001	0.000000e+000
-3.948232e+001	0.000000e+000
-3.941205e+001	0.000000e+000
-3.934179e+001	0.000000e+000
-3.927152e+001	0.000000e+000
-3.920126e+001	0.000000e+000
-3.913099e+001	0.000000e+000
-3.906073e+001	0.000000e+000
-3.899046e+001	0.000000e+000
-3.892020e+001	0.000000e+000
-3.884993e+001	0.000000e+000
-3.877967e+001	0.000000e+000
-3.870940e+001	0.000000e+000
-3.863914e+001	0.000000e+000
-3.856887e+001	0.000000e+000
-3.849861e+001	0.000000e+000
-3.842834e+001	0.000000e+000
-3.835808e+001	0.000000e+000
-3.828782e+001	0.000000e+000
-3.821755e+001	0.000000e+000
-3.814729e+001	0.000000e+000
-3.807702e+001	0.000000e+000
-3.800676e+001	0.000000e+000
-3.793649e+001	0.000000e+000
-3.786623e+001	0.000000e+000
-3.779596e+001	0.000000e+000
-3.772570e+001	0.000000e+000
-3.765543e+001	0.000000e+000
-3.758517e+001	0.000000e+000
-3.751490e+001	0.000000e+000
-3.744464e+001	0.000000e+000
-3.737437e+001	0.000000e+000
-3.730411e+001	0.000000e+000
-3.723384e+001	0.000000e+000
-3.716358e+001	0.000000e+000
-3.709331e+001	0.000000e+000
-3.702305e+001	0.000000e+000
-3.695278e+001	0.000000e+000
-3.688252e+001	0.000000e+000
-3.681225e+001	0.000000e+000
-3.674199e+001	0.000000e+000
-3.667172e+001	0.000000e+000
-3.660146e+001	0.000000e+000
-3.653119e+001	0.000000e+000
-3.646093e+001	0.000000e+000
-3.639066e+001	0.000000e+000
-3.632040e+001	0.000000e+000
-3.625013e+001	0.000000e+000
-3.617987e+001	0.000000e+000
-3.610960e+001	0.000000e+000
-3.603934e+001	0.000000e+000
-3.596907e+001	0.000000e+000
-3.589882e+001	0.000000e+000
-3.582854e+001	0.000000e+000
-3.575829e+001	0.000000e+000
-3.568801e+001	1.525879e-003
-3.561776e+001	0.000000e+000
-3.554749e+001	0.000000e+000
-3.547723e+001	0.000000e+000
-3.540696e+001	0.000000e+000
-3.533670e+001	0.000000e+000
-3.526643e+001	0.000000e+000
-3.519617e+001	0.000000e+000
-3.512590e+001	0.000000e+000
-3.505564e+001	0.000000e+000
-3.498537e+001	0.000000e+000
-3.491511e+001	1.525879e-003
-3.484484e+001	0.000000e+000
-3.477458e+001	0.000000e+000
-3.470431e+001	0.000000e+000
-3.463405e+001	1.525879e-003
-3.456378e+001	0.000000e+000
-3.449352e+001	0.000000e+000
-3.442325e+001	0.000000e+000
-3.435299e+001	0.000000e+000
-3.428272e+001	0.000000e+000
-3.421246e+001	0.000000e+000
-3.414219e+001	0.000000e+000
-3.407193e+001	0.000000e+000
-3.400166e+001	0.000000e+000
-3.393140e+001	0.000000e+000
-3.386113e+001	0.000000e+000
-3.379087e+001	0.000000e+000
-3.372060e+001	0.000000e+000
-3.365034e+001	0.000000e+000
-3.358007e+001	0.000000e+000
-3.350981e+001	0.000000e+000
-3.343954e+001	0.000000e+000
-3.336928e+001	0.000000e+000
-3.329902e+001	0.000000e+000
-3.322875e+001	0.000000e+000
-3.315849e+001	0.000000e+000
-3.308822e+001	0.000000e+000
-3.301796e+001	0.000000e+000
-3.294769e+001	0.000000e+000
-3.287743e+001	0.000000e+000
-3.280716e+001	0.000000e+000
-3.273690e+001	0.000000e+000
-3.266663e+001	0.000000e+000
-3.259637e+001	0.000000e+000
-3.252610e+001	0.000000e+000
-3.245584e+001	0.000000e+000
-3.238557e+001	0.000000e+000
-3.231531e+001	0.000000e+000
-3.224504e+001	0.000000e+000
-3.217478e+001	0.000000e+000
-3.210451e+001	0.000000e+000
-3.203425e+001	0.000000e+000
-3.196398e+001	0.000000e+000
-3.189372e+001	0.000000e+000
-3.182345e+001	0.000000e+000
-3.175319e+001	0.000000e+000
-3.168292e+001	0.000000e+000
-3.161266e+001	1.525879e-003
-3.154239e+001	0.000000e+000
-3.147213e+001	0.000000e+000
-3.140186e+001	0.000000e+000
-3.133160e+001	0.000000e+000
-3.126133e+001	0.000000e+000
-3.119107e+001	0.000000e+000
-3.112080e+001	0.000000e+000
-3.105054e+001	0.000000e+000
-3.098028e+001	0.000000e+000
-3.091001e+001	0.000000e+000
-3.083975e+001	0.000000e+000
-3.076948e+001	0.000000e+000
-3.069922e+001	0.000000e+000
-3.062895e+001	0.000000e+000
-3.055869e+001	0.000000e+000
-3.048842e+001	1.525879e-003
-3.041816e+001	0.000000e+000
-3.034789e+001	0.000000e+000
-3.027763e+001	0.000000e+000
-3.020737e+001	0.000000e+000
-3.013710e+001	0.000000e+000
-3.006684e+001	0.000000e+000
-2.999657e+001	0.000000e+000
-2.992631e+001	0.000000e+000
-2.985604e+001	0.000000e+000
-2.978578e+001	0.000000e+000
-2.971551e+001	0.000000e+000
-2.964525e+001	0.000000e+000
-2.957498e+001	0.000000e+000
-2.950472e+001	0.000000e+000
-2.943445e+001	0.000000e+000
-2.936419e+001	0.000000e+000
-2.929392e+001	0.000000e+000
-2.922366e+001	0.000000e+000
-2.915339e+001	0.000000e+000
-2.908313e+001	0.000000e+000
-2.901286e+001	0.000000e+000
-2.894260e+001	0.000000e+000
-2.887233e+001	0.000000e+000
-2.880207e+001	0.000000e+000
-2.873180e+001	0.000000e+000
-2.866154e+001	0.000000e+000
-2.859127e+001	0.000000e+000
-2.852101e+001	0.000000e+000
-2.845074e+001	0.000000e+000
-2.838048e+001	0.000000e+000
-2.831021e+001	0.000000e+000
-2.823995e+001	1.525879e-003
-2.816969e+001	0.000000e+000
-2.809942e+001	0.000000e+000
-2.802916e+001	0.000000e+000
-2.795889e+001	0.000000e+000
-2.788863e+001	0.000000e+000
-2.781836e+001	0.000000e+000
-2.774810e+001	0.000000e+000
-2.767783e+001	0.000000e+000
-2.760757e+001	0.000000e+000
-2.753730e+001	0.000000e+000
-2.746704e+001	0.000000e+000
-2.739678e+001	1.525879e-003
-2.732651e+001	0.000000e+000
-2.725625e+001	0.000000e+000
-2.718598e+001	1.525879e-003
-2.711572e+001	0.000000e+000
-2.704545e+001	0.000000e+000
-2.697519e+001	0.000000e+000
-2.690492e+001	0.000000e+000
-2.683466e+001	0.000000e+000
-2.676439e+001	0.000000e+000
-2.669413e+001	0.000000e+000
-2.662386e+001	0.000000e+000
-2.655360e+001	0.000000e+000
-2.648333e+001	0.000000e+000
-2.641307e+001	0.000000e+000
-2.634280e+001	0.000000e+000
-2.627254e+001	0.000000e+000
-2.620227e+001	0.000000e+000
-2.613201e+001	0.000000e+000
-2.606174e+001	0.000000e+000
-2.599148e+001	0.000000e+000
-2.592121e+001	0.000000e+000
-2.585095e+001	0.000000e+000
-2.578068e+001	0.000000e+000
-2.571042e+001	0.000000e+000
-2.564015e+001	0.000000e+000
-2.556989e+001	0.000000e+000
-2.549962e+001	0.000000e+000
-2.542936e+001	0.000000e+000
-2.535909e+001	0.000000e+000
-2.528883e+001	0.000000e+000
-2.521856e+001	0.000000e+000
-2.514830e+001	0.000000e+000
-2.507804e+001	0.000000e+000
-2.500777e+001	0.000000e+000
-2.493751e+001	0.000000e+000
-2.486724e+001	0.000000e+000
-2.479698e+001	0.000000e+000
-2.472671e+001	0.000000e+000
-2.465645e+001	0.000000e+000
-2.458618e+001	0.000000e+000
-2.451592e+001	0.000000e+000
-2.444565e+001	0.000000e+000
-2.437539e+001	0.000000e+000
-2.430512e+001	0.000000e+000
-2.423486e+001	0.000000e+000
-2.416459e+001	0.000000e+000
-2.409433e+001	0.000000e+000
-2.402406e+001	0.000000e+000
-2.395380e+001	0.000000e+000
-2.388353e+001	0.000000e+000
-2.381327e+001	0.000000e+000
-2.374300e+001	0.000000e+000
-2.367274e+001	0.000000e+000
-2.360247e+001	0.000000e+000
-2.353221e+001	0.000000e+000
-2.346194e+001	0.000000e+000
-2.339168e+001	0.000000e+000
-2.332141e+001	0.000000e+000
-2.325115e+001	0.000000e+000
-2.318089e+001	0.000000e+000
-2.311062e+001	0.000000e+000
-2.304036e+001	0.000000e+000
-2.297009e+001	0.000000e+000
-2.289983e+001	0.000000e+000
-2.282956e+001	1.525879e-003
-2.275930e+001	0.000000e+000
-2.268903e+001	0.000000e+000
-2.261877e+001	0.000000e+000
-2.254850e+001	0.000000e+000
-2.247824e+001	1.525879e-003
-2.240797e+001	1.525879e-003
-2.233771e+001	0.000000e+000
-2.226744e+001	0.000000e+000
-2.219718e+001	0.000000e+000
-2.212691e+001	1.525879e-003
-2.205665e+001	0.000000e+000
-2.198639e+001	0.000000e+000
-2.191612e+001	0.000000e+000
-2.184586e+001	0.000000e+000
-2.177559e+001	0.000000e+000
-2.170533e+001	0.000000e+000
-2.163506e+001	0.000000e+000
-2.156480e+001	0.000000e+000
-2.149453e+001	1.525879e-003
-2.142427e+001	0.000000e+000
-2.135400e+001	0.000000e+000
-2.128374e+001	0.000000e+000
-2.121347e+001	0.000000e+000
-2.114321e+001	0.000000e+000
-2.107294e+001	1.525879e-003
-2.100268e+001	0.000000e+000
-2.093241e+001	0.000000e+000
-2.086215e+001	0.000000e+000
-2.079188e+001	0.000000e+000
-2.072162e+001	0.000000e+000
-2.065135e+001	0.000000e+000
-2.058109e+001	0.000000e+000
-2.051082e+001	0.000000e+000
-2.044056e+001	0.000000e+000
-2.037029e+001	0.000000e+000
-2.030003e+001	1.525879e-003
-2.022976e+001	0.000000e+000
-2.015950e+001	0.000000e+000
-2.008924e+001	1.525879e-003
-2.001897e+001	0.000000e+000
-1.994871e+001	0.000000e+000
-1.987844e+001	0.000000e+000
-1.980818e+001	0.000000e+000
-1.973791e+001	0.000000e+000
-1.966765e+001	0.000000e+000
-1.959739e+001	0.000000e+000
-1.952712e+001	0.000000e+000
-1.945686e+001	1.525879e-003
-1.938659e+001	0.000000e+000
-1.931633e+001	0.000000e+000
-1.924606e+001	1.525879e-003
-1.917580e+001	0.000000e+000
-1.910553e+001	1.525879e-003
-1.903527e+001	1.525879e-003
-1.896500e+001	1.525879e-003
-1.889474e+001	0.000000e+000
-1.882447e+001	0.000000e+000
-1.875421e+001	0.000000e+000
-1.868394e+001	0.000000e+000
-1.861368e+001	3.051758e-003
-1.854341e+001	0.000000e+000
-1.847315e+001	0.000000e+000
-1.840288e+001	3.051758e-003
-1.833262e+001	0.000000e+000
-1.826235e+001	0.000000e+000
-1.819209e+001	3.051758e-003
-1.812182e+001	1.525879e-003
-1.805155e+001	1.525879e-003
-1.798129e+001	0.000000e+000
-1.791102e+001	0.000000e+000
-1.784076e+001	3.051758e-003
-1.777050e+001	0.000000e+000
-1.770023e+001	0.000000e+000
-1.762997e+001	0.000000e+000
-1.755970e+001	0.000000e+000
-1.748944e+001	1.525879e-003
-1.741917e+001	4.577637e-003
-1.734891e+001	0.000000e+000
-1.727864e+001	1.525879e-003
-1.720838e+001	1.525879e-003
-1.713811e+001	1.525879e-003
-1.706785e+001	1.525879e-003
-1.699759e+001	1.525879e-003
-1.692732e+001	0.000000e+000
-1.685706e+001	3.051758e-003
-1.678679e+001	1.525879e-003
-1.671653e+001	1.525879e-003
-1.664626e+001	0.000000e+000
-1.657600e+001	0.000000e+000
-1.650573e+001	0.000000e+000
-1.643547e+001	1.525879e-003
-1.636520e+001	0.000000e+000
-1.629494e+001	1.525879e-003
-1.622467e+001	1.525879e-003
-1.615441e+001	4.577637e-003
-1.608414e+001	0.000000e+000
-1.601388e+001	1.525879e-003
-1.594361e+001	1.525879e-003
-1.587335e+001	1.525879e-003
-1.580308e+001	1.525879e-003
-1.573282e+001	3.051758e-003
-1.566255e+001	0.000000e+000
-1.559229e+001	3.051758e-003
-1.552202e+001	7.629395e-003
-1.545176e+001	1.525879e-003
-1.538149e+001	1.525879e-003
-1.531123e+001	4.577637e-003
-1.524096e+001	4.577637e-003
-1.517070e+001	3.051758e-003
-1.510043e+001	0.000000e+000
-1.503017e+001	1.525879e-003
-1.495991e+001	1.525879e-003
-1.488964e+001	3.051758e-003
-1.481938e+001	3.051758e-003
-1.474911e+001	4.577637e-003
-1.467885e+001	3.051758e-003
-1.460858e+001	1.525879e-003
-1.453832e+001	1.525879e-003
-1.446805e+001	6.103516e-003
-1.439779e+001	4.577637e-003
-1.432752e+001	6.103516e-003
-1.425726e+001	4.577637e-003
-1.418700e+001	1.525879e-003
-1.411673e+001	3.051758e-003
-1.404646e+001	4.577637e-003
-1.397620e+001	3.051758e-003
-1.390594e+001	3.051758e-003
-1.383567e+001	3.051758e-003
-1.376540e+001	1.525879e-003
-1.369514e+001	6.103516e-003
-1.362488e+001	1.525879e-003
-1.355462e+001	4.577637e-003
-1.348434e+001	1.373291e-002
-1.341408e+001	3.051758e-003
-1.334382e+001	0.000000e+000
-1.327356e+001	3.051758e-003
-1.320328e+001	4.577637e-003
-1.313302e+001	9.155273e-003
-1.306276e+001	6.103516e-003
-1.299250e+001	4.577637e-003
-1.292222e+001	6.103516e-003
-1.285196e+001	4.577637e-003
-1.278170e+001	4.577637e-003
-1.271144e+001	4.577637e-003
-1.264117e+001	6.103516e-003
-1.257090e+001	1.525879e-003
-1.250064e+001	3.051758e-003
-1.243038e+001	1.525879e-003
-1.236011e+001	6.103516e-003
-1.228984e+001	1.373291e-002
-1.221958e+001	9.155273e-003
-1.214932e+001	6.103516e-003
-1.207905e+001	1.831055e-002
-1.200879e+001	2.136230e-002
-1.193852e+001	3.051758e-002
-1.186826e+001	2.899170e-002
-1.179799e+001	1.983643e-002
-1.172773e+001	1.983643e-002
-1.165746e+001	1.220703e-002
-1.158720e+001	1.678467e-002
-1.151693e+001	1.831055e-002
-1.144667e+001	1.373291e-002
-1.137640e+001	1.525879e-003
-1.130614e+001	1.525879e-003
-1.123587e+001	1.525879e-003
-1.116561e+001	6.103516e-003
-1.109535e+001	3.051758e-003
-1.102508e+001	1.525879e-003
-1.095481e+001	3.051758e-003
-1.088455e+001	0.000000e+000
-1.081429e+001	0.000000e+000
-1.074401e+001	1.525879e-003
-1.067375e+001	0.000000e+000
-1.060349e+001	1.525879e-003
-1.053323e+001	6.103516e-003
-1.046296e+001	4.577637e-003
-1.039269e+001	1.525879e-003
-1.032243e+001	1.525879e-003
-1.025217e+001	0.000000e+000
-1.018190e+001	1.525879e-003
-1.011163e+001	1.525879e-003
-1.004137e+001	1.525879e-003
-9.971110e+000	3.051758e-003
-9.900837e+000	1.525879e-003
-9.830575e+000	1.525879e-003
-9.760313e+000	3.051758e-003
-9.690051e+000	1.525879e-003
-9.619779e+000	4.577637e-003
-9.549516e+000	0.000000e+000
-9.479254e+000	0.000000e+000
-9.408992e+000	3.051758e-003
-9.338719e+000	1.525879e-003
-9.268457e+000	0.000000e+000
-9.198195e+000	3.051758e-003
-9.127933e+000	0.000000e+000
-9.057660e+000	1.525879e-003
-8.987398e+000	4.577637e-003
-8.917136e+000	1.525879e-003
-8.846874e+000	4.577637e-003
-8.776601e+000	3.051758e-003
-8.706339e+000	1.525879e-003
-8.636077e+000	3.051758e-003
-8.565815e+000	3.051758e-003
-8.495543e+000	1.525879e-003
-8.425280e+000	3.051758e-003
-8.355018e+000	4.577637e-003
-8.284756e+000	3.051758e-003
-8.214483e+000	3.051758e-003
-8.144221e+000	1.525879e-003
-8.073959e+000	3.051758e-003
-8.003696e+000	0.000000e+000
-7.933424e+000	0.000000e+000
-7.863162e+000	1.525879e-003
-7.792900e+000	0.000000e+000
-7.722638e+000	1.525879e-003
-7.652365e+000	1.525879e-003
-7.582103e+000	0.000000e+000
-7.511841e+000	1.525879e-003
-7.441579e+000	1.525879e-003
-7.371306e+000	0.000000e+000
-7.301044e+000	3.051758e-003
-7.230782e+000	0.000000e+000
-7.160520e+000	1.525879e-003
-7.090247e+000	1.525879e-003
-7.019985e+000	3.051758e-003
-6.949723e+000	3.051758e-003
-6.879461e+000	4.577637e-003
-6.809188e+000	3.051758e-003
-6.738926e+000	4.577637e-003
-6.668664e+000	1.525879e-003
-6.598402e+000	3.051758e-003
-6.528129e+000	3.051758e-003
-6.457867e+000	1.525879e-003
-6.387605e+000	4.577637e-003
-6.317343e+000	1.525879e-003
-6.247070e+000	0.000000e+000
-6.176808e+000	1.525879e-003
-6.106546e+000	1.525879e-003
-6.036283e+000	4.577637e-003
-5.966011e+000	3.051758e-003
-5.895749e+000	0.000000e+000
-5.825487e+000	0.000000e+000
-5.755225e+000	1.525879e-003
-5.684952e+000	3.051758e-003
-5.614690e+000	3.051758e-003
-5.544428e+000	0.000000e+000
-5.474165e+000	1.525879e-003
-5.403893e+000	3.051758e-003
-5.333631e+000	4.577637e-003
-5.263369e+000	1.525879e-003
-5.193107e+000	3.051758e-003
-5.122834e+000	6.103516e-003
-5.052572e+000	3.051758e-003
-4.982310e+000	1.525879e-003
-4.912047e+000	1.525879e-003
-4.841775e+000	1.525879e-003
-4.771513e+000	3.051758e-003
-4.701251e+000	4.577637e-003
-4.630989e+000	4.577637e-003
-4.560716e+000	3.051758e-003
-4.490454e+000	3.051758e-003
-4.420192e+000	1.525879e-003
-4.349929e+000	3.051758e-003
-4.279657e+000	3.051758e-003
-4.209394e+000	1.525879e-003
-4.139132e+000	0.000000e+000
-4.068871e+000	3.051758e-003
-3.998598e+000	1.525879e-003
-3.928336e+000	6.103516e-003
-3.858073e+000	4.577637e-003
-3.787812e+000	1.525879e-003
-3.717539e+000	3.051758e-003
-3.647277e+000	3.051758e-003
-3.577014e+000	1.525879e-003
-3.506742e+000	3.051758e-003
-3.436480e+000	4.577637e-003
-3.366218e+000	0.000000e+000
-3.295955e+000	1.525879e-003
-3.225683e+000	3.051758e-003
-3.155421e+000	1.525879e-003
-3.085159e+000	4.577637e-003
-3.014896e+000	7.629395e-003
-2.944624e+000	3.051758e-003
-2.874362e+000	4.577637e-003
-2.804100e+000	3.051758e-003
-2.733837e+000	1.525879e-003
-2.663565e+000	1.525879e-003
-2.593302e+000	3.051758e-003
-2.523041e+000	3.051758e-003
-2.452778e+000	0.000000e+000
-2.382506e+000	4.577637e-003
-2.312243e+000	6.103516e-003
-2.241982e+000	6.103516e-003
-2.171719e+000	1.525879e-003
-2.101447e+000	0.000000e+000
-2.031184e+000	3.051758e-003
-1.960922e+000	1.525879e-003
-1.890660e+000	0.000000e+000
-1.820387e+000	4.577637e-003
-1.750125e+000	4.577637e-003
-1.679863e+000	1.525879e-003
-1.609601e+000	3.051758e-003
-1.539328e+000	4.577637e-003
-1.469066e+000	0.000000e+000
-1.398804e+000	4.577637e-003
-1.328542e+000	3.051758e-003
-1.258269e+000	3.051758e-003
-1.188007e+000	1.525879e-003
-1.117745e+000	0.000000e+000
-1.047483e+000	1.525879e-003
-9.772104e-001	7.629395e-003
-9.069483e-001	3.051758e-003
-8.366863e-001	1.525879e-003
-7.664242e-001	3.051758e-003
-6.961514e-001	3.051758e-003
-6.258893e-001	3.051758e-003
-5.556272e-001	4.577637e-003
-4.853651e-001	1.525879e-003
-4.150923e-001	1.068115e-002
-3.448302e-001	4.577637e-003
-2.745682e-001	1.525879e-003
-2.043061e-001	4.577637e-003
-1.340333e-001	3.051758e-003
-6.377123e-002	7.629395e-003
6.490847e-003	6.103516e-003
7.675292e-002	1.525879e-003
1.470257e-001	6.103516e-003
2.172878e-001	0.000000e+000
2.875499e-001	1.525879e-003
3.578120e-001	0.000000e+000
4.280848e-001	9.155273e-003
4.983468e-001	6.103516e-003
5.686089e-001	4.577637e-003
6.388710e-001	1.525879e-003
7.091438e-001	1.525879e-003
7.794058e-001	6.103516e-003
8.496679e-001	1.525879e-003
9.199300e-001	3.051758e-003
9.902028e-001	1.525879e-003
1.060465e+000	3.051758e-003
1.130727e+000	7.629395e-003
1.200989e+000	6.103516e-003
1.271262e+000	6.103516e-003
1.341524e+000	4.577637e-003
1.411786e+000	6.103516e-003
1.482048e+000	0.000000e+000
1.552321e+000	4.577637e-003
1.622583e+000	3.051758e-003
1.692845e+000	0.000000e+000
1.763107e+000	4.577637e-003
1.833380e+000	7.629395e-003
1.903642e+000	1.525879e-003
1.973904e+000	7.629395e-003
2.044166e+000	7.629395e-003
2.114439e+000	0.000000e+000
2.184701e+000	3.051758e-003
2.254963e+000	4.577637e-003
2.325225e+000	4.577637e-003
2.395498e+000	6.103516e-003
2.465760e+000	6.103516e-003
2.536022e+000	9.155273e-003
2.606284e+000	4.577637e-003
2.676557e+000	6.103516e-003
2.746819e+000	4.577637e-003
2.817081e+000	1.068115e-002
2.887343e+000	9.155273e-003
2.957616e+000	7.629395e-003
3.027878e+000	3.051758e-003
3.098140e+000	3.051758e-003
3.168402e+000	1.525879e-003
3.238675e+000	6.103516e-003
3.308937e+000	3.051758e-003
3.379199e+000	4.577637e-003
3.449461e+000	1.220703e-002
3.519734e+000	6.103516e-003
3.589996e+000	4.577637e-003
3.660258e+000	6.103516e-003
3.730531e+000	1.525879e-003
3.800793e+000	7.629395e-003
3.871055e+000	4.577637e-003
3.941317e+000	4.577637e-003
4.011590e+000	7.629395e-003
4.081852e+000	1.373291e-002
4.152114e+000	7.629395e-003
4.222376e+000	4.577637e-003
4.292649e+000	3.051758e-003
4.362911e+000	9.155273e-003
4.433173e+000	3.051758e-003
4.503435e+000	1.068115e-002
4.573708e+000	4.577637e-003
4.643970e+000	9.155273e-003
4.714232e+000	9.155273e-003
4.784494e+000	9.155273e-003
4.854767e+000	9.155273e-003
4.925029e+000	7.629395e-003
4.995291e+000	4.577637e-003
5.065553e+000	4.577637e-003
5.135826e+000	4.577637e-003
5.206088e+000	1.373291e-002
5.276350e+000	1.525879e-003
5.346612e+000	3.051758e-003
5.416885e+000	7.629395e-003
5.487147e+000	7.629395e-003
5.557409e+000	3.051758e-003
5.627671e+000	6.103516e-003
5.697944e+000	9.155273e-003
5.768206e+000	4.577637e-003
5.838469e+000	4.577637e-003
5.908731e+000	4.577637e-003
5.979003e+000	0.000000e+000
6.049265e+000	4.577637e-003
6.119527e+000	1.220703e-002
6.189789e+000	1.068115e-002
6.260062e+000	9.155273e-003
6.330324e+000	1.525879e-003
6.400587e+000	4.577637e-003
6.470849e+000	7.629395e-003
6.541121e+000	9.155273e-003
6.611383e+000	7.629395e-003
6.681645e+000	1.373291e-002
6.751907e+000	1.678467e-002
6.822180e+000	6.103516e-003
6.892442e+000	9.155273e-003
6.962705e+000	1.068115e-002
7.032967e+000	6.103516e-003
7.103240e+000	7.629395e-003
7.173501e+000	7.629395e-003
7.243763e+000	1.068115e-002
7.314025e+000	6.103516e-003
7.384298e+000	3.051758e-003
7.454560e+000	1.525879e-002
7.524823e+000	7.629395e-003
7.595085e+000	9.155273e-003
7.665358e+000	9.155273e-003
7.735620e+000	1.373291e-002
7.805882e+000	4.577637e-003
7.876143e+000	1.220703e-002
7.946416e+000	9.155273e-003
8.016679e+000	6.103516e-003
8.086941e+000	1.831055e-002
8.157203e+000	1.220703e-002
8.227475e+000	1.373291e-002
8.297737e+000	1.220703e-002
8.368000e+000	1.525879e-002
8.438262e+000	1.678467e-002
8.508534e+000	1.068115e-002
8.578796e+000	1.373291e-002
8.649058e+000	1.068115e-002
8.719320e+000	9.155273e-003
8.789594e+000	1.373291e-002
8.859856e+000	1.373291e-002
8.930118e+000	1.220703e-002
9.000380e+000	9.155273e-003
9.070653e+000	1.220703e-002
9.140915e+000	9.155273e-003
9.211177e+000	1.678467e-002
9.281439e+000	1.983643e-002
9.351711e+000	1.525879e-002
9.421973e+000	1.220703e-002
9.492236e+000	2.593994e-002
9.562498e+000	1.678467e-002
9.632771e+000	1.373291e-002
9.703032e+000	9.155273e-003
9.773294e+000	1.831055e-002
9.843557e+000	1.831055e-002
9.913830e+000	1.220703e-002
9.984092e+000	2.136230e-002
1.005435e+001	1.678467e-002
1.012462e+001	1.373291e-002
1.019489e+001	1.678467e-002
1.026515e+001	1.831055e-002
1.033541e+001	1.525879e-002
1.040567e+001	1.373291e-002
1.047595e+001	9.155273e-003
1.054621e+001	1.678467e-002
1.061647e+001	2.593994e-002
1.068673e+001	1.373291e-002
1.075701e+001	2.746582e-002
1.082727e+001	3.204346e-002
1.089753e+001	2.441406e-002
1.096780e+001	1.068115e-002
1.103807e+001	1.983643e-002
1.110833e+001	1.678467e-002
1.117859e+001	2.441406e-002
1.124886e+001	1.220703e-002
1.131913e+001	2.441406e-002
1.138939e+001	3.509521e-002
1.145965e+001	2.288818e-002
1.152992e+001	2.136230e-002
1.160018e+001	1.678467e-002
1.167045e+001	2.136230e-002
1.174071e+001	2.136230e-002
1.181098e+001	2.593994e-002
1.188124e+001	2.288818e-002
1.195150e+001	2.136230e-002
1.202177e+001	1.983643e-002
1.209204e+001	3.204346e-002
1.216230e+001	2.136230e-002
1.223256e+001	2.746582e-002
1.230283e+001	2.136230e-002
1.237310e+001	1.983643e-002
1.244336e+001	2.441406e-002
1.251362e+001	3.814697e-002
1.258389e+001	3.356934e-002
1.265416e+001	3.051758e-002
1.272442e+001	3.051758e-002
1.279468e+001	3.051758e-002
1.286494e+001	1.678467e-002
1.293522e+001	2.593994e-002
1.300548e+001	3.204346e-002
1.307574e+001	3.814697e-002
1.314600e+001	3.509521e-002
1.321628e+001	2.288818e-002
1.328654e+001	3.662109e-002
1.335680e+001	3.204346e-002
1.342706e+001	3.204346e-002
1.349734e+001	3.204346e-002
1.356760e+001	2.441406e-002
1.363786e+001	3.356934e-002
1.370812e+001	2.288818e-002
1.377839e+001	4.119873e-002
1.384866e+001	3.051758e-002
1.391892e+001	2.593994e-002
1.398918e+001	4.730225e-002
1.405945e+001	4.272461e-002
1.412971e+001	3.662109e-002
1.419998e+001	4.119873e-002
1.427024e+001	3.509521e-002
1.434051e+001	4.272461e-002
1.441077e+001	4.119873e-002
1.448104e+001	3.662109e-002
1.455130e+001	3.509521e-002
1.462157e+001	3.204346e-002
1.469183e+001	4.119873e-002
1.476210e+001	4.425049e-002
1.483236e+001	4.882813e-002
1.490263e+001	6.103516e-002
1.497289e+001	4.577637e-002
1.504315e+001	3.814697e-002
1.511342e+001	5.035400e-002
1.518369e+001	4.882813e-002
1.525395e+001	4.882813e-002
1.532421e+001	4.272461e-002
1.539447e+001	4.425049e-002
1.546475e+001	5.798340e-002
1.553501e+001	4.425049e-002
1.560527e+001	5.493164e-002
1.567553e+001	4.577637e-002
1.574581e+001	6.561279e-002
1.581607e+001	4.425049e-002
1.588633e+001	5.493164e-002
1.595659e+001	5.645752e-002
1.602687e+001	6.561279e-002
1.609713e+001	5.187988e-002
1.616739e+001	7.171631e-002
1.623765e+001	7.171631e-002
1.630793e+001	6.866455e-002
1.637819e+001	5.340576e-002
1.644845e+001	7.476807e-002
1.651871e+001	7.629395e-002
1.658898e+001	7.934570e-002
1.665925e+001	7.781982e-002
1.672951e+001	6.103516e-002
1.679977e+001	7.171631e-002
1.687004e+001	4.730225e-002
1.694031e+001	7.019043e-002
1.701057e+001	7.019043e-002
1.708083e+001	7.324219e-002
1.715110e+001	7.934570e-002
1.722136e+001	7.781982e-002
1.729163e+001	9.155273e-002
1.736189e+001	7.019043e-002
1.743216e+001	9.155273e-002
1.750242e+001	7.171631e-002
1.757269e+001	5.798340e-002
1.764295e+001	8.239746e-002
1.771322e+001	6.713867e-002
1.778348e+001	8.697510e-002
1.785374e+001	9.460449e-002
1.792402e+001	9.460449e-002
1.799428e+001	9.613037e-002
1.806454e+001	7.476807e-002
1.813480e+001	8.087158e-002
1.820508e+001	1.190186e-001
1.827534e+001	1.083374e-001
1.834560e+001	1.052856e-001
1.841586e+001	9.002686e-002
1.848614e+001	9.765625e-002
1.855640e+001	1.083374e-001
1.862666e+001	8.392334e-002
1.869692e+001	1.205444e-001
1.876719e+001	1.129150e-001
1.883746e+001	1.266479e-001
1.890772e+001	1.083374e-001
1.897798e+001	1.052856e-001
1.904825e+001	1.190186e-001
1.911852e+001	1.220703e-001
1.918878e+001	1.358032e-001
1.925904e+001	1.052856e-001
1.932931e+001	1.419067e-001
1.939957e+001	1.266479e-001
1.946984e+001	1.144409e-001
1.954010e+001	1.296997e-001
1.961037e+001	1.708984e-001
1.968063e+001	1.449585e-001
1.975090e+001	1.251221e-001
1.982116e+001	1.388550e-001
1.989143e+001	1.419067e-001
1.996169e+001	1.388550e-001
2.003195e+001	1.785278e-001
2.010222e+001	1.296997e-001
2.017249e+001	1.510620e-001
2.024275e+001	1.785278e-001
2.031301e+001	1.846313e-001
2.038328e+001	1.724243e-001
2.045355e+001	1.815796e-001
2.052381e+001	1.541138e-001
2.059407e+001	1.968384e-001
2.066434e+001	2.029419e-001
2.073461e+001	1.693726e-001
2.080487e+001	2.075195e-001
2.087513e+001	2.151489e-001
2.094539e+001	1.861572e-001
2.101567e+001	2.273560e-001
2.108593e+001	1.892090e-001
2.115619e+001	1.815796e-001
2.122645e+001	2.273560e-001
2.129673e+001	1.968384e-001
2.136699e+001	1.861572e-001
2.143725e+001	2.304077e-001
2.150751e+001	2.243042e-001
2.157779e+001	2.044678e-001
2.164805e+001	2.685547e-001
2.171831e+001	2.639771e-001
2.178857e+001	2.319336e-001
2.185884e+001	2.502441e-001
2.192911e+001	2.502441e-001
2.199937e+001	2.471924e-001
2.206963e+001	2.502441e-001
2.213990e+001	2.853394e-001
2.221017e+001	2.929688e-001
2.228043e+001	3.051758e-001
2.235069e+001	2.578735e-001
2.242096e+001	2.731323e-001
2.249122e+001	3.265381e-001
2.256149e+001	3.295898e-001
2.263175e+001	3.204346e-001
2.270202e+001	3.295898e-001
2.277228e+001	3.143311e-001
2.284254e+001	2.899170e-001
2.291281e+001	3.067017e-001
2.298308e+001	3.067017e-001
2.305334e+001	3.219604e-001
2.312360e+001	3.112793e-001
2.319387e+001	3.707886e-001
2.326414e+001	3.707886e-001
2.333440e+001	3.631592e-001
2.340466e+001	3.219604e-001
2.347493e+001	3.784180e-001
2.354520e+001	3.890991e-001
2.361546e+001	3.860474e-001
2.368572e+001	4.119873e-001
2.375598e+001	3.952026e-001
2.382626e+001	3.646851e-001
2.389652e+001	4.226685e-001
2.396678e+001	3.845215e-001
2.403704e+001	4.531860e-001
2.410732e+001	4.302979e-001
2.417758e+001	4.241943e-001
2.424784e+001	3.814697e-001
2.431810e+001	4.455566e-001
2.438837e+001	4.791260e-001
2.445864e+001	4.104614e-001
2.452890e+001	4.547119e-001
2.459916e+001	4.089355e-001
2.466943e+001	4.440308e-001
2.473970e+001	5.081177e-001
2.480996e+001	4.089355e-001
2.488022e+001	4.592896e-001
2.495049e+001	5.187988e-001
2.502076e+001	4.714966e-001
2.509102e+001	5.722046e-001
2.516129e+001	4.714966e-001
2.523155e+001	5.050659e-001
2.530182e+001	5.294800e-001
2.537208e+001	5.249023e-001
2.544235e+001	5.187988e-001
2.551261e+001	5.432129e-001
2.558287e+001	5.584717e-001
2.565314e+001	5.416870e-001
2.572341e+001	5.538940e-001
2.579367e+001	5.111694e-001
2.586393e+001	6.057739e-001
2.593419e+001	6.484985e-001
2.600447e+001	5.798340e-001
2.607473e+001	5.432129e-001
2.614499e+001	5.905151e-001
2.621525e+001	5.813599e-001
2.628553e+001	6.210327e-001
2.635579e+001	5.584717e-001
2.642605e+001	6.347656e-001
2.649631e+001	5.722046e-001
2.656659e+001	6.149292e-001
2.663685e+001	6.530762e-001
2.670711e+001	5.920410e-001
2.677737e+001	5.859375e-001
2.684764e+001	6.179810e-001
2.691791e+001	6.134033e-001
2.698817e+001	6.378174e-001
2.705843e+001	6.500244e-001
2.712870e+001	6.042480e-001
2.719897e+001	6.256104e-001
2.726923e+001	6.423950e-001
2.733949e+001	6.286621e-001
2.740976e+001	6.210327e-001
2.748002e+001	5.493164e-001
2.755029e+001	6.790161e-001
2.762055e+001	6.927490e-001
2.769082e+001	6.423950e-001
2.776108e+001	6.729126e-001
2.783134e+001	5.981445e-001
2.790161e+001	6.271362e-001
2.797188e+001	6.210327e-001
2.804214e+001	6.393433e-001
2.811240e+001	6.576538e-001
2.818267e+001	5.935669e-001
2.825294e+001	6.713867e-001
2.832320e+001	6.668091e-001
2.839346e+001	6.896973e-001
2.846373e+001	6.164551e-001
2.853400e+001	6.530762e-001
2.860426e+001	6.362915e-001
2.867452e+001	6.347656e-001
2.874479e+001	6.103516e-001
2.881506e+001	5.416870e-001
2.888532e+001	6.698608e-001
2.895558e+001	6.134033e-001
2.902584e+001	6.195068e-001
2.909612e+001	6.408691e-001
2.916638e+001	5.706787e-001
2.923664e+001	6.423950e-001
2.930690e+001	5.966187e-001
2.937718e+001	6.393433e-001
2.944744e+001	6.286621e-001
2.951770e+001	5.737305e-001
2.958796e+001	5.981445e-001
2.965823e+001	6.088257e-001
2.972850e+001	5.523682e-001
2.979876e+001	6.500244e-001
2.986902e+001	5.096436e-001
2.993929e+001	5.996704e-001
3.000956e+001	5.950928e-001
3.007982e+001	5.599976e-001
3.015008e+001	5.233765e-001
3.022035e+001	5.142212e-001
3.029062e+001	5.783081e-001
3.036088e+001	5.249023e-001
3.043114e+001	5.798340e-001
3.050141e+001	4.776001e-001
3.057167e+001	5.523682e-001
3.064194e+001	5.630493e-001
3.071220e+001	5.477905e-001
3.078247e+001	5.630493e-001
3.085273e+001	4.272461e-001
3.092299e+001	5.752563e-001
3.099326e+001	5.111694e-001
3.106353e+001	4.913330e-001
3.113379e+001	5.050659e-001
3.120405e+001	4.714966e-001
3.127432e+001	4.959106e-001
3.134459e+001	4.714966e-001
3.141485e+001	4.379272e-001
3.148511e+001	4.150391e-001
3.155537e+001	4.684448e-001
3.162565e+001	3.677368e-001
3.169591e+001	4.577637e-001
3.176617e+001	4.623413e-001
3.183643e+001	3.723145e-001
3.190671e+001	4.226685e-001
3.197697e+001	4.028320e-001
3.204723e+001	3.982544e-001
3.211749e+001	3.860474e-001
3.218777e+001	3.570557e-001
3.225803e+001	3.860474e-001
3.232829e+001	3.692627e-001
3.239856e+001	3.265381e-001
3.246883e+001	3.280640e-001
3.253909e+001	3.158569e-001
3.260935e+001	2.807617e-001
3.267962e+001	3.067017e-001
3.274989e+001	3.417969e-001
3.282014e+001	3.158569e-001
3.289041e+001	3.158569e-001
3.296068e+001	2.853394e-001
3.303094e+001	3.234863e-001
3.310120e+001	2.578735e-001
3.317147e+001	2.975464e-001
3.324174e+001	2.349854e-001
3.331200e+001	2.822876e-001
3.338226e+001	2.578735e-001
3.345253e+001	2.380371e-001
3.352280e+001	2.441406e-001
3.359306e+001	2.563477e-001
3.366332e+001	2.151489e-001
3.373359e+001	1.815796e-001
3.380386e+001	2.044678e-001
3.387412e+001	1.968384e-001
3.394438e+001	1.846313e-001
3.401464e+001	1.953125e-001
3.408492e+001	1.968384e-001
3.415518e+001	1.388550e-001
3.422544e+001	1.342773e-001
3.429570e+001	1.708984e-001
3.436597e+001	1.235962e-001
3.443624e+001	1.739502e-001
3.450650e+001	1.464844e-001
3.457676e+001	1.419067e-001
3.464703e+001	1.342773e-001
3.471730e+001	1.342773e-001
3.478756e+001	1.083374e-001
3.485782e+001	1.159668e-001
3.492809e+001	1.007080e-001
3.499836e+001	7.476807e-002
3.506862e+001	7.324219e-002
3.513888e+001	7.476807e-002
3.520915e+001	7.781982e-002
3.527942e+001	7.476807e-002
3.534968e+001	7.629395e-002
3.541994e+001	5.187988e-002
3.549021e+001	6.256104e-002
3.556047e+001	6.561279e-002
3.563074e+001	5.798340e-002
3.570100e+001	4.425049e-002
3.577127e+001	5.187988e-002
3.584153e+001	3.662109e-002
3.591180e+001	4.425049e-002
3.598206e+001	3.967285e-002
[truncated: 50 more rows]
