# Supplementary material for: Open-source micro-tensile testers via additive manufacturing for the mechanical characterization of thin films and papers
Source: PLoS One. 2018 May 29;13(5):e0197999. doi: 10.1371/journal.pone.0197999 (PMC5973562; doi:10.1371/journal.pone.0197999)
Supplement: S1 Data — (ZIP) [file pone.0197999.s002.zip › SI2_Data/Demonstration Problem 1/Exp1 Results/Area2 Phase/Area2_1-5turns.txt]

-1.926378e+002	0.000000e+000
-1.062142e+002	1.525879e-003
-1.061298e+002	0.000000e+000
-1.060453e+002	0.000000e+000
-1.059609e+002	0.000000e+000
-1.058764e+002	0.000000e+000
-1.057920e+002	0.000000e+000
-1.057076e+002	0.000000e+000
-1.056231e+002	0.000000e+000
-1.055387e+002	0.000000e+000
-1.054542e+002	0.000000e+000
-1.053698e+002	0.000000e+000
-1.052854e+002	0.000000e+000
-1.052009e+002	0.000000e+000
-1.051165e+002	0.000000e+000
-1.050321e+002	0.000000e+000
-1.049476e+002	0.000000e+000
-1.048632e+002	0.000000e+000
-1.047787e+002	0.000000e+000
-1.046943e+002	0.000000e+000
-1.046099e+002	0.000000e+000
-1.045254e+002	0.000000e+000
-1.044410e+002	0.000000e+000
-1.043565e+002	0.000000e+000
-1.042721e+002	0.000000e+000
-1.041877e+002	0.000000e+000
-1.041032e+002	0.000000e+000
-1.040188e+002	0.000000e+000
-1.039343e+002	0.000000e+000
-1.038499e+002	0.000000e+000
-1.037655e+002	0.000000e+000
-1.036810e+002	0.000000e+000
-1.035966e+002	0.000000e+000
-1.035121e+002	0.000000e+000
-1.034277e+002	0.000000e+000
-1.033433e+002	0.000000e+000
-1.032588e+002	0.000000e+000
-1.031744e+002	0.000000e+000
-1.030899e+002	1.525879e-003
-1.030055e+002	0.000000e+000
-1.029211e+002	0.000000e+000
-1.028366e+002	0.000000e+000
-1.027522e+002	0.000000e+000
-1.026677e+002	0.000000e+000
-1.025833e+002	0.000000e+000
-1.024989e+002	0.000000e+000
-1.024144e+002	0.000000e+000
-1.023300e+002	0.000000e+000
-1.022456e+002	0.000000e+000
-1.021611e+002	0.000000e+000
-1.020767e+002	0.000000e+000
-1.019922e+002	0.000000e+000
-1.019078e+002	0.000000e+000
-1.018233e+002	0.000000e+000
-1.017389e+002	0.000000e+000
-1.016545e+002	0.000000e+000
-1.015700e+002	0.000000e+000
-1.014856e+002	0.000000e+000
-1.014012e+002	0.000000e+000
-1.013167e+002	0.000000e+000
-1.012323e+002	0.000000e+000
-1.011478e+002	0.000000e+000
-1.010634e+002	0.000000e+000
-1.009790e+002	0.000000e+000
-1.008945e+002	0.000000e+000
-1.008101e+002	0.000000e+000
-1.007256e+002	0.000000e+000
-1.006412e+002	0.000000e+000
-1.005568e+002	0.000000e+000
-1.004723e+002	0.000000e+000
-1.003879e+002	0.000000e+000
-1.003035e+002	0.000000e+000
-1.002190e+002	0.000000e+000
-1.001346e+002	0.000000e+000
-1.000501e+002	0.000000e+000
-9.996569e+001	0.000000e+000
-9.988125e+001	0.000000e+000
-9.979681e+001	0.000000e+000
-9.971236e+001	0.000000e+000
-9.962793e+001	0.000000e+000
-9.954350e+001	1.525879e-003
-9.945905e+001	0.000000e+000
-9.937462e+001	0.000000e+000
-9.929017e+001	0.000000e+000
-9.920573e+001	0.000000e+000
-9.912129e+001	0.000000e+000
-9.903686e+001	1.525879e-003
-9.895242e+001	0.000000e+000
-9.886798e+001	0.000000e+000
-9.878354e+001	0.000000e+000
-9.869910e+001	0.000000e+000
-9.861466e+001	0.000000e+000
-9.853022e+001	0.000000e+000
-9.844579e+001	0.000000e+000
-9.836135e+001	0.000000e+000
-9.827690e+001	0.000000e+000
-9.819247e+001	0.000000e+000
-9.810802e+001	0.000000e+000
-9.802359e+001	0.000000e+000
-9.793914e+001	0.000000e+000
-9.785471e+001	0.000000e+000
-9.777026e+001	0.000000e+000
-9.768583e+001	0.000000e+000
-9.760139e+001	0.000000e+000
-9.751694e+001	0.000000e+000
-9.743251e+001	0.000000e+000
-9.734807e+001	0.000000e+000
-9.726363e+001	0.000000e+000
-9.717918e+001	0.000000e+000
-9.709475e+001	0.000000e+000
-9.701031e+001	0.000000e+000
-9.692587e+001	0.000000e+000
-9.684144e+001	0.000000e+000
-9.675700e+001	0.000000e+000
-9.667256e+001	0.000000e+000
-9.658811e+001	0.000000e+000
-9.650368e+001	0.000000e+000
-9.641924e+001	0.000000e+000
-9.633480e+001	0.000000e+000
-9.625037e+001	0.000000e+000
-9.616592e+001	0.000000e+000
-9.608148e+001	0.000000e+000
-9.599704e+001	0.000000e+000
-9.591261e+001	0.000000e+000
-9.582816e+001	0.000000e+000
-9.574372e+001	0.000000e+000
-9.565929e+001	0.000000e+000
-9.557484e+001	0.000000e+000
-9.549041e+001	0.000000e+000
-9.540596e+001	0.000000e+000
-9.532153e+001	0.000000e+000
-9.523708e+001	0.000000e+000
-9.515265e+001	0.000000e+000
-9.506821e+001	0.000000e+000
-9.498377e+001	0.000000e+000
-9.489934e+001	0.000000e+000
-9.481489e+001	0.000000e+000
-9.473045e+001	0.000000e+000
-9.464601e+001	0.000000e+000
-9.456158e+001	0.000000e+000
-9.447714e+001	0.000000e+000
-9.439269e+001	0.000000e+000
-9.430826e+001	0.000000e+000
-9.422382e+001	0.000000e+000
-9.413938e+001	0.000000e+000
-9.405493e+001	0.000000e+000
-9.397050e+001	0.000000e+000
-9.388605e+001	0.000000e+000
-9.380162e+001	0.000000e+000
-9.371719e+001	0.000000e+000
-9.363274e+001	0.000000e+000
-9.354830e+001	0.000000e+000
-9.346386e+001	0.000000e+000
-9.337943e+001	0.000000e+000
-9.329498e+001	0.000000e+000
-9.321054e+001	0.000000e+000
-9.312610e+001	0.000000e+000
-9.304166e+001	0.000000e+000
-9.295723e+001	0.000000e+000
-9.287279e+001	0.000000e+000
-9.278835e+001	0.000000e+000
-9.270390e+001	0.000000e+000
-9.261947e+001	0.000000e+000
-9.253503e+001	0.000000e+000
-9.245059e+001	0.000000e+000
-9.236616e+001	0.000000e+000
-9.228171e+001	0.000000e+000
-9.219727e+001	0.000000e+000
-9.211283e+001	0.000000e+000
-9.202840e+001	0.000000e+000
-9.194395e+001	1.525879e-003
-9.185951e+001	0.000000e+000
-9.177508e+001	0.000000e+000
-9.169064e+001	0.000000e+000
-9.160620e+001	0.000000e+000
-9.152175e+001	0.000000e+000
-9.143732e+001	0.000000e+000
-9.135287e+001	0.000000e+000
-9.126844e+001	0.000000e+000
-9.118400e+001	0.000000e+000
-9.109956e+001	0.000000e+000
-9.101513e+001	0.000000e+000
-9.093068e+001	0.000000e+000
-9.084624e+001	1.525879e-003
-9.076180e+001	0.000000e+000
-9.067737e+001	0.000000e+000
-9.059292e+001	1.525879e-003
-9.050848e+001	0.000000e+000
-9.042404e+001	0.000000e+000
-9.033961e+001	0.000000e+000
-9.025517e+001	0.000000e+000
-9.017072e+001	0.000000e+000
-9.008629e+001	0.000000e+000
-9.000185e+001	0.000000e+000
-8.991741e+001	0.000000e+000
-8.983297e+001	0.000000e+000
-8.974853e+001	0.000000e+000
-8.966409e+001	0.000000e+000
-8.957965e+001	0.000000e+000
-8.949522e+001	0.000000e+000
-8.941077e+001	0.000000e+000
-8.932634e+001	0.000000e+000
-8.924190e+001	0.000000e+000
-8.915746e+001	1.525879e-003
-8.907301e+001	0.000000e+000
-8.898858e+001	0.000000e+000
-8.890414e+001	0.000000e+000
-8.881969e+001	0.000000e+000
-8.873526e+001	0.000000e+000
-8.865082e+001	0.000000e+000
-8.856638e+001	0.000000e+000
-8.848194e+001	0.000000e+000
-8.839750e+001	0.000000e+000
-8.831306e+001	0.000000e+000
-8.822862e+001	0.000000e+000
-8.814419e+001	0.000000e+000
-8.805975e+001	0.000000e+000
-8.797530e+001	0.000000e+000
-8.789087e+001	0.000000e+000
-8.780643e+001	0.000000e+000
-8.772198e+001	0.000000e+000
-8.763754e+001	0.000000e+000
-8.755311e+001	0.000000e+000
-8.746867e+001	0.000000e+000
-8.738423e+001	1.525879e-003
-8.729979e+001	0.000000e+000
-8.721535e+001	0.000000e+000
-8.713091e+001	0.000000e+000
-8.704647e+001	0.000000e+000
-8.696204e+001	0.000000e+000
-8.687759e+001	0.000000e+000
-8.679316e+001	0.000000e+000
-8.670872e+001	0.000000e+000
-8.662428e+001	0.000000e+000
-8.653983e+001	0.000000e+000
-8.645540e+001	0.000000e+000
-8.637096e+001	0.000000e+000
-8.628651e+001	0.000000e+000
-8.620208e+001	0.000000e+000
-8.611765e+001	0.000000e+000
-8.603320e+001	0.000000e+000
-8.594876e+001	0.000000e+000
-8.586432e+001	0.000000e+000
-8.577988e+001	0.000000e+000
-8.569544e+001	0.000000e+000
-8.561101e+001	0.000000e+000
-8.552657e+001	0.000000e+000
-8.544213e+001	0.000000e+000
-8.535769e+001	0.000000e+000
-8.527325e+001	0.000000e+000
-8.518880e+001	0.000000e+000
-8.510437e+001	0.000000e+000
-8.501993e+001	0.000000e+000
-8.493549e+001	0.000000e+000
-8.485105e+001	0.000000e+000
-8.476661e+001	0.000000e+000
-8.468217e+001	0.000000e+000
-8.459773e+001	1.525879e-003
-8.451329e+001	0.000000e+000
-8.442886e+001	0.000000e+000
-8.434441e+001	0.000000e+000
-8.425998e+001	0.000000e+000
-8.417554e+001	0.000000e+000
-8.409109e+001	0.000000e+000
-8.400666e+001	0.000000e+000
-8.392222e+001	0.000000e+000
-8.383778e+001	0.000000e+000
-8.375333e+001	0.000000e+000
-8.366890e+001	0.000000e+000
-8.358446e+001	0.000000e+000
-8.350002e+001	0.000000e+000
-8.341558e+001	0.000000e+000
-8.333115e+001	0.000000e+000
-8.324670e+001	0.000000e+000
-8.316226e+001	0.000000e+000
-8.307783e+001	0.000000e+000
-8.299339e+001	0.000000e+000
-8.290895e+001	0.000000e+000
-8.282450e+001	0.000000e+000
-8.274007e+001	0.000000e+000
-8.265563e+001	0.000000e+000
-8.257119e+001	0.000000e+000
-8.248675e+001	0.000000e+000
-8.240231e+001	0.000000e+000
-8.231787e+001	0.000000e+000
-8.223343e+001	0.000000e+000
-8.214899e+001	0.000000e+000
-8.206455e+001	0.000000e+000
-8.198011e+001	0.000000e+000
-8.189568e+001	0.000000e+000
-8.181123e+001	0.000000e+000
-8.172680e+001	0.000000e+000
-8.164236e+001	0.000000e+000
-8.155792e+001	0.000000e+000
-8.147348e+001	3.051758e-003
-8.138904e+001	0.000000e+000
-8.130460e+001	0.000000e+000
-8.122016e+001	0.000000e+000
-8.113573e+001	0.000000e+000
-8.105128e+001	0.000000e+000
-8.096684e+001	0.000000e+000
-8.088240e+001	0.000000e+000
-8.079797e+001	0.000000e+000
-8.071352e+001	0.000000e+000
-8.062908e+001	0.000000e+000
-8.054465e+001	0.000000e+000
-8.046021e+001	0.000000e+000
-8.037577e+001	0.000000e+000
-8.029132e+001	0.000000e+000
-8.020689e+001	0.000000e+000
-8.012245e+001	0.000000e+000
-8.003801e+001	0.000000e+000
-7.995357e+001	0.000000e+000
-7.986913e+001	0.000000e+000
-7.978469e+001	0.000000e+000
-7.970025e+001	0.000000e+000
-7.961581e+001	0.000000e+000
-7.953137e+001	0.000000e+000
-7.944694e+001	0.000000e+000
-7.936250e+001	0.000000e+000
-7.927805e+001	0.000000e+000
-7.919361e+001	0.000000e+000
-7.910918e+001	0.000000e+000
-7.902474e+001	0.000000e+000
-7.894029e+001	0.000000e+000
-7.885586e+001	0.000000e+000
-7.877142e+001	0.000000e+000
-7.868698e+001	0.000000e+000
-7.860254e+001	0.000000e+000
-7.851810e+001	0.000000e+000
-7.843366e+001	0.000000e+000
-7.834922e+001	0.000000e+000
-7.826479e+001	0.000000e+000
-7.818034e+001	0.000000e+000
-7.809590e+001	0.000000e+000
-7.801147e+001	0.000000e+000
-7.792702e+001	0.000000e+000
-7.784259e+001	0.000000e+000
-7.775815e+001	0.000000e+000
-7.767371e+001	0.000000e+000
-7.758926e+001	1.525879e-003
-7.750483e+001	0.000000e+000
-7.742039e+001	0.000000e+000
-7.733595e+001	0.000000e+000
-7.725151e+001	0.000000e+000
-7.716707e+001	0.000000e+000
-7.708263e+001	0.000000e+000
-7.699819e+001	0.000000e+000
-7.691376e+001	0.000000e+000
-7.682932e+001	0.000000e+000
-7.674487e+001	0.000000e+000
-7.666044e+001	0.000000e+000
-7.657600e+001	0.000000e+000
-7.649156e+001	0.000000e+000
-7.640711e+001	0.000000e+000
-7.632268e+001	0.000000e+000
-7.623824e+001	0.000000e+000
-7.615380e+001	0.000000e+000
-7.606936e+001	0.000000e+000
-7.598492e+001	0.000000e+000
-7.590049e+001	0.000000e+000
-7.581604e+001	0.000000e+000
-7.573161e+001	0.000000e+000
-7.564716e+001	0.000000e+000
-7.556273e+001	0.000000e+000
-7.547829e+001	0.000000e+000
-7.539384e+001	0.000000e+000
-7.530940e+001	0.000000e+000
-7.522497e+001	0.000000e+000
-7.514053e+001	0.000000e+000
-7.505608e+001	0.000000e+000
-7.497165e+001	0.000000e+000
-7.488721e+001	0.000000e+000
-7.480277e+001	1.525879e-003
-7.471833e+001	0.000000e+000
-7.463389e+001	0.000000e+000
-7.454945e+001	0.000000e+000
-7.446501e+001	0.000000e+000
-7.438058e+001	0.000000e+000
-7.429613e+001	0.000000e+000
-7.421169e+001	0.000000e+000
-7.412726e+001	0.000000e+000
-7.404282e+001	0.000000e+000
-7.395837e+001	0.000000e+000
-7.387394e+001	0.000000e+000
-7.378951e+001	0.000000e+000
-7.370506e+001	0.000000e+000
-7.362062e+001	0.000000e+000
-7.353618e+001	0.000000e+000
-7.345174e+001	0.000000e+000
-7.336730e+001	0.000000e+000
-7.328286e+001	0.000000e+000
-7.319843e+001	0.000000e+000
-7.311398e+001	0.000000e+000
-7.302955e+001	0.000000e+000
-7.294511e+001	0.000000e+000
-7.286066e+001	0.000000e+000
-7.277623e+001	0.000000e+000
-7.269179e+001	0.000000e+000
-7.260735e+001	0.000000e+000
-7.252290e+001	0.000000e+000
-7.243847e+001	0.000000e+000
-7.235403e+001	0.000000e+000
-7.226959e+001	0.000000e+000
-7.218515e+001	0.000000e+000
-7.210072e+001	0.000000e+000
-7.201627e+001	0.000000e+000
-7.193183e+001	0.000000e+000
-7.184740e+001	0.000000e+000
-7.176295e+001	0.000000e+000
-7.167852e+001	0.000000e+000
-7.159408e+001	0.000000e+000
-7.150964e+001	0.000000e+000
-7.142519e+001	0.000000e+000
-7.134076e+001	0.000000e+000
-7.125632e+001	0.000000e+000
-7.117188e+001	0.000000e+000
-7.108744e+001	0.000000e+000
-7.100301e+001	0.000000e+000
-7.091856e+001	0.000000e+000
-7.083412e+001	0.000000e+000
-7.074968e+001	0.000000e+000
-7.066525e+001	0.000000e+000
-7.058080e+001	0.000000e+000
-7.049637e+001	0.000000e+000
-7.041193e+001	0.000000e+000
-7.032748e+001	0.000000e+000
-7.024305e+001	0.000000e+000
-7.015861e+001	0.000000e+000
-7.007417e+001	0.000000e+000
-6.998973e+001	0.000000e+000
-6.990530e+001	0.000000e+000
-6.982085e+001	0.000000e+000
-6.973641e+001	0.000000e+000
-6.965197e+001	0.000000e+000
-6.956754e+001	0.000000e+000
-6.948309e+001	0.000000e+000
-6.939865e+001	0.000000e+000
-6.931422e+001	0.000000e+000
-6.922977e+001	0.000000e+000
-6.914534e+001	0.000000e+000
-6.906089e+001	0.000000e+000
-6.897646e+001	0.000000e+000
-6.889202e+001	0.000000e+000
-6.880758e+001	0.000000e+000
-6.872314e+001	0.000000e+000
-6.863869e+001	0.000000e+000
-6.855426e+001	0.000000e+000
-6.846982e+001	0.000000e+000
-6.838538e+001	0.000000e+000
-6.830094e+001	0.000000e+000
-6.821651e+001	0.000000e+000
-6.813206e+001	0.000000e+000
-6.804762e+001	0.000000e+000
-6.796319e+001	0.000000e+000
-6.787875e+001	0.000000e+000
-6.779431e+001	0.000000e+000
-6.770987e+001	0.000000e+000
-6.762543e+001	0.000000e+000
-6.754099e+001	0.000000e+000
-6.745655e+001	0.000000e+000
-6.737212e+001	0.000000e+000
-6.728767e+001	0.000000e+000
-6.720323e+001	0.000000e+000
-6.711879e+001	0.000000e+000
-6.703436e+001	0.000000e+000
-6.694991e+001	0.000000e+000
-6.686547e+001	0.000000e+000
-6.678104e+001	0.000000e+000
-6.669659e+001	0.000000e+000
-6.661216e+001	0.000000e+000
-6.652772e+001	0.000000e+000
-6.644328e+001	0.000000e+000
-6.635884e+001	0.000000e+000
-6.627440e+001	0.000000e+000
-6.618996e+001	0.000000e+000
-6.610552e+001	0.000000e+000
-6.602109e+001	0.000000e+000
-6.593664e+001	0.000000e+000
-6.585220e+001	0.000000e+000
-6.576776e+001	0.000000e+000
-6.568333e+001	0.000000e+000
-6.559888e+001	0.000000e+000
-6.551444e+001	0.000000e+000
-6.543001e+001	0.000000e+000
-6.534557e+001	0.000000e+000
-6.526113e+001	0.000000e+000
-6.517668e+001	0.000000e+000
-6.509225e+001	0.000000e+000
-6.500781e+001	0.000000e+000
-6.492337e+001	0.000000e+000
-6.483893e+001	0.000000e+000
-6.475449e+001	0.000000e+000
-6.467005e+001	0.000000e+000
-6.458561e+001	0.000000e+000
-6.450117e+001	0.000000e+000
-6.441673e+001	0.000000e+000
-6.433230e+001	0.000000e+000
-6.424786e+001	0.000000e+000
-6.416341e+001	0.000000e+000
-6.407898e+001	0.000000e+000
-6.399453e+001	0.000000e+000
-6.391010e+001	0.000000e+000
-6.382566e+001	0.000000e+000
-6.374122e+001	0.000000e+000
-6.365678e+001	0.000000e+000
-6.357234e+001	0.000000e+000
-6.348790e+001	0.000000e+000
-6.340346e+001	0.000000e+000
-6.331903e+001	0.000000e+000
-6.323458e+001	0.000000e+000
-6.315015e+001	0.000000e+000
-6.306570e+001	0.000000e+000
-6.298127e+001	0.000000e+000
-6.289682e+001	0.000000e+000
-6.281239e+001	0.000000e+000
-6.272795e+001	0.000000e+000
-6.264351e+001	0.000000e+000
-6.255907e+001	0.000000e+000
-6.247463e+001	0.000000e+000
-6.239019e+001	0.000000e+000
-6.230575e+001	0.000000e+000
-6.222131e+001	0.000000e+000
-6.213688e+001	0.000000e+000
-6.205243e+001	0.000000e+000
-6.196799e+001	0.000000e+000
-6.188355e+001	0.000000e+000
-6.179911e+001	0.000000e+000
-6.171468e+001	0.000000e+000
-6.163024e+001	0.000000e+000
-6.154580e+001	0.000000e+000
-6.146136e+001	0.000000e+000
-6.137692e+001	0.000000e+000
-6.129248e+001	0.000000e+000
-6.120804e+001	0.000000e+000
-6.112360e+001	0.000000e+000
-6.103916e+001	0.000000e+000
-6.095472e+001	0.000000e+000
-6.087028e+001	0.000000e+000
-6.078584e+001	0.000000e+000
-6.070140e+001	0.000000e+000
-6.061697e+001	0.000000e+000
-6.053253e+001	0.000000e+000
-6.044809e+001	0.000000e+000
-6.036365e+001	0.000000e+000
-6.027921e+001	0.000000e+000
-6.019477e+001	0.000000e+000
-6.011032e+001	0.000000e+000
-6.002589e+001	0.000000e+000
-5.994145e+001	0.000000e+000
-5.985701e+001	0.000000e+000
-5.977257e+001	0.000000e+000
-5.968813e+001	0.000000e+000
-5.960369e+001	0.000000e+000
-5.951925e+001	0.000000e+000
-5.943481e+001	0.000000e+000
-5.935038e+001	0.000000e+000
-5.926594e+001	0.000000e+000
-5.918150e+001	0.000000e+000
-5.909706e+001	0.000000e+000
-5.901262e+001	0.000000e+000
-5.892818e+001	0.000000e+000
-5.884374e+001	0.000000e+000
-5.875930e+001	0.000000e+000
-5.867486e+001	0.000000e+000
-5.859042e+001	0.000000e+000
-5.850598e+001	0.000000e+000
-5.842154e+001	0.000000e+000
-5.833710e+001	0.000000e+000
-5.825266e+001	0.000000e+000
-5.816822e+001	0.000000e+000
-5.808378e+001	0.000000e+000
-5.799935e+001	0.000000e+000
-5.791491e+001	0.000000e+000
-5.783047e+001	0.000000e+000
-5.774603e+001	0.000000e+000
-5.766159e+001	0.000000e+000
-5.757715e+001	0.000000e+000
-5.749271e+001	0.000000e+000
-5.740827e+001	0.000000e+000
-5.732383e+001	0.000000e+000
-5.723939e+001	0.000000e+000
-5.715495e+001	0.000000e+000
-5.707051e+001	0.000000e+000
-5.698607e+001	0.000000e+000
-5.690163e+001	0.000000e+000
-5.681719e+001	0.000000e+000
-5.673276e+001	0.000000e+000
-5.664832e+001	0.000000e+000
-5.656388e+001	0.000000e+000
-5.647944e+001	0.000000e+000
-5.639500e+001	0.000000e+000
-5.631056e+001	0.000000e+000
-5.622612e+001	0.000000e+000
-5.614168e+001	0.000000e+000
-5.605724e+001	0.000000e+000
-5.597281e+001	0.000000e+000
-5.588836e+001	0.000000e+000
-5.580392e+001	0.000000e+000
-5.571948e+001	0.000000e+000
-5.563504e+001	0.000000e+000
-5.555060e+001	0.000000e+000
-5.546616e+001	0.000000e+000
-5.538173e+001	0.000000e+000
-5.529729e+001	0.000000e+000
-5.521285e+001	0.000000e+000
-5.512841e+001	0.000000e+000
-5.504397e+001	0.000000e+000
-5.495953e+001	0.000000e+000
-5.487509e+001	0.000000e+000
-5.479065e+001	1.525879e-003
-5.470621e+001	0.000000e+000
-5.462177e+001	0.000000e+000
-5.453733e+001	0.000000e+000
-5.445289e+001	0.000000e+000
-5.436845e+001	0.000000e+000
-5.428401e+001	0.000000e+000
-5.419957e+001	0.000000e+000
-5.411514e+001	0.000000e+000
-5.403070e+001	0.000000e+000
-5.394626e+001	0.000000e+000
-5.386182e+001	0.000000e+000
-5.377738e+001	0.000000e+000
-5.369294e+001	0.000000e+000
-5.360850e+001	0.000000e+000
-5.352406e+001	0.000000e+000
-5.343962e+001	0.000000e+000
-5.335518e+001	0.000000e+000
-5.327074e+001	0.000000e+000
-5.318631e+001	0.000000e+000
-5.310186e+001	0.000000e+000
-5.301743e+001	0.000000e+000
-5.293298e+001	0.000000e+000
-5.284855e+001	0.000000e+000
-5.276411e+001	0.000000e+000
-5.267967e+001	0.000000e+000
-5.259523e+001	0.000000e+000
-5.251079e+001	0.000000e+000
-5.242635e+001	0.000000e+000
-5.234191e+001	0.000000e+000
-5.225747e+001	0.000000e+000
-5.217303e+001	0.000000e+000
-5.208860e+001	0.000000e+000
-5.200415e+001	0.000000e+000
-5.191972e+001	0.000000e+000
-5.183527e+001	0.000000e+000
-5.175084e+001	0.000000e+000
-5.166639e+001	0.000000e+000
-5.158195e+001	0.000000e+000
-5.149752e+001	0.000000e+000
-5.141308e+001	0.000000e+000
-5.132864e+001	0.000000e+000
-5.124420e+001	0.000000e+000
-5.115976e+001	0.000000e+000
-5.107532e+001	1.525879e-003
-5.099088e+001	0.000000e+000
-5.090644e+001	0.000000e+000
-5.082201e+001	1.525879e-003
-5.073756e+001	0.000000e+000
-5.065313e+001	0.000000e+000
-5.056868e+001	0.000000e+000
-5.048425e+001	0.000000e+000
-5.039981e+001	0.000000e+000
-5.031536e+001	0.000000e+000
-5.023093e+001	0.000000e+000
-5.014649e+001	0.000000e+000
-5.006205e+001	0.000000e+000
-4.997761e+001	0.000000e+000
-4.989317e+001	0.000000e+000
-4.980873e+001	0.000000e+000
-4.972429e+001	0.000000e+000
-4.963985e+001	0.000000e+000
-4.955541e+001	0.000000e+000
-4.947097e+001	0.000000e+000
-4.938654e+001	0.000000e+000
-4.930210e+001	0.000000e+000
-4.921766e+001	0.000000e+000
-4.913322e+001	0.000000e+000
-4.904877e+001	0.000000e+000
-4.896434e+001	0.000000e+000
-4.887990e+001	0.000000e+000
-4.879546e+001	0.000000e+000
-4.871102e+001	0.000000e+000
-4.862658e+001	0.000000e+000
-4.854214e+001	0.000000e+000
-4.845770e+001	0.000000e+000
-4.837326e+001	0.000000e+000
-4.828882e+001	0.000000e+000
-4.820439e+001	0.000000e+000
-4.811995e+001	0.000000e+000
-4.803551e+001	0.000000e+000
-4.795107e+001	1.525879e-003
-4.786663e+001	0.000000e+000
-4.778218e+001	0.000000e+000
-4.769775e+001	0.000000e+000
-4.761331e+001	0.000000e+000
-4.752887e+001	0.000000e+000
-4.744443e+001	0.000000e+000
-4.735999e+001	0.000000e+000
-4.727555e+001	0.000000e+000
-4.719111e+001	0.000000e+000
-4.710667e+001	0.000000e+000
-4.702223e+001	0.000000e+000
-4.693779e+001	0.000000e+000
-4.685336e+001	0.000000e+000
-4.676892e+001	0.000000e+000
-4.668447e+001	0.000000e+000
-4.660004e+001	0.000000e+000
-4.651560e+001	0.000000e+000
-4.643116e+001	0.000000e+000
-4.634672e+001	0.000000e+000
-4.626228e+001	0.000000e+000
-4.617784e+001	0.000000e+000
-4.609340e+001	0.000000e+000
-4.600896e+001	1.525879e-003
-4.592452e+001	0.000000e+000
-4.584008e+001	0.000000e+000
-4.575564e+001	0.000000e+000
-4.567120e+001	0.000000e+000
-4.558677e+001	0.000000e+000
-4.550233e+001	0.000000e+000
-4.541789e+001	0.000000e+000
-4.533345e+001	0.000000e+000
-4.524901e+001	0.000000e+000
-4.516457e+001	0.000000e+000
-4.508013e+001	0.000000e+000
-4.499569e+001	0.000000e+000
-4.491125e+001	0.000000e+000
-4.482681e+001	0.000000e+000
-4.474237e+001	0.000000e+000
-4.465793e+001	0.000000e+000
-4.457349e+001	0.000000e+000
-4.448905e+001	0.000000e+000
-4.440461e+001	0.000000e+000
-4.432017e+001	0.000000e+000
-4.423574e+001	0.000000e+000
-4.415130e+001	0.000000e+000
-4.406686e+001	0.000000e+000
-4.398242e+001	0.000000e+000
-4.389798e+001	0.000000e+000
-4.381354e+001	0.000000e+000
-4.372910e+001	0.000000e+000
-4.364466e+001	0.000000e+000
-4.356022e+001	0.000000e+000
-4.347578e+001	0.000000e+000
-4.339134e+001	0.000000e+000
-4.330690e+001	0.000000e+000
-4.322246e+001	0.000000e+000
-4.313802e+001	0.000000e+000
-4.305358e+001	0.000000e+000
-4.296915e+001	0.000000e+000
-4.288471e+001	0.000000e+000
-4.280027e+001	0.000000e+000
-4.271583e+001	0.000000e+000
-4.263139e+001	0.000000e+000
-4.254695e+001	1.525879e-003
-4.246251e+001	0.000000e+000
-4.237807e+001	0.000000e+000
-4.229363e+001	0.000000e+000
-4.220919e+001	0.000000e+000
-4.212475e+001	0.000000e+000
-4.204031e+001	0.000000e+000
-4.195587e+001	0.000000e+000
-4.187143e+001	0.000000e+000
-4.178699e+001	0.000000e+000
-4.170255e+001	0.000000e+000
-4.161812e+001	0.000000e+000
-4.153368e+001	0.000000e+000
-4.144924e+001	0.000000e+000
-4.136480e+001	0.000000e+000
-4.128036e+001	0.000000e+000
-4.119592e+001	0.000000e+000
-4.111148e+001	0.000000e+000
-4.102704e+001	0.000000e+000
-4.094260e+001	0.000000e+000
-4.085817e+001	0.000000e+000
-4.077372e+001	0.000000e+000
-4.068929e+001	0.000000e+000
-4.060484e+001	0.000000e+000
-4.052040e+001	0.000000e+000
-4.043596e+001	0.000000e+000
-4.035153e+001	0.000000e+000
-4.026709e+001	0.000000e+000
-4.018265e+001	0.000000e+000
-4.009821e+001	0.000000e+000
-4.001377e+001	0.000000e+000
-3.992933e+001	0.000000e+000
-3.984489e+001	0.000000e+000
-3.976045e+001	0.000000e+000
-3.967601e+001	0.000000e+000
-3.959158e+001	0.000000e+000
-3.950713e+001	0.000000e+000
-3.942270e+001	0.000000e+000
-3.933825e+001	0.000000e+000
-3.925381e+001	0.000000e+000
-3.916937e+001	0.000000e+000
-3.908493e+001	0.000000e+000
-3.900050e+001	0.000000e+000
-3.891606e+001	0.000000e+000
-3.883162e+001	0.000000e+000
-3.874718e+001	0.000000e+000
-3.866274e+001	0.000000e+000
-3.857830e+001	0.000000e+000
-3.849386e+001	0.000000e+000
-3.840942e+001	0.000000e+000
-3.832499e+001	0.000000e+000
-3.824054e+001	0.000000e+000
-3.815611e+001	0.000000e+000
-3.807166e+001	0.000000e+000
-3.798722e+001	0.000000e+000
-3.790279e+001	0.000000e+000
-3.781834e+001	0.000000e+000
-3.773391e+001	0.000000e+000
-3.764947e+001	0.000000e+000
-3.756503e+001	0.000000e+000
-3.748059e+001	0.000000e+000
-3.739615e+001	0.000000e+000
-3.731171e+001	0.000000e+000
-3.722727e+001	0.000000e+000
-3.714283e+001	0.000000e+000
-3.705840e+001	0.000000e+000
-3.697396e+001	0.000000e+000
-3.688951e+001	0.000000e+000
-3.680508e+001	0.000000e+000
-3.672063e+001	0.000000e+000
-3.663620e+001	0.000000e+000
-3.655175e+001	0.000000e+000
-3.646732e+001	0.000000e+000
-3.638288e+001	0.000000e+000
-3.629844e+001	0.000000e+000
-3.621400e+001	0.000000e+000
-3.612956e+001	0.000000e+000
-3.604512e+001	0.000000e+000
-3.596068e+001	0.000000e+000
-3.587624e+001	0.000000e+000
-3.579181e+001	0.000000e+000
-3.570737e+001	0.000000e+000
-3.562292e+001	0.000000e+000
-3.553849e+001	0.000000e+000
-3.545404e+001	0.000000e+000
-3.536961e+001	0.000000e+000
-3.528516e+001	0.000000e+000
-3.520073e+001	0.000000e+000
-3.511629e+001	0.000000e+000
-3.503185e+001	0.000000e+000
-3.494741e+001	0.000000e+000
-3.486297e+001	0.000000e+000
-3.477853e+001	0.000000e+000
-3.469409e+001	0.000000e+000
-3.460965e+001	0.000000e+000
-3.452521e+001	0.000000e+000
-3.444078e+001	0.000000e+000
-3.435633e+001	0.000000e+000
-3.427190e+001	0.000000e+000
-3.418746e+001	0.000000e+000
-3.410302e+001	0.000000e+000
-3.401858e+001	0.000000e+000
-3.393414e+001	0.000000e+000
-3.384970e+001	0.000000e+000
-3.376526e+001	0.000000e+000
-3.368082e+001	0.000000e+000
-3.359638e+001	0.000000e+000
-3.351194e+001	0.000000e+000
-3.342750e+001	0.000000e+000
-3.334306e+001	0.000000e+000
-3.325862e+001	0.000000e+000
-3.317419e+001	0.000000e+000
-3.308975e+001	0.000000e+000
-3.300531e+001	0.000000e+000
-3.292087e+001	0.000000e+000
-3.283643e+001	0.000000e+000
-3.275199e+001	0.000000e+000
-3.266755e+001	0.000000e+000
-3.258311e+001	0.000000e+000
-3.249867e+001	0.000000e+000
-3.241423e+001	0.000000e+000
-3.232979e+001	0.000000e+000
-3.224535e+001	0.000000e+000
-3.216091e+001	0.000000e+000
-3.207647e+001	0.000000e+000
-3.199203e+001	0.000000e+000
-3.190759e+001	0.000000e+000
-3.182316e+001	0.000000e+000
-3.173872e+001	0.000000e+000
-3.165428e+001	0.000000e+000
-3.156984e+001	0.000000e+000
-3.148540e+001	0.000000e+000
-3.140096e+001	0.000000e+000
-3.131652e+001	0.000000e+000
-3.123208e+001	0.000000e+000
-3.114764e+001	0.000000e+000
-3.106320e+001	0.000000e+000
-3.097876e+001	0.000000e+000
-3.089432e+001	0.000000e+000
-3.080988e+001	0.000000e+000
-3.072544e+001	0.000000e+000
-3.064100e+001	0.000000e+000
-3.055657e+001	0.000000e+000
-3.047213e+001	0.000000e+000
-3.038769e+001	1.525879e-003
-3.030325e+001	0.000000e+000
-3.021881e+001	0.000000e+000
-3.013437e+001	0.000000e+000
-3.004993e+001	0.000000e+000
-2.996549e+001	0.000000e+000
-2.988105e+001	0.000000e+000
-2.979661e+001	0.000000e+000
-2.971217e+001	0.000000e+000
-2.962773e+001	0.000000e+000
-2.954329e+001	0.000000e+000
-2.945885e+001	0.000000e+000
-2.937441e+001	0.000000e+000
-2.928997e+001	0.000000e+000
-2.920554e+001	0.000000e+000
-2.912110e+001	0.000000e+000
-2.903666e+001	0.000000e+000
-2.895222e+001	0.000000e+000
-2.886778e+001	0.000000e+000
-2.878334e+001	0.000000e+000
-2.869890e+001	0.000000e+000
-2.861446e+001	0.000000e+000
-2.853002e+001	0.000000e+000
-2.844558e+001	0.000000e+000
-2.836114e+001	0.000000e+000
-2.827670e+001	0.000000e+000
-2.819226e+001	0.000000e+000
-2.810782e+001	0.000000e+000
-2.802338e+001	0.000000e+000
-2.793894e+001	0.000000e+000
-2.785451e+001	0.000000e+000
-2.777007e+001	0.000000e+000
-2.768563e+001	0.000000e+000
-2.760119e+001	0.000000e+000
-2.751675e+001	0.000000e+000
-2.743231e+001	0.000000e+000
-2.734787e+001	0.000000e+000
-2.726343e+001	0.000000e+000
-2.717899e+001	0.000000e+000
-2.709455e+001	0.000000e+000
-2.701011e+001	0.000000e+000
-2.692567e+001	0.000000e+000
-2.684123e+001	0.000000e+000
-2.675679e+001	0.000000e+000
-2.667235e+001	0.000000e+000
-2.658792e+001	0.000000e+000
-2.650348e+001	0.000000e+000
-2.641904e+001	0.000000e+000
-2.633460e+001	0.000000e+000
-2.625016e+001	0.000000e+000
-2.616572e+001	0.000000e+000
-2.608128e+001	0.000000e+000
-2.599684e+001	0.000000e+000
-2.591241e+001	0.000000e+000
-2.582796e+001	0.000000e+000
-2.574352e+001	0.000000e+000
-2.565908e+001	0.000000e+000
-2.557464e+001	0.000000e+000
-2.549020e+001	0.000000e+000
-2.540576e+001	0.000000e+000
-2.532132e+001	0.000000e+000
-2.523689e+001	0.000000e+000
-2.515245e+001	0.000000e+000
-2.506801e+001	0.000000e+000
-2.498357e+001	0.000000e+000
-2.489913e+001	0.000000e+000
-2.481469e+001	0.000000e+000
-2.473025e+001	0.000000e+000
-2.464581e+001	0.000000e+000
-2.456137e+001	0.000000e+000
-2.447693e+001	0.000000e+000
-2.439249e+001	0.000000e+000
-2.430805e+001	0.000000e+000
-2.422362e+001	0.000000e+000
-2.413918e+001	0.000000e+000
-2.405474e+001	0.000000e+000
-2.397030e+001	0.000000e+000
-2.388586e+001	0.000000e+000
-2.380142e+001	0.000000e+000
-2.371698e+001	0.000000e+000
-2.363254e+001	0.000000e+000
-2.354810e+001	0.000000e+000
-2.346366e+001	0.000000e+000
-2.337922e+001	0.000000e+000
-2.329478e+001	0.000000e+000
-2.321035e+001	0.000000e+000
-2.312591e+001	1.525879e-003
-2.304147e+001	0.000000e+000
-2.295703e+001	0.000000e+000
-2.287259e+001	0.000000e+000
-2.278815e+001	0.000000e+000
-2.270370e+001	0.000000e+000
-2.261927e+001	0.000000e+000
-2.253483e+001	0.000000e+000
-2.245039e+001	0.000000e+000
-2.236595e+001	0.000000e+000
-2.228151e+001	0.000000e+000
-2.219707e+001	0.000000e+000
-2.211263e+001	0.000000e+000
-2.202820e+001	0.000000e+000
-2.194376e+001	0.000000e+000
-2.185932e+001	0.000000e+000
-2.177488e+001	0.000000e+000
-2.169044e+001	0.000000e+000
-2.160600e+001	0.000000e+000
-2.152155e+001	0.000000e+000
-2.143712e+001	0.000000e+000
-2.135268e+001	1.525879e-003
-2.126824e+001	0.000000e+000
-2.118380e+001	0.000000e+000
-2.109936e+001	0.000000e+000
-2.101492e+001	0.000000e+000
-2.093048e+001	0.000000e+000
-2.084604e+001	0.000000e+000
-2.076160e+001	0.000000e+000
-2.067717e+001	0.000000e+000
-2.059273e+001	0.000000e+000
-2.050829e+001	0.000000e+000
-2.042385e+001	0.000000e+000
-2.033941e+001	0.000000e+000
-2.025497e+001	0.000000e+000
-2.017053e+001	1.525879e-003
-2.008609e+001	0.000000e+000
-2.000165e+001	0.000000e+000
-1.991721e+001	0.000000e+000
-1.983277e+001	0.000000e+000
-1.974833e+001	0.000000e+000
-1.966389e+001	1.525879e-003
-1.957945e+001	0.000000e+000
-1.949501e+001	0.000000e+000
-1.941058e+001	0.000000e+000
-1.932614e+001	0.000000e+000
-1.924170e+001	0.000000e+000
-1.915726e+001	0.000000e+000
-1.907282e+001	0.000000e+000
-1.898838e+001	0.000000e+000
-1.890394e+001	0.000000e+000
-1.881950e+001	0.000000e+000
-1.873506e+001	0.000000e+000
-1.865062e+001	0.000000e+000
-1.856618e+001	0.000000e+000
-1.848174e+001	0.000000e+000
-1.839730e+001	0.000000e+000
-1.831286e+001	0.000000e+000
-1.822842e+001	0.000000e+000
-1.814398e+001	0.000000e+000
-1.805955e+001	0.000000e+000
-1.797511e+001	0.000000e+000
-1.789067e+001	0.000000e+000
-1.780623e+001	0.000000e+000
-1.772179e+001	0.000000e+000
-1.763735e+001	0.000000e+000
-1.755291e+001	0.000000e+000
-1.746847e+001	1.525879e-003
-1.738403e+001	0.000000e+000
-1.729959e+001	1.525879e-003
-1.721515e+001	0.000000e+000
-1.713071e+001	0.000000e+000
-1.704627e+001	0.000000e+000
-1.696183e+001	0.000000e+000
-1.687739e+001	0.000000e+000
-1.679296e+001	0.000000e+000
-1.670852e+001	0.000000e+000
-1.662408e+001	1.525879e-003
-1.653964e+001	0.000000e+000
-1.645520e+001	0.000000e+000
-1.637076e+001	0.000000e+000
-1.628632e+001	0.000000e+000
-1.620188e+001	0.000000e+000
-1.611744e+001	0.000000e+000
-1.603300e+001	0.000000e+000
-1.594856e+001	1.525879e-003
-1.586412e+001	0.000000e+000
-1.577969e+001	0.000000e+000
-1.569524e+001	0.000000e+000
-1.561081e+001	0.000000e+000
-1.552636e+001	3.051758e-003
-1.544193e+001	0.000000e+000
-1.535748e+001	0.000000e+000
-1.527305e+001	0.000000e+000
-1.518860e+001	0.000000e+000
-1.510417e+001	0.000000e+000
-1.501973e+001	0.000000e+000
-1.493529e+001	0.000000e+000
-1.485085e+001	1.525879e-003
-1.476641e+001	0.000000e+000
-1.468197e+001	1.525879e-003
-1.459753e+001	0.000000e+000
-1.451309e+001	0.000000e+000
-1.442866e+001	0.000000e+000
-1.434421e+001	1.525879e-003
-1.425978e+001	0.000000e+000
-1.417533e+001	0.000000e+000
-1.409090e+001	0.000000e+000
-1.400645e+001	0.000000e+000
-1.392202e+001	0.000000e+000
-1.383758e+001	3.051758e-003
-1.375314e+001	0.000000e+000
-1.366870e+001	0.000000e+000
-1.358426e+001	1.525879e-003
-1.349982e+001	0.000000e+000
-1.341538e+001	0.000000e+000
-1.333094e+001	1.525879e-003
-1.324650e+001	3.051758e-003
-1.316206e+001	0.000000e+000
-1.307763e+001	0.000000e+000
-1.299318e+001	0.000000e+000
-1.290875e+001	1.525879e-003
-1.282430e+001	0.000000e+000
-1.273987e+001	0.000000e+000
-1.265542e+001	1.525879e-003
-1.257099e+001	0.000000e+000
-1.248655e+001	4.577637e-003
-1.240211e+001	1.525879e-003
-1.231767e+001	0.000000e+000
-1.223323e+001	0.000000e+000
-1.214879e+001	1.525879e-003
-1.206435e+001	4.577637e-003
-1.197991e+001	3.051758e-003
-1.189547e+001	4.577637e-003
-1.181103e+001	4.577637e-003
-1.172660e+001	3.051758e-003
-1.164215e+001	9.155273e-003
-1.155772e+001	3.051758e-003
-1.147327e+001	9.155273e-003
-1.138884e+001	1.220703e-002
-1.130439e+001	1.831055e-002
-1.121996e+001	1.525879e-002
-1.113552e+001	1.983643e-002
-1.105108e+001	3.204346e-002
-1.096665e+001	4.730225e-002
-1.088220e+001	7.019043e-002
-1.079776e+001	5.950928e-002
-1.071332e+001	3.662109e-002
-1.062889e+001	5.035400e-002
-1.054445e+001	4.577637e-002
-1.046000e+001	3.967285e-002
-1.037557e+001	4.119873e-002
-1.029113e+001	3.662109e-002
-1.020669e+001	2.288818e-002
-1.012224e+001	1.220703e-002
-1.003781e+001	1.525879e-002
-9.953364e+000	9.155273e-003
-9.868930e+000	1.068115e-002
-9.784495e+000	7.629395e-003
-9.700050e+000	9.155273e-003
-9.615616e+000	1.068115e-002
-9.531170e+000	9.155273e-003
-9.446735e+000	1.220703e-002
-9.362290e+000	1.068115e-002
-9.277856e+000	7.629395e-003
-9.193420e+000	6.103516e-003
-9.108975e+000	6.103516e-003
-9.024541e+000	7.629395e-003
-8.940095e+000	4.577637e-003
-8.855660e+000	3.051758e-003
-8.771215e+000	3.051758e-003
-8.686781e+000	3.051758e-003
-8.602346e+000	7.629395e-003
-8.517900e+000	3.051758e-003
-8.433466e+000	9.155273e-003
-8.349021e+000	4.577637e-003
-8.264586e+000	7.629395e-003
-8.180140e+000	3.051758e-003
-8.095706e+000	1.525879e-003
-8.011261e+000	4.577637e-003
-7.926826e+000	1.068115e-002
-7.842391e+000	3.051758e-003
-7.757946e+000	3.051758e-003
-7.673511e+000	3.051758e-003
-7.589066e+000	3.051758e-003
-7.504631e+000	4.577637e-003
-7.420186e+000	3.051758e-003
-7.335751e+000	6.103516e-003
-7.251317e+000	6.103516e-003
-7.166871e+000	3.051758e-003
-7.082437e+000	3.051758e-003
-6.997991e+000	1.525879e-003
-6.913557e+000	3.051758e-003
-6.829111e+000	3.051758e-003
-6.744677e+000	6.103516e-003
-6.660231e+000	1.525879e-003
-6.575797e+000	1.373291e-002
-6.491362e+000	0.000000e+000
-6.406916e+000	1.068115e-002
-6.322482e+000	4.577637e-003
-6.238036e+000	4.577637e-003
-6.153602e+000	1.525879e-003
-6.069156e+000	6.103516e-003
-5.984722e+000	7.629395e-003
-5.900287e+000	1.525879e-003
-5.815842e+000	7.629395e-003
-5.731407e+000	6.103516e-003
-5.646962e+000	4.577637e-003
-5.562527e+000	3.051758e-003
-5.478082e+000	4.577637e-003
-5.393647e+000	7.629395e-003
-5.309212e+000	7.629395e-003
-5.224767e+000	7.629395e-003
-5.140332e+000	3.051758e-003
-5.055887e+000	6.103516e-003
-4.971452e+000	6.103516e-003
-4.887007e+000	6.103516e-003
-4.802572e+000	7.629395e-003
-4.718127e+000	4.577637e-003
-4.633692e+000	7.629395e-003
-4.549257e+000	7.629395e-003
-4.464812e+000	3.051758e-003
-4.380377e+000	1.525879e-003
-4.295932e+000	7.629395e-003
-4.211497e+000	4.577637e-003
-4.127052e+000	7.629395e-003
-4.042617e+000	1.068115e-002
-3.958183e+000	7.629395e-003
-3.873737e+000	4.577637e-003
-3.789303e+000	7.629395e-003
-3.704857e+000	1.068115e-002
-3.620423e+000	1.525879e-003
-3.535977e+000	9.155273e-003
-3.451543e+000	1.525879e-003
-3.367108e+000	3.051758e-003
-3.282663e+000	1.068115e-002
-3.198228e+000	4.577637e-003
-3.113783e+000	3.051758e-003
-3.029348e+000	1.373291e-002
-2.944903e+000	9.155273e-003
-2.860468e+000	7.629395e-003
-2.776022e+000	1.068115e-002
-2.691588e+000	7.629395e-003
-2.607153e+000	9.155273e-003
-2.522708e+000	7.629395e-003
-2.438273e+000	4.577637e-003
-2.353828e+000	4.577637e-003
-2.269393e+000	6.103516e-003
-2.184948e+000	3.051758e-003
-2.100513e+000	9.155273e-003
-2.016078e+000	6.103516e-003
-1.931633e+000	6.103516e-003
-1.847198e+000	1.373291e-002
-1.762753e+000	1.220703e-002
-1.678318e+000	4.577637e-003
-1.593873e+000	7.629395e-003
-1.509438e+000	4.577637e-003
-1.424993e+000	1.525879e-002
-1.340558e+000	1.525879e-003
-1.256124e+000	9.155273e-003
-1.171678e+000	9.155273e-003
-1.087244e+000	6.103516e-003
-1.002798e+000	9.155273e-003
-9.183636e-001	7.629395e-003
-8.339183e-001	9.155273e-003
-7.494836e-001	1.220703e-002
-6.650490e-001	6.103516e-003
-5.806035e-001	9.155273e-003
-4.961689e-001	7.629395e-003
-4.117235e-001	9.155273e-003
-3.272889e-001	7.629395e-003
-2.428435e-001	4.577637e-003
-1.584089e-001	1.678467e-002
-7.397419e-002	1.525879e-002
1.047118e-002	4.577637e-003
9.490584e-002	9.155273e-003
1.793512e-001	1.068115e-002
2.637859e-001	9.155273e-003
3.482313e-001	1.831055e-002
4.326659e-001	1.831055e-002
5.171113e-001	1.220703e-002
6.015459e-001	7.629395e-003
6.859806e-001	1.068115e-002
7.704260e-001	1.220703e-002
8.548606e-001	1.373291e-002
9.393060e-001	9.155273e-003
1.023741e+000	1.831055e-002
1.108186e+000	1.068115e-002
1.192621e+000	7.629395e-003
1.277055e+000	1.525879e-002
1.361501e+000	1.983643e-002
1.445935e+000	1.678467e-002
1.530381e+000	7.629395e-003
1.614815e+000	1.373291e-002
1.699261e+000	1.373291e-002
1.783695e+000	1.678467e-002
1.868141e+000	2.288818e-002
1.952575e+000	1.220703e-002
2.037010e+000	2.746582e-002
2.121455e+000	2.136230e-002
2.205890e+000	1.525879e-002
2.290335e+000	3.204346e-002
2.374770e+000	1.831055e-002
2.459216e+000	1.373291e-002
2.543650e+000	2.288818e-002
2.628085e+000	1.983643e-002
2.712530e+000	1.373291e-002
2.796965e+000	1.678467e-002
2.881410e+000	1.831055e-002
2.965845e+000	2.136230e-002
3.050290e+000	7.629395e-003
3.134725e+000	2.746582e-002
3.219160e+000	1.831055e-002
3.303605e+000	9.155273e-003
3.388040e+000	1.983643e-002
3.472485e+000	3.051758e-002
3.556920e+000	2.288818e-002
3.641365e+000	1.983643e-002
3.725800e+000	2.136230e-002
3.810245e+000	2.136230e-002
3.894680e+000	2.593994e-002
3.979114e+000	2.593994e-002
4.063560e+000	2.899170e-002
4.147995e+000	2.899170e-002
4.232440e+000	2.288818e-002
4.316875e+000	1.983643e-002
4.401320e+000	2.136230e-002
4.485754e+000	3.051758e-002
4.570189e+000	3.051758e-002
4.654634e+000	4.730225e-002
4.739069e+000	2.593994e-002
4.823514e+000	3.051758e-002
4.907949e+000	2.899170e-002
4.992394e+000	2.593994e-002
5.076829e+000	3.051758e-002
5.161264e+000	3.356934e-002
5.245709e+000	1.983643e-002
5.330144e+000	2.441406e-002
5.414589e+000	3.204346e-002
5.499024e+000	3.814697e-002
5.583469e+000	3.356934e-002
5.667904e+000	2.899170e-002
5.752349e+000	3.509521e-002
5.836784e+000	4.730225e-002
5.921219e+000	3.814697e-002
6.005664e+000	4.882813e-002
6.090099e+000	2.899170e-002
6.174544e+000	4.425049e-002
6.258979e+000	3.051758e-002
6.343424e+000	3.814697e-002
6.427859e+000	3.509521e-002
6.512293e+000	3.204346e-002
6.596739e+000	3.204346e-002
6.681173e+000	5.645752e-002
6.765619e+000	4.882813e-002
6.850053e+000	3.967285e-002
6.934499e+000	2.746582e-002
7.018933e+000	3.356934e-002
7.103379e+000	3.356934e-002
7.187813e+000	4.730225e-002
7.272248e+000	3.967285e-002
7.356694e+000	5.340576e-002
7.441128e+000	5.187988e-002
7.525574e+000	5.798340e-002
7.610008e+000	4.272461e-002
7.694454e+000	5.798340e-002
7.778888e+000	4.425049e-002
7.863323e+000	5.493164e-002
7.947768e+000	4.272461e-002
8.032203e+000	3.662109e-002
8.116649e+000	5.187988e-002
8.201083e+000	5.187988e-002
8.285528e+000	4.730225e-002
8.369963e+000	6.866455e-002
8.454397e+000	5.493164e-002
8.538843e+000	6.103516e-002
8.623278e+000	4.577637e-002
8.707723e+000	5.340576e-002
8.792158e+000	6.866455e-002
8.876603e+000	5.645752e-002
8.961038e+000	7.171631e-002
9.045484e+000	5.798340e-002
9.129918e+000	7.934570e-002
9.214353e+000	6.408691e-002
9.298798e+000	7.781982e-002
9.383232e+000	7.629395e-002
9.467678e+000	6.866455e-002
9.552113e+000	5.645752e-002
9.636558e+000	9.613037e-002
9.720992e+000	6.408691e-002
9.805428e+000	8.087158e-002
9.889873e+000	9.918213e-002
9.974307e+000	6.561279e-002
1.005875e+001	6.103516e-002
1.014319e+001	7.476807e-002
1.022763e+001	8.544922e-002
1.031207e+001	8.544922e-002
1.039650e+001	9.155273e-002
1.048095e+001	8.087158e-002
1.056538e+001	9.002686e-002
1.064983e+001	1.037598e-001
1.073426e+001	8.392334e-002
1.081871e+001	9.613037e-002
1.090314e+001	1.022339e-001
1.098759e+001	9.918213e-002
1.107202e+001	8.392334e-002
1.115646e+001	1.098633e-001
1.124090e+001	9.460449e-002
1.132534e+001	1.068115e-001
1.140978e+001	1.037598e-001
1.149422e+001	1.159668e-001
1.157866e+001	1.205444e-001
1.166310e+001	1.129150e-001
1.174753e+001	1.281738e-001
1.183198e+001	1.251221e-001
1.191641e+001	1.052856e-001
1.200086e+001	1.358032e-001
1.208529e+001	1.373291e-001
1.216974e+001	1.281738e-001
1.225417e+001	1.312256e-001
1.233862e+001	1.373291e-001
1.242305e+001	1.464844e-001
1.250749e+001	1.480103e-001
1.259193e+001	1.495361e-001
1.267637e+001	1.602173e-001
1.276081e+001	1.739502e-001
1.284525e+001	1.449585e-001
1.292969e+001	1.693726e-001
1.301413e+001	1.724243e-001
1.309856e+001	1.602173e-001
1.318301e+001	1.754761e-001
1.326744e+001	1.525879e-001
1.335189e+001	1.449585e-001
1.343632e+001	1.953125e-001
1.352077e+001	1.907349e-001
1.360520e+001	1.663208e-001
1.368964e+001	1.586914e-001
1.377408e+001	1.800537e-001
1.385852e+001	2.014160e-001
1.394296e+001	2.120972e-001
1.402740e+001	2.197266e-001
1.411184e+001	2.365112e-001
1.419628e+001	2.044678e-001
1.428072e+001	2.090454e-001
1.436516e+001	2.243042e-001
1.444959e+001	2.410889e-001
1.453404e+001	2.212524e-001
1.461847e+001	2.609253e-001
1.470292e+001	2.746582e-001
1.478735e+001	2.166748e-001
1.487180e+001	2.441406e-001
1.495623e+001	2.624512e-001
1.504067e+001	2.334595e-001
1.512511e+001	2.792358e-001
1.520955e+001	2.395630e-001
1.529399e+001	2.624512e-001
1.537843e+001	3.082275e-001
1.546287e+001	2.853394e-001
1.554731e+001	2.838135e-001
1.563174e+001	2.807617e-001
1.571619e+001	2.777100e-001
1.580062e+001	2.960205e-001
1.588507e+001	3.555298e-001
1.596950e+001	3.112793e-001
1.605395e+001	3.601074e-001
1.613838e+001	3.601074e-001
1.622283e+001	3.448486e-001
1.630726e+001	3.387451e-001
1.639170e+001	3.067017e-001
1.647614e+001	3.662109e-001
1.656058e+001	3.738403e-001
1.664502e+001	3.387451e-001
1.672945e+001	3.845215e-001
1.681390e+001	3.616333e-001
1.689833e+001	4.043579e-001
1.698277e+001	4.013062e-001
1.706721e+001	4.180908e-001
1.715165e+001	4.257202e-001
1.723610e+001	3.875732e-001
1.732053e+001	4.409790e-001
1.740498e+001	4.364014e-001
1.748941e+001	4.379272e-001
1.757385e+001	4.913330e-001
1.765829e+001	4.928589e-001
1.774272e+001	4.821777e-001
1.782717e+001	5.096436e-001
1.791160e+001	4.837036e-001
1.799605e+001	4.760742e-001
1.808048e+001	5.065918e-001
1.816493e+001	5.233765e-001
1.824936e+001	5.111694e-001
1.833380e+001	5.401611e-001
1.841825e+001	4.989624e-001
1.850268e+001	5.035400e-001
1.858712e+001	5.981445e-001
1.867156e+001	5.538940e-001
1.875600e+001	6.057739e-001
1.884044e+001	5.722046e-001
1.892487e+001	5.798340e-001
1.900932e+001	6.103516e-001
1.909375e+001	5.676270e-001
1.917820e+001	5.981445e-001
1.926263e+001	6.469727e-001
1.934708e+001	5.874634e-001
1.943151e+001	6.576538e-001
1.951596e+001	6.195068e-001
1.960039e+001	6.164551e-001
1.968483e+001	6.332397e-001
1.976927e+001	6.164551e-001
1.985371e+001	6.332397e-001
1.993815e+001	6.973267e-001
2.002259e+001	6.088257e-001
2.010703e+001	6.774902e-001
2.019147e+001	6.256104e-001
2.027590e+001	6.393433e-001
2.036035e+001	6.958008e-001
2.044478e+001	6.759644e-001
2.052923e+001	6.912231e-001
2.061366e+001	6.896973e-001
2.069811e+001	6.988525e-001
2.078254e+001	6.500244e-001
2.086698e+001	6.759644e-001
2.095142e+001	6.805420e-001
2.103586e+001	6.652832e-001
2.112030e+001	6.759644e-001
2.120474e+001	7.263184e-001
2.128918e+001	7.751465e-001
2.137362e+001	6.759644e-001
2.145806e+001	7.110596e-001
2.154250e+001	7.400513e-001
2.162693e+001	7.263184e-001
2.171138e+001	7.171631e-001
2.179581e+001	6.759644e-001
2.188026e+001	6.698608e-001
2.196469e+001	7.339478e-001
2.204914e+001	6.271362e-001
2.213357e+001	6.896973e-001
2.221801e+001	6.912231e-001
2.230245e+001	6.851196e-001
2.238689e+001	7.064819e-001
2.247133e+001	6.805420e-001
2.255577e+001	7.232666e-001
2.264021e+001	7.461548e-001
2.272465e+001	6.332397e-001
2.280909e+001	6.439209e-001
2.289353e+001	7.049561e-001
2.297796e+001	6.790161e-001
2.306241e+001	7.110596e-001
2.314684e+001	6.912231e-001
2.323129e+001	6.683350e-001
2.331572e+001	7.049561e-001
2.340017e+001	7.064819e-001
2.348460e+001	6.072998e-001
2.356904e+001	5.844116e-001
2.365348e+001	6.088257e-001
2.373792e+001	5.996704e-001
2.382236e+001	7.110596e-001
2.390680e+001	5.630493e-001
2.399124e+001	6.683350e-001
2.407568e+001	6.179810e-001
2.416011e+001	5.371094e-001
2.424456e+001	5.920410e-001
2.432899e+001	6.286621e-001
2.441344e+001	5.386353e-001
2.449787e+001	5.569458e-001
2.458232e+001	5.355835e-001
2.466675e+001	5.447388e-001
2.475120e+001	4.928589e-001
2.483563e+001	5.096436e-001
2.492007e+001	5.935669e-001
2.500451e+001	5.432129e-001
2.508895e+001	5.111694e-001
2.517339e+001	4.653931e-001
2.525783e+001	4.867554e-001
2.534227e+001	4.806519e-001
2.542671e+001	4.333496e-001
2.551114e+001	4.531860e-001
2.559559e+001	4.745483e-001
2.568002e+001	3.799438e-001
2.576447e+001	4.684448e-001
2.584890e+001	4.226685e-001
2.593335e+001	4.364014e-001
2.601778e+001	4.592896e-001
2.610223e+001	3.875732e-001
2.618666e+001	3.967285e-001
2.627110e+001	4.028320e-001
2.635554e+001	3.860474e-001
2.643998e+001	3.677368e-001
2.652442e+001	3.631592e-001
2.660886e+001	3.936768e-001
2.669330e+001	3.433228e-001
2.677774e+001	3.555298e-001
2.686217e+001	3.479004e-001
2.694662e+001	3.753662e-001
2.703105e+001	3.128052e-001
2.711550e+001	3.219604e-001
2.719993e+001	3.417969e-001
2.728438e+001	3.234863e-001
2.736881e+001	3.143311e-001
2.745325e+001	3.311157e-001
2.753769e+001	2.899170e-001
2.762213e+001	3.112793e-001
2.770657e+001	2.426147e-001
2.779101e+001	2.761841e-001
2.787545e+001	2.670288e-001
2.795989e+001	2.243042e-001
2.804433e+001	2.334595e-001
2.812877e+001	2.502441e-001
2.821320e+001	2.563477e-001
2.829765e+001	2.166748e-001
2.838208e+001	2.258301e-001
2.846653e+001	1.815796e-001
2.855096e+001	2.197266e-001
2.863541e+001	1.968384e-001
2.871984e+001	2.075195e-001
2.880428e+001	1.815796e-001
2.888872e+001	1.953125e-001
2.897316e+001	1.831055e-001
2.905760e+001	1.754761e-001
2.914203e+001	1.846313e-001
2.922648e+001	1.846313e-001
2.931091e+001	1.342773e-001
2.939535e+001	1.342773e-001
2.947980e+001	1.464844e-001
2.956423e+001	1.281738e-001
2.964868e+001	1.281738e-001
2.973311e+001	1.205444e-001
2.981755e+001	1.174927e-001
2.990199e+001	1.342773e-001
2.998643e+001	1.007080e-001
3.007087e+001	1.052856e-001
3.015530e+001	1.113892e-001
3.023975e+001	1.052856e-001
3.032418e+001	8.850098e-002
3.040863e+001	8.850098e-002
3.049306e+001	9.460449e-002
3.057751e+001	7.171631e-002
3.066195e+001	8.392334e-002
3.074638e+001	7.781982e-002
3.083082e+001	5.035400e-002
3.091526e+001	5.645752e-002
3.099970e+001	5.645752e-002
3.108414e+001	6.713867e-002
3.116858e+001	4.272461e-002
3.125302e+001	4.730225e-002
3.133747e+001	5.340576e-002
3.142190e+001	5.035400e-002
3.150633e+001	6.408691e-002
3.159078e+001	3.356934e-002
3.167521e+001	6.561279e-002
3.175966e+001	4.577637e-002
3.184409e+001	4.882813e-002
3.192854e+001	6.408691e-002
3.201297e+001	2.593994e-002
3.209741e+001	2.899170e-002
3.218185e+001	4.882813e-002
3.226629e+001	3.204346e-002
3.235073e+001	2.899170e-002
3.243517e+001	3.814697e-002
3.251962e+001	2.136230e-002
3.260405e+001	1.983643e-002
3.268848e+001	1.983643e-002
3.277293e+001	1.678467e-002
3.285736e+001	1.983643e-002
3.294181e+001	1.831055e-002
3.302625e+001	1.831055e-002
3.311069e+001	1.983643e-002
3.319513e+001	1.983643e-002
3.327957e+001	1.525879e-002
3.336400e+001	3.204346e-002
3.344844e+001	9.155273e-003
3.353288e+001	1.831055e-002
3.361732e+001	1.525879e-002
3.370176e+001	6.103516e-003
3.378620e+001	1.068115e-002
3.387064e+001	9.155273e-003
3.395508e+001	1.068115e-002
3.403951e+001	1.068115e-002
3.412396e+001	7.629395e-003
3.420839e+001	4.577637e-003
3.429284e+001	6.103516e-003
3.437727e+001	3.051758e-003
3.446172e+001	1.525879e-003
3.454615e+001	1.525879e-003
3.463059e+001	4.577637e-003
3.471503e+001	3.051758e-003
3.479947e+001	1.525879e-003
3.488391e+001	4.577637e-003
3.496835e+001	6.103516e-003
3.505279e+001	3.051758e-003
3.513723e+001	3.051758e-003
3.522167e+001	3.051758e-003
3.530611e+001	0.000000e+000
3.539054e+001	1.525879e-003
3.547499e+001	1.525879e-003
3.555942e+001	0.000000e+000
3.564387e+001	1.525879e-003
3.572830e+001	1.525879e-003
3.581275e+001	0.000000e+000
3.589718e+001	1.525879e-003
3.598162e+001	0.000000e+000
3.606606e+001	0.000000e+000
3.615050e+001	0.000000e+000
3.623494e+001	0.000000e+000
3.631938e+001	0.000000e+000
3.640382e+001	0.000000e+000
3.648826e+001	0.000000e+000
3.657270e+001	0.000000e+000
3.665714e+001	0.000000e+000
3.674157e+001	0.000000e+000
3.682602e+001	0.000000e+000
3.691045e+001	0.000000e+000
3.699490e+001	0.000000e+000
3.707933e+001	0.000000e+000
3.716378e+001	0.000000e+000
3.724821e+001	0.000000e+000
3.733265e+001	0.000000e+000
3.741709e+001	0.000000e+000
3.750153e+001	0.000000e+000
3.758597e+001	0.000000e+000
3.767041e+001	0.000000e+000
3.775485e+001	0.000000e+000
3.783929e+001	0.000000e+000
3.792372e+001	0.000000e+000
3.800817e+001	0.000000e+000
3.809260e+001	0.000000e+000
3.817705e+001	0.000000e+000
3.826148e+001	0.000000e+000
3.834593e+001	0.000000e+000
3.843036e+001	0.000000e+000
3.851481e+001	0.000000e+000
3.859924e+001	0.000000e+000
3.868368e+001	0.000000e+000
3.876812e+001	0.000000e+000
3.885256e+001	1.525879e-003
3.893700e+001	0.000000e+000
3.902143e+001	0.000000e+000
3.910588e+001	0.000000e+000
3.919032e+001	0.000000e+000
3.927475e+001	0.000000e+000
3.935920e+001	0.000000e+000
3.944363e+001	0.000000e+000
3.952808e+001	0.000000e+000
3.961251e+001	0.000000e+000
3.969696e+001	0.000000e+000
3.978139e+001	0.000000e+000
3.986583e+001	0.000000e+000
3.995027e+001	0.000000e+000
4.003471e+001	0.000000e+000
4.011915e+001	0.000000e+000
4.020359e+001	0.000000e+000
4.028803e+001	0.000000e+000
4.037247e+001	0.000000e+000
4.045691e+001	1.525879e-003
4.054135e+001	0.000000e+000
4.062578e+001	0.000000e+000
4.071023e+001	0.000000e+000
4.079466e+001	0.000000e+000
4.087910e+001	0.000000e+000
4.096354e+001	0.000000e+000
4.104799e+001	0.000000e+000
4.113242e+001	0.000000e+000
4.121685e+001	0.000000e+000
4.130130e+001	0.000000e+000
4.138573e+001	0.000000e+000
4.147018e+001	0.000000e+000
4.155462e+001	0.000000e+000
4.163906e+001	0.000000e+000
4.172350e+001	0.000000e+000
4.180794e+001	0.000000e+000
4.189238e+001	0.000000e+000
4.197681e+001	0.000000e+000
4.206126e+001	0.000000e+000
4.214569e+001	0.000000e+000
4.223014e+001	0.000000e+000
4.231457e+001	1.525879e-003
4.239902e+001	0.000000e+000
4.248345e+001	0.000000e+000
4.256789e+001	0.000000e+000
4.265233e+001	0.000000e+000
4.273677e+001	0.000000e+000
4.282121e+001	0.000000e+000
4.290564e+001	0.000000e+000
4.299009e+001	0.000000e+000
4.307452e+001	0.000000e+000
4.315896e+001	0.000000e+000
4.324340e+001	0.000000e+000
4.332784e+001	0.000000e+000
4.341228e+001	0.000000e+000
4.349672e+001	0.000000e+000
4.358117e+001	0.000000e+000
4.366560e+001	0.000000e+000
4.375005e+001	0.000000e+000
4.383448e+001	0.000000e+000
4.391891e+001	0.000000e+000
4.400336e+001	0.000000e+000
4.408780e+001	0.000000e+000
4.417224e+001	0.000000e+000
4.425668e+001	0.000000e+000
4.434112e+001	0.000000e+000
4.442556e+001	0.000000e+000
4.450999e+001	0.000000e+000
4.459443e+001	0.000000e+000
4.467887e+001	0.000000e+000
4.476331e+001	0.000000e+000
4.484775e+001	0.000000e+000
4.493219e+001	0.000000e+000
4.501663e+001	0.000000e+000
4.510106e+001	0.000000e+000
4.518551e+001	0.000000e+000
4.526994e+001	0.000000e+000
4.535439e+001	0.000000e+000
4.543882e+001	0.000000e+000
4.552327e+001	0.000000e+000
4.560770e+001	0.000000e+000
4.569215e+001	0.000000e+000
4.577658e+001	0.000000e+000
4.586102e+001	0.000000e+000
4.594547e+001	0.000000e+000
4.602990e+001	0.000000e+000
4.611435e+001	0.000000e+000
4.619878e+001	0.000000e+000
4.628323e+001	0.000000e+000
4.636766e+001	0.000000e+000
4.645210e+001	0.000000e+000
4.653654e+001	0.000000e+000
4.662098e+001	0.000000e+000
4.670542e+001	0.000000e+000
4.678985e+001	0.000000e+000
4.687430e+001	1.525879e-003
4.695873e+001	0.000000e+000
4.704318e+001	0.000000e+000
4.712761e+001	0.000000e+000
4.721205e+001	0.000000e+000
4.729649e+001	0.000000e+000
4.738093e+001	0.000000e+000
4.746537e+001	0.000000e+000
4.754981e+001	0.000000e+000
4.763425e+001	0.000000e+000
4.771869e+001	0.000000e+000
4.780312e+001	0.000000e+000
4.788757e+001	0.000000e+000
4.797200e+001	0.000000e+000
4.805645e+001	0.000000e+000
4.814088e+001	0.000000e+000
4.822533e+001	0.000000e+000
4.830976e+001	0.000000e+000
4.839420e+001	0.000000e+000
4.847864e+001	0.000000e+000
4.856308e+001	0.000000e+000
4.864752e+001	0.000000e+000
4.873196e+001	0.000000e+000
4.881640e+001	0.000000e+000
4.890084e+001	0.000000e+000
4.898528e+001	0.000000e+000
4.906972e+001	0.000000e+000
4.915415e+001	0.000000e+000
4.923860e+001	0.000000e+000
4.932303e+001	0.000000e+000
4.940748e+001	0.000000e+000
4.949191e+001	0.000000e+000
4.957636e+001	0.000000e+000
4.966079e+001	0.000000e+000
4.974523e+001	0.000000e+000
4.982967e+001	0.000000e+000
4.991411e+001	0.000000e+000
4.999855e+001	0.000000e+000
5.008299e+001	0.000000e+000
5.016743e+001	0.000000e+000
5.025187e+001	0.000000e+000
5.033631e+001	0.000000e+000
5.042075e+001	0.000000e+000
5.050518e+001	0.000000e+000
5.058963e+001	0.000000e+000
5.067406e+001	0.000000e+000
5.075851e+001	0.000000e+000
5.084294e+001	0.000000e+000
5.092739e+001	0.000000e+000
5.101182e+001	0.000000e+000
5.109626e+001	0.000000e+000
5.118070e+001	0.000000e+000
5.126514e+001	0.000000e+000
5.134958e+001	0.000000e+000
5.143402e+001	0.000000e+000
5.151846e+001	0.000000e+000
5.160290e+001	0.000000e+000
5.168733e+001	0.000000e+000
5.177178e+001	0.000000e+000
5.185621e+001	1.525879e-003
5.194066e+001	0.000000e+000
5.202509e+001	0.000000e+000
5.210954e+001	0.000000e+000
5.219397e+001	0.000000e+000
5.227842e+001	0.000000e+000
5.236285e+001	0.000000e+000
5.244728e+001	0.000000e+000
5.253173e+001	0.000000e+000
5.261617e+001	0.000000e+000
5.270061e+001	0.000000e+000
5.278505e+001	0.000000e+000
5.286949e+001	0.000000e+000
5.295393e+001	0.000000e+000
5.303836e+001	0.000000e+000
5.312281e+001	0.000000e+000
5.320724e+001	0.000000e+000
5.329169e+001	0.000000e+000
5.337612e+001	0.000000e+000
5.346057e+001	0.000000e+000
5.354500e+001	0.000000e+000
5.362944e+001	0.000000e+000
5.371388e+001	0.000000e+000
5.379832e+001	0.000000e+000
5.388276e+001	0.000000e+000
5.396720e+001	0.000000e+000
5.405164e+001	0.000000e+000
5.413608e+001	0.000000e+000
5.422052e+001	0.000000e+000
5.430495e+001	0.000000e+000
5.438939e+001	0.000000e+000
5.447383e+001	0.000000e+000
5.455827e+001	0.000000e+000
5.464272e+001	0.000000e+000
5.472715e+001	0.000000e+000
5.481160e+001	0.000000e+000
5.489603e+001	0.000000e+000
5.498046e+001	0.000000e+000
5.506491e+001	0.000000e+000
5.514935e+001	0.000000e+000
5.523379e+001	0.000000e+000
5.531823e+001	0.000000e+000
5.540267e+001	0.000000e+000
5.548711e+001	0.000000e+000
5.557155e+001	1.525879e-003
5.565599e+001	0.000000e+000
5.574042e+001	0.000000e+000
5.582487e+001	0.000000e+000
5.590930e+001	0.000000e+000
5.599374e+001	0.000000e+000
5.607818e+001	0.000000e+000
5.616262e+001	0.000000e+000
5.624706e+001	0.000000e+000
5.633149e+001	0.000000e+000
5.641594e+001	1.525879e-003
5.650037e+001	0.000000e+000
5.658482e+001	0.000000e+000
5.666925e+001	0.000000e+000
5.675370e+001	1.525879e-003
5.683813e+001	0.000000e+000
5.692257e+001	0.000000e+000
5.700702e+001	0.000000e+000
5.709145e+001	0.000000e+000
5.717590e+001	0.000000e+000
5.726033e+001	0.000000e+000
5.734478e+001	0.000000e+000
5.742921e+001	0.000000e+000
5.751366e+001	0.000000e+000
5.759809e+001	0.000000e+000
5.768253e+001	0.000000e+000
5.776697e+001	0.000000e+000
5.785141e+001	0.000000e+000
5.793585e+001	0.000000e+000
5.802028e+001	0.000000e+000
5.810473e+001	0.000000e+000
5.818916e+001	0.000000e+000
5.827360e+001	0.000000e+000
5.835804e+001	0.000000e+000
5.844248e+001	0.000000e+000
5.852692e+001	0.000000e+000
5.861136e+001	0.000000e+000
5.869580e+001	0.000000e+000
5.878024e+001	0.000000e+000
5.886467e+001	1.525879e-003
5.894912e+001	0.000000e+000
5.903355e+001	0.000000e+000
5.911800e+001	0.000000e+000
5.920243e+001	0.000000e+000
5.928688e+001	0.000000e+000
5.937132e+001	0.000000e+000
5.945576e+001	0.000000e+000
5.954020e+001	0.000000e+000
5.962463e+001	0.000000e+000
5.970908e+001	0.000000e+000
5.979351e+001	0.000000e+000
5.987795e+001	0.000000e+000
5.996239e+001	0.000000e+000
6.004683e+001	0.000000e+000
6.013127e+001	0.000000e+000
6.021570e+001	0.000000e+000
6.030015e+001	1.525879e-003
6.038458e+001	0.000000e+000
6.046903e+001	0.000000e+000
6.055346e+001	0.000000e+000
6.063791e+001	0.000000e+000
6.072234e+001	0.000000e+000
6.080679e+001	0.000000e+000
6.089122e+001	0.000000e+000
6.097566e+001	0.000000e+000
6.106010e+001	0.000000e+000
6.114454e+001	0.000000e+000
6.122898e+001	0.000000e+000
6.131342e+001	0.000000e+000
6.139787e+001	0.000000e+000
6.148230e+001	0.000000e+000
6.156673e+001	1.525879e-003
6.165118e+001	0.000000e+000
6.173561e+001	0.000000e+000
6.182006e+001	0.000000e+000
6.190449e+001	0.000000e+000
6.198894e+001	0.000000e+000
6.207337e+001	0.000000e+000
6.215781e+001	0.000000e+000
6.224225e+001	0.000000e+000
6.232669e+001	0.000000e+000
6.241113e+001	0.000000e+000
6.249557e+001	0.000000e+000
[truncated: 50 more rows]
