# Supplementary material for: Open-source micro-tensile testers via additive manufacturing for the mechanical characterization of thin films and papers
Source: PLoS One. 2018 May 29;13(5):e0197999. doi: 10.1371/journal.pone.0197999 (PMC5973562; doi:10.1371/journal.pone.0197999)
Supplement: S1 Data — (ZIP) [file pone.0197999.s002.zip › SI2_Data/Demonstration Problem 1/Exp1 Results/Area2 Phase/Area2_1turns.txt]

-1.861065e+002	0.000000e+000
-1.038467e+002	1.525879e-003
-1.037663e+002	1.525879e-003
-1.036859e+002	1.525879e-003
-1.036056e+002	0.000000e+000
-1.035252e+002	0.000000e+000
-1.034448e+002	0.000000e+000
-1.033645e+002	0.000000e+000
-1.032841e+002	0.000000e+000
-1.032037e+002	0.000000e+000
-1.031233e+002	0.000000e+000
-1.030430e+002	0.000000e+000
-1.029626e+002	0.000000e+000
-1.028822e+002	0.000000e+000
-1.028019e+002	0.000000e+000
-1.027215e+002	0.000000e+000
-1.026411e+002	0.000000e+000
-1.025607e+002	0.000000e+000
-1.024804e+002	0.000000e+000
-1.024000e+002	0.000000e+000
-1.023196e+002	0.000000e+000
-1.022393e+002	0.000000e+000
-1.021589e+002	0.000000e+000
-1.020785e+002	0.000000e+000
-1.019981e+002	1.525879e-003
-1.019178e+002	0.000000e+000
-1.018374e+002	0.000000e+000
-1.017570e+002	0.000000e+000
-1.016767e+002	0.000000e+000
-1.015963e+002	0.000000e+000
-1.015159e+002	0.000000e+000
-1.014356e+002	0.000000e+000
-1.013552e+002	1.525879e-003
-1.012748e+002	0.000000e+000
-1.011944e+002	0.000000e+000
-1.011141e+002	1.525879e-003
-1.010337e+002	0.000000e+000
-1.009533e+002	0.000000e+000
-1.008730e+002	0.000000e+000
-1.007926e+002	0.000000e+000
-1.007122e+002	0.000000e+000
-1.006318e+002	0.000000e+000
-1.005515e+002	0.000000e+000
-1.004711e+002	0.000000e+000
-1.003907e+002	0.000000e+000
-1.003103e+002	0.000000e+000
-1.002300e+002	0.000000e+000
-1.001496e+002	0.000000e+000
-1.000692e+002	0.000000e+000
-9.998887e+001	0.000000e+000
-9.990850e+001	0.000000e+000
-9.982813e+001	0.000000e+000
-9.974776e+001	0.000000e+000
-9.966738e+001	3.051758e-003
-9.958701e+001	0.000000e+000
-9.950665e+001	0.000000e+000
-9.942628e+001	0.000000e+000
-9.934589e+001	0.000000e+000
-9.926553e+001	0.000000e+000
-9.918516e+001	0.000000e+000
-9.910479e+001	0.000000e+000
-9.902442e+001	0.000000e+000
-9.894405e+001	0.000000e+000
-9.886368e+001	0.000000e+000
-9.878331e+001	0.000000e+000
-9.870293e+001	0.000000e+000
-9.862256e+001	0.000000e+000
-9.854219e+001	0.000000e+000
-9.846182e+001	0.000000e+000
-9.838145e+001	0.000000e+000
-9.830107e+001	0.000000e+000
-9.822070e+001	0.000000e+000
-9.814034e+001	0.000000e+000
-9.805997e+001	0.000000e+000
-9.797959e+001	0.000000e+000
-9.789922e+001	0.000000e+000
-9.781886e+001	0.000000e+000
-9.773849e+001	0.000000e+000
-9.765810e+001	0.000000e+000
-9.757774e+001	0.000000e+000
-9.749737e+001	0.000000e+000
-9.741700e+001	0.000000e+000
-9.733662e+001	0.000000e+000
-9.725625e+001	0.000000e+000
-9.717588e+001	0.000000e+000
-9.709551e+001	0.000000e+000
-9.701514e+001	0.000000e+000
-9.693477e+001	0.000000e+000
-9.685440e+001	0.000000e+000
-9.677403e+001	0.000000e+000
-9.669366e+001	0.000000e+000
-9.661328e+001	0.000000e+000
-9.653291e+001	0.000000e+000
-9.645255e+001	0.000000e+000
-9.637217e+001	0.000000e+000
-9.629180e+001	0.000000e+000
-9.621143e+001	0.000000e+000
-9.613106e+001	0.000000e+000
-9.605069e+001	0.000000e+000
-9.597031e+001	0.000000e+000
-9.588995e+001	0.000000e+000
-9.580958e+001	0.000000e+000
-9.572921e+001	0.000000e+000
-9.564883e+001	0.000000e+000
-9.556846e+001	0.000000e+000
-9.548809e+001	0.000000e+000
-9.540772e+001	0.000000e+000
-9.532735e+001	0.000000e+000
-9.524698e+001	0.000000e+000
-9.516660e+001	0.000000e+000
-9.508624e+001	0.000000e+000
-9.500586e+001	0.000000e+000
-9.492549e+001	0.000000e+000
-9.484512e+001	0.000000e+000
-9.476476e+001	0.000000e+000
-9.468437e+001	0.000000e+000
-9.460400e+001	0.000000e+000
-9.452364e+001	0.000000e+000
-9.444327e+001	0.000000e+000
-9.436290e+001	0.000000e+000
-9.428252e+001	0.000000e+000
-9.420216e+001	0.000000e+000
-9.412179e+001	0.000000e+000
-9.404140e+001	0.000000e+000
-9.396104e+001	0.000000e+000
-9.388067e+001	0.000000e+000
-9.380030e+001	0.000000e+000
-9.371993e+001	0.000000e+000
-9.363955e+001	0.000000e+000
-9.355918e+001	0.000000e+000
-9.347881e+001	0.000000e+000
-9.339845e+001	0.000000e+000
-9.331807e+001	0.000000e+000
-9.323770e+001	0.000000e+000
-9.315733e+001	0.000000e+000
-9.307697e+001	0.000000e+000
-9.299658e+001	0.000000e+000
-9.291621e+001	0.000000e+000
-9.283585e+001	0.000000e+000
-9.275548e+001	0.000000e+000
-9.267509e+001	0.000000e+000
-9.259473e+001	0.000000e+000
-9.251436e+001	0.000000e+000
-9.243399e+001	0.000000e+000
-9.235361e+001	0.000000e+000
-9.227325e+001	0.000000e+000
-9.219288e+001	0.000000e+000
-9.211251e+001	0.000000e+000
-9.203214e+001	0.000000e+000
-9.195176e+001	0.000000e+000
-9.187139e+001	0.000000e+000
-9.179102e+001	0.000000e+000
-9.171065e+001	0.000000e+000
-9.163027e+001	0.000000e+000
-9.154990e+001	0.000000e+000
-9.146954e+001	0.000000e+000
-9.138917e+001	0.000000e+000
-9.130879e+001	0.000000e+000
-9.122842e+001	0.000000e+000
-9.114806e+001	0.000000e+000
-9.106769e+001	0.000000e+000
-9.098730e+001	0.000000e+000
-9.090694e+001	0.000000e+000
-9.082657e+001	0.000000e+000
-9.074620e+001	0.000000e+000
-9.066582e+001	0.000000e+000
-9.058545e+001	0.000000e+000
-9.050508e+001	0.000000e+000
-9.042471e+001	0.000000e+000
-9.034434e+001	0.000000e+000
-9.026397e+001	0.000000e+000
-9.018360e+001	0.000000e+000
-9.010323e+001	0.000000e+000
-9.002285e+001	0.000000e+000
-8.994248e+001	0.000000e+000
-8.986211e+001	0.000000e+000
-8.978175e+001	0.000000e+000
-8.970137e+001	0.000000e+000
-8.962100e+001	1.525879e-003
-8.954063e+001	0.000000e+000
-8.946026e+001	0.000000e+000
-8.937989e+001	0.000000e+000
-8.929951e+001	0.000000e+000
-8.921915e+001	0.000000e+000
-8.913878e+001	0.000000e+000
-8.905840e+001	0.000000e+000
-8.897803e+001	0.000000e+000
-8.889766e+001	0.000000e+000
-8.881729e+001	0.000000e+000
-8.873692e+001	0.000000e+000
-8.865655e+001	0.000000e+000
-8.857618e+001	0.000000e+000
-8.849581e+001	0.000000e+000
-8.841544e+001	0.000000e+000
-8.833507e+001	0.000000e+000
-8.825469e+001	0.000000e+000
-8.817432e+001	0.000000e+000
-8.809395e+001	0.000000e+000
-8.801358e+001	0.000000e+000
-8.793320e+001	0.000000e+000
-8.785284e+001	0.000000e+000
-8.777246e+001	0.000000e+000
-8.769209e+001	0.000000e+000
-8.761172e+001	0.000000e+000
-8.753136e+001	0.000000e+000
-8.745099e+001	0.000000e+000
-8.737061e+001	0.000000e+000
-8.729024e+001	0.000000e+000
-8.720987e+001	0.000000e+000
-8.712950e+001	0.000000e+000
-8.704913e+001	0.000000e+000
-8.696875e+001	0.000000e+000
-8.688838e+001	0.000000e+000
-8.680801e+001	0.000000e+000
-8.672765e+001	0.000000e+000
-8.664727e+001	0.000000e+000
-8.656690e+001	0.000000e+000
-8.648653e+001	0.000000e+000
-8.640616e+001	0.000000e+000
-8.632578e+001	0.000000e+000
-8.624541e+001	0.000000e+000
-8.616505e+001	0.000000e+000
-8.608467e+001	0.000000e+000
-8.600430e+001	0.000000e+000
-8.592393e+001	0.000000e+000
-8.584356e+001	0.000000e+000
-8.576319e+001	0.000000e+000
-8.568282e+001	0.000000e+000
-8.560245e+001	0.000000e+000
-8.552208e+001	0.000000e+000
-8.544170e+001	0.000000e+000
-8.536134e+001	0.000000e+000
-8.528096e+001	0.000000e+000
-8.520059e+001	0.000000e+000
-8.512022e+001	0.000000e+000
-8.503985e+001	0.000000e+000
-8.495948e+001	0.000000e+000
-8.487910e+001	0.000000e+000
-8.479874e+001	0.000000e+000
-8.471837e+001	0.000000e+000
-8.463799e+001	0.000000e+000
-8.455762e+001	0.000000e+000
-8.447726e+001	0.000000e+000
-8.439688e+001	0.000000e+000
-8.431651e+001	0.000000e+000
-8.423614e+001	0.000000e+000
-8.415577e+001	0.000000e+000
-8.407539e+001	0.000000e+000
-8.399503e+001	0.000000e+000
-8.391466e+001	0.000000e+000
-8.383428e+001	0.000000e+000
-8.375391e+001	0.000000e+000
-8.367355e+001	0.000000e+000
-8.359317e+001	0.000000e+000
-8.351280e+001	0.000000e+000
-8.343243e+001	0.000000e+000
-8.335206e+001	0.000000e+000
-8.327168e+001	0.000000e+000
-8.319131e+001	0.000000e+000
-8.311094e+001	0.000000e+000
-8.303057e+001	0.000000e+000
-8.295020e+001	0.000000e+000
-8.286983e+001	0.000000e+000
-8.278946e+001	0.000000e+000
-8.270909e+001	0.000000e+000
-8.262872e+001	0.000000e+000
-8.254835e+001	0.000000e+000
-8.246798e+001	0.000000e+000
-8.238760e+001	0.000000e+000
-8.230723e+001	0.000000e+000
-8.222686e+001	0.000000e+000
-8.214649e+001	0.000000e+000
-8.206612e+001	0.000000e+000
-8.198575e+001	0.000000e+000
-8.190538e+001	0.000000e+000
-8.182501e+001	0.000000e+000
-8.174464e+001	0.000000e+000
-8.166426e+001	0.000000e+000
-8.158389e+001	0.000000e+000
-8.150352e+001	0.000000e+000
-8.142315e+001	0.000000e+000
-8.134277e+001	0.000000e+000
-8.126241e+001	0.000000e+000
-8.118204e+001	0.000000e+000
-8.110167e+001	0.000000e+000
-8.102129e+001	0.000000e+000
-8.094093e+001	0.000000e+000
-8.086056e+001	0.000000e+000
-8.078019e+001	0.000000e+000
-8.069981e+001	0.000000e+000
-8.061944e+001	0.000000e+000
-8.053907e+001	1.525879e-003
-8.045870e+001	0.000000e+000
-8.037833e+001	0.000000e+000
-8.029795e+001	0.000000e+000
-8.021758e+001	0.000000e+000
-8.013721e+001	0.000000e+000
-8.005685e+001	0.000000e+000
-7.997647e+001	0.000000e+000
-7.989610e+001	0.000000e+000
-7.981573e+001	0.000000e+000
-7.973536e+001	0.000000e+000
-7.965498e+001	0.000000e+000
-7.957462e+001	0.000000e+000
-7.949425e+001	0.000000e+000
-7.941387e+001	0.000000e+000
-7.933350e+001	0.000000e+000
-7.925313e+001	0.000000e+000
-7.917276e+001	0.000000e+000
-7.909239e+001	0.000000e+000
-7.901202e+001	0.000000e+000
-7.893165e+001	0.000000e+000
-7.885128e+001	0.000000e+000
-7.877090e+001	0.000000e+000
-7.869053e+001	0.000000e+000
-7.861016e+001	1.525879e-003
-7.852979e+001	0.000000e+000
-7.844942e+001	0.000000e+000
-7.836905e+001	0.000000e+000
-7.828868e+001	0.000000e+000
-7.820831e+001	0.000000e+000
-7.812794e+001	0.000000e+000
-7.804757e+001	0.000000e+000
-7.796719e+001	0.000000e+000
-7.788683e+001	0.000000e+000
-7.780646e+001	0.000000e+000
-7.772608e+001	0.000000e+000
-7.764571e+001	0.000000e+000
-7.756534e+001	0.000000e+000
-7.748497e+001	0.000000e+000
-7.740459e+001	0.000000e+000
-7.732423e+001	0.000000e+000
-7.724386e+001	0.000000e+000
-7.716349e+001	1.525879e-003
-7.708311e+001	0.000000e+000
-7.700274e+001	0.000000e+000
-7.692237e+001	0.000000e+000
-7.684200e+001	0.000000e+000
-7.676163e+001	0.000000e+000
-7.668125e+001	0.000000e+000
-7.660088e+001	0.000000e+000
-7.652052e+001	0.000000e+000
-7.644015e+001	0.000000e+000
-7.635977e+001	0.000000e+000
-7.627940e+001	0.000000e+000
-7.619904e+001	0.000000e+000
-7.611866e+001	0.000000e+000
-7.603828e+001	0.000000e+000
-7.595792e+001	0.000000e+000
-7.587755e+001	0.000000e+000
-7.579718e+001	0.000000e+000
-7.571680e+001	0.000000e+000
-7.563643e+001	0.000000e+000
-7.555606e+001	0.000000e+000
-7.547569e+001	0.000000e+000
-7.539532e+001	0.000000e+000
-7.531495e+001	0.000000e+000
-7.523458e+001	0.000000e+000
-7.515421e+001	0.000000e+000
-7.507384e+001	0.000000e+000
-7.499346e+001	0.000000e+000
-7.491309e+001	0.000000e+000
-7.483273e+001	0.000000e+000
-7.475235e+001	0.000000e+000
-7.467197e+001	0.000000e+000
-7.459161e+001	0.000000e+000
-7.451124e+001	0.000000e+000
-7.443087e+001	0.000000e+000
-7.435049e+001	0.000000e+000
-7.427013e+001	0.000000e+000
-7.418976e+001	0.000000e+000
-7.410938e+001	0.000000e+000
-7.402901e+001	0.000000e+000
-7.394864e+001	0.000000e+000
-7.386827e+001	0.000000e+000
-7.378790e+001	0.000000e+000
-7.370753e+001	0.000000e+000
-7.362716e+001	0.000000e+000
-7.354678e+001	0.000000e+000
-7.346642e+001	0.000000e+000
-7.338605e+001	0.000000e+000
-7.330567e+001	0.000000e+000
-7.322530e+001	0.000000e+000
-7.314494e+001	0.000000e+000
-7.306456e+001	0.000000e+000
-7.298418e+001	0.000000e+000
-7.290382e+001	0.000000e+000
-7.282345e+001	0.000000e+000
-7.274307e+001	0.000000e+000
-7.266270e+001	0.000000e+000
-7.258234e+001	0.000000e+000
-7.250196e+001	0.000000e+000
-7.242159e+001	0.000000e+000
-7.234122e+001	0.000000e+000
-7.226085e+001	0.000000e+000
-7.218048e+001	0.000000e+000
-7.210011e+001	0.000000e+000
-7.201973e+001	0.000000e+000
-7.193936e+001	0.000000e+000
-7.185899e+001	0.000000e+000
-7.177862e+001	0.000000e+000
-7.169825e+001	0.000000e+000
-7.161788e+001	0.000000e+000
-7.153751e+001	0.000000e+000
-7.145714e+001	0.000000e+000
-7.137676e+001	0.000000e+000
-7.129639e+001	0.000000e+000
-7.121603e+001	0.000000e+000
-7.113566e+001	0.000000e+000
-7.105528e+001	0.000000e+000
-7.097491e+001	0.000000e+000
-7.089454e+001	0.000000e+000
-7.081417e+001	0.000000e+000
-7.073380e+001	0.000000e+000
-7.065343e+001	0.000000e+000
-7.057306e+001	0.000000e+000
-7.049269e+001	0.000000e+000
-7.041232e+001	0.000000e+000
-7.033194e+001	0.000000e+000
-7.025157e+001	0.000000e+000
-7.017120e+001	0.000000e+000
-7.009083e+001	0.000000e+000
-7.001045e+001	0.000000e+000
-6.993008e+001	0.000000e+000
-6.984972e+001	0.000000e+000
-6.976935e+001	0.000000e+000
-6.968897e+001	0.000000e+000
-6.960860e+001	0.000000e+000
-6.952824e+001	0.000000e+000
-6.944786e+001	0.000000e+000
-6.936749e+001	0.000000e+000
-6.928712e+001	0.000000e+000
-6.920675e+001	0.000000e+000
-6.912637e+001	0.000000e+000
-6.904601e+001	0.000000e+000
-6.896563e+001	0.000000e+000
-6.888526e+001	0.000000e+000
-6.880489e+001	0.000000e+000
-6.872453e+001	0.000000e+000
-6.864415e+001	0.000000e+000
-6.856378e+001	0.000000e+000
-6.848341e+001	0.000000e+000
-6.840304e+001	0.000000e+000
-6.832266e+001	0.000000e+000
-6.824229e+001	0.000000e+000
-6.816193e+001	0.000000e+000
-6.808155e+001	0.000000e+000
-6.800118e+001	0.000000e+000
-6.792081e+001	0.000000e+000
-6.784044e+001	0.000000e+000
-6.776007e+001	0.000000e+000
-6.767970e+001	0.000000e+000
-6.759933e+001	0.000000e+000
-6.751896e+001	0.000000e+000
-6.743858e+001	0.000000e+000
-6.735821e+001	0.000000e+000
-6.727784e+001	0.000000e+000
-6.719747e+001	0.000000e+000
-6.711710e+001	0.000000e+000
-6.703673e+001	0.000000e+000
-6.695636e+001	0.000000e+000
-6.687599e+001	0.000000e+000
-6.679562e+001	0.000000e+000
-6.671524e+001	0.000000e+000
-6.663487e+001	0.000000e+000
-6.655450e+001	0.000000e+000
-6.647413e+001	0.000000e+000
-6.639375e+001	0.000000e+000
-6.631339e+001	0.000000e+000
-6.623302e+001	0.000000e+000
-6.615265e+001	0.000000e+000
-6.607227e+001	0.000000e+000
-6.599191e+001	0.000000e+000
-6.591154e+001	0.000000e+000
-6.583117e+001	0.000000e+000
-6.575079e+001	0.000000e+000
-6.567042e+001	0.000000e+000
-6.559005e+001	0.000000e+000
-6.550968e+001	0.000000e+000
-6.542931e+001	0.000000e+000
-6.534893e+001	0.000000e+000
-6.526856e+001	0.000000e+000
-6.518819e+001	0.000000e+000
-6.510783e+001	0.000000e+000
-6.502745e+001	0.000000e+000
-6.494708e+001	0.000000e+000
-6.486671e+001	0.000000e+000
-6.478634e+001	0.000000e+000
-6.470596e+001	0.000000e+000
-6.462560e+001	0.000000e+000
-6.454523e+001	0.000000e+000
-6.446485e+001	0.000000e+000
-6.438448e+001	0.000000e+000
-6.430411e+001	0.000000e+000
-6.422374e+001	0.000000e+000
-6.414337e+001	0.000000e+000
-6.406300e+001	0.000000e+000
-6.398263e+001	0.000000e+000
-6.390226e+001	0.000000e+000
-6.382189e+001	0.000000e+000
-6.374152e+001	0.000000e+000
-6.366114e+001	0.000000e+000
-6.358077e+001	0.000000e+000
-6.350040e+001	0.000000e+000
-6.342003e+001	0.000000e+000
-6.333966e+001	0.000000e+000
-6.325929e+001	0.000000e+000
-6.317892e+001	0.000000e+000
-6.309855e+001	0.000000e+000
-6.301817e+001	0.000000e+000
-6.293781e+001	0.000000e+000
-6.285744e+001	0.000000e+000
-6.277706e+001	0.000000e+000
-6.269669e+001	0.000000e+000
-6.261632e+001	0.000000e+000
-6.253595e+001	0.000000e+000
-6.245558e+001	0.000000e+000
-6.237520e+001	0.000000e+000
-6.229483e+001	0.000000e+000
-6.221447e+001	0.000000e+000
-6.213409e+001	0.000000e+000
-6.205372e+001	0.000000e+000
-6.197335e+001	0.000000e+000
-6.189298e+001	0.000000e+000
-6.181261e+001	0.000000e+000
-6.173223e+001	0.000000e+000
-6.165187e+001	0.000000e+000
-6.157150e+001	0.000000e+000
-6.149112e+001	0.000000e+000
-6.141076e+001	0.000000e+000
-6.133038e+001	0.000000e+000
-6.125001e+001	0.000000e+000
-6.116964e+001	0.000000e+000
-6.108927e+001	0.000000e+000
-6.100890e+001	0.000000e+000
-6.092853e+001	0.000000e+000
-6.084816e+001	0.000000e+000
-6.076778e+001	0.000000e+000
-6.068741e+001	0.000000e+000
-6.060704e+001	0.000000e+000
-6.052667e+001	0.000000e+000
-6.044630e+001	0.000000e+000
-6.036592e+001	0.000000e+000
-6.028556e+001	0.000000e+000
-6.020519e+001	0.000000e+000
-6.012482e+001	0.000000e+000
-6.004444e+001	0.000000e+000
-5.996407e+001	0.000000e+000
-5.988371e+001	0.000000e+000
-5.980333e+001	0.000000e+000
-5.972296e+001	0.000000e+000
-5.964259e+001	0.000000e+000
-5.956222e+001	0.000000e+000
-5.948185e+001	0.000000e+000
-5.940147e+001	0.000000e+000
-5.932110e+001	0.000000e+000
-5.924073e+001	0.000000e+000
-5.916036e+001	0.000000e+000
-5.907999e+001	0.000000e+000
-5.899962e+001	0.000000e+000
-5.891925e+001	0.000000e+000
-5.883888e+001	0.000000e+000
-5.875851e+001	0.000000e+000
-5.867813e+001	0.000000e+000
-5.859777e+001	0.000000e+000
-5.851739e+001	0.000000e+000
-5.843702e+001	0.000000e+000
-5.835665e+001	0.000000e+000
-5.827628e+001	0.000000e+000
-5.819591e+001	0.000000e+000
-5.811554e+001	0.000000e+000
-5.803516e+001	0.000000e+000
-5.795480e+001	0.000000e+000
-5.787442e+001	0.000000e+000
-5.779406e+001	0.000000e+000
-5.771368e+001	0.000000e+000
-5.763331e+001	0.000000e+000
-5.755294e+001	0.000000e+000
-5.747257e+001	0.000000e+000
-5.739220e+001	0.000000e+000
-5.731183e+001	0.000000e+000
-5.723146e+001	0.000000e+000
-5.715108e+001	0.000000e+000
-5.707072e+001	0.000000e+000
-5.699034e+001	0.000000e+000
-5.690997e+001	0.000000e+000
-5.682960e+001	0.000000e+000
-5.674923e+001	0.000000e+000
-5.666886e+001	0.000000e+000
-5.658849e+001	0.000000e+000
-5.650811e+001	0.000000e+000
-5.642775e+001	0.000000e+000
-5.634737e+001	0.000000e+000
-5.626701e+001	0.000000e+000
-5.618663e+001	0.000000e+000
-5.610626e+001	0.000000e+000
-5.602589e+001	0.000000e+000
-5.594552e+001	0.000000e+000
-5.586515e+001	0.000000e+000
-5.578478e+001	0.000000e+000
-5.570440e+001	0.000000e+000
-5.562403e+001	0.000000e+000
-5.554366e+001	0.000000e+000
-5.546329e+001	0.000000e+000
-5.538292e+001	0.000000e+000
-5.530255e+001	0.000000e+000
-5.522218e+001	0.000000e+000
-5.514181e+001	0.000000e+000
-5.506144e+001	0.000000e+000
-5.498107e+001	0.000000e+000
-5.490070e+001	0.000000e+000
-5.482032e+001	0.000000e+000
-5.473996e+001	0.000000e+000
-5.465958e+001	0.000000e+000
-5.457921e+001	0.000000e+000
-5.449884e+001	0.000000e+000
-5.441847e+001	0.000000e+000
-5.433810e+001	0.000000e+000
-5.425773e+001	0.000000e+000
-5.417735e+001	0.000000e+000
-5.409698e+001	0.000000e+000
-5.401661e+001	0.000000e+000
-5.393624e+001	0.000000e+000
-5.385587e+001	0.000000e+000
-5.377550e+001	0.000000e+000
-5.369513e+001	0.000000e+000
-5.361476e+001	0.000000e+000
-5.353439e+001	0.000000e+000
-5.345402e+001	0.000000e+000
-5.337364e+001	0.000000e+000
-5.329327e+001	0.000000e+000
-5.321290e+001	0.000000e+000
-5.313253e+001	0.000000e+000
-5.305216e+001	0.000000e+000
-5.297179e+001	0.000000e+000
-5.289142e+001	0.000000e+000
-5.281105e+001	0.000000e+000
-5.273068e+001	0.000000e+000
-5.265031e+001	0.000000e+000
-5.256993e+001	0.000000e+000
-5.248956e+001	0.000000e+000
-5.240919e+001	0.000000e+000
-5.232882e+001	0.000000e+000
-5.224845e+001	0.000000e+000
-5.216808e+001	0.000000e+000
-5.208771e+001	0.000000e+000
-5.200734e+001	0.000000e+000
-5.192697e+001	0.000000e+000
-5.184659e+001	0.000000e+000
-5.176622e+001	1.525879e-003
-5.168585e+001	0.000000e+000
-5.160548e+001	0.000000e+000
-5.152511e+001	0.000000e+000
-5.144474e+001	0.000000e+000
-5.136436e+001	0.000000e+000
-5.128400e+001	0.000000e+000
-5.120362e+001	0.000000e+000
-5.112326e+001	0.000000e+000
-5.104288e+001	0.000000e+000
-5.096251e+001	0.000000e+000
-5.088214e+001	1.525879e-003
-5.080177e+001	0.000000e+000
-5.072140e+001	0.000000e+000
-5.064103e+001	0.000000e+000
-5.056066e+001	0.000000e+000
-5.048029e+001	0.000000e+000
-5.039992e+001	0.000000e+000
-5.031955e+001	0.000000e+000
-5.023917e+001	0.000000e+000
-5.015880e+001	0.000000e+000
-5.007843e+001	0.000000e+000
-4.999806e+001	0.000000e+000
-4.991769e+001	0.000000e+000
-4.983732e+001	0.000000e+000
-4.975695e+001	0.000000e+000
-4.967657e+001	0.000000e+000
-4.959621e+001	0.000000e+000
-4.951583e+001	0.000000e+000
-4.943546e+001	0.000000e+000
-4.935509e+001	0.000000e+000
-4.927472e+001	0.000000e+000
-4.919435e+001	0.000000e+000
-4.911398e+001	0.000000e+000
-4.903360e+001	0.000000e+000
-4.895324e+001	0.000000e+000
-4.887286e+001	0.000000e+000
-4.879250e+001	0.000000e+000
-4.871212e+001	0.000000e+000
-4.863175e+001	0.000000e+000
-4.855138e+001	0.000000e+000
-4.847101e+001	0.000000e+000
-4.839064e+001	0.000000e+000
-4.831027e+001	0.000000e+000
-4.822989e+001	0.000000e+000
-4.814952e+001	0.000000e+000
-4.806916e+001	0.000000e+000
-4.798878e+001	0.000000e+000
-4.790841e+001	0.000000e+000
-4.782804e+001	0.000000e+000
-4.774767e+001	0.000000e+000
-4.766730e+001	0.000000e+000
-4.758693e+001	0.000000e+000
-4.750656e+001	0.000000e+000
-4.742619e+001	0.000000e+000
-4.734581e+001	0.000000e+000
-4.726545e+001	0.000000e+000
-4.718507e+001	0.000000e+000
-4.710470e+001	0.000000e+000
-4.702433e+001	0.000000e+000
-4.694396e+001	0.000000e+000
-4.686359e+001	0.000000e+000
-4.678322e+001	0.000000e+000
-4.670284e+001	0.000000e+000
-4.662247e+001	0.000000e+000
-4.654210e+001	0.000000e+000
-4.646173e+001	0.000000e+000
-4.638136e+001	0.000000e+000
-4.630099e+001	0.000000e+000
-4.622062e+001	0.000000e+000
-4.614025e+001	0.000000e+000
-4.605988e+001	0.000000e+000
-4.597951e+001	0.000000e+000
-4.589913e+001	0.000000e+000
-4.581876e+001	0.000000e+000
-4.573840e+001	0.000000e+000
-4.565802e+001	0.000000e+000
-4.557765e+001	0.000000e+000
-4.549728e+001	0.000000e+000
-4.541691e+001	0.000000e+000
-4.533654e+001	0.000000e+000
-4.525617e+001	0.000000e+000
-4.517580e+001	0.000000e+000
-4.509542e+001	0.000000e+000
-4.501505e+001	0.000000e+000
-4.493468e+001	0.000000e+000
-4.485431e+001	0.000000e+000
-4.477394e+001	0.000000e+000
-4.469357e+001	0.000000e+000
-4.461320e+001	0.000000e+000
-4.453283e+001	0.000000e+000
-4.445246e+001	0.000000e+000
-4.437208e+001	0.000000e+000
-4.429171e+001	0.000000e+000
-4.421134e+001	0.000000e+000
-4.413097e+001	0.000000e+000
-4.405060e+001	0.000000e+000
-4.397023e+001	0.000000e+000
-4.388985e+001	0.000000e+000
-4.380949e+001	0.000000e+000
-4.372911e+001	0.000000e+000
-4.364875e+001	0.000000e+000
-4.356837e+001	0.000000e+000
-4.348800e+001	0.000000e+000
-4.340763e+001	0.000000e+000
-4.332726e+001	0.000000e+000
-4.324689e+001	0.000000e+000
-4.316652e+001	0.000000e+000
-4.308615e+001	0.000000e+000
-4.300578e+001	0.000000e+000
-4.292541e+001	0.000000e+000
-4.284503e+001	1.525879e-003
-4.276466e+001	0.000000e+000
-4.268429e+001	0.000000e+000
-4.260392e+001	0.000000e+000
-4.252355e+001	0.000000e+000
-4.244318e+001	0.000000e+000
-4.236281e+001	1.525879e-003
-4.228244e+001	0.000000e+000
-4.220206e+001	0.000000e+000
-4.212170e+001	0.000000e+000
-4.204132e+001	0.000000e+000
-4.196095e+001	0.000000e+000
-4.188058e+001	0.000000e+000
-4.180021e+001	0.000000e+000
-4.171984e+001	0.000000e+000
-4.163947e+001	0.000000e+000
-4.155909e+001	0.000000e+000
-4.147873e+001	0.000000e+000
-4.139835e+001	0.000000e+000
-4.131799e+001	0.000000e+000
-4.123761e+001	0.000000e+000
-4.115724e+001	0.000000e+000
-4.107687e+001	0.000000e+000
-4.099650e+001	0.000000e+000
-4.091613e+001	0.000000e+000
-4.083576e+001	0.000000e+000
-4.075539e+001	0.000000e+000
-4.067501e+001	0.000000e+000
-4.059465e+001	0.000000e+000
-4.051427e+001	0.000000e+000
-4.043390e+001	0.000000e+000
-4.035353e+001	0.000000e+000
-4.027316e+001	0.000000e+000
-4.019279e+001	0.000000e+000
-4.011242e+001	0.000000e+000
-4.003204e+001	0.000000e+000
-3.995168e+001	0.000000e+000
-3.987130e+001	0.000000e+000
-3.979094e+001	0.000000e+000
-3.971056e+001	0.000000e+000
-3.963019e+001	0.000000e+000
-3.954982e+001	0.000000e+000
-3.946945e+001	0.000000e+000
-3.938908e+001	0.000000e+000
-3.930871e+001	0.000000e+000
-3.922833e+001	0.000000e+000
-3.914796e+001	0.000000e+000
-3.906759e+001	0.000000e+000
-3.898722e+001	0.000000e+000
-3.890685e+001	0.000000e+000
-3.882648e+001	0.000000e+000
-3.874611e+001	0.000000e+000
-3.866574e+001	0.000000e+000
-3.858537e+001	0.000000e+000
-3.850500e+001	0.000000e+000
-3.842463e+001	0.000000e+000
-3.834425e+001	0.000000e+000
-3.826389e+001	1.525879e-003
-3.818351e+001	0.000000e+000
-3.810314e+001	0.000000e+000
-3.802277e+001	0.000000e+000
-3.794240e+001	0.000000e+000
-3.786203e+001	0.000000e+000
-3.778166e+001	0.000000e+000
-3.770128e+001	0.000000e+000
-3.762091e+001	0.000000e+000
-3.754054e+001	0.000000e+000
-3.746017e+001	0.000000e+000
-3.737980e+001	0.000000e+000
-3.729943e+001	0.000000e+000
-3.721906e+001	0.000000e+000
-3.713869e+001	0.000000e+000
-3.705832e+001	0.000000e+000
-3.697795e+001	0.000000e+000
-3.689757e+001	0.000000e+000
-3.681720e+001	0.000000e+000
-3.673683e+001	0.000000e+000
-3.665646e+001	0.000000e+000
-3.657609e+001	0.000000e+000
-3.649572e+001	0.000000e+000
-3.641534e+001	0.000000e+000
-3.633498e+001	0.000000e+000
-3.625460e+001	0.000000e+000
-3.617424e+001	0.000000e+000
-3.609386e+001	0.000000e+000
-3.601349e+001	0.000000e+000
-3.593312e+001	0.000000e+000
-3.585275e+001	0.000000e+000
-3.577238e+001	0.000000e+000
-3.569201e+001	0.000000e+000
-3.561164e+001	0.000000e+000
-3.553127e+001	0.000000e+000
-3.545090e+001	0.000000e+000
-3.537052e+001	0.000000e+000
-3.529015e+001	0.000000e+000
-3.520978e+001	0.000000e+000
-3.512941e+001	0.000000e+000
-3.504904e+001	0.000000e+000
-3.496867e+001	0.000000e+000
-3.488829e+001	0.000000e+000
-3.480793e+001	0.000000e+000
-3.472755e+001	0.000000e+000
-3.464719e+001	0.000000e+000
-3.456681e+001	0.000000e+000
-3.448644e+001	0.000000e+000
-3.440607e+001	0.000000e+000
-3.432570e+001	0.000000e+000
-3.424533e+001	0.000000e+000
-3.416496e+001	0.000000e+000
-3.408458e+001	0.000000e+000
-3.400422e+001	0.000000e+000
-3.392384e+001	0.000000e+000
-3.384348e+001	0.000000e+000
-3.376310e+001	0.000000e+000
-3.368273e+001	0.000000e+000
-3.360236e+001	0.000000e+000
-3.352199e+001	0.000000e+000
-3.344162e+001	0.000000e+000
-3.336125e+001	0.000000e+000
-3.328088e+001	0.000000e+000
-3.320050e+001	0.000000e+000
-3.312014e+001	0.000000e+000
-3.303976e+001	0.000000e+000
-3.295939e+001	1.525879e-003
-3.287902e+001	0.000000e+000
-3.279865e+001	0.000000e+000
-3.271828e+001	0.000000e+000
-3.263791e+001	0.000000e+000
-3.255753e+001	0.000000e+000
-3.247717e+001	0.000000e+000
-3.239679e+001	0.000000e+000
-3.231643e+001	0.000000e+000
-3.223605e+001	0.000000e+000
-3.215568e+001	0.000000e+000
-3.207531e+001	0.000000e+000
-3.199494e+001	0.000000e+000
-3.191457e+001	0.000000e+000
-3.183420e+001	0.000000e+000
-3.175382e+001	0.000000e+000
-3.167345e+001	0.000000e+000
-3.159308e+001	0.000000e+000
-3.151271e+001	0.000000e+000
-3.143234e+001	0.000000e+000
-3.135197e+001	0.000000e+000
-3.127160e+001	1.525879e-003
-3.119123e+001	0.000000e+000
-3.111086e+001	0.000000e+000
-3.103049e+001	1.525879e-003
-3.095012e+001	1.525879e-003
-3.086974e+001	0.000000e+000
-3.078938e+001	0.000000e+000
-3.070900e+001	0.000000e+000
-3.062863e+001	1.525879e-003
-3.054826e+001	0.000000e+000
-3.046789e+001	0.000000e+000
-3.038752e+001	0.000000e+000
-3.030715e+001	0.000000e+000
-3.022677e+001	0.000000e+000
-3.014641e+001	0.000000e+000
-3.006603e+001	0.000000e+000
-2.998566e+001	0.000000e+000
-2.990529e+001	0.000000e+000
-2.982492e+001	0.000000e+000
-2.974455e+001	0.000000e+000
-2.966418e+001	0.000000e+000
-2.958381e+001	0.000000e+000
-2.950344e+001	0.000000e+000
-2.942306e+001	0.000000e+000
-2.934269e+001	0.000000e+000
-2.926232e+001	0.000000e+000
-2.918195e+001	0.000000e+000
-2.910158e+001	0.000000e+000
-2.902121e+001	0.000000e+000
-2.894084e+001	0.000000e+000
-2.886047e+001	0.000000e+000
-2.878010e+001	0.000000e+000
-2.869972e+001	0.000000e+000
-2.861936e+001	0.000000e+000
-2.853898e+001	0.000000e+000
-2.845861e+001	1.525879e-003
-2.837824e+001	0.000000e+000
-2.829787e+001	0.000000e+000
-2.821750e+001	0.000000e+000
-2.813713e+001	0.000000e+000
-2.805676e+001	0.000000e+000
-2.797639e+001	0.000000e+000
-2.789601e+001	0.000000e+000
-2.781564e+001	0.000000e+000
-2.773527e+001	0.000000e+000
-2.765490e+001	0.000000e+000
-2.757453e+001	0.000000e+000
-2.749416e+001	1.525879e-003
-2.741379e+001	0.000000e+000
-2.733342e+001	0.000000e+000
-2.725304e+001	0.000000e+000
-2.717267e+001	0.000000e+000
-2.709230e+001	0.000000e+000
-2.701193e+001	0.000000e+000
-2.693156e+001	0.000000e+000
-2.685119e+001	0.000000e+000
-2.677082e+001	0.000000e+000
-2.669045e+001	0.000000e+000
-2.661007e+001	0.000000e+000
-2.652971e+001	0.000000e+000
-2.644933e+001	0.000000e+000
-2.636896e+001	0.000000e+000
-2.628860e+001	0.000000e+000
-2.620822e+001	0.000000e+000
-2.612785e+001	0.000000e+000
-2.604748e+001	0.000000e+000
-2.596711e+001	0.000000e+000
-2.588674e+001	0.000000e+000
-2.580637e+001	0.000000e+000
-2.572599e+001	0.000000e+000
-2.564563e+001	0.000000e+000
-2.556525e+001	0.000000e+000
-2.548488e+001	0.000000e+000
-2.540451e+001	0.000000e+000
-2.532414e+001	0.000000e+000
-2.524377e+001	0.000000e+000
-2.516340e+001	0.000000e+000
-2.508302e+001	0.000000e+000
-2.500266e+001	0.000000e+000
-2.492228e+001	0.000000e+000
-2.484191e+001	0.000000e+000
-2.476154e+001	0.000000e+000
-2.468117e+001	0.000000e+000
-2.460080e+001	0.000000e+000
-2.452043e+001	0.000000e+000
-2.444006e+001	0.000000e+000
-2.435969e+001	0.000000e+000
-2.427931e+001	0.000000e+000
-2.419894e+001	0.000000e+000
-2.411857e+001	0.000000e+000
-2.403820e+001	0.000000e+000
-2.395783e+001	0.000000e+000
-2.387746e+001	0.000000e+000
-2.379709e+001	0.000000e+000
-2.371672e+001	0.000000e+000
-2.363635e+001	0.000000e+000
-2.355597e+001	0.000000e+000
-2.347561e+001	0.000000e+000
-2.339523e+001	0.000000e+000
-2.331486e+001	0.000000e+000
-2.323449e+001	3.051758e-003
-2.315412e+001	0.000000e+000
-2.307375e+001	0.000000e+000
-2.299338e+001	0.000000e+000
-2.291301e+001	0.000000e+000
-2.283264e+001	0.000000e+000
-2.275226e+001	0.000000e+000
-2.267189e+001	0.000000e+000
-2.259152e+001	0.000000e+000
-2.251115e+001	0.000000e+000
-2.243078e+001	0.000000e+000
-2.235041e+001	0.000000e+000
-2.227004e+001	0.000000e+000
-2.218967e+001	0.000000e+000
-2.210929e+001	0.000000e+000
-2.202892e+001	0.000000e+000
-2.194855e+001	0.000000e+000
-2.186818e+001	0.000000e+000
-2.178781e+001	0.000000e+000
-2.170744e+001	0.000000e+000
-2.162707e+001	0.000000e+000
-2.154670e+001	0.000000e+000
-2.146633e+001	0.000000e+000
-2.138596e+001	0.000000e+000
-2.130559e+001	0.000000e+000
-2.122521e+001	0.000000e+000
-2.114485e+001	0.000000e+000
-2.106447e+001	0.000000e+000
-2.098410e+001	0.000000e+000
-2.090373e+001	0.000000e+000
-2.082336e+001	0.000000e+000
-2.074299e+001	0.000000e+000
-2.066262e+001	0.000000e+000
-2.058224e+001	1.525879e-003
-2.050188e+001	0.000000e+000
-2.042150e+001	0.000000e+000
-2.034113e+001	0.000000e+000
-2.026076e+001	0.000000e+000
-2.018039e+001	0.000000e+000
-2.010002e+001	0.000000e+000
-2.001965e+001	0.000000e+000
-1.993928e+001	0.000000e+000
-1.985891e+001	0.000000e+000
-1.977853e+001	1.525879e-003
-1.969816e+001	0.000000e+000
-1.961779e+001	0.000000e+000
-1.953742e+001	0.000000e+000
-1.945705e+001	0.000000e+000
-1.937668e+001	0.000000e+000
-1.929631e+001	0.000000e+000
-1.921594e+001	0.000000e+000
-1.913556e+001	0.000000e+000
-1.905519e+001	0.000000e+000
-1.897483e+001	0.000000e+000
-1.889445e+001	0.000000e+000
-1.881409e+001	0.000000e+000
-1.873371e+001	0.000000e+000
-1.865334e+001	1.525879e-003
-1.857297e+001	0.000000e+000
-1.849260e+001	0.000000e+000
-1.841223e+001	0.000000e+000
-1.833186e+001	0.000000e+000
-1.825148e+001	0.000000e+000
-1.817111e+001	0.000000e+000
-1.809074e+001	0.000000e+000
-1.801037e+001	0.000000e+000
-1.793000e+001	0.000000e+000
-1.784963e+001	0.000000e+000
-1.776926e+001	0.000000e+000
-1.768889e+001	0.000000e+000
-1.760851e+001	0.000000e+000
-1.752814e+001	0.000000e+000
-1.744777e+001	0.000000e+000
-1.736740e+001	0.000000e+000
-1.728703e+001	0.000000e+000
-1.720666e+001	0.000000e+000
-1.712629e+001	0.000000e+000
-1.704592e+001	0.000000e+000
-1.696554e+001	0.000000e+000
-1.688518e+001	0.000000e+000
-1.680480e+001	0.000000e+000
-1.672443e+001	0.000000e+000
-1.664407e+001	0.000000e+000
-1.656369e+001	0.000000e+000
-1.648332e+001	0.000000e+000
-1.640295e+001	0.000000e+000
-1.632258e+001	0.000000e+000
-1.624221e+001	0.000000e+000
-1.616184e+001	0.000000e+000
-1.608146e+001	0.000000e+000
-1.600110e+001	0.000000e+000
-1.592072e+001	0.000000e+000
-1.584035e+001	0.000000e+000
-1.575998e+001	0.000000e+000
-1.567961e+001	0.000000e+000
-1.559924e+001	0.000000e+000
-1.551887e+001	0.000000e+000
-1.543849e+001	0.000000e+000
-1.535813e+001	0.000000e+000
-1.527775e+001	0.000000e+000
-1.519738e+001	0.000000e+000
-1.511701e+001	0.000000e+000
-1.503664e+001	0.000000e+000
-1.495627e+001	0.000000e+000
-1.487590e+001	0.000000e+000
-1.479553e+001	0.000000e+000
-1.471516e+001	0.000000e+000
-1.463478e+001	0.000000e+000
-1.455441e+001	0.000000e+000
-1.447404e+001	1.525879e-003
-1.439367e+001	0.000000e+000
-1.431330e+001	0.000000e+000
-1.423293e+001	0.000000e+000
-1.415256e+001	0.000000e+000
-1.407219e+001	0.000000e+000
-1.399182e+001	1.525879e-003
-1.391145e+001	0.000000e+000
-1.383107e+001	0.000000e+000
-1.375070e+001	1.525879e-003
-1.367033e+001	0.000000e+000
-1.358997e+001	0.000000e+000
-1.350959e+001	0.000000e+000
-1.342922e+001	0.000000e+000
-1.334885e+001	4.577637e-003
-1.326848e+001	0.000000e+000
-1.318810e+001	1.525879e-003
-1.310773e+001	0.000000e+000
-1.302737e+001	1.525879e-003
-1.294700e+001	3.051758e-003
-1.286662e+001	1.525879e-003
-1.278625e+001	0.000000e+000
-1.270588e+001	0.000000e+000
-1.262551e+001	0.000000e+000
-1.254513e+001	3.051758e-003
-1.246476e+001	1.525879e-003
-1.238440e+001	1.525879e-003
-1.230403e+001	1.525879e-003
-1.222365e+001	1.525879e-003
-1.214328e+001	0.000000e+000
-1.206291e+001	4.577637e-003
-1.198254e+001	4.577637e-003
-1.190216e+001	1.068115e-002
-1.182180e+001	1.831055e-002
-1.174143e+001	2.746582e-002
-1.166106e+001	3.509521e-002
-1.158069e+001	4.425049e-002
-1.150031e+001	4.119873e-002
-1.141994e+001	3.814697e-002
-1.133957e+001	4.425049e-002
-1.125920e+001	2.899170e-002
-1.117883e+001	2.746582e-002
-1.109846e+001	3.356934e-002
-1.101809e+001	1.983643e-002
-1.093772e+001	2.136230e-002
-1.085734e+001	1.068115e-002
-1.077697e+001	1.220703e-002
-1.069660e+001	1.525879e-002
-1.061624e+001	1.068115e-002
-1.053586e+001	1.068115e-002
-1.045549e+001	9.155273e-003
-1.037512e+001	6.103516e-003
-1.029475e+001	7.629395e-003
-1.021437e+001	6.103516e-003
-1.013400e+001	4.577637e-003
-1.005363e+001	3.051758e-003
-9.973267e+000	1.525879e-003
-9.892887e+000	1.525879e-003
-9.812519e+000	3.051758e-003
-9.732150e+000	6.103516e-003
-9.651782e+000	1.525879e-003
-9.571403e+000	3.051758e-003
-9.491035e+000	1.525879e-003
-9.410666e+000	3.051758e-003
-9.330297e+000	0.000000e+000
-9.249928e+000	4.577637e-003
-9.169550e+000	3.051758e-003
-9.089181e+000	0.000000e+000
-9.008813e+000	6.103516e-003
-8.928444e+000	6.103516e-003
-8.848064e+000	1.525879e-003
-8.767696e+000	3.051758e-003
-8.687328e+000	4.577637e-003
-8.606959e+000	6.103516e-003
-8.526580e+000	1.525879e-003
-8.446212e+000	3.051758e-003
-8.365843e+000	0.000000e+000
-8.285475e+000	3.051758e-003
-8.205095e+000	1.525879e-003
-8.124727e+000	3.051758e-003
-8.044358e+000	1.525879e-003
-7.963990e+000	4.577637e-003
-7.883611e+000	1.525879e-003
-7.803242e+000	3.051758e-003
-7.722874e+000	3.051758e-003
-7.642505e+000	6.103516e-003
-7.562126e+000	3.051758e-003
-7.481758e+000	3.051758e-003
-7.401389e+000	3.051758e-003
-7.321021e+000	0.000000e+000
-7.240642e+000	3.051758e-003
-7.160273e+000	1.525879e-003
-7.079905e+000	6.103516e-003
-6.999536e+000	1.525879e-003
-6.919168e+000	1.525879e-003
-6.838789e+000	1.525879e-003
-6.758420e+000	1.525879e-003
-6.678051e+000	3.051758e-003
-6.597683e+000	3.051758e-003
-6.517303e+000	1.525879e-003
-6.436935e+000	7.629395e-003
-6.356567e+000	6.103516e-003
-6.276198e+000	3.051758e-003
-6.195819e+000	0.000000e+000
-6.115450e+000	1.525879e-003
-6.035082e+000	0.000000e+000
-5.954713e+000	0.000000e+000
-5.874334e+000	3.051758e-003
-5.793966e+000	0.000000e+000
-5.713597e+000	4.577637e-003
-5.633229e+000	3.051758e-003
-5.552850e+000	1.525879e-003
-5.472481e+000	3.051758e-003
-5.392113e+000	1.525879e-003
-5.311744e+000	1.525879e-003
-5.231365e+000	4.577637e-003
-5.150997e+000	0.000000e+000
-5.070628e+000	0.000000e+000
-4.990260e+000	1.525879e-003
-4.909880e+000	3.051758e-003
-4.829512e+000	4.577637e-003
-4.749144e+000	6.103516e-003
-4.668775e+000	1.525879e-003
-4.588407e+000	0.000000e+000
-4.508027e+000	1.525879e-003
-4.427659e+000	3.051758e-003
-4.347290e+000	3.051758e-003
-4.266922e+000	1.525879e-003
-4.186543e+000	1.525879e-003
-4.106174e+000	4.577637e-003
-4.025805e+000	3.051758e-003
-3.945437e+000	3.051758e-003
-3.865058e+000	3.051758e-003
-3.784689e+000	4.577637e-003
-3.704321e+000	3.051758e-003
-3.623952e+000	0.000000e+000
-3.543573e+000	6.103516e-003
-3.463205e+000	6.103516e-003
-3.382836e+000	3.051758e-003
-3.302468e+000	1.525879e-003
-3.222089e+000	4.577637e-003
-3.141720e+000	3.051758e-003
-3.061352e+000	3.051758e-003
-2.980983e+000	1.525879e-003
-2.900604e+000	4.577637e-003
-2.820235e+000	3.051758e-003
-2.739867e+000	1.525879e-003
-2.659498e+000	3.051758e-003
-2.579119e+000	3.051758e-003
-2.498751e+000	6.103516e-003
-2.418382e+000	1.068115e-002
-2.338014e+000	9.155273e-003
-2.257635e+000	4.577637e-003
-2.177266e+000	3.051758e-003
-2.096898e+000	6.103516e-003
-2.016529e+000	1.525879e-003
-1.936161e+000	1.525879e-003
-1.855781e+000	6.103516e-003
-1.775413e+000	1.525879e-003
-1.695044e+000	1.525879e-003
-1.614676e+000	6.103516e-003
-1.534297e+000	4.577637e-003
-1.453928e+000	4.577637e-003
-1.373560e+000	6.103516e-003
-1.293191e+000	4.577637e-003
-1.212812e+000	0.000000e+000
-1.132444e+000	6.103516e-003
-1.052075e+000	4.577637e-003
-9.717066e-001	3.051758e-003
-8.913274e-001	3.051758e-003
-8.109589e-001	0.000000e+000
-7.305904e-001	1.525879e-003
-6.502219e-001	4.577637e-003
-5.698427e-001	1.525879e-003
-4.894742e-001	1.068115e-002
-4.091057e-001	3.051758e-003
-3.287373e-001	1.068115e-002
-2.483580e-001	3.051758e-003
-1.679896e-001	3.051758e-003
-8.762107e-002	1.525879e-003
-7.252582e-003	4.577637e-003
7.312663e-002	6.103516e-003
1.534951e-001	6.103516e-003
2.338636e-001	3.051758e-003
3.142321e-001	1.525879e-003
3.946006e-001	3.051758e-003
4.749798e-001	4.577637e-003
5.553483e-001	3.051758e-003
6.357167e-001	3.051758e-003
7.160853e-001	3.051758e-003
7.964644e-001	0.000000e+000
8.768330e-001	1.220703e-002
9.572014e-001	4.577637e-003
1.037570e+000	1.525879e-003
1.117949e+000	6.103516e-003
1.198318e+000	7.629395e-003
1.278686e+000	1.525879e-003
1.359055e+000	7.629395e-003
1.439434e+000	7.629395e-003
1.519802e+000	3.051758e-003
1.600171e+000	4.577637e-003
1.680539e+000	4.577637e-003
1.760918e+000	7.629395e-003
1.841287e+000	9.155273e-003
1.921655e+000	7.629395e-003
2.002024e+000	9.155273e-003
2.082403e+000	4.577637e-003
2.162772e+000	3.051758e-003
2.243140e+000	7.629395e-003
2.323509e+000	7.629395e-003
2.403888e+000	9.155273e-003
2.484256e+000	1.525879e-002
2.564625e+000	7.629395e-003
2.644993e+000	1.068115e-002
2.725362e+000	4.577637e-003
2.805741e+000	9.155273e-003
2.886109e+000	4.577637e-003
2.966478e+000	1.220703e-002
3.046846e+000	7.629395e-003
3.127226e+000	4.577637e-003
3.207594e+000	6.103516e-003
3.287963e+000	9.155273e-003
3.368331e+000	7.629395e-003
3.448710e+000	7.629395e-003
3.529079e+000	7.629395e-003
3.609447e+000	6.103516e-003
3.689816e+000	1.068115e-002
3.770195e+000	1.220703e-002
3.850564e+000	1.068115e-002
3.930932e+000	9.155273e-003
4.011301e+000	9.155273e-003
4.091680e+000	1.831055e-002
4.172048e+000	1.068115e-002
4.252417e+000	3.051758e-003
4.332785e+000	7.629395e-003
4.413164e+000	1.068115e-002
4.493533e+000	1.525879e-002
4.573901e+000	6.103516e-003
4.654270e+000	9.155273e-003
4.734649e+000	1.525879e-002
4.815017e+000	1.831055e-002
4.895386e+000	1.678467e-002
4.975754e+000	1.068115e-002
5.056134e+000	1.068115e-002
5.136502e+000	1.220703e-002
5.216871e+000	1.373291e-002
5.297239e+000	1.068115e-002
5.377607e+000	1.220703e-002
5.457987e+000	1.525879e-002
5.538355e+000	1.373291e-002
5.618724e+000	2.441406e-002
5.699092e+000	1.220703e-002
5.779471e+000	1.831055e-002
5.859840e+000	1.220703e-002
5.940208e+000	1.373291e-002
6.020577e+000	9.155273e-003
6.100956e+000	1.373291e-002
6.181324e+000	1.220703e-002
6.261693e+000	3.051758e-003
6.342062e+000	1.373291e-002
6.422441e+000	1.525879e-002
6.502809e+000	1.831055e-002
6.583178e+000	1.220703e-002
6.663546e+000	2.746582e-002
6.743926e+000	9.155273e-003
6.824294e+000	1.068115e-002
6.904663e+000	2.899170e-002
6.985031e+000	1.525879e-002
7.065410e+000	3.204346e-002
7.145779e+000	2.288818e-002
7.226147e+000	1.525879e-002
7.306516e+000	2.288818e-002
7.386895e+000	1.678467e-002
7.467263e+000	1.831055e-002
7.547632e+000	1.068115e-002
7.628000e+000	2.593994e-002
7.708369e+000	2.746582e-002
7.788748e+000	2.288818e-002
7.869116e+000	2.746582e-002
7.949485e+000	3.356934e-002
8.029854e+000	3.204346e-002
8.110232e+000	2.288818e-002
8.190601e+000	1.831055e-002
8.270969e+000	3.509521e-002
8.351338e+000	1.831055e-002
8.431717e+000	3.051758e-002
8.512086e+000	2.136230e-002
8.592454e+000	3.662109e-002
8.672823e+000	2.899170e-002
8.753201e+000	2.899170e-002
8.833570e+000	2.899170e-002
8.913939e+000	3.356934e-002
8.994308e+000	3.204346e-002
9.074687e+000	2.899170e-002
9.155055e+000	1.831055e-002
9.235423e+000	2.593994e-002
9.315792e+000	3.662109e-002
9.396172e+000	2.593994e-002
9.476540e+000	3.051758e-002
9.556909e+000	2.899170e-002
9.637277e+000	3.814697e-002
9.717656e+000	3.967285e-002
9.798024e+000	3.051758e-002
9.878393e+000	4.119873e-002
9.958761e+000	4.425049e-002
1.003913e+001	3.051758e-002
1.011951e+001	2.288818e-002
1.019988e+001	2.746582e-002
1.028025e+001	3.204346e-002
1.036061e+001	3.814697e-002
1.044099e+001	3.356934e-002
1.052136e+001	4.272461e-002
1.060173e+001	4.119873e-002
1.068210e+001	3.356934e-002
1.076248e+001	4.272461e-002
1.084285e+001	4.425049e-002
1.092321e+001	4.119873e-002
1.100358e+001	4.119873e-002
1.108396e+001	4.119873e-002
1.116433e+001	4.425049e-002
1.124470e+001	4.272461e-002
1.132507e+001	5.035400e-002
1.140545e+001	7.324219e-002
1.148582e+001	3.967285e-002
1.156618e+001	5.035400e-002
1.164655e+001	6.561279e-002
1.172693e+001	5.035400e-002
1.180730e+001	5.340576e-002
1.188767e+001	5.950928e-002
1.196804e+001	5.645752e-002
1.204842e+001	4.425049e-002
1.212879e+001	5.645752e-002
1.220915e+001	7.934570e-002
1.228952e+001	8.697510e-002
1.236989e+001	7.476807e-002
1.245027e+001	7.171631e-002
1.253064e+001	5.340576e-002
1.261101e+001	5.798340e-002
1.269138e+001	5.340576e-002
1.277176e+001	6.713867e-002
1.285212e+001	7.934570e-002
1.293249e+001	5.187988e-002
1.301286e+001	6.103516e-002
1.309324e+001	7.934570e-002
1.317361e+001	5.798340e-002
1.325398e+001	8.087158e-002
1.333434e+001	6.866455e-002
1.341472e+001	7.629395e-002
1.349509e+001	6.256104e-002
1.357546e+001	8.850098e-002
1.365583e+001	8.850098e-002
1.373621e+001	7.781982e-002
1.381658e+001	6.103516e-002
1.389695e+001	8.392334e-002
1.397731e+001	9.765625e-002
1.405769e+001	1.052856e-001
1.413806e+001	7.781982e-002
1.421843e+001	1.159668e-001
1.429880e+001	1.022339e-001
1.437918e+001	8.392334e-002
1.445955e+001	1.037598e-001
1.453992e+001	1.190186e-001
1.462028e+001	8.850098e-002
1.470066e+001	1.052856e-001
1.478103e+001	1.068115e-001
1.486140e+001	1.007080e-001
1.494177e+001	1.098633e-001
1.502214e+001	1.144409e-001
1.510252e+001	1.174927e-001
1.518288e+001	1.159668e-001
1.526325e+001	1.266479e-001
1.534362e+001	1.068115e-001
1.542400e+001	1.144409e-001
1.550437e+001	1.205444e-001
1.558474e+001	1.342773e-001
1.566511e+001	1.403809e-001
1.574549e+001	1.403809e-001
1.582585e+001	1.480103e-001
1.590622e+001	1.358032e-001
1.598659e+001	1.541138e-001
1.606697e+001	1.586914e-001
1.614734e+001	1.541138e-001
1.622771e+001	1.495361e-001
1.630807e+001	1.586914e-001
1.638845e+001	1.663208e-001
1.646882e+001	1.647949e-001
1.654919e+001	1.586914e-001
1.662956e+001	1.815796e-001
1.670994e+001	1.571655e-001
1.679031e+001	2.014160e-001
1.687068e+001	1.831055e-001
1.695104e+001	1.724243e-001
1.703142e+001	1.571655e-001
1.711179e+001	2.075195e-001
1.719216e+001	2.258301e-001
1.727253e+001	2.227783e-001
1.735290e+001	2.059937e-001
1.743328e+001	1.770020e-001
1.751365e+001	2.044678e-001
1.759401e+001	2.319336e-001
1.767438e+001	2.105713e-001
1.775476e+001	2.288818e-001
1.783513e+001	2.380371e-001
1.791550e+001	2.166748e-001
1.799587e+001	2.395630e-001
1.807625e+001	2.365112e-001
1.815661e+001	2.578735e-001
1.823698e+001	2.716064e-001
1.831735e+001	2.334595e-001
1.839773e+001	2.990723e-001
1.847810e+001	2.792358e-001
1.855847e+001	2.746582e-001
1.863884e+001	3.036499e-001
1.871922e+001	3.158569e-001
1.879958e+001	3.021240e-001
1.887995e+001	3.005981e-001
1.896032e+001	3.189087e-001
1.904070e+001	3.051758e-001
1.912107e+001	3.662109e-001
1.920144e+001	2.853394e-001
1.928181e+001	3.616333e-001
1.936218e+001	3.601074e-001
1.944255e+001	3.051758e-001
1.952292e+001	3.723145e-001
1.960329e+001	3.417969e-001
1.968366e+001	3.906250e-001
1.976404e+001	4.333496e-001
1.984441e+001	3.585815e-001
1.992478e+001	4.013062e-001
2.000514e+001	4.455566e-001
2.008552e+001	4.516602e-001
2.016589e+001	4.013062e-001
2.024626e+001	3.997803e-001
2.032663e+001	4.028320e-001
2.040701e+001	4.653931e-001
2.048738e+001	3.906250e-001
2.056775e+001	4.699707e-001
2.064811e+001	4.394531e-001
2.072849e+001	4.318237e-001
2.080886e+001	5.004883e-001
2.088923e+001	5.233765e-001
2.096960e+001	4.653931e-001
2.104998e+001	4.806519e-001
2.113035e+001	4.730225e-001
2.121071e+001	5.569458e-001
2.129108e+001	5.218506e-001
2.137146e+001	5.004883e-001
2.145183e+001	5.783081e-001
2.153220e+001	5.722046e-001
2.161257e+001	5.691528e-001
2.169295e+001	6.103516e-001
2.177332e+001	5.218506e-001
2.185368e+001	5.661011e-001
2.193405e+001	5.416870e-001
2.201443e+001	5.447388e-001
2.209480e+001	6.179810e-001
2.217517e+001	5.981445e-001
2.225554e+001	5.874634e-001
2.233591e+001	6.698608e-001
2.241628e+001	6.500244e-001
2.249665e+001	6.515503e-001
2.257702e+001	5.615234e-001
2.265739e+001	6.378174e-001
2.273777e+001	6.744385e-001
2.281814e+001	6.713867e-001
2.289851e+001	6.942749e-001
2.297887e+001	6.683350e-001
2.305925e+001	7.446289e-001
2.313962e+001	6.652832e-001
2.321999e+001	7.507324e-001
2.330036e+001	6.317139e-001
2.338074e+001	7.385254e-001
2.346111e+001	7.064819e-001
2.354148e+001	6.454468e-001
2.362184e+001	7.736206e-001
2.370222e+001	7.614136e-001
2.378259e+001	6.698608e-001
2.386296e+001	7.064819e-001
2.394333e+001	7.034302e-001
2.402371e+001	6.942749e-001
2.410408e+001	6.927490e-001
2.418444e+001	6.835938e-001
2.426481e+001	7.949829e-001
2.434519e+001	7.980347e-001
2.442556e+001	7.492065e-001
2.450593e+001	7.736206e-001
2.458630e+001	8.193970e-001
2.466667e+001	7.080078e-001
2.474705e+001	8.270264e-001
2.482741e+001	7.476807e-001
2.490778e+001	8.178711e-001
2.498815e+001	7.644653e-001
2.506853e+001	7.263184e-001
2.514890e+001	7.919312e-001
2.522927e+001	7.751465e-001
2.530964e+001	7.492065e-001
2.539001e+001	7.141113e-001
2.547038e+001	7.644653e-001
2.555075e+001	7.492065e-001
2.563112e+001	8.026123e-001
2.571150e+001	6.729126e-001
2.579187e+001	7.598877e-001
2.587224e+001	7.995605e-001
2.595260e+001	7.217407e-001
2.603298e+001	7.614136e-001
2.611335e+001	7.919312e-001
2.619372e+001	6.393433e-001
2.627409e+001	7.522583e-001
2.635447e+001	6.454468e-001
2.643484e+001	7.736206e-001
2.651521e+001	6.622314e-001
2.659557e+001	6.530762e-001
2.667595e+001	7.034302e-001
2.675632e+001	6.256104e-001
2.683669e+001	6.500244e-001
2.691706e+001	7.263184e-001
2.699743e+001	6.225586e-001
2.707781e+001	7.125854e-001
2.715817e+001	6.500244e-001
2.723854e+001	5.981445e-001
2.731891e+001	6.286621e-001
2.739929e+001	6.530762e-001
2.747966e+001	5.310059e-001
2.756003e+001	5.950928e-001
2.764040e+001	5.859375e-001
2.772078e+001	5.462646e-001
2.780114e+001	5.172729e-001
2.788151e+001	5.142212e-001
2.796188e+001	5.645752e-001
2.804226e+001	4.913330e-001
2.812263e+001	4.867554e-001
2.820300e+001	5.065918e-001
2.828337e+001	4.791260e-001
2.836374e+001	4.623413e-001
2.844411e+001	4.547119e-001
2.852448e+001	4.150391e-001
2.860485e+001	4.684448e-001
2.868523e+001	4.104614e-001
2.876560e+001	3.952026e-001
2.884597e+001	4.623413e-001
2.892633e+001	3.784180e-001
2.900671e+001	3.967285e-001
2.908708e+001	3.967285e-001
2.916745e+001	4.058838e-001
2.924782e+001	3.463745e-001
2.932819e+001	3.753662e-001
2.940857e+001	3.479004e-001
2.948894e+001	3.280640e-001
2.956931e+001	3.204346e-001
2.964967e+001	2.639771e-001
2.973005e+001	2.609253e-001
2.981042e+001	2.593994e-001
2.989079e+001	2.426147e-001
2.997116e+001	2.655029e-001
3.005154e+001	2.349854e-001
3.013190e+001	2.517700e-001
3.021227e+001	2.426147e-001
3.029264e+001	2.182007e-001
3.037302e+001	2.304077e-001
3.045339e+001	2.334595e-001
3.053376e+001	1.922607e-001
3.061413e+001	1.861572e-001
3.069451e+001	1.708984e-001
3.077488e+001	1.876831e-001
3.085524e+001	2.090454e-001
3.093561e+001	1.739502e-001
3.101599e+001	1.495361e-001
3.109636e+001	1.693726e-001
3.117673e+001	1.556396e-001
3.125710e+001	1.724243e-001
3.133747e+001	1.556396e-001
3.141784e+001	1.327515e-001
3.149821e+001	1.129150e-001
3.157858e+001	1.190186e-001
3.165896e+001	1.266479e-001
3.173933e+001	1.098633e-001
3.181970e+001	1.068115e-001
3.190007e+001	1.174927e-001
3.198043e+001	9.002686e-002
3.206081e+001	9.460449e-002
3.214118e+001	7.476807e-002
3.222155e+001	5.340576e-002
3.230192e+001	6.866455e-002
3.238230e+001	6.713867e-002
3.246267e+001	4.425049e-002
3.254303e+001	6.713867e-002
3.262341e+001	5.035400e-002
3.270378e+001	4.577637e-002
3.278415e+001	4.730225e-002
3.286452e+001	5.187988e-002
3.294489e+001	3.204346e-002
3.302527e+001	4.272461e-002
3.310564e+001	3.509521e-002
3.318600e+001	4.272461e-002
3.326637e+001	2.441406e-002
3.334675e+001	2.899170e-002
3.342712e+001	2.288818e-002
3.350749e+001	1.983643e-002
3.358786e+001	1.373291e-002
3.366824e+001	1.831055e-002
3.374860e+001	1.831055e-002
3.382897e+001	1.831055e-002
3.390934e+001	1.525879e-002
3.398972e+001	6.103516e-003
3.407009e+001	1.525879e-002
3.415046e+001	7.629395e-003
3.423083e+001	7.629395e-003
3.431120e+001	3.051758e-003
3.439157e+001	1.525879e-003
3.447194e+001	3.051758e-003
3.455231e+001	4.577637e-003
3.463268e+001	3.051758e-003
3.471306e+001	3.051758e-003
3.479343e+001	0.000000e+000
3.487379e+001	3.051758e-003
3.495417e+001	4.577637e-003
3.503454e+001	0.000000e+000
3.511491e+001	1.525879e-003
3.519528e+001	1.525879e-003
3.527565e+001	0.000000e+000
3.535603e+001	0.000000e+000
3.543640e+001	1.525879e-003
3.551677e+001	0.000000e+000
3.559713e+001	0.000000e+000
3.567751e+001	0.000000e+000
3.575788e+001	0.000000e+000
3.583825e+001	0.000000e+000
3.591862e+001	0.000000e+000
3.599900e+001	0.000000e+000
3.607936e+001	1.525879e-003
3.615974e+001	0.000000e+000
3.624010e+001	3.051758e-003
3.632048e+001	0.000000e+000
3.640085e+001	0.000000e+000
3.648122e+001	0.000000e+000
3.656159e+001	0.000000e+000
3.664196e+001	0.000000e+000
3.672234e+001	0.000000e+000
3.680270e+001	1.525879e-003
3.688307e+001	0.000000e+000
3.696344e+001	0.000000e+000
3.704382e+001	0.000000e+000
3.712419e+001	1.525879e-003
3.720456e+001	0.000000e+000
3.728493e+001	0.000000e+000
3.736531e+001	0.000000e+000
3.744567e+001	0.000000e+000
3.752604e+001	3.051758e-003
3.760641e+001	0.000000e+000
3.768679e+001	0.000000e+000
3.776716e+001	0.000000e+000
3.784753e+001	0.000000e+000
3.792789e+001	0.000000e+000
3.800827e+001	0.000000e+000
3.808864e+001	0.000000e+000
3.816901e+001	0.000000e+000
3.824938e+001	0.000000e+000
3.832976e+001	1.525879e-003
3.841013e+001	0.000000e+000
3.849050e+001	0.000000e+000
3.857087e+001	0.000000e+000
3.865125e+001	0.000000e+000
3.873161e+001	0.000000e+000
3.881198e+001	0.000000e+000
3.889235e+001	0.000000e+000
3.897272e+001	0.000000e+000
3.905310e+001	0.000000e+000
3.913346e+001	0.000000e+000
3.921383e+001	0.000000e+000
3.929420e+001	0.000000e+000
3.937458e+001	0.000000e+000
3.945495e+001	0.000000e+000
3.953532e+001	0.000000e+000
3.961569e+001	0.000000e+000
3.969607e+001	0.000000e+000
3.977644e+001	0.000000e+000
3.985680e+001	0.000000e+000
3.993717e+001	1.525879e-003
4.001755e+001	0.000000e+000
4.009792e+001	0.000000e+000
4.017829e+001	0.000000e+000
4.025866e+001	0.000000e+000
4.033904e+001	0.000000e+000
4.041940e+001	1.525879e-003
4.049977e+001	0.000000e+000
4.058014e+001	0.000000e+000
4.066052e+001	0.000000e+000
4.074089e+001	0.000000e+000
4.082126e+001	0.000000e+000
4.090163e+001	1.525879e-003
4.098201e+001	1.525879e-003
4.106237e+001	0.000000e+000
4.114274e+001	0.000000e+000
4.122311e+001	0.000000e+000
4.130349e+001	0.000000e+000
4.138386e+001	1.525879e-003
4.146423e+001	0.000000e+000
4.154459e+001	0.000000e+000
4.162496e+001	0.000000e+000
4.170534e+001	0.000000e+000
4.178571e+001	0.000000e+000
4.186608e+001	0.000000e+000
4.194645e+001	0.000000e+000
4.202683e+001	0.000000e+000
4.210720e+001	1.525879e-003
4.218756e+001	0.000000e+000
4.226793e+001	0.000000e+000
4.234831e+001	0.000000e+000
4.242868e+001	0.000000e+000
4.250905e+001	0.000000e+000
4.258942e+001	0.000000e+000
4.266980e+001	0.000000e+000
4.275016e+001	0.000000e+000
4.283053e+001	0.000000e+000
4.291090e+001	0.000000e+000
4.299128e+001	0.000000e+000
4.307165e+001	0.000000e+000
4.315202e+001	0.000000e+000
4.323239e+001	0.000000e+000
4.331277e+001	0.000000e+000
4.339314e+001	0.000000e+000
4.347350e+001	0.000000e+000
4.355387e+001	0.000000e+000
4.363425e+001	0.000000e+000
4.371462e+001	1.525879e-003
4.379499e+001	0.000000e+000
4.387535e+001	0.000000e+000
4.395572e+001	0.000000e+000
4.403610e+001	0.000000e+000
4.411647e+001	0.000000e+000
4.419684e+001	0.000000e+000
4.427721e+001	0.000000e+000
4.435759e+001	0.000000e+000
4.443796e+001	0.000000e+000
4.451833e+001	0.000000e+000
4.459869e+001	0.000000e+000
4.467907e+001	0.000000e+000
4.475944e+001	0.000000e+000
4.483981e+001	0.000000e+000
4.492018e+001	0.000000e+000
4.500056e+001	0.000000e+000
4.508092e+001	0.000000e+000
4.516129e+001	0.000000e+000
4.524166e+001	0.000000e+000
4.532204e+001	0.000000e+000
4.540241e+001	0.000000e+000
4.548278e+001	0.000000e+000
4.556315e+001	0.000000e+000
4.564353e+001	0.000000e+000
4.572390e+001	0.000000e+000
4.580426e+001	0.000000e+000
4.588463e+001	0.000000e+000
4.596501e+001	0.000000e+000
4.604538e+001	0.000000e+000
4.612575e+001	0.000000e+000
4.620612e+001	0.000000e+000
4.628649e+001	0.000000e+000
4.636686e+001	0.000000e+000
4.644724e+001	0.000000e+000
4.652760e+001	0.000000e+000
4.660797e+001	0.000000e+000
4.668835e+001	0.000000e+000
4.676872e+001	0.000000e+000
4.684909e+001	0.000000e+000
4.692945e+001	0.000000e+000
4.700983e+001	0.000000e+000
4.709020e+001	0.000000e+000
4.717057e+001	0.000000e+000
4.725094e+001	0.000000e+000
4.733132e+001	0.000000e+000
4.741169e+001	0.000000e+000
4.749206e+001	0.000000e+000
4.757243e+001	0.000000e+000
4.765281e+001	0.000000e+000
4.773317e+001	0.000000e+000
4.781354e+001	0.000000e+000
4.789391e+001	0.000000e+000
4.797429e+001	0.000000e+000
4.805466e+001	0.000000e+000
4.813503e+001	0.000000e+000
4.821539e+001	0.000000e+000
4.829577e+001	0.000000e+000
4.837614e+001	1.525879e-003
4.845651e+001	0.000000e+000
4.853688e+001	0.000000e+000
4.861726e+001	0.000000e+000
4.869763e+001	0.000000e+000
4.877800e+001	0.000000e+000
4.885836e+001	0.000000e+000
4.893873e+001	0.000000e+000
4.901911e+001	0.000000e+000
4.909948e+001	0.000000e+000
4.917985e+001	1.525879e-003
4.926022e+001	0.000000e+000
4.934060e+001	0.000000e+000
4.942096e+001	0.000000e+000
4.950133e+001	0.000000e+000
4.958170e+001	0.000000e+000
4.966208e+001	0.000000e+000
4.974245e+001	0.000000e+000
4.982282e+001	0.000000e+000
4.990319e+001	1.525879e-003
4.998357e+001	0.000000e+000
5.006393e+001	0.000000e+000
5.014430e+001	0.000000e+000
5.022467e+001	0.000000e+000
5.030505e+001	0.000000e+000
5.038542e+001	0.000000e+000
5.046579e+001	0.000000e+000
5.054615e+001	0.000000e+000
5.062653e+001	0.000000e+000
5.070690e+001	0.000000e+000
5.078727e+001	0.000000e+000
5.086764e+001	0.000000e+000
5.094802e+001	0.000000e+000
5.102839e+001	0.000000e+000
5.110876e+001	0.000000e+000
5.118913e+001	0.000000e+000
5.126949e+001	0.000000e+000
5.134987e+001	0.000000e+000
5.143024e+001	0.000000e+000
5.151061e+001	0.000000e+000
5.159098e+001	0.000000e+000
5.167136e+001	0.000000e+000
5.175172e+001	0.000000e+000
5.183209e+001	0.000000e+000
5.191246e+001	0.000000e+000
5.199284e+001	0.000000e+000
5.207321e+001	0.000000e+000
5.215358e+001	1.525879e-003
5.223395e+001	0.000000e+000
5.231433e+001	0.000000e+000
5.239470e+001	0.000000e+000
5.247506e+001	0.000000e+000
5.255543e+001	0.000000e+000
5.263581e+001	0.000000e+000
5.271618e+001	0.000000e+000
5.279655e+001	0.000000e+000
5.287691e+001	0.000000e+000
5.295729e+001	0.000000e+000
5.303766e+001	0.000000e+000
5.311803e+001	0.000000e+000
5.319840e+001	0.000000e+000
5.327878e+001	0.000000e+000
5.335915e+001	1.525879e-003
5.343952e+001	0.000000e+000
5.351989e+001	0.000000e+000
5.360025e+001	0.000000e+000
5.368063e+001	0.000000e+000
5.376100e+001	0.000000e+000
5.384137e+001	0.000000e+000
5.392174e+001	0.000000e+000
5.400212e+001	0.000000e+000
5.408249e+001	0.000000e+000
5.416285e+001	0.000000e+000
5.424323e+001	0.000000e+000
5.432360e+001	0.000000e+000
5.440397e+001	0.000000e+000
5.448434e+001	0.000000e+000
5.456471e+001	0.000000e+000
5.464509e+001	0.000000e+000
5.472546e+001	0.000000e+000
5.480582e+001	0.000000e+000
5.488619e+001	0.000000e+000
5.496657e+001	0.000000e+000
5.504694e+001	0.000000e+000
5.512731e+001	0.000000e+000
5.520768e+001	0.000000e+000
5.528806e+001	0.000000e+000
5.536842e+001	0.000000e+000
5.544880e+001	0.000000e+000
5.552916e+001	0.000000e+000
5.560954e+001	0.000000e+000
5.568991e+001	0.000000e+000
5.577028e+001	0.000000e+000
5.585065e+001	0.000000e+000
5.593102e+001	0.000000e+000
5.601139e+001	0.000000e+000
5.609176e+001	0.000000e+000
5.617213e+001	0.000000e+000
5.625250e+001	0.000000e+000
5.633288e+001	0.000000e+000
5.641325e+001	0.000000e+000
5.649361e+001	0.000000e+000
5.657399e+001	0.000000e+000
5.665437e+001	0.000000e+000
5.673473e+001	0.000000e+000
[truncated: 50 more rows]
