# Supplementary material for: Open-source micro-tensile testers via additive manufacturing for the mechanical characterization of thin films and papers
Source: PLoS One. 2018 May 29;13(5):e0197999. doi: 10.1371/journal.pone.0197999 (PMC5973562; doi:10.1371/journal.pone.0197999)
Supplement: S1 Data — (ZIP) [file pone.0197999.s002.zip › SI2_Data/Demonstration Problem 1/Exp1 Results/Area2 Phase/Area2_2-5turns.txt]

-1.731397e+002	0.000000e+000
-1.027645e+002	1.525879e-003
-1.026958e+002	0.000000e+000
-1.026270e+002	1.525879e-003
-1.025583e+002	0.000000e+000
-1.024895e+002	0.000000e+000
-1.024207e+002	0.000000e+000
-1.023520e+002	0.000000e+000
-1.022832e+002	0.000000e+000
-1.022145e+002	0.000000e+000
-1.021457e+002	0.000000e+000
-1.020770e+002	0.000000e+000
-1.020082e+002	0.000000e+000
-1.019394e+002	0.000000e+000
-1.018707e+002	0.000000e+000
-1.018019e+002	0.000000e+000
-1.017332e+002	0.000000e+000
-1.016644e+002	0.000000e+000
-1.015956e+002	0.000000e+000
-1.015269e+002	0.000000e+000
-1.014581e+002	0.000000e+000
-1.013894e+002	0.000000e+000
-1.013206e+002	0.000000e+000
-1.012518e+002	0.000000e+000
-1.011831e+002	0.000000e+000
-1.011143e+002	0.000000e+000
-1.010456e+002	0.000000e+000
-1.009768e+002	0.000000e+000
-1.009080e+002	0.000000e+000
-1.008393e+002	0.000000e+000
-1.007705e+002	0.000000e+000
-1.007018e+002	0.000000e+000
-1.006330e+002	0.000000e+000
-1.005642e+002	0.000000e+000
-1.004955e+002	1.525879e-003
-1.004267e+002	0.000000e+000
-1.003580e+002	0.000000e+000
-1.002892e+002	0.000000e+000
-1.002205e+002	0.000000e+000
-1.001517e+002	0.000000e+000
-1.000829e+002	0.000000e+000
-1.000142e+002	0.000000e+000
-9.994541e+001	0.000000e+000
-9.987666e+001	0.000000e+000
-9.980789e+001	0.000000e+000
-9.973914e+001	0.000000e+000
-9.967037e+001	0.000000e+000
-9.960162e+001	0.000000e+000
-9.953285e+001	0.000000e+000
-9.946410e+001	0.000000e+000
-9.939533e+001	0.000000e+000
-9.932658e+001	0.000000e+000
-9.925781e+001	0.000000e+000
-9.918906e+001	0.000000e+000
-9.912031e+001	0.000000e+000
-9.905154e+001	0.000000e+000
-9.898279e+001	0.000000e+000
-9.891402e+001	0.000000e+000
-9.884527e+001	0.000000e+000
-9.877650e+001	0.000000e+000
-9.870774e+001	0.000000e+000
-9.863898e+001	0.000000e+000
-9.857022e+001	0.000000e+000
-9.850146e+001	0.000000e+000
-9.843270e+001	0.000000e+000
-9.836395e+001	1.525879e-003
-9.829518e+001	0.000000e+000
-9.822643e+001	0.000000e+000
-9.815768e+001	0.000000e+000
-9.808891e+001	0.000000e+000
-9.802016e+001	0.000000e+000
-9.795139e+001	0.000000e+000
-9.788264e+001	0.000000e+000
-9.781387e+001	0.000000e+000
-9.774512e+001	0.000000e+000
-9.767635e+001	3.051758e-003
-9.760760e+001	0.000000e+000
-9.753883e+001	1.525879e-003
-9.747008e+001	0.000000e+000
-9.740131e+001	0.000000e+000
-9.733256e+001	0.000000e+000
-9.726379e+001	0.000000e+000
-9.719503e+001	0.000000e+000
-9.712628e+001	0.000000e+000
-9.705753e+001	0.000000e+000
-9.698876e+001	0.000000e+000
-9.692001e+001	0.000000e+000
-9.685124e+001	0.000000e+000
-9.678249e+001	0.000000e+000
-9.671372e+001	0.000000e+000
-9.664497e+001	0.000000e+000
-9.657620e+001	0.000000e+000
-9.650745e+001	0.000000e+000
-9.643868e+001	0.000000e+000
-9.636993e+001	0.000000e+000
-9.630116e+001	0.000000e+000
-9.623241e+001	0.000000e+000
-9.616364e+001	0.000000e+000
-9.609489e+001	0.000000e+000
-9.602613e+001	0.000000e+000
-9.595737e+001	0.000000e+000
-9.588861e+001	0.000000e+000
-9.581985e+001	0.000000e+000
-9.575109e+001	0.000000e+000
-9.568233e+001	0.000000e+000
-9.561357e+001	0.000000e+000
-9.554482e+001	0.000000e+000
-9.547605e+001	0.000000e+000
-9.540730e+001	1.525879e-003
-9.533853e+001	0.000000e+000
-9.526978e+001	0.000000e+000
-9.520101e+001	0.000000e+000
-9.513226e+001	0.000000e+000
-9.506351e+001	0.000000e+000
-9.499474e+001	0.000000e+000
-9.492599e+001	0.000000e+000
-9.485722e+001	0.000000e+000
-9.478847e+001	0.000000e+000
-9.471970e+001	0.000000e+000
-9.465095e+001	0.000000e+000
-9.458218e+001	0.000000e+000
-9.451342e+001	0.000000e+000
-9.444466e+001	0.000000e+000
-9.437590e+001	0.000000e+000
-9.430714e+001	0.000000e+000
-9.423838e+001	0.000000e+000
-9.416963e+001	0.000000e+000
-9.410088e+001	0.000000e+000
-9.403211e+001	0.000000e+000
-9.396336e+001	0.000000e+000
-9.389459e+001	0.000000e+000
-9.382584e+001	0.000000e+000
-9.375707e+001	0.000000e+000
-9.368832e+001	0.000000e+000
-9.361955e+001	0.000000e+000
-9.355080e+001	0.000000e+000
-9.348203e+001	0.000000e+000
-9.341328e+001	0.000000e+000
-9.334451e+001	0.000000e+000
-9.327576e+001	1.525879e-003
-9.320699e+001	0.000000e+000
-9.313824e+001	0.000000e+000
-9.306948e+001	0.000000e+000
-9.300072e+001	0.000000e+000
-9.293196e+001	0.000000e+000
-9.286320e+001	0.000000e+000
-9.279444e+001	0.000000e+000
-9.272569e+001	0.000000e+000
-9.265692e+001	0.000000e+000
-9.258817e+001	0.000000e+000
-9.251940e+001	0.000000e+000
-9.245065e+001	0.000000e+000
-9.238188e+001	0.000000e+000
-9.231313e+001	0.000000e+000
-9.224436e+001	0.000000e+000
-9.217561e+001	0.000000e+000
-9.210686e+001	0.000000e+000
-9.203809e+001	0.000000e+000
-9.196933e+001	0.000000e+000
-9.190057e+001	0.000000e+000
-9.183181e+001	0.000000e+000
-9.176305e+001	0.000000e+000
-9.169429e+001	0.000000e+000
-9.162553e+001	0.000000e+000
-9.155677e+001	0.000000e+000
-9.148801e+001	0.000000e+000
-9.141925e+001	0.000000e+000
-9.135049e+001	0.000000e+000
-9.128173e+001	0.000000e+000
-9.121297e+001	0.000000e+000
-9.114421e+001	0.000000e+000
-9.107546e+001	0.000000e+000
-9.100671e+001	0.000000e+000
-9.093794e+001	0.000000e+000
-9.086919e+001	0.000000e+000
-9.080042e+001	0.000000e+000
-9.073167e+001	0.000000e+000
-9.066290e+001	0.000000e+000
-9.059415e+001	0.000000e+000
-9.052538e+001	0.000000e+000
-9.045662e+001	0.000000e+000
-9.038786e+001	0.000000e+000
-9.031910e+001	0.000000e+000
-9.025034e+001	0.000000e+000
-9.018158e+001	0.000000e+000
-9.011282e+001	0.000000e+000
-9.004408e+001	0.000000e+000
-8.997531e+001	0.000000e+000
-8.990656e+001	0.000000e+000
-8.983779e+001	0.000000e+000
-8.976904e+001	0.000000e+000
-8.970027e+001	0.000000e+000
-8.963152e+001	0.000000e+000
-8.956275e+001	0.000000e+000
-8.949400e+001	0.000000e+000
-8.942523e+001	0.000000e+000
-8.935648e+001	0.000000e+000
-8.928771e+001	0.000000e+000
-8.921896e+001	0.000000e+000
-8.915020e+001	0.000000e+000
-8.908144e+001	0.000000e+000
-8.901268e+001	0.000000e+000
-8.894392e+001	0.000000e+000
-8.887516e+001	0.000000e+000
-8.880640e+001	0.000000e+000
-8.873764e+001	0.000000e+000
-8.866888e+001	0.000000e+000
-8.860012e+001	0.000000e+000
-8.853136e+001	0.000000e+000
-8.846260e+001	0.000000e+000
-8.839384e+001	0.000000e+000
-8.832508e+001	0.000000e+000
-8.825632e+001	0.000000e+000
-8.818757e+001	0.000000e+000
-8.811880e+001	0.000000e+000
-8.805005e+001	0.000000e+000
-8.798129e+001	0.000000e+000
-8.791253e+001	0.000000e+000
-8.784377e+001	0.000000e+000
-8.777501e+001	0.000000e+000
-8.770625e+001	0.000000e+000
-8.763749e+001	0.000000e+000
-8.756873e+001	0.000000e+000
-8.749997e+001	0.000000e+000
-8.743121e+001	0.000000e+000
-8.736245e+001	0.000000e+000
-8.729369e+001	0.000000e+000
-8.722494e+001	0.000000e+000
-8.715618e+001	0.000000e+000
-8.708742e+001	0.000000e+000
-8.701865e+001	0.000000e+000
-8.694990e+001	0.000000e+000
-8.688113e+001	0.000000e+000
-8.681239e+001	0.000000e+000
-8.674362e+001	0.000000e+000
-8.667487e+001	0.000000e+000
-8.660610e+001	0.000000e+000
-8.653735e+001	0.000000e+000
-8.646858e+001	0.000000e+000
-8.639983e+001	0.000000e+000
-8.633106e+001	0.000000e+000
-8.626230e+001	0.000000e+000
-8.619355e+001	0.000000e+000
-8.612479e+001	0.000000e+000
-8.605603e+001	0.000000e+000
-8.598727e+001	0.000000e+000
-8.591851e+001	0.000000e+000
-8.584975e+001	0.000000e+000
-8.578099e+001	0.000000e+000
-8.571223e+001	0.000000e+000
-8.564347e+001	0.000000e+000
-8.557471e+001	0.000000e+000
-8.550595e+001	0.000000e+000
-8.543719e+001	0.000000e+000
-8.536843e+001	0.000000e+000
-8.529967e+001	0.000000e+000
-8.523091e+001	0.000000e+000
-8.516216e+001	0.000000e+000
-8.509340e+001	0.000000e+000
-8.502464e+001	0.000000e+000
-8.495588e+001	0.000000e+000
-8.488712e+001	0.000000e+000
-8.481836e+001	0.000000e+000
-8.474960e+001	0.000000e+000
-8.468084e+001	0.000000e+000
-8.461208e+001	0.000000e+000
-8.454332e+001	0.000000e+000
-8.447456e+001	0.000000e+000
-8.440580e+001	0.000000e+000
-8.433704e+001	0.000000e+000
-8.426828e+001	0.000000e+000
-8.419952e+001	0.000000e+000
-8.413077e+001	0.000000e+000
-8.406200e+001	0.000000e+000
-8.399325e+001	0.000000e+000
-8.392448e+001	0.000000e+000
-8.385573e+001	0.000000e+000
-8.378697e+001	0.000000e+000
-8.371821e+001	0.000000e+000
-8.364945e+001	0.000000e+000
-8.358069e+001	0.000000e+000
-8.351193e+001	0.000000e+000
-8.344317e+001	0.000000e+000
-8.337441e+001	0.000000e+000
-8.330565e+001	0.000000e+000
-8.323689e+001	0.000000e+000
-8.316814e+001	0.000000e+000
-8.309938e+001	0.000000e+000
-8.303062e+001	0.000000e+000
-8.296185e+001	0.000000e+000
-8.289310e+001	0.000000e+000
-8.282433e+001	0.000000e+000
-8.275558e+001	0.000000e+000
-8.268682e+001	0.000000e+000
-8.261806e+001	0.000000e+000
-8.254930e+001	0.000000e+000
-8.248055e+001	0.000000e+000
-8.241178e+001	0.000000e+000
-8.234303e+001	0.000000e+000
-8.227426e+001	0.000000e+000
-8.220550e+001	0.000000e+000
-8.213675e+001	0.000000e+000
-8.206799e+001	1.525879e-003
-8.199923e+001	0.000000e+000
-8.193047e+001	0.000000e+000
-8.186171e+001	0.000000e+000
-8.179295e+001	0.000000e+000
-8.172419e+001	0.000000e+000
-8.165543e+001	0.000000e+000
-8.158667e+001	0.000000e+000
-8.151791e+001	0.000000e+000
-8.144915e+001	0.000000e+000
-8.138039e+001	0.000000e+000
-8.131163e+001	0.000000e+000
-8.124287e+001	0.000000e+000
-8.117411e+001	0.000000e+000
-8.110535e+001	0.000000e+000
-8.103660e+001	0.000000e+000
-8.096783e+001	0.000000e+000
-8.089908e+001	0.000000e+000
-8.083031e+001	0.000000e+000
-8.076156e+001	0.000000e+000
-8.069280e+001	0.000000e+000
-8.062404e+001	0.000000e+000
-8.055528e+001	0.000000e+000
-8.048652e+001	0.000000e+000
-8.041776e+001	0.000000e+000
-8.034900e+001	0.000000e+000
-8.028024e+001	0.000000e+000
-8.021148e+001	0.000000e+000
-8.014272e+001	0.000000e+000
-8.007397e+001	0.000000e+000
-8.000520e+001	0.000000e+000
-7.993645e+001	0.000000e+000
-7.986768e+001	0.000000e+000
-7.979893e+001	0.000000e+000
-7.973017e+001	0.000000e+000
-7.966142e+001	0.000000e+000
-7.959265e+001	0.000000e+000
-7.952389e+001	0.000000e+000
-7.945513e+001	0.000000e+000
-7.938637e+001	0.000000e+000
-7.931761e+001	0.000000e+000
-7.924885e+001	0.000000e+000
-7.918009e+001	0.000000e+000
-7.911133e+001	0.000000e+000
-7.904258e+001	0.000000e+000
-7.897382e+001	0.000000e+000
-7.890506e+001	0.000000e+000
-7.883630e+001	0.000000e+000
-7.876754e+001	0.000000e+000
-7.869878e+001	0.000000e+000
-7.863002e+001	0.000000e+000
-7.856126e+001	0.000000e+000
-7.849250e+001	0.000000e+000
-7.842374e+001	0.000000e+000
-7.835498e+001	0.000000e+000
-7.828622e+001	0.000000e+000
-7.821746e+001	0.000000e+000
-7.814870e+001	0.000000e+000
-7.807994e+001	1.525879e-003
-7.801118e+001	0.000000e+000
-7.794243e+001	0.000000e+000
-7.787366e+001	0.000000e+000
-7.780491e+001	0.000000e+000
-7.773615e+001	0.000000e+000
-7.766739e+001	0.000000e+000
-7.759863e+001	0.000000e+000
-7.752987e+001	0.000000e+000
-7.746111e+001	0.000000e+000
-7.739235e+001	0.000000e+000
-7.732359e+001	0.000000e+000
-7.725483e+001	0.000000e+000
-7.718607e+001	0.000000e+000
-7.711731e+001	0.000000e+000
-7.704855e+001	0.000000e+000
-7.697980e+001	0.000000e+000
-7.691103e+001	0.000000e+000
-7.684228e+001	0.000000e+000
-7.677352e+001	0.000000e+000
-7.670476e+001	1.525879e-003
-7.663600e+001	0.000000e+000
-7.656724e+001	0.000000e+000
-7.649848e+001	0.000000e+000
-7.642972e+001	0.000000e+000
-7.636096e+001	0.000000e+000
-7.629220e+001	0.000000e+000
-7.622344e+001	0.000000e+000
-7.615468e+001	0.000000e+000
-7.608592e+001	0.000000e+000
-7.601717e+001	0.000000e+000
-7.594840e+001	0.000000e+000
-7.587965e+001	0.000000e+000
-7.581088e+001	0.000000e+000
-7.574213e+001	0.000000e+000
-7.567337e+001	0.000000e+000
-7.560461e+001	0.000000e+000
-7.553585e+001	0.000000e+000
-7.546709e+001	0.000000e+000
-7.539833e+001	0.000000e+000
-7.532957e+001	0.000000e+000
-7.526081e+001	0.000000e+000
-7.519205e+001	0.000000e+000
-7.512329e+001	0.000000e+000
-7.505453e+001	0.000000e+000
-7.498578e+001	0.000000e+000
-7.491702e+001	0.000000e+000
-7.484826e+001	0.000000e+000
-7.477950e+001	0.000000e+000
-7.471074e+001	0.000000e+000
-7.464198e+001	0.000000e+000
-7.457322e+001	0.000000e+000
-7.450446e+001	0.000000e+000
-7.443570e+001	0.000000e+000
-7.436694e+001	0.000000e+000
-7.429818e+001	0.000000e+000
-7.422942e+001	0.000000e+000
-7.416066e+001	0.000000e+000
-7.409190e+001	0.000000e+000
-7.402314e+001	0.000000e+000
-7.395438e+001	0.000000e+000
-7.388563e+001	0.000000e+000
-7.381686e+001	0.000000e+000
-7.374811e+001	0.000000e+000
-7.367935e+001	0.000000e+000
-7.361059e+001	0.000000e+000
-7.354183e+001	0.000000e+000
-7.347307e+001	0.000000e+000
-7.340431e+001	0.000000e+000
-7.333555e+001	0.000000e+000
-7.326679e+001	0.000000e+000
-7.319803e+001	0.000000e+000
-7.312927e+001	0.000000e+000
-7.306051e+001	0.000000e+000
-7.299175e+001	0.000000e+000
-7.292300e+001	0.000000e+000
-7.285423e+001	0.000000e+000
-7.278548e+001	0.000000e+000
-7.271672e+001	0.000000e+000
-7.264796e+001	0.000000e+000
-7.257920e+001	0.000000e+000
-7.251044e+001	0.000000e+000
-7.244168e+001	0.000000e+000
-7.237292e+001	0.000000e+000
-7.230416e+001	0.000000e+000
-7.223540e+001	0.000000e+000
-7.216664e+001	0.000000e+000
-7.209788e+001	0.000000e+000
-7.202912e+001	0.000000e+000
-7.196037e+001	0.000000e+000
-7.189160e+001	0.000000e+000
-7.182285e+001	0.000000e+000
-7.175408e+001	0.000000e+000
-7.168533e+001	0.000000e+000
-7.161657e+001	0.000000e+000
-7.154781e+001	0.000000e+000
-7.147905e+001	0.000000e+000
-7.141029e+001	0.000000e+000
-7.134153e+001	0.000000e+000
-7.127277e+001	0.000000e+000
-7.120401e+001	0.000000e+000
-7.113525e+001	0.000000e+000
-7.106649e+001	0.000000e+000
-7.099773e+001	0.000000e+000
-7.092898e+001	0.000000e+000
-7.086021e+001	0.000000e+000
-7.079146e+001	0.000000e+000
-7.072270e+001	0.000000e+000
-7.065394e+001	0.000000e+000
-7.058518e+001	0.000000e+000
-7.051642e+001	0.000000e+000
-7.044766e+001	0.000000e+000
-7.037890e+001	0.000000e+000
-7.031014e+001	0.000000e+000
-7.024138e+001	0.000000e+000
-7.017262e+001	0.000000e+000
-7.010386e+001	0.000000e+000
-7.003510e+001	0.000000e+000
-6.996634e+001	0.000000e+000
-6.989758e+001	0.000000e+000
-6.982883e+001	0.000000e+000
-6.976006e+001	0.000000e+000
-6.969131e+001	0.000000e+000
-6.962255e+001	0.000000e+000
-6.955379e+001	0.000000e+000
-6.948503e+001	0.000000e+000
-6.941627e+001	0.000000e+000
-6.934751e+001	0.000000e+000
-6.927875e+001	0.000000e+000
-6.920999e+001	0.000000e+000
-6.914123e+001	0.000000e+000
-6.907247e+001	0.000000e+000
-6.900371e+001	0.000000e+000
-6.893495e+001	0.000000e+000
-6.886620e+001	0.000000e+000
-6.879743e+001	0.000000e+000
-6.872868e+001	0.000000e+000
-6.865992e+001	0.000000e+000
-6.859116e+001	0.000000e+000
-6.852240e+001	0.000000e+000
-6.845364e+001	0.000000e+000
-6.838488e+001	0.000000e+000
-6.831612e+001	0.000000e+000
-6.824736e+001	0.000000e+000
-6.817860e+001	0.000000e+000
-6.810984e+001	0.000000e+000
-6.804108e+001	0.000000e+000
-6.797232e+001	0.000000e+000
-6.790356e+001	0.000000e+000
-6.783480e+001	0.000000e+000
-6.776604e+001	0.000000e+000
-6.769728e+001	0.000000e+000
-6.762853e+001	0.000000e+000
-6.755977e+001	0.000000e+000
-6.749101e+001	0.000000e+000
-6.742225e+001	0.000000e+000
-6.735349e+001	0.000000e+000
-6.728473e+001	0.000000e+000
-6.721597e+001	0.000000e+000
-6.714721e+001	0.000000e+000
-6.707845e+001	0.000000e+000
-6.700969e+001	0.000000e+000
-6.694093e+001	0.000000e+000
-6.687218e+001	0.000000e+000
-6.680341e+001	0.000000e+000
-6.673466e+001	0.000000e+000
-6.666590e+001	0.000000e+000
-6.659714e+001	0.000000e+000
-6.652838e+001	0.000000e+000
-6.645962e+001	0.000000e+000
-6.639086e+001	0.000000e+000
-6.632210e+001	0.000000e+000
-6.625334e+001	0.000000e+000
-6.618458e+001	0.000000e+000
-6.611582e+001	0.000000e+000
-6.604706e+001	0.000000e+000
-6.597830e+001	0.000000e+000
-6.590955e+001	0.000000e+000
-6.584078e+001	0.000000e+000
-6.577203e+001	0.000000e+000
-6.570326e+001	0.000000e+000
-6.563451e+001	0.000000e+000
-6.556575e+001	0.000000e+000
-6.549699e+001	0.000000e+000
-6.542823e+001	0.000000e+000
-6.535947e+001	0.000000e+000
-6.529071e+001	0.000000e+000
-6.522195e+001	0.000000e+000
-6.515319e+001	0.000000e+000
-6.508443e+001	0.000000e+000
-6.501567e+001	0.000000e+000
-6.494691e+001	0.000000e+000
-6.487815e+001	0.000000e+000
-6.480939e+001	0.000000e+000
-6.474063e+001	0.000000e+000
-6.467188e+001	0.000000e+000
-6.460312e+001	0.000000e+000
-6.453436e+001	0.000000e+000
-6.446560e+001	0.000000e+000
-6.439684e+001	0.000000e+000
-6.432808e+001	0.000000e+000
-6.425932e+001	0.000000e+000
-6.419056e+001	0.000000e+000
-6.412180e+001	0.000000e+000
-6.405304e+001	0.000000e+000
-6.398428e+001	0.000000e+000
-6.391552e+001	0.000000e+000
-6.384676e+001	0.000000e+000
-6.377800e+001	0.000000e+000
-6.370924e+001	0.000000e+000
-6.364048e+001	0.000000e+000
-6.357173e+001	0.000000e+000
-6.350297e+001	0.000000e+000
-6.343421e+001	0.000000e+000
-6.336545e+001	0.000000e+000
-6.329669e+001	0.000000e+000
-6.322793e+001	0.000000e+000
-6.315917e+001	0.000000e+000
-6.309041e+001	1.525879e-003
-6.302165e+001	0.000000e+000
-6.295289e+001	0.000000e+000
-6.288413e+001	0.000000e+000
-6.281537e+001	0.000000e+000
-6.274661e+001	0.000000e+000
-6.267785e+001	0.000000e+000
-6.260910e+001	0.000000e+000
-6.254034e+001	0.000000e+000
-6.247158e+001	0.000000e+000
-6.240282e+001	1.525879e-003
-6.233406e+001	0.000000e+000
-6.226530e+001	0.000000e+000
-6.219654e+001	0.000000e+000
-6.212778e+001	0.000000e+000
-6.205902e+001	0.000000e+000
-6.199026e+001	0.000000e+000
-6.192150e+001	0.000000e+000
-6.185275e+001	0.000000e+000
-6.178399e+001	0.000000e+000
-6.171522e+001	0.000000e+000
-6.164646e+001	0.000000e+000
-6.157771e+001	0.000000e+000
-6.150895e+001	0.000000e+000
-6.144019e+001	0.000000e+000
-6.137143e+001	0.000000e+000
-6.130267e+001	0.000000e+000
-6.123391e+001	0.000000e+000
-6.116515e+001	0.000000e+000
-6.109639e+001	0.000000e+000
-6.102763e+001	0.000000e+000
-6.095887e+001	0.000000e+000
-6.089011e+001	0.000000e+000
-6.082135e+001	0.000000e+000
-6.075259e+001	0.000000e+000
-6.068383e+001	0.000000e+000
-6.061507e+001	0.000000e+000
-6.054632e+001	0.000000e+000
-6.047756e+001	0.000000e+000
-6.040880e+001	0.000000e+000
-6.034004e+001	0.000000e+000
-6.027128e+001	0.000000e+000
-6.020252e+001	0.000000e+000
-6.013376e+001	0.000000e+000
-6.006500e+001	0.000000e+000
-5.999624e+001	0.000000e+000
-5.992748e+001	0.000000e+000
-5.985872e+001	0.000000e+000
-5.978996e+001	0.000000e+000
-5.972120e+001	0.000000e+000
-5.965244e+001	0.000000e+000
-5.958368e+001	0.000000e+000
-5.951493e+001	0.000000e+000
-5.944617e+001	0.000000e+000
-5.937741e+001	0.000000e+000
-5.930865e+001	0.000000e+000
-5.923989e+001	0.000000e+000
-5.917113e+001	0.000000e+000
-5.910237e+001	0.000000e+000
-5.903361e+001	0.000000e+000
-5.896485e+001	0.000000e+000
-5.889609e+001	0.000000e+000
-5.882733e+001	0.000000e+000
-5.875857e+001	0.000000e+000
-5.868981e+001	0.000000e+000
-5.862105e+001	0.000000e+000
-5.855230e+001	0.000000e+000
-5.848354e+001	0.000000e+000
-5.841478e+001	0.000000e+000
-5.834602e+001	0.000000e+000
-5.827726e+001	0.000000e+000
-5.820850e+001	0.000000e+000
-5.813974e+001	0.000000e+000
-5.807098e+001	0.000000e+000
-5.800222e+001	0.000000e+000
-5.793346e+001	0.000000e+000
-5.786470e+001	0.000000e+000
-5.779594e+001	0.000000e+000
-5.772718e+001	0.000000e+000
-5.765842e+001	0.000000e+000
-5.758966e+001	0.000000e+000
-5.752090e+001	0.000000e+000
-5.745214e+001	0.000000e+000
-5.738339e+001	0.000000e+000
-5.731463e+001	0.000000e+000
-5.724587e+001	0.000000e+000
-5.717711e+001	0.000000e+000
-5.710835e+001	0.000000e+000
-5.703959e+001	1.525879e-003
-5.697083e+001	0.000000e+000
-5.690207e+001	0.000000e+000
-5.683331e+001	0.000000e+000
-5.676455e+001	0.000000e+000
-5.669579e+001	0.000000e+000
-5.662703e+001	0.000000e+000
-5.655827e+001	0.000000e+000
-5.648951e+001	0.000000e+000
-5.642075e+001	0.000000e+000
-5.635200e+001	0.000000e+000
-5.628324e+001	0.000000e+000
-5.621448e+001	0.000000e+000
-5.614572e+001	0.000000e+000
-5.607696e+001	0.000000e+000
-5.600820e+001	0.000000e+000
-5.593944e+001	0.000000e+000
-5.587068e+001	0.000000e+000
-5.580192e+001	0.000000e+000
-5.573316e+001	0.000000e+000
-5.566440e+001	0.000000e+000
-5.559564e+001	0.000000e+000
-5.552688e+001	0.000000e+000
-5.545812e+001	0.000000e+000
-5.538937e+001	0.000000e+000
-5.532061e+001	0.000000e+000
-5.525185e+001	0.000000e+000
-5.518309e+001	0.000000e+000
-5.511433e+001	0.000000e+000
-5.504557e+001	0.000000e+000
-5.497681e+001	0.000000e+000
-5.490805e+001	0.000000e+000
-5.483929e+001	0.000000e+000
-5.477053e+001	0.000000e+000
-5.470177e+001	0.000000e+000
-5.463301e+001	0.000000e+000
-5.456425e+001	0.000000e+000
-5.449549e+001	0.000000e+000
-5.442673e+001	0.000000e+000
-5.435798e+001	1.525879e-003
-5.428922e+001	0.000000e+000
-5.422046e+001	0.000000e+000
-5.415170e+001	0.000000e+000
-5.408294e+001	0.000000e+000
-5.401418e+001	0.000000e+000
-5.394542e+001	0.000000e+000
-5.387666e+001	0.000000e+000
-5.380790e+001	0.000000e+000
-5.373914e+001	0.000000e+000
-5.367038e+001	0.000000e+000
-5.360162e+001	1.525879e-003
-5.353286e+001	0.000000e+000
-5.346410e+001	0.000000e+000
-5.339534e+001	0.000000e+000
-5.332659e+001	0.000000e+000
-5.325783e+001	0.000000e+000
-5.318907e+001	0.000000e+000
-5.312031e+001	0.000000e+000
-5.305155e+001	0.000000e+000
-5.298279e+001	0.000000e+000
-5.291403e+001	0.000000e+000
-5.284527e+001	0.000000e+000
-5.277651e+001	0.000000e+000
-5.270775e+001	0.000000e+000
-5.263899e+001	0.000000e+000
-5.257023e+001	0.000000e+000
-5.250147e+001	0.000000e+000
-5.243271e+001	0.000000e+000
-5.236395e+001	0.000000e+000
-5.229520e+001	0.000000e+000
-5.222644e+001	0.000000e+000
-5.215768e+001	0.000000e+000
-5.208892e+001	0.000000e+000
-5.202016e+001	0.000000e+000
-5.195140e+001	0.000000e+000
-5.188264e+001	0.000000e+000
-5.181388e+001	0.000000e+000
-5.174512e+001	0.000000e+000
-5.167636e+001	0.000000e+000
-5.160760e+001	0.000000e+000
-5.153884e+001	0.000000e+000
-5.147008e+001	0.000000e+000
-5.140132e+001	0.000000e+000
-5.133257e+001	0.000000e+000
-5.126381e+001	0.000000e+000
-5.119505e+001	0.000000e+000
-5.112629e+001	0.000000e+000
-5.105753e+001	0.000000e+000
-5.098877e+001	0.000000e+000
-5.092001e+001	0.000000e+000
-5.085125e+001	0.000000e+000
-5.078249e+001	0.000000e+000
-5.071373e+001	0.000000e+000
-5.064497e+001	0.000000e+000
-5.057621e+001	0.000000e+000
-5.050745e+001	0.000000e+000
-5.043869e+001	0.000000e+000
-5.036993e+001	0.000000e+000
-5.030118e+001	0.000000e+000
-5.023242e+001	0.000000e+000
-5.016366e+001	0.000000e+000
-5.009489e+001	0.000000e+000
-5.002613e+001	0.000000e+000
-4.995737e+001	0.000000e+000
-4.988861e+001	0.000000e+000
-4.981986e+001	0.000000e+000
-4.975110e+001	0.000000e+000
-4.968234e+001	0.000000e+000
-4.961358e+001	0.000000e+000
-4.954482e+001	0.000000e+000
-4.947606e+001	0.000000e+000
-4.940730e+001	0.000000e+000
-4.933854e+001	0.000000e+000
-4.926979e+001	0.000000e+000
-4.920103e+001	0.000000e+000
-4.913227e+001	0.000000e+000
-4.906351e+001	0.000000e+000
-4.899475e+001	0.000000e+000
-4.892599e+001	0.000000e+000
-4.885723e+001	0.000000e+000
-4.878847e+001	0.000000e+000
-4.871971e+001	0.000000e+000
-4.865095e+001	0.000000e+000
-4.858219e+001	0.000000e+000
-4.851343e+001	0.000000e+000
-4.844467e+001	0.000000e+000
-4.837591e+001	0.000000e+000
-4.830716e+001	0.000000e+000
-4.823840e+001	0.000000e+000
-4.816964e+001	0.000000e+000
-4.810088e+001	0.000000e+000
-4.803212e+001	0.000000e+000
-4.796336e+001	0.000000e+000
-4.789460e+001	0.000000e+000
-4.782584e+001	0.000000e+000
-4.775708e+001	0.000000e+000
-4.768832e+001	0.000000e+000
-4.761956e+001	0.000000e+000
-4.755080e+001	0.000000e+000
-4.748204e+001	0.000000e+000
-4.741328e+001	0.000000e+000
-4.734452e+001	0.000000e+000
-4.727576e+001	0.000000e+000
-4.720700e+001	0.000000e+000
-4.713824e+001	0.000000e+000
-4.706948e+001	0.000000e+000
-4.700072e+001	0.000000e+000
-4.693196e+001	0.000000e+000
-4.686320e+001	0.000000e+000
-4.679445e+001	0.000000e+000
-4.672569e+001	0.000000e+000
-4.665693e+001	0.000000e+000
-4.658817e+001	0.000000e+000
-4.651941e+001	0.000000e+000
-4.645065e+001	0.000000e+000
-4.638189e+001	0.000000e+000
-4.631313e+001	0.000000e+000
-4.624438e+001	0.000000e+000
-4.617562e+001	0.000000e+000
-4.610686e+001	0.000000e+000
-4.603810e+001	0.000000e+000
-4.596933e+001	0.000000e+000
-4.590057e+001	0.000000e+000
-4.583181e+001	0.000000e+000
-4.576306e+001	0.000000e+000
-4.569430e+001	0.000000e+000
-4.562554e+001	0.000000e+000
-4.555678e+001	0.000000e+000
-4.548802e+001	0.000000e+000
-4.541926e+001	0.000000e+000
-4.535050e+001	0.000000e+000
-4.528174e+001	0.000000e+000
-4.521299e+001	0.000000e+000
-4.514423e+001	0.000000e+000
-4.507547e+001	0.000000e+000
-4.500671e+001	0.000000e+000
-4.493795e+001	0.000000e+000
-4.486919e+001	0.000000e+000
-4.480043e+001	1.525879e-003
-4.473167e+001	0.000000e+000
-4.466291e+001	0.000000e+000
-4.459415e+001	1.525879e-003
-4.452539e+001	0.000000e+000
-4.445663e+001	0.000000e+000
-4.438787e+001	0.000000e+000
-4.431911e+001	0.000000e+000
-4.425035e+001	0.000000e+000
-4.418159e+001	0.000000e+000
-4.411283e+001	0.000000e+000
-4.404408e+001	0.000000e+000
-4.397532e+001	0.000000e+000
-4.390656e+001	0.000000e+000
-4.383780e+001	0.000000e+000
-4.376904e+001	0.000000e+000
-4.370028e+001	0.000000e+000
-4.363152e+001	0.000000e+000
-4.356276e+001	0.000000e+000
-4.349400e+001	0.000000e+000
-4.342524e+001	0.000000e+000
-4.335648e+001	0.000000e+000
-4.328772e+001	0.000000e+000
-4.321896e+001	0.000000e+000
-4.315020e+001	0.000000e+000
-4.308144e+001	0.000000e+000
-4.301268e+001	0.000000e+000
-4.294392e+001	0.000000e+000
-4.287516e+001	0.000000e+000
-4.280640e+001	0.000000e+000
-4.273765e+001	0.000000e+000
-4.266889e+001	0.000000e+000
-4.260013e+001	0.000000e+000
-4.253137e+001	0.000000e+000
-4.246261e+001	0.000000e+000
-4.239385e+001	0.000000e+000
-4.232509e+001	0.000000e+000
-4.225633e+001	0.000000e+000
-4.218758e+001	0.000000e+000
-4.211882e+001	0.000000e+000
-4.205006e+001	0.000000e+000
-4.198130e+001	0.000000e+000
-4.191254e+001	0.000000e+000
-4.184377e+001	0.000000e+000
-4.177501e+001	0.000000e+000
-4.170626e+001	0.000000e+000
-4.163750e+001	0.000000e+000
-4.156874e+001	0.000000e+000
-4.149998e+001	0.000000e+000
-4.143122e+001	0.000000e+000
-4.136246e+001	0.000000e+000
-4.129370e+001	0.000000e+000
-4.122494e+001	0.000000e+000
-4.115619e+001	0.000000e+000
-4.108743e+001	0.000000e+000
-4.101867e+001	0.000000e+000
-4.094991e+001	0.000000e+000
-4.088115e+001	0.000000e+000
-4.081239e+001	0.000000e+000
-4.074363e+001	0.000000e+000
-4.067487e+001	0.000000e+000
-4.060611e+001	0.000000e+000
-4.053735e+001	0.000000e+000
-4.046859e+001	0.000000e+000
-4.039983e+001	0.000000e+000
-4.033107e+001	0.000000e+000
-4.026231e+001	0.000000e+000
-4.019355e+001	0.000000e+000
-4.012479e+001	0.000000e+000
-4.005603e+001	0.000000e+000
-3.998727e+001	0.000000e+000
-3.991851e+001	0.000000e+000
-3.984975e+001	0.000000e+000
-3.978099e+001	0.000000e+000
-3.971223e+001	0.000000e+000
-3.964348e+001	0.000000e+000
-3.957472e+001	0.000000e+000
-3.950596e+001	0.000000e+000
-3.943720e+001	0.000000e+000
-3.936844e+001	0.000000e+000
-3.929968e+001	0.000000e+000
-3.923092e+001	0.000000e+000
-3.916216e+001	0.000000e+000
-3.909340e+001	0.000000e+000
-3.902464e+001	0.000000e+000
-3.895588e+001	0.000000e+000
-3.888712e+001	0.000000e+000
-3.881836e+001	0.000000e+000
-3.874960e+001	0.000000e+000
-3.868085e+001	0.000000e+000
-3.861209e+001	0.000000e+000
-3.854333e+001	0.000000e+000
-3.847457e+001	0.000000e+000
-3.840581e+001	0.000000e+000
-3.833705e+001	0.000000e+000
-3.826829e+001	0.000000e+000
-3.819953e+001	0.000000e+000
-3.813078e+001	0.000000e+000
-3.806202e+001	0.000000e+000
-3.799326e+001	0.000000e+000
-3.792450e+001	0.000000e+000
-3.785574e+001	0.000000e+000
-3.778698e+001	0.000000e+000
-3.771821e+001	0.000000e+000
-3.764946e+001	0.000000e+000
-3.758070e+001	0.000000e+000
-3.751194e+001	0.000000e+000
-3.744318e+001	0.000000e+000
-3.737442e+001	0.000000e+000
-3.730566e+001	0.000000e+000
-3.723690e+001	0.000000e+000
-3.716814e+001	0.000000e+000
-3.709938e+001	0.000000e+000
-3.703062e+001	0.000000e+000
-3.696186e+001	0.000000e+000
-3.689310e+001	0.000000e+000
-3.682434e+001	0.000000e+000
-3.675558e+001	0.000000e+000
-3.668682e+001	0.000000e+000
-3.661807e+001	0.000000e+000
-3.654931e+001	0.000000e+000
-3.648055e+001	0.000000e+000
-3.641179e+001	0.000000e+000
-3.634303e+001	0.000000e+000
-3.627427e+001	0.000000e+000
-3.620551e+001	0.000000e+000
-3.613675e+001	1.525879e-003
-3.606799e+001	0.000000e+000
-3.599923e+001	0.000000e+000
-3.593047e+001	0.000000e+000
-3.586171e+001	0.000000e+000
-3.579295e+001	0.000000e+000
-3.572419e+001	0.000000e+000
-3.565543e+001	0.000000e+000
-3.558668e+001	0.000000e+000
-3.551792e+001	0.000000e+000
-3.544916e+001	0.000000e+000
-3.538040e+001	0.000000e+000
-3.531164e+001	0.000000e+000
-3.524288e+001	0.000000e+000
-3.517412e+001	0.000000e+000
-3.510537e+001	0.000000e+000
-3.503660e+001	0.000000e+000
-3.496784e+001	0.000000e+000
-3.489908e+001	0.000000e+000
-3.483032e+001	0.000000e+000
-3.476156e+001	0.000000e+000
-3.469280e+001	0.000000e+000
-3.462405e+001	0.000000e+000
-3.455529e+001	0.000000e+000
-3.448653e+001	1.525879e-003
-3.441777e+001	0.000000e+000
-3.434901e+001	0.000000e+000
-3.428025e+001	0.000000e+000
-3.421149e+001	0.000000e+000
-3.414273e+001	0.000000e+000
-3.407397e+001	0.000000e+000
-3.400521e+001	0.000000e+000
-3.393645e+001	0.000000e+000
-3.386769e+001	0.000000e+000
-3.379893e+001	0.000000e+000
-3.373018e+001	0.000000e+000
-3.366142e+001	0.000000e+000
-3.359266e+001	0.000000e+000
-3.352390e+001	0.000000e+000
-3.345514e+001	0.000000e+000
-3.338638e+001	0.000000e+000
-3.331762e+001	0.000000e+000
-3.324886e+001	0.000000e+000
-3.318010e+001	0.000000e+000
-3.311134e+001	0.000000e+000
-3.304258e+001	0.000000e+000
-3.297382e+001	0.000000e+000
-3.290506e+001	0.000000e+000
-3.283630e+001	0.000000e+000
-3.276754e+001	0.000000e+000
-3.269878e+001	0.000000e+000
-3.263002e+001	0.000000e+000
-3.256127e+001	0.000000e+000
-3.249251e+001	0.000000e+000
-3.242375e+001	0.000000e+000
-3.235499e+001	0.000000e+000
-3.228623e+001	0.000000e+000
-3.221747e+001	0.000000e+000
-3.214871e+001	0.000000e+000
-3.207995e+001	0.000000e+000
-3.201119e+001	0.000000e+000
-3.194243e+001	0.000000e+000
-3.187367e+001	0.000000e+000
-3.180491e+001	0.000000e+000
-3.173615e+001	0.000000e+000
-3.166739e+001	0.000000e+000
-3.159863e+001	0.000000e+000
-3.152988e+001	0.000000e+000
-3.146112e+001	0.000000e+000
-3.139236e+001	0.000000e+000
-3.132360e+001	0.000000e+000
-3.125484e+001	0.000000e+000
-3.118608e+001	0.000000e+000
-3.111732e+001	1.525879e-003
-3.104856e+001	0.000000e+000
-3.097980e+001	0.000000e+000
-3.091104e+001	0.000000e+000
-3.084228e+001	0.000000e+000
-3.077352e+001	0.000000e+000
-3.070476e+001	0.000000e+000
-3.063600e+001	0.000000e+000
-3.056725e+001	0.000000e+000
-3.049849e+001	0.000000e+000
-3.042973e+001	0.000000e+000
-3.036097e+001	0.000000e+000
-3.029221e+001	0.000000e+000
-3.022345e+001	0.000000e+000
-3.015469e+001	0.000000e+000
-3.008593e+001	0.000000e+000
-3.001717e+001	0.000000e+000
-2.994841e+001	0.000000e+000
-2.987965e+001	0.000000e+000
-2.981089e+001	0.000000e+000
-2.974213e+001	0.000000e+000
-2.967337e+001	0.000000e+000
-2.960461e+001	0.000000e+000
-2.953586e+001	0.000000e+000
-2.946710e+001	0.000000e+000
-2.939834e+001	1.525879e-003
-2.932958e+001	0.000000e+000
-2.926082e+001	0.000000e+000
-2.919206e+001	0.000000e+000
-2.912330e+001	0.000000e+000
-2.905454e+001	0.000000e+000
-2.898578e+001	0.000000e+000
-2.891702e+001	0.000000e+000
-2.884826e+001	0.000000e+000
-2.877950e+001	0.000000e+000
-2.871074e+001	0.000000e+000
-2.864198e+001	0.000000e+000
-2.857322e+001	0.000000e+000
-2.850447e+001	0.000000e+000
-2.843571e+001	0.000000e+000
-2.836695e+001	0.000000e+000
-2.829819e+001	0.000000e+000
-2.822943e+001	0.000000e+000
-2.816067e+001	0.000000e+000
-2.809191e+001	0.000000e+000
-2.802315e+001	0.000000e+000
-2.795439e+001	0.000000e+000
-2.788563e+001	0.000000e+000
-2.781687e+001	0.000000e+000
-2.774811e+001	0.000000e+000
-2.767935e+001	0.000000e+000
-2.761059e+001	0.000000e+000
-2.754184e+001	0.000000e+000
-2.747308e+001	0.000000e+000
-2.740432e+001	0.000000e+000
-2.733556e+001	0.000000e+000
-2.726680e+001	0.000000e+000
-2.719804e+001	0.000000e+000
-2.712928e+001	0.000000e+000
-2.706052e+001	0.000000e+000
-2.699176e+001	0.000000e+000
-2.692300e+001	0.000000e+000
-2.685424e+001	0.000000e+000
-2.678548e+001	0.000000e+000
-2.671672e+001	0.000000e+000
-2.664796e+001	0.000000e+000
-2.657920e+001	0.000000e+000
-2.651045e+001	0.000000e+000
-2.644169e+001	0.000000e+000
-2.637293e+001	0.000000e+000
-2.630417e+001	0.000000e+000
-2.623541e+001	0.000000e+000
-2.616665e+001	0.000000e+000
-2.609789e+001	0.000000e+000
-2.602913e+001	0.000000e+000
-2.596037e+001	0.000000e+000
-2.589161e+001	0.000000e+000
-2.582285e+001	0.000000e+000
-2.575409e+001	0.000000e+000
-2.568533e+001	0.000000e+000
-2.561657e+001	0.000000e+000
-2.554781e+001	0.000000e+000
-2.547906e+001	0.000000e+000
-2.541030e+001	0.000000e+000
-2.534154e+001	0.000000e+000
-2.527278e+001	0.000000e+000
-2.520402e+001	0.000000e+000
-2.513526e+001	0.000000e+000
-2.506650e+001	0.000000e+000
-2.499774e+001	0.000000e+000
-2.492898e+001	0.000000e+000
-2.486022e+001	0.000000e+000
-2.479146e+001	0.000000e+000
-2.472270e+001	0.000000e+000
-2.465394e+001	0.000000e+000
-2.458518e+001	0.000000e+000
-2.451642e+001	0.000000e+000
-2.444767e+001	0.000000e+000
-2.437891e+001	1.525879e-003
-2.431015e+001	0.000000e+000
-2.424139e+001	0.000000e+000
-2.417263e+001	0.000000e+000
-2.410387e+001	0.000000e+000
-2.403511e+001	0.000000e+000
-2.396635e+001	0.000000e+000
-2.389759e+001	0.000000e+000
-2.382883e+001	0.000000e+000
-2.376007e+001	0.000000e+000
-2.369131e+001	0.000000e+000
-2.362255e+001	0.000000e+000
-2.355379e+001	0.000000e+000
-2.348504e+001	0.000000e+000
-2.341628e+001	0.000000e+000
-2.334752e+001	0.000000e+000
-2.327876e+001	0.000000e+000
-2.321000e+001	0.000000e+000
-2.314124e+001	0.000000e+000
-2.307248e+001	0.000000e+000
-2.300372e+001	0.000000e+000
-2.293496e+001	0.000000e+000
-2.286620e+001	0.000000e+000
-2.279744e+001	0.000000e+000
-2.272868e+001	0.000000e+000
-2.265992e+001	0.000000e+000
-2.259116e+001	0.000000e+000
-2.252240e+001	0.000000e+000
-2.245365e+001	0.000000e+000
-2.238489e+001	0.000000e+000
-2.231613e+001	0.000000e+000
-2.224737e+001	0.000000e+000
-2.217861e+001	0.000000e+000
-2.210985e+001	0.000000e+000
-2.204109e+001	0.000000e+000
-2.197233e+001	0.000000e+000
-2.190357e+001	0.000000e+000
-2.183481e+001	0.000000e+000
-2.176605e+001	0.000000e+000
-2.169729e+001	0.000000e+000
-2.162853e+001	0.000000e+000
-2.155977e+001	0.000000e+000
-2.149101e+001	0.000000e+000
-2.142226e+001	0.000000e+000
-2.135350e+001	0.000000e+000
-2.128474e+001	0.000000e+000
-2.121598e+001	0.000000e+000
-2.114722e+001	0.000000e+000
-2.107846e+001	0.000000e+000
-2.100970e+001	0.000000e+000
-2.094094e+001	0.000000e+000
-2.087218e+001	0.000000e+000
-2.080342e+001	0.000000e+000
-2.073466e+001	0.000000e+000
-2.066590e+001	0.000000e+000
-2.059714e+001	0.000000e+000
-2.052838e+001	0.000000e+000
-2.045962e+001	0.000000e+000
-2.039087e+001	0.000000e+000
-2.032211e+001	0.000000e+000
-2.025335e+001	0.000000e+000
-2.018459e+001	0.000000e+000
-2.011583e+001	0.000000e+000
-2.004707e+001	0.000000e+000
-1.997831e+001	0.000000e+000
-1.990955e+001	0.000000e+000
-1.984079e+001	0.000000e+000
-1.977203e+001	0.000000e+000
-1.970327e+001	0.000000e+000
-1.963451e+001	0.000000e+000
-1.956575e+001	0.000000e+000
-1.949699e+001	0.000000e+000
-1.942824e+001	0.000000e+000
-1.935948e+001	0.000000e+000
-1.929072e+001	0.000000e+000
-1.922196e+001	0.000000e+000
-1.915320e+001	0.000000e+000
-1.908444e+001	0.000000e+000
-1.901568e+001	0.000000e+000
-1.894692e+001	0.000000e+000
-1.887816e+001	0.000000e+000
-1.880940e+001	0.000000e+000
-1.874064e+001	0.000000e+000
-1.867188e+001	0.000000e+000
-1.860312e+001	0.000000e+000
-1.853436e+001	0.000000e+000
-1.846560e+001	0.000000e+000
-1.839685e+001	0.000000e+000
-1.832809e+001	0.000000e+000
-1.825933e+001	0.000000e+000
-1.819057e+001	0.000000e+000
-1.812181e+001	0.000000e+000
-1.805305e+001	0.000000e+000
-1.798429e+001	0.000000e+000
-1.791553e+001	0.000000e+000
-1.784677e+001	0.000000e+000
-1.777801e+001	0.000000e+000
-1.770925e+001	0.000000e+000
-1.764049e+001	0.000000e+000
-1.757173e+001	0.000000e+000
-1.750297e+001	0.000000e+000
-1.743421e+001	0.000000e+000
-1.736546e+001	0.000000e+000
-1.729670e+001	0.000000e+000
-1.722794e+001	0.000000e+000
-1.715918e+001	0.000000e+000
-1.709042e+001	0.000000e+000
-1.702166e+001	0.000000e+000
-1.695290e+001	0.000000e+000
-1.688414e+001	0.000000e+000
-1.681538e+001	0.000000e+000
-1.674662e+001	0.000000e+000
-1.667786e+001	0.000000e+000
-1.660910e+001	0.000000e+000
-1.654034e+001	0.000000e+000
-1.647158e+001	0.000000e+000
-1.640282e+001	0.000000e+000
-1.633407e+001	0.000000e+000
-1.626531e+001	0.000000e+000
-1.619654e+001	0.000000e+000
-1.612778e+001	0.000000e+000
-1.605902e+001	0.000000e+000
-1.599027e+001	0.000000e+000
-1.592150e+001	0.000000e+000
-1.585275e+001	0.000000e+000
-1.578399e+001	0.000000e+000
-1.571523e+001	0.000000e+000
-1.564647e+001	0.000000e+000
-1.557771e+001	0.000000e+000
-1.550895e+001	1.525879e-003
-1.544019e+001	0.000000e+000
-1.537144e+001	1.525879e-003
-1.530268e+001	0.000000e+000
-1.523392e+001	1.525879e-003
-1.516516e+001	0.000000e+000
-1.509640e+001	0.000000e+000
-1.502764e+001	0.000000e+000
-1.495888e+001	0.000000e+000
-1.489011e+001	0.000000e+000
-1.482136e+001	0.000000e+000
-1.475260e+001	0.000000e+000
-1.468384e+001	0.000000e+000
-1.461508e+001	0.000000e+000
-1.454632e+001	0.000000e+000
-1.447756e+001	1.525879e-003
-1.440880e+001	0.000000e+000
-1.434004e+001	1.525879e-003
-1.427129e+001	0.000000e+000
-1.420253e+001	0.000000e+000
-1.413377e+001	0.000000e+000
-1.406501e+001	3.051758e-003
-1.399625e+001	0.000000e+000
-1.392749e+001	0.000000e+000
-1.385873e+001	1.525879e-003
-1.378997e+001	0.000000e+000
-1.372121e+001	0.000000e+000
-1.365245e+001	3.051758e-003
-1.358369e+001	1.525879e-003
-1.351493e+001	0.000000e+000
-1.344617e+001	0.000000e+000
-1.337741e+001	0.000000e+000
-1.330865e+001	0.000000e+000
-1.323989e+001	1.525879e-003
-1.317113e+001	0.000000e+000
-1.310238e+001	0.000000e+000
-1.303362e+001	1.525879e-003
-1.296486e+001	0.000000e+000
-1.289610e+001	0.000000e+000
-1.282734e+001	1.525879e-003
-1.275858e+001	0.000000e+000
-1.268982e+001	1.525879e-003
-1.262106e+001	0.000000e+000
-1.255230e+001	0.000000e+000
-1.248354e+001	0.000000e+000
-1.241478e+001	0.000000e+000
-1.234602e+001	0.000000e+000
-1.227726e+001	0.000000e+000
-1.220850e+001	3.051758e-003
-1.213974e+001	1.525879e-003
-1.207099e+001	0.000000e+000
-1.200223e+001	3.051758e-003
-1.193347e+001	0.000000e+000
-1.186471e+001	1.525879e-003
-1.179595e+001	0.000000e+000
-1.172719e+001	3.051758e-003
-1.165843e+001	0.000000e+000
-1.158967e+001	1.525879e-003
-1.152091e+001	0.000000e+000
-1.145215e+001	3.051758e-003
-1.138339e+001	4.577637e-003
-1.131463e+001	4.577637e-003
-1.124587e+001	1.525879e-003
-1.117711e+001	0.000000e+000
-1.110835e+001	0.000000e+000
-1.103960e+001	0.000000e+000
-1.097084e+001	1.525879e-003
-1.090208e+001	1.525879e-003
-1.083332e+001	3.051758e-003
-1.076456e+001	0.000000e+000
-1.069580e+001	1.525879e-003
-1.062704e+001	0.000000e+000
-1.055828e+001	3.051758e-003
-1.048952e+001	1.525879e-003
-1.042076e+001	3.051758e-003
-1.035200e+001	1.525879e-003
-1.028324e+001	3.051758e-003
-1.021448e+001	0.000000e+000
-1.014572e+001	0.000000e+000
-1.007696e+001	4.577637e-003
-1.000821e+001	3.051758e-003
-9.939449e+000	1.525879e-003
-9.870689e+000	3.051758e-003
-9.801929e+000	3.051758e-003
-9.733170e+000	3.051758e-003
-9.664410e+000	3.051758e-003
-9.595650e+000	1.525879e-003
-9.526890e+000	1.220703e-002
-9.458129e+000	1.983643e-002
-9.389369e+000	2.746582e-002
-9.320609e+000	2.441406e-002
-9.251849e+000	2.746582e-002
-9.183089e+000	3.051758e-002
-9.114329e+000	1.983643e-002
-9.045580e+000	2.136230e-002
-8.976820e+000	9.155273e-003
-8.908059e+000	1.678467e-002
-8.839299e+000	1.220703e-002
-8.770539e+000	1.220703e-002
-8.701779e+000	1.220703e-002
-8.633019e+000	9.155273e-003
-8.564260e+000	7.629395e-003
-8.495500e+000	1.373291e-002
-8.426739e+000	4.577637e-003
-8.357979e+000	1.373291e-002
-8.289219e+000	1.068115e-002
-8.220459e+000	9.155273e-003
-8.151699e+000	3.051758e-003
-8.082939e+000	7.629395e-003
-8.014190e+000	7.629395e-003
-7.945429e+000	4.577637e-003
-7.876669e+000	7.629395e-003
-7.807909e+000	0.000000e+000
-7.739149e+000	0.000000e+000
-7.670389e+000	4.577637e-003
-7.601629e+000	7.629395e-003
-7.532869e+000	4.577637e-003
-7.464109e+000	6.103516e-003
-7.395349e+000	0.000000e+000
-7.326589e+000	3.051758e-003
-7.257829e+000	3.051758e-003
-7.189069e+000	1.525879e-003
-7.120309e+000	7.629395e-003
-7.051548e+000	7.629395e-003
-6.982800e+000	1.525879e-003
-6.914039e+000	1.525879e-003
-6.845279e+000	4.577637e-003
-6.776519e+000	0.000000e+000
-6.707759e+000	1.525879e-003
-6.638999e+000	1.525879e-003
-6.570239e+000	1.525879e-003
-6.501479e+000	1.525879e-003
-6.432719e+000	6.103516e-003
-6.363959e+000	0.000000e+000
-6.295199e+000	4.577637e-003
-6.226439e+000	0.000000e+000
-6.157679e+000	4.577637e-003
-6.088919e+000	1.525879e-003
-6.020158e+000	3.051758e-003
-5.951409e+000	6.103516e-003
-5.882649e+000	1.525879e-003
-5.813889e+000	3.051758e-003
-5.745129e+000	4.577637e-003
-5.676369e+000	0.000000e+000
-5.607609e+000	3.051758e-003
-5.538849e+000	1.525879e-003
-5.470088e+000	3.051758e-003
-5.401329e+000	1.525879e-003
-5.332569e+000	1.525879e-003
-5.263809e+000	6.103516e-003
-5.195048e+000	0.000000e+000
-5.126288e+000	1.525879e-003
-5.057528e+000	4.577637e-003
-4.988779e+000	7.629395e-003
-4.920019e+000	1.525879e-003
-4.851259e+000	1.525879e-003
-4.782499e+000	0.000000e+000
-4.713739e+000	1.525879e-003
-4.644979e+000	6.103516e-003
-4.576219e+000	4.577637e-003
-4.507459e+000	0.000000e+000
-4.438698e+000	6.103516e-003
-4.369938e+000	1.525879e-003
-4.301178e+000	1.525879e-003
-4.232419e+000	6.103516e-003
-4.163658e+000	7.629395e-003
-4.094898e+000	3.051758e-003
-4.026138e+000	0.000000e+000
-3.957389e+000	1.525879e-003
-3.888629e+000	6.103516e-003
-3.819869e+000	3.051758e-003
-3.751109e+000	1.525879e-003
-3.682348e+000	4.577637e-003
-3.613589e+000	1.525879e-003
-3.544828e+000	3.051758e-003
-3.476068e+000	3.051758e-003
-3.407308e+000	4.577637e-003
-3.338548e+000	6.103516e-003
-3.269788e+000	3.051758e-003
-3.201028e+000	3.051758e-003
-3.132268e+000	1.525879e-003
-3.063508e+000	4.577637e-003
-2.994748e+000	6.103516e-003
-2.925999e+000	1.525879e-003
-2.857239e+000	6.103516e-003
-2.788479e+000	3.051758e-003
-2.719718e+000	9.155273e-003
-2.650958e+000	3.051758e-003
-2.582198e+000	4.577637e-003
-2.513438e+000	0.000000e+000
-2.444678e+000	0.000000e+000
-2.375918e+000	3.051758e-003
-2.307158e+000	0.000000e+000
-2.238398e+000	1.525879e-003
-2.169638e+000	1.525879e-003
-2.100878e+000	3.051758e-003
-2.032118e+000	7.629395e-003
-1.963358e+000	3.051758e-003
-1.894608e+000	4.577637e-003
-1.825848e+000	4.577637e-003
-1.757088e+000	3.051758e-003
-1.688328e+000	1.525879e-003
-1.619568e+000	3.051758e-003
-1.550808e+000	0.000000e+000
-1.482048e+000	0.000000e+000
-1.413288e+000	1.525879e-003
-1.344528e+000	6.103516e-003
-1.275768e+000	3.051758e-003
-1.207008e+000	0.000000e+000
-1.138248e+000	4.577637e-003
-1.069488e+000	1.525879e-003
-1.000728e+000	1.525879e-003
-9.319783e-001	4.577637e-003
-8.632182e-001	3.051758e-003
-7.944582e-001	4.577637e-003
-7.256981e-001	1.525879e-003
-6.569381e-001	4.577637e-003
-5.881780e-001	1.525879e-003
-5.194179e-001	3.051758e-003
-4.506579e-001	1.525879e-003
-3.818978e-001	4.577637e-003
-3.131378e-001	7.629395e-003
-2.443777e-001	6.103516e-003
-1.756176e-001	6.103516e-003
-1.068576e-001	4.577637e-003
-3.809752e-002	6.103516e-003
3.066255e-002	4.577637e-003
9.941188e-002	1.525879e-003
1.681719e-001	0.000000e+000
2.369320e-001	6.103516e-003
3.056920e-001	3.051758e-003
3.744521e-001	3.051758e-003
4.432122e-001	0.000000e+000
5.119722e-001	3.051758e-003
5.807323e-001	1.525879e-003
6.494924e-001	1.525879e-003
7.182524e-001	4.577637e-003
7.870125e-001	4.577637e-003
8.557726e-001	9.155273e-003
9.245326e-001	3.051758e-003
9.932927e-001	1.525879e-003
1.062053e+000	6.103516e-003
1.130802e+000	6.103516e-003
1.199562e+000	3.051758e-003
1.268322e+000	1.525879e-003
1.337082e+000	3.051758e-003
1.405842e+000	7.629395e-003
1.474602e+000	4.577637e-003
1.543362e+000	1.525879e-003
1.612123e+000	6.103516e-003
1.680883e+000	4.577637e-003
1.749643e+000	3.051758e-003
1.818403e+000	4.577637e-003
1.887163e+000	6.103516e-003
1.955923e+000	4.577637e-003
2.024683e+000	7.629395e-003
2.093432e+000	0.000000e+000
2.162192e+000	4.577637e-003
2.230952e+000	9.155273e-003
2.299712e+000	4.577637e-003
2.368472e+000	7.629395e-003
2.437232e+000	9.155273e-003
2.505993e+000	1.068115e-002
2.574753e+000	1.068115e-002
2.643513e+000	4.577637e-003
2.712273e+000	4.577637e-003
2.781033e+000	6.103516e-003
2.849793e+000	1.525879e-003
2.918553e+000	9.155273e-003
2.987313e+000	4.577637e-003
3.056073e+000	6.103516e-003
3.124822e+000	4.577637e-003
3.193583e+000	1.068115e-002
3.262342e+000	3.051758e-003
3.331103e+000	4.577637e-003
3.399863e+000	6.103516e-003
3.468623e+000	6.103516e-003
3.537383e+000	4.577637e-003
3.606143e+000	1.525879e-003
3.674903e+000	7.629395e-003
3.743663e+000	7.629395e-003
3.812423e+000	1.068115e-002
3.881183e+000	9.155273e-003
3.949943e+000	7.629395e-003
4.018703e+000	4.577637e-003
4.087463e+000	7.629395e-003
4.156212e+000	4.577637e-003
4.224973e+000	7.629395e-003
4.293733e+000	7.629395e-003
4.362493e+000	1.068115e-002
4.431253e+000	9.155273e-003
4.500013e+000	7.629395e-003
4.568773e+000	7.629395e-003
4.637533e+000	9.155273e-003
4.706293e+000	1.373291e-002
4.775053e+000	4.577637e-003
4.843813e+000	1.373291e-002
4.912573e+000	1.373291e-002
4.981333e+000	6.103516e-003
5.050093e+000	1.373291e-002
5.118854e+000	1.678467e-002
5.187603e+000	9.155273e-003
5.256363e+000	1.220703e-002
5.325123e+000	9.155273e-003
5.393883e+000	7.629395e-003
5.462643e+000	2.136230e-002
5.531403e+000	9.155273e-003
5.600163e+000	1.220703e-002
5.668923e+000	1.068115e-002
5.737683e+000	9.155273e-003
5.806443e+000	9.155273e-003
5.875203e+000	1.831055e-002
5.943964e+000	7.629395e-003
6.012723e+000	1.220703e-002
6.081483e+000	9.155273e-003
6.150233e+000	4.577637e-003
6.218993e+000	1.068115e-002
6.287753e+000	1.068115e-002
6.356513e+000	1.831055e-002
6.425273e+000	6.103516e-003
6.494033e+000	1.678467e-002
6.562793e+000	6.103516e-003
6.631553e+000	9.155273e-003
6.700314e+000	7.629395e-003
6.769073e+000	1.220703e-002
6.837833e+000	7.629395e-003
6.906593e+000	9.155273e-003
6.975354e+000	1.373291e-002
7.044114e+000	9.155273e-003
7.112874e+000	7.629395e-003
7.181623e+000	1.525879e-002
7.250383e+000	1.525879e-002
7.319143e+000	7.629395e-003
7.387903e+000	1.220703e-002
7.456663e+000	1.373291e-002
7.525424e+000	1.525879e-002
7.594183e+000	1.525879e-002
7.662943e+000	2.746582e-002
7.731704e+000	1.373291e-002
7.800464e+000	2.288818e-002
7.869224e+000	1.678467e-002
7.937984e+000	1.678467e-002
8.006743e+000	1.068115e-002
8.075504e+000	1.220703e-002
8.144264e+000	1.373291e-002
8.213014e+000	1.831055e-002
8.281774e+000	2.441406e-002
8.350533e+000	2.593994e-002
8.419293e+000	1.831055e-002
8.488053e+000	1.373291e-002
8.556813e+000	2.441406e-002
8.625573e+000	1.220703e-002
8.694334e+000	1.525879e-002
8.763094e+000	1.983643e-002
8.831854e+000	2.136230e-002
8.900614e+000	1.983643e-002
8.969374e+000	1.678467e-002
9.038134e+000	1.068115e-002
9.106894e+000	2.441406e-002
9.175654e+000	2.441406e-002
9.244404e+000	1.983643e-002
9.313164e+000	1.831055e-002
9.381924e+000	2.746582e-002
9.450684e+000	1.525879e-002
9.519444e+000	2.899170e-002
9.588203e+000	2.288818e-002
9.656963e+000	2.593994e-002
9.725724e+000	3.509521e-002
9.794484e+000	2.593994e-002
9.863244e+000	1.525879e-002
9.932004e+000	3.509521e-002
1.000076e+001	3.051758e-002
1.006952e+001	2.288818e-002
1.013828e+001	2.746582e-002
1.020703e+001	3.509521e-002
1.027579e+001	2.593994e-002
1.034455e+001	2.441406e-002
1.041331e+001	3.051758e-002
1.048207e+001	3.204346e-002
1.055083e+001	3.509521e-002
1.061959e+001	2.746582e-002
1.068835e+001	2.746582e-002
1.075711e+001	3.509521e-002
1.082587e+001	2.136230e-002
1.089463e+001	2.746582e-002
1.096339e+001	2.593994e-002
1.103215e+001	3.204346e-002
1.110091e+001	3.356934e-002
1.116967e+001	4.272461e-002
1.123842e+001	4.119873e-002
1.130718e+001	3.204346e-002
1.137594e+001	4.119873e-002
1.144470e+001	3.814697e-002
1.151346e+001	4.425049e-002
1.158222e+001	4.272461e-002
1.165098e+001	3.662109e-002
1.171974e+001	4.272461e-002
1.178850e+001	2.593994e-002
1.185726e+001	2.593994e-002
1.192602e+001	3.051758e-002
1.199478e+001	6.103516e-002
1.206354e+001	3.814697e-002
1.213230e+001	4.272461e-002
1.220107e+001	3.814697e-002
1.226981e+001	4.119873e-002
1.233857e+001	3.967285e-002
1.240733e+001	2.746582e-002
1.247609e+001	3.356934e-002
1.254485e+001	4.425049e-002
1.261361e+001	4.730225e-002
1.268237e+001	3.204346e-002
1.275113e+001	3.814697e-002
1.281989e+001	4.272461e-002
1.288865e+001	3.814697e-002
1.295741e+001	5.950928e-002
1.302617e+001	5.645752e-002
1.309493e+001	5.340576e-002
1.316369e+001	4.577637e-002
1.323246e+001	5.035400e-002
1.330120e+001	3.356934e-002
1.336996e+001	3.814697e-002
1.343872e+001	4.577637e-002
1.350748e+001	4.272461e-002
1.357624e+001	5.493164e-002
1.364500e+001	5.035400e-002
1.371376e+001	4.577637e-002
1.378252e+001	5.340576e-002
1.385128e+001	5.798340e-002
1.392004e+001	6.713867e-002
1.398880e+001	4.272461e-002
1.405756e+001	7.019043e-002
1.412632e+001	5.645752e-002
1.419508e+001	5.950928e-002
1.426383e+001	3.356934e-002
1.433259e+001	7.781982e-002
1.440135e+001	5.645752e-002
1.447011e+001	6.866455e-002
1.453887e+001	6.256104e-002
1.460763e+001	6.561279e-002
1.467639e+001	5.950928e-002
1.474515e+001	6.561279e-002
1.481391e+001	6.103516e-002
1.488268e+001	4.577637e-002
1.495144e+001	7.781982e-002
1.502020e+001	6.561279e-002
1.508895e+001	9.002686e-002
1.515771e+001	6.408691e-002
1.522647e+001	6.561279e-002
1.529522e+001	5.950928e-002
1.536398e+001	7.476807e-002
1.543274e+001	6.561279e-002
1.550150e+001	8.087158e-002
1.557026e+001	7.781982e-002
1.563902e+001	8.544922e-002
1.570778e+001	9.002686e-002
1.577654e+001	9.307861e-002
1.584530e+001	6.866455e-002
1.591407e+001	9.918213e-002
1.598283e+001	8.087158e-002
1.605158e+001	9.918213e-002
1.612035e+001	9.460449e-002
1.618911e+001	9.918213e-002
1.625787e+001	7.629395e-002
1.632661e+001	9.918213e-002
1.639537e+001	9.765625e-002
1.646413e+001	9.918213e-002
1.653289e+001	9.460449e-002
1.660165e+001	1.159668e-001
1.667042e+001	1.022339e-001
1.673918e+001	1.068115e-001
1.680794e+001	1.022339e-001
1.687670e+001	9.765625e-002
1.694546e+001	1.037598e-001
1.701422e+001	8.850098e-002
1.708298e+001	1.159668e-001
1.715174e+001	1.113892e-001
1.722050e+001	1.129150e-001
1.728925e+001	1.068115e-001
1.735801e+001	1.235962e-001
1.742677e+001	1.174927e-001
1.749553e+001	1.327515e-001
1.756429e+001	9.918213e-002
1.763305e+001	1.281738e-001
1.770181e+001	1.129150e-001
1.777057e+001	1.480103e-001
1.783932e+001	1.327515e-001
1.790808e+001	1.617432e-001
1.797684e+001	1.281738e-001
1.804560e+001	1.617432e-001
1.811436e+001	1.144409e-001
1.818313e+001	1.419067e-001
1.825189e+001	1.480103e-001
1.832063e+001	1.708984e-001
1.838939e+001	1.235962e-001
1.845815e+001	1.373291e-001
1.852691e+001	1.419067e-001
1.859567e+001	1.800537e-001
1.866443e+001	1.541138e-001
1.873320e+001	1.892090e-001
1.880196e+001	1.647949e-001
1.887072e+001	1.495361e-001
1.893948e+001	1.693726e-001
1.900824e+001	1.403809e-001
1.907700e+001	1.998901e-001
1.914576e+001	1.846313e-001
1.921452e+001	1.907349e-001
1.928328e+001	1.754761e-001
1.935203e+001	1.953125e-001
1.942079e+001	1.846313e-001
1.948955e+001	1.998901e-001
1.955831e+001	2.182007e-001
1.962707e+001	2.044678e-001
1.969583e+001	1.831055e-001
1.976459e+001	2.227783e-001
1.983335e+001	2.197266e-001
1.990211e+001	2.120972e-001
1.997087e+001	2.502441e-001
2.003963e+001	2.349854e-001
2.010839e+001	2.014160e-001
2.017715e+001	2.456665e-001
2.024591e+001	2.502441e-001
2.031467e+001	2.487183e-001
2.038342e+001	2.059937e-001
2.045218e+001	2.792358e-001
2.052094e+001	2.197266e-001
2.058969e+001	2.456665e-001
2.065845e+001	2.670288e-001
2.072721e+001	2.670288e-001
2.079598e+001	2.883911e-001
2.086474e+001	3.112793e-001
2.093350e+001	3.219604e-001
2.100226e+001	2.777100e-001
2.107102e+001	3.326416e-001
2.113978e+001	3.097534e-001
2.120854e+001	3.005981e-001
2.127730e+001	3.005981e-001
2.134604e+001	3.128052e-001
2.141481e+001	3.112793e-001
2.148357e+001	3.265381e-001
2.155233e+001	3.097534e-001
2.162109e+001	3.189087e-001
2.168985e+001	3.250122e-001
2.175861e+001	3.463745e-001
2.182737e+001	3.341675e-001
2.189613e+001	3.768921e-001
2.196489e+001	3.524780e-001
2.203365e+001	3.936768e-001
2.210241e+001	3.509521e-001
2.217117e+001	3.829956e-001
2.223993e+001	3.631592e-001
2.230869e+001	3.845215e-001
2.237744e+001	3.326416e-001
2.244620e+001	3.952026e-001
2.251496e+001	3.509521e-001
2.258372e+001	4.791260e-001
2.265248e+001	4.028320e-001
2.272124e+001	4.714966e-001
2.279000e+001	3.967285e-001
2.285876e+001	4.394531e-001
2.292752e+001	4.241943e-001
2.299628e+001	4.226685e-001
2.306504e+001	4.867554e-001
2.313380e+001	4.196167e-001
2.320256e+001	4.547119e-001
2.327132e+001	4.180908e-001
2.334008e+001	5.340576e-001
2.340882e+001	4.531860e-001
2.347759e+001	4.501343e-001
2.354635e+001	4.684448e-001
2.361511e+001	5.172729e-001
2.368387e+001	5.203247e-001
2.375263e+001	5.218506e-001
2.382139e+001	4.776001e-001
2.389015e+001	5.157471e-001
2.395891e+001	5.065918e-001
2.402767e+001	5.493164e-001
2.409643e+001	4.898071e-001
2.416519e+001	5.538940e-001
2.423395e+001	4.806519e-001
2.430271e+001	5.767822e-001
2.437147e+001	5.783081e-001
2.444022e+001	6.027222e-001
2.450898e+001	5.813599e-001
2.457774e+001	5.752563e-001
2.464650e+001	5.538940e-001
2.471526e+001	6.134033e-001
2.478402e+001	5.477905e-001
2.485278e+001	6.256104e-001
2.492154e+001	5.905151e-001
2.499030e+001	5.676270e-001
2.505906e+001	6.774902e-001
2.512782e+001	5.493164e-001
2.519658e+001	6.530762e-001
2.526534e+001	5.630493e-001
2.533410e+001	7.003784e-001
2.540285e+001	6.072998e-001
2.547161e+001	6.362915e-001
2.554037e+001	6.179810e-001
2.560913e+001	6.317139e-001
2.567789e+001	6.729126e-001
2.574665e+001	6.851196e-001
2.581541e+001	5.874634e-001
2.588417e+001	6.652832e-001
2.595293e+001	6.561279e-001
2.602169e+001	7.202148e-001
2.609045e+001	5.935669e-001
2.615921e+001	6.454468e-001
2.622797e+001	6.454468e-001
2.629673e+001	6.866455e-001
2.636549e+001	6.561279e-001
2.643424e+001	6.469727e-001
2.650300e+001	6.240845e-001
2.657176e+001	6.729126e-001
2.664052e+001	6.713867e-001
2.670928e+001	6.835938e-001
2.677804e+001	6.591797e-001
2.684680e+001	6.866455e-001
2.691556e+001	6.866455e-001
2.698432e+001	6.835938e-001
2.705308e+001	6.530762e-001
2.712184e+001	6.515503e-001
2.719060e+001	6.683350e-001
2.725936e+001	6.408691e-001
2.732812e+001	6.454468e-001
2.739688e+001	6.042480e-001
2.746563e+001	7.171631e-001
2.753439e+001	5.874634e-001
2.760315e+001	6.393433e-001
2.767191e+001	6.454468e-001
2.774067e+001	6.286621e-001
2.780943e+001	6.225586e-001
2.787819e+001	6.546021e-001
2.794695e+001	5.874634e-001
2.801571e+001	6.134033e-001
2.808447e+001	5.935669e-001
2.815323e+001	6.469727e-001
2.822199e+001	5.599976e-001
2.829075e+001	6.042480e-001
2.835951e+001	5.508423e-001
2.842827e+001	5.798340e-001
2.849702e+001	5.554199e-001
2.856578e+001	5.798340e-001
2.863454e+001	5.523682e-001
2.870330e+001	5.844116e-001
2.877206e+001	4.974365e-001
2.884082e+001	5.798340e-001
2.890958e+001	5.493164e-001
2.897834e+001	4.882813e-001
2.904710e+001	5.386353e-001
2.911586e+001	4.913330e-001
2.918462e+001	4.989624e-001
2.925338e+001	4.852295e-001
2.932214e+001	5.310059e-001
2.939090e+001	4.821777e-001
2.945965e+001	4.928589e-001
2.952841e+001	4.547119e-001
2.959717e+001	4.745483e-001
2.966593e+001	3.921509e-001
2.973469e+001	4.547119e-001
2.980345e+001	4.196167e-001
2.987221e+001	4.302979e-001
2.994097e+001	3.784180e-001
3.000973e+001	3.814697e-001
3.007849e+001	3.326416e-001
3.014725e+001	4.409790e-001
3.021601e+001	3.356934e-001
3.028477e+001	3.829956e-001
3.035353e+001	2.944946e-001
3.042229e+001	3.677368e-001
3.049104e+001	3.295898e-001
3.055980e+001	3.280640e-001
3.062856e+001	3.082275e-001
3.069732e+001	3.112793e-001
3.076608e+001	2.899170e-001
3.083484e+001	3.036499e-001
3.090360e+001	2.960205e-001
3.097236e+001	3.112793e-001
3.104112e+001	3.295898e-001
3.110988e+001	2.655029e-001
3.117864e+001	2.563477e-001
3.124740e+001	2.593994e-001
3.131616e+001	2.761841e-001
3.138492e+001	2.166748e-001
3.145368e+001	2.639771e-001
3.152243e+001	2.136230e-001
3.159119e+001	2.258301e-001
3.165995e+001	2.243042e-001
3.172871e+001	2.059937e-001
3.179747e+001	1.815796e-001
3.186623e+001	1.968384e-001
3.193499e+001	1.586914e-001
3.200375e+001	1.754761e-001
3.207251e+001	1.403809e-001
3.214127e+001	1.403809e-001
3.221003e+001	1.541138e-001
3.227879e+001	1.678467e-001
3.234755e+001	1.312256e-001
3.241631e+001	1.419067e-001
3.248506e+001	1.342773e-001
3.255382e+001	1.434326e-001
3.262258e+001	1.083374e-001
3.269134e+001	1.220703e-001
3.276010e+001	9.613037e-002
3.282886e+001	1.129150e-001
3.289762e+001	1.251221e-001
3.296638e+001	1.129150e-001
3.303514e+001	7.019043e-002
3.310390e+001	6.408691e-002
3.317266e+001	1.083374e-001
3.324142e+001	9.460449e-002
3.331018e+001	7.781982e-002
3.337894e+001	7.781982e-002
3.344770e+001	7.781982e-002
3.351645e+001	8.850098e-002
3.358521e+001	9.002686e-002
3.365397e+001	7.171631e-002
3.372273e+001	8.087158e-002
3.379149e+001	4.730225e-002
3.386025e+001	8.850098e-002
3.392901e+001	5.035400e-002
3.399777e+001	5.035400e-002
3.406653e+001	4.119873e-002
3.413529e+001	5.493164e-002
3.420405e+001	4.882813e-002
3.427281e+001	5.187988e-002
3.434157e+001	3.967285e-002
3.441033e+001	5.798340e-002
3.447909e+001	3.662109e-002
3.454784e+001	5.340576e-002
3.461660e+001	3.662109e-002
[truncated: 50 more rows]
