# Supplementary material for: Open-source micro-tensile testers via additive manufacturing for the mechanical characterization of thin films and papers
Source: PLoS One. 2018 May 29;13(5):e0197999. doi: 10.1371/journal.pone.0197999 (PMC5973562; doi:10.1371/journal.pone.0197999)
Supplement: S1 Data — (ZIP) [file pone.0197999.s002.zip › SI2_Data/Demonstration Problem 1/Exp1 Results/Area2 Phase/Area2_2turns.txt]

-1.753781e+002	0.000000e+000
-1.046102e+002	1.525879e-003
-1.045411e+002	0.000000e+000
-1.044719e+002	0.000000e+000
-1.044028e+002	0.000000e+000
-1.043336e+002	0.000000e+000
-1.042645e+002	0.000000e+000
-1.041954e+002	0.000000e+000
-1.041262e+002	0.000000e+000
-1.040571e+002	0.000000e+000
-1.039879e+002	0.000000e+000
-1.039188e+002	0.000000e+000
-1.038496e+002	0.000000e+000
-1.037805e+002	0.000000e+000
-1.037114e+002	0.000000e+000
-1.036422e+002	0.000000e+000
-1.035731e+002	0.000000e+000
-1.035039e+002	0.000000e+000
-1.034348e+002	0.000000e+000
-1.033656e+002	0.000000e+000
-1.032965e+002	1.525879e-003
-1.032274e+002	0.000000e+000
-1.031582e+002	0.000000e+000
-1.030891e+002	0.000000e+000
-1.030199e+002	0.000000e+000
-1.029508e+002	0.000000e+000
-1.028816e+002	0.000000e+000
-1.028125e+002	0.000000e+000
-1.027434e+002	0.000000e+000
-1.026742e+002	0.000000e+000
-1.026051e+002	0.000000e+000
-1.025359e+002	0.000000e+000
-1.024668e+002	1.525879e-003
-1.023976e+002	0.000000e+000
-1.023285e+002	0.000000e+000
-1.022594e+002	0.000000e+000
-1.021902e+002	0.000000e+000
-1.021211e+002	0.000000e+000
-1.020519e+002	0.000000e+000
-1.019828e+002	0.000000e+000
-1.019136e+002	0.000000e+000
-1.018445e+002	0.000000e+000
-1.017754e+002	0.000000e+000
-1.017062e+002	1.525879e-003
-1.016371e+002	0.000000e+000
-1.015679e+002	0.000000e+000
-1.014988e+002	0.000000e+000
-1.014296e+002	0.000000e+000
-1.013605e+002	0.000000e+000
-1.012914e+002	0.000000e+000
-1.012222e+002	0.000000e+000
-1.011531e+002	0.000000e+000
-1.010839e+002	0.000000e+000
-1.010148e+002	0.000000e+000
-1.009456e+002	0.000000e+000
-1.008765e+002	0.000000e+000
-1.008074e+002	0.000000e+000
-1.007382e+002	0.000000e+000
-1.006691e+002	0.000000e+000
-1.005999e+002	1.525879e-003
-1.005308e+002	0.000000e+000
-1.004616e+002	0.000000e+000
-1.003925e+002	0.000000e+000
-1.003234e+002	0.000000e+000
-1.002542e+002	0.000000e+000
-1.001851e+002	0.000000e+000
-1.001159e+002	0.000000e+000
-1.000468e+002	0.000000e+000
-9.997763e+001	0.000000e+000
-9.990850e+001	1.525879e-003
-9.983935e+001	0.000000e+000
-9.977020e+001	0.000000e+000
-9.970106e+001	0.000000e+000
-9.963192e+001	0.000000e+000
-9.956277e+001	0.000000e+000
-9.949363e+001	0.000000e+000
-9.942449e+001	0.000000e+000
-9.935535e+001	0.000000e+000
-9.928620e+001	0.000000e+000
-9.921706e+001	0.000000e+000
-9.914792e+001	0.000000e+000
-9.907877e+001	0.000000e+000
-9.900963e+001	0.000000e+000
-9.894049e+001	0.000000e+000
-9.887135e+001	0.000000e+000
-9.880220e+001	0.000000e+000
-9.873306e+001	1.525879e-003
-9.866392e+001	0.000000e+000
-9.859477e+001	0.000000e+000
-9.852563e+001	0.000000e+000
-9.845649e+001	0.000000e+000
-9.838734e+001	0.000000e+000
-9.831820e+001	1.525879e-003
-9.824906e+001	0.000000e+000
-9.817992e+001	0.000000e+000
-9.811077e+001	0.000000e+000
-9.804163e+001	0.000000e+000
-9.797249e+001	0.000000e+000
-9.790334e+001	0.000000e+000
-9.783421e+001	0.000000e+000
-9.776506e+001	0.000000e+000
-9.769592e+001	0.000000e+000
-9.762678e+001	0.000000e+000
-9.755763e+001	0.000000e+000
-9.748849e+001	0.000000e+000
-9.741934e+001	0.000000e+000
-9.735020e+001	0.000000e+000
-9.728106e+001	0.000000e+000
-9.721191e+001	1.525879e-003
-9.714278e+001	0.000000e+000
-9.707363e+001	0.000000e+000
-9.700448e+001	0.000000e+000
-9.693533e+001	0.000000e+000
-9.686620e+001	0.000000e+000
-9.679705e+001	0.000000e+000
-9.672791e+001	0.000000e+000
-9.665878e+001	0.000000e+000
-9.658962e+001	0.000000e+000
-9.652048e+001	0.000000e+000
-9.645135e+001	0.000000e+000
-9.638219e+001	0.000000e+000
-9.631305e+001	0.000000e+000
-9.624392e+001	0.000000e+000
-9.617477e+001	0.000000e+000
-9.610562e+001	0.000000e+000
-9.603648e+001	0.000000e+000
-9.596734e+001	0.000000e+000
-9.589819e+001	0.000000e+000
-9.582905e+001	0.000000e+000
-9.575991e+001	0.000000e+000
-9.569077e+001	0.000000e+000
-9.562162e+001	0.000000e+000
-9.555247e+001	0.000000e+000
-9.548334e+001	0.000000e+000
-9.541419e+001	0.000000e+000
-9.534505e+001	0.000000e+000
-9.527591e+001	0.000000e+000
-9.520676e+001	0.000000e+000
-9.513762e+001	0.000000e+000
-9.506848e+001	0.000000e+000
-9.499934e+001	0.000000e+000
-9.493019e+001	0.000000e+000
-9.486105e+001	0.000000e+000
-9.479191e+001	0.000000e+000
-9.472276e+001	0.000000e+000
-9.465362e+001	0.000000e+000
-9.458448e+001	0.000000e+000
-9.451534e+001	0.000000e+000
-9.444619e+001	0.000000e+000
-9.437705e+001	0.000000e+000
-9.430791e+001	0.000000e+000
-9.423876e+001	0.000000e+000
-9.416962e+001	0.000000e+000
-9.410048e+001	0.000000e+000
-9.403133e+001	0.000000e+000
-9.396218e+001	0.000000e+000
-9.389305e+001	0.000000e+000
-9.382391e+001	0.000000e+000
-9.375475e+001	0.000000e+000
-9.368562e+001	0.000000e+000
-9.361648e+001	0.000000e+000
-9.354733e+001	0.000000e+000
-9.347820e+001	0.000000e+000
-9.340905e+001	0.000000e+000
-9.333990e+001	0.000000e+000
-9.327077e+001	0.000000e+000
-9.320162e+001	0.000000e+000
-9.313247e+001	0.000000e+000
-9.306332e+001	0.000000e+000
-9.299419e+001	0.000000e+000
-9.292504e+001	0.000000e+000
-9.285590e+001	0.000000e+000
-9.278676e+001	0.000000e+000
-9.271761e+001	0.000000e+000
-9.264847e+001	0.000000e+000
-9.257932e+001	0.000000e+000
-9.251019e+001	0.000000e+000
-9.244104e+001	0.000000e+000
-9.237189e+001	0.000000e+000
-9.230276e+001	0.000000e+000
-9.223361e+001	0.000000e+000
-9.216447e+001	0.000000e+000
-9.209533e+001	0.000000e+000
-9.202618e+001	0.000000e+000
-9.195704e+001	0.000000e+000
-9.188790e+001	0.000000e+000
-9.181876e+001	0.000000e+000
-9.174961e+001	0.000000e+000
-9.168047e+001	0.000000e+000
-9.161133e+001	0.000000e+000
-9.154218e+001	0.000000e+000
-9.147304e+001	0.000000e+000
-9.140390e+001	0.000000e+000
-9.133475e+001	0.000000e+000
-9.126561e+001	0.000000e+000
-9.119646e+001	1.525879e-003
-9.112733e+001	0.000000e+000
-9.105818e+001	0.000000e+000
-9.098904e+001	0.000000e+000
-9.091990e+001	0.000000e+000
-9.085075e+001	0.000000e+000
-9.078161e+001	0.000000e+000
-9.071247e+001	0.000000e+000
-9.064333e+001	0.000000e+000
-9.057418e+001	0.000000e+000
-9.050504e+001	0.000000e+000
-9.043590e+001	0.000000e+000
-9.036675e+001	0.000000e+000
-9.029762e+001	0.000000e+000
-9.022847e+001	0.000000e+000
-9.015932e+001	0.000000e+000
-9.009017e+001	0.000000e+000
-9.002104e+001	0.000000e+000
-8.995189e+001	0.000000e+000
-8.988274e+001	0.000000e+000
-8.981361e+001	0.000000e+000
-8.974446e+001	0.000000e+000
-8.967532e+001	0.000000e+000
-8.960618e+001	0.000000e+000
-8.953703e+001	0.000000e+000
-8.946789e+001	0.000000e+000
-8.939875e+001	0.000000e+000
-8.932961e+001	0.000000e+000
-8.926046e+001	0.000000e+000
-8.919131e+001	0.000000e+000
-8.912218e+001	0.000000e+000
-8.905303e+001	0.000000e+000
-8.898389e+001	0.000000e+000
-8.891475e+001	0.000000e+000
-8.884560e+001	0.000000e+000
-8.877646e+001	0.000000e+000
-8.870732e+001	0.000000e+000
-8.863818e+001	0.000000e+000
-8.856903e+001	0.000000e+000
-8.849989e+001	0.000000e+000
-8.843074e+001	0.000000e+000
-8.836160e+001	0.000000e+000
-8.829246e+001	0.000000e+000
-8.822331e+001	0.000000e+000
-8.815417e+001	0.000000e+000
-8.808503e+001	0.000000e+000
-8.801588e+001	0.000000e+000
-8.794675e+001	0.000000e+000
-8.787760e+001	0.000000e+000
-8.780846e+001	0.000000e+000
-8.773931e+001	0.000000e+000
-8.767017e+001	0.000000e+000
-8.760103e+001	0.000000e+000
-8.753188e+001	0.000000e+000
-8.746275e+001	0.000000e+000
-8.739360e+001	0.000000e+000
-8.732446e+001	0.000000e+000
-8.725532e+001	0.000000e+000
-8.718617e+001	0.000000e+000
-8.711703e+001	0.000000e+000
-8.704788e+001	0.000000e+000
-8.697874e+001	0.000000e+000
-8.690959e+001	0.000000e+000
-8.684045e+001	0.000000e+000
-8.677132e+001	0.000000e+000
-8.670216e+001	0.000000e+000
-8.663303e+001	0.000000e+000
-8.656389e+001	0.000000e+000
-8.649474e+001	0.000000e+000
-8.642560e+001	0.000000e+000
-8.635645e+001	0.000000e+000
-8.628731e+001	0.000000e+000
-8.621816e+001	0.000000e+000
-8.614902e+001	0.000000e+000
-8.607988e+001	0.000000e+000
-8.601073e+001	0.000000e+000
-8.594160e+001	0.000000e+000
-8.587245e+001	0.000000e+000
-8.580331e+001	0.000000e+000
-8.573417e+001	0.000000e+000
-8.566502e+001	0.000000e+000
-8.559588e+001	0.000000e+000
-8.552673e+001	0.000000e+000
-8.545760e+001	0.000000e+000
-8.538845e+001	0.000000e+000
-8.531931e+001	0.000000e+000
-8.525017e+001	0.000000e+000
-8.518102e+001	0.000000e+000
-8.511188e+001	0.000000e+000
-8.504274e+001	0.000000e+000
-8.497359e+001	0.000000e+000
-8.490445e+001	0.000000e+000
-8.483530e+001	0.000000e+000
-8.476616e+001	0.000000e+000
-8.469702e+001	0.000000e+000
-8.462788e+001	0.000000e+000
-8.455873e+001	0.000000e+000
-8.448959e+001	0.000000e+000
-8.442045e+001	0.000000e+000
-8.435130e+001	0.000000e+000
-8.428217e+001	0.000000e+000
-8.421302e+001	0.000000e+000
-8.414388e+001	0.000000e+000
-8.407473e+001	0.000000e+000
-8.400559e+001	0.000000e+000
-8.393645e+001	0.000000e+000
-8.386730e+001	0.000000e+000
-8.379816e+001	0.000000e+000
-8.372902e+001	0.000000e+000
-8.365987e+001	0.000000e+000
-8.359074e+001	0.000000e+000
-8.352159e+001	0.000000e+000
-8.345245e+001	0.000000e+000
-8.338330e+001	0.000000e+000
-8.331416e+001	0.000000e+000
-8.324501e+001	0.000000e+000
-8.317587e+001	0.000000e+000
-8.310674e+001	0.000000e+000
-8.303758e+001	0.000000e+000
-8.296844e+001	0.000000e+000
-8.289930e+001	0.000000e+000
-8.283015e+001	0.000000e+000
-8.276102e+001	0.000000e+000
-8.269187e+001	0.000000e+000
-8.262273e+001	0.000000e+000
-8.255358e+001	0.000000e+000
-8.248444e+001	0.000000e+000
-8.241530e+001	0.000000e+000
-8.234615e+001	0.000000e+000
-8.227702e+001	0.000000e+000
-8.220787e+001	0.000000e+000
-8.213873e+001	0.000000e+000
-8.206958e+001	0.000000e+000
-8.200044e+001	0.000000e+000
-8.193130e+001	0.000000e+000
-8.186215e+001	0.000000e+000
-8.179301e+001	0.000000e+000
-8.172387e+001	0.000000e+000
-8.165472e+001	0.000000e+000
-8.158558e+001	0.000000e+000
-8.151644e+001	0.000000e+000
-8.144730e+001	0.000000e+000
-8.137815e+001	0.000000e+000
-8.130901e+001	0.000000e+000
-8.123987e+001	0.000000e+000
-8.117072e+001	0.000000e+000
-8.110158e+001	0.000000e+000
-8.103244e+001	0.000000e+000
-8.096329e+001	0.000000e+000
-8.089415e+001	0.000000e+000
-8.082501e+001	0.000000e+000
-8.075587e+001	0.000000e+000
-8.068672e+001	0.000000e+000
-8.061758e+001	0.000000e+000
-8.054844e+001	0.000000e+000
-8.047929e+001	0.000000e+000
-8.041015e+001	0.000000e+000
-8.034101e+001	0.000000e+000
-8.027187e+001	0.000000e+000
-8.020272e+001	0.000000e+000
-8.013358e+001	0.000000e+000
-8.006443e+001	0.000000e+000
-7.999529e+001	0.000000e+000
-7.992616e+001	0.000000e+000
-7.985700e+001	0.000000e+000
-7.978786e+001	1.525879e-003
-7.971873e+001	0.000000e+000
-7.964957e+001	0.000000e+000
-7.958043e+001	0.000000e+000
-7.951129e+001	0.000000e+000
-7.944215e+001	0.000000e+000
-7.937300e+001	0.000000e+000
-7.930386e+001	0.000000e+000
-7.923472e+001	0.000000e+000
-7.916557e+001	0.000000e+000
-7.909643e+001	0.000000e+000
-7.902729e+001	0.000000e+000
-7.895815e+001	0.000000e+000
-7.888900e+001	0.000000e+000
-7.881986e+001	0.000000e+000
-7.875072e+001	0.000000e+000
-7.868157e+001	0.000000e+000
-7.861243e+001	0.000000e+000
-7.854329e+001	0.000000e+000
-7.847414e+001	0.000000e+000
-7.840500e+001	0.000000e+000
-7.833586e+001	0.000000e+000
-7.826672e+001	0.000000e+000
-7.819757e+001	0.000000e+000
-7.812843e+001	0.000000e+000
-7.805929e+001	0.000000e+000
-7.799014e+001	0.000000e+000
-7.792100e+001	0.000000e+000
-7.785186e+001	0.000000e+000
-7.778271e+001	0.000000e+000
-7.771357e+001	0.000000e+000
-7.764443e+001	0.000000e+000
-7.757529e+001	0.000000e+000
-7.750614e+001	0.000000e+000
-7.743700e+001	0.000000e+000
-7.736786e+001	0.000000e+000
-7.729871e+001	0.000000e+000
-7.722957e+001	0.000000e+000
-7.716043e+001	0.000000e+000
-7.709129e+001	0.000000e+000
-7.702214e+001	0.000000e+000
-7.695300e+001	0.000000e+000
-7.688386e+001	0.000000e+000
-7.681470e+001	0.000000e+000
-7.674557e+001	0.000000e+000
-7.667643e+001	0.000000e+000
-7.660728e+001	0.000000e+000
-7.653814e+001	0.000000e+000
-7.646900e+001	0.000000e+000
-7.639985e+001	0.000000e+000
-7.633071e+001	0.000000e+000
-7.626157e+001	0.000000e+000
-7.619242e+001	0.000000e+000
-7.612328e+001	0.000000e+000
-7.605415e+001	0.000000e+000
-7.598499e+001	0.000000e+000
-7.591585e+001	0.000000e+000
-7.584671e+001	0.000000e+000
-7.577757e+001	0.000000e+000
-7.570842e+001	0.000000e+000
-7.563928e+001	0.000000e+000
-7.557014e+001	0.000000e+000
-7.550099e+001	0.000000e+000
-7.543185e+001	0.000000e+000
-7.536271e+001	0.000000e+000
-7.529356e+001	0.000000e+000
-7.522442e+001	0.000000e+000
-7.515528e+001	0.000000e+000
-7.508614e+001	0.000000e+000
-7.501699e+001	0.000000e+000
-7.494785e+001	0.000000e+000
-7.487871e+001	0.000000e+000
-7.480956e+001	0.000000e+000
-7.474042e+001	0.000000e+000
-7.467128e+001	0.000000e+000
-7.460213e+001	0.000000e+000
-7.453299e+001	0.000000e+000
-7.446384e+001	0.000000e+000
-7.439471e+001	0.000000e+000
-7.432556e+001	0.000000e+000
-7.425642e+001	0.000000e+000
-7.418728e+001	0.000000e+000
-7.411813e+001	0.000000e+000
-7.404899e+001	0.000000e+000
-7.397985e+001	0.000000e+000
-7.391071e+001	0.000000e+000
-7.384156e+001	0.000000e+000
-7.377242e+001	0.000000e+000
-7.370328e+001	0.000000e+000
-7.363413e+001	0.000000e+000
-7.356499e+001	0.000000e+000
-7.349585e+001	0.000000e+000
-7.342670e+001	0.000000e+000
-7.335756e+001	0.000000e+000
-7.328842e+001	0.000000e+000
-7.321928e+001	0.000000e+000
-7.315012e+001	0.000000e+000
-7.308099e+001	0.000000e+000
-7.301185e+001	0.000000e+000
-7.294270e+001	0.000000e+000
-7.287356e+001	0.000000e+000
-7.280441e+001	0.000000e+000
-7.273527e+001	1.525879e-003
-7.266613e+001	0.000000e+000
-7.259698e+001	0.000000e+000
-7.252784e+001	0.000000e+000
-7.245869e+001	0.000000e+000
-7.238956e+001	0.000000e+000
-7.232041e+001	0.000000e+000
-7.225127e+001	0.000000e+000
-7.218213e+001	0.000000e+000
-7.211298e+001	0.000000e+000
-7.204384e+001	0.000000e+000
-7.197470e+001	0.000000e+000
-7.190556e+001	0.000000e+000
-7.183641e+001	0.000000e+000
-7.176727e+001	0.000000e+000
-7.169813e+001	0.000000e+000
-7.162898e+001	0.000000e+000
-7.155984e+001	0.000000e+000
-7.149070e+001	0.000000e+000
-7.142155e+001	0.000000e+000
-7.135241e+001	0.000000e+000
-7.128326e+001	0.000000e+000
-7.121413e+001	0.000000e+000
-7.114498e+001	0.000000e+000
-7.107584e+001	0.000000e+000
-7.100670e+001	0.000000e+000
-7.093755e+001	0.000000e+000
-7.086841e+001	0.000000e+000
-7.079926e+001	0.000000e+000
-7.073013e+001	0.000000e+000
-7.066098e+001	0.000000e+000
-7.059184e+001	0.000000e+000
-7.052270e+001	0.000000e+000
-7.045355e+001	0.000000e+000
-7.038441e+001	0.000000e+000
-7.031527e+001	0.000000e+000
-7.024612e+001	0.000000e+000
-7.017698e+001	0.000000e+000
-7.010783e+001	0.000000e+000
-7.003870e+001	0.000000e+000
-6.996954e+001	0.000000e+000
-6.990041e+001	0.000000e+000
-6.983127e+001	0.000000e+000
-6.976212e+001	0.000000e+000
-6.969298e+001	0.000000e+000
-6.962384e+001	0.000000e+000
-6.955469e+001	0.000000e+000
-6.948554e+001	0.000000e+000
-6.941640e+001	0.000000e+000
-6.934726e+001	0.000000e+000
-6.927811e+001	0.000000e+000
-6.920898e+001	0.000000e+000
-6.913983e+001	0.000000e+000
-6.907069e+001	0.000000e+000
-6.900155e+001	0.000000e+000
-6.893240e+001	0.000000e+000
-6.886326e+001	0.000000e+000
-6.879411e+001	0.000000e+000
-6.872498e+001	0.000000e+000
-6.865583e+001	0.000000e+000
-6.858669e+001	0.000000e+000
-6.851755e+001	0.000000e+000
-6.844840e+001	0.000000e+000
-6.837926e+001	0.000000e+000
-6.831012e+001	0.000000e+000
-6.824097e+001	0.000000e+000
-6.817183e+001	0.000000e+000
-6.810268e+001	0.000000e+000
-6.803355e+001	0.000000e+000
-6.796440e+001	0.000000e+000
-6.789526e+001	0.000000e+000
-6.782611e+001	0.000000e+000
-6.775697e+001	0.000000e+000
-6.768783e+001	0.000000e+000
-6.761868e+001	0.000000e+000
-6.754955e+001	0.000000e+000
-6.748040e+001	0.000000e+000
-6.741125e+001	0.000000e+000
-6.734212e+001	0.000000e+000
-6.727297e+001	0.000000e+000
-6.720383e+001	0.000000e+000
-6.713468e+001	0.000000e+000
-6.706554e+001	0.000000e+000
-6.699640e+001	0.000000e+000
-6.692725e+001	0.000000e+000
-6.685812e+001	0.000000e+000
-6.678897e+001	0.000000e+000
-6.671982e+001	0.000000e+000
-6.665069e+001	0.000000e+000
-6.658154e+001	0.000000e+000
-6.651239e+001	0.000000e+000
-6.644325e+001	0.000000e+000
-6.637411e+001	0.000000e+000
-6.630496e+001	0.000000e+000
-6.623582e+001	0.000000e+000
-6.616669e+001	0.000000e+000
-6.609753e+001	0.000000e+000
-6.602840e+001	0.000000e+000
-6.595926e+001	0.000000e+000
-6.589011e+001	0.000000e+000
-6.582096e+001	0.000000e+000
-6.575182e+001	0.000000e+000
-6.568268e+001	0.000000e+000
-6.561353e+001	0.000000e+000
-6.554440e+001	0.000000e+000
-6.547525e+001	0.000000e+000
-6.540611e+001	0.000000e+000
-6.533697e+001	0.000000e+000
-6.526782e+001	0.000000e+000
-6.519868e+001	0.000000e+000
-6.512953e+001	0.000000e+000
-6.506039e+001	0.000000e+000
-6.499125e+001	0.000000e+000
-6.492210e+001	0.000000e+000
-6.485297e+001	0.000000e+000
-6.478382e+001	0.000000e+000
-6.471468e+001	0.000000e+000
-6.464554e+001	1.525879e-003
-6.457639e+001	0.000000e+000
-6.450725e+001	0.000000e+000
-6.443810e+001	0.000000e+000
-6.436896e+001	0.000000e+000
-6.429982e+001	0.000000e+000
-6.423067e+001	0.000000e+000
-6.416153e+001	0.000000e+000
-6.409239e+001	0.000000e+000
-6.402325e+001	0.000000e+000
-6.395411e+001	0.000000e+000
-6.388496e+001	0.000000e+000
-6.381581e+001	0.000000e+000
-6.374667e+001	0.000000e+000
-6.367754e+001	0.000000e+000
-6.360839e+001	0.000000e+000
-6.353924e+001	0.000000e+000
-6.347010e+001	0.000000e+000
-6.340096e+001	0.000000e+000
-6.333181e+001	0.000000e+000
-6.326267e+001	0.000000e+000
-6.319353e+001	0.000000e+000
-6.312439e+001	0.000000e+000
-6.305524e+001	0.000000e+000
-6.298610e+001	0.000000e+000
-6.291696e+001	0.000000e+000
-6.284781e+001	0.000000e+000
-6.277867e+001	0.000000e+000
-6.270953e+001	0.000000e+000
-6.264038e+001	0.000000e+000
-6.257124e+001	0.000000e+000
-6.250210e+001	0.000000e+000
-6.243296e+001	0.000000e+000
-6.236381e+001	0.000000e+000
-6.229467e+001	0.000000e+000
-6.222553e+001	0.000000e+000
-6.215638e+001	0.000000e+000
-6.208724e+001	0.000000e+000
-6.201810e+001	0.000000e+000
-6.194895e+001	0.000000e+000
-6.187981e+001	0.000000e+000
-6.181067e+001	0.000000e+000
-6.174152e+001	0.000000e+000
-6.167238e+001	0.000000e+000
-6.160324e+001	0.000000e+000
-6.153410e+001	0.000000e+000
-6.146495e+001	0.000000e+000
-6.139581e+001	0.000000e+000
-6.132667e+001	0.000000e+000
-6.125752e+001	0.000000e+000
-6.118838e+001	0.000000e+000
-6.111924e+001	0.000000e+000
-6.105009e+001	0.000000e+000
-6.098095e+001	0.000000e+000
-6.091181e+001	0.000000e+000
-6.084267e+001	0.000000e+000
-6.077352e+001	0.000000e+000
-6.070438e+001	0.000000e+000
-6.063524e+001	0.000000e+000
-6.056609e+001	0.000000e+000
-6.049695e+001	0.000000e+000
-6.042781e+001	0.000000e+000
-6.035866e+001	0.000000e+000
-6.028952e+001	0.000000e+000
-6.022038e+001	0.000000e+000
-6.015123e+001	0.000000e+000
-6.008209e+001	0.000000e+000
-6.001295e+001	0.000000e+000
-5.994381e+001	0.000000e+000
-5.987466e+001	0.000000e+000
-5.980552e+001	0.000000e+000
-5.973638e+001	0.000000e+000
-5.966723e+001	0.000000e+000
-5.959809e+001	0.000000e+000
-5.952895e+001	0.000000e+000
-5.945980e+001	0.000000e+000
-5.939066e+001	0.000000e+000
-5.932152e+001	0.000000e+000
-5.925238e+001	0.000000e+000
-5.918324e+001	0.000000e+000
-5.911409e+001	0.000000e+000
-5.904495e+001	0.000000e+000
-5.897580e+001	0.000000e+000
-5.890666e+001	0.000000e+000
-5.883752e+001	0.000000e+000
-5.876837e+001	0.000000e+000
-5.869923e+001	0.000000e+000
-5.863008e+001	0.000000e+000
-5.856094e+001	0.000000e+000
-5.849181e+001	0.000000e+000
-5.842266e+001	0.000000e+000
-5.835352e+001	0.000000e+000
-5.828437e+001	0.000000e+000
-5.821523e+001	0.000000e+000
-5.814609e+001	0.000000e+000
-5.807694e+001	0.000000e+000
-5.800780e+001	0.000000e+000
-5.793866e+001	0.000000e+000
-5.786951e+001	0.000000e+000
-5.780037e+001	0.000000e+000
-5.773123e+001	0.000000e+000
-5.766209e+001	0.000000e+000
-5.759294e+001	0.000000e+000
-5.752380e+001	0.000000e+000
-5.745466e+001	0.000000e+000
-5.738551e+001	0.000000e+000
-5.731637e+001	0.000000e+000
-5.724722e+001	0.000000e+000
-5.717809e+001	0.000000e+000
-5.710894e+001	0.000000e+000
-5.703979e+001	0.000000e+000
-5.697066e+001	1.525879e-003
-5.690151e+001	0.000000e+000
-5.683237e+001	0.000000e+000
-5.676323e+001	0.000000e+000
-5.669408e+001	0.000000e+000
-5.662494e+001	0.000000e+000
-5.655579e+001	0.000000e+000
-5.648665e+001	0.000000e+000
-5.641751e+001	0.000000e+000
-5.634837e+001	0.000000e+000
-5.627922e+001	0.000000e+000
-5.621008e+001	0.000000e+000
-5.614094e+001	0.000000e+000
-5.607180e+001	0.000000e+000
-5.600265e+001	0.000000e+000
-5.593351e+001	1.525879e-003
-5.586436e+001	0.000000e+000
-5.579522e+001	0.000000e+000
-5.572608e+001	0.000000e+000
-5.565694e+001	0.000000e+000
-5.558780e+001	0.000000e+000
-5.551865e+001	0.000000e+000
-5.544951e+001	0.000000e+000
-5.538037e+001	0.000000e+000
-5.531122e+001	0.000000e+000
-5.524208e+001	0.000000e+000
-5.517294e+001	0.000000e+000
-5.510379e+001	0.000000e+000
-5.503465e+001	0.000000e+000
-5.496550e+001	0.000000e+000
-5.489636e+001	0.000000e+000
-5.482722e+001	0.000000e+000
-5.475808e+001	0.000000e+000
-5.468893e+001	0.000000e+000
-5.461979e+001	0.000000e+000
-5.455065e+001	0.000000e+000
-5.448151e+001	0.000000e+000
-5.441236e+001	1.525879e-003
-5.434322e+001	0.000000e+000
-5.427407e+001	0.000000e+000
-5.420493e+001	0.000000e+000
-5.413579e+001	0.000000e+000
-5.406665e+001	0.000000e+000
-5.399751e+001	0.000000e+000
-5.392836e+001	0.000000e+000
-5.385922e+001	0.000000e+000
-5.379008e+001	0.000000e+000
-5.372093e+001	0.000000e+000
-5.365179e+001	0.000000e+000
-5.358264e+001	0.000000e+000
-5.351350e+001	0.000000e+000
-5.344436e+001	0.000000e+000
-5.337521e+001	0.000000e+000
-5.330607e+001	0.000000e+000
-5.323693e+001	1.525879e-003
-5.316779e+001	0.000000e+000
-5.309864e+001	0.000000e+000
-5.302950e+001	0.000000e+000
-5.296036e+001	0.000000e+000
-5.289121e+001	0.000000e+000
-5.282207e+001	0.000000e+000
-5.275293e+001	0.000000e+000
-5.268378e+001	0.000000e+000
-5.261464e+001	0.000000e+000
-5.254550e+001	0.000000e+000
-5.247636e+001	0.000000e+000
-5.240722e+001	0.000000e+000
-5.233807e+001	0.000000e+000
-5.226893e+001	0.000000e+000
-5.219978e+001	0.000000e+000
-5.213064e+001	0.000000e+000
-5.206150e+001	0.000000e+000
-5.199235e+001	0.000000e+000
-5.192321e+001	0.000000e+000
-5.185406e+001	0.000000e+000
-5.178492e+001	0.000000e+000
-5.171579e+001	0.000000e+000
-5.164664e+001	0.000000e+000
-5.157750e+001	0.000000e+000
-5.150835e+001	0.000000e+000
-5.143921e+001	0.000000e+000
-5.137007e+001	0.000000e+000
-5.130092e+001	1.525879e-003
-5.123178e+001	0.000000e+000
-5.116264e+001	0.000000e+000
-5.109349e+001	0.000000e+000
-5.102435e+001	0.000000e+000
-5.095521e+001	0.000000e+000
-5.088607e+001	0.000000e+000
-5.081693e+001	0.000000e+000
-5.074778e+001	0.000000e+000
-5.067864e+001	0.000000e+000
-5.060949e+001	0.000000e+000
-5.054035e+001	0.000000e+000
-5.047121e+001	0.000000e+000
-5.040207e+001	0.000000e+000
-5.033292e+001	0.000000e+000
-5.026377e+001	0.000000e+000
-5.019463e+001	0.000000e+000
-5.012550e+001	0.000000e+000
-5.005635e+001	0.000000e+000
-4.998721e+001	0.000000e+000
-4.991806e+001	0.000000e+000
-4.984892e+001	0.000000e+000
-4.977978e+001	1.525879e-003
-4.971063e+001	0.000000e+000
-4.964149e+001	0.000000e+000
-4.957235e+001	0.000000e+000
-4.950320e+001	0.000000e+000
-4.943406e+001	0.000000e+000
-4.936492e+001	0.000000e+000
-4.929578e+001	1.525879e-003
-4.922663e+001	0.000000e+000
-4.915749e+001	0.000000e+000
-4.908835e+001	0.000000e+000
-4.901920e+001	0.000000e+000
-4.895006e+001	0.000000e+000
-4.888092e+001	0.000000e+000
-4.881178e+001	0.000000e+000
-4.874263e+001	0.000000e+000
-4.867348e+001	0.000000e+000
-4.860435e+001	0.000000e+000
-4.853520e+001	0.000000e+000
-4.846606e+001	0.000000e+000
-4.839692e+001	0.000000e+000
-4.832777e+001	0.000000e+000
-4.825863e+001	0.000000e+000
-4.818948e+001	0.000000e+000
-4.812034e+001	0.000000e+000
-4.805120e+001	0.000000e+000
-4.798206e+001	0.000000e+000
-4.791291e+001	0.000000e+000
-4.784377e+001	0.000000e+000
-4.777463e+001	0.000000e+000
-4.770549e+001	0.000000e+000
-4.763634e+001	0.000000e+000
-4.756720e+001	0.000000e+000
-4.749806e+001	0.000000e+000
-4.742891e+001	0.000000e+000
-4.735977e+001	0.000000e+000
-4.729063e+001	0.000000e+000
-4.722149e+001	0.000000e+000
-4.715234e+001	0.000000e+000
-4.708320e+001	0.000000e+000
-4.701406e+001	0.000000e+000
-4.694491e+001	0.000000e+000
-4.687577e+001	0.000000e+000
-4.680663e+001	0.000000e+000
-4.673748e+001	0.000000e+000
-4.666834e+001	0.000000e+000
-4.659919e+001	0.000000e+000
-4.653005e+001	0.000000e+000
-4.646091e+001	0.000000e+000
-4.639177e+001	0.000000e+000
-4.632262e+001	0.000000e+000
-4.625348e+001	0.000000e+000
-4.618434e+001	0.000000e+000
-4.611520e+001	0.000000e+000
-4.604605e+001	0.000000e+000
-4.597691e+001	0.000000e+000
-4.590776e+001	0.000000e+000
-4.583862e+001	0.000000e+000
-4.576948e+001	0.000000e+000
-4.570034e+001	0.000000e+000
-4.563120e+001	0.000000e+000
-4.556205e+001	0.000000e+000
-4.549291e+001	0.000000e+000
-4.542377e+001	0.000000e+000
-4.535462e+001	0.000000e+000
-4.528548e+001	0.000000e+000
-4.521633e+001	0.000000e+000
-4.514719e+001	0.000000e+000
-4.507805e+001	0.000000e+000
-4.500890e+001	0.000000e+000
-4.493976e+001	0.000000e+000
-4.487062e+001	0.000000e+000
-4.480148e+001	0.000000e+000
-4.473233e+001	0.000000e+000
-4.466319e+001	0.000000e+000
-4.459405e+001	0.000000e+000
-4.452490e+001	0.000000e+000
-4.445576e+001	0.000000e+000
-4.438662e+001	0.000000e+000
-4.431747e+001	0.000000e+000
-4.424833e+001	0.000000e+000
-4.417919e+001	1.525879e-003
-4.411005e+001	0.000000e+000
-4.404090e+001	0.000000e+000
-4.397176e+001	0.000000e+000
-4.390262e+001	0.000000e+000
-4.383347e+001	0.000000e+000
-4.376433e+001	0.000000e+000
-4.369519e+001	0.000000e+000
-4.362604e+001	0.000000e+000
-4.355690e+001	0.000000e+000
-4.348776e+001	0.000000e+000
-4.341861e+001	0.000000e+000
-4.334948e+001	0.000000e+000
-4.328033e+001	0.000000e+000
-4.321119e+001	0.000000e+000
-4.314205e+001	0.000000e+000
-4.307290e+001	0.000000e+000
-4.300376e+001	0.000000e+000
-4.293461e+001	0.000000e+000
-4.286547e+001	0.000000e+000
-4.279633e+001	0.000000e+000
-4.272718e+001	0.000000e+000
-4.265804e+001	0.000000e+000
-4.258890e+001	0.000000e+000
-4.251976e+001	0.000000e+000
-4.245061e+001	0.000000e+000
-4.238147e+001	0.000000e+000
-4.231233e+001	0.000000e+000
-4.224318e+001	0.000000e+000
-4.217404e+001	0.000000e+000
-4.210490e+001	0.000000e+000
-4.203576e+001	1.525879e-003
-4.196661e+001	0.000000e+000
-4.189746e+001	0.000000e+000
-4.182833e+001	0.000000e+000
-4.175919e+001	0.000000e+000
-4.169004e+001	0.000000e+000
-4.162090e+001	0.000000e+000
-4.155175e+001	0.000000e+000
-4.148261e+001	0.000000e+000
-4.141347e+001	0.000000e+000
-4.134432e+001	0.000000e+000
-4.127518e+001	0.000000e+000
-4.120604e+001	0.000000e+000
-4.113689e+001	0.000000e+000
-4.106775e+001	0.000000e+000
-4.099861e+001	0.000000e+000
-4.092947e+001	0.000000e+000
-4.086032e+001	0.000000e+000
-4.079118e+001	0.000000e+000
-4.072204e+001	0.000000e+000
-4.065289e+001	0.000000e+000
-4.058375e+001	0.000000e+000
-4.051461e+001	0.000000e+000
-4.044547e+001	0.000000e+000
-4.037632e+001	0.000000e+000
-4.030718e+001	1.525879e-003
-4.023804e+001	0.000000e+000
-4.016889e+001	0.000000e+000
-4.009975e+001	0.000000e+000
-4.003061e+001	0.000000e+000
-3.996146e+001	0.000000e+000
-3.989232e+001	0.000000e+000
-3.982317e+001	0.000000e+000
-3.975403e+001	0.000000e+000
-3.968489e+001	0.000000e+000
-3.961575e+001	0.000000e+000
-3.954660e+001	0.000000e+000
-3.947746e+001	0.000000e+000
-3.940832e+001	0.000000e+000
-3.933918e+001	0.000000e+000
-3.927003e+001	0.000000e+000
-3.920089e+001	0.000000e+000
-3.913175e+001	0.000000e+000
-3.906260e+001	0.000000e+000
-3.899346e+001	0.000000e+000
-3.892432e+001	0.000000e+000
-3.885518e+001	0.000000e+000
-3.878603e+001	0.000000e+000
-3.871689e+001	0.000000e+000
-3.864775e+001	0.000000e+000
-3.857860e+001	0.000000e+000
-3.850946e+001	0.000000e+000
-3.844032e+001	0.000000e+000
-3.837117e+001	0.000000e+000
-3.830203e+001	0.000000e+000
-3.823288e+001	0.000000e+000
-3.816374e+001	0.000000e+000
-3.809460e+001	0.000000e+000
-3.802546e+001	0.000000e+000
-3.795631e+001	0.000000e+000
-3.788717e+001	0.000000e+000
-3.781803e+001	0.000000e+000
-3.774889e+001	0.000000e+000
-3.767974e+001	0.000000e+000
-3.761060e+001	0.000000e+000
-3.754145e+001	0.000000e+000
-3.747231e+001	0.000000e+000
-3.740317e+001	0.000000e+000
-3.733403e+001	0.000000e+000
-3.726488e+001	0.000000e+000
-3.719574e+001	0.000000e+000
-3.712660e+001	0.000000e+000
-3.705746e+001	0.000000e+000
-3.698831e+001	0.000000e+000
-3.691917e+001	0.000000e+000
-3.685002e+001	0.000000e+000
-3.678088e+001	0.000000e+000
-3.671174e+001	0.000000e+000
-3.664259e+001	0.000000e+000
-3.657346e+001	0.000000e+000
-3.650431e+001	0.000000e+000
-3.643517e+001	0.000000e+000
-3.636602e+001	0.000000e+000
-3.629688e+001	0.000000e+000
-3.622774e+001	0.000000e+000
-3.615859e+001	0.000000e+000
-3.608945e+001	0.000000e+000
-3.602031e+001	0.000000e+000
-3.595116e+001	0.000000e+000
-3.588202e+001	0.000000e+000
-3.581288e+001	0.000000e+000
-3.574374e+001	0.000000e+000
-3.567459e+001	0.000000e+000
-3.560545e+001	1.525879e-003
-3.553631e+001	0.000000e+000
-3.546717e+001	0.000000e+000
-3.539802e+001	0.000000e+000
-3.532888e+001	0.000000e+000
-3.525974e+001	0.000000e+000
-3.519059e+001	0.000000e+000
-3.512145e+001	0.000000e+000
-3.505231e+001	0.000000e+000
-3.498317e+001	0.000000e+000
-3.491402e+001	0.000000e+000
-3.484488e+001	0.000000e+000
-3.477574e+001	0.000000e+000
-3.470659e+001	0.000000e+000
-3.463745e+001	0.000000e+000
-3.456830e+001	0.000000e+000
-3.449916e+001	0.000000e+000
-3.443002e+001	0.000000e+000
-3.436087e+001	0.000000e+000
-3.429173e+001	0.000000e+000
-3.422259e+001	0.000000e+000
-3.415345e+001	0.000000e+000
-3.408430e+001	0.000000e+000
-3.401516e+001	0.000000e+000
-3.394602e+001	0.000000e+000
-3.387687e+001	0.000000e+000
-3.380773e+001	0.000000e+000
-3.373859e+001	0.000000e+000
-3.366945e+001	0.000000e+000
-3.360030e+001	0.000000e+000
-3.353115e+001	0.000000e+000
-3.346202e+001	0.000000e+000
-3.339288e+001	0.000000e+000
-3.332373e+001	0.000000e+000
-3.325459e+001	0.000000e+000
-3.318544e+001	0.000000e+000
-3.311630e+001	0.000000e+000
-3.304716e+001	0.000000e+000
-3.297801e+001	0.000000e+000
-3.290887e+001	0.000000e+000
-3.283973e+001	0.000000e+000
-3.277058e+001	0.000000e+000
-3.270144e+001	0.000000e+000
-3.263230e+001	0.000000e+000
-3.256316e+001	0.000000e+000
-3.249401e+001	0.000000e+000
-3.242487e+001	0.000000e+000
-3.235573e+001	0.000000e+000
-3.228658e+001	0.000000e+000
-3.221744e+001	0.000000e+000
-3.214830e+001	0.000000e+000
-3.207915e+001	0.000000e+000
-3.201001e+001	0.000000e+000
-3.194087e+001	0.000000e+000
-3.187173e+001	0.000000e+000
-3.180259e+001	0.000000e+000
-3.173344e+001	0.000000e+000
-3.166430e+001	0.000000e+000
-3.159515e+001	0.000000e+000
-3.152601e+001	0.000000e+000
-3.145687e+001	0.000000e+000
-3.138772e+001	0.000000e+000
-3.131858e+001	0.000000e+000
-3.124944e+001	0.000000e+000
-3.118030e+001	0.000000e+000
-3.111115e+001	0.000000e+000
-3.104201e+001	0.000000e+000
-3.097287e+001	0.000000e+000
-3.090372e+001	0.000000e+000
-3.083458e+001	0.000000e+000
-3.076544e+001	0.000000e+000
-3.069629e+001	0.000000e+000
-3.062715e+001	0.000000e+000
-3.055801e+001	0.000000e+000
-3.048886e+001	1.525879e-003
-3.041972e+001	0.000000e+000
-3.035058e+001	0.000000e+000
-3.028144e+001	0.000000e+000
-3.021229e+001	0.000000e+000
-3.014315e+001	0.000000e+000
-3.007401e+001	1.525879e-003
-3.000486e+001	0.000000e+000
-2.993572e+001	0.000000e+000
-2.986658e+001	0.000000e+000
-2.979743e+001	1.525879e-003
-2.972829e+001	0.000000e+000
-2.965915e+001	0.000000e+000
-2.959001e+001	0.000000e+000
-2.952086e+001	0.000000e+000
-2.945172e+001	0.000000e+000
-2.938258e+001	0.000000e+000
-2.931343e+001	0.000000e+000
-2.924429e+001	0.000000e+000
-2.917514e+001	0.000000e+000
-2.910600e+001	0.000000e+000
-2.903686e+001	0.000000e+000
-2.896772e+001	0.000000e+000
-2.889857e+001	0.000000e+000
-2.882943e+001	0.000000e+000
-2.876029e+001	0.000000e+000
-2.869115e+001	0.000000e+000
-2.862200e+001	0.000000e+000
-2.855286e+001	0.000000e+000
-2.848371e+001	0.000000e+000
-2.841457e+001	0.000000e+000
-2.834543e+001	0.000000e+000
-2.827629e+001	0.000000e+000
-2.820714e+001	0.000000e+000
-2.813800e+001	0.000000e+000
-2.806886e+001	0.000000e+000
-2.799972e+001	0.000000e+000
-2.793057e+001	0.000000e+000
-2.786143e+001	0.000000e+000
-2.779229e+001	0.000000e+000
-2.772314e+001	0.000000e+000
-2.765400e+001	0.000000e+000
-2.758485e+001	0.000000e+000
-2.751571e+001	0.000000e+000
-2.744657e+001	0.000000e+000
-2.737743e+001	0.000000e+000
-2.730828e+001	0.000000e+000
-2.723914e+001	1.525879e-003
-2.717000e+001	0.000000e+000
-2.710086e+001	0.000000e+000
-2.703171e+001	0.000000e+000
-2.696257e+001	0.000000e+000
-2.689342e+001	0.000000e+000
-2.682428e+001	0.000000e+000
-2.675514e+001	0.000000e+000
-2.668600e+001	0.000000e+000
-2.661685e+001	0.000000e+000
-2.654771e+001	0.000000e+000
-2.647857e+001	0.000000e+000
-2.640943e+001	0.000000e+000
-2.634028e+001	0.000000e+000
-2.627114e+001	1.525879e-003
-2.620199e+001	0.000000e+000
-2.613285e+001	0.000000e+000
-2.606371e+001	0.000000e+000
-2.599456e+001	0.000000e+000
-2.592542e+001	0.000000e+000
-2.585628e+001	0.000000e+000
-2.578714e+001	0.000000e+000
-2.571799e+001	0.000000e+000
-2.564885e+001	0.000000e+000
-2.557971e+001	0.000000e+000
-2.551056e+001	0.000000e+000
-2.544142e+001	0.000000e+000
-2.537228e+001	0.000000e+000
-2.530313e+001	0.000000e+000
-2.523399e+001	0.000000e+000
-2.516485e+001	0.000000e+000
-2.509571e+001	0.000000e+000
-2.502657e+001	0.000000e+000
-2.495742e+001	0.000000e+000
-2.488828e+001	0.000000e+000
-2.481913e+001	0.000000e+000
-2.474999e+001	0.000000e+000
-2.468085e+001	0.000000e+000
-2.461170e+001	0.000000e+000
-2.454256e+001	0.000000e+000
-2.447342e+001	0.000000e+000
-2.440428e+001	0.000000e+000
-2.433513e+001	0.000000e+000
-2.426599e+001	0.000000e+000
-2.419685e+001	0.000000e+000
-2.412770e+001	0.000000e+000
-2.405856e+001	0.000000e+000
-2.398942e+001	0.000000e+000
-2.392027e+001	0.000000e+000
-2.385113e+001	0.000000e+000
-2.378199e+001	0.000000e+000
-2.371284e+001	0.000000e+000
-2.364370e+001	0.000000e+000
-2.357456e+001	0.000000e+000
-2.350542e+001	0.000000e+000
-2.343628e+001	0.000000e+000
-2.336713e+001	0.000000e+000
-2.329799e+001	0.000000e+000
-2.322884e+001	0.000000e+000
-2.315970e+001	0.000000e+000
-2.309056e+001	0.000000e+000
-2.302141e+001	0.000000e+000
-2.295227e+001	0.000000e+000
-2.288313e+001	0.000000e+000
-2.281399e+001	0.000000e+000
-2.274484e+001	0.000000e+000
-2.267570e+001	0.000000e+000
-2.260656e+001	1.525879e-003
-2.253741e+001	0.000000e+000
-2.246827e+001	0.000000e+000
-2.239913e+001	0.000000e+000
-2.232998e+001	0.000000e+000
-2.226084e+001	0.000000e+000
-2.219170e+001	0.000000e+000
-2.212255e+001	0.000000e+000
-2.205341e+001	0.000000e+000
-2.198427e+001	0.000000e+000
-2.191513e+001	0.000000e+000
-2.184598e+001	0.000000e+000
-2.177684e+001	0.000000e+000
-2.170770e+001	0.000000e+000
-2.163855e+001	0.000000e+000
-2.156941e+001	0.000000e+000
-2.150027e+001	0.000000e+000
-2.143112e+001	0.000000e+000
-2.136198e+001	0.000000e+000
-2.129284e+001	0.000000e+000
-2.122370e+001	0.000000e+000
-2.115455e+001	0.000000e+000
-2.108541e+001	0.000000e+000
-2.101627e+001	0.000000e+000
-2.094712e+001	0.000000e+000
-2.087798e+001	0.000000e+000
-2.080883e+001	0.000000e+000
-2.073969e+001	0.000000e+000
-2.067055e+001	0.000000e+000
-2.060141e+001	0.000000e+000
-2.053226e+001	0.000000e+000
-2.046312e+001	0.000000e+000
-2.039398e+001	0.000000e+000
-2.032484e+001	0.000000e+000
-2.025569e+001	0.000000e+000
-2.018655e+001	0.000000e+000
-2.011740e+001	0.000000e+000
-2.004826e+001	0.000000e+000
-1.997912e+001	0.000000e+000
-1.990998e+001	0.000000e+000
-1.984083e+001	0.000000e+000
-1.977169e+001	0.000000e+000
-1.970255e+001	0.000000e+000
-1.963341e+001	0.000000e+000
-1.956426e+001	0.000000e+000
-1.949512e+001	0.000000e+000
-1.942598e+001	0.000000e+000
-1.935683e+001	0.000000e+000
-1.928769e+001	0.000000e+000
-1.921854e+001	0.000000e+000
-1.914940e+001	0.000000e+000
-1.908026e+001	0.000000e+000
-1.901112e+001	0.000000e+000
-1.894197e+001	0.000000e+000
-1.887283e+001	0.000000e+000
-1.880369e+001	0.000000e+000
-1.873455e+001	0.000000e+000
-1.866540e+001	0.000000e+000
-1.859626e+001	0.000000e+000
-1.852711e+001	0.000000e+000
-1.845797e+001	0.000000e+000
-1.838883e+001	0.000000e+000
-1.831968e+001	0.000000e+000
-1.825054e+001	0.000000e+000
-1.818140e+001	0.000000e+000
-1.811226e+001	0.000000e+000
-1.804312e+001	0.000000e+000
-1.797397e+001	0.000000e+000
-1.790483e+001	0.000000e+000
-1.783568e+001	0.000000e+000
-1.776654e+001	0.000000e+000
-1.769740e+001	0.000000e+000
-1.762825e+001	0.000000e+000
-1.755911e+001	0.000000e+000
-1.748997e+001	0.000000e+000
-1.742083e+001	0.000000e+000
-1.735169e+001	0.000000e+000
-1.728254e+001	0.000000e+000
-1.721340e+001	0.000000e+000
-1.714425e+001	0.000000e+000
-1.707511e+001	0.000000e+000
-1.700597e+001	0.000000e+000
-1.693682e+001	0.000000e+000
-1.686768e+001	0.000000e+000
-1.679854e+001	0.000000e+000
-1.672939e+001	0.000000e+000
-1.666026e+001	0.000000e+000
-1.659111e+001	0.000000e+000
-1.652197e+001	0.000000e+000
-1.645282e+001	0.000000e+000
-1.638368e+001	0.000000e+000
-1.631454e+001	0.000000e+000
-1.624539e+001	0.000000e+000
-1.617625e+001	0.000000e+000
-1.610711e+001	0.000000e+000
-1.603797e+001	0.000000e+000
-1.596882e+001	0.000000e+000
-1.589968e+001	0.000000e+000
-1.583054e+001	0.000000e+000
-1.576140e+001	1.525879e-003
-1.569225e+001	0.000000e+000
-1.562311e+001	0.000000e+000
-1.555396e+001	0.000000e+000
-1.548482e+001	0.000000e+000
-1.541568e+001	0.000000e+000
-1.534653e+001	0.000000e+000
-1.527739e+001	0.000000e+000
-1.520825e+001	0.000000e+000
-1.513911e+001	0.000000e+000
-1.506997e+001	0.000000e+000
-1.500082e+001	0.000000e+000
-1.493168e+001	0.000000e+000
-1.486253e+001	0.000000e+000
-1.479339e+001	0.000000e+000
-1.472425e+001	0.000000e+000
-1.465510e+001	0.000000e+000
-1.458596e+001	0.000000e+000
-1.451682e+001	0.000000e+000
-1.444767e+001	1.525879e-003
-1.437853e+001	0.000000e+000
-1.430939e+001	0.000000e+000
-1.424024e+001	3.051758e-003
-1.417111e+001	0.000000e+000
-1.410196e+001	0.000000e+000
-1.403281e+001	0.000000e+000
-1.396368e+001	0.000000e+000
-1.389453e+001	0.000000e+000
-1.382539e+001	1.525879e-003
-1.375625e+001	0.000000e+000
-1.368710e+001	0.000000e+000
-1.361796e+001	0.000000e+000
-1.354881e+001	1.525879e-003
-1.347968e+001	0.000000e+000
-1.341053e+001	0.000000e+000
-1.334138e+001	1.525879e-003
-1.327225e+001	0.000000e+000
-1.320310e+001	0.000000e+000
-1.313396e+001	0.000000e+000
-1.306482e+001	0.000000e+000
-1.299567e+001	0.000000e+000
-1.292653e+001	0.000000e+000
-1.285738e+001	0.000000e+000
-1.278825e+001	0.000000e+000
-1.271910e+001	0.000000e+000
-1.264995e+001	0.000000e+000
-1.258082e+001	0.000000e+000
-1.251167e+001	0.000000e+000
-1.244252e+001	0.000000e+000
-1.237339e+001	0.000000e+000
-1.230424e+001	0.000000e+000
-1.223510e+001	0.000000e+000
-1.216595e+001	0.000000e+000
-1.209681e+001	0.000000e+000
-1.202767e+001	0.000000e+000
-1.195852e+001	1.525879e-003
-1.188939e+001	1.525879e-003
-1.182024e+001	0.000000e+000
-1.175109e+001	3.051758e-003
-1.168196e+001	0.000000e+000
-1.161281e+001	0.000000e+000
-1.154366e+001	1.525879e-003
-1.147452e+001	0.000000e+000
-1.140538e+001	1.525879e-003
-1.133624e+001	1.525879e-003
-1.126709e+001	0.000000e+000
-1.119796e+001	1.525879e-003
-1.112881e+001	0.000000e+000
-1.105966e+001	0.000000e+000
-1.099053e+001	0.000000e+000
-1.092138e+001	0.000000e+000
-1.085223e+001	0.000000e+000
-1.078309e+001	1.525879e-003
-1.071395e+001	1.525879e-003
-1.064481e+001	1.525879e-003
-1.057566e+001	4.577637e-003
-1.050652e+001	1.525879e-003
-1.043738e+001	4.577637e-003
-1.036823e+001	3.051758e-003
-1.029910e+001	1.525879e-003
-1.022995e+001	0.000000e+000
-1.016080e+001	1.068115e-002
-1.009167e+001	1.220703e-002
-1.002252e+001	1.373291e-002
-9.953376e+000	2.136230e-002
-9.884230e+000	3.204346e-002
-9.815094e+000	3.051758e-002
-9.745948e+000	3.662109e-002
-9.676801e+000	1.678467e-002
-9.607666e+000	2.136230e-002
-9.538519e+000	1.983643e-002
-9.469373e+000	1.678467e-002
-9.400237e+000	7.629395e-003
-9.331091e+000	1.068115e-002
-9.261945e+000	6.103516e-003
-9.192799e+000	7.629395e-003
-9.123663e+000	7.629395e-003
-9.054517e+000	1.220703e-002
-8.985371e+000	1.068115e-002
-8.916235e+000	4.577637e-003
-8.847089e+000	4.577637e-003
-8.777943e+000	1.525879e-003
-8.708807e+000	1.220703e-002
-8.639661e+000	3.051758e-003
-8.570514e+000	4.577637e-003
-8.501368e+000	4.577637e-003
-8.432232e+000	7.629395e-003
-8.363086e+000	6.103516e-003
-8.293940e+000	4.577637e-003
-8.224804e+000	3.051758e-003
-8.155658e+000	3.051758e-003
-8.086512e+000	4.577637e-003
-8.017376e+000	9.155273e-003
-7.948230e+000	7.629395e-003
-7.879083e+000	3.051758e-003
-7.809937e+000	6.103516e-003
-7.740801e+000	3.051758e-003
-7.671655e+000	3.051758e-003
-7.602509e+000	1.525879e-003
-7.533373e+000	3.051758e-003
-7.464227e+000	6.103516e-003
-7.395081e+000	3.051758e-003
-7.325945e+000	3.051758e-003
-7.256799e+000	3.051758e-003
-7.187653e+000	1.525879e-003
-7.118506e+000	3.051758e-003
-7.049371e+000	3.051758e-003
-6.980225e+000	7.629395e-003
-6.911078e+000	4.577637e-003
-6.841943e+000	3.051758e-003
-6.772796e+000	7.629395e-003
-6.703650e+000	1.525879e-003
-6.634514e+000	1.525879e-003
-6.565368e+000	3.051758e-003
-6.496222e+000	3.051758e-003
-6.427075e+000	0.000000e+000
-6.357940e+000	3.051758e-003
-6.288794e+000	1.525879e-003
-6.219647e+000	3.051758e-003
-6.150512e+000	4.577637e-003
-6.081366e+000	6.103516e-003
-6.012219e+000	1.525879e-003
-5.943084e+000	3.051758e-003
-5.873938e+000	0.000000e+000
-5.804791e+000	6.103516e-003
-5.735655e+000	1.525879e-003
-5.666509e+000	6.103516e-003
-5.597363e+000	4.577637e-003
-5.528217e+000	3.051758e-003
-5.459081e+000	4.577637e-003
-5.389935e+000	3.051758e-003
-5.320788e+000	1.525879e-003
-5.251653e+000	0.000000e+000
-5.182507e+000	1.525879e-003
-5.113360e+000	1.525879e-003
-5.044225e+000	3.051758e-003
-4.975079e+000	0.000000e+000
-4.905932e+000	4.577637e-003
-4.836786e+000	1.525879e-003
-4.767650e+000	4.577637e-003
-4.698504e+000	0.000000e+000
-4.629358e+000	3.051758e-003
-4.560222e+000	1.525879e-003
-4.491076e+000	1.525879e-003
-4.421929e+000	0.000000e+000
-4.352794e+000	3.051758e-003
-4.283648e+000	6.103516e-003
-4.214501e+000	1.525879e-003
-4.145355e+000	1.525879e-003
-4.076220e+000	6.103516e-003
-4.007073e+000	0.000000e+000
-3.937927e+000	0.000000e+000
-3.868791e+000	1.525879e-003
-3.799645e+000	3.051758e-003
-3.730499e+000	1.525879e-003
-3.661363e+000	1.525879e-003
-3.592217e+000	3.051758e-003
-3.523071e+000	1.525879e-003
-3.453924e+000	0.000000e+000
-3.384789e+000	3.051758e-003
-3.315643e+000	1.525879e-003
-3.246496e+000	4.577637e-003
-3.177361e+000	0.000000e+000
-3.108214e+000	4.577637e-003
-3.039068e+000	4.577637e-003
-2.969933e+000	1.525879e-003
-2.900786e+000	1.525879e-003
-2.831640e+000	1.525879e-003
-2.762494e+000	3.051758e-003
-2.693358e+000	1.525879e-003
-2.624212e+000	3.051758e-003
-2.555065e+000	1.525879e-003
-2.485930e+000	3.051758e-003
-2.416784e+000	6.103516e-003
-2.347637e+000	1.525879e-003
-2.278502e+000	3.051758e-003
-2.209356e+000	6.103516e-003
-2.140209e+000	1.525879e-003
-2.071074e+000	6.103516e-003
-2.001927e+000	1.525879e-003
-1.932781e+000	1.525879e-003
-1.863635e+000	4.577637e-003
-1.794499e+000	1.525879e-003
-1.725353e+000	3.051758e-003
-1.656207e+000	3.051758e-003
-1.587071e+000	7.629395e-003
-1.517925e+000	1.525879e-003
-1.448779e+000	3.051758e-003
-1.379643e+000	0.000000e+000
-1.310497e+000	0.000000e+000
-1.241350e+000	1.525879e-003
-1.172204e+000	4.577637e-003
-1.103068e+000	4.577637e-003
-1.033922e+000	3.051758e-003
-9.647759e-001	7.629395e-003
-8.956403e-001	6.103516e-003
-8.264940e-001	7.629395e-003
-7.573477e-001	1.525879e-003
-6.882122e-001	6.103516e-003
-6.190659e-001	1.525879e-003
-5.499195e-001	3.051758e-003
-4.807733e-001	1.220703e-002
-4.116377e-001	1.220703e-002
-3.424914e-001	6.103516e-003
-2.733451e-001	7.629395e-003
-2.042096e-001	3.051758e-003
-1.350633e-001	6.103516e-003
-6.591696e-002	6.103516e-003
3.218602e-003	7.629395e-003
7.236490e-002	3.051758e-003
1.415112e-001	9.155273e-003
2.106575e-001	6.103516e-003
2.797931e-001	1.525879e-003
3.489393e-001	4.577637e-003
4.180856e-001	4.577637e-003
4.872212e-001	9.155273e-003
5.563675e-001	1.525879e-003
6.255138e-001	3.051758e-003
6.946493e-001	4.577637e-003
7.637956e-001	1.220703e-002
8.329419e-001	3.051758e-003
9.020882e-001	6.103516e-003
9.712238e-001	4.577637e-003
1.040370e+000	6.103516e-003
1.109516e+000	0.000000e+000
1.178652e+000	4.577637e-003
1.247798e+000	4.577637e-003
1.316944e+000	6.103516e-003
1.386080e+000	1.525879e-003
1.455226e+000	6.103516e-003
1.524373e+000	3.051758e-003
1.593508e+000	6.103516e-003
1.662655e+000	1.220703e-002
1.731801e+000	6.103516e-003
1.800947e+000	1.068115e-002
1.870083e+000	3.051758e-003
1.939229e+000	1.068115e-002
2.008375e+000	4.577637e-003
2.077511e+000	6.103516e-003
2.146657e+000	4.577637e-003
2.215803e+000	4.577637e-003
2.284939e+000	7.629395e-003
2.354085e+000	6.103516e-003
2.423232e+000	6.103516e-003
2.492378e+000	4.577637e-003
2.561513e+000	1.068115e-002
2.630660e+000	3.051758e-003
2.699806e+000	1.220703e-002
2.768942e+000	0.000000e+000
2.838088e+000	9.155273e-003
2.907234e+000	1.068115e-002
2.976370e+000	7.629395e-003
3.045516e+000	4.577637e-003
3.114662e+000	7.629395e-003
3.183809e+000	7.629395e-003
3.252944e+000	7.629395e-003
3.322090e+000	3.051758e-003
3.391237e+000	9.155273e-003
3.460372e+000	1.525879e-002
3.529519e+000	1.220703e-002
3.598665e+000	3.051758e-003
3.667800e+000	7.629395e-003
3.736947e+000	9.155273e-003
3.806093e+000	4.577637e-003
3.875239e+000	9.155273e-003
3.944375e+000	4.577637e-003
4.013521e+000	1.220703e-002
4.082667e+000	6.103516e-003
4.151803e+000	4.577637e-003
4.220949e+000	3.051758e-003
4.290096e+000	1.068115e-002
4.359231e+000	4.577637e-003
4.428378e+000	1.220703e-002
4.497524e+000	3.051758e-003
4.566670e+000	1.068115e-002
4.635806e+000	9.155273e-003
4.704952e+000	1.373291e-002
4.774098e+000	7.629395e-003
4.843234e+000	1.525879e-003
4.912380e+000	7.629395e-003
4.981526e+000	7.629395e-003
5.050662e+000	1.525879e-002
5.119808e+000	6.103516e-003
5.188954e+000	1.678467e-002
5.258101e+000	1.068115e-002
5.327237e+000	1.068115e-002
5.396383e+000	7.629395e-003
5.465529e+000	9.155273e-003
5.534665e+000	9.155273e-003
5.603811e+000	6.103516e-003
5.672957e+000	1.220703e-002
5.742093e+000	1.373291e-002
5.811239e+000	1.068115e-002
5.880385e+000	1.068115e-002
5.949521e+000	2.136230e-002
6.018667e+000	7.629395e-003
6.087813e+000	9.155273e-003
6.156960e+000	1.220703e-002
6.226095e+000	1.373291e-002
6.295242e+000	2.288818e-002
6.364388e+000	4.577637e-003
6.433524e+000	1.373291e-002
6.502670e+000	1.525879e-002
6.571816e+000	1.525879e-002
6.640952e+000	2.441406e-002
6.710098e+000	1.220703e-002
6.779244e+000	2.441406e-002
6.848391e+000	1.068115e-002
6.917526e+000	2.441406e-002
6.986672e+000	1.831055e-002
7.055819e+000	1.068115e-002
7.124954e+000	9.155273e-003
7.194100e+000	1.983643e-002
7.263247e+000	1.373291e-002
7.332382e+000	1.983643e-002
7.401529e+000	2.136230e-002
7.470675e+000	1.373291e-002
7.539821e+000	1.525879e-002
7.608957e+000	1.373291e-002
7.678103e+000	1.525879e-002
7.747250e+000	1.983643e-002
7.816385e+000	1.373291e-002
7.885531e+000	6.103516e-003
7.954678e+000	1.678467e-002
8.023813e+000	1.525879e-002
8.092959e+000	1.220703e-002
8.162106e+000	2.746582e-002
8.231252e+000	1.678467e-002
8.300387e+000	3.051758e-002
8.369534e+000	2.441406e-002
8.438680e+000	1.525879e-002
8.507815e+000	2.899170e-002
8.576962e+000	2.593994e-002
8.646109e+000	3.204346e-002
8.715244e+000	2.288818e-002
8.784390e+000	2.288818e-002
8.853537e+000	2.441406e-002
8.922683e+000	1.525879e-002
8.991818e+000	1.678467e-002
9.060965e+000	2.136230e-002
9.130111e+000	2.441406e-002
9.199246e+000	3.509521e-002
9.268393e+000	1.983643e-002
9.337539e+000	1.831055e-002
9.406674e+000	3.509521e-002
9.475821e+000	2.593994e-002
9.544968e+000	2.899170e-002
9.614102e+000	2.746582e-002
9.683249e+000	2.899170e-002
9.752396e+000	2.593994e-002
9.821542e+000	3.356934e-002
9.890677e+000	2.746582e-002
9.959824e+000	3.356934e-002
1.002897e+001	2.288818e-002
1.009811e+001	3.814697e-002
1.016725e+001	2.136230e-002
1.023640e+001	4.577637e-002
1.030553e+001	2.899170e-002
1.037468e+001	3.509521e-002
1.044383e+001	3.356934e-002
1.051297e+001	4.272461e-002
1.058211e+001	3.356934e-002
1.065125e+001	4.119873e-002
1.072040e+001	3.356934e-002
1.078954e+001	3.051758e-002
1.085868e+001	5.035400e-002
1.092783e+001	3.662109e-002
1.099696e+001	4.425049e-002
1.106611e+001	3.051758e-002
1.113526e+001	3.967285e-002
1.120440e+001	3.814697e-002
1.127354e+001	3.051758e-002
1.134268e+001	3.967285e-002
1.141183e+001	3.204346e-002
1.148097e+001	3.967285e-002
1.155011e+001	3.051758e-002
1.161926e+001	4.425049e-002
1.168839e+001	3.356934e-002
1.175754e+001	5.798340e-002
1.182669e+001	5.493164e-002
1.189583e+001	3.356934e-002
1.196497e+001	3.814697e-002
1.203412e+001	4.882813e-002
1.210326e+001	7.019043e-002
1.217240e+001	4.272461e-002
1.224154e+001	4.577637e-002
1.231069e+001	7.171631e-002
1.237983e+001	3.662109e-002
1.244897e+001	3.662109e-002
1.251812e+001	5.950928e-002
1.258727e+001	5.340576e-002
1.265640e+001	6.256104e-002
1.272555e+001	5.645752e-002
1.279469e+001	3.204346e-002
1.286383e+001	7.171631e-002
1.293297e+001	5.798340e-002
1.300212e+001	7.781982e-002
1.307126e+001	7.019043e-002
1.314040e+001	6.256104e-002
1.320955e+001	5.798340e-002
1.327870e+001	6.713867e-002
1.334783e+001	8.087158e-002
1.341698e+001	6.561279e-002
1.348612e+001	7.476807e-002
1.355526e+001	5.798340e-002
1.362441e+001	7.171631e-002
1.369355e+001	7.476807e-002
1.376269e+001	5.340576e-002
1.383183e+001	8.087158e-002
1.390098e+001	7.476807e-002
1.397012e+001	9.155273e-002
1.403926e+001	8.850098e-002
1.410841e+001	8.697510e-002
1.417755e+001	6.713867e-002
1.424669e+001	8.697510e-002
1.431584e+001	9.460449e-002
1.438498e+001	8.544922e-002
1.445412e+001	1.037598e-001
1.452326e+001	9.002686e-002
1.459241e+001	7.934570e-002
1.466155e+001	1.144409e-001
1.473069e+001	8.544922e-002
1.479984e+001	1.083374e-001
1.486899e+001	1.205444e-001
1.493812e+001	1.007080e-001
1.500727e+001	8.392334e-002
1.507641e+001	1.037598e-001
1.514555e+001	1.159668e-001
1.521469e+001	9.460449e-002
1.528384e+001	8.697510e-002
1.535298e+001	1.281738e-001
1.542212e+001	1.144409e-001
1.549127e+001	1.235962e-001
1.556042e+001	1.251221e-001
1.562955e+001	1.007080e-001
1.569870e+001	1.022339e-001
1.576784e+001	1.205444e-001
1.583698e+001	1.174927e-001
1.590613e+001	1.541138e-001
1.597527e+001	1.495361e-001
1.604441e+001	1.571655e-001
1.611355e+001	1.281738e-001
1.618270e+001	1.388550e-001
1.625185e+001	1.174927e-001
1.632098e+001	1.403809e-001
1.639013e+001	1.388550e-001
1.645927e+001	1.510620e-001
1.652841e+001	1.663208e-001
1.659756e+001	1.464844e-001
1.666670e+001	1.602173e-001
1.673584e+001	1.373291e-001
1.680499e+001	2.166748e-001
1.687413e+001	1.541138e-001
1.694328e+001	1.495361e-001
1.701241e+001	1.846313e-001
1.708156e+001	1.617432e-001
1.715071e+001	1.953125e-001
1.721984e+001	2.090454e-001
1.728899e+001	1.907349e-001
1.735813e+001	2.120972e-001
1.742727e+001	1.815796e-001
1.749642e+001	2.197266e-001
1.756556e+001	1.983643e-001
1.763470e+001	1.861572e-001
1.770384e+001	2.029419e-001
1.777299e+001	2.197266e-001
1.784214e+001	2.548218e-001
1.791127e+001	2.197266e-001
1.798042e+001	2.227783e-001
1.804956e+001	2.487183e-001
1.811870e+001	2.182007e-001
1.818785e+001	2.517700e-001
1.825699e+001	2.182007e-001
1.832613e+001	2.868652e-001
1.839528e+001	2.410889e-001
1.846442e+001	2.258301e-001
1.853357e+001	2.426147e-001
1.860270e+001	2.700806e-001
1.867185e+001	2.960205e-001
1.874100e+001	2.548218e-001
1.881013e+001	3.036499e-001
1.887928e+001	2.517700e-001
1.894842e+001	2.914429e-001
1.901756e+001	2.990723e-001
1.908670e+001	2.700806e-001
1.915585e+001	3.189087e-001
1.922500e+001	3.356934e-001
1.929413e+001	3.128052e-001
1.936328e+001	3.097534e-001
1.943243e+001	3.051758e-001
1.950156e+001	3.021240e-001
1.957071e+001	3.219604e-001
1.963985e+001	3.616333e-001
1.970899e+001	3.662109e-001
1.977814e+001	3.295898e-001
1.984728e+001	3.417969e-001
1.991643e+001	3.524780e-001
1.998556e+001	3.829956e-001
2.005471e+001	3.814697e-001
2.012386e+001	4.394531e-001
2.019299e+001	3.860474e-001
2.026214e+001	3.967285e-001
2.033129e+001	4.302979e-001
2.040042e+001	4.348755e-001
2.046957e+001	4.470825e-001
2.053871e+001	4.241943e-001
2.060786e+001	4.287720e-001
2.067699e+001	4.348755e-001
2.074614e+001	4.653931e-001
2.081529e+001	4.699707e-001
2.088442e+001	4.623413e-001
2.095357e+001	4.196167e-001
2.102271e+001	4.409790e-001
2.109185e+001	4.211426e-001
2.116100e+001	5.157471e-001
2.123014e+001	4.699707e-001
2.129928e+001	4.150391e-001
2.136843e+001	5.187988e-001
2.143757e+001	4.486084e-001
2.150672e+001	4.974365e-001
2.157585e+001	4.943848e-001
2.164500e+001	5.371094e-001
2.171415e+001	5.249023e-001
2.178328e+001	4.699707e-001
2.185243e+001	5.691528e-001
2.192157e+001	5.203247e-001
2.199071e+001	5.676270e-001
2.205986e+001	4.837036e-001
2.212900e+001	5.691528e-001
2.219815e+001	5.889893e-001
2.226728e+001	6.011963e-001
2.233643e+001	5.615234e-001
2.240558e+001	5.950928e-001
2.247471e+001	6.011963e-001
2.254386e+001	6.057739e-001
2.261300e+001	4.974365e-001
2.268214e+001	6.134033e-001
2.275129e+001	5.752563e-001
2.282043e+001	6.637573e-001
2.288958e+001	6.439209e-001
2.295872e+001	5.844116e-001
2.302786e+001	6.210327e-001
2.309701e+001	6.210327e-001
2.316614e+001	6.561279e-001
2.323529e+001	6.561279e-001
2.330444e+001	5.783081e-001
2.337357e+001	6.149292e-001
2.344272e+001	6.134033e-001
2.351186e+001	6.378174e-001
2.358101e+001	6.530762e-001
2.365015e+001	6.210327e-001
2.371929e+001	6.927490e-001
2.378844e+001	5.813599e-001
2.385757e+001	6.423950e-001
2.392672e+001	6.454468e-001
2.399587e+001	6.790161e-001
2.406500e+001	6.698608e-001
2.413415e+001	6.225586e-001
2.420329e+001	6.713867e-001
2.427244e+001	6.439209e-001
2.434158e+001	6.561279e-001
2.441072e+001	6.195068e-001
2.447987e+001	6.393433e-001
2.454901e+001	7.003784e-001
2.461815e+001	6.179810e-001
2.468730e+001	6.759644e-001
2.475643e+001	5.950928e-001
2.482558e+001	6.607056e-001
2.489473e+001	6.149292e-001
2.496387e+001	5.981445e-001
2.503301e+001	6.103516e-001
2.510215e+001	6.301880e-001
2.517130e+001	6.698608e-001
2.524043e+001	6.912231e-001
2.530958e+001	5.935669e-001
2.537873e+001	7.064819e-001
2.544786e+001	5.630493e-001
2.551701e+001	6.134033e-001
2.558616e+001	6.698608e-001
2.565529e+001	6.027222e-001
2.572444e+001	6.011963e-001
2.579358e+001	5.859375e-001
2.586273e+001	6.423950e-001
2.593187e+001	5.187988e-001
2.600101e+001	5.920410e-001
2.607016e+001	6.713867e-001
2.613929e+001	5.691528e-001
2.620844e+001	5.905151e-001
2.627759e+001	5.584717e-001
2.634672e+001	6.469727e-001
2.641587e+001	6.439209e-001
2.648502e+001	5.889893e-001
2.655416e+001	5.371094e-001
2.662330e+001	5.035400e-001
2.669244e+001	5.355835e-001
2.676159e+001	5.767822e-001
2.683072e+001	5.249023e-001
2.689987e+001	5.386353e-001
2.696902e+001	5.050659e-001
2.703815e+001	5.111694e-001
2.710730e+001	5.081177e-001
2.717645e+001	5.371094e-001
2.724559e+001	4.684448e-001
2.731473e+001	4.791260e-001
2.738387e+001	5.081177e-001
2.745302e+001	4.196167e-001
2.752216e+001	4.730225e-001
2.759130e+001	4.547119e-001
2.766045e+001	4.333496e-001
2.772958e+001	4.882813e-001
2.779873e+001	4.135132e-001
2.786788e+001	4.211426e-001
2.793702e+001	3.952026e-001
2.800616e+001	4.119873e-001
2.807530e+001	4.287720e-001
2.814445e+001	3.662109e-001
2.821359e+001	3.585815e-001
2.828273e+001	3.555298e-001
2.835188e+001	3.829956e-001
2.842101e+001	3.524780e-001
2.849016e+001	3.051758e-001
2.855931e+001	3.189087e-001
2.862845e+001	3.372192e-001
2.869759e+001	3.128052e-001
2.876674e+001	3.540039e-001
2.883588e+001	3.128052e-001
2.890502e+001	3.448486e-001
2.897416e+001	3.036499e-001
2.904331e+001	3.128052e-001
2.911245e+001	2.593994e-001
2.918159e+001	2.487183e-001
2.925074e+001	2.578735e-001
2.931987e+001	2.456665e-001
2.938902e+001	2.899170e-001
2.945817e+001	2.380371e-001
2.952731e+001	2.868652e-001
2.959645e+001	2.273560e-001
2.966559e+001	1.846313e-001
2.973474e+001	2.258301e-001
2.980388e+001	1.968384e-001
2.987302e+001	1.922607e-001
2.994217e+001	1.815796e-001
3.001130e+001	1.556396e-001
3.008045e+001	2.059937e-001
3.014960e+001	1.724243e-001
3.021874e+001	1.693726e-001
3.028788e+001	1.495361e-001
3.035703e+001	1.525879e-001
3.042617e+001	1.617432e-001
3.049531e+001	1.358032e-001
3.056445e+001	1.770020e-001
3.063360e+001	1.327515e-001
3.070274e+001	1.373291e-001
3.077188e+001	1.296997e-001
3.084103e+001	1.190186e-001
3.091017e+001	1.388550e-001
3.097931e+001	1.052856e-001
3.104846e+001	1.571655e-001
3.111760e+001	1.037598e-001
3.118674e+001	1.266479e-001
3.125588e+001	1.174927e-001
3.132503e+001	9.765625e-002
3.139417e+001	9.765625e-002
3.146331e+001	8.850098e-002
3.153246e+001	1.052856e-001
3.160160e+001	9.307861e-002
3.167074e+001	8.087158e-002
3.173989e+001	9.460449e-002
3.180903e+001	8.392334e-002
3.187817e+001	8.392334e-002
3.194732e+001	9.002686e-002
3.201646e+001	7.019043e-002
3.208560e+001	7.781982e-002
3.215474e+001	7.629395e-002
3.222389e+001	7.934570e-002
3.229304e+001	5.950928e-002
3.236217e+001	5.950928e-002
3.243132e+001	7.324219e-002
3.250047e+001	4.119873e-002
3.256960e+001	5.187988e-002
3.263874e+001	5.645752e-002
3.270789e+001	5.035400e-002
3.277703e+001	6.713867e-002
3.284617e+001	5.187988e-002
3.291532e+001	6.256104e-002
3.298447e+001	3.356934e-002
3.305360e+001	4.425049e-002
3.312275e+001	3.662109e-002
3.319189e+001	2.288818e-002
3.326103e+001	3.356934e-002
3.333018e+001	1.831055e-002
3.339932e+001	3.662109e-002
3.346846e+001	3.662109e-002
3.353761e+001	2.899170e-002
[truncated: 50 more rows]
