# Supplementary material for: Open-source micro-tensile testers via additive manufacturing for the mechanical characterization of thin films and papers
Source: PLoS One. 2018 May 29;13(5):e0197999. doi: 10.1371/journal.pone.0197999 (PMC5973562; doi:10.1371/journal.pone.0197999)
Supplement: S1 Data — (ZIP) [file pone.0197999.s002.zip › SI2_Data/Demonstration Problem 1/Exp2 Results/0-25_phase.txt]

-4.475762e+001                
-4.109923e+001                
-3.991272e+001                
-4.019287e+001                
-4.102782e+001                
-4.191769e+001                
-4.073668e+001                
-4.095091e+001                
-4.490044e+001                
-4.195065e+001                
-4.653738e+001                
-4.287898e+001                
-4.273616e+001                
-4.642202e+001                
-4.457085e+001                
-4.910265e+001                
-4.408746e+001                
-4.264278e+001                
-4.591116e+001                
-4.657583e+001                
-4.030822e+001                
-3.862185e+001                
-4.044006e+001                
-3.925355e+001                
-3.883059e+001                
-3.946229e+001                
-3.979737e+001                
-3.879213e+001                
-3.418893e+001                
-3.870974e+001                
-3.913270e+001                
-4.031372e+001                
-3.724308e+001                
-3.613897e+001                
-3.655096e+001                
-3.716618e+001                
-3.790775e+001                
-4.055541e+001                
-4.242306e+001                
-4.295039e+001                
-4.646597e+001                
-3.931947e+001                
-3.387582e+001                
-4.739429e+001                
-4.610342e+001                
-4.675161e+001                
-4.908067e+001                
-4.845446e+001                
-4.971787e+001                
-5.092085e+001                
-4.970688e+001                
-4.903123e+001                
-5.108015e+001                
-5.122297e+001                
-5.139326e+001                
-5.203595e+001                
-5.266216e+001                
-5.225018e+001                
-5.015731e+001                
-4.931688e+001                
-4.798206e+001                
-4.936631e+001                
-4.882799e+001                
-4.928941e+001                
-5.201947e+001                
-5.216229e+001                
-5.165693e+001                
-5.106367e+001                
-5.123396e+001                
-4.942673e+001                
-4.988815e+001                
-5.149763e+001                
-5.231610e+001                
-5.299724e+001                
-5.218426e+001                
-5.188763e+001                
-5.165693e+001                
-5.314006e+001                
-5.058028e+001                
-5.318950e+001                
-5.340372e+001                
-5.258526e+001                
-5.404642e+001                
-5.333232e+001                
-5.504616e+001                
-5.450234e+001                
-5.178876e+001                
-5.036056e+001                
-5.117353e+001                
-5.254131e+001                
-5.255779e+001                
-5.098677e+001                
-4.962449e+001                
-5.042648e+001                
-4.962998e+001                
-4.643301e+001                
-4.649343e+001                
8.899061e+000                 
-4.377985e+001                
-4.755360e+001                
-4.729542e+001                
-4.852038e+001                
-4.898180e+001                
-5.179425e+001                
-5.302470e+001                
-5.277202e+001                
-5.312907e+001                
-5.273906e+001                
-5.369486e+001                
-5.407388e+001                
-5.364542e+001                
-5.485390e+001                
-5.549110e+001                
-5.528236e+001                
-5.498573e+001                
-5.389261e+001                
-5.376078e+001                
-5.273906e+001                
-5.303020e+001                
-5.504616e+001                
-5.499123e+001                
-5.404642e+001                
-5.639745e+001                
-5.460671e+001                
-5.248089e+001                
-5.217877e+001                
-5.379374e+001                
-5.300273e+001                
-5.102522e+001                
-4.972886e+001                
-5.068465e+001                
-4.988815e+001                
-4.995956e+001                
-4.962449e+001                
-4.892137e+001                
-4.747120e+001                
-4.778431e+001                
-4.707021e+001                
-4.756458e+001                
-4.781726e+001                
-4.659780e+001                
-4.581229e+001                
-4.592215e+001                
-4.503777e+001                
-4.325801e+001                
-4.224728e+001                
-4.377985e+001                
-4.583426e+001                
-4.611990e+001                
-4.512016e+001                
-4.580130e+001                
-3.256847e+001                
8.459602e-001                 
-3.872622e+001                
-4.129698e+001                
-4.342280e+001                
-4.486748e+001                
-4.525749e+001                
-4.627920e+001                
-4.704823e+001                
-4.966294e+001                
-4.845995e+001                
-4.736683e+001                
-4.995956e+001                
-4.967392e+001                
-4.936631e+001                
-4.995956e+001                
-4.719105e+001                
-5.015731e+001                
-5.314006e+001                
-5.309612e+001                
-5.155805e+001                
-5.266216e+001                
-5.229412e+001                
-5.088240e+001                
-4.852587e+001                
-4.799304e+001                
-4.543327e+001                
-4.624075e+001                
-4.863024e+001                
-4.888292e+001                
-4.888841e+001                
-5.169538e+001                
-5.199200e+001                
-5.056380e+001                
-4.642751e+001                
-5.351359e+001                
-4.854784e+001                
-4.325251e+001                
-4.555412e+001                
-4.373590e+001                
-4.386774e+001                
-4.645498e+001                
-5.039352e+001                
-5.164594e+001                
-4.969040e+001                
-4.787220e+001                
-4.497185e+001                
-4.624075e+001                
-4.997055e+001                
-4.903123e+001                
-4.746021e+001                
-4.784473e+001                
-4.980027e+001                
-4.927293e+001                
-5.002548e+001                
-4.739979e+001                
-4.782276e+001                
-5.084395e+001                
-4.740528e+001                
-4.719105e+001                
-4.978379e+001                
-5.204144e+001                
-4.869616e+001                
-5.073958e+001                
-5.301372e+001                
-5.279399e+001                
-4.877306e+001                
-5.041549e+001                
-5.106367e+001                
-5.063521e+001                
-5.356303e+001                
-5.390359e+001                
-5.432107e+001                
-5.119001e+001                
-5.271160e+001                
-5.328837e+001                
-5.214032e+001                
-5.039901e+001                
-4.893785e+001                
-5.060775e+001                
-4.953111e+001                
-5.226666e+001                
-5.135481e+001                
-4.945969e+001                
-4.947617e+001                
-4.952561e+001                
-5.076155e+001                
-4.997055e+001                
-5.020675e+001                
-4.686147e+001                
-4.866869e+001                
-5.076155e+001                
-5.167340e+001                
-5.434854e+001                
-5.179425e+001                
-4.913011e+001                
-4.675710e+001                
-5.115156e+001                
-5.256878e+001                
-5.184919e+001                
-5.210187e+001                
-5.015731e+001                
-5.099226e+001                
-5.445290e+001                
-5.090987e+001                
-4.778431e+001                
-4.347773e+001                
-3.952271e+001                
-4.329097e+001                
-4.032470e+001                
-3.749027e+001                
-3.932496e+001                
-3.956116e+001                
-4.379633e+001                
-4.391718e+001                
-4.693288e+001                
-4.488396e+001                
-4.383478e+001                
-4.645498e+001                
-4.674611e+001                
-4.219235e+001                
-4.466423e+001                
-4.313716e+001                
-4.701527e+001                
-4.646597e+001                
-3.957215e+001                
-3.773197e+001                
-4.129148e+001                
-3.896242e+001                
-3.687505e+001                
-3.924257e+001                
-4.025879e+001                
-3.524360e+001                
-3.653997e+001                
-3.834170e+001                
-3.972046e+001                
-3.833072e+001                
-3.613348e+001                
-3.682012e+001                
-3.618841e+001                
-3.869875e+001                
-3.936891e+001                
-3.986878e+001                
-4.402704e+001                
-4.442803e+001                
-4.555412e+001                
-4.440057e+001                
-4.711415e+001                
-4.774585e+001                
-4.637807e+001                
-4.620779e+001                
-4.954758e+001                
-4.843249e+001                
-4.956406e+001                
-5.007492e+001                
-4.923448e+001                
-5.054183e+001                
-5.075606e+001                
-5.144819e+001                
-5.178876e+001                
-5.223919e+001                
-5.243145e+001                
-5.344767e+001                
-5.015182e+001                
-4.831713e+001                
-4.705922e+001                
-4.999252e+001                
-5.058028e+001                
-4.954758e+001                
-5.073409e+001                
-5.198651e+001                
-5.132185e+001                
-5.180524e+001                
-5.098677e+001                
-5.003098e+001                
-5.071212e+001                
-5.138776e+001                
-5.280498e+001                
-5.383768e+001                
-5.147565e+001                
-5.236554e+001                
-5.186567e+001                
-5.296428e+001                
-5.264568e+001                
-5.209637e+001                
-5.283794e+001                
-5.246441e+001                
-5.405191e+001                
-5.433206e+001                
-5.364542e+001                
-5.412332e+001                
-5.282146e+001                
-4.950364e+001                
-4.932237e+001                
-5.262371e+001                
-5.303020e+001                
-4.876757e+001                
-4.859728e+001                
-4.952561e+001                
-5.170087e+001                
-4.721852e+001                
-4.499382e+001                
-4.306575e+001                
1.757839e-001                 
-4.741077e+001                
-4.793262e+001                
-4.876207e+001                
-4.987717e+001                
-5.320597e+001                
-5.356303e+001                
-5.371134e+001                
-5.223919e+001                
-5.189313e+001                
-5.416726e+001                
-5.346415e+001                
-5.384867e+001                
-5.605688e+001                
-5.353007e+001                
-5.520546e+001                
-5.555701e+001                
-5.473854e+001                
-5.401895e+001                
-5.309062e+001                
-5.351359e+001                
-5.412332e+001                
-5.386515e+001                
-5.488686e+001                
-5.615576e+001                
-5.338725e+001                
-5.311809e+001                
-5.430459e+001                
-5.273906e+001                
-5.376627e+001                
-5.000351e+001                
-4.900926e+001                
-5.014083e+001                
-5.064071e+001                
-4.994858e+001                
-4.998703e+001                
-4.893785e+001                
-4.848193e+001                
-4.585624e+001                
-4.753712e+001                
-4.921251e+001                
-4.830615e+001                
-4.639455e+001                
-4.829516e+001                
-4.634512e+001                
-4.469170e+001                
-4.237911e+001                
-3.957764e+001                
-4.524101e+001                
-4.381830e+001                
-4.466423e+001                
-4.562552e+001                
-4.722950e+001                
-4.115416e+001                
-1.582007e+001                
6.959945e+000                 
-4.273067e+001                
-4.373041e+001                
-4.553764e+001                
-4.512565e+001                
-4.733937e+001                
-4.579032e+001                
-4.747669e+001                
-4.838854e+001                
-4.861376e+001                
-5.140974e+001                
-4.836657e+001                
-4.966294e+001                
-5.137678e+001                
-4.778980e+001                
-5.161298e+001                
-5.318950e+001                
-5.106367e+001                
-5.383219e+001                
-5.046493e+001                
-5.301372e+001                
-4.949265e+001                
-4.725148e+001                
-4.564750e+001                
-4.748768e+001                
-4.688893e+001                
-4.852587e+001                
-5.067916e+001                
-4.839953e+001                
-5.237103e+001                
-5.161298e+001                
-5.271709e+001                
-4.708119e+001                
-5.170636e+001                
-4.686147e+001                
-4.272518e+001                
-4.362604e+001                
-4.637259e+001                
-4.458733e+001                
-4.535087e+001                
-4.976181e+001                
-5.371134e+001                
-5.060775e+001                
-4.658681e+001                
-4.502129e+001                
-4.945969e+001                
-4.802600e+001                
-4.967942e+001                
-4.929490e+001                
-4.754261e+001                
-4.930040e+001                
-4.909166e+001                
-4.874559e+001                
-5.121748e+001                
-3.787479e+001                
-4.551017e+001                
-4.752613e+001                
-4.739429e+001                
-4.805896e+001                
-5.210736e+001                
-5.050338e+001                
-5.073409e+001                
-5.252483e+001                
-5.324992e+001                
-4.828967e+001                
-4.782276e+001                
-5.015731e+001                
-5.254681e+001                
-5.246990e+001                
-5.173383e+001                
-5.430459e+001                
-5.062972e+001                
-5.438699e+001                
-5.355753e+001                
-5.108015e+001                
-4.977829e+001                
-4.919053e+001                
-4.903123e+001                
-5.078353e+001                
-5.152509e+001                
-5.010239e+001                
-4.803699e+001                
-5.081099e+001                
-5.016830e+001                
-5.008591e+001                
-5.219525e+001                
-4.934983e+001                
-4.863024e+001                
-4.906969e+001                
-5.093733e+001                
-5.262371e+001                
-5.458474e+001                
-4.921800e+001                
-4.976731e+001                
-4.864122e+001                
-5.175031e+001                
-5.285991e+001                
-5.176679e+001                
-5.202496e+001                
-5.123945e+001                
-5.112959e+001                
-5.308513e+001                
-5.198651e+001                
-4.837207e+001                
-4.402155e+001                
-4.212643e+001                
-3.850649e+001                
-3.941285e+001                
-3.918763e+001                
-3.916017e+001                
-4.370295e+001                
-4.338984e+001                
-4.498833e+001                
-4.606497e+001                
-4.466423e+001                
-4.538932e+001                
-4.638906e+001                
-4.731190e+001                
-3.914369e+001                
-4.417535e+001                
-4.108824e+001                
-4.499382e+001                
-4.583426e+001                
-3.905031e+001                
-3.730351e+001                
-4.075316e+001                
-3.940186e+001                
-3.546882e+001                
-3.751774e+001                
-3.900087e+001                
-3.389230e+001                
-3.869875e+001                
-3.976441e+001                
-3.710027e+001                
-3.682561e+001                
-3.765506e+001                
-3.546333e+001                
-3.858340e+001                
-3.971497e+001                
-3.985779e+001                
-4.310970e+001                
-4.260433e+001                
-4.468621e+001                
-4.287349e+001                
-4.516410e+001                
-4.714161e+001                
-4.813586e+001                
-4.716908e+001                
-4.815783e+001                
-4.761951e+001                
-4.875658e+001                
-5.033859e+001                
-4.969040e+001                
-4.900926e+001                
-5.043746e+001                
-5.110213e+001                
-5.033310e+001                
-5.124495e+001                
-5.327739e+001                
-5.253033e+001                
-5.193158e+001                
-4.890489e+001                
-4.822375e+001                
-4.831164e+001                
-4.965195e+001                
-5.112410e+001                
-5.126143e+001                
-5.064620e+001                
-5.117903e+001                
-5.173383e+001                
-5.035507e+001                
-4.932786e+001                
-4.993210e+001                
-5.171186e+001                
-5.235455e+001                
-5.339823e+001                
-5.312358e+001                
-5.272808e+001                
-5.187116e+001                
-5.159650e+001                
-5.306865e+001                
-5.177777e+001                
-5.266216e+001                
-5.142072e+001                
-5.241497e+001                
-5.345316e+001                
-5.386515e+001                
-5.381571e+001                
-5.250286e+001                
-5.208539e+001                
-5.125593e+001                
-5.046493e+001                
-5.120100e+001                
-4.732289e+001                
-4.752613e+001                
-4.983872e+001                
-5.144819e+001                
-5.098677e+001                
-4.861376e+001                
-4.297237e+001                
-1.630896e+001                
-4.809741e+001                
-4.869616e+001                
-4.785022e+001                
-4.949815e+001                
-5.049239e+001                
-5.232708e+001                
-5.290935e+001                
-5.281597e+001                
-5.215680e+001                
-5.276653e+001                
-5.374979e+001                
-5.384867e+001                
-5.434304e+001                
-5.490334e+001                
-5.310710e+001                
-5.567237e+001                
-5.602942e+001                
-5.322795e+001                
-5.409036e+001                
-5.433755e+001                
-5.527137e+001                
-5.389261e+001                
-5.396951e+001                
-5.362345e+001                
-5.326091e+001                
-5.215680e+001                
-5.351359e+001                
-5.523292e+001                
-5.356303e+001                
-5.354105e+001                
-5.179425e+001                
-4.904222e+001                
-4.884447e+001                
-5.085494e+001                
-4.812487e+001                
-4.919603e+001                
-4.930040e+001                
-4.773487e+001                
-4.568595e+001                
-4.829516e+001                
-4.920701e+001                
-4.881151e+001                
-4.842699e+001                
-4.683950e+001                
-4.574088e+001                
-4.557609e+001                
-4.173093e+001                
-3.858340e+001                
-4.339533e+001                
-4.402704e+001                
-4.402704e+001                
-4.436212e+001                
-4.413140e+001                
-4.314814e+001                
-4.014343e+001                
-4.151121e+001                
-4.320308e+001                
-4.310970e+001                
-4.432367e+001                
-4.486748e+001                
-4.799854e+001                
-4.641653e+001                
-4.517509e+001                
-4.600455e+001                
-4.898729e+001                
-5.144819e+001                
-4.930040e+001                
-5.123945e+001                
-5.125044e+001                
-5.111311e+001                
-4.979477e+001                
-5.013534e+001                
-5.217877e+001                
-5.290385e+001                
-5.136580e+001                
-5.169538e+001                
-4.970139e+001                
-4.669118e+001                
-4.402155e+001                
-4.631765e+001                
-4.990463e+001                
-4.897081e+001                
-4.894884e+001                
-4.994858e+001                
-4.990463e+001                
-5.117903e+001                
-5.367289e+001                
-4.881701e+001                
-4.824023e+001                
-4.666372e+001                
-4.258785e+001                
-4.257137e+001                
-4.462578e+001                
-4.640554e+001                
-4.707570e+001                
-4.986618e+001                
-5.180524e+001                
-5.314006e+001                
-4.495537e+001                
-4.658681e+001                
-4.746021e+001                
-4.970139e+001                
-4.808093e+001                
-5.121748e+001                
-4.772388e+001                
-4.663625e+001                
-4.747120e+001                
-5.012436e+001                
-5.096480e+001                
-4.895982e+001                
-4.897081e+001                
-4.614187e+001                
-4.791064e+001                
-4.581229e+001                
-4.977829e+001                
-5.226666e+001                
-5.139875e+001                
-5.175580e+001                
-5.089888e+001                
-4.942673e+001                
-4.746021e+001                
-4.934983e+001                
-5.361246e+001                
-5.070662e+001                
-5.112410e+001                
-5.512855e+001                
-5.070662e+001                
-5.295329e+001                
-5.404642e+001                
-5.109663e+001                
-4.949815e+001                
-4.863573e+001                
-4.948167e+001                
-5.086043e+001                
-5.117903e+001                
-4.747120e+001                
-2.275234e+001                
3.012497e+001                 
-4.247799e+001                
-5.072860e+001                
-5.306865e+001                
-5.054733e+001                
-4.808093e+001                
-5.052535e+001                
-5.065169e+001                
-5.137129e+001                
-5.228314e+001                
-5.154707e+001                
-4.938828e+001                
-5.137678e+001                
-5.309062e+001                
-5.327189e+001                
-5.086592e+001                
-4.967392e+001                
-5.223919e+001                
-5.345866e+001                
-5.220074e+001                
-5.029464e+001                
-4.789417e+001                
-4.590567e+001                
-4.265377e+001                
-3.665532e+001                
-3.680913e+001                
-3.995117e+001                
-4.018737e+001                
-4.035217e+001                
-5.153608e+001                
-2.500999e+001                
-4.510368e+001                
-4.412591e+001                
-4.643301e+001                
-4.717457e+001                
-4.456536e+001                
-3.986878e+001                
-4.320857e+001                
-4.334040e+001                
-4.293941e+001                
-4.418084e+001                
-3.764957e+001                
-3.728703e+001                
-4.108275e+001                
-3.792422e+001                
-3.574897e+001                
-3.912172e+001                
-3.351328e+001                
-3.529304e+001                
-4.008301e+001                
-3.873720e+001                
-3.708928e+001                
-3.789676e+001                
-3.876467e+001                
-3.790775e+001                
-4.026428e+001                
-4.035766e+001                
-4.220883e+001                
-4.369196e+001                
-4.142881e+001                
-4.150571e+001                
-4.392267e+001                
-4.541679e+001                
-4.699330e+001                
-4.936082e+001                
-4.791614e+001                
-4.911363e+001                
-4.796008e+001                
-4.867418e+001                
-5.006393e+001                
-4.916856e+001                
-5.002548e+001                
-4.982773e+001                
-5.220623e+001                
-5.129438e+001                
-5.087142e+001                
-5.404642e+001                
-5.308513e+001                
-4.971238e+001                
-4.974533e+001                
-4.844347e+001                
-4.869616e+001                
-4.960801e+001                
-5.168988e+001                
-5.184369e+001                
-5.186567e+001                
-5.088789e+001                
-5.100325e+001                
-5.075057e+001                
-4.969590e+001                
-4.862474e+001                
-5.144819e+001                
-5.310161e+001                
-5.320597e+001                
-5.389810e+001                
-5.351359e+001                
-5.078902e+001                
-5.291484e+001                
-5.257427e+001                
-5.223919e+001                
-5.214032e+001                
-5.209088e+001                
-5.220623e+001                
-5.073958e+001                
-5.315654e+001                
-5.340922e+001                
-5.239849e+001                
-5.164594e+001                
-5.195355e+001                
-5.060226e+001                
-4.962449e+001                
-4.637807e+001                
-4.652090e+001                
-4.910814e+001                
-5.131636e+001                
-5.222271e+001                
-4.766895e+001                
-4.440606e+001                
-4.618032e+001                
-4.792163e+001                
-4.884447e+001                
-4.765247e+001                
-4.886644e+001                
-4.966294e+001                
-5.107466e+001                
-5.301372e+001                
-5.305217e+001                
-5.262371e+001                
-5.283245e+001                
-5.365641e+001                
-5.398050e+001                
-5.494728e+001                
-5.371683e+001                
-5.321696e+001                
-5.558448e+001                
-5.549110e+001                
-5.582068e+001                
-5.353007e+001                
-5.377726e+001                
-5.562293e+001                
-5.466164e+001                
-5.262371e+001                
-5.159101e+001                
-5.310710e+001                
-5.319499e+001                
-5.331034e+001                
-5.448037e+001                
-5.477700e+001                
-5.522743e+001                
-5.265117e+001                
-4.961900e+001                
-4.997604e+001                
-4.931138e+001                
-4.703175e+001                
-4.908617e+001                
-4.915208e+001                
-4.796558e+001                
-4.656484e+001                
-4.921251e+001                
-4.917405e+001                
-4.908067e+001                
-4.922898e+001                
-4.796008e+001                
-4.491692e+001                
-4.479607e+001                
-4.268673e+001                
-3.993469e+001                
-4.196713e+001                
-4.403253e+001                
-4.481255e+001                
-4.386225e+001                
-4.340632e+001                
-4.090697e+001                
-4.367548e+001                
-4.247250e+001                
-4.452142e+001                
-4.301631e+001                
-4.425775e+001                
-4.420282e+001                
-4.753712e+001                
-4.636160e+001                
-4.627920e+001                
-4.733387e+001                
-5.024520e+001                
-4.969590e+001                
-5.194806e+001                
-5.240398e+001                
-5.131636e+001                
-5.108565e+001                
-4.951463e+001                
-5.051437e+001                
-5.089339e+001                
-5.384867e+001                
-5.278850e+001                
-5.116804e+001                
-4.927293e+001                
-4.585074e+001                
-4.610892e+001                
-4.927842e+001                
-4.956406e+001                
-4.828418e+001                
-4.706471e+001                
-5.015182e+001                
-5.190961e+001                
-4.994858e+001                
-5.382669e+001                
-5.072860e+001                
-5.034958e+001                
-4.503777e+001                
-4.262630e+001                
-4.298885e+001                
-4.363153e+001                
-4.731190e+001                
-4.805347e+001                
-5.036605e+001                
-5.373880e+001                
-5.168988e+001                
-4.474114e+001                
-4.903123e+001                
-4.987717e+001                
-4.903123e+001                
-4.835559e+001                
-4.876207e+001                
-4.853686e+001                
-4.710316e+001                
-4.900926e+001                
-4.999802e+001                
-5.136030e+001                
-5.182721e+001                
-4.815234e+001                
-4.975632e+001                
-4.585074e+001                
-4.427972e+001                
-4.920701e+001                
-5.108015e+001                
-5.109114e+001                
-5.093733e+001                
-5.315654e+001                
-4.978928e+001                
-4.837207e+001                
-4.898729e+001                
-5.153059e+001                
-5.034408e+001                
-5.177777e+001                
-5.344767e+001                
-5.106917e+001                
-5.363993e+001                
-5.411783e+001                
-5.076155e+001                
-4.878954e+001                
-4.931138e+001                
-5.074508e+001                
-3.522712e+001                
-1.521583e+000                
-1.109053e+001                
-4.768543e+001                
2.819135e+001                 
-1.500160e+001                
-5.151960e+001                
-5.363993e+001                
-5.084945e+001                
-4.973984e+001                
-5.023422e+001                
-4.997055e+001                
-5.237652e+001                
-5.351908e+001                
-5.019577e+001                
-5.269512e+001                
-5.161298e+001                
-5.146467e+001                
-5.332133e+001                
-5.193707e+001                
-5.136030e+001                
-5.043197e+001                
-5.324992e+001                
-5.390359e+001                
-5.154707e+001                
-4.914109e+001                
-4.668019e+001                
-3.847903e+001                
-3.651250e+001                
-3.744633e+001                
-4.169797e+001                
-4.155515e+001                
-4.537833e+001                
-4.657583e+001                
-4.903123e+001                
-4.633413e+001                
-4.301082e+001                
-4.426873e+001                
-4.695485e+001                
-4.371393e+001                
-4.147825e+001                
-4.291743e+001                
-4.310420e+001                
-4.257687e+001                
-4.271419e+001                
-3.802310e+001                
-3.702336e+001                
-3.806705e+001                
-3.846804e+001                
-3.529853e+001                
-3.996765e+001                
-3.205762e+001                
-3.647955e+001                
-3.728703e+001                
-3.734745e+001                
-3.818240e+001                
-4.162656e+001                
-3.957215e+001                
-3.728154e+001                
-4.200558e+001                
-4.202206e+001                
-3.978089e+001                
-3.972046e+001                
-4.308772e+001                
-4.347773e+001                
-4.475212e+001                
-4.585074e+001                
-4.828418e+001                
-4.951463e+001                
-4.794910e+001                
-4.786670e+001                
-4.755909e+001                
-4.908067e+001                
-4.956956e+001                
-5.020126e+001                
-5.011337e+001                
-5.022873e+001                
-5.067916e+001                
-5.143720e+001                
-5.230511e+001                
-5.376627e+001                
-5.373331e+001                
-4.993210e+001                
-4.947068e+001                
-4.873461e+001                
-4.938828e+001                
-4.972886e+001                
-5.142622e+001                
-5.168988e+001                
-5.302470e+001                
-5.153059e+001                
-5.035507e+001                
-5.062972e+001                
-4.975083e+001                
-4.992111e+001                
-5.030014e+001                
-5.225567e+001                
-5.264568e+001                
-5.399698e+001                
-5.264568e+001                
-5.405740e+001                
-5.201398e+001                
-5.233807e+001                
-5.131636e+001                
-5.150312e+001                
-5.242596e+001                
-5.236004e+001                
-5.087142e+001                
-5.269512e+001                
-5.087142e+001                
-3.744633e+001                
1.110735e+001                 
1.438132e+001                 
-4.994308e+001                
-4.761402e+001                
-4.669667e+001                
-4.685048e+001                
-4.815783e+001                
-5.137678e+001                
-5.268962e+001                
-4.903123e+001                
-4.626822e+001                
-4.471917e+001                
-4.738880e+001                
-4.944871e+001                
-4.781726e+001                
-4.900926e+001                
-4.917405e+001                
-5.055282e+001                
-5.215130e+001                
-5.394754e+001                
-5.354105e+001                
-5.199750e+001                
-5.401895e+001                
-5.509560e+001                
-5.474953e+001                
-5.381571e+001                
-5.420572e+001                
-5.524391e+001                
-5.467812e+001                
-5.647436e+001                
-5.430459e+001                
-5.459573e+001                
-5.268413e+001                
-5.300273e+001                
-5.248089e+001                
-5.289836e+001                
-5.397501e+001                
-5.371134e+001                
-5.284343e+001                
-5.439248e+001                
-5.482094e+001                
-5.495277e+001                
-5.439248e+001                
-5.064071e+001                
-4.824572e+001                
-4.937181e+001                
-4.644949e+001                
-4.778980e+001                
-4.985520e+001                
-4.866320e+001                
-4.757557e+001                
-4.963547e+001                
-4.937181e+001                
-4.902025e+001                
-4.876207e+001                
-4.996506e+001                
-4.441155e+001                
-4.352717e+001                
-4.264278e+001                
-4.212643e+001                
-4.095641e+001                
-4.104979e+001                
-4.390070e+001                
-4.520256e+001                
-4.349421e+001                
-4.255489e+001                
-4.375238e+001                
-4.409845e+001                
-4.341181e+001                
-4.337336e+001                
-4.454888e+001                
-4.422479e+001                
-4.622427e+001                
-4.633963e+001                
-4.634512e+001                
-4.958054e+001                
-5.044845e+001                
-4.927293e+001                
-5.253582e+001                
-5.342570e+001                
-5.043746e+001                
-5.133833e+001                
-4.995956e+001                
-5.020675e+001                
-5.082747e+001                
-5.346415e+001                
-5.178876e+001                
-4.966294e+001                
-4.859179e+001                
-4.744923e+001                
-4.822375e+001                
-4.638906e+001                
-4.945420e+001                
-4.767994e+001                
-4.917955e+001                
-5.019577e+001                
-4.962449e+001                
-5.315104e+001                
-4.993759e+001                
-4.992661e+001                
-5.423318e+001                
-4.683950e+001                
-4.340632e+001                
-4.248348e+001                
-4.217038e+001                
-4.723500e+001                
-4.955857e+001                
-4.939927e+001                
-5.392007e+001                
-5.081649e+001                
-4.664724e+001                
-4.789966e+001                
-5.158552e+001                
-5.128889e+001                
-5.014083e+001                
-4.759205e+001                
-4.530693e+001                
-4.727345e+001                
-4.965195e+001                
-5.283794e+001                
-4.987717e+001                
-4.960801e+001                
-5.032760e+001                
-5.033859e+001                
-4.454888e+001                
-4.524650e+001                
-4.580680e+001                
-4.984970e+001                
-4.972336e+001                
-5.090987e+001                
-5.328288e+001                
-5.210736e+001                
-4.894884e+001                
-4.875109e+001                
-4.791614e+001                
-4.937730e+001                
-5.178327e+001                
-5.154707e+001                
-5.189313e+001                
-5.422219e+001                
-5.184369e+001                
-5.175031e+001                
-4.887743e+001                
-4.972336e+001                
-5.143171e+001                
-5.080550e+001                
-4.949265e+001                
-5.188214e+001                
-5.039901e+001                
-5.328837e+001                
-4.813037e+001                
-5.183271e+001                
-5.448586e+001                
-4.975632e+001                
-5.115705e+001                
-4.932237e+001                
-5.045394e+001                
-5.272808e+001                
-5.250286e+001                
-5.027816e+001                
-5.372782e+001                
-4.879503e+001                
-5.250835e+001                
-5.187665e+001                
-5.355753e+001                
-5.289287e+001                
-5.138776e+001                
-5.225018e+001                
-5.439248e+001                
-5.107466e+001                
-4.867418e+001                
-4.534538e+001                
-3.650152e+001                
-3.508430e+001                
-3.749027e+001                
-4.143430e+001                
-4.355463e+001                
-4.743275e+001                
-4.884996e+001                
-4.686696e+001                
-4.268123e+001                
-4.420831e+001                
-4.624624e+001                
-4.611990e+001                
-4.613638e+001                
-4.214291e+001                
-4.102232e+001                
-4.213192e+001                
-4.316462e+001                
-4.098936e+001                
-4.045654e+001                
-3.706731e+001                
-3.725956e+001                
-3.771000e+001                
-3.750675e+001                
-3.980835e+001                
-3.213452e+001                
-3.484810e+001                
-3.646307e+001                
-3.612250e+001                
-4.088499e+001                
-4.152769e+001                
-3.989624e+001                
-3.776493e+001                
-4.199460e+001                
-4.007202e+001                
-4.057189e+001                
-3.929750e+001                
-4.388971e+001                
-4.413690e+001                
-4.672414e+001                
-4.739429e+001                
-4.925096e+001                
-4.886095e+001                
-4.727345e+001                
-4.721852e+001                
-4.947617e+001                
-5.038253e+001                
-4.975083e+001                
-5.049789e+001                
-4.949815e+001                
-4.967942e+001                
-4.988266e+001                
-5.078353e+001                
-5.193158e+001                
-5.306865e+001                
-5.342570e+001                
-5.174482e+001                
-4.953111e+001                
-5.021225e+001                
-4.950364e+001                
-5.116255e+001                
-5.117353e+001                
-5.235455e+001                
-5.291484e+001                
-5.021225e+001                
-4.904222e+001                
-5.070662e+001                
-4.995407e+001                
-5.041000e+001                
-5.109114e+001                
-4.245602e+001                
1.762783e+001                 
9.772489e+000                 
7.761959e+000                 
2.047334e+001                 
1.419455e+001                 
1.259052e+001                 
1.245869e+001                 
1.025040e+001                 
5.685512e+000                 
4.647288e+000                 
1.093156e+001                 
1.562829e+001                 
1.939116e+000                 
1.058000e+001                 
3.960632e+000                 
-1.663854e+001                
2.308263e+001                 
-4.567496e+001                
-4.716908e+001                
-4.757008e+001                
-4.915757e+001                
-5.171735e+001                
-5.028915e+001                
-4.839953e+001                
-4.843798e+001                
-4.653738e+001                
-4.650991e+001                
-4.876207e+001                
-5.031662e+001                
-4.972886e+001                
-4.982773e+001                
-4.915208e+001                
-5.167890e+001                
-5.276104e+001                
-5.387064e+001                
-5.306865e+001                
-5.332682e+001                
-5.540321e+001                
-5.474404e+001                
-5.464516e+001                
-5.430459e+001                
-5.488686e+001                
-5.563391e+001                
-5.694127e+001                
-5.541419e+001                
-5.350809e+001                
-5.207440e+001                
-5.133833e+001                
-5.298076e+001                
-5.262371e+001                
-5.370584e+001                
-5.264019e+001                
-5.399698e+001                
-5.429910e+001                
-5.384867e+001                
-5.437051e+001                
-5.415628e+001                
-5.100874e+001                
-4.804248e+001                
-4.876207e+001                
-4.660329e+001                
-4.814135e+001                
-5.125044e+001                
-4.853686e+001                
-4.986618e+001                
-4.888841e+001                
-4.942673e+001                
-4.925645e+001                
-4.826770e+001                
-5.025070e+001                
-4.597708e+001                
-4.370844e+001                
-4.180234e+001                
-4.044006e+001                
-4.119261e+001                
-4.096190e+001                
-4.159361e+001                
-4.469170e+001                
-4.389520e+001                
-4.269771e+001                
-4.366449e+001                
-4.594962e+001                
-4.320857e+001                
-4.338435e+001                
-4.332393e+001                
-4.268673e+001                
-4.566947e+001                
-4.512565e+001                
-4.889391e+001                
-4.987717e+001                
-4.998154e+001                
-5.167340e+001                
-5.245342e+001                
-5.275005e+001                
-5.156904e+001                
-5.054733e+001                
-5.014633e+001                
-5.020126e+001                
-5.174482e+001                
-5.261822e+001                
-4.916307e+001                
-4.861376e+001                
-4.748768e+001                
-5.021225e+001                
-4.732289e+001                
-4.891039e+001                
-4.666372e+001                
-4.871264e+001                
-4.747120e+001                
-5.187665e+001                
-5.029464e+001                
-4.913011e+001                
-5.299174e+001                
-4.865770e+001                
-5.258526e+001                
-5.073958e+001                
-4.959153e+001                
-4.208798e+001                
-4.048949e+001                
-4.527397e+001                
-5.106917e+001                
-5.116804e+001                
-5.224469e+001                
-5.009689e+001                
-4.861926e+001                
-4.925096e+001                
-5.205243e+001                
-4.894884e+001                
-5.233807e+001                
-4.978379e+001                
-4.512016e+001                
-4.772388e+001                
-5.201947e+001                
-5.053634e+001                
-5.001999e+001                
-4.908617e+001                
-5.048690e+001                
-4.934434e+001                
-4.421380e+001                
-4.494438e+001                
-4.496086e+001                
-4.769641e+001                
-4.980576e+001                
-5.077803e+001                
-5.180524e+001                
-5.278301e+001                
-4.983872e+001                
-4.625723e+001                
-4.918504e+001                
-4.917955e+001                
-4.919603e+001                
-5.065718e+001                
-5.175031e+001                
-5.164045e+001                
-5.214032e+001                
-5.198102e+001                
-5.209088e+001                
-5.080001e+001                
-5.205792e+001                
-5.047042e+001                
-4.925096e+001                
-5.253033e+001                
-4.984421e+001                
-5.320597e+001                
-5.047591e+001                
-5.110762e+001                
-5.337077e+001                
-4.941575e+001                
-5.043746e+001                
-5.054183e+001                
-5.176679e+001                
-5.240948e+001                
-5.281597e+001                
-5.072860e+001                
-5.162397e+001                
-4.920701e+001                
-5.321696e+001                
-5.151960e+001                
-5.464516e+001                
-5.411234e+001                
-5.241497e+001                
-5.306865e+001                
-5.221722e+001                
-5.079451e+001                
-4.746021e+001                
-4.239559e+001                
-3.749027e+001                
-3.476571e+001                
-3.798465e+001                
-4.156614e+001                
-4.615286e+001                
-4.845995e+001                
-4.767994e+001                
-4.239010e+001                
-4.341181e+001                
-4.320308e+001                
-4.754810e+001                
-4.683950e+001                
-4.486748e+001                
-4.170346e+001                
-4.087950e+001                
-4.307674e+001                
-4.177488e+001                
-4.079711e+001                
-3.922059e+001                
-3.640813e+001                
-3.826480e+001                
-3.948975e+001                
-4.016540e+001                
-3.789676e+001                
-3.248608e+001                
-3.219494e+001                
-3.790225e+001                
-3.590826e+001                
-4.118711e+001                
-3.890749e+001                
-3.795718e+001                
-4.193967e+001                
-3.955567e+001                
-4.043456e+001                
-4.101683e+001                
-6.575217e+000                
-4.435113e+001                
-4.630667e+001                
-4.797656e+001                
-4.832812e+001                
-4.703725e+001                
-4.867418e+001                
-4.820178e+001                
-4.830066e+001                
-4.988266e+001                
-5.016281e+001                
-5.103621e+001                
-4.964096e+001                
-4.950913e+001                
-4.993210e+001                
-4.994308e+001                
-5.121748e+001                
-5.176130e+001                
-5.181073e+001                
-5.260174e+001                
-5.300822e+001                
-4.832263e+001                
-4.848742e+001                
-5.112959e+001                
-5.218975e+001                
-5.284893e+001                
-5.028915e+001                
-5.112410e+001                
-4.957505e+001                
-4.843798e+001                
-5.105269e+001                
-5.077803e+001                
-5.121748e+001                
-4.989914e+001                
-5.343668e+001                
-5.390909e+001                
-5.156355e+001                
-5.409036e+001                
-5.368387e+001                
-5.229412e+001                
-5.087142e+001                
-5.053085e+001                
-5.087691e+001                
-5.065169e+001                
-5.081099e+001                
-5.179425e+001                
-4.937181e+001                
-4.783924e+001                
-5.048690e+001                
-4.897630e+001                
-3.151380e+001                
-3.023941e+001                
-4.765796e+001                
-4.667470e+001                
-4.915757e+001                
-4.950913e+001                
-4.954209e+001                
-4.824023e+001                
-4.983323e+001                
-5.035507e+001                
-4.776783e+001                
-4.668569e+001                
-4.839404e+001                
-5.013534e+001                
-5.124495e+001                
-5.048141e+001                
-5.006943e+001                
-5.037155e+001                
-5.251934e+001                
-5.371683e+001                
-5.416726e+001                
-5.466713e+001                
-5.470009e+001                
-5.399149e+001                
-5.493629e+001                
-5.534828e+001                
-5.561744e+001                
-5.486489e+001                
-5.619970e+001                
-5.585913e+001                
-5.377176e+001                
-5.134382e+001                
-5.172834e+001                
-5.285442e+001                
-5.264019e+001                
-5.273357e+001                
-5.409586e+001                
-5.504066e+001                
-5.410684e+001                
-5.170087e+001                
-5.331584e+001                
-5.287090e+001                
-5.300273e+001                
-4.867418e+001                
-4.806445e+001                
-4.603201e+001                
-4.786121e+001                
-5.053634e+001                
-4.908617e+001                
-5.141523e+001                
-4.994858e+001                
-4.906419e+001                
-4.948167e+001                
-4.900926e+001                
-4.792163e+001                
-4.847094e+001                
-4.535087e+001                
-4.166501e+001                
-3.842410e+001                
-4.183530e+001                
-3.916566e+001                
-4.225827e+001                
-4.227475e+001                
-4.375238e+001                
-4.397211e+001                
-4.425775e+001                
-4.480706e+001                
-4.552665e+001                
-4.397211e+001                
-4.217038e+001                
-4.089049e+001                
-4.469170e+001                
-4.700978e+001                
-4.782825e+001                
-5.084395e+001                
-5.074508e+001                
-5.149213e+001                
-5.154157e+001                
-5.139875e+001                
-5.160200e+001                
-5.237103e+001                
-4.966294e+001                
-5.200848e+001                
-5.212384e+001                
-5.039352e+001                
-4.919603e+001                
-4.663625e+001                
-4.910814e+001                
-5.054733e+001                
-4.806445e+001                
-4.702626e+001                
-4.799854e+001                
-4.711964e+001                
-4.986069e+001                
-4.816882e+001                
-5.075057e+001                
-5.084945e+001                
-5.362894e+001                
-4.753162e+001                
-5.121199e+001                
-5.106917e+001                
-5.119001e+001                
-4.958054e+001                
-3.901186e+001                
-4.448296e+001                
-4.202206e+001                
-5.323893e+001                
-5.485939e+001                
-4.947617e+001                
-5.047042e+001                
-4.919603e+001                
-5.111861e+001                
-4.928392e+001                
-5.320597e+001                
-4.965195e+001                
-4.657583e+001                
-5.038802e+001                
-5.242046e+001                
-5.004745e+001                
-5.087142e+001                
-4.964096e+001                
-4.917955e+001                
-4.762500e+001                
-4.737233e+001                
7.443351e+000                 
1.448569e+001                 
1.223896e+001                 
1.572168e+001                 
7.778439e+000                 
1.724331e+001                 
1.530968e+001                 
1.791348e+001                 
-4.525200e+001                
-4.827868e+001                
-4.808093e+001                
-4.923997e+001                
-4.998154e+001                
-5.170087e+001                
-5.112959e+001                
-5.101973e+001                
-5.228863e+001                
-5.260174e+001                
-5.256878e+001                
-5.275554e+001                
-5.088789e+001                
-5.217327e+001                
-5.119551e+001                
-5.242046e+001                
-5.191510e+001                
-5.200848e+001                
-5.005844e+001                
-5.174482e+001                
-5.042098e+001                
-4.953111e+001                
-5.016830e+001                
-5.153608e+001                
-5.187665e+001                
-5.198102e+001                
-5.081099e+001                
-5.111311e+001                
-5.058028e+001                
-5.312358e+001                
-5.193158e+001                
-5.383219e+001                
-5.409586e+001                
-5.155805e+001                
-5.328837e+001                
-5.271709e+001                
-5.060775e+001                
-4.537284e+001                
-4.104979e+001                
-3.733647e+001                
-3.618841e+001                
-3.954469e+001                
-4.125853e+001                
-4.798206e+001                
-4.642202e+001                
-4.418634e+001                
-4.185727e+001                
-4.420282e+001                
-4.453790e+001                
-4.613089e+001                
-4.558158e+001                
-4.440057e+001                
-4.124205e+001                
-4.185727e+001                
-4.342829e+001                
-4.092345e+001                
-4.068724e+001                
-3.985779e+001                
-3.849001e+001                
-3.890199e+001                
-4.097289e+001                
-4.130796e+001                
-3.563361e+001                
-3.127211e+001                
-3.293102e+001                
-3.686406e+001                
-3.711125e+001                
-3.989624e+001                
-3.567756e+001                
-4.063231e+001                
-4.236813e+001                
-4.199460e+001                
-3.817141e+001                
-4.008850e+001                
-4.343378e+001                
-4.622427e+001                
-4.961900e+001                
-4.769641e+001                
-4.638357e+001                
-4.663076e+001                
-4.836108e+001                
-5.008591e+001                
-5.025619e+001                
-5.053634e+001                
-5.054733e+001                
-5.141523e+001                
-5.015731e+001                
-4.951463e+001                
-5.140424e+001                
-5.051986e+001                
-5.111861e+001                
-5.087142e+001                
-5.145368e+001                
-5.249187e+001                
-5.257977e+001                
-4.877306e+001                
-4.843249e+001                
-5.113508e+001                
-5.222271e+001                
-5.214581e+001                
-5.025070e+001                
-4.909166e+001                
-4.893785e+001                
1.988556e+000                 
1.034379e+001                 
1.134905e+001                 
-1.194745e+001                
-5.175031e+001                
-5.396951e+001                
-5.496925e+001                
-5.182721e+001                
-5.466713e+001                
-5.247540e+001                
-5.060775e+001                
-5.020675e+001                
-4.945969e+001                
-5.138776e+001                
-4.993210e+001                
-5.050887e+001                
-5.126692e+001                
-4.886644e+001                
-4.887743e+001                
-4.815234e+001                
-2.864641e+001                
5.745938e+000                 
4.257267e+000                 
-5.051986e+001                
-4.813037e+001                
-4.910814e+001                
-4.785572e+001                
-4.911913e+001                
-4.833361e+001                
-4.982773e+001                
-5.251934e+001                
-4.838854e+001                
-4.707570e+001                
-4.845995e+001                
-4.470818e+001                
-4.269771e+001                
-5.232708e+001                
-5.039901e+001                
-5.217877e+001                
-5.113508e+001                
-5.439248e+001                
-5.475502e+001                
-5.574378e+001                
-5.435952e+001                
-5.412332e+001                
-5.420572e+001                
-5.444741e+001                
-5.546912e+001                
-5.435952e+001                
-5.686986e+001                
-5.589209e+001                
-5.310710e+001                
-5.140424e+001                
-5.138227e+001                
-5.265667e+001                
-5.242046e+001                
-5.339823e+001                
-5.450234e+001                
-5.557899e+001                
-5.323344e+001                
-5.159650e+001                
-5.147016e+001                
-5.191510e+001                
-5.315104e+001                
-4.918504e+001                
-4.826770e+001                
-4.718556e+001                
-4.681203e+001                
-4.966294e+001                
-5.114058e+001                
-4.992111e+001                
-5.192059e+001                
-4.806995e+001                
-4.960801e+001                
-4.937730e+001                
-4.884996e+001                
-4.687794e+001                
-4.608694e+001                
-4.506523e+001                
-4.077514e+001                
-4.063231e+001                
-3.836917e+001                
-4.032470e+001                
-4.230770e+001                
-4.285701e+001                
-4.446099e+001                
-4.440606e+001                
-4.416436e+001                
-4.533989e+001                
-4.478508e+001                
-4.257137e+001                
-4.107176e+001                
-4.415887e+001                
-4.738331e+001                
-4.895433e+001                
-4.903123e+001                
-5.176679e+001                
-5.043746e+001                
-4.902025e+001                
-5.062423e+001                
-5.122847e+001                
-5.250286e+001                
-5.261822e+001                
-5.145918e+001                
-4.939927e+001                
-5.021774e+001                
-4.991013e+001                
-4.953660e+001                
-4.897081e+001                
-5.187665e+001                
-4.691640e+001                
-4.687794e+001                
-4.733937e+001                
-5.026168e+001                
-4.835009e+001                
-5.085494e+001                
-4.859728e+001                
-4.881151e+001                
-4.856982e+001                
-4.947068e+001                
-5.355204e+001                
-4.962449e+001                
-5.205792e+001                
-5.305766e+001                
-4.084105e+001                
-4.623526e+001                
-5.171186e+001                
-5.344767e+001                
-5.569434e+001                
-5.132734e+001                
-4.802051e+001                
-4.785022e+001                
-5.022873e+001                
-4.941026e+001                
-5.383768e+001                
-5.047591e+001                
-4.979477e+001                
-5.011337e+001                
-5.399698e+001                
-4.959702e+001                
-5.028366e+001                
-4.873461e+001                
-4.770191e+001                
-4.931138e+001                
-4.630667e+001                
-4.542228e+001                
-4.479607e+001                
-4.612539e+001                
-4.817431e+001                
-4.893785e+001                
-4.916856e+001                
-5.058578e+001                
-5.058578e+001                
-4.691640e+001                
-4.833361e+001                
-4.775684e+001                
-4.847094e+001                
-5.027816e+001                
-4.347224e+001                
9.821927e+000                 
8.992447e+000                 
-4.436212e+001                
-5.133833e+001                
-5.290935e+001                
-5.353556e+001                
-5.313456e+001                
-5.298076e+001                
-5.363993e+001                
-5.323344e+001                
-5.163495e+001                
-5.263469e+001                
-4.944321e+001                
-5.004745e+001                
-5.066817e+001                
-4.927293e+001                
-4.986618e+001                
-4.996506e+001                
-5.178327e+001                
-5.162946e+001                
-5.149763e+001                
-5.066268e+001                
-5.111311e+001                
-5.275005e+001                
-5.270061e+001                
-5.297527e+001                
-5.382669e+001                
-5.383219e+001                
-5.213482e+001                
-4.971787e+001                
-5.036605e+001                
-4.426873e+001                
-4.117613e+001                
-3.738590e+001                
-3.472725e+001                
-3.777042e+001                
-4.493340e+001                
-4.678456e+001                
-4.584525e+001                
-4.334040e+001                
-4.172544e+001                
-4.314814e+001                
-4.596060e+001                
-4.620230e+001                
-4.447747e+001                
-4.365900e+001                
-4.170896e+001                
-4.544975e+001                
-4.357111e+001                
-4.036865e+001                
-3.903932e+001                
-3.964356e+001                
-3.915467e+001                
-4.046752e+001                
-3.914918e+001                
-3.944032e+001                
-3.717167e+001                
-3.072280e+001                
-3.105788e+001                
-3.669378e+001                
-3.908327e+001                
-3.744083e+001                
-3.700139e+001                
-4.087401e+001                
-4.308772e+001                
-4.073119e+001                
-3.934144e+001                
-4.222531e+001                
-4.378534e+001                
-4.780079e+001                
-4.909166e+001                
-4.640554e+001                
-4.713612e+001                
-4.703175e+001                
-4.888841e+001                
-4.944321e+001                
-5.021774e+001                
-5.218975e+001                
-5.120100e+001                
-5.047591e+001                
-5.173383e+001                
-5.016830e+001                
-5.064071e+001                
-5.043746e+001                
-5.149763e+001                
-5.066817e+001                
-5.169538e+001                
-5.101973e+001                
-5.068465e+001                
-4.985520e+001                
-4.939378e+001                
-5.054733e+001                
-5.206891e+001                
-5.209637e+001                
-4.976181e+001                
-4.896532e+001                
-4.900926e+001                
-4.828418e+001                
-5.019027e+001                
-5.126692e+001                
-5.273357e+001                
-5.340372e+001                
-5.483193e+001                
-5.293132e+001                
-5.271709e+001                
-5.315654e+001                
-5.181073e+001                
-5.039352e+001                
-4.915757e+001                
-4.810840e+001                
-5.014083e+001                
-5.069014e+001                
-4.986618e+001                
-5.078353e+001                
-4.842150e+001                
-4.888292e+001                
-4.702077e+001                
-4.781177e+001                
-4.851488e+001                
-4.928941e+001                
-5.121748e+001                
-4.870165e+001                
-4.864122e+001                
-4.941575e+001                
-4.743275e+001                
-4.832812e+001                
-4.992661e+001                
-5.133833e+001                
-5.032760e+001                
-4.915757e+001                
-4.635061e+001                
-4.958054e+001                
-5.148115e+001                
-5.398599e+001                
-5.070662e+001                
-5.251385e+001                
-5.242046e+001                
1.146990e+001                 
-3.295848e+001                
-5.432107e+001                
-1.642431e+001                
1.170062e+000                 
1.491966e+001                 
1.504601e+001                 
1.464500e+001                 
7.987183e+000                 
1.454612e+001                 
1.404624e+001                 
6.536965e+000                 
-5.140974e+001                
-5.147565e+001                
-5.297527e+001                
-5.239849e+001                
-5.424417e+001                
-5.551856e+001                
-5.439797e+001                
-5.264019e+001                
-4.757008e+001                
7.745479e+000                 
1.418357e+001                 
-1.251324e+001                
-4.774036e+001                
-4.847094e+001                
-4.743275e+001                
-4.741077e+001                
-4.973984e+001                
-5.094832e+001                
-5.013534e+001                
-5.074508e+001                
-5.011887e+001                
-4.835559e+001                
-4.913560e+001                
-4.934983e+001                
-4.637259e+001                
-4.658681e+001                
-4.578482e+001                
-4.529594e+001                
-4.042358e+001                
-3.857241e+001                
-4.018188e+001                
-3.914918e+001                
-4.184079e+001                
-4.248348e+001                
-4.466973e+001                
-4.419183e+001                
-4.544425e+001                
-4.473565e+001                
-4.352717e+001                
-4.246151e+001                
-4.461480e+001                
-4.655386e+001                
-4.885546e+001                
-4.860278e+001                
-5.301921e+001                
-5.003647e+001                
-4.894884e+001                
-4.844347e+001                
-4.903673e+001                
-5.175031e+001                
-5.222821e+001                
-5.078353e+001                
-5.019577e+001                
-5.073409e+001                
-5.132734e+001                
-4.975083e+001                
-5.062423e+001                
-5.123396e+001                
-4.936082e+001                
-4.625174e+001                
-4.920152e+001                
-5.077254e+001                
-5.128889e+001                
-4.558707e+001                
-4.927842e+001                
-4.975083e+001                
-4.644399e+001                
-5.022323e+001                
-5.036605e+001                
-5.089888e+001                
-5.299724e+001                
-5.106367e+001                
-4.842150e+001                
-4.776783e+001                
-5.188214e+001                
-5.457925e+001                
-5.329387e+001                
-4.990463e+001                
-4.679555e+001                
-5.036605e+001                
-4.755909e+001                
-5.206891e+001                
-5.411783e+001                
-5.288737e+001                
-4.986618e+001                
-5.202496e+001                
-5.375528e+001                
-5.081099e+001                
-4.832812e+001                
-4.809741e+001                
-4.778980e+001                
-4.901476e+001                
-4.753712e+001                
-4.495537e+001                
-4.463677e+001                
-4.739429e+001                
-4.743275e+001                
-4.856432e+001                
-4.864672e+001                
-4.886095e+001                
-4.940476e+001                
-4.811389e+001                
-4.874559e+001                
-4.605948e+001                
-4.893236e+001                
-4.889940e+001                
-4.986069e+001                
-5.100325e+001                
-5.026718e+001                
-5.108565e+001                
-5.111311e+001                
-5.197003e+001                
-5.331034e+001                
-5.374979e+001                
-5.331034e+001                
-5.506264e+001                
-5.406290e+001                
-5.142622e+001                
-5.065718e+001                
-5.304118e+001                
-5.017929e+001                
-5.200848e+001                
-4.777332e+001                
-5.006393e+001                
-5.099226e+001                
-5.227215e+001                
-5.166242e+001                
-5.129988e+001                
-5.172284e+001                
-5.255779e+001                
-5.267864e+001                
-5.106917e+001                
-5.207990e+001                
-5.463417e+001                
-5.199200e+001                
-4.812487e+001                
-5.067916e+001                
-5.037704e+001                
-4.112669e+001                
-4.003357e+001                
-3.690800e+001                
-3.688054e+001                
-3.959962e+001                
-4.571341e+001                
-4.518058e+001                
-4.544975e+001                
-4.393365e+001                
-3.998413e+001                
-4.348872e+001                
-4.507622e+001                
-4.658681e+001                
-4.408746e+001                
-4.132444e+001                
-4.509270e+001                
-4.611990e+001                
-4.459283e+001                
-4.002258e+001                
-3.964905e+001                
-3.940736e+001                
-4.037963e+001                
-3.869326e+001                
-3.772647e+001                
-3.822635e+001                
-3.547431e+001                
-3.115675e+001                
-3.072829e+001                
-3.695744e+001                
-3.870424e+001                
-3.516670e+001                
-3.865480e+001                
-4.210446e+001                
-4.248898e+001                
-4.046752e+001                
-4.165952e+001                
-4.225827e+001                
-4.588370e+001                
-4.720204e+001                
-4.706471e+001                
-4.753162e+001                
-4.748768e+001                
-4.817981e+001                
-4.995956e+001                
-4.939378e+001                
-5.133833e+001                
-5.272258e+001                
-5.116804e+001                
-4.882799e+001                
-5.145368e+001                
-5.115705e+001                
-5.033310e+001                
-5.112410e+001                
-5.111861e+001                
-5.112410e+001                
-5.089339e+001                
-5.077254e+001                
-4.940476e+001                
-4.913011e+001                
-5.079451e+001                
-5.184369e+001                
-5.228314e+001                
-5.017379e+001                
-5.109663e+001                
-4.905321e+001                
-4.704274e+001                
-4.750416e+001                
-5.026168e+001                
-5.154707e+001                
-5.305766e+001                
-5.441445e+001                
-5.443642e+001                
-5.229962e+001                
-5.266216e+001                
-5.090437e+001                
-5.156904e+001                
-4.987717e+001                
-5.004196e+001                
-4.872362e+001                
-4.930589e+001                
-4.852038e+001                
-4.978379e+001                
-4.959702e+001                
-4.843249e+001                
-4.866320e+001                
-4.677907e+001                
-4.663625e+001                
-4.805896e+001                
-4.969590e+001                
-5.104720e+001                
-4.949815e+001                
-5.154157e+001                
-5.005844e+001                
-4.802600e+001                
-4.818530e+001                
-5.015182e+001                
-4.980576e+001                
-4.880053e+001                
-4.926744e+001                
-4.888841e+001                
-5.045943e+001                
-5.236004e+001                
-5.203046e+001                
-5.253033e+001                
-5.253033e+001                
-5.253582e+001                
-5.435403e+001                
-5.576026e+001                
-5.528236e+001                
-5.327739e+001                
-5.379923e+001                
-5.400247e+001                
-5.388712e+001                
-5.328288e+001                
-5.401895e+001                
-5.645788e+001                
-5.323893e+001                
-5.226117e+001                
-5.237652e+001                
-5.185468e+001                
-5.320597e+001                
-5.477150e+001                
-5.422219e+001                
-5.541419e+001                
-5.430459e+001                
-5.437600e+001                
-4.998154e+001                
-5.149763e+001                
-5.098677e+001                
-5.102522e+001                
-4.922898e+001                
-4.901476e+001                
-4.892137e+001                
-4.752613e+001                
-4.920152e+001                
-5.005295e+001                
-5.129988e+001                
-4.879503e+001                
-4.962998e+001                
-4.794360e+001                
-4.875109e+001                
-4.940476e+001                
-4.738880e+001                
-4.654287e+001                
-4.600455e+001                
-4.711415e+001                
-4.029174e+001                
-4.035217e+001                
-3.972596e+001                
-3.820437e+001                
-4.104979e+001                
-4.257137e+001                
-4.462029e+001                
-4.472466e+001                
-4.496635e+001                
-4.491692e+001                
-4.282405e+001                
-1.196942e+001                
1.395834e+001                 
2.073152e+001                 
2.270909e+001                 
-3.907777e+001                
-4.837756e+001                
-5.136030e+001                
-4.745472e+001                
-4.820727e+001                
-4.946519e+001                
-5.056380e+001                
-5.173932e+001                
-5.059676e+001                
-5.009140e+001                
-5.221722e+001                
-5.041000e+001                
-4.984421e+001                
-4.963547e+001                
-5.238201e+001                
-4.991013e+001                
-5.003647e+001                
-4.966294e+001                
-5.154707e+001                
-5.014633e+001                
-4.839953e+001                
-4.537833e+001                
-5.023422e+001                
-4.766895e+001                
-5.038802e+001                
-8.311030e+000                
2.116549e+001                 
-1.485329e+001                
-4.923997e+001                
-4.775684e+001                
-4.994308e+001                
-5.429361e+001                
-5.518348e+001                
-5.038253e+001                
-5.071761e+001                
-4.780628e+001                
-4.965195e+001                
-5.054183e+001                
-5.176130e+001                
-5.124495e+001                
-5.115156e+001                
-5.517250e+001                
-5.421121e+001                
-5.343668e+001                
-5.026718e+001                
-4.546073e+001                
4.636301e+000                 
-1.296367e+000                
-5.795200e+000                
-4.651540e+001                
-4.463128e+001                
-4.469170e+001                
-4.902025e+001                
-4.831164e+001                
-4.788867e+001                
-4.659780e+001                
-4.821276e+001                
-4.893785e+001                
-4.925645e+001                
-4.716359e+001                
-4.730091e+001                
-4.886095e+001                
-4.819079e+001                
-5.026718e+001                
-5.053085e+001                
-4.926194e+001                
-5.072310e+001                
-5.104720e+001                
-5.133833e+001                
-5.323893e+001                
-5.301921e+001                
-5.394205e+001                
-5.473305e+001                
-5.335429e+001                
-5.272258e+001                
-5.136030e+001                
-5.292583e+001                
-5.070113e+001                
-5.044845e+001                
-4.914109e+001                
-4.983323e+001                
-5.229962e+001                
-5.173932e+001                
-5.220623e+001                
-5.254131e+001                
-5.120649e+001                
-5.240948e+001                
-5.192609e+001                
-5.042098e+001                
-5.220623e+001                
-5.194806e+001                
-5.010788e+001                
-4.776783e+001                
-4.951463e+001                
-5.048690e+001                
-4.117613e+001                
-3.976990e+001                
-3.707280e+001                
-3.816592e+001                
-4.037963e+001                
-4.566947e+001                
-4.449944e+001                
-4.294490e+001                
-4.457085e+001                
-4.205502e+001                
-4.432916e+001                
-4.580130e+001                
-4.655935e+001                
-4.354365e+001                
-4.260983e+001                
-4.467522e+001                
-4.621328e+001                
-4.423028e+001                
-4.204953e+001                
-3.955018e+001                
-4.080260e+001                
-4.096739e+001                
-4.000061e+001                
-3.727055e+001                
-3.620489e+001                
-3.225537e+001                
-3.198071e+001                
-3.224438e+001                
-3.560615e+001                
-3.894044e+001                
-3.515571e+001                
-3.875368e+001                
-4.087401e+001                
-4.180783e+001                
-4.251095e+001                
-4.248348e+001                
-4.404901e+001                
-4.668019e+001                
-4.576285e+001                
-4.856432e+001                
-4.782825e+001                
-4.781177e+001                
-4.864672e+001                
-5.068465e+001                
-5.032211e+001                
-5.140974e+001                
-5.161848e+001                
-5.018478e+001                
-4.949265e+001                
-4.171445e+001                
-4.540580e+001                
-5.088240e+001                
-4.987717e+001                
-5.189862e+001                
-5.132185e+001                
-5.065718e+001                
-5.181623e+001                
-4.955857e+001                
-4.928941e+001                
-5.083846e+001                
-5.091536e+001                
-5.225567e+001                
-5.101973e+001                
-5.087142e+001                
-4.893785e+001                
-4.667470e+001                
-2.799274e+001                
1.892424e+001                 
2.357153e+001                 
2.429114e+001                 
1.248615e+001                 
-3.838564e+001                
-5.190411e+001                
-5.131636e+001                
-4.897081e+001                
-4.995956e+001                
-5.026718e+001                
-5.020675e+001                
-4.906419e+001                
-4.919603e+001                
-4.894884e+001                
-4.805896e+001                
-4.975632e+001                
-4.835559e+001                
-4.798206e+001                
-4.563102e+001                
-4.709218e+001                
-4.760303e+001                
-5.026168e+001                
-5.152509e+001                
-5.100874e+001                
-5.179425e+001                
-5.061324e+001                
-4.773487e+001                
-4.861926e+001                
-5.060775e+001                
-4.919053e+001                
-4.870714e+001                
-4.928941e+001                
-4.345026e+000                
7.663081e+000                 
1.778714e+001                 
1.537560e+001                 
2.003937e+001                 
1.642481e+001                 
1.884733e+001                 
2.043488e+001                 
2.541176e+001                 
2.404944e+001                 
1.861112e+001                 
2.250584e+001                 
2.001740e+001                 
1.644678e+001                 
1.416709e+001                 
2.198947e+001                 
2.330236e+001                 
2.286290e+001                 
1.886931e+001                 
1.643580e+001                 
1.946807e+001                 
2.024811e+001                 
2.627970e+001                 
2.701579e+001                 
2.732891e+001                 
2.955917e+001                 
-1.600134e+001                
-5.154157e+001                
-4.933335e+001                
-5.207440e+001                
-5.062972e+001                
-4.787220e+001                
-4.792712e+001                
-4.916856e+001                
-4.893785e+001                
-4.738880e+001                
-4.852038e+001                
-5.003098e+001                
-4.941026e+001                
-4.922349e+001                
-4.598807e+001                
-4.870714e+001                
-5.022873e+001                
-4.721852e+001                
-4.660879e+001                
-4.722950e+001                
-4.642202e+001                
-4.336238e+001                
-4.042907e+001                
-4.039062e+001                
-3.634771e+001                
-4.124205e+001                
-4.347224e+001                
-4.400507e+001                
-4.460931e+001                
-4.488396e+001                
-4.441155e+001                
-4.475212e+001                
-4.314265e+001                
-4.583426e+001                
-4.679006e+001                
-4.765796e+001                
-4.683400e+001                
-4.892137e+001                
-4.968491e+001                
-4.853686e+001                
-4.782825e+001                
-4.927842e+001                
-4.958604e+001                
-5.067916e+001                
-5.067916e+001                
-5.067366e+001                
-5.172284e+001                
-5.073958e+001                
-4.825671e+001                
-5.049239e+001                
-5.209637e+001                
-4.974533e+001                
-5.233258e+001                
-5.138227e+001                
-5.078902e+001                
-4.867418e+001                
-4.703725e+001                
-4.848742e+001                
-4.537284e+001                
-5.030014e+001                
-5.039901e+001                
-5.193158e+001                
-5.128340e+001                
-4.873461e+001                
-5.138227e+001                
-5.043197e+001                
-5.057479e+001                
-5.223919e+001                
-5.316203e+001                
-4.903673e+001                
-5.059676e+001                
-5.212933e+001                
-5.083846e+001                
-4.710866e+001                
-5.256329e+001                
-5.078902e+001                
-5.431009e+001                
-5.487587e+001                
-5.432107e+001                
-5.314555e+001                
-5.094283e+001                
-4.966294e+001                
-4.942124e+001                
-4.730641e+001                
-4.899278e+001                
-4.489494e+001                
-4.496635e+001                
-4.628469e+001                
-4.811389e+001                
-4.673513e+001                
-4.790515e+001                
-4.838305e+001                
-4.794360e+001                
-4.666372e+001                
-4.808643e+001                
-4.574637e+001                
-4.871813e+001                
-4.887743e+001                
-4.928392e+001                
-5.017929e+001                
-5.042098e+001                
-5.046493e+001                
-5.065169e+001                
-5.106367e+001                
-5.141523e+001                
-5.262920e+001                
-5.389261e+001                
-5.366190e+001                
-5.644140e+001                
-5.068465e+001                
-5.284893e+001                
-5.126143e+001                
-5.123396e+001                
-5.333781e+001                
-5.032760e+001                
-4.881701e+001                
-5.153608e+001                
-5.005844e+001                
-5.041000e+001                
-5.122297e+001                
-5.164594e+001                
-5.273357e+001                
-5.114058e+001                
-5.119001e+001                
-4.936631e+001                
-5.158002e+001                
-4.887743e+001                
-5.008041e+001                
-4.813586e+001                
-4.805347e+001                
-4.960252e+001                
-4.289546e+001                
-4.002258e+001                
-3.729252e+001                
-3.916566e+001                
-4.074218e+001                
-4.563102e+001                
-4.371393e+001                
-4.256039e+001                
-4.260983e+001                
-4.385126e+001                
-4.370295e+001                
-4.588919e+001                
-4.744923e+001                
-4.483452e+001                
-4.487297e+001                
-4.515861e+001                
-4.502678e+001                
-4.337336e+001                
-4.212094e+001                
-4.070372e+001                
-4.194516e+001                
-4.146726e+001                
-3.856692e+001                
-3.510628e+001                
-3.562812e+001                
-3.432077e+001                
-3.138746e+001                
-3.192578e+001                
-3.690251e+001                
-3.701237e+001                
-3.512276e+001                
-3.771000e+001                
-3.976441e+001                
-4.315913e+001                
-4.337885e+001                
-4.097838e+001                
-4.576834e+001                
-4.755360e+001                
-4.707570e+001                
-4.932786e+001                
-4.808093e+001                
-4.898729e+001                
-4.763050e+001                
-5.164045e+001                
-5.005844e+001                
-5.138227e+001                
-4.867968e+001                
-4.955308e+001                
-4.852038e+001                
-4.987168e+001                
-5.265667e+001                
-5.104170e+001                
-2.416955e-001                
1.604028e+001                 
8.377203e+000                 
9.464867e+000                 
8.761730e+000                 
1.454063e+001                 
1.160723e+001                 
1.774868e+001                 
1.027787e+001                 
1.841337e+001                 
1.160723e+001                 
8.498055e+000                 
9.267109e+000                 
4.768139e+000                 
1.167315e+001                 
8.025635e+000                 
2.094576e+001                 
1.364523e+001                 
1.808377e+001                 
1.609522e+001                 
-5.089339e+001                
-4.948167e+001                
-4.921251e+001                
-4.832263e+001                
-4.991013e+001                
-4.996506e+001                
-4.921251e+001                
-5.003647e+001                
-4.879503e+001                
-4.627920e+001                
-5.083846e+001                
-4.935533e+001                
-4.688893e+001                
-4.632315e+001                
-4.689442e+001                
-4.830066e+001                
-4.987717e+001                
-5.120100e+001                
-5.072310e+001                
-5.153608e+001                
-4.878405e+001                
-4.704274e+001                
-5.042098e+001                
-5.201947e+001                
-4.896532e+001                
-4.870714e+001                
-4.840502e+001                
-5.103621e+001                
-5.275554e+001                
-5.336528e+001                
-5.344218e+001                
-5.480446e+001                
-5.119001e+001                
-5.139326e+001                
-5.347514e+001                
-5.312907e+001                
-5.669408e+001                
-5.565039e+001                
-5.378824e+001                
-5.381571e+001                
-5.278301e+001                
-5.181623e+001                
-5.304668e+001                
-5.336528e+001                
-5.293132e+001                
-5.175031e+001                
-5.170636e+001                
-5.361796e+001                
-5.216778e+001                
-5.420022e+001                
-5.514503e+001                
-5.519447e+001                
-5.519996e+001                
-5.581519e+001                
-5.207990e+001                
-4.993759e+001                
-5.163495e+001                
-5.092635e+001                
-4.710866e+001                
-4.807544e+001                
-4.785022e+001                
-4.881701e+001                
-4.804797e+001                
-4.853686e+001                
-4.755909e+001                
-4.971238e+001                
-4.716359e+001                
-4.686696e+001                
-4.812487e+001                
-5.114607e+001                
-4.886644e+001                
-4.616934e+001                
-4.865221e+001                
-4.558707e+001                
-4.462029e+001                
-4.191769e+001                
-3.964356e+001                
-3.750675e+001                
-4.064879e+001                
-4.290096e+001                
-4.463128e+001                
-4.558707e+001                
-4.513115e+001                
-4.428521e+001                
-4.473565e+001                
-4.494438e+001                
-4.562552e+001                
-4.630117e+001                
-4.690541e+001                
-4.442254e+001                
-5.003098e+001                
-4.960801e+001                
-4.710866e+001                
-4.911363e+001                
-4.796008e+001                
-4.874559e+001                
-4.965195e+001                
-5.080550e+001                
-5.038253e+001                
-5.179975e+001                
-5.086592e+001                
-4.984970e+001                
-4.902574e+001                
-4.999252e+001                
-5.243694e+001                
-5.291484e+001                
-5.090437e+001                
-5.076155e+001                
-4.781726e+001                
-4.891039e+001                
-1.388101e+001                
9.085833e+000                 
-4.000610e+001                
-4.838854e+001                
-5.054733e+001                
-5.108015e+001                
-5.232708e+001                
-4.788318e+001                
-4.863573e+001                
-5.114058e+001                
-5.235455e+001                
-5.287090e+001                
-4.825671e+001                
-4.981675e+001                
-5.124495e+001                
-5.251385e+001                
-5.143171e+001                
-5.042648e+001                
-5.442544e+001                
-5.336528e+001                
-5.365091e+001                
-5.499123e+001                
-5.295879e+001                
-5.164594e+001                
-5.056380e+001                
-5.012436e+001                
-4.819629e+001                
-4.741077e+001                
-4.484551e+001                
-4.543327e+001                
-4.736134e+001                
-4.681203e+001                
-4.681203e+001                
-4.743824e+001                
-4.871813e+001                
-4.719654e+001                
-4.789417e+001                
-4.434564e+001                
-4.497185e+001                
-4.780079e+001                
-4.978379e+001                
-4.908617e+001                
-4.955857e+001                
-5.016281e+001                
-4.954758e+001                
-4.986069e+001                
-5.373331e+001                
-5.060775e+001                
-5.278301e+001                
-5.405191e+001                
-5.501320e+001                
-5.432107e+001                
-5.452981e+001                
-5.173383e+001                
-5.206342e+001                
-5.010239e+001                
-5.245342e+001                
-5.288188e+001                
-4.792163e+001                
-5.149213e+001                
-4.872362e+001                
-4.958054e+001                
-5.084945e+001                
-5.072310e+001                
-5.194806e+001                
-5.112959e+001                
-4.991562e+001                
-4.878954e+001                
-5.089888e+001                
-4.743275e+001                
-4.986618e+001                
-4.829516e+001                
-4.617483e+001                
-5.009140e+001                
-4.105528e+001                
-4.140684e+001                
-3.674871e+001                
-3.942384e+001                
-4.145078e+001                
-4.480156e+001                
-4.430719e+001                
-4.358210e+001                
-4.292293e+001                
-4.430719e+001                
-4.473015e+001                
-4.782825e+001                
-4.661428e+001                
-4.508720e+001                
-4.418634e+001                
-4.459832e+001                
-4.377985e+001                
-4.364252e+001                
-4.346674e+001                
-4.152769e+001                
-4.134092e+001                
-3.935243e+001                
-3.692448e+001                
-3.371653e+001                
-3.325511e+001                
-3.559516e+001                
-3.388132e+001                
-3.338694e+001                
-3.545783e+001                
-3.485360e+001                
-3.707829e+001                
-3.877016e+001                
-3.943482e+001                
-4.200009e+001                
-4.173093e+001                
-4.356013e+001                
-4.618582e+001                
-4.824572e+001                
-4.789966e+001                
-4.801501e+001                
-4.870714e+001                
-4.997604e+001                
-4.855883e+001                
-5.052535e+001                
-4.915757e+001                
-4.953111e+001                
-4.978928e+001                
-4.921251e+001                
-4.909715e+001                
-4.983323e+001                
-4.984970e+001                
-5.216229e+001                
-5.166242e+001                
-5.298076e+001                
-5.225567e+001                
-4.964646e+001                
-4.972336e+001                
-5.429361e+001                
-5.202496e+001                
-5.014633e+001                
-5.081099e+001                
-5.215680e+001                
-5.246990e+001                
-5.005844e+001                
-5.001450e+001                
-4.869066e+001                
-4.743275e+001                
-4.822924e+001                
-4.888841e+001                
-5.198102e+001                
-5.338725e+001                
-5.198651e+001                
-4.724049e+001                
-4.930589e+001                
-4.736683e+001                
-4.762500e+001                
-4.924546e+001                
-5.105818e+001                
-4.938279e+001                
-5.039901e+001                
-4.966843e+001                
-4.685598e+001                
-4.898729e+001                
-5.013534e+001                
-4.778431e+001                
-4.874010e+001                
-4.843249e+001                
-4.809192e+001                
-4.941575e+001                
-5.041549e+001                
-4.914109e+001                
-5.089888e+001                
-5.110213e+001                
-4.826770e+001                
-5.214581e+001                
-5.151411e+001                
-4.916307e+001                
-4.817981e+001                
-4.822924e+001                
-5.143720e+001                
-5.384867e+001                
-5.414529e+001                
-5.332133e+001                
-5.464516e+001                
-5.154157e+001                
-5.135481e+001                
-5.304118e+001                
-5.224469e+001                
-5.664464e+001                
-5.568335e+001                
-5.513954e+001                
-5.426614e+001                
-5.311809e+001                
-5.251934e+001                
-5.251385e+001                
-5.312358e+001                
-5.113508e+001                
-5.179975e+001                
-5.171735e+001                
-5.454629e+001                
-5.223919e+001                
-5.465615e+001                
-5.605139e+001                
-5.479897e+001                
-5.496925e+001                
-5.565039e+001                
-5.209088e+001                
-5.065169e+001                
-5.262371e+001                
-5.067916e+001                
-4.697133e+001                
-4.670766e+001                
-4.809192e+001                
-4.848742e+001                
-4.822375e+001                
-4.733387e+001                
-4.655935e+001                
-4.830066e+001                
-4.616385e+001                
-4.950364e+001                
-4.985520e+001                
-5.001450e+001                
-4.791064e+001                
-4.741627e+001                
-4.878405e+001                
-4.659780e+001                
-4.489494e+001                
-4.256588e+001                
-3.900087e+001                
-3.717167e+001                
-4.158262e+001                
-4.357661e+001                
-4.403802e+001                
-4.501030e+001                
-4.717457e+001                
-4.387323e+001                
-4.499382e+001                
-4.493889e+001                
-4.729542e+001                
-4.776233e+001                
-4.614187e+001                
-4.481255e+001                
-4.703725e+001                
-4.869616e+001                
-4.813037e+001                
-4.788867e+001                
-4.803699e+001                
-4.721852e+001                
-4.880602e+001                
-5.133284e+001                
-4.980576e+001                
-5.183820e+001                
-5.098677e+001                
-4.892686e+001                
-4.944321e+001                
-5.093184e+001                
-5.059127e+001                
-5.320597e+001                
-4.971787e+001                
-4.904222e+001                
-4.921251e+001                
-5.089888e+001                
-4.854784e+001                
-5.162946e+001                
-4.924546e+001                
-5.119001e+001                
-5.085494e+001                
-5.150312e+001                
-5.051986e+001                
-4.832263e+001                
-4.929490e+001                
-4.863573e+001                
-4.984421e+001                
-5.248089e+001                
-5.054183e+001                
-4.926744e+001                
-5.058578e+001                
-5.205243e+001                
-5.321147e+001                
-5.522194e+001                
-5.623266e+001                
-5.265117e+001                
-5.276653e+001                
-5.439797e+001                
-5.362894e+001                
-5.355753e+001                
-5.025070e+001                
-4.942124e+001                
-4.842699e+001                
-4.868517e+001                
-4.791614e+001                
-4.632864e+001                
-4.670766e+001                
-4.670766e+001                
-4.693288e+001                
-4.731739e+001                
-4.798755e+001                
-4.760853e+001                
-4.481255e+001                
-4.421930e+001                
-4.780079e+001                
-4.541129e+001                
-4.904771e+001                
-4.878405e+001                
-4.987717e+001                
-5.056380e+001                
-5.064071e+001                
-5.262371e+001                
-5.338725e+001                
-5.159101e+001                
-5.457375e+001                
-5.373880e+001                
-5.387613e+001                
-5.456277e+001                
-5.524391e+001                
-5.432107e+001                
-5.209637e+001                
-5.043746e+001                
-5.188763e+001                
-5.292033e+001                
-5.120649e+001                
-4.893785e+001                
-4.870714e+001                
-5.019577e+001                
-4.924546e+001                
-4.992111e+001                
-4.972886e+001                
-4.920152e+001                
-5.111861e+001                
-5.082198e+001                
-4.926744e+001                
-4.874010e+001                
-4.883898e+001                
-4.876207e+001                
-4.919603e+001                
-4.995407e+001                
-4.192319e+001                
-4.137937e+001                
-3.863832e+001                
-3.949525e+001                
-4.236264e+001                
-4.581229e+001                
-4.543876e+001                
-4.408197e+001                
-4.396112e+001                
-4.380182e+001                
-4.672963e+001                
-4.647695e+001                
-4.648794e+001                
-4.529045e+001                
-4.551566e+001                
-4.319209e+001                
-4.382929e+001                
-4.343928e+001                
-4.402155e+001                
-4.259335e+001                
-4.092894e+001                
-3.757267e+001                
-3.494698e+001                
-3.229931e+001                
-3.372202e+001                
-3.629278e+001                
-3.618292e+001                
-3.428231e+001                
-3.333201e+001                
-3.521064e+001                
-3.958314e+001                
-4.098387e+001                
-3.843508e+001                
-3.830874e+001                
-4.360407e+001                
-4.487297e+001                
-4.550468e+001                
-4.786121e+001                
-4.857531e+001                
-4.886095e+001                
-4.977280e+001                
-4.952561e+001                
-4.946519e+001                
-5.078353e+001                
-4.955308e+001                
-4.843798e+001                
-4.921800e+001                
-5.022873e+001                
-4.903123e+001                
-4.725148e+001                
-4.866869e+001                
-5.154157e+001                
-5.209088e+001                
-5.320597e+001                
-5.117903e+001                
-4.995407e+001                
-5.116804e+001                
-5.339823e+001                
-5.334330e+001                
-5.208539e+001                
-5.147565e+001                
-5.084395e+001                
-5.253582e+001                
-5.065169e+001                
-5.009689e+001                
-4.772388e+001                
-4.752064e+001                
-4.939378e+001                
-4.926194e+001                
-4.970139e+001                
-5.210187e+001                
-5.268413e+001                
-4.719105e+001                
-4.629568e+001                
-4.767994e+001                
-4.794360e+001                
-4.939927e+001                
-5.097578e+001                
-5.024520e+001                
-5.015731e+001                
-5.043746e+001                
-4.952561e+001                
-4.665273e+001                
-4.840502e+001                
-4.923448e+001                
-4.909715e+001                
-5.046493e+001                
-5.016830e+001                
-4.786670e+001                
-4.869616e+001                
-4.997604e+001                
-5.049789e+001                
-4.988266e+001                
-4.997055e+001                
-5.148664e+001                
-5.058028e+001                
-5.055282e+001                
-4.882250e+001                
-5.080550e+001                
-5.202496e+001                
-5.383219e+001                
-5.348063e+001                
-5.340922e+001                
-5.364542e+001                
-5.163495e+001                
-5.217877e+001                
-5.232708e+001                
-5.328288e+001                
-5.631506e+001                
-5.435403e+001                
-5.535926e+001                
-5.408487e+001                
-5.377726e+001                
-5.353556e+001                
-5.277202e+001                
-5.372232e+001                
-5.047042e+001                
-5.056930e+001                
-5.214032e+001                
-5.507912e+001                
-5.343119e+001                
-5.441445e+001                
-5.473854e+001                
-5.424966e+001                
-5.549659e+001                
-5.428811e+001                
-5.296428e+001                
-5.159101e+001                
-5.280498e+001                
-4.909166e+001                
-4.545524e+001                
-4.515312e+001                
-4.852587e+001                
-4.798206e+001                
-4.880602e+001                
-4.568045e+001                
-4.621878e+001                
-4.800952e+001                
-4.777881e+001                
-5.083297e+001                
-5.161848e+001                
-4.853136e+001                
-4.592215e+001                
-4.814135e+001                
-4.986618e+001                
-4.715260e+001                
-4.553764e+001                
-4.300533e+001                
-3.976441e+001                
-3.925904e+001                
-4.112669e+001                
-4.476311e+001                
-4.498283e+001                
-4.457085e+001                
-4.642751e+001                
-4.458733e+001                
-4.583976e+001                
-4.543327e+001                
-4.642202e+001                
-4.844897e+001                
-4.649343e+001                
-4.626822e+001                
-4.514762e+001                
-4.798206e+001                
-4.746021e+001                
-4.720204e+001                
-4.688893e+001                
-4.735585e+001                
-4.828967e+001                
-4.923448e+001                
-5.088240e+001                
-5.105269e+001                
-5.022323e+001                
-4.897630e+001                
-5.094283e+001                
-4.984970e+001                
-4.944321e+001                
-5.294780e+001                
-5.001450e+001                
-4.851488e+001                
-4.808643e+001                
-5.100325e+001                
-5.066817e+001                
-4.986069e+001                
-5.188214e+001                
-5.067366e+001                
-5.454629e+001                
-5.079451e+001                
-4.830066e+001                
-4.634512e+001                
-4.908067e+001                
-4.881151e+001                
-4.848742e+001                
-4.951463e+001                
-5.030563e+001                
-5.153608e+001                
-5.423318e+001                
-5.193707e+001                
-5.455727e+001                
-5.647985e+001                
-5.482644e+001                
-5.442544e+001                
-5.333232e+001                
-5.392557e+001                
-5.262371e+001                
-5.201398e+001                
-5.168439e+001                
-4.968491e+001                
-4.944321e+001                
-4.950364e+001                
-4.883898e+001                
-5.111311e+001                
-4.665273e+001                
-4.722950e+001                
-4.534538e+001                
-4.652639e+001                
-4.838854e+001                
-4.576285e+001                
-4.390619e+001                
-4.679006e+001                
-4.669118e+001                
-4.685598e+001                
-4.651540e+001                
-4.901476e+001                
-4.926194e+001                
-5.156904e+001                
-5.050338e+001                
-5.275005e+001                
-5.412332e+001                
-5.270610e+001                
-5.433206e+001                
-5.429361e+001                
-5.314006e+001                
-5.567237e+001                
-5.437051e+001                
-5.371683e+001                
-5.153608e+001                
-5.161298e+001                
-5.232159e+001                
-5.385965e+001                
-4.938279e+001                
-5.145918e+001                
-4.914659e+001                
-5.160749e+001                
-4.727894e+001                
-4.737233e+001                
-4.767994e+001                
-4.957505e+001                
-5.104170e+001                
-5.086592e+001                
-4.870714e+001                
-4.942124e+001                
-4.971238e+001                
-4.997604e+001                
-4.983323e+001                
-4.916856e+001                
-4.061034e+001                
-4.112669e+001                
-4.159910e+001                
-3.972046e+001                
-4.464775e+001                
-4.597159e+001                
-4.498283e+001                
-4.315913e+001                
-4.599356e+001                
-4.498833e+001                
-4.630667e+001                
-4.640554e+001                
-4.545524e+001                
-4.518608e+001                
-4.647146e+001                
-4.308772e+001                
-4.248898e+001                
-4.441155e+001                
-4.399957e+001                
-4.117613e+001                
-3.904482e+001                
-3.672124e+001                
-3.342539e+001                
-3.404611e+001                
-3.581488e+001                
-3.561713e+001                
-3.600165e+001                
-3.516121e+001                
-3.401315e+001                
-3.721012e+001                
-3.950074e+001                
-3.990723e+001                
-3.773197e+001                
-4.008301e+001                
-4.277462e+001                
-4.488945e+001                
-4.608145e+001                
-4.840502e+001                
-4.901476e+001                
-4.908067e+001                
-5.004745e+001                
-4.953660e+001                
-4.964096e+001                
-5.089888e+001                
-4.931688e+001                
-5.014083e+001                
-4.969040e+001                
-4.778980e+001                
-4.798755e+001                
-4.799304e+001                
-4.875109e+001                
-5.051986e+001                
-4.986618e+001                
-5.138776e+001                
-5.353007e+001                
-5.199200e+001                
-5.149213e+001                
-5.298076e+001                
-5.132734e+001                
-5.253033e+001                
-5.238201e+001                
-5.268413e+001                
-5.260723e+001                
-5.050887e+001                
-4.992661e+001                
-4.667470e+001                
-4.836657e+001                
-4.931688e+001                
-5.058578e+001                
-5.003647e+001                
-5.030014e+001                
-5.148664e+001                
-4.583426e+001                
-4.512016e+001                
-4.849291e+001                
-4.806445e+001                
-4.927293e+001                
-5.032211e+001                
-5.175031e+001                
-5.068465e+001                
-4.892137e+001                
-5.141523e+001                
-4.802600e+001                
-4.794910e+001                
-4.878954e+001                
-4.951463e+001                
-5.028915e+001                
-5.122847e+001                
-4.923997e+001                
-4.821276e+001                
-4.812487e+001                
-5.038802e+001                
-5.033859e+001                
-5.065718e+001                
-5.200299e+001                
-5.122847e+001                
-5.020126e+001                
-4.965195e+001                
-5.275554e+001                
-5.312907e+001                
-5.285442e+001                
-5.295879e+001                
-5.328288e+001                
-5.212384e+001                
-5.160749e+001                
-5.220074e+001                
-5.276104e+001                
-5.413980e+001                
-5.617224e+001                
-5.571082e+001                
-5.493629e+001                
-5.420022e+001                
-5.513404e+001                
-5.323344e+001                
-5.362894e+001                
-5.347514e+001                
-5.270610e+001                
-5.109114e+001                
-4.995407e+001                
-5.431558e+001                
-5.487587e+001                
-5.418924e+001                
-5.418924e+001                
-5.445840e+001                
-5.556251e+001                
-5.451882e+001                
-5.218426e+001                
-5.251385e+001                
-5.233258e+001                
-4.769641e+001                
-4.484551e+001                
-4.612539e+001                
-4.734486e+001                
-4.781177e+001                
-4.714711e+001                
-4.673513e+001                
-4.728444e+001                
-4.862474e+001                
-4.864672e+001                
-5.071212e+001                
-5.135481e+001                
-4.728993e+001                
-4.737782e+001                
-4.806445e+001                
-5.110213e+001                
-4.750965e+001                
-4.598257e+001                
-4.299434e+001                
-4.078612e+001                
-4.124754e+001                
-4.379633e+001                
-4.475762e+001                
-4.472466e+001                
-4.505424e+001                
-4.586173e+001                
-4.682851e+001                
-4.603751e+001                
-4.658132e+001                
-4.679006e+001                
-4.871813e+001                
-4.589468e+001                
-4.621328e+001                
-4.672963e+001                
-4.662526e+001                
-4.762500e+001                
-4.715809e+001                
-4.733937e+001                
-4.874010e+001                
-4.612539e+001                
-4.794360e+001                
-4.951463e+001                
-5.053085e+001                
-4.900926e+001                
-5.040450e+001                
-5.062972e+001                
-5.031662e+001                
-5.092635e+001                
-5.059676e+001                
-4.932237e+001                
-4.999252e+001                
-4.728444e+001                
-5.182721e+001                
-5.121748e+001                
-5.075057e+001                
-5.097029e+001                
-5.220623e+001                
-5.128340e+001                
-5.390909e+001                
-4.754261e+001                
-4.628469e+001                
-4.637807e+001                
-4.859728e+001                
-5.148115e+001                
-5.026168e+001                
-5.145918e+001                
-5.207440e+001                
-5.267315e+001                
-5.228863e+001                
-5.530983e+001                
-5.621618e+001                
-5.434304e+001                
-5.531532e+001                
-5.499672e+001                
-5.206342e+001                
-5.139326e+001                
-5.140974e+001                
-5.312358e+001                
-5.144270e+001                
-5.010788e+001                
-4.919603e+001                
-5.142622e+001                
-5.228314e+001                
-4.889391e+001                
-4.843798e+001                
-4.655935e+001                
-4.604849e+001                
-4.644399e+001                
-4.498283e+001                
-4.538383e+001                
-5.004745e+001                
-4.650991e+001                
-4.551017e+001                
-4.613638e+001                
-4.999252e+001                
-4.921251e+001                
-5.189862e+001                
-4.993210e+001                
-5.273357e+001                
-5.346964e+001                
-5.524940e+001                
-5.476052e+001                
-5.496925e+001                
-5.388162e+001                
-5.322245e+001                
-5.322245e+001                
-5.490883e+001                
-5.293132e+001                
-5.011337e+001                
-5.376078e+001                
-5.392557e+001                
-4.995407e+001                
-5.127790e+001                
-5.192609e+001                
-4.988815e+001                
-4.778980e+001                
-4.811938e+001                
-4.629019e+001                
-4.960252e+001                
-5.170636e+001                
-4.829516e+001                
-4.919053e+001                
-4.910814e+001                
-4.984421e+001                
-4.972886e+001                
-4.980576e+001                
-5.016281e+001                
-3.883608e+001                
-3.956666e+001                
-4.176389e+001                
-4.351618e+001                
-4.425225e+001                
-4.502129e+001                
-4.630667e+001                
-4.508171e+001                
-4.414239e+001                
-4.554313e+001                
-4.581778e+001                
-4.629019e+001                
-4.657034e+001                
-4.438409e+001                
-4.587820e+001                
-4.360957e+001                
-4.275264e+001                
-4.334040e+001                
-4.299983e+001                
-3.982483e+001                
-3.771000e+001                
-3.583686e+001                
-3.437569e+001                
-3.621588e+001                
-3.651800e+001                
-3.669378e+001                
-3.540290e+001                
-3.519966e+001                
-3.499641e+001                
-3.699590e+001                
-4.113768e+001                
-4.176938e+001                
-3.847353e+001                
-3.962159e+001                
-4.265377e+001                
-4.448846e+001                
-4.724049e+001                
-4.858080e+001                
-5.044845e+001                
-5.032211e+001                
-4.887194e+001                
-4.909166e+001                
-5.059127e+001                
-5.011887e+001                
-4.876207e+001                
-4.958054e+001                
-4.918504e+001                
-4.718007e+001                
-4.763599e+001                
-5.033859e+001                
-5.009689e+001                
-4.724598e+001                
-4.941026e+001                
-5.009140e+001                
-5.377726e+001                
-5.115705e+001                
-5.200848e+001                
-5.350260e+001                
-5.185468e+001                
-5.194257e+001                
-5.268962e+001                
-5.158002e+001                
-5.245892e+001                
-5.107466e+001                
-4.873461e+001                
-4.764698e+001                
-4.901476e+001                
-4.898729e+001                
-2.509788e+001                
4.553902e+000                 
-4.603201e+000                
-4.835009e+001                
-4.487846e+001                
-4.588370e+001                
-4.821276e+001                
-4.814135e+001                
-4.827319e+001                
-4.938828e+001                
-5.159650e+001                
-5.139326e+001                
-4.855883e+001                
-5.027267e+001                
-4.923997e+001                
-4.808093e+001                
-4.806445e+001                
-5.090987e+001                
-5.103621e+001                
-5.138776e+001                
-5.036605e+001                
-4.775135e+001                
-4.704823e+001                
-4.949815e+001                
-5.106917e+001                
-5.131086e+001                
-5.242046e+001                
-5.119551e+001                
-4.975083e+001                
-5.211835e+001                
-5.295879e+001                
-5.459023e+001                
-5.227765e+001                
-5.245892e+001                
-5.194806e+001                
-5.091536e+001                
-5.161298e+001                
-5.173383e+001                
-5.424417e+001                
-5.438149e+001                
-5.595251e+001                
-5.626562e+001                
-5.566687e+001                
-5.428811e+001                
-5.519447e+001                
-5.333232e+001                
-5.109663e+001                
-5.396402e+001                
-5.362894e+001                
-5.136580e+001                
-5.103621e+001                
-5.408487e+001                
-5.467263e+001                
-5.417825e+001                
-5.494179e+001                
-5.363993e+001                
-5.636450e+001                
-5.240948e+001                
-5.270061e+001                
-5.356852e+001                
-5.135481e+001                
-4.759205e+001                
-4.613089e+001                
-4.572440e+001                
-4.566947e+001                
-4.453790e+001                
-4.669667e+001                
-4.737782e+001                
-4.703725e+001                
-4.787220e+001                
-5.026168e+001                
-5.096480e+001                
-5.155256e+001                
-4.564200e+001                
-4.907518e+001                
-4.778980e+001                
-4.974533e+001                
-4.958054e+001                
-4.508720e+001                
-4.369196e+001                
-4.210446e+001                
-4.128050e+001                
-4.594412e+001                
-4.440057e+001                
-4.560905e+001                
-4.416436e+001                
-4.620779e+001                
-4.677358e+001                
-4.743824e+001                
-4.659231e+001                
-4.754261e+001                
-4.758656e+001                
-4.511467e+001                
-4.624075e+001                
-4.598257e+001                
-4.663625e+001                
-4.658681e+001                
-4.663076e+001                
-4.950913e+001                
-4.893785e+001                
-4.704823e+001                
-4.665822e+001                
-4.747120e+001                
-4.893785e+001                
-4.870714e+001                
-4.946519e+001                
-5.015182e+001                
-5.036056e+001                
-4.948167e+001                
-5.108565e+001                
-4.920152e+001                
-4.944871e+001                
-4.855883e+001                
-5.120649e+001                
1.418357e+001                 
1.390341e+001                 
9.519798e+000                 
9.668117e+000                 
7.168688e+000                 
-5.278301e+001                
-4.921800e+001                
-4.403802e+001                
-4.682302e+001                
-4.903123e+001                
-5.294231e+001                
-5.198651e+001                
-5.423867e+001                
-5.138227e+001                
-5.170636e+001                
-5.225018e+001                
-5.435403e+001                
-5.509560e+001                
-5.572730e+001                
-5.436502e+001                
-5.404092e+001                
-5.323344e+001                
-4.893785e+001                
-5.232708e+001                
-5.372232e+001                
-5.014083e+001                
-5.232159e+001                
-5.216229e+001                
-5.149213e+001                
-5.147565e+001                
-4.964646e+001                
-4.831164e+001                
-4.604300e+001                
-4.523002e+001                
-4.535087e+001                
-4.735585e+001                
-4.923448e+001                
-4.692738e+001                
-4.598257e+001                
-4.505974e+001                
-4.811938e+001                
-4.944321e+001                
-5.061324e+001                
-5.150312e+001                
-5.112410e+001                
-5.125044e+001                
-5.312907e+001                
-5.548560e+001                
-5.521095e+001                
-5.447488e+001                
-5.222821e+001                
-5.295329e+001                
-5.402994e+001                
-5.503517e+001                
-5.294780e+001                
-5.064620e+001                
-5.264019e+001                
-5.450784e+001                
-5.157453e+001                
-5.148664e+001                
-5.126143e+001                
-4.976731e+001                
-4.827868e+001                
-4.646597e+001                
-4.789966e+001                
-4.971238e+001                
-4.971238e+001                
-4.880602e+001                
-4.789417e+001                
-4.866869e+001                
-5.070113e+001                
-4.766895e+001                
-4.893785e+001                
-4.962998e+001                
-4.039611e+001                
-3.820987e+001                
-4.185178e+001                
-4.369745e+001                
-4.611990e+001                
-4.590567e+001                
-4.547721e+001                
-4.565848e+001                
-4.386225e+001                
-4.571891e+001                
-4.512565e+001                
-4.648794e+001                
-4.581229e+001                
-4.446099e+001                
-4.402155e+001                
-4.507622e+001                
-4.302730e+001                
-4.303828e+001                
-4.276363e+001                
-4.102232e+001                
-3.538642e+001                
-3.641363e+001                
-3.681462e+001                
-3.476021e+001                
-3.588629e+001                
-3.753971e+001                
-3.611700e+001                
-3.487556e+001                
-3.489754e+001                
-3.861086e+001                
-4.245052e+001                
-4.257687e+001                
-3.996765e+001                
-4.036865e+001                
-4.299434e+001                
-4.521354e+001                
-4.590018e+001                
-4.955857e+001                
-5.050338e+001                
-5.123945e+001                
-4.724049e+001                
-4.906969e+001                
-5.194806e+001                
-4.949265e+001                
-4.918504e+001                
-4.949265e+001                
-4.776233e+001                
-4.694386e+001                
-4.957505e+001                
-5.112959e+001                
-5.073958e+001                
-4.577933e+001                
-4.801501e+001                
-5.019027e+001                
-5.171735e+001                
-4.154417e+001                
-2.276332e+001                
9.679103e+000                 
3.686518e+001                 
3.598078e+000                 
-5.509560e+001                
-5.198102e+001                
-4.906969e+001                
-5.131086e+001                
-5.022323e+001                
-4.806995e+001                
-4.909166e+001                
-4.944871e+001                
-5.031662e+001                
-5.231060e+001                
-5.055282e+001                
-4.668019e+001                
-4.632864e+001                
-4.451043e+001                
-4.790515e+001                
-4.687794e+001                
-4.799854e+001                
-4.805347e+001                
-5.188214e+001                
-5.177228e+001                
-4.908067e+001                
-4.863024e+001                
-4.894884e+001                
-4.846545e+001                
-4.975083e+001                
-5.117903e+001                
-5.143720e+001                
-5.205792e+001                
-5.053085e+001                
-4.633413e+001                
-4.778980e+001                
-4.897630e+001                
-5.104170e+001                
-5.050887e+001                
-5.371683e+001                
-5.274456e+001                
-5.004745e+001                
-5.116255e+001                
-5.452431e+001                
-5.416726e+001                
-5.150312e+001                
-5.390909e+001                
-5.126692e+001                
-4.976181e+001                
-5.278850e+001                
-5.257977e+001                
-5.242046e+001                
-5.503517e+001                
-5.526039e+001                
-5.600745e+001                
-5.702916e+001                
-5.447488e+001                
-5.628759e+001                
-5.220074e+001                
-5.183820e+001                
-5.516151e+001                
-5.279399e+001                
-5.091536e+001                
-5.165693e+001                
-5.306865e+001                
-5.437051e+001                
-5.533180e+001                
-5.450234e+001                
-5.367838e+001                
-5.526039e+001                
-5.369486e+001                
-5.250835e+001                
-5.171735e+001                
-5.188214e+001                
-4.903673e+001                
-4.577384e+001                
-4.609244e+001                
-4.408197e+001                
-4.434564e+001                
-4.574637e+001                
-4.642751e+001                
-4.730091e+001                
-4.973435e+001                
-4.998703e+001                
-5.072310e+001                
-5.076155e+001                
-4.794360e+001                
-4.713612e+001                
-4.944321e+001                
-4.882799e+001                
-4.725148e+001                
-4.756458e+001                
-4.580130e+001                
-4.494987e+001                
-4.230770e+001                
-4.742725e+001                
-4.614187e+001                
-4.415887e+001                
-4.311519e+001                
-4.537833e+001                
-4.643301e+001                
-4.764148e+001                
-5.008041e+001                
-4.698781e+001                
-4.547172e+001                
-4.543327e+001                
-4.601553e+001                
-4.554862e+001                
-4.559806e+001                
-4.653738e+001                
-4.770740e+001                
-4.903123e+001                
-4.962998e+001                
-4.785022e+001                
-4.631216e+001                
-4.448296e+001                
-4.704823e+001                
-4.956956e+001                
-4.918504e+001                
-4.731739e+001                
-5.003098e+001                
-5.067916e+001                
-4.926744e+001                
-4.640005e+001                
-4.976181e+001                
-5.019577e+001                
-5.137129e+001                
-5.116804e+001                
-5.139875e+001                
-5.077803e+001                
-5.015731e+001                
-5.152509e+001                
-5.308513e+001                
-5.083297e+001                
-4.611441e+001                
-4.730091e+001                
-5.015182e+001                
-5.263469e+001                
-5.178327e+001                
-5.334880e+001                
-5.248089e+001                
-5.362894e+001                
-5.334330e+001                
-5.337626e+001                
-5.356852e+001                
-5.623266e+001                
-5.452431e+001                
-5.032211e+001                
-5.283794e+001                
-4.980027e+001                
-5.243694e+001                
-5.483193e+001                
-5.459573e+001                
-5.313456e+001                
-5.149763e+001                
-5.140424e+001                
-5.000900e+001                
-4.987168e+001                
-4.797107e+001                
-4.600455e+001                
-4.523002e+001                
-4.556510e+001                
-5.045394e+001                
-4.934434e+001                
-4.631216e+001                
-4.614737e+001                
-4.384027e+001                
-4.864122e+001                
-4.900377e+001                
-5.059676e+001                
-5.206342e+001                
-5.157453e+001                
-5.089888e+001                
-5.279949e+001                
-5.545814e+001                
-5.493629e+001                
-5.292583e+001                
-5.310161e+001                
-5.254681e+001                
-5.485390e+001                
-5.394754e+001                
-5.189313e+001                
-5.268962e+001                
-5.377726e+001                
-5.405191e+001                
-5.396402e+001                
-5.098677e+001                
-5.090987e+001                
-4.857531e+001                
-4.816333e+001                
-4.698781e+001                
-4.754261e+001                
-4.999252e+001                
-4.928941e+001                
-4.806445e+001                
-4.795459e+001                
-4.900377e+001                
-4.799854e+001                
-4.886095e+001                
-4.769641e+001                
-4.985520e+001                
-3.967652e+001                
-3.878115e+001                
-4.087950e+001                
-4.341181e+001                
-4.781177e+001                
-4.652639e+001                
-4.580130e+001                
-4.527946e+001                
-4.415338e+001                
-4.415887e+001                
-4.543876e+001                
-4.496086e+001                
-4.365351e+001                
-4.388971e+001                
-4.497185e+001                
-4.598257e+001                
-4.246700e+001                
-4.345026e+001                
-4.321955e+001                
-4.036316e+001                
-3.504036e+001                
-3.504585e+001                
-3.721562e+001                
-3.590277e+001                
-3.621588e+001                
-3.683660e+001                
-3.806705e+001                
-3.489754e+001                
-3.562263e+001                
-3.846255e+001                
-4.276363e+001                
-4.343928e+001                
-4.260433e+001                
-4.087401e+001                
-4.335688e+001                
-4.319758e+001                
-4.651540e+001                
-4.978928e+001                
-5.105818e+001                
-5.021225e+001                
-4.733937e+001                
-4.941026e+001                
-5.165693e+001                
-4.997055e+001                
-4.819079e+001                
-4.876757e+001                
-4.663076e+001                
-4.780079e+001                
-4.968491e+001                
-5.169538e+001                
-4.892686e+001                
-4.619680e+001                
-4.908617e+001                
-4.984970e+001                
-5.086592e+000                
-1.828097e+001                
1.137652e+001                 
-2.806415e+001                
-5.132185e+001                
-5.394754e+001                
-5.449136e+001                
-5.273357e+001                
-4.702077e+001                
-5.023422e+001                
-4.998154e+001                
-5.125044e+001                
-5.077803e+001                
-4.964646e+001                
-5.076155e+001                
-5.024520e+001                
-4.972886e+001                
-4.705922e+001                
-4.601004e+001                
-4.692189e+001                
-4.716359e+001                
-4.863024e+001                
-4.774036e+001                
-4.775135e+001                
-4.998703e+001                
-5.095930e+001                
-5.020126e+001                
-4.853686e+001                
-4.846545e+001                
-5.103621e+001                
-4.989914e+001                
-5.253582e+001                
-5.181623e+001                
-5.125593e+001                
-4.919053e+001                
-4.581229e+001                
-4.842150e+001                
-1.204083e+001                
3.394827e+000                 
1.503502e+001                 
1.137102e+001                 
1.513390e+001                 
1.242023e+001                 
7.245594e+000                 
1.706752e+001                 
1.872648e+001                 
1.521630e+001                 
1.900664e+001                 
-1.071700e+001                
-5.126143e+001                
-5.250286e+001                
-5.211835e+001                
-5.134932e+001                
-5.335429e+001                
-5.632605e+001                
-5.654028e+001                
-5.763340e+001                
-5.474953e+001                
-5.461221e+001                
-5.267315e+001                
-5.203595e+001                
-5.445290e+001                
-5.358500e+001                
-5.128889e+001                
-5.149213e+001                
-5.448037e+001                
-5.390359e+001                
-5.434304e+001                
-5.417825e+001                
-5.339274e+001                
-5.476052e+001                
-5.327739e+001                
-5.209088e+001                
-5.109114e+001                
-5.041000e+001                
-4.985520e+001                
-4.731739e+001                
-4.527946e+001                
-4.526298e+001                
-4.429071e+001                
-4.484551e+001                
-4.583426e+001                
-4.810291e+001                
-4.718007e+001                
-5.032760e+001                
-4.969590e+001                
-5.017929e+001                
-4.853136e+001                
-4.580680e+001                
-4.830066e+001                
-4.904771e+001                
-4.877306e+001                
-4.685598e+001                
-4.757008e+001                
-4.563651e+001                
-4.633963e+001                
-4.532890e+001                
-4.858080e+001                
-4.574088e+001                
-4.290096e+001                
-4.459832e+001                
-4.778980e+001                
-4.821826e+001                
-4.884996e+001                
-4.646047e+001                
-4.566947e+001                
-4.733937e+001                
-4.564200e+001                
-4.324702e+001                
-4.594962e+001                
-4.566397e+001                
-4.688344e+001                
-4.811938e+001                
-4.866320e+001                
-4.757557e+001                
-4.778431e+001                
-4.436212e+001                
-4.686147e+001                
-4.705373e+001                
-4.871264e+001                
-4.836657e+001                
-4.759205e+001                
-4.781726e+001                
-4.953111e+001                
-4.902574e+001                
-5.123945e+001                
-5.256878e+001                
-5.127790e+001                
-4.792163e+001                
-4.915757e+001                
-5.050338e+001                
-5.031112e+001                
-5.100325e+001                
-5.143720e+001                
-5.109663e+001                
-4.922349e+001                
-4.915757e+001                
-4.959153e+001                
-5.169538e+001                
-5.197552e+001                
-5.248638e+001                
-5.458474e+001                
-5.411783e+001                
-5.468361e+001                
-5.154707e+001                
-7.031143e-001                
-1.861605e+001                
-5.112959e+001                
-4.980027e+001                
-5.165143e+001                
-5.352457e+001                
-5.252483e+001                
-5.512855e+001                
-5.541969e+001                
-5.337077e+001                
-5.084945e+001                
-5.182721e+001                
-5.138227e+001                
-4.916856e+001                
-4.689442e+001                
-4.618582e+001                
-4.668569e+001                
-4.837207e+001                
-4.854784e+001                
-4.892686e+001                
-4.765247e+001                
-4.798755e+001                
-4.505974e+001                
-4.715809e+001                
-4.933885e+001                
-5.101973e+001                
-5.199200e+001                
-5.189313e+001                
-5.190411e+001                
-5.301372e+001                
-5.435403e+001                
-5.552406e+001                
-5.167890e+001                
-5.333232e+001                
-5.238750e+001                
-5.386515e+001                
-5.383219e+001                
-5.195905e+001                
-5.114058e+001                
-5.390359e+001                
-5.445290e+001                
-5.474404e+001                
-5.054183e+001                
-5.005844e+001                
-4.941026e+001                
-4.888841e+001                
-4.828967e+001                
-4.720204e+001                
-4.933885e+001                
-4.775135e+001                
-4.648244e+001                
-4.764698e+001                
-4.862474e+001                
-4.798206e+001                
-4.898729e+001                
-5.052535e+001                
-5.026168e+001                
-4.114866e+001                
-3.836367e+001                
-4.137388e+001                
-4.502129e+001                
-4.573539e+001                
-4.595511e+001                
-4.633413e+001                
-4.380732e+001                
-4.511467e+001                
-4.265926e+001                
-4.374140e+001                
-4.453790e+001                
-4.300533e+001                
-4.323603e+001                
-4.463677e+001                
-4.644949e+001                
-4.494438e+001                
-4.375788e+001                
-4.304378e+001                
-3.784183e+001                
-3.440316e+001                
-3.594672e+001                
-3.707280e+001                
-3.563910e+001                
-3.711674e+001                
-3.781437e+001                
-3.750675e+001                
-3.650701e+001                
-3.679265e+001                
-3.859988e+001                
-4.260433e+001                
-4.537284e+001                
-4.243954e+001                
-4.330745e+001                
-4.067626e+001                
-4.397211e+001                
-4.674611e+001                
-4.772937e+001                
-5.198651e+001                
-5.025619e+001                
-4.697682e+001                
-4.909715e+001                
-5.017379e+001                
-4.888292e+001                
-4.844347e+001                
-5.006943e+001                
-5.029464e+001                
-4.939927e+001                
-5.007492e+001                
-5.162946e+001                
-4.810291e+001                
-4.531791e+001                
-3.702336e+001                
5.059281e+000                 
1.223346e+001                 
1.036576e+001                 
1.432090e+001                 
1.738613e+001                 
1.801236e+001                 
1.333211e+001                 
2.487343e+001                 
-4.508720e+001                
-4.848742e+001                
-5.106367e+001                
-5.002548e+001                
-5.103621e+001                
-5.104170e+001                
-5.128889e+001                
-5.150312e+001                
-5.019577e+001                
-4.669118e+001                
-4.912461e+001                
-4.564750e+001                
-4.704274e+001                
-4.883348e+001                
-4.733387e+001                
-4.803699e+001                
-4.658681e+001                
-4.891039e+001                
-5.160200e+001                
-4.971238e+001                
-4.956406e+001                
-4.723500e+001                
-5.081099e+001                
-4.972336e+001                
-5.204694e+001                
-2.948685e+001                
-1.968720e+001                
-4.912461e+001                
-4.672963e+001                
-4.890489e+001                
-4.978928e+001                
-5.162946e+001                
-5.127241e+001                
-5.232708e+001                
-5.445840e+001                
-5.225018e+001                
-5.165143e+001                
-5.390909e+001                
-5.479897e+001                
-5.340922e+001                
-5.244793e+001                
-5.292583e+001                
-5.210736e+001                
-5.381021e+001                
-5.113508e+001                
-5.098128e+001                
-5.147016e+001                
-5.566138e+001                
-5.569983e+001                
-5.716099e+001                
-5.673253e+001                
-5.402444e+001                
-5.172284e+001                
-5.168439e+001                
-5.349711e+001                
-5.386515e+001                
-5.135481e+001                
-5.293132e+001                
-5.455178e+001                
-5.485939e+001                
-5.384867e+001                
-5.549659e+001                
-5.063521e+001                
-5.348612e+001                
-5.354105e+001                
-5.173383e+001                
-5.066817e+001                
-4.954209e+001                
-4.830615e+001                
-4.699330e+001                
-4.591116e+001                
-4.605948e+001                
-4.701527e+001                
-4.508720e+001                
-4.570243e+001                
-4.809741e+001                
-4.854784e+001                
-4.691640e+001                
-4.892686e+001                
-4.845995e+001                
-4.967942e+001                
-4.652090e+001                
-4.730641e+001                
-4.893785e+001                
-4.898729e+001                
-4.666372e+001                
-4.776233e+001                
-4.867968e+001                
-4.549918e+001                
-4.557059e+001                
-4.971238e+001                
-5.004745e+001                
-4.405450e+001                
-4.366999e+001                
-4.702626e+001                
-4.797107e+001                
-4.760303e+001                
-4.733937e+001                
-4.482354e+001                
-4.634512e+001                
-4.717457e+001                
-4.332393e+001                
-4.577384e+001                
-4.446648e+001                
-4.702077e+001                
-4.568595e+001                
-4.713612e+001                
-4.759205e+001                
-4.806995e+001                
-4.679006e+001                
-4.555412e+001                
-4.549918e+001                
-4.566397e+001                
-4.735035e+001                
-4.898729e+001                
-5.090987e+001                
-5.020675e+001                
-4.778431e+001                
-5.059676e+001                
-5.001450e+001                
-5.008591e+001                
-4.883898e+001                
-4.817981e+001                
-4.913560e+001                
-5.159101e+001                
-5.160749e+001                
-5.222821e+001                
-5.145918e+001                
-4.810291e+001                
-4.988815e+001                
-5.101973e+001                
-5.076705e+001                
-5.320597e+001                
-5.220074e+001                
-5.527137e+001                
-5.407388e+001                
-5.075057e+001                
-5.214581e+001                
-5.315654e+001                
-5.543616e+001                
-5.104170e+001                
-5.252483e+001                
-5.192609e+001                
-5.340372e+001                
-5.388162e+001                
-5.580420e+001                
-5.345316e+001                
-5.383219e+001                
-5.349711e+001                
-5.199750e+001                
-5.106367e+001                
-4.985520e+001                
-4.677358e+001                
-4.632315e+001                
-5.106917e+001                
-4.751514e+001                
-4.785022e+001                
-4.884996e+001                
-4.865770e+001                
-4.728444e+001                
-4.489494e+001                
-4.788318e+001                
-5.073409e+001                
-5.287090e+001                
-5.248638e+001                
-5.273906e+001                
-5.058578e+001                
-5.303020e+001                
-5.531532e+001                
-5.407388e+001                
-5.090987e+001                
-5.362345e+001                
-5.279399e+001                
-5.118452e+001                
-5.258526e+001                
-5.301372e+001                
-5.354105e+001                
-5.333232e+001                
-5.248089e+001                
-5.322795e+001                
-5.072310e+001                
-4.955857e+001                
-4.949815e+001                
-5.056380e+001                
-4.915208e+001                
-4.750416e+001                
-4.935533e+001                
-4.576285e+001                
-4.588370e+001                
-4.910265e+001                
-4.901476e+001                
-5.043746e+001                
-5.093733e+001                
-5.203046e+001                
-4.967392e+001                
-4.227475e+001                
-3.887453e+001                
-4.299434e+001                
-4.529045e+001                
-4.426873e+001                
-4.218136e+001                
-4.626272e+001                
-4.334590e+001                
-4.453790e+001                
-4.140134e+001                
-4.466423e+001                
-4.429620e+001                
-4.310970e+001                
-4.331843e+001                
-4.492790e+001                
-4.706471e+001                
-4.472466e+001                
-4.476860e+001                
-4.090147e+001                
-3.780338e+001                
-3.547431e+001                
-3.696294e+001                
-3.702885e+001                
-3.609503e+001                
-3.717167e+001                
-3.786380e+001                
-3.820437e+001                
-3.589178e+001                
-3.848452e+001                
-3.917665e+001                
-4.238461e+001                
-4.520805e+001                
-4.435113e+001                
-4.386225e+001                
-4.340083e+001                
-4.192319e+001                
-4.676259e+001                
-4.997055e+001                
-4.871264e+001                
-5.092635e+001                
-4.692738e+001                
-4.614187e+001                
-4.637259e+001                
-4.953660e+001                
-5.031662e+001                
-5.040450e+001                
-5.148115e+001                
-5.078353e+001                
-4.987168e+001                
-5.156904e+001                
-4.777881e+001                
-4.588919e+001                
-4.486199e+001                
2.889448e+001                 
-4.224179e+000                
-5.189313e+001                
-5.071212e+001                
-5.141523e+001                
-5.063521e+001                
-5.170636e+001                
-5.004745e+001                
-4.741077e+001                
-4.992661e+001                
-4.969590e+001                
-5.009140e+001                
-5.050887e+001                
-5.123396e+001                
-5.181623e+001                
-5.021774e+001                
-5.145918e+001                
-4.739979e+001                
-4.929490e+001                
-4.800403e+001                
-4.619680e+001                
-4.842699e+001                
-4.625174e+001                
-4.934434e+001                
-4.796008e+001                
-4.973984e+001                
-4.958604e+001                
-5.064071e+001                
-4.947617e+001                
-4.739429e+001                
-5.068465e+001                
-5.214032e+001                
-4.961350e+001                
-5.009140e+001                
1.204120e+001                 
-4.902574e+001                
-4.967942e+001                
-4.910265e+001                
-4.950364e+001                
-4.949815e+001                
-5.294780e+001                
-5.301372e+001                
-5.221173e+001                
-5.074508e+001                
-5.324443e+001                
-5.395303e+001                
-5.239849e+001                
-5.352457e+001                
-5.260174e+001                
-5.546363e+001                
-5.321147e+001                
-5.358500e+001                
-5.326091e+001                
-5.006943e+001                
-5.198651e+001                
-5.331034e+001                
-5.577124e+001                
-5.764988e+001                
-5.686437e+001                
-5.321696e+001                
-5.215130e+001                
-5.086043e+001                
-5.433755e+001                
-5.505165e+001                
-5.166242e+001                
-5.249737e+001                
-5.591956e+001                
-5.524391e+001                
-5.322795e+001                
-5.556251e+001                
-5.288188e+001                
-5.094832e+001                
-5.238201e+001                
-5.029464e+001                
-5.026168e+001                
-4.811389e+001                
-4.858080e+001                
-4.700978e+001                
-4.753162e+001                
-4.589468e+001                
-4.712513e+001                
-4.778980e+001                
-4.603201e+001                
-4.819079e+001                
-4.762500e+001                
-5.002548e+001                
-4.794360e+001                
-4.653188e+001                
-4.860827e+001                
-4.748219e+001                
-4.569693e+001                
-5.012436e+001                
-5.007492e+001                
-4.664724e+001                
-4.697133e+001                
-4.788318e+001                
-4.839404e+001                
-4.616385e+001                
-4.845995e+001                
-5.115705e+001                
-4.808643e+001                
-4.421380e+001                
-4.660879e+001                
-4.644949e+001                
-4.739429e+001                
-4.692189e+001                
-4.578482e+001                
-4.453240e+001                
-4.662526e+001                
-4.680654e+001                
-4.563651e+001                
-4.566947e+001                
-4.458184e+001                
-4.434564e+001                
-4.638357e+001                
-4.733387e+001                
-4.851488e+001                
-4.577384e+001                
-4.494987e+001                
-4.638906e+001                
-4.675710e+001                
-4.893785e+001                
-5.053634e+001                
-5.067916e+001                
-4.879503e+001                
-4.670217e+001                
-4.654836e+001                
-4.870714e+001                
-4.942124e+001                
-4.998703e+001                
-4.959702e+001                
-5.068465e+001                
-5.195355e+001                
-5.138776e+001                
-5.093733e+001                
-5.116804e+001                
-5.014083e+001                
-4.956956e+001                
-5.169538e+001                
-5.190411e+001                
-5.283794e+001                
-5.216229e+001                
5.498741e+000                 
-1.631445e+000                
-4.984421e+001                
-5.179425e+001                
-5.399698e+001                
-5.411234e+001                
-5.198651e+001                
-5.027267e+001                
-5.411234e+001                
-5.327739e+001                
-5.569983e+001                
-5.503517e+001                
-5.302470e+001                
-5.292033e+001                
-5.400797e+001                
-5.297527e+001                
-5.209637e+001                
-5.019577e+001                
-4.853686e+001                
-4.752613e+001                
-4.910265e+001                
-4.779529e+001                
-4.654287e+001                
-4.814685e+001                
-5.083297e+001                
-4.855883e+001                
-4.575187e+001                
-4.812487e+001                
-5.243145e+001                
-5.435952e+001                
-5.094832e+001                
-5.236004e+001                
-5.096480e+001                
-5.336528e+001                
-5.498573e+001                
-5.368387e+001                
-5.191510e+001                
-5.192059e+001                
-5.170636e+001                
-5.123396e+001                
-5.210736e+001                
-5.388712e+001                
-5.143720e+001                
-5.158002e+001                
-5.226666e+001                
-5.335429e+001                
-5.045394e+001                
-5.042098e+001                
-4.933335e+001                
-5.061874e+001                
-4.839953e+001                
-4.841051e+001                
-4.998154e+001                
-4.599905e+001                
-4.859728e+001                
-4.893785e+001                
-4.970139e+001                
-5.093733e+001                
-5.075606e+001                
-5.170636e+001                
-5.104170e+001                
-4.313166e+001                
-3.925355e+001                
-4.180234e+001                
-4.466423e+001                
-4.266475e+001                
-4.166501e+001                
-4.414788e+001                
-4.354914e+001                
-4.402704e+001                
-4.130247e+001                
-4.492241e+001                
-4.473015e+001                
-4.552665e+001                
-4.131346e+001                
-4.447198e+001                
-4.668019e+001                
-4.546622e+001                
-4.447747e+001                
-3.850649e+001                
-3.650152e+001                
-3.901735e+001                
-3.871523e+001                
-3.584784e+001                
-3.473824e+001                
-3.679815e+001                
-3.752323e+001                
-3.976990e+001                
-3.791873e+001                
-3.749577e+001                
-3.961610e+001                
-4.221981e+001                
-4.566397e+001                
-4.465874e+001                
-4.430719e+001                
-4.479058e+001                
-4.448296e+001                
-4.256588e+001                
-4.624075e+001                
-4.999252e+001                
-4.926744e+001                
-4.850390e+001                
-4.501579e+001                
-4.640005e+001                
-5.064071e+001                
-5.010239e+001                
-5.168439e+001                
-5.040450e+001                
-5.302470e+001                
-5.032760e+001                
-4.965744e+001                
-4.674611e+001                
-4.666921e+001                
-4.709218e+001                
-4.966294e+001                
-5.103621e+001                
-5.239300e+001                
-5.222821e+001                
-5.058578e+001                
-4.805896e+001                
-5.033310e+001                
-5.176679e+001                
-4.852587e+001                
-4.911913e+001                
-4.909166e+001                
-5.008041e+001                
-5.036056e+001                
-5.001450e+001                
-5.105818e+001                
-5.029464e+001                
-4.847643e+001                
-4.931688e+001                
-4.892137e+001                
-5.016281e+001                
-4.714161e+001                
-4.486748e+001                
-4.925645e+001                
-4.984970e+001                
-4.806995e+001                
-4.923997e+001                
-4.831164e+001                
-4.988815e+001                
-4.851488e+001                
-4.936082e+001                
-5.031662e+001                
-5.203595e+001                
-4.948167e+001                
-5.056930e+001                
-4.962998e+001                
-5.017379e+001                
-5.104170e+001                
-4.859179e+001                
-5.091536e+001                
-4.914109e+001                
-5.077803e+001                
-5.378824e+001                
-5.097029e+001                
-5.025619e+001                
-5.328288e+001                
-1.309550e+001                
1.131609e+001                 
1.776516e+001                 
-8.805408e+000                
-5.487038e+001                
-5.425515e+001                
-5.363443e+001                
-5.271709e+001                
-5.153059e+001                
-5.089339e+001                
-5.475502e+001                
-5.406839e+001                
-5.580970e+001                
-5.704564e+001                
-5.298076e+001                
-5.283794e+001                
-5.233807e+001                
-5.408487e+001                
-5.532081e+001                
-5.324443e+001                
-5.215130e+001                
-5.434304e+001                
-5.488136e+001                
-5.421121e+001                
-5.395853e+001                
-5.266216e+001                
-5.166242e+001                
-5.203595e+001                
-4.864672e+001                
-4.920152e+001                
-4.679006e+001                
-4.958054e+001                
-4.727894e+001                
-4.648244e+001                
-4.679555e+001                
-4.835559e+001                
-4.849291e+001                
-4.771289e+001                
-4.705373e+001                
-4.724598e+001                
-4.829516e+001                
-4.960801e+001                
-4.878405e+001                
-4.860827e+001                
-4.753712e+001                
-4.482903e+001                
-4.865221e+001                
-5.041000e+001                
-4.811389e+001                
-4.620779e+001                
-4.764148e+001                
-4.873461e+001                
-4.722950e+001                
-4.958054e+001                
-5.084395e+001                
-4.874559e+001                
-4.484002e+001                
-4.609793e+001                
-4.640554e+001                
-4.621878e+001                
-4.554862e+001                
-4.549918e+001                
-4.511467e+001                
-4.720753e+001                
-4.523002e+001                
-4.731739e+001                
-4.571341e+001                
-4.282955e+001                
-4.543327e+001                
-4.643850e+001                
-4.634512e+001                
-4.642202e+001                
-4.638357e+001                
-4.668019e+001                
-4.803149e+001                
-4.797656e+001                
-4.615286e+001                
-5.033859e+001                
-4.982773e+001                
-4.756458e+001                
-4.774585e+001                
-4.752613e+001                
-4.686147e+001                
-4.888841e+001                
-4.951463e+001                
-4.995407e+001                
-5.087691e+001                
-5.065169e+001                
-5.190411e+001                
-5.095930e+001                
-5.145918e+001                
-3.751774e+001                
1.608972e+001                 
1.548547e+001                 
2.009979e+001                 
8.871595e+000                 
-7.014664e+000                
-4.833910e-001                
-3.590277e+001                
-4.855883e+001                
-5.205792e+001                
-5.543067e+001                
-5.104170e+001                
-4.944321e+001                
-5.144819e+001                
-5.393106e+001                
-5.355204e+001                
-5.694676e+001                
-5.345866e+001                
-5.201947e+001                
-5.312907e+001                
-5.465065e+001                
-5.476601e+001                
-5.328288e+001                
-5.251385e+001                
-4.841051e+001                
-4.567496e+001                
-4.730641e+001                
-4.799304e+001                
-4.752064e+001                
-4.777332e+001                
-4.999802e+001                
-5.193707e+001                
-4.763599e+001                
-4.766895e+001                
-5.014633e+001                
-5.376078e+001                
-5.186017e+001                
-5.268413e+001                
-5.163495e+001                
-5.387064e+001                
-5.377726e+001                
-5.254681e+001                
-5.252483e+001                
-5.070662e+001                
-5.095930e+001                
-4.964646e+001                
-5.179425e+001                
-5.236004e+001                
-4.977829e+001                
-5.203046e+001                
-5.287639e+001                
-5.237652e+001                
-5.088240e+001                
-5.094283e+001                
-4.878954e+001                
-5.067366e+001                
-4.655935e+001                
-4.855883e+001                
-4.926194e+001                
-4.893236e+001                
-5.052535e+001                
-4.922349e+001                
-4.878954e+001                
-5.041549e+001                
-5.082747e+001                
-5.214032e+001                
-4.907518e+001                
-4.412591e+001                
-4.026428e+001                
-4.184629e+001                
-4.295039e+001                
-4.316462e+001                
-4.115965e+001                
-4.301082e+001                
-4.329646e+001                
-4.274715e+001                
-4.168699e+001                
-4.341730e+001                
-4.763050e+001                
-4.520805e+001                
-4.100584e+001                
-4.487297e+001                
-4.577384e+001                
-4.492241e+001                
-4.207150e+001                
-3.650701e+001                
-3.676519e+001                
-4.040710e+001                
-4.039611e+001                
-3.650152e+001                
-3.524360e+001                
-3.449654e+001                
-3.711125e+001                
-4.019287e+001                
-4.018188e+001                
-3.797916e+001                
-3.924257e+001                
-4.289546e+001                
-4.546073e+001                
-4.487297e+001                
-4.505974e+001                
-4.391718e+001                
-4.428521e+001                
-4.332942e+001                
-4.292293e+001                
-4.806445e+001                
-4.942124e+001                
-4.849841e+001                
-4.607596e+001                
-4.783924e+001                
-5.062972e+001                
-5.120649e+001                
-5.003647e+001                
-5.198102e+001                
-5.072860e+001                
-5.073958e+001                
-4.943772e+001                
-4.522453e+001                
-4.741627e+001                
-4.734486e+001                
-4.943223e+001                
-4.970688e+001                
-5.363443e+001                
-5.217877e+001                
-4.741077e+001                
-4.828418e+001                
-5.067916e+001                
-5.058028e+001                
-5.158552e+001                
-4.853136e+001                
-4.824023e+001                
-5.053085e+001                
-4.946519e+001                
-5.098677e+001                
-4.915757e+001                
-4.983323e+001                
-4.938828e+001                
-4.649892e+001                
-4.760303e+001                
-4.983323e+001                
-4.938279e+001                
-4.471917e+001                
-4.957505e+001                
-5.078902e+001                
-4.967942e+001                
-4.780628e+001                
-4.926744e+001                
-4.825671e+001                
-4.891039e+001                
-4.920152e+001                
-5.082747e+001                
-5.069564e+001                
-4.947617e+001                
-5.010239e+001                
-4.941026e+001                
-5.162397e+001                
-5.223919e+001                
-4.938828e+001                
-4.947068e+001                
-5.023971e+001                
-4.906969e+001                
-5.142072e+001                
-5.102522e+001                
-5.081099e+001                
-5.267315e+001                
-5.231610e+001                
-5.216229e+001                
-5.309612e+001                
-5.535926e+001                
-5.568885e+001                
-5.558448e+001                
-5.546912e+001                
-5.072860e+001                
-5.159650e+001                
-5.246441e+001                
-5.566687e+001                
-5.382669e+001                
-5.515052e+001                
-5.723240e+001                
-5.327189e+001                
-5.349162e+001                
-5.248638e+001                
-5.473854e+001                
-5.563391e+001                
-5.294780e+001                
-5.258526e+001                
-5.299724e+001                
-5.417825e+001                
-5.550208e+001                
-5.327739e+001                
-5.193158e+001                
-5.250286e+001                
-5.134382e+001                
-4.979477e+001                
-4.602103e+001                
-4.750965e+001                
-4.889940e+001                
-4.783374e+001                
-4.632864e+001                
-4.772388e+001                
-4.897081e+001                
-4.832812e+001                
-4.750965e+001                
-4.870165e+001                
-4.586173e+001                
-4.764698e+001                
-5.024520e+001                
-5.000351e+001                
-4.946519e+001                
-4.729542e+001                
-4.509270e+001                
-4.741077e+001                
-4.858630e+001                
-4.942124e+001                
-4.681752e+001                
-4.726796e+001                
-4.952561e+001                
-4.630667e+001                
-5.032211e+001                
-5.104720e+001                
-4.817981e+001                
-4.590567e+001                
-4.535637e+001                
-4.693288e+001                
-4.574088e+001                
-4.537284e+001                
-4.481255e+001                
-4.438958e+001                
-4.717457e+001                
-4.427423e+001                
-4.529594e+001                
-4.492790e+001                
-4.465874e+001                
-4.542228e+001                
-4.492790e+001                
-4.638906e+001                
-4.757557e+001                
-4.808093e+001                
-4.564750e+001                
-4.784473e+001                
-4.770740e+001                
-4.677907e+001                
-4.770740e+001                
-4.925096e+001                
-4.840502e+001                
-4.777332e+001                
-4.718007e+001                
-4.765247e+001                
-4.795459e+001                
-4.887194e+001                
-5.049789e+001                
-5.092635e+001                
-4.970688e+001                
-5.122297e+001                
-5.137129e+001                
-5.022873e+001                
-4.931688e+001                
-5.221722e+001                
-5.144819e+001                
-5.460671e+001                
-5.376627e+001                
-5.040450e+001                
-4.972336e+001                
-5.113508e+001                
-4.897630e+001                
-5.376078e+001                
-5.327189e+001                
-4.867968e+001                
-4.999252e+001                
-5.294231e+001                
-5.422219e+001                
-5.399149e+001                
-5.529884e+001                
-5.340372e+001                
-5.241497e+001                
-5.368387e+001                
-5.637548e+001                
-5.598547e+001                
-5.442544e+001                
-5.293681e+001                
-4.843249e+001                
-4.652090e+001                
-4.686696e+001                
-4.777332e+001                
-4.925645e+001                
-4.854235e+001                
-5.029464e+001                
-5.141523e+001                
-5.066268e+001                
-4.783924e+001                
-4.931688e+001                
-5.392557e+001                
-5.307414e+001                
-5.393655e+001                
-5.114607e+001                
-5.433206e+001                
-5.298625e+001                
-5.090987e+001                
-5.082198e+001                
-5.111861e+001                
-4.995407e+001                
-5.024520e+001                
-5.072860e+001                
-5.241497e+001                
-4.980576e+001                
-5.178327e+001                
-5.273357e+001                
-5.192059e+001                
-5.229962e+001                
-4.932786e+001                
-4.861926e+001                
-4.948167e+001                
-4.648794e+001                
-4.926744e+001                
-4.873461e+001                
-4.922898e+001                
-5.139875e+001                
-4.921800e+001                
-5.012436e+001                
-5.122847e+001                
-5.165143e+001                
-4.846545e+001                
-4.956406e+001                
-4.585624e+001                
-4.114317e+001                
-4.103880e+001                
-4.536735e+001                
-4.312068e+001                
-4.221432e+001                
-4.241756e+001                
-4.321955e+001                
-4.125853e+001                
-4.182981e+001                
-4.223080e+001                
-4.861926e+001                
-4.555412e+001                
-4.309322e+001                
-4.450494e+001                
-4.596060e+001                
-4.392816e+001                
-3.738041e+001                
-3.708928e+001                
-3.864931e+001                
-3.926454e+001                
-4.260983e+001                
-3.669378e+001                
-3.564460e+001                
-3.663335e+001                
-3.861636e+001                
-4.220333e+001                
-4.043456e+001                
-3.735844e+001                
-4.119810e+001                
-4.335139e+001                
-4.474663e+001                
-4.626272e+001                
-4.509819e+001                
-4.376337e+001                
-4.368097e+001                
-4.476311e+001                
-4.229123e+001                
-4.376886e+001                
-4.996506e+001                
-4.847094e+001                
-4.858630e+001                
-4.697133e+001                
-5.346415e+001                
-5.268413e+001                
-4.950364e+001                
-5.183820e+001                
-5.176679e+001                
-4.926194e+001                
-4.931138e+001                
-4.594412e+001                
-4.689992e+001                
-4.837756e+001                
-4.858080e+001                
-5.003647e+001                
-5.381021e+001                
-4.948167e+001                
-4.765247e+001                
-4.830615e+001                
-5.081099e+001                
-5.170636e+001                
-5.138776e+001                
-4.953111e+001                
-4.923997e+001                
-4.997604e+001                
-5.026718e+001                
-5.079451e+001                
-4.749317e+001                
-4.903123e+001                
-4.915208e+001                
-4.815783e+001                
-4.576285e+001                
-5.036605e+001                
-4.742176e+001                
-4.809741e+001                
-4.965744e+001                
-5.100874e+001                
-5.186017e+001                
-4.815783e+001                
-4.749866e+001                
-4.854784e+001                
-4.820727e+001                
-5.014633e+001                
-5.093184e+001                
-5.027816e+001                
-4.855883e+001                
-4.992111e+001                
-5.053634e+001                
-5.229962e+001                
-5.142072e+001                
-5.122847e+001                
-5.014633e+001                
-5.016281e+001                
-4.927842e+001                
-4.928941e+001                
-5.034958e+001                
-5.041549e+001                
-5.268962e+001                
-5.212384e+001                
-5.234356e+001                
-5.226117e+001                
-5.552955e+001                
-5.646337e+001                
-5.590308e+001                
-5.686986e+001                
-5.156904e+001                
-5.062972e+001                
-5.318950e+001                
-5.411234e+001                
-5.717747e+001                
-5.522194e+001                
-5.765537e+001                
-5.396402e+001                
-5.159101e+001                
-5.229962e+001                
-5.451333e+001                
-5.606787e+001                
-5.448586e+001                
-5.278850e+001                
-5.159650e+001                
-5.289287e+001                
-5.488686e+001                
-5.340922e+001                
-5.225018e+001                
-5.186567e+001                
-5.049239e+001                
-4.997604e+001                
-4.518058e+001                
-4.769092e+001                
-4.747669e+001                
-4.780079e+001                
-4.789417e+001                
-4.883348e+001                
-4.910265e+001                
-4.840502e+001                
-4.624624e+001                
-4.921251e+001                
-4.913560e+001                
-4.721852e+001                
-4.914109e+001                
-5.070662e+001                
-4.905321e+001                
-4.755360e+001                
-4.719105e+001                
-4.718556e+001                
-4.731190e+001                
-4.896532e+001                
-4.843798e+001                
-4.773487e+001                
-4.971787e+001                
-4.845446e+001                
-4.891039e+001                
-5.010788e+001                
-4.859728e+001                
-4.668569e+001                
-4.614737e+001                
-4.629568e+001                
-4.581229e+001                
-4.641103e+001                
-4.444451e+001                
-4.530693e+001                
-4.452691e+001                
-4.326350e+001                
-4.219784e+001                
-4.490044e+001                
-4.491692e+001                
-4.520805e+001                
-4.786121e+001                
-4.777332e+001                
-4.976181e+001                
-4.829516e+001                
-4.597708e+001                
-4.663076e+001                
-4.657583e+001                
-4.726796e+001                
-4.685048e+001                
-4.980576e+001                
-4.920701e+001                
-4.729542e+001                
-4.728993e+001                
-4.691640e+001                
-4.703175e+001                
-4.934983e+001                
-5.052535e+001                
-5.048141e+001                
-5.076705e+001                
-5.028366e+001                
-5.270061e+001                
-5.023971e+001                
-4.872362e+001                
-5.250835e+001                
-5.272808e+001                
-5.477150e+001                
-5.221722e+001                
-5.067916e+001                
-4.886095e+001                
-5.087142e+001                
-4.981125e+001                
-5.098128e+001                
-5.163495e+001                
-5.132734e+001                
-5.261272e+001                
-5.237652e+001                
-5.339823e+001                
-5.365091e+001                
-5.368387e+001                
-5.199200e+001                
-5.275005e+001                
-5.515052e+001                
-5.719944e+001                
-5.404642e+001                
-5.594702e+001                
-5.400247e+001                
-5.193707e+001                
-4.749317e+001                
-4.725697e+001                
-4.660329e+001                
-4.994308e+001                
-4.981125e+001                
-4.928941e+001                
-4.964096e+001                
-5.061874e+001                
-4.944321e+001                
-5.212384e+001                
-5.626562e+001                
-5.431009e+001                
-5.282146e+001                
-5.172834e+001                
-5.325541e+001                
-5.128889e+001                
-4.875658e+001                
-4.989365e+001                
-5.038802e+001                
-5.044845e+001                
-5.224469e+001                
-4.960801e+001                
-5.126143e+001                
-5.106367e+001                
-5.232708e+001                
-5.066817e+001                
-5.272808e+001                
-5.262920e+001                
-4.922349e+001                
-4.814685e+001                
-4.705922e+001                
-4.764698e+001                
-5.057479e+001                
-4.962998e+001                
-4.760303e+001                
-5.025619e+001                
-5.199750e+001                
-5.020675e+001                
-5.259075e+001                
-5.153608e+001                
-4.955308e+001                
-4.940476e+001                
-4.515861e+001                
-4.168699e+001                
-4.278011e+001                
-4.529594e+001                
-4.612539e+001                
-4.385126e+001                
-4.117064e+001                
-4.164853e+001                
-4.102782e+001                
-4.047851e+001                
-4.055541e+001                
-4.923448e+001                
-4.612539e+001                
-4.566947e+001                
-4.511467e+001                
-4.383478e+001                
-4.114866e+001                
-3.518867e+001                
-3.818789e+001                
-3.803958e+001                
-4.040710e+001                
-4.324702e+001                
-3.928102e+001                
-4.022033e+001                
-3.688603e+001                
-3.882509e+001                
-4.307674e+001                
-4.062133e+001                
-3.719365e+001                
-4.148923e+001                
-4.401056e+001                
-4.529045e+001                
-4.660329e+001                
-4.445550e+001                
-4.217587e+001                
-4.443902e+001                
-4.514762e+001                
-4.493889e+001                
-4.306026e+001                
-3.204114e+001                
-1.716588e+001                
-4.976731e+001                
-7.366220e+000                
-5.949006e+000                
-5.492531e+001                
-5.342570e+001                
-5.142072e+001                
-5.260174e+001                
-4.815234e+001                
-4.705922e+001                
-4.813037e+001                
-4.825671e+001                
-4.697682e+001                
-4.677907e+001                
-5.168439e+001                
-4.960801e+001                
-4.855883e+001                
-4.882250e+001                
-4.936082e+001                
-5.055831e+001                
-5.292583e+001                
-5.128889e+001                
-5.090437e+001                
-4.925096e+001                
-4.778980e+001                
-4.922349e+001                
-5.036605e+001                
-4.736683e+001                
-4.889940e+001                
-5.053634e+001                
-4.697133e+001                
-4.703175e+001                
-4.848193e+001                
-4.898729e+001                
-4.811389e+001                
-4.959702e+001                
-5.206342e+001                
-5.156355e+001                
-4.824023e+001                
-4.763050e+001                
-4.825122e+001                
-4.983323e+001                
-4.903123e+001                
-5.034958e+001                
-5.037155e+001                
-4.939378e+001                
-4.903123e+001                
-4.925096e+001                
-4.952561e+001                
-5.187116e+001                
-5.184369e+001                
-5.210187e+001                
-5.053085e+001                
-4.725148e+001                
-4.864122e+001                
-5.073409e+001                
-5.017929e+001                
-5.203046e+001                
-5.339823e+001                
-5.318400e+001                
-5.355204e+001                
-5.451882e+001                
-5.523841e+001                
-5.712254e+001                
-5.569434e+001                
-5.262371e+001                
-5.010239e+001                
-5.378824e+001                
-5.331034e+001                
-5.562293e+001                
-5.949555e+001                
-5.606238e+001                
-5.472756e+001                
-5.258526e+001                
-5.236554e+001                
-5.549110e+001                
-5.348612e+001                
-5.337626e+001                
-5.321147e+001                
-5.127790e+001                
-5.342570e+001                
-5.315654e+001                
-5.365091e+001                
-5.194257e+001                
-5.175580e+001                
-5.060775e+001                
-5.054183e+001                
-4.559257e+001                
-4.518058e+001                
-4.788318e+001                
-4.719105e+001                
-4.865770e+001                
-5.057479e+001                
-4.832812e+001                
-4.961900e+001                
-4.674611e+001                
-4.915757e+001                
-4.893785e+001                
-4.966294e+001                
-4.805347e+001                
-4.835559e+001                
-4.724049e+001                
-4.995407e+001                
-4.956406e+001                
-4.943772e+001                
-4.449944e+001                
-4.754261e+001                
-4.799854e+001                
-4.876207e+001                
-4.948716e+001                
-4.849291e+001                
-4.941026e+001                
-5.086043e+001                
-4.884996e+001                
-4.662526e+001                
-4.548820e+001                
-4.564200e+001                
-4.581778e+001                
-4.605399e+001                
-4.447198e+001                
-4.315364e+001                
-4.406000e+001                
-4.343378e+001                
-4.259335e+001                
-4.388422e+001                
-4.629019e+001                
-4.516960e+001                
-4.749317e+001                
-4.904222e+001                
-5.127241e+001                
-4.739429e+001                
-4.682851e+001                
-4.564200e+001                
-4.502129e+001                
-4.761402e+001                
-4.902025e+001                
-4.942673e+001                
-4.704274e+001                
-4.591116e+001                
-4.747120e+001                
-4.679555e+001                
-4.761402e+001                
-4.927293e+001                
-5.049789e+001                
-5.075606e+001                
-5.009140e+001                
-5.083846e+001                
-5.167340e+001                
-4.946519e+001                
-5.006943e+001                
-5.181623e+001                
-5.298625e+001                
-5.348612e+001                
-5.067916e+001                
-5.195355e+001                
-5.022323e+001                
-4.744923e+001                
-5.028366e+001                
-4.979477e+001                
-5.101973e+001                
-5.306316e+001                
-5.176679e+001                
-5.344767e+001                
-5.128340e+001                
-5.132734e+001                
-5.310161e+001                
-5.234356e+001                
-5.505165e+001                
-5.480446e+001                
-5.379374e+001                
-5.616125e+001                
-5.529335e+001                
-5.545264e+001                
-5.501869e+001                
-5.040450e+001                
-4.679006e+001                
-4.661428e+001                
-5.064071e+001                
-4.973435e+001                
-4.942673e+001                
-4.822375e+001                
-5.307964e+001                
-5.110213e+001                
-5.232159e+001                
-5.473854e+001                
-5.175580e+001                
-5.133284e+001                
-5.595801e+001                
-5.104170e+001                
-5.136030e+001                
-4.918504e+001                
-5.019577e+001                
-4.876757e+001                
-4.992111e+001                
-5.226666e+001                
-5.009140e+001                
-5.087691e+001                
-5.025619e+001                
-4.864122e+001                
-5.276653e+001                
-5.082747e+001                
-5.146467e+001                
-4.877306e+001                
-4.753162e+001                
-4.750416e+001                
-4.830066e+001                
-5.054183e+001                
-5.047591e+001                
-4.751514e+001                
-5.033859e+001                
-5.266765e+001                
-5.192609e+001                
-5.183820e+001                
-5.028915e+001                
-4.911363e+001                
-4.899278e+001                
-4.385126e+001                
-4.265926e+001                
-4.250546e+001                
-4.506523e+001                
-4.729542e+001                
-4.504326e+001                
-4.241756e+001                
-4.064330e+001                
-3.950623e+001                
-4.072570e+001                
-4.041259e+001                
-4.735035e+001                
-4.620230e+001                
-4.563651e+001                
-4.519706e+001                
-4.445550e+001                
-3.928102e+001                
-3.513923e+001                
-3.677617e+001                
-3.886904e+001                
-4.114317e+001                
-4.155515e+001                
-4.135191e+001                
-4.377985e+001                
-3.777042e+001                
-3.937989e+001                
-4.191220e+001                
-4.312068e+001                
-3.734745e+001                
-4.040710e+001                
-4.341181e+001                
-4.558158e+001                
-4.730641e+001                
-4.463677e+001                
-4.157713e+001                
-4.317561e+001                
-4.460381e+001                
-4.232968e+001                
-4.488945e+001                
-4.340083e+001                
-4.814685e+001                
-4.993759e+001                
-5.039352e+001                
-5.104170e+001                
-5.489235e+001                
-5.428811e+001                
-5.272258e+001                
-5.197003e+001                
-4.972336e+001                
-4.676259e+001                
-4.788318e+001                
-4.874010e+001                
-4.732289e+001                
-4.750416e+001                
-4.956406e+001                
-4.847094e+001                
-4.915208e+001                
-4.939378e+001                
-5.066268e+001                
-4.682302e+001                
-5.118452e+001                
-5.058028e+001                
-5.120649e+001                
-4.897630e+001                
-4.630667e+001                
-5.075057e+001                
-5.000351e+001                
-4.914659e+001                
-4.753712e+001                
-4.914109e+001                
-4.854235e+001                
-4.733937e+001                
-4.910265e+001                
-4.775684e+001                
-4.860278e+001                
-5.023422e+001                
-5.317302e+001                
-5.038802e+001                
-4.891039e+001                
-4.731190e+001                
-4.987717e+001                
-4.796558e+001                
-4.770740e+001                
-5.009140e+001                
-4.891588e+001                
-5.121748e+001                
-4.849841e+001                
-4.806995e+001                
-5.086592e+001                
-5.166242e+001                
-5.136580e+001                
-5.168439e+001                
-5.059127e+001                
-4.770191e+001                
-4.932237e+001                
-4.912461e+001                
-5.116804e+001                
-5.187665e+001                
-5.302470e+001                
-5.470559e+001                
-5.371134e+001                
-5.514503e+001                
-5.349711e+001                
-5.493080e+001                
-5.363443e+001                
-5.278301e+001                
-5.268413e+001                
-5.204144e+001                
-5.397501e+001                
-5.639745e+001                
-5.833102e+001                
-5.828158e+001                
-5.531532e+001                
-5.525489e+001                
-5.301372e+001                
-5.359599e+001                
-5.206342e+001                
-5.048690e+001                
-5.098677e+001                
-5.181623e+001                
-5.382120e+001                
-5.308513e+001                
-5.323893e+001                
-5.283794e+001                
-5.191510e+001                
-5.041549e+001                
-5.128889e+001                
-4.919053e+001                
-4.554313e+001                
-4.463128e+001                
-4.745472e+001                
-4.955857e+001                
-4.860827e+001                
-4.899828e+001                
-5.037704e+001                
-4.870165e+001                
-4.909715e+001                
-4.793262e+001                
-4.889391e+001                
-4.828967e+001                
-4.667470e+001                
-4.956406e+001                
-5.155256e+001                
-4.980576e+001                
-4.943772e+001                
-4.733387e+001                
-4.641653e+001                
-4.729542e+001                
-4.835009e+001                
-4.884996e+001                
-4.905870e+001                
-5.002548e+001                
-5.034958e+001                
-4.844897e+001                
-4.787220e+001                
-4.493340e+001                
-4.462029e+001                
-4.577933e+001                
-4.290096e+001                
-4.442254e+001                
-4.487297e+001                
-4.482903e+001                
-4.375788e+001                
-4.413140e+001                
-4.404901e+001                
-4.441705e+001                
-4.411493e+001                
-4.739979e+001                
-4.876207e+001                
-5.049239e+001                
-4.997055e+001                
-4.725697e+001                
-4.646597e+001                
-4.473565e+001                
-4.732838e+001                
-5.015731e+001                
-4.789417e+001                
-4.563651e+001                
-4.512565e+001                
-4.665822e+001                
-4.819079e+001                
-4.726796e+001                
-4.994858e+001                
-5.167340e+001                
-5.115156e+001                
-4.986618e+001                
-4.939378e+001                
-5.125044e+001                
-4.980576e+001                
-5.151960e+001                
-5.312358e+001                
-5.172834e+001                
-5.210187e+001                
-5.236554e+001                
-5.013534e+001                
-4.878405e+001                
-4.694386e+001                
-4.876207e+001                
-5.043197e+001                
-5.141523e+001                
-5.186567e+001                
-5.307414e+001                
-5.293681e+001                
-5.187665e+001                
-5.071212e+001                
-5.451333e+001                
-5.237652e+001                
-5.516151e+001                
-5.256329e+001                
-5.470009e+001                
-5.468911e+001                
-5.593604e+001                
-5.489235e+001                
-5.682592e+001                
-5.389261e+001                
-5.102522e+001                
-4.641103e+001                
-4.893785e+001                
-4.966294e+001                
-4.887743e+001                
-5.236004e+001                
-5.252483e+001                
-5.206342e+001                
-5.334880e+001                
-5.128889e+001                
-4.972886e+001                
-5.073958e+001                
-5.661718e+001                
-5.368937e+001                
-5.030014e+001                
-5.044845e+001                
-5.037704e+001                
-4.921251e+001                
-5.047042e+001                
-5.148115e+001                
-5.168439e+001                
-5.044296e+001                
-4.881151e+001                
-4.820727e+001                
-5.010239e+001                
-4.766346e+001                
-5.223919e+001                
-4.963547e+001                
-4.778980e+001                
-4.677358e+001                
-5.111861e+001                
-5.065169e+001                
-4.877306e+001                
-4.883348e+001                
-5.101424e+001                
-5.216778e+001                
-5.140974e+001                
-5.268413e+001                
-5.007492e+001                
-5.075057e+001                
-4.943223e+001                
-4.481804e+001                
-4.333491e+001                
-4.251644e+001                
-4.624075e+001                
-4.605948e+001                
-4.458184e+001                
-4.312068e+001                
-4.105528e+001                
-4.077514e+001                
-3.828677e+001                
-4.265926e+001                
-4.771839e+001                
-4.596060e+001                
-4.554862e+001                
-4.571891e+001                
-4.160459e+001                
-3.893495e+001                
-3.513374e+001                
-3.790225e+001                
-4.046752e+001                
-4.158262e+001                
-4.135191e+001                
-4.309871e+001                
-4.275264e+001                
-4.119810e+001                
-4.068175e+001                
-4.260433e+001                
-4.361506e+001                
-3.828677e+001                
-3.807254e+001                
-4.291194e+001                
-4.580680e+001                
-4.716908e+001                
-4.581778e+001                
-4.120909e+001                
-4.233517e+001                
-4.398309e+001                
-4.258236e+001                
-4.481255e+001                
-4.193417e+001                
-4.742176e+001                
-5.133284e+001                
-5.044296e+001                
-5.233807e+001                
-5.162946e+001                
-5.519996e+001                
-5.469460e+001                
-5.279399e+001                
-5.118452e+001                
-4.930040e+001                
-4.645498e+001                
-4.694936e+001                
-4.742176e+001                
-4.672414e+001                
-4.820178e+001                
-4.991013e+001                
-4.969040e+001                
-4.898180e+001                
-5.035507e+001                
-5.184919e+001                
-4.897081e+001                
-5.017929e+001                
-4.998154e+001                
-4.908067e+001                
-4.692189e+001                
-5.056380e+001                
-5.119001e+001                
-4.850939e+001                
-4.802600e+001                
-4.970139e+001                
-4.993759e+001                
-4.867418e+001                
-4.869066e+001                
-4.776233e+001                
-4.886644e+001                
-5.067366e+001                
-5.371134e+001                
-5.284893e+001                
-4.842150e+001                
-4.769092e+001                
-4.862474e+001                
-4.746021e+001                
-4.858080e+001                
-4.937730e+001                
-4.993210e+001                
-4.945969e+001                
-4.795459e+001                
-5.030014e+001                
-5.099226e+001                
-5.153059e+001                
-5.115705e+001                
-5.178327e+001                
-5.044845e+001                
-4.895433e+001                
-4.955857e+001                
-4.833361e+001                
-5.050338e+001                
-5.304118e+001                
-5.392557e+001                
-5.634802e+001                
-5.440347e+001                
-5.384867e+001                
-5.187116e+001                
-5.325541e+001                
-5.307414e+001                
-5.119001e+001                
-5.351908e+001                
-5.340922e+001                
-5.454079e+001                
-5.633703e+001                
-5.832003e+001                
-5.903963e+001                
-5.682042e+001                
-5.452431e+001                
-5.379923e+001                
-5.198651e+001                
-5.058028e+001                
-4.809741e+001                
-5.074508e+001                
-5.246441e+001                
-5.262371e+001                
-5.429910e+001                
-5.214581e+001                
-5.176130e+001                
-5.037704e+001                
-5.200848e+001                
-5.243694e+001                
-5.164594e+001                
-4.687794e+001                
-4.646597e+001                
-4.564750e+001                
-4.722401e+001                
-4.954209e+001                
-5.090437e+001                
-4.899278e+001                
-4.644399e+001                
-4.900377e+001                
-5.021774e+001                
-4.743275e+001                
-4.701527e+001                
-4.866869e+001                
-5.010788e+001                
-5.195905e+001                
-5.075057e+001                
-4.978928e+001                
-4.869066e+001                
-4.622976e+001                
-4.732838e+001                
-4.785572e+001                
-4.855334e+001                
-4.847094e+001                
-4.962449e+001                
-4.891039e+001                
-4.805896e+001                
-4.716908e+001                
-4.537833e+001                
-4.448846e+001                
-4.334590e+001                
-4.418634e+001                
-4.473565e+001                
-4.529045e+001                
-4.625174e+001                
-4.504326e+001                
-4.362055e+001                
-4.293391e+001                
-4.458184e+001                
-4.593863e+001                
-4.583426e+001                
-4.715809e+001                
-5.090987e+001                
-4.798206e+001                
-4.899828e+001                
-4.624075e+001                
-4.594412e+001                
-4.794360e+001                
-4.962998e+001                
-4.742176e+001                
-4.518058e+001                
-4.519706e+001                
-4.616934e+001                
-4.842150e+001                
-4.820727e+001                
-5.044845e+001                
-5.243145e+001                
-5.011337e+001                
-4.783924e+001                
-5.018478e+001                
-5.043197e+001                
-5.173383e+001                
-5.137678e+001                
-5.105818e+001                
-5.226117e+001                
-5.359049e+001                
-5.249187e+001                
-4.884447e+001                
-4.843798e+001                
-4.629568e+001                
-4.783924e+001                
-5.137678e+001                
-5.106367e+001                
-5.359599e+001                
-5.644140e+001                
-5.159101e+001                
-4.970139e+001                
-5.326640e+001                
-5.406839e+001                
-5.239300e+001                
-5.388712e+001                
-5.207990e+001                
-5.384317e+001                
-5.502419e+001                
-5.639745e+001                
-5.427713e+001                
-5.476052e+001                
-5.523292e+001                
-5.401895e+001                
-4.924546e+001                
-4.856432e+001                
-5.118452e+001                
-4.853136e+001                
-5.239300e+001                
-5.329936e+001                
-5.138227e+001                
-4.977280e+001                
-4.871264e+001                
-4.962998e+001                
-5.376078e+001                
-5.644140e+001                
-5.449685e+001                
-5.072310e+001                
-5.065718e+001                
-4.943223e+001                
-4.934434e+001                
-5.063521e+001                
-5.183271e+001                
-5.169538e+001                
-4.907518e+001                
-4.775684e+001                
-4.870165e+001                
-4.797656e+001                
-4.726796e+001                
-5.165693e+001                
-4.928392e+001                
-4.962998e+001                
-4.714711e+001                
-5.265117e+001                
-4.992111e+001                
-5.013534e+001                
-5.079451e+001                
-4.962449e+001                
-5.085494e+001                
-5.196454e+001                
-5.319499e+001                
-5.182172e+001                
-4.905321e+001                
-4.857531e+001                
-4.413690e+001                
-4.262081e+001                
-4.225277e+001                
-4.515312e+001                
-4.515312e+001                
-4.547172e+001                
-4.361506e+001                
-4.207150e+001                
-4.248898e+001                
-3.786380e+001                
-4.185727e+001                
-4.771289e+001                
-4.707570e+001                
-4.490593e+001                
-4.713063e+001                
-4.001160e+001                
-4.034118e+001                
-3.517768e+001                
-3.833072e+001                
-4.093993e+001                
-4.263179e+001                
-4.186277e+001                
-4.310970e+001                
-4.414239e+001                
-4.295039e+001                
-4.048400e+001                
-4.386225e+001                
-4.483452e+001                
-3.848452e+001                
-3.847353e+001                
-4.159361e+001                
-4.345026e+001                
-4.659780e+001                
-4.528495e+001                
-4.396112e+001                
-4.282405e+001                
-4.504875e+001                
-4.072020e+001                
-4.497185e+001                
-4.406000e+001                
-1.933015e+001                
-4.744373e+001                
-5.265667e+001                
-5.252483e+001                
-5.142622e+001                
-5.324992e+001                
-5.460671e+001                
-5.344218e+001                
-5.303569e+001                
-5.206342e+001                
-4.859179e+001                
-4.681203e+001                
-4.690541e+001                
-4.686147e+001                
-4.831713e+001                
-4.696034e+001                
-4.791614e+001                
-5.046493e+001                
-5.039901e+001                
-5.067916e+001                
-4.713063e+001                
-4.892137e+001                
-5.086592e+001                
-4.852587e+001                
-4.891039e+001                
-4.990463e+001                
-5.039901e+001                
-4.925096e+001                
-4.926194e+001                
-4.982773e+001                
-4.965195e+001                
-5.156904e+001                
-4.932237e+001                
-4.607047e+001                
-4.878405e+001                
-5.131636e+001                
-5.270061e+001                
-5.373331e+001                
-5.034958e+001                
-4.710866e+001                
-4.843249e+001                
-4.703725e+001                
-4.986618e+001                
-4.957505e+001                
-4.984421e+001                
-4.856982e+001                
-4.932786e+001                
-4.862474e+001                
-4.884996e+001                
-5.123945e+001                
-5.177777e+001                
-5.151960e+001                
-5.192059e+001                
-4.852038e+001                
-5.006943e+001                
-4.870165e+001                
-5.008041e+001                
-5.171186e+001                
-5.363993e+001                
-5.615576e+001                
-5.607336e+001                
-5.209637e+001                
-5.075606e+001                
-5.282695e+001                
-5.250835e+001                
-5.266216e+001                
-5.166242e+001                
-5.386515e+001                
-5.551307e+001                
-5.551307e+001                
-5.782016e+001                
-5.711705e+001                
-5.953950e+001                
-5.548011e+001                
-5.477150e+001                
-5.177228e+001                
-4.899828e+001                
-5.059127e+001                
-5.017379e+001                
-5.209088e+001                
-5.128340e+001                
-5.368387e+001                
-5.272258e+001                
-4.993759e+001                
-5.200848e+001                
-5.202496e+001                
-5.253033e+001                
-5.472756e+001                
-4.952012e+001                
-4.763599e+001                
-4.651540e+001                
-4.579032e+001                
-4.737782e+001                
-5.089888e+001                
-4.831713e+001                
-4.781177e+001                
-4.944321e+001                
-4.923997e+001                
-4.800952e+001                
-4.732838e+001                
-4.857531e+001                
-5.116255e+001                
-5.121199e+001                
-5.238750e+001                
-5.106367e+001                
-5.084945e+001                
-4.995407e+001                
-4.454888e+001                
-4.710316e+001                
-4.778980e+001                
-4.955308e+001                
-5.059127e+001                
-4.956956e+001                
-4.785022e+001                
-4.431817e+001                
-4.319209e+001                
-4.434015e+001                
-4.616934e+001                
-4.515861e+001                
-4.485100e+001                
-4.613638e+001                
-4.498833e+001                
-4.430719e+001                
-4.470818e+001                
-4.312617e+001                
-4.452691e+001                
-4.636160e+001                
-4.760853e+001                
-4.708119e+001                
-4.752064e+001                
-4.984421e+001                
-4.687794e+001                
-4.861376e+001                
-4.568595e+001                
-4.772388e+001                
-4.875658e+001                
-4.826220e+001                
-4.636160e+001                
-4.457085e+001                
-4.647146e+001                
-4.883898e+001                
-4.841051e+001                
-4.832263e+001                
-5.133833e+001                
-5.030014e+001                
-4.903673e+001                
-5.047042e+001                
-5.033310e+001                
-5.006393e+001                
-5.126692e+001                
-4.898729e+001                
-5.326640e+001                
-5.338725e+001                
-5.264568e+001                
-5.036056e+001                
-4.843249e+001                
-4.660329e+001                
-4.612539e+001                
-4.860278e+001                
-5.270610e+001                
-5.307414e+001                
-5.633154e+001                
-5.346964e+001                
-5.209088e+001                
-5.201947e+001                
-5.392007e+001                
-5.090437e+001                
-5.459573e+001                
-5.122847e+001                
-5.243145e+001                
-5.225018e+001                
-5.634802e+001                
-5.411783e+001                
-5.383219e+001                
-5.465065e+001                
-5.744663e+001                
-5.463417e+001                
-4.876207e+001                
-5.075057e+001                
-5.111861e+001                
-5.067366e+001                
-5.228314e+001                
-4.805347e+001                
-4.786670e+001                
-5.090437e+001                
-5.097029e+001                
-5.248638e+001                
-5.502968e+001                
-5.656774e+001                
-5.270061e+001                
-4.882250e+001                
-4.952012e+001                
-5.005844e+001                
-5.058578e+001                
-5.243694e+001                
-5.064620e+001                
-4.960252e+001                
-4.683400e+001                
-4.804797e+001                
-4.950913e+001                
-4.554313e+001                
-4.877855e+001                
-5.155805e+001                
-5.084395e+001                
-4.878954e+001                
-5.056380e+001                
-5.182172e+001                
-5.066268e+001                
-5.076705e+001                
-4.955308e+001                
-5.002548e+001                
-5.144819e+001                
-5.265667e+001                
-5.332682e+001                
-4.881701e+001                
-4.829516e+001                
-4.551017e+001                
-4.352717e+001                
-4.138486e+001                
-4.217587e+001                
-4.444451e+001                
-4.518608e+001                
-4.460381e+001                
-4.201108e+001                
-4.450494e+001                
-4.028076e+001                
-3.972596e+001                
-4.775135e+001                
-4.752064e+001                
-4.570792e+001                
-4.595511e+001                
-4.072020e+001                
-3.996216e+001                
-3.660040e+001                
-4.131895e+001                
-4.098936e+001                
-4.079711e+001                
-4.269222e+001                
-4.324153e+001                
-4.272518e+001                
-4.451592e+001                
-4.253841e+001                
-4.233517e+001                
-4.450494e+001                
-4.140684e+001                
-3.905031e+001                
-3.881411e+001                
-4.385126e+001                
-4.618582e+001                
-4.270321e+001                
-4.557059e+001                
-4.444451e+001                
-4.581778e+001                
-4.059936e+001                
-4.409845e+001                
-4.316462e+001                
-4.104430e+001                
-5.008041e+001                
-5.025619e+001                
-5.340372e+001                
-5.250835e+001                
-5.459573e+001                
-5.253582e+001                
-5.278301e+001                
-5.309612e+001                
-5.446938e+001                
-5.123945e+001                
-4.928392e+001                
-4.749866e+001                
-4.747120e+001                
-4.715260e+001                
-4.566397e+001                
-4.865770e+001                
-4.613638e+001                
-4.996506e+001                
-5.172834e+001                
-4.886644e+001                
-4.736683e+001                
-4.917405e+001                
-4.837756e+001                
-4.962449e+001                
-5.127790e+001                
-4.995956e+001                
-5.108565e+001                
-5.058028e+001                
-4.781177e+001                
-5.160200e+001                
-5.228863e+001                
-4.922349e+001                
-4.802600e+001                
-5.122847e+001                
-5.151411e+001                
-5.181073e+001                
-5.267315e+001                
-5.021774e+001                
-4.815783e+001                
-4.708669e+001                
-4.694386e+001                
-5.112959e+001                
-4.983323e+001                
-5.056930e+001                
-4.832812e+001                
-4.798206e+001                
-4.900926e+001                
-4.937730e+001                
-5.077254e+001                
-5.105818e+001                
-5.231060e+001                
-5.059676e+001                
-4.961350e+001                
-5.191510e+001                
-4.985520e+001                
-5.106917e+001                
-5.197552e+001                
-5.190411e+001                
-4.334040e+001                
2.293431e+001                 
-4.997604e+001                
-5.019577e+001                
-2.059905e+001                
2.454932e+001                 
2.092927e+001                 
1.411765e+001                 
1.935271e+001                 
2.161593e+001                 
1.499107e+001                 
2.103365e+001                 
-5.717198e+001                
-5.797946e+001                
-5.657873e+001                
-5.428811e+001                
-5.158002e+001                
-2.062652e+001                
-5.078902e+001                
-4.969590e+001                
-5.048690e+001                
4.575875e+000                 
-4.863024e+001                
-4.042907e+000                
-5.073958e+001                
-5.161848e+001                
-5.211285e+001                
-5.265667e+001                
-5.508461e+001                
-5.326640e+001                
-4.763050e+001                
-4.688344e+001                
-4.549918e+001                
-4.705922e+001                
-4.833911e+001                
-4.848742e+001                
-4.819079e+001                
-5.073409e+001                
-4.709218e+001                
-4.757557e+001                
-4.825671e+001                
-4.934983e+001                
-5.016281e+001                
-5.341471e+001                
-5.222821e+001                
-5.217877e+001                
-5.195355e+001                
-5.097029e+001                
-4.451592e+001                
-4.641653e+001                
-4.661977e+001                
-4.982773e+001                
-5.108015e+001                
-4.932786e+001                
-4.675710e+001                
-4.421930e+001                
-4.155515e+001                
-4.248348e+001                
-4.492241e+001                
-4.663625e+001                
-4.630117e+001                
-4.476860e+001                
-4.504875e+001                
-4.303828e+001                
-4.531791e+001                
-4.522453e+001                
-4.524101e+001                
-4.668569e+001                
-4.758106e+001                
-4.971238e+001                
-4.932786e+001                
-4.747669e+001                
-4.933885e+001                
-4.765247e+001                
-4.661428e+001                
-4.757557e+001                
-4.842150e+001                
-4.703725e+001                
-4.598257e+001                
-4.612539e+001                
-4.765796e+001                
-4.915757e+001                
-4.860278e+001                
-4.916307e+001                
-4.866320e+001                
-4.980576e+001                
-4.980576e+001                
-5.045943e+001                
-5.083846e+001                
-5.000351e+001                
-5.088240e+001                
-5.205243e+001                
-5.268413e+001                
-5.435403e+001                
-5.161848e+001                
-4.707570e+001                
-5.117353e+001                
-4.645498e+001                
-4.666372e+001                
-5.056380e+001                
-5.260174e+001                
-5.460122e+001                
-5.394205e+001                
-5.422769e+001                
-5.384317e+001                
-5.346964e+001                
-5.247540e+001                
-5.181073e+001                
-5.317851e+001                
-5.195905e+001                
-5.194257e+001                
-5.197003e+001                
-5.269512e+001                
-5.317302e+001                
-5.568335e+001                
-5.602942e+001                
-5.658971e+001                
-5.528236e+001                
-5.213482e+001                
-5.228863e+001                
-5.221173e+001                
-4.988266e+001                
-4.944871e+001                
-4.780079e+001                
-5.000900e+001                
-5.303020e+001                
-5.132734e+001                
-5.406290e+001                
-5.574927e+001                
-5.440896e+001                
-5.155805e+001                
-4.887194e+001                
-5.049239e+001                
-5.199750e+001                
-5.140974e+001                
-5.116255e+001                
-5.043746e+001                
-4.972336e+001                
-4.748219e+001                
-4.785022e+001                
-4.648794e+001                
-4.662526e+001                
-4.978379e+001                
-5.134382e+001                
-5.337077e+001                
-5.008591e+001                
-5.006393e+001                
-5.192059e+001                
-4.887194e+001                
-4.980027e+001                
-5.037704e+001                
-5.234356e+001                
-5.268413e+001                
-5.331034e+001                
-5.171735e+001                
-4.659780e+001                
-4.824023e+001                
-4.335688e+001                
-4.127501e+001                
-4.294490e+001                
-4.434564e+001                
-4.570243e+001                
-4.471917e+001                
-4.315364e+001                
-4.316462e+001                
-4.325251e+001                
-3.972596e+001                
-4.302730e+001                
-4.763050e+001                
-4.833361e+001                
-4.639455e+001                
-4.222531e+001                
-4.391718e+001                
-4.198361e+001                
-3.840212e+001                
-4.397760e+001                
-4.052245e+001                
-4.161558e+001                
-4.236264e+001                
-4.184629e+001                
-4.404901e+001                
-4.503777e+001                
-4.274715e+001                
-4.353266e+001                
-4.402704e+001                
-4.152769e+001                
-4.001709e+001                
-3.813845e+001                
-4.503777e+001                
-4.359858e+001                
-4.285701e+001                
-4.541129e+001                
-4.767994e+001                
-2.376856e+001                
-2.059905e+000                
-1.456216e+001                
-4.206052e+001                
-4.433465e+001                
-4.679555e+001                
-2.833331e+001                
1.892424e+001                 
1.605127e+001                 
1.643580e+001                 
-5.206891e+001                
-5.310161e+001                
-5.454079e+001                
-5.400797e+001                
-5.122297e+001                
-5.020675e+001                
-4.983872e+001                
-4.787220e+001                
-4.727345e+001                
-4.471917e+001                
-4.615286e+001                
-4.638906e+001                
-5.135481e+001                
-5.077803e+001                
-4.812487e+001                
-4.833361e+001                
-4.911913e+001                
-2.212613e+001                
2.252232e+000                 
1.719936e+001                 
-1.496864e+001                
-5.101973e+001                
-5.099776e+001                
-5.088240e+001                
-5.066268e+001                
-5.221722e+001                
-5.023971e+001                
-4.989365e+001                
-5.154707e+001                
-5.094832e+001                
-5.239849e+001                
-5.279949e+001                
-4.939927e+001                
-4.853136e+001                
-4.550468e+001                
-4.802051e+001                
-4.973435e+001                
-4.891039e+001                
-4.990463e+001                
-4.745472e+001                
-4.815234e+001                
-4.984970e+001                
-4.824023e+001                
-4.930040e+001                
-5.165693e+001                
-5.256329e+001                
-5.119001e+001                
-5.132734e+001                
-5.196454e+001                
-5.178327e+001                
-5.109114e+001                
-5.201398e+001                
-1.129927e+001                
1.226093e+001                 
2.189609e+001                 
-5.122847e+001                
-5.043746e+001                
-3.096999e+001                
1.044266e+001                 
6.756695e+000                 
1.220050e+001                 
2.134127e+001                 
2.863630e+001                 
3.382193e+001                 
-2.314784e+001                
-5.749058e+001                
-5.770481e+001                
-5.537574e+001                
-5.342020e+001                
-4.949265e+001                
-4.986618e+001                
-5.168439e+001                
-5.008041e+001                
-1.739109e+001                
2.938888e+001                 
-2.786640e+001                
-5.428811e+001                
-4.939378e+001                
-5.150861e+001                
-5.166242e+001                
-5.334330e+001                
-5.646886e+001                
-5.434304e+001                
-5.134932e+001                
-4.660879e+001                
-4.703725e+001                
-4.307674e+001                
-4.714161e+001                
-4.920152e+001                
-4.839953e+001                
-5.046493e+001                
-4.833911e+001                
-4.850939e+001                
-4.804797e+001                
-4.875109e+001                
-5.178876e+001                
-5.427163e+001                
-5.323893e+001                
-5.298076e+001                
-5.133833e+001                
-4.953111e+001                
-4.696584e+001                
-4.584525e+001                
-4.776233e+001                
-4.905870e+001                
-4.859728e+001                
-4.739429e+001                
-4.565299e+001                
-4.510368e+001                
-4.498833e+001                
-4.337336e+001                
-4.420831e+001                
-4.555412e+001                
-4.362055e+001                
-4.357661e+001                
-4.348322e+001                
-4.397211e+001                
-4.687794e+001                
-4.722401e+001                
-4.697682e+001                
-4.692189e+001                
-4.815783e+001                
-4.858080e+001                
-5.061874e+001                
-4.880053e+001                
-4.919053e+001                
-4.842150e+001                
-4.802051e+001                
-4.774585e+001                
-4.599905e+001                
-4.616934e+001                
-4.483452e+001                
-4.667470e+001                
-5.044845e+001                
-4.932237e+001                
-4.721302e+001                
-4.776783e+001                
-5.058578e+001                
-5.044845e+001                
-4.887194e+001                
-4.966294e+001                
-5.038802e+001                
-5.080001e+001                
-5.232708e+001                
-5.316752e+001                
-5.226117e+001                
-5.300822e+001                
-4.872362e+001                
-4.841051e+001                
-4.958604e+001                
-4.711964e+001                
-4.819629e+001                
-5.233807e+001                
-5.210736e+001                
-5.521095e+001                
-5.435403e+001                
-5.313456e+001                
-5.351908e+001                
-5.359049e+001                
-5.207990e+001                
-5.136580e+001                
-5.116804e+001                
-5.183820e+001                
-5.261272e+001                
-5.114058e+001                
-5.232708e+001                
-5.476052e+001                
-5.476052e+001                
-5.540321e+001                
-5.568885e+001                
-5.671056e+001                
-5.423318e+001                
-5.229962e+001                
-4.752613e+001                
-4.963547e+001                
-4.962449e+001                
-5.223370e+001                
-5.376078e+001                
-5.332682e+001                
-5.275554e+001                
-5.324443e+001                
-5.416726e+001                
-5.044845e+001                
-5.201947e+001                
-5.147565e+001                
-5.083846e+001                
-5.075606e+001                
-5.066817e+001                
-5.074508e+001                
-5.059127e+001                
-5.034408e+001                
-4.857531e+001                
-4.648244e+001                
-4.717457e+001                
-4.821276e+001                
-5.028915e+001                
-5.119001e+001                
-5.238750e+001                
-5.010239e+001                
-5.061874e+001                
-5.061324e+001                
-4.865221e+001                
-4.881701e+001                
-5.097578e+001                
-5.354105e+001                
-5.377176e+001                
-5.178327e+001                
-5.327189e+001                
-4.671865e+001                
-4.913560e+001                
-4.277462e+001                
-4.107726e+001                
-4.371393e+001                
-4.552665e+001                
-4.611441e+001                
-4.267025e+001                
-4.384027e+001                
-4.279659e+001                
-4.225277e+001                
-4.198911e+001                
-4.371943e+001                
-4.675710e+001                
-4.733387e+001                
-4.642202e+001                
-4.214291e+001                
-4.208798e+001                
-4.389520e+001                
-4.078612e+001                
-4.645498e+001                
-4.373041e+001                
-4.208798e+001                
-4.238461e+001                
-4.015991e+001                
-4.424127e+001                
-4.321406e+001                
-4.403802e+001                
-4.375788e+001                
-4.152219e+001                
-4.215390e+001                
-3.942933e+001                
-4.199460e+001                
-4.366999e+001                
-4.325801e+001                
-4.213742e+001                
-4.363703e+001                
-4.674611e+001                
-4.592215e+001                
-4.251095e+001                
-4.048400e+001                
-4.313166e+001                
-4.748768e+001                
-4.545524e+001                
-3.242016e+001                
2.005585e+001                 
-1.347453e+001                
-2.730061e+001                
-5.182172e+001                
-5.268413e+001                
-5.437051e+001                
-5.385416e+001                
-5.099226e+001                
-4.955308e+001                
-5.023971e+001                
-4.934983e+001                
-4.817431e+001                
-4.615835e+001                
-4.427972e+001                
-4.591116e+001                
-5.041000e+001                
-4.975083e+001                
-4.991013e+001                
-4.922898e+001                
-4.934434e+001                
-4.733387e+001                
-4.695485e+001                
3.955138e-001                 
-2.997574e+001                
-5.134382e+001                
-5.177777e+001                
-5.214032e+001                
-5.062972e+001                
-5.292583e+001                
-5.288188e+001                
-4.945969e+001                
-5.095930e+001                
-5.095381e+001                
-5.194806e+001                
-5.226666e+001                
-4.736134e+001                
-4.644399e+001                
-4.695485e+001                
-4.752613e+001                
-4.984970e+001                
-4.980576e+001                
-4.809192e+001                
-4.725697e+001                
-4.694936e+001                
-4.830066e+001                
-4.909715e+001                
-5.039352e+001                
-5.055831e+001                
-5.176679e+001                
-5.045943e+001                
-5.301921e+001                
-5.113508e+001                
-5.242046e+001                
-5.094832e+001                
-5.077254e+001                
-5.228314e+001                
-5.572181e+001                
-5.365091e+001                
-5.033310e+001                
-4.916307e+001                
-5.002548e+001                
-5.325541e+001                
-5.365641e+001                
-1.501808e+001                
2.160494e+001                 
2.099519e+001                 
-5.346964e+001                
-5.633154e+001                
-5.775425e+001                
-5.551856e+001                
-5.462319e+001                
-5.242596e+001                
-5.164045e+001                
-3.744083e+001                
1.430991e+001                 
1.306844e+001                 
1.749050e+001                 
1.855070e+001                 
-2.169767e+001                
-5.072310e+001                
-5.051437e+001                
-5.235455e+001                
-5.225567e+001                
-5.379374e+001                
-5.420022e+001                
-5.446938e+001                
-5.606238e+001                
-4.610892e+001                
-4.803149e+001                
-4.446099e+001                
-4.533989e+001                
-4.854235e+001                
-4.951463e+001                
-5.044845e+001                
-4.778431e+001                
-5.005844e+001                
-4.892686e+001                
-5.016830e+001                
-5.189313e+001                
-5.377726e+001                
-5.297527e+001                
-5.229962e+001                
-5.015182e+001                
-4.890489e+001                
-4.851488e+001                
-4.711964e+001                
-4.681203e+001                
-4.776783e+001                
-4.818530e+001                
-4.819629e+001                
-4.332942e+001                
-4.565299e+001                
-4.575736e+001                
-4.341181e+001                
-4.386774e+001                
-4.302730e+001                
-4.377436e+001                
-4.378534e+001                
-4.391168e+001                
-4.603751e+001                
-4.601553e+001                
-4.614187e+001                
-4.687246e+001                
-4.533439e+001                
-4.971787e+001                
-4.929490e+001                
-4.944321e+001                
-5.001450e+001                
-5.123945e+001                
-4.865770e+001                
-4.869616e+001                
-4.767994e+001                
-4.722950e+001                
-4.635611e+001                
-4.236813e+001                
-4.653188e+001                
-5.000351e+001                
-4.936082e+001                
-4.711415e+001                
-4.670766e+001                
-5.047591e+001                
-5.067366e+001                
-4.996506e+001                
-4.939378e+001                
-5.268962e+001                
-5.065169e+001                
-5.149213e+001                
-5.085494e+001                
-5.235455e+001                
-4.954758e+001                
-5.020126e+001                
-5.060775e+001                
-4.720753e+001                
-4.692738e+001                
-5.232708e+001                
-5.265667e+001                
-5.283794e+001                
-5.589758e+001                
-5.382669e+001                
-5.178876e+001                
-5.051437e+001                
-5.339274e+001                
-5.178876e+001                
-5.070662e+001                
-5.059127e+001                
-5.226117e+001                
-5.148664e+001                
-5.150312e+001                
-5.399698e+001                
-5.351359e+001                
-5.523292e+001                
-5.579322e+001                
-5.639196e+001                
-5.551307e+001                
-5.515602e+001                
-5.003098e+001                
-4.842150e+001                
-5.343668e+001                
-5.182721e+001                
-5.328288e+001                
-5.238201e+001                
-5.236554e+001                
-5.127241e+001                
-5.433755e+001                
-5.100325e+001                
-5.086592e+001                
-5.156904e+001                
-5.138227e+001                
-5.017929e+001                
-5.060226e+001                
-5.186567e+001                
-5.076155e+001                
-5.041549e+001                
-5.030563e+001                
-4.938828e+001                
-4.853686e+001                
-4.716908e+001                
-4.880602e+001                
-4.950364e+001                
-5.270061e+001                
-5.317302e+001                
-4.961900e+001                
-4.980027e+001                
-5.134382e+001                
-4.805347e+001                
-4.898180e+001                
-5.125044e+001                
-5.427713e+001                
-5.401346e+001                
-5.081649e+001                
-5.190961e+001                
-4.543876e+001                
-4.950913e+001                
-4.283504e+001                
-4.270321e+001                
-4.354365e+001                
-4.337885e+001                
-4.576285e+001                
-4.000610e+001                
-4.409845e+001                
-4.403253e+001                
-4.295589e+001                
-4.164304e+001                
-4.299434e+001                
-4.710866e+001                
-4.781177e+001                
-4.689442e+001                
-4.247250e+001                
-4.067076e+001                
-4.402704e+001                
-4.296138e+001                
-4.691090e+001                
-4.518058e+001                
-4.515861e+001                
-4.324153e+001                
-4.045104e+001                
-4.180234e+001                
-4.106078e+001                
-4.426873e+001                
-4.425775e+001                
-4.231320e+001                
-4.130796e+001                
-4.098387e+001                
-4.217038e+001                
-4.423028e+001                
-4.193967e+001                
-4.198911e+001                
-4.317012e+001                
-4.426324e+001                
-4.735585e+001                
-4.171994e+001                
-4.334590e+001                
-4.351069e+001                
-4.592764e+001                
-4.617483e+001                
-4.822375e+001                
-5.358500e+001                
-5.402444e+001                
-3.520515e+001                
-5.191510e+001                
-5.333781e+001                
-5.370584e+001                
-5.488136e+001                
-5.182172e+001                
-5.020675e+001                
-5.044845e+001                
-5.204694e+001                
-4.793262e+001                
-4.682851e+001                
-4.456536e+001                
-4.407098e+001                
-4.784473e+001                
-4.900377e+001                
-5.005295e+001                
-5.162397e+001                
-4.893236e+001                
-4.703725e+001                
-1.773166e+001                
5.839323e+000                 
-1.735813e+000                
-5.396402e+001                
-5.151411e+001                
-5.133833e+001                
-5.133833e+001                
-5.366739e+001                
-5.401346e+001                
-5.103621e+001                
-5.156904e+001                
-5.104170e+001                
-5.006943e+001                
-5.072310e+001                
-4.987717e+001                
-4.629019e+001                
-4.741627e+001                
-4.845446e+001                
-4.975083e+001                
-4.999802e+001                
-4.819079e+001                
-4.599905e+001                
-4.692189e+001                
-4.808093e+001                
-5.014633e+001                
-4.942124e+001                
-4.936082e+001                
-5.075606e+001                
-5.167340e+001                
-5.239849e+001                
-5.331584e+001                
-5.080550e+001                
-5.086592e+001                
-3.338694e+001                
1.277730e+001                 
-5.455178e+001                
-5.206891e+001                
-4.983872e+001                
-4.991013e+001                
-4.930589e+001                
-5.446938e+001                
-5.251934e+001                
-3.546882e+001                
-5.276104e+001                
-3.054153e+001                
-5.484291e+001                
-2.921220e+001                
7.179675e+000                 
-1.547950e+001                
-5.307964e+001                
-5.229412e+001                
-5.131636e+001                
-5.095381e+001                
-5.006393e+001                
-5.090987e+001                
-5.233807e+001                
-5.242046e+001                
-5.106367e+001                
-5.167890e+001                
-5.165693e+001                
-5.110762e+001                
-5.388162e+001                
-5.411783e+001                
-5.432656e+001                
-5.337626e+001                
-5.467263e+001                
-4.985520e+001                
-5.015182e+001                
-4.614737e+001                
-4.704823e+001                
-4.668019e+001                
-4.911363e+001                
-4.817431e+001                
-4.859728e+001                
-5.000351e+001                
-4.959153e+001                
-5.082198e+001                
-5.109663e+001                
-5.373880e+001                
-5.242596e+001                
-5.096480e+001                
-5.160749e+001                
-4.919603e+001                
-4.905870e+001                
-4.945969e+001                
-4.685048e+001                
-4.636709e+001                
-4.775684e+001                
-4.798206e+001                
-4.490593e+001                
-4.521904e+001                
-4.579581e+001                
-4.376886e+001                
-4.279659e+001                
-4.275264e+001                
-4.379084e+001                
-4.716908e+001                
-4.583426e+001                
-4.590567e+001                
-4.563102e+001                
-4.596060e+001                
-4.541129e+001                
-4.581229e+001                
-4.778431e+001                
-4.986069e+001                
-4.984970e+001                
-5.006393e+001                
-5.154707e+001                
-4.999252e+001                
-4.867418e+001                
-4.856432e+001                
-4.758656e+001                
-4.609793e+001                
-4.364252e+001                
-4.569144e+001                
-4.915757e+001                
-4.886095e+001                
-4.636160e+001                
-4.730091e+001                
-4.892686e+001                
-5.167340e+001                
-5.168988e+001                
-5.045943e+001                
-5.055831e+001                
-5.025619e+001                
-5.028915e+001                
-5.203046e+001                
-4.924546e+001                
-4.933335e+001                
-5.236004e+001                
-5.012985e+001                
-4.926194e+001                
-4.695485e+001                
-5.086043e+001                
-5.456277e+001                
-5.217327e+001                
-5.705663e+001                
-5.214581e+001                
-5.245342e+001                
-5.044296e+001                
-5.186567e+001                
-4.963547e+001                
-5.073958e+001                
-5.215680e+001                
-5.321696e+001                
-4.905321e+001                
-5.142072e+001                
-5.360697e+001                
-5.249187e+001                
-5.514503e+001                
-5.612280e+001                
-5.623266e+001                
-5.602942e+001                
-5.561744e+001                
-5.266216e+001                
-4.895982e+001                
-5.344218e+001                
-5.229962e+001                
-5.261822e+001                
-5.339823e+001                
-5.222821e+001                
-5.236554e+001                
-5.382120e+001                
-5.051437e+001                
-5.010239e+001                
-5.166791e+001                
-5.043197e+001                
-5.021225e+001                
-5.067366e+001                
-5.269512e+001                
-5.207440e+001                
-5.042098e+001                
-4.896532e+001                
-4.831713e+001                
-4.983872e+001                
-5.006943e+001                
-4.970139e+001                
-4.939378e+001                
-5.345866e+001                
-5.014633e+001                
-5.163495e+001                
-5.145918e+001                
-5.108565e+001                
-4.964646e+001                
-4.879503e+001                
-4.978928e+001                
-5.166242e+001                
-5.448037e+001                
-5.251385e+001                
-5.177777e+001                
-4.830066e+001                
-4.867418e+001                
-4.185727e+001                
-4.290096e+001                
-4.449944e+001                
-4.526847e+001                
-4.165403e+001                
-4.189023e+001                
-4.287898e+001                
-4.179136e+001                
-4.327998e+001                
-4.200009e+001                
-4.395013e+001                
-4.603751e+001                
-4.813037e+001                
-4.767444e+001                
-4.538383e+001                
-4.035217e+001                
-4.326350e+001                
-4.247250e+001                
-4.681203e+001                
-4.745472e+001                
-4.537284e+001                
-4.352717e+001                
-4.190671e+001                
-4.282405e+001                
-4.208249e+001                
-4.080260e+001                
-4.247250e+001                
-4.083556e+001                
-4.282405e+001                
-4.425775e+001                
-4.132444e+001                
-4.517509e+001                
-4.370295e+001                
-3.989075e+001                
-4.268123e+001                
-4.349970e+001                
-4.279110e+001                
-4.463677e+001                
-4.231869e+001                
-4.278011e+001                
-4.719654e+001                
-4.842699e+001                
-4.663625e+001                
-5.253582e+001                
-5.251385e+001                
-5.211835e+001                
-5.490334e+001                
-5.482644e+001                
-5.264019e+001                
-5.542518e+001                
-5.190961e+001                
-5.162946e+001                
-5.136030e+001                
-5.131636e+001                
-4.796008e+001                
-4.650442e+001                
-4.735035e+001                
-4.686696e+001                
-4.572440e+001                
-2.618002e+001                
1.586450e+001                 
1.346395e+001                 
-5.043197e+001                
-4.886095e+001                
-7.300303e+000                
-3.211804e+001                
-2.084624e+001                
-5.263469e+001                
-5.304668e+001                
-5.277202e+001                
-5.310161e+001                
-5.378824e+001                
-5.377726e+001                
-5.128340e+001                
-5.140974e+001                
-4.959702e+001                
-4.958604e+001                
-4.954209e+001                
-5.032211e+001                
-4.888292e+001                
-4.619680e+001                
-4.831164e+001                
-4.919053e+001                
-5.022323e+001                
-4.866869e+001                
-4.605399e+001                
-4.735585e+001                
-4.618032e+001                
-4.930040e+001                
-4.919053e+001                
-5.017929e+001                
-4.976181e+001                
-5.205792e+001                
-5.236554e+001                
-5.196454e+001                
-5.156904e+001                
-5.154707e+001                
-4.886095e+001                
-5.255779e+001                
-5.401346e+001                
-5.169538e+001                
-4.822924e+001                
-5.014083e+001                
-5.136580e+001                
-5.228314e+001                
-5.283245e+001                
-5.175031e+001                
-5.090437e+001                
-5.554603e+001                
-5.528236e+001                
-5.536476e+001                
-5.614477e+001                
-5.351359e+001                
-5.434854e+001                
-5.154157e+001                
-5.162397e+001                
-5.107466e+001                
-5.077254e+001                
-5.150861e+001                
-5.309062e+001                
-5.122847e+001                
-5.248638e+001                
-5.277752e+001                
-5.206891e+001                
-5.220623e+001                
-5.273357e+001                
-5.460122e+001                
-5.353007e+001                
-5.573279e+001                
-5.430459e+001                
-5.012985e+001                
-5.113508e+001                
-4.874559e+001                
-4.951463e+001                
-4.646597e+001                
-4.759754e+001                
-4.657583e+001                
-4.698781e+001                
-4.884996e+001                
-4.989365e+001                
-5.163495e+001                
-5.224469e+001                
-5.106367e+001                
-5.184919e+001                
-5.159101e+001                
-5.046493e+001                
-5.038253e+001                
-5.088789e+001                
-4.876207e+001                
-4.713612e+001                
-4.677907e+001                
-4.746571e+001                
-4.748768e+001                
-4.560355e+001                
-4.522453e+001                
-4.422479e+001                
-4.363703e+001                
-4.311519e+001                
-4.294490e+001                
-4.618582e+001                
-4.534538e+001                
-4.687794e+001                
-4.658132e+001                
-4.462029e+001                
-4.575736e+001                
-4.718556e+001                
-4.575736e+001                
-4.791064e+001                
-5.045394e+001                
-5.069564e+001                
-5.031112e+001                
-5.043746e+001                
-4.981125e+001                
-4.810291e+001                
-4.828418e+001                
-4.629019e+001                
-4.773487e+001                
-4.803699e+001                
-4.559257e+001                
-4.841601e+001                
-4.851488e+001                
-4.777332e+001                
-4.898180e+001                
-4.910265e+001                
-4.917405e+001                
-5.221722e+001                
-4.760853e+001                
-4.972886e+001                
-5.080001e+001                
-4.994308e+001                
-5.211285e+001                
-4.906969e+001                
-4.826770e+001                
-5.218975e+001                
-4.946519e+001                
-4.887743e+001                
-4.998154e+001                
-4.908067e+001                
-5.563941e+001                
-5.455178e+001                
-5.236554e+001                
-5.427713e+001                
-5.257977e+001                
-5.193707e+001                
-5.011887e+001                
-4.734486e+001                
-5.118452e+001                
-5.286541e+001                
-5.228314e+001                
-4.987717e+001                
-4.997055e+001                
-5.239300e+001                
-5.337626e+001                
-5.557349e+001                
-5.561195e+001                
-5.484291e+001                
-5.452431e+001                
-5.420022e+001                
-5.505165e+001                
-4.953660e+001                
-5.313456e+001                
-5.283794e+001                
-5.569983e+001                
-5.427713e+001                
-5.172284e+001                
-5.302470e+001                
-5.008591e+001                
-4.940476e+001                
-5.208539e+001                
-5.095930e+001                
-5.161848e+001                
-4.977280e+001                
-5.173932e+001                
-5.041000e+001                
-5.271709e+001                
-5.061324e+001                
-4.788318e+001                
-4.883348e+001                
-4.918504e+001                
-5.017929e+001                
-5.098128e+001                
-5.488686e+001                
-4.977280e+001                
-5.114607e+001                
-5.191510e+001                
-5.169538e+001                
-4.973435e+001                
-4.981125e+001                
-5.084945e+001                
-5.043197e+001                
-4.903123e+001                
-5.366739e+001                
-5.261272e+001                
-5.321147e+001                
-4.912461e+001                
-4.847094e+001                
-4.279110e+001                
-4.228573e+001                
-4.548270e+001                
-4.162107e+001                
-4.092894e+001                
-4.302730e+001                
-4.164304e+001                
-4.105528e+001                
-4.364252e+001                
-4.434564e+001                
-4.421380e+001                
-4.810840e+001                
-4.725697e+001                
-4.731190e+001                
-4.481804e+001                
-4.155515e+001                
-4.492241e+001                
-4.353266e+001                
-4.558707e+001                
-4.700978e+001                
-4.432916e+001                
-4.198911e+001                
-4.452691e+001                
-4.290645e+001                
-4.296138e+001                
-4.213192e+001                
-4.203305e+001                
-4.008850e+001                
-4.020385e+001                
-4.649343e+001                
-4.288997e+001                
-4.369196e+001                
-4.186277e+001                
-4.156065e+001                
-4.063781e+001                
-4.265377e+001                
-4.293941e+001                
-4.616385e+001                
-4.698781e+001                
-4.465325e+001                
-4.542228e+001                
-4.970688e+001                
-2.881670e+001                
-4.061584e+001                
-5.175031e+001                
-5.175580e+001                
-5.451882e+001                
-5.449136e+001                
-5.415628e+001                
-5.324443e+001                
-5.302470e+001                
-5.050338e+001                
-5.317302e+001                
-5.050338e+001                
-4.736683e+001                
-4.659231e+001                
-4.711415e+001                
-4.608145e+001                
-4.625174e+001                
-1.496864e+001                
2.292882e+001                 
-4.917955e+001                
2.229160e+001                 
2.704326e+001                 
1.733669e+001                 
-2.220303e+001                
-5.073409e+001                
-5.151960e+001                
-5.408487e+001                
-5.493629e+001                
-5.342020e+001                
-5.304668e+001                
-5.363993e+001                
-5.173383e+001                
-4.963547e+001                
-4.966843e+001                
-4.999252e+001                
-5.025070e+001                
-4.984970e+001                
-5.059127e+001                
-4.744373e+001                
-4.715809e+001                
-4.844347e+001                
-4.925645e+001                
-4.822924e+001                
-4.694936e+001                
-4.742176e+001                
-4.806995e+001                
-4.824572e+001                
-5.070113e+001                
-4.943223e+001                
-5.064071e+001                
-5.087691e+001                
-5.140424e+001                
-5.267864e+001                
-5.100874e+001                
-4.983872e+001                
-5.038253e+001                
-5.089888e+001                
-5.303569e+001                
-5.151960e+001                
-4.922349e+001                
-5.046493e+001                
-5.234356e+001                
-5.142622e+001                
-5.291484e+001                
-4.916307e+001                
1.942962e+001                 
-4.031921e+001                
-5.456277e+001                
-5.628759e+001                
-5.032760e+001                
-5.671605e+001                
-5.448586e+001                
-5.029464e+001                
-4.986618e+001                
-5.381571e+001                
-5.215680e+001                
-5.110762e+001                
-5.384867e+001                
-5.228863e+001                
-5.232708e+001                
-5.387064e+001                
-5.268962e+001                
-5.093184e+001                
-5.381571e+001                
-5.343119e+001                
-5.465615e+001                
-5.746861e+001                
-5.346415e+001                
-5.249737e+001                
-5.035507e+001                
-4.710866e+001                
-5.082198e+001                
-4.966843e+001                
-4.516410e+001                
-4.781726e+001                
-4.633413e+001                
-4.769641e+001                
-5.023422e+001                
-4.939378e+001                
-5.178876e+001                
-5.307414e+001                
-5.214581e+001                
-5.227215e+001                
-4.998154e+001                
-4.968491e+001                
-4.926744e+001                
-4.669118e+001                
-4.871264e+001                
-4.742725e+001                
-4.810840e+001                
-4.760853e+001                
-4.620779e+001                
-4.505424e+001                
-4.518608e+001                
-4.496086e+001                
-4.343378e+001                
-4.465325e+001                
-4.653738e+001                
-4.424127e+001                
-4.555412e+001                
-4.638357e+001                
-4.501579e+001                
-4.704274e+001                
-4.853686e+001                
-4.508720e+001                
-4.698232e+001                
-5.214032e+001                
-5.046493e+001                
-5.000351e+001                
-4.841051e+001                
-4.984421e+001                
-4.799304e+001                
-4.831164e+001                
-4.771839e+001                
-4.891039e+001                
-4.866869e+001                
-4.849291e+001                
-4.861376e+001                
-4.595511e+001                
-4.993210e+001                
-5.060775e+001                
-4.764148e+001                
-4.972886e+001                
-5.123396e+001                
-4.752613e+001                
-4.813586e+001                
-5.159650e+001                
-5.171735e+001                
-4.981125e+001                
-4.944321e+001                
-5.129988e+001                
-4.986069e+001                
-4.811938e+001                
-4.905321e+001                
-5.047042e+001                
-5.150312e+001                
-5.652380e+001                
-2.317531e+001                
2.670268e+001                 
2.253880e+001                 
-5.246990e+001                
-5.290935e+001                
-4.910814e+001                
-4.615286e+001                
-5.100325e+001                
-5.229962e+001                
-5.175031e+001                
-5.133284e+001                
-3.350779e+000                
1.324422e+001                 
1.193683e+001                 
-1.484230e+001                
-5.309612e+001                
-5.460671e+001                
-5.469460e+001                
-5.440347e+001                
-5.417276e+001                
-5.205792e+001                
-5.220074e+001                
-5.402994e+001                
-5.626013e+001                
-5.393106e+001                
-5.300822e+001                
-5.156904e+001                
-4.971238e+001                
-5.004196e+001                
-5.251385e+001                
-5.263469e+001                
-5.200848e+001                
-5.021225e+001                
-4.934983e+001                
-5.091536e+001                
-5.174482e+001                
-5.121199e+001                
-4.873461e+001                
-4.909715e+001                
-4.945969e+001                
-4.933335e+001                
-5.209088e+001                
-5.444741e+001                
-5.080001e+001                
-5.126692e+001                
-5.301372e+001                
-5.043197e+001                
-4.981125e+001                
-5.061874e+001                
-5.116255e+001                
-5.049239e+001                
-5.123945e+001                
-5.212384e+001                
-5.363443e+001                
-5.315654e+001                
-4.987168e+001                
-4.892137e+001                
-4.329646e+001                
-3.956116e+001                
-4.342829e+001                
-4.380732e+001                
-3.805606e+001                
-4.252743e+001                
-4.150571e+001                
-4.221981e+001                
-4.180783e+001                
-4.643301e+001                
-4.553214e+001                
-4.625723e+001                
-4.732838e+001                
-4.665822e+001                
-4.531791e+001                
-4.376337e+001                
-4.403802e+001                
-4.473565e+001                
-4.306026e+001                
-4.682302e+001                
-4.564750e+001                
-4.249447e+001                
-4.370295e+001                
-4.468621e+001                
-4.214291e+001                
-4.257687e+001                
-4.184079e+001                
-4.221981e+001                
-4.226376e+001                
-4.029174e+001                
-4.577933e+001                
-4.381830e+001                
-4.133543e+001                
-3.968201e+001                
-4.327449e+001                
-4.640005e+001                
-4.586722e+001                
-4.399957e+001                
-4.026428e+001                
-4.546073e+001                
-4.991013e+001                
-4.655935e+001                
-4.955308e+001                
-2.600974e+001                
-5.058578e+001                
-4.458733e+001                
-3.916017e+001                
-5.547462e+001                
-5.346415e+001                
-5.237652e+001                
-5.519996e+001                
-5.154707e+001                
-5.295329e+001                
-5.126143e+001                
-4.877306e+001                
-4.756458e+001                
-4.527397e+001                
-4.680654e+001                
-4.601004e+001                
-4.742725e+001                
-3.209058e+001                
2.310460e+001                 
1.933623e+000                 
2.407141e+001                 
3.397574e+001                 
-1.973664e+001                
-4.876207e+001                
-5.125593e+001                
-5.295879e+001                
-5.465065e+001                
-5.490883e+001                
-5.223919e+001                
-5.350809e+001                
-5.183271e+001                
-5.058028e+001                
-4.976181e+001                
-4.899278e+001                
-5.100874e+001                
-4.984970e+001                
-5.133833e+001                
-4.842699e+001                
-4.625723e+001                
-4.876207e+001                
-4.870714e+001                
-4.923448e+001                
-4.681752e+001                
-4.788318e+001                
-4.778431e+001                
-4.948167e+001                
-4.966843e+001                
-5.001999e+001                
-4.874010e+001                
-4.993210e+001                
-5.198102e+001                
-5.148115e+001                
-5.061324e+001                
-5.167340e+001                
-5.049789e+001                
-4.992661e+001                
-5.238750e+001                
-5.108015e+001                
-5.046493e+001                
-5.124495e+001                
-5.101424e+001                
-5.135481e+001                
-5.167340e+001                
-5.035507e+001                
-5.134932e+001                
-4.012695e+001                
2.215976e+001                 
-2.300502e+001                
-4.835559e+001                
2.970199e+001                 
-6.064361e+000                
-5.125044e+001                
-5.212384e+001                
-5.047042e+001                
-5.301921e+001                
-5.209088e+001                
-5.445840e+001                
-5.323344e+001                
-5.241497e+001                
-5.377726e+001                
-5.279399e+001                
-5.103072e+001                
-5.441994e+001                
-5.364542e+001                
-5.368387e+001                
-5.603491e+001                
-5.690282e+001                
-5.298625e+001                
-5.060226e+001                
-4.682851e+001                
-4.989914e+001                
-5.143171e+001                
-4.407098e+001                
-4.655935e+001                
-4.700978e+001                
-4.767994e+001                
-4.808643e+001                
-5.129988e+001                
-5.104720e+001                
-5.396951e+001                
-5.069014e+001                
-5.081649e+001                
-4.962449e+001                
-4.846545e+001                
-4.827319e+001                
-4.722401e+001                
-4.849291e+001                
-4.872911e+001                
-4.663625e+001                
-4.902574e+001                
-4.667470e+001                
-4.571341e+001                
-4.763599e+001                
-4.507072e+001                
-4.331294e+001                
-4.535637e+001                
-4.520805e+001                
-4.618582e+001                
-4.392816e+001                
-4.410944e+001                
-4.710866e+001                
-4.686696e+001                
-4.713612e+001                
-4.744923e+001                
-4.482354e+001                
-5.061324e+001                
-5.235455e+001                
-5.011887e+001                
-4.809741e+001                
-4.711415e+001                
-4.845446e+001                
-4.806995e+001                
-4.874559e+001                
-5.006393e+001                
-4.884447e+001                
-4.861926e+001                
-4.932786e+001                
-4.822375e+001                
-4.991013e+001                
-5.012436e+001                
-4.772388e+001                
-4.702077e+001                
-5.093184e+001                
-4.786121e+001                
-4.820178e+001                
-5.087691e+001                
-5.052535e+001                
-4.897630e+001                
-5.046493e+001                
-5.123945e+001                
-5.053085e+001                
-4.882799e+001                
-4.740528e+001                
-4.972886e+001                
-5.262371e+001                
-5.507912e+001                
-5.239300e+001                
-5.332682e+001                
-5.503517e+001                
-5.329936e+001                
-5.178876e+001                
-5.070662e+001                
-4.527397e+001                
-5.065169e+001                
-4.923448e+001                
-5.145368e+001                
-5.176130e+001                
-5.121199e+001                
-5.274456e+001                
-5.229412e+001                
-5.275554e+001                
-5.426065e+001                
-5.536476e+001                
-5.372782e+001                
-5.345866e+001                
-5.487587e+001                
-5.513404e+001                
-5.074508e+001                
-5.437051e+001                
-5.524391e+001                
-5.579322e+001                
-5.340372e+001                
-5.227215e+001                
-5.091536e+001                
-4.934434e+001                
-5.131636e+001                
-5.293132e+001                
-5.233807e+001                
-5.150312e+001                
-5.093733e+001                
-4.877855e+001                
-5.019027e+001                
-5.128889e+001                
-5.033310e+001                
-4.994858e+001                
-4.910814e+001                
-5.020675e+001                
-4.976731e+001                
-5.307964e+001                
-5.128340e+001                
-5.093733e+001                
-5.434854e+001                
-5.159650e+001                
-5.110213e+001                
-4.911913e+001                
-5.205792e+001                
-5.201398e+001                
-5.109663e+001                
-5.216229e+001                
-5.396951e+001                
-5.153608e+001                
-5.162946e+001                
-4.813586e+001                
-4.304378e+001                
-3.989075e+001                
-4.009399e+001                
-4.264827e+001                
-4.161008e+001                
-3.873720e+001                
-4.193417e+001                
-4.186826e+001                
-4.365900e+001                
-4.503227e+001                
-4.522453e+001                
-4.624075e+001                
-4.617483e+001                
-4.809741e+001                
-4.569144e+001                
-4.471917e+001                
-4.310420e+001                
-4.537284e+001                
-4.505974e+001                
-4.364801e+001                
-4.661428e+001                
-4.431817e+001                
-4.281856e+001                
-4.491692e+001                
-4.179136e+001                
-4.151121e+001                
-4.380182e+001                
-4.218686e+001                
-4.112669e+001                
-4.367548e+001                
-4.304378e+001                
-4.112669e+001                
-4.516960e+001                
-4.159910e+001                
-4.145078e+001                
-4.671865e+001                
-4.512016e+001                
-4.761951e+001                
-4.616934e+001                
-4.625174e+001                
-4.308772e+001                
-4.590567e+001                
-5.035507e+001                
-4.868517e+001                
-5.184919e+001                
-4.989365e+001                
-2.153837e+001                
-5.565589e+001                
-5.345866e+001                
-5.322795e+001                
-5.272258e+001                
-5.504616e+001                
-5.303020e+001                
-5.240398e+001                
-4.921251e+001                
-4.828418e+001                
-4.412042e+001                
-4.537284e+001                
-4.765247e+001                
-4.742725e+001                
-4.782276e+001                
-4.904222e+001                
1.790799e+000                 
-1.408975e+001                
1.647425e+001                 
-1.947846e+001                
-4.828967e+001                
-5.143720e+001                
-5.149213e+001                
8.509041e+000                 
-4.542777e+001                
-5.375528e+001                
-5.384317e+001                
-5.317302e+001                
-5.047591e+001                
-5.011337e+001                
-4.821276e+001                
-4.965744e+001                
-5.167340e+001                
-4.948716e+001                
-5.110762e+001                
-4.679006e+001                
-4.726246e+001                
-4.998154e+001                
-4.866869e+001                
-4.980027e+001                
-4.803699e+001                
-4.883348e+001                
-4.808093e+001                
-4.875109e+001                
-5.000351e+001                
-4.876207e+001                
-5.012436e+001                
-5.108015e+001                
-5.238750e+001                
-2.005524e+001                
-5.040450e+001                
-5.175031e+001                
-5.125044e+001                
-5.104720e+001                
-5.010788e+001                
-5.139326e+001                
-5.121199e+001                
-5.032760e+001                
-5.170636e+001                
-1.896761e+001                
1.111284e+001                 
1.688075e+001                 
1.449668e+001                 
1.858366e+001                 
-2.289516e+001                
-4.379633e+001                
-6.536766e-001                
-5.522194e+001                
-5.070113e+001                
-5.148664e+001                
-5.165143e+001                
-5.221173e+001                
-5.328837e+001                
-5.384317e+001                
-5.435952e+001                
-5.322245e+001                
-5.340372e+001                
-5.440347e+001                
-5.176130e+001                
-5.248638e+001                
-5.480996e+001                
-5.354105e+001                
-5.433206e+001                
-5.566138e+001                
-5.680394e+001                
-5.316203e+001                
-4.788867e+001                
-4.930589e+001                
-5.090437e+001                
-4.705373e+001                
-4.608694e+001                
-4.594962e+001                
-4.678456e+001                
-4.785572e+001                
-4.846545e+001                
-5.324992e+001                
-5.315104e+001                
-4.818530e+001                
-4.853686e+001                
-5.020126e+001                
-5.038253e+001                
-4.923448e+001                
-4.570792e+001                
-4.807544e+001                
-4.944871e+001                
-4.808093e+001                
-4.890489e+001                
-4.628469e+001                
-4.767994e+001                
-4.882799e+001                
-4.495537e+001                
-4.324702e+001                
-4.476860e+001                
-4.597159e+001                
-4.765796e+001                
-4.474114e+001                
-4.265926e+001                
-4.492790e+001                
-4.652639e+001                
-4.736683e+001                
-4.695485e+001                
-4.820178e+001                
-4.675710e+001                
-5.050338e+001                
-5.176130e+001                
-4.865770e+001                
-4.814685e+001                
-4.787220e+001                
-5.034408e+001                
-4.892686e+001                
-4.917955e+001                
-4.925096e+001                
-4.977829e+001                
-4.796558e+001                
-5.016281e+001                
-5.037155e+001                
-5.126143e+001                
-4.425775e+001                
-4.795459e+001                
-4.986618e+001                
-4.715260e+001                
-4.847643e+001                
-5.252483e+001                
-4.837207e+001                
-4.828967e+001                
-5.107466e+001                
-5.039352e+001                
-4.977829e+001                
-4.992661e+001                
-4.887743e+001                
-4.937181e+001                
-5.282695e+001                
-5.383219e+001                
-5.160200e+001                
-5.571082e+001                
-5.427713e+001                
-5.339274e+001                
-5.127241e+001                
-5.066268e+001                
-4.728993e+001                
-4.871813e+001                
-4.883348e+001                
-5.043197e+001                
-5.095381e+001                
-5.202496e+001                
-5.326091e+001                
-5.273906e+001                
-5.203595e+001                
-5.324992e+001                
-5.451333e+001                
-5.319499e+001                
-5.340922e+001                
-5.481545e+001                
-5.622168e+001                
-5.328837e+001                
-5.422769e+001                
-5.555701e+001                
-5.458474e+001                
-5.260174e+001                
-5.198102e+001                
-5.053085e+001                
-5.076705e+001                
-5.179975e+001                
-5.359599e+001                
-5.350260e+001                
-5.117903e+001                
-5.205243e+001                
-4.763050e+001                
-4.982773e+001                
-5.053085e+001                
-5.090437e+001                
-5.039901e+001                
-4.986618e+001                
-5.073958e+001                
-4.932786e+001                
-5.191510e+001                
-5.039901e+001                
-5.262920e+001                
-5.464516e+001                
-5.326640e+001                
-5.079451e+001                
-5.021774e+001                
-5.110213e+001                
-5.154707e+001                
-5.246441e+001                
-5.301921e+001                
-5.322245e+001                
-5.186567e+001                
-5.086043e+001                
-4.853136e+001                
-4.286251e+001                
-3.800662e+001                
-4.008850e+001                
-4.161008e+001                
-4.326899e+001                
-3.816592e+001                
-4.049499e+001                
-4.312617e+001                
-4.530143e+001                
-4.468071e+001                
-4.436761e+001                
-4.722401e+001                
-4.454339e+001                
-4.824572e+001                
-4.672963e+001                
-4.239559e+001                
-4.218136e+001                
-4.800952e+001                
-4.647146e+001                
-4.364801e+001                
-4.457635e+001                
-4.503227e+001                
-4.313166e+001                
-4.365351e+001                
-4.193417e+001                
-4.285152e+001                
-4.326350e+001                
-4.169797e+001                
-4.114317e+001                
-4.605948e+001                
-4.517509e+001                
-4.068724e+001                
-3.753971e+001                
-4.256039e+001                
-4.448846e+001                
-4.674062e+001                
-6.053374e+000                
-2.120878e+001                
-4.978928e+001                
-4.738880e+001                
-4.654836e+001                
-4.491142e+001                
-4.547172e+001                
-5.009140e+001                
-2.219204e+001                
1.206867e+001                 
-3.185987e+001                
-5.501320e+001                
-5.206891e+001                
-5.398050e+001                
-5.273906e+001                
-5.666112e+001                
-5.289836e+001                
-5.049239e+001                
-5.047042e+001                
-4.543327e+001                
-4.445000e+001                
-4.508720e+001                
-4.709767e+001                
-4.922898e+001                
-4.934983e+001                
-4.891588e+001                
-5.093184e+001                
-4.663625e+001                
-4.760853e+001                
-4.719105e+001                
-4.900377e+001                
-5.101424e+001                
-5.065169e+001                
-5.374979e+001                
-5.465065e+001                
-5.501320e+001                
-5.296428e+001                
-5.104720e+001                
-5.088789e+001                
-5.007492e+001                
-4.871813e+001                
-4.962998e+001                
-5.027816e+001                
-4.981675e+001                
-5.138776e+001                
-4.752064e+001                
-4.810840e+001                
-5.116804e+001                
-4.723500e+001                
-4.893236e+001                
-5.026718e+001                
-4.758106e+001                
-4.832812e+001                
-4.778980e+001                
-5.000351e+001                
-4.882250e+001                
-5.194806e+001                
-5.142072e+001                
-5.100325e+001                
-5.038253e+001                
-4.991562e+001                
-5.105269e+001                
-5.288737e+001                
-5.109663e+001                
-4.978379e+001                
-4.974533e+001                
-5.254131e+001                
-4.883348e+001                
-5.008591e+001                
-5.313456e+001                
-4.939927e+001                
-5.288737e+001                
-5.072860e+001                
-5.515602e+001                
-2.169767e+001                
-5.850130e+001                
-5.408487e+001                
-5.385416e+001                
-5.261822e+001                
-5.010788e+001                
-5.242046e+001                
-5.228314e+001                
-5.245342e+001                
-5.429910e+001                
-5.389261e+001                
-5.485390e+001                
-5.429910e+001                
-5.346964e+001                
-5.090987e+001                
-5.448037e+001                
-5.504066e+001                
-5.365641e+001                
-5.484291e+001                
-5.459573e+001                
-5.569434e+001                
-5.416177e+001                
-5.020675e+001                
-5.004745e+001                
-5.004745e+001                
-4.593863e+001                
-4.641653e+001                
-4.728444e+001                
-4.842699e+001                
-4.710866e+001                
-4.810291e+001                
-5.212384e+001                
-5.032211e+001                
-4.455437e+001                
-4.804248e+001                
-4.889391e+001                
-5.035507e+001                
-4.902025e+001                
-4.681203e+001                
-4.874559e+001                
-5.073409e+001                
-4.811389e+001                
-4.787769e+001                
-4.685048e+001                
-4.908067e+001                
-4.935533e+001                
-4.427423e+001                
-4.357111e+001                
-4.684499e+001                
-4.767994e+001                
-4.851488e+001                
-4.446648e+001                
-4.263729e+001                
-4.263729e+001                
-4.625723e+001                
-4.702626e+001                
-4.901476e+001                
-4.764698e+001                
-4.660329e+001                
-4.999802e+001                
-5.133833e+001                
-4.763599e+001                
-4.917955e+001                
-5.144270e+001                
-5.048141e+001                
-5.095930e+001                
-4.705922e+001                
-5.098677e+001                
-5.010788e+001                
-4.835559e+001                
-5.080001e+001                
-5.090437e+001                
-4.820178e+001                
-4.304378e+001                
-4.835559e+001                
-4.982773e+001                
-4.864122e+001                
-5.084945e+001                
-5.038253e+001                
-4.726796e+001                
-4.904222e+001                
-5.140424e+001                
-4.974533e+001                
-4.872911e+001                
-4.961350e+001                
-4.854784e+001                
-5.167340e+001                
-5.238201e+001                
-5.123396e+001                
-5.315104e+001                
-5.705113e+001                
-5.112959e+001                
-5.305217e+001                
-5.034958e+001                
-5.102522e+001                
-4.649892e+001                
-4.810291e+001                
-4.955308e+001                
-4.927293e+001                
-5.102522e+001                
-5.216778e+001                
-5.333232e+001                
-5.156355e+001                
-5.214032e+001                
-5.244793e+001                
-5.397501e+001                
-5.439797e+001                
-5.418374e+001                
-5.499123e+001                
-5.501869e+001                
-5.493629e+001                
-5.623816e+001                
-5.351359e+001                
-5.367289e+001                
-5.181073e+001                
-5.136580e+001                
-5.015731e+001                
-5.384867e+001                
-5.356303e+001                
-5.390909e+001                
-5.228863e+001                
-5.096480e+001                
-5.237103e+001                
-4.861926e+001                
-5.164045e+001                
-5.090437e+001                
-5.078353e+001                
-5.025619e+001                
-4.905321e+001                
-5.011337e+001                
-5.000351e+001                
-4.993210e+001                
-5.121748e+001                
-5.279399e+001                
-5.628759e+001                
-5.411234e+001                
-5.301372e+001                
-4.998154e+001                
-5.078902e+001                
-5.194257e+001                
-5.066268e+001                
-5.351359e+001                
-5.336528e+001                
-4.985520e+001                
-5.000351e+001                
-4.789966e+001                
-4.070372e+001                
-3.897340e+001                
-3.965454e+001                
-3.886904e+001                
-4.170346e+001                
-4.000610e+001                
-4.042358e+001                
-4.511467e+001                
-4.449944e+001                
-4.467522e+001                
-4.306026e+001                
-4.776233e+001                
-4.362055e+001                
-4.706471e+001                
-4.511467e+001                
-4.376886e+001                
-4.491692e+001                
-4.962449e+001                
-4.523002e+001                
-4.478508e+001                
-4.386225e+001                
-4.386225e+001                
-4.359309e+001                
-4.028625e+001                
-4.307124e+001                
-4.313716e+001                
-4.508720e+001                
-4.069274e+001                
-4.414239e+001                
-4.727894e+001                
-4.449395e+001                
-4.365900e+001                
-4.221981e+001                
-3.674321e+001                
-4.348322e+001                
-4.554313e+001                
-7.899049e+000                
-2.565269e+001                
-5.024520e+001                
-4.487297e+001                
-4.798206e+001                
-4.809192e+001                
-7.690312e-001                
-4.154966e+001                
-5.242046e+001                
-5.211835e+001                
-5.211835e+001                
-5.399149e+001                
-5.150861e+001                
-5.418924e+001                
-5.444741e+001                
-5.706761e+001                
-5.393655e+001                
-4.731190e+001                
-4.904771e+001                
-4.492241e+001                
-4.580130e+001                
-4.571341e+001                
-4.714711e+001                
-4.918504e+001                
-5.122297e+001                
-5.004196e+001                
-5.028915e+001                
-4.776783e+001                
-4.759754e+001                
-4.771839e+001                
-4.867418e+001                
-4.373041e+001                
6.229343e+000                 
1.828702e+001                 
1.946807e+001                 
2.115999e+001                 
-3.431527e+001                
-4.863573e+001                
-5.078902e+001                
-5.010239e+001                
-4.981675e+001                
-4.888292e+001                
-4.966843e+001                
-4.933885e+001                
-5.177777e+001                
-5.069014e+001                
-4.815783e+001                
-4.988815e+001                
-4.825671e+001                
-4.880602e+001                
-5.117353e+001                
-4.809741e+001                
-4.771839e+001                
-4.633413e+001                
-4.952561e+001                
-4.894334e+001                
-5.263469e+001                
-5.274456e+001                
-4.989365e+001                
-5.168439e+001                
-5.056380e+001                
-5.010788e+001                
-5.100874e+001                
-5.219525e+001                
-4.964096e+001                
-4.944321e+001                
-4.981675e+001                
-5.024520e+001                
-5.199750e+001                
-5.220623e+001                
-4.891039e+001                
-5.311259e+001                
-5.256878e+001                
-4.654836e+001                
-2.914628e+001                
-5.557349e+001                
-5.304118e+001                
-5.136030e+001                
-5.410135e+001                
-5.167340e+001                
-5.237103e+001                
-5.270610e+001                
-5.239849e+001                
-5.432107e+001                
-5.407388e+001                
-5.527687e+001                
-5.402994e+001                
-5.267864e+001                
-5.195905e+001                
-5.382120e+001                
-5.598547e+001                
-5.495827e+001                
-5.453530e+001                
-5.380472e+001                
-5.534278e+001                
-5.318950e+001                
-5.120100e+001                
-5.108015e+001                
-5.004745e+001                
-4.744923e+001                
-4.731190e+001                
-4.814135e+001                
-4.686696e+001                
-4.741077e+001                
-4.867418e+001                
-4.881701e+001                
-4.799854e+001                
-4.719654e+001                
-4.473015e+001                
-4.799304e+001                
-4.918504e+001                
-4.894884e+001                
-4.744373e+001                
-4.869616e+001                
-5.064620e+001                
-4.785572e+001                
-4.956406e+001                
-4.832812e+001                
-4.829516e+001                
-5.022323e+001                
-4.582328e+001                
-4.563651e+001                
-4.721302e+001                
-4.496086e+001                
-4.743824e+001                
-4.515861e+001                
-4.409845e+001                
-4.317012e+001                
-4.550468e+001                
-4.685598e+001                
-4.727345e+001                
-4.748768e+001                
-4.922349e+001                
-5.031112e+001                
-5.020675e+001                
-4.887743e+001                
-5.177777e+001                
-4.919603e+001                
-5.133833e+001                
-5.011337e+001                
-4.972336e+001                
-4.939927e+001                
-5.051437e+001                
-5.201947e+001                
-5.184369e+001                
-4.796558e+001                
-4.381281e+001                
-4.480706e+001                
-5.110213e+001                
-5.059127e+001                
-5.048141e+001                
-4.688893e+001                
-4.994308e+001                
-4.742725e+001                
-5.026718e+001                
-4.980027e+001                
-5.036605e+001                
-4.761402e+001                
-4.808093e+001                
-4.993759e+001                
-5.335978e+001                
-5.088240e+001                
-5.177777e+001                
-5.616674e+001                
-5.548011e+001                
-5.360697e+001                
-5.014633e+001                
-5.127241e+001                
-4.954758e+001                
-4.657034e+001                
-4.919053e+001                
-4.861926e+001                
-5.005295e+001                
-5.082198e+001                
-5.113508e+001                
-5.301372e+001                
-5.184369e+001                
-5.292583e+001                
-5.185468e+001                
-5.382120e+001                
-5.471108e+001                
-5.257977e+001                
-5.630407e+001                
-5.651281e+001                
-5.333781e+001                
-5.529335e+001                
-5.374430e+001                
-5.364542e+001                
-5.038802e+001                
-5.207990e+001                
-5.299174e+001                
-5.557349e+001                
-5.390909e+001                
-5.050338e+001                
-5.214581e+001                
-5.148115e+001                
-5.294231e+001                
-5.205243e+001                
-5.273357e+001                
-5.038802e+001                
-4.863573e+001                
-5.011887e+001                
-4.927293e+001                
-5.112410e+001                
-4.887743e+001                
-5.026168e+001                
-5.164594e+001                
-5.537574e+001                
-5.521095e+001                
-5.339823e+001                
-5.192609e+001                
-5.184369e+001                
-5.150861e+001                
-5.273906e+001                
-5.160749e+001                
-5.080001e+001                
-5.120649e+001                
-4.926744e+001                
-5.023971e+001                
-4.817431e+001                
-3.886354e+001                
-3.958863e+001                
-4.000610e+001                
-3.758366e+001                
-4.096190e+001                
-3.986878e+001                
-4.229672e+001                
-4.671865e+001                
-4.566397e+001                
-4.362604e+001                
-4.377985e+001                
-4.466423e+001                
-4.474663e+001                
-4.410394e+001                
-4.748219e+001                
-4.466973e+001                
-4.718007e+001                
-4.629019e+001                
-4.543876e+001                
-4.482354e+001                
-4.401056e+001                
-4.402704e+001                
-4.264278e+001                
-3.981385e+001                
-4.185178e+001                
-4.602652e+001                
-4.642751e+001                
-4.018737e+001                
-4.315364e+001                
-4.642202e+001                
-4.815783e+001                
-4.384027e+001                
-4.177488e+001                
-4.215390e+001                
-3.646856e+001                
-2.631186e+001                
7.822385e+000                 
-3.137098e+001                
-3.529853e+001                
-1.433145e+001                
-4.697682e+001                
-4.186826e+001                
1.444175e+001                 
-2.653158e+001                
-1.553992e+001                
-5.134932e+001                
-3.739689e+001                
-5.287639e+001                
-5.242046e+001                
-5.390359e+001                
-5.576575e+001                
-5.735875e+001                
-5.277752e+001                
-4.989365e+001                
-4.490044e+001                
-4.512565e+001                
-4.633413e+001                
-4.813037e+001                
2.340124e+000                 
8.756237e+000                 
-5.130537e+000                
-5.027816e+001                
-4.728993e+001                
-4.909166e+001                
-4.825122e+001                
-4.889940e+001                
-4.791614e+001                
-1.903902e+001                
1.959442e+001                 
9.827420e+000                 
-5.330485e+001                
-5.409036e+001                
-5.171735e+001                
-4.856982e+001                
-4.908617e+001                
-4.894884e+001                
-4.953111e+001                
-4.849291e+001                
-5.030563e+001                
-4.945420e+001                
-5.198651e+001                
-5.278850e+001                
-5.161298e+001                
-4.909166e+001                
-4.966843e+001                
-4.836108e+001                
-4.806995e+001                
-4.909715e+001                
-4.715809e+001                
-4.825671e+001                
-4.767994e+001                
-5.021225e+001                
-5.277752e+001                
-5.044296e+001                
-5.290385e+001                
-5.188763e+001                
-4.976181e+001                
-5.110213e+001                
-4.925645e+001                
-4.941026e+001                
-4.920152e+001                
-4.866869e+001                
-5.118452e+001                
-5.139875e+001                
-5.304668e+001                
-5.112410e+001                
-4.931138e+001                
-5.300822e+001                
-5.548560e+001                
-3.317821e+000                
-1.433694e+000                
1.746853e+001                 
-4.960252e+001                
-5.122847e+001                
-5.514503e+001                
-5.269512e+001                
-5.214032e+001                
-5.047591e+001                
-5.282146e+001                
-5.388712e+001                
-5.365641e+001                
-5.587012e+001                
-5.424417e+001                
-5.307964e+001                
-5.153608e+001                
-5.327739e+001                
-5.521095e+001                
-5.473305e+001                
-5.398050e+001                
-5.513954e+001                
-5.587012e+001                
-5.402444e+001                
-5.176679e+001                
-4.990463e+001                
-4.837756e+001                
-4.869066e+001                
-4.750965e+001                
-4.884996e+001                
-4.620230e+001                
-4.915757e+001                
-4.752613e+001                
-4.956406e+001                
-4.854784e+001                
-4.588919e+001                
-4.161008e+001                
-4.758656e+001                
-4.944321e+001                
-4.883348e+001                
-4.680104e+001                
-4.837756e+001                
-5.111861e+001                
-4.972886e+001                
-5.061874e+001                
-4.901476e+001                
-4.727345e+001                
-4.693288e+001                
-4.810840e+001                
-4.748219e+001                
-4.609244e+001                
-4.465325e+001                
-4.609793e+001                
-4.679555e+001                
-4.507622e+001                
-4.401605e+001                
-4.619680e+001                
-4.643850e+001                
-4.727345e+001                
-4.925645e+001                
-4.813586e+001                
-5.014083e+001                
-4.932786e+001                
-5.145368e+001                
-5.189313e+001                
-4.735585e+001                
-5.251385e+001                
-4.976731e+001                
-5.191510e+001                
-5.186567e+001                
-4.956406e+001                
-4.945420e+001                
-5.136580e+001                
-4.458733e+001                
-4.343378e+001                
-5.003098e+001                
-5.062423e+001                
-5.292583e+001                
-4.738331e+001                
-4.564750e+001                
-4.925645e+001                
-5.003098e+001                
-5.061874e+001                
-4.961900e+001                
-5.027267e+001                
-4.513664e+001                
-4.958054e+001                
-5.214032e+001                
-5.276104e+001                
-4.946519e+001                
-5.437051e+001                
-5.421670e+001                
-5.522743e+001                
-5.222821e+001                
-4.945420e+001                
-4.942673e+001                
-5.006943e+001                
-4.836108e+001                
-4.828418e+001                
-4.822375e+001                
-5.069014e+001                
-5.184369e+001                
-5.109114e+001                
-5.258526e+001                
-5.028366e+001                
-5.256329e+001                
-5.150312e+001                
-5.511757e+001                
-5.327739e+001                
-5.293132e+001                
-5.624914e+001                
-5.621618e+001                
-5.387064e+001                
-5.527687e+001                
-5.201947e+001                
-5.170087e+001                
-5.309062e+001                
-5.298625e+001                
-5.429910e+001                
-5.673803e+001                
-5.234906e+001                
-5.140424e+001                
-5.242596e+001                
-5.128889e+001                
-5.193707e+001                
-5.147016e+001                
-5.392557e+001                
-5.189862e+001                
-4.888841e+001                
-4.913560e+001                
-4.980576e+001                
-5.055831e+001                
-4.991013e+001                
-4.889391e+001                
-5.333232e+001                
-5.534828e+001                
-5.406290e+001                
-5.306865e+001                
-5.204144e+001                
-5.227215e+001                
-5.284343e+001                
-5.217327e+001                
-5.242596e+001                
-5.113508e+001                
-4.989365e+001                
-4.802051e+001                
-4.988815e+001                
-4.775684e+001                
-3.838564e+001                
-3.879213e+001                
-3.789676e+001                
-3.811099e+001                
-3.825381e+001                
-4.037414e+001                
-4.551017e+001                
-4.750965e+001                
-4.470269e+001                
-4.208798e+001                
-4.433465e+001                
-4.177488e+001                
-4.386774e+001                
-4.509270e+001                
-4.661428e+001                
-4.660879e+001                
-4.786121e+001                
-4.530693e+001                
-4.604849e+001                
-4.413690e+001                
-4.484002e+001                
-4.376886e+001                
-4.259884e+001                
-4.133543e+001                
-4.296138e+001                
-4.391168e+001                
-4.534538e+001                
-4.320857e+001                
-4.301631e+001                
-4.561454e+001                
-4.473565e+001                
-4.519157e+001                
-4.440057e+001                
-4.314814e+001                
-4.348322e+001                
-4.301082e+001                
-5.370035e+001                
-5.143171e+001                
-4.750416e+001                
-4.570243e+001                
-1.008530e+001                
-5.099226e+001                
-5.158552e+001                
-4.781177e+001                
-2.128019e+001                
-5.218975e+001                
-5.125593e+001                
-5.244793e+001                
-5.268962e+001                
-5.524391e+001                
-5.615576e+001                
-5.556251e+001                
-5.132734e+001                
-4.984421e+001                
-4.780079e+001                
-4.438958e+001                
-4.553764e+001                
-4.738880e+001                
-4.793811e+001                
-5.027816e+001                
-5.205792e+001                
-4.826220e+001                
-4.981125e+001                
-4.925096e+001                
-4.917955e+001                
-4.954758e+001                
-4.658681e+001                
-4.935533e+001                
-5.054183e+001                
-5.462868e+001                
-5.374430e+001                
-5.062972e+001                
-4.874559e+001                
-4.980027e+001                
-4.768543e+001                
-4.750416e+001                
-4.802600e+001                
-4.950913e+001                
-5.095381e+001                
-4.987717e+001                
-5.182721e+001                
-5.245892e+001                
-5.358500e+001                
-5.153059e+001                
-4.800403e+001                
-4.816333e+001                
-4.691640e+001                
-4.961350e+001                
-4.801501e+001                
-4.695485e+001                
-4.966843e+001                
-5.100325e+001                
-5.060226e+001                
-5.057479e+001                
-5.182172e+001                
-5.101973e+001                
-5.071761e+001                
-4.977829e+001                
-4.922898e+001                
-5.016281e+001                
-4.838854e+001                
-5.144270e+001                
-5.064620e+001                
-5.324992e+001                
-5.204144e+001                
-4.872911e+001                
-5.140424e+001                
-5.400247e+001                
-2.672933e+001                
-9.953462e+000                
-3.563361e+001                
-5.087691e+001                
-5.482644e+001                
-5.466164e+001                
-5.443642e+001                
-5.220074e+001                
-5.004196e+001                
-5.143171e+001                
-5.326640e+001                
-5.273357e+001                
-5.391458e+001                
-5.636999e+001                
-5.330485e+001                
-5.130537e+001                
-5.344767e+001                
-5.337077e+001                
-5.458474e+001                
-5.324443e+001                
-5.444192e+001                
-5.604590e+001                
-5.509010e+001                
-5.563391e+001                
-5.172284e+001                
-4.909166e+001                
-4.864672e+001                
-4.918504e+001                
-4.788867e+001                
-4.772937e+001                
-4.849841e+001                
-4.686696e+001                
-4.806445e+001                
-5.020675e+001                
-4.898180e+001                
-4.506523e+001                
-4.285701e+001                
-4.574088e+001                
-4.888292e+001                
-4.804248e+001                
-4.750416e+001                
-4.858080e+001                
-5.215680e+001                
-5.138776e+001                
-4.976731e+001                
-4.619680e+001                
-4.655935e+001                
-4.726246e+001                
-4.953660e+001                
-4.829516e+001                
-4.581229e+001                
-4.525749e+001                
-4.856982e+001                
-4.680104e+001                
-4.427423e+001                
-4.649892e+001                
-4.615835e+001                
-4.767444e+001                
-4.663076e+001                
-5.011337e+001                
-4.855883e+001                
-4.840502e+001                
-5.104170e+001                
-5.091536e+001                
-4.945420e+001                
-5.281597e+001                
-5.076705e+001                
-5.046493e+001                
-5.250286e+001                
-5.487587e+001                
-5.082198e+001                
-4.220333e+001                
-4.576285e+001                
-4.694386e+001                
-4.808643e+001                
-5.244244e+001                
-5.045943e+001                
-4.914109e+001                
-4.506523e+001                
-4.952561e+001                
-4.948716e+001                
-5.069014e+001                
-5.015182e+001                
-5.043746e+001                
-4.680654e+001                
-4.849291e+001                
-5.139326e+001                
-5.206891e+001                
-5.001999e+001                
-5.111861e+001                
-5.546363e+001                
-5.238750e+001                
-5.550758e+001                
-5.136030e+001                
-4.889391e+001                
-5.027816e+001                
-4.962449e+001                
-4.783374e+001                
-4.742176e+001                
-4.994308e+001                
-5.135481e+001                
-5.071212e+001                
-5.073958e+001                
-5.185468e+001                
-4.991562e+001                
-5.202496e+001                
-5.316752e+001                
-5.525489e+001                
-5.236004e+001                
-5.367289e+001                
-5.660619e+001                
-5.597449e+001                
-5.544715e+001                
-5.281597e+001                
-5.270610e+001                
-5.153059e+001                
-5.335978e+001                
-5.406839e+001                
-5.505165e+001                
-5.406290e+001                
-5.392007e+001                
-5.260723e+001                
-5.127241e+001                
-5.033310e+001                
-5.229962e+001                
-5.226666e+001                
-5.340922e+001                
-5.231610e+001                
-5.245892e+001                
-4.787220e+001                
-4.810840e+001                
-4.930040e+001                
-4.948716e+001                
-4.951463e+001                
-5.472756e+001                
-5.441445e+001                
-5.311259e+001                
-5.288737e+001                
-5.346415e+001                
-5.141523e+001                
-5.331584e+001                
-5.216778e+001                
-5.093184e+001                
-5.200299e+001                
-5.149763e+001                
-4.897081e+001                
-4.785572e+001                
-4.805347e+001                
-3.523262e+001                
-3.522163e+001                
-3.373301e+001                
-7.289318e+000                
-3.921510e+001                
-4.396112e+001                
-4.674062e+001                
-4.457085e+001                
-4.269771e+001                
-4.069274e+001                
-4.159361e+001                
-4.354914e+001                
-4.560905e+001                
-4.447198e+001                
-4.627920e+001                
-4.563651e+001                
-4.719105e+001                
-4.727894e+001                
-4.446648e+001                
-4.484551e+001                
-4.576285e+001                
-4.398859e+001                
-4.084105e+001                
-4.130796e+001                
-4.514762e+001                
-4.559806e+001                
-4.407648e+001                
-4.253841e+001                
-4.232418e+001                
-4.434015e+001                
-4.474114e+001                
-4.606497e+001                
-4.502678e+001                
-4.312068e+001                
-4.606497e+001                
-5.141523e+001                
-1.230450e+001                
-2.174161e+001                
-4.598807e+001                
3.872740e+000                 
3.611811e+001                 
1.491417e+001                 
-5.155805e+001                
-3.610602e+001                
-3.679815e+001                
-5.187665e+001                
-5.255779e+001                
-5.066817e+001                
-5.295329e+001                
-5.599097e+001                
-5.477700e+001                
-5.207440e+001                
-5.061324e+001                
-5.078353e+001                
-5.081649e+001                
-4.345576e+001                
-4.758106e+001                
-4.733387e+001                
-5.035507e+001                
-4.927842e+001                
-4.942124e+001                
-3.518318e+001                
-4.564200e+001                
-4.886095e+001                
-5.071761e+001                
-4.831713e+001                
-4.672414e+001                
-4.878405e+001                
-4.936082e+001                
-5.448586e+001                
-5.444192e+001                
-4.660879e+001                
-4.940476e+001                
-4.709767e+001                
-4.767444e+001                
-4.697133e+001                
-4.841601e+001                
-4.947617e+001                
-5.077254e+001                
-5.065718e+001                
-5.324992e+001                
-5.214581e+001                
-5.262920e+001                
-5.022873e+001                
-4.841051e+001                
-4.921800e+001                
-4.767444e+001                
-4.945420e+001                
-4.750416e+001                
-4.903123e+001                
-4.917405e+001                
-4.986618e+001                
-4.964646e+001                
-5.023971e+001                
-5.307964e+001                
-4.869066e+001                
-5.103072e+001                
-4.955857e+001                
-4.806445e+001                
-5.109114e+001                
-5.150861e+001                
-5.178327e+001                
-5.120649e+001                
-4.971787e+001                
-5.093184e+001                
-5.337626e+001                
-5.434854e+001                
-2.807513e+001                
-3.949525e+000                
-3.096449e+001                
-4.926744e+001                
-5.225018e+001                
-5.635900e+001                
-5.545814e+001                
-5.150861e+001                
1.214557e+001                 
1.064591e+001                 
1.269490e+001                 
1.576562e+001                 
2.490089e+001                 
2.412634e+001                 
2.961959e+001                 
1.162921e+001                 
1.216205e+001                 
2.170932e+001                 
2.412634e+001                 
2.323644e+001                 
1.961090e+001                 
3.031724e+001                 
2.350011e+001                 
2.688945e+001                 
1.964385e+001                 
-4.990463e+001                
-5.285991e+001                
-4.853136e+001                
-4.830066e+001                
-4.858080e+001                
-4.751514e+001                
-4.887194e+001                
-4.788867e+001                
-4.720204e+001                
-4.922349e+001                
-4.653738e+001                
-4.546073e+001                
-4.386774e+001                
-4.661977e+001                
-4.991562e+001                
-4.672963e+001                
-4.455987e+001                
-5.132185e+001                
-5.285991e+001                
-5.126143e+001                
-4.562003e+001                
-4.681752e+001                
-4.752613e+001                
-4.936082e+001                
-4.838305e+001                
-4.809192e+001                
-4.530143e+001                
-4.891039e+001                
-4.570243e+001                
-4.930589e+001                
-4.613089e+001                
-4.687246e+001                
-4.753712e+001                
-4.662526e+001                
-4.856982e+001                
-5.059127e+001                
-4.817431e+001                
-4.965195e+001                
-5.031112e+001                
-5.164045e+001                
-5.115705e+001                
-5.190961e+001                
-5.201947e+001                
-5.175580e+001                
-5.333781e+001                
-5.268962e+001                
-4.462578e+001                
-4.318110e+001                
-4.425775e+001                
-4.938279e+001                
-5.160749e+001                
-5.001999e+001                
-4.677358e+001                
-4.709767e+001                
-4.815234e+001                
-5.110213e+001                
-4.827319e+001                
-5.024520e+001                
-5.083846e+001                
-4.845995e+001                
-4.985520e+001                
-5.176679e+001                
-5.138776e+001                
-4.953111e+001                
-5.251385e+001                
-5.165693e+001                
-5.306316e+001                
-5.326091e+001                
-5.404092e+001                
-5.034958e+001                
-4.988815e+001                
-4.926744e+001                
-4.759754e+001                
-4.876757e+001                
-5.001450e+001                
-5.016830e+001                
-5.075606e+001                
-5.048690e+001                
-5.103621e+001                
-5.223370e+001                
-5.120100e+001                
-5.159650e+001                
-5.335978e+001                
-5.510658e+001                
-5.192059e+001                
-5.488686e+001                
-5.644689e+001                
-5.569434e+001                
-5.426065e+001                
-5.310710e+001                
-5.394754e+001                
-4.012146e+001                
-5.428811e+001                
-5.470009e+001                
-5.461221e+001                
-5.316203e+001                
-5.220623e+001                
-5.281047e+001                
-5.018478e+001                
-5.088240e+001                
-5.409036e+001                
-5.339274e+001                
-5.171735e+001                
-5.208539e+001                
-5.327739e+001                
-4.837207e+001                
-4.495537e+001                
-5.072860e+001                
-4.869616e+001                
-5.190411e+001                
-5.510109e+001                
-5.136030e+001                
-5.305766e+001                
-5.420572e+001                
-5.208539e+001                
-5.275005e+001                
-5.240948e+001                
-5.269512e+001                
-4.970139e+001                
-5.150312e+001                
-5.337626e+001                
-4.894884e+001                
-4.534538e+001                
-4.807544e+001                
-3.359568e+001                
-3.662786e+001                
-3.695744e+001                
-2.438928e+000                
-4.192319e+001                
-4.566947e+001                
-4.406000e+001                
-4.355463e+001                
-4.261532e+001                
-4.146726e+001                
-4.090697e+001                
-4.147276e+001                
-4.654287e+001                
-4.503227e+001                
-3.928651e+001                
-4.844347e+001                
-4.694386e+001                
-4.750965e+001                
-4.472466e+001                
-4.570792e+001                
-4.556510e+001                
-4.616934e+001                
-3.992920e+001                
-4.345576e+001                
-4.505974e+001                
-4.469719e+001                
-4.310970e+001                
-4.239010e+001                
-4.097838e+001                
-4.323603e+001                
-4.521354e+001                
-4.647695e+001                
-4.473015e+001                
-4.412042e+001                
-4.754261e+001                
-5.071761e+001                
-5.083297e+001                
-4.472466e+001                
3.554132e+000                 
-2.568015e+001                
3.268483e+000                 
-5.223919e+001                
-5.070113e+001                
-5.080550e+001                
-2.408166e+001                
-5.083297e+001                
-5.094283e+001                
-5.006393e+001                
-5.165693e+001                
-5.368387e+001                
-5.660070e+001                
-5.054183e+001                
-5.078902e+001                
-5.133833e+001                
-5.170087e+001                
-4.698232e+001                
-4.860827e+001                
-4.770740e+001                
-5.103072e+001                
-4.932237e+001                
-2.893755e+001                
9.745022e+000                 
1.228840e+001                 
-4.807544e+001                
-5.027267e+001                
-4.819629e+001                
-5.000900e+001                
-4.733387e+001                
-2.683370e+001                
1.068986e+001                 
-9.200910e+000                
-5.054183e+001                
-4.718007e+001                
-4.776233e+001                
-4.595511e+001                
-4.840502e+001                
-4.775684e+001                
-4.991562e+001                
-5.051986e+001                
-5.155805e+001                
-5.081099e+001                
-5.249187e+001                
-5.174482e+001                
-4.897630e+001                
-4.777332e+001                
-5.094832e+001                
-5.120100e+001                
-4.677907e+001                
-4.860278e+001                
-4.898729e+001                
-5.005844e+001                
-4.839404e+001                
-4.898180e+001                
-4.905870e+001                
-5.271160e+001                
-5.077803e+001                
-5.005844e+001                
-4.984421e+001                
-4.796008e+001                
-4.991013e+001                
-4.966843e+001                
-5.285991e+001                
-5.173932e+001                
-5.040450e+001                
-5.097029e+001                
-5.154707e+001                
-5.613379e+001                
-4.307124e+001                
-1.265056e+001                
-4.851488e+001                
-3.597418e+001                
-5.151960e+001                
-5.500771e+001                
-5.676549e+001                
-5.336528e+001                
-5.108565e+001                
-4.880602e+001                
-5.137129e+001                
-5.264568e+001                
-5.474404e+001                
-5.458474e+001                
-5.426065e+001                
-5.215130e+001                
-4.931688e+001                
-5.350809e+001                
-5.276653e+001                
-5.396951e+001                
-5.490883e+001                
-5.351359e+001                
-5.435952e+001                
-5.371683e+001                
-5.516151e+001                
-5.295879e+001                
-5.367838e+001                
-5.060226e+001                
-4.750416e+001                
-4.950913e+001                
-4.739979e+001                
-4.891588e+001                
-5.010239e+001                
-4.460931e+001                
-4.889940e+001                
-4.701527e+001                
-4.310420e+001                
-4.514762e+001                
-4.551566e+001                
-4.857531e+001                
-4.879503e+001                
-4.338435e+001                
-4.590567e+001                
-5.221722e+001                
-5.262371e+001                
-4.962998e+001                
-4.622976e+001                
-4.732289e+001                
-4.640554e+001                
-4.842150e+001                
-4.878954e+001                
-4.958054e+001                
-4.592764e+001                
-4.977829e+001                
-4.643301e+001                
-4.869066e+001                
-4.732289e+001                
-4.754261e+001                
-4.826220e+001                
-4.637259e+001                
-5.014083e+001                
-5.034958e+001                
-4.817981e+001                
-4.917405e+001                
-5.130537e+001                
-5.098128e+001                
-5.395853e+001                
-5.178327e+001                
-5.137129e+001                
-5.478798e+001                
-5.338725e+001                
-4.897081e+001                
-4.324702e+001                
-4.549369e+001                
-4.425225e+001                
-4.854784e+001                
-4.946519e+001                
-4.694386e+001                
-4.758106e+001                
-4.772388e+001                
-5.045394e+001                
-4.808093e+001                
-5.000900e+001                
-5.148115e+001                
-5.101973e+001                
-4.731739e+001                
-5.157453e+001                
-5.218426e+001                
-5.028915e+001                
-5.093184e+001                
-5.056930e+001                
-5.211835e+001                
-5.130537e+001                
-5.310710e+001                
-5.346964e+001                
-5.140424e+001                
-4.923448e+001                
-4.802051e+001                
-4.836108e+001                
-5.015731e+001                
-5.038802e+001                
-5.069014e+001                
-5.087691e+001                
-4.999802e+001                
-5.003098e+001                
-5.148664e+001                
-5.262371e+001                
-5.204144e+001                
-5.373331e+001                
-5.351908e+001                
-5.246441e+001                
-5.586463e+001                
-5.629858e+001                
-5.607336e+001                
-5.260723e+001                
-5.544166e+001                
-5.422219e+001                
-5.376627e+001                
-5.201398e+001                
-5.260723e+001                
-5.563391e+001                
-5.343119e+001                
-5.205243e+001                
-5.256878e+001                
-5.077803e+001                
-5.097578e+001                
-5.351908e+001                
-5.283245e+001                
-5.337626e+001                
-5.125593e+001                
-5.528785e+001                
-4.761951e+001                
-4.753162e+001                
-4.755360e+001                
-4.866320e+001                
-5.281047e+001                
-5.227765e+001                
-5.175580e+001                
-5.277202e+001                
-5.245892e+001                
-5.262371e+001                
-5.223370e+001                
-5.201947e+001                
-5.211835e+001                
-5.127241e+001                
-5.078353e+001                
-5.232708e+001                
-5.071212e+001                
-4.902025e+001                
-3.758915e+001                
-3.177198e+001                
-3.803958e+001                
-4.447198e+001                
-4.379084e+001                
-4.468621e+001                
-4.383478e+001                
-4.208798e+001                
-4.157163e+001                
-4.005005e+001                
-4.186277e+001                
-4.257687e+001                
-4.296138e+001                
-4.781177e+001                
-4.527946e+001                
-4.192868e+001                
-4.485100e+001                
-4.670217e+001                
-4.570243e+001                
-4.517509e+001                
-4.710866e+001                
-4.212643e+001                
-4.586722e+001                
-4.124205e+001                
-4.324702e+001                
-4.627920e+001                
-4.365351e+001                
-4.374689e+001                
-4.295039e+001                
-4.117064e+001                
-4.163205e+001                
-4.616385e+001                
-4.605399e+001                
-4.560905e+001                
-4.708119e+001                
-4.777332e+001                
-5.162946e+001                
-5.087142e+001                
-4.788318e+001                
-4.922898e+001                
-4.960801e+001                
-5.186017e+001                
-5.109114e+001                
-5.070113e+001                
-5.225567e+001                
-4.732289e+001                
-5.439248e+001                
-5.027267e+001                
-4.937730e+001                
-5.140974e+001                
-5.133284e+001                
-5.588660e+001                
-5.291484e+001                
-4.977280e+001                
-5.266216e+001                
-5.149763e+001                
-4.964646e+001                
-5.066268e+001                
-4.713612e+001                
-4.747120e+001                
-5.045943e+001                
-4.616385e+001                
-4.598257e+001                
-4.881701e+001                
-5.006393e+001                
-4.937730e+001                
-4.788867e+001                
-4.794910e+001                
-4.740528e+001                
-4.881151e+001                
-5.006943e+001                
-3.574897e+001                
-4.967942e+001                
-4.736134e+001                
-4.604300e+001                
-4.585624e+001                
-4.758106e+001                
-4.819629e+001                
-4.934434e+001                
-5.104170e+001                
-5.119551e+001                
-5.294780e+001                
-4.905870e+001                
-5.044845e+001                
-4.864672e+001                
-4.766895e+001                
-5.008591e+001                
-5.217877e+001                
-4.967392e+001                
-4.712513e+001                
-4.681752e+001                
-4.939927e+001                
-5.100325e+001                
-4.926194e+001                
-5.197552e+001                
-5.406839e+001                
-4.988815e+001                
-5.088240e+001                
-4.961900e+001                
-4.774036e+001                
-5.034408e+001                
-4.837756e+001                
-5.160200e+001                
-5.294780e+001                
-5.080550e+001                
-5.094283e+001                
-5.305766e+001                
-4.792712e+001                
-5.361246e+000                
-4.775135e+001                
-5.118452e+001                
2.878462e+000                 
2.167086e+001                 
2.787274e+001                 
-2.995377e+001                
-5.065169e+001                
-5.119551e+001                
-5.032760e+001                
-5.204144e+001                
-5.292583e+001                
-5.601843e+001                
-5.491432e+001                
-5.236004e+001                
-5.059676e+001                
-5.262371e+001                
-5.357951e+001                
-5.232708e+001                
-5.538673e+001                
-5.490334e+001                
-5.335429e+001                
-5.425515e+001                
-5.349711e+001                
-5.455727e+001                
-5.372782e+001                
-5.314555e+001                
-5.162946e+001                
-5.066268e+001                
-4.857531e+001                
-4.821276e+001                
-4.969040e+001                
-4.791614e+001                
-4.297786e+001                
-4.858080e+001                
-4.362604e+001                
-4.312617e+001                
-4.716359e+001                
-4.610342e+001                
-4.798206e+001                
-4.468621e+001                
-4.500481e+001                
-4.782825e+001                
-5.201947e+001                
-5.147565e+001                
-4.640005e+001                
-4.765796e+001                
-4.817981e+001                
-4.716359e+001                
-5.095930e+001                
-4.721852e+001                
-4.685598e+001                
-4.901476e+001                
-4.849841e+001                
-4.823474e+001                
-4.853136e+001                
-4.970688e+001                
-4.757557e+001                
-4.827868e+001                
-4.687246e+001                
-5.101424e+001                
-5.205792e+001                
-5.107466e+001                
-5.212933e+001                
-4.976731e+001                
-5.365091e+001                
-5.129988e+001                
-5.153059e+001                
-5.458474e+001                
-5.467263e+001                
-4.882799e+001                
-4.376337e+001                
-4.640554e+001                
-4.737233e+001                
-4.170346e+001                
-4.586173e+001                
-4.793262e+001                
-4.900926e+001                
-4.800403e+001                
-5.043197e+001                
-4.759205e+001                
-5.108565e+001                
-5.112410e+001                
-4.841051e+001                
-4.987168e+001                
-5.049239e+001                
-5.238201e+001                
-4.931688e+001                
-5.188214e+001                
-4.937181e+001                
-5.119551e+001                
-5.031112e+001                
-5.332682e+001                
-5.390909e+001                
-5.104720e+001                
-4.951463e+001                
-5.003098e+001                
-4.940476e+001                
-4.992661e+001                
-5.011337e+001                
-5.155256e+001                
-5.001450e+001                
-4.968491e+001                
-4.949815e+001                
-5.225567e+001                
-5.109114e+001                
-5.263469e+001                
-5.398599e+001                
-5.237652e+001                
-5.271709e+001                
-5.448037e+001                
-5.727085e+001                
-5.620520e+001                
-5.430459e+001                
-5.420572e+001                
-5.460122e+001                
-5.090437e+001                
-5.354655e+001                
-5.297527e+001                
-5.553504e+001                
-5.362345e+001                
-5.308513e+001                
-5.352457e+001                
-5.238750e+001                
-4.923997e+001                
-5.260174e+001                
-5.194806e+001                
-5.316203e+001                
-5.298625e+001                
-5.595801e+001                
-4.823474e+001                
-4.915757e+001                
-4.683400e+001                
-4.959702e+001                
-5.221722e+001                
-5.273357e+001                
-5.078902e+001                
-5.018478e+001                
-5.265667e+001                
-5.106367e+001                
-5.235455e+001                
-5.246990e+001                
-5.254681e+001                
-5.058028e+001                
-5.091536e+001                
-5.177777e+001                
-5.188214e+001                
-4.969040e+001                
-3.869875e+001                
-3.373301e+001                
-4.052795e+001                
-4.589468e+001                
-4.492241e+001                
-4.555412e+001                
-4.314814e+001                
-3.998413e+001                
-3.738041e+001                
-3.885256e+001                
-4.458733e+001                
-4.412591e+001                
-4.455437e+001                
-4.601004e+001                
-4.574088e+001                
-4.474114e+001                
-4.471917e+001                
-4.490593e+001                
-4.431268e+001                
-4.494438e+001                
-4.252743e+001                
-4.171994e+001                
-4.759205e+001                
-4.215390e+001                
-4.357111e+001                
-4.341181e+001                
-4.482903e+001                
-4.468071e+001                
-4.279110e+001                
-4.212643e+001                
-4.179685e+001                
-4.553214e+001                
-4.778980e+001                
-4.688893e+001                
-4.948716e+001                
-4.976731e+001                
-5.121199e+001                
-5.064620e+001                
-4.965195e+001                
-5.016281e+001                
-5.147016e+001                
-5.112959e+001                
-4.911913e+001                
-4.945969e+001                
-5.145918e+001                
-5.207440e+001                
-5.106367e+001                
-5.276653e+001                
-4.947068e+001                
-5.012985e+001                
-5.018478e+001                
-5.337077e+001                
-5.392007e+001                
-5.309062e+001                
-5.291484e+001                
-5.423318e+001                
-5.059127e+001                
-4.757557e+001                
-4.575736e+001                
-4.525749e+001                
-5.003098e+001                
-4.797107e+001                
-4.531242e+001                
-4.735035e+001                
-5.005844e+001                
-4.891039e+001                
-4.501030e+001                
-4.520256e+001                
-4.689442e+001                
-5.041549e+001                
-4.968491e+001                
-5.393655e+001                
-4.722950e+001                
-4.793811e+001                
-4.652639e+001                
-4.592764e+001                
-4.622976e+001                
-4.806995e+001                
-4.988815e+001                
-5.027267e+001                
-5.147016e+001                
-5.256878e+001                
-5.014633e+001                
-4.799854e+001                
-4.713063e+001                
-4.970688e+001                
-4.887194e+001                
-4.980027e+001                
-4.917955e+001                
-4.936631e+001                
-4.825671e+001                
-4.900377e+001                
-5.168439e+001                
-4.979477e+001                
-5.271160e+001                
-5.172284e+001                
-5.029464e+001                
-5.164594e+001                
-4.972886e+001                
-4.855334e+001                
-4.882799e+001                
-4.967392e+001                
-5.251934e+001                
-5.296428e+001                
-5.004745e+001                
-5.128340e+001                
-5.349711e+001                
-1.356791e+001                
-3.337046e+001                
-4.645498e+001                
-5.223919e+001                
-5.340922e+001                
-5.202496e+001                
-5.512855e+001                
-5.184369e+001                
-4.964096e+001                
-5.120100e+001                
-5.232708e+001                
-5.172834e+001                
-5.225567e+001                
-5.510109e+001                
-5.511208e+001                
-5.199750e+001                
-5.108015e+001                
-5.138776e+001                
-5.389810e+001                
-5.405191e+001                
-5.557349e+001                
-5.552406e+001                
-5.345866e+001                
-5.258526e+001                
-5.469460e+001                
-2.888262e+001                
-4.009949e+001                
-5.266765e+001                
-5.291484e+001                
-4.966294e+001                
-5.076155e+001                
-4.999802e+001                
-4.896532e+001                
-4.700429e+001                
-4.281856e+001                
-4.484002e+001                
-4.398859e+001                
-4.444451e+001                
-4.462029e+001                
-4.760853e+001                
-4.535637e+001                
-4.557059e+001                
-4.509819e+001                
-4.808643e+001                
-4.973435e+001                
-4.982224e+001                
-5.064071e+001                
-4.759754e+001                
-4.673513e+001                
-4.742725e+001                
-4.995407e+001                
-4.828418e+001                
-4.743275e+001                
-4.940476e+001                
-4.917955e+001                
-4.896532e+001                
-4.887743e+001                
-4.917955e+001                
-4.750416e+001                
-4.845446e+001                
-4.806995e+001                
-5.210736e+001                
-5.374430e+001                
-5.498573e+001                
-4.988815e+001                
-5.161298e+001                
-5.192059e+001                
-5.105818e+001                
-5.326091e+001                
-5.349162e+001                
-5.348612e+001                
-4.590567e+001                
-4.659231e+001                
-4.765247e+001                
-4.363153e+001                
-4.466973e+001                
-4.450494e+001                
-4.270870e+001                
-4.862474e+001                
-4.994858e+001                
-5.016830e+001                
-4.722401e+001                
-4.964096e+001                
-5.033859e+001                
-5.157453e+001                
-5.008591e+001                
-5.018478e+001                
-5.014083e+001                
-4.982224e+001                
-4.956406e+001                
-5.231060e+001                
-4.998703e+001                
-5.001999e+001                
-5.399149e+001                
-5.390359e+001                
-4.750416e+001                
-5.188763e+001                
-5.141523e+001                
-4.979477e+001                
-4.930589e+001                
-4.890489e+001                
-5.106367e+001                
-5.005295e+001                
-4.916856e+001                
-5.023971e+001                
-5.283245e+001                
-5.266216e+001                
-5.271160e+001                
-5.172284e+001                
-5.291484e+001                
-5.293681e+001                
-5.453530e+001                
-5.630407e+001                
-5.636450e+001                
-5.472756e+001                
-5.373331e+001                
-5.409586e+001                
-5.323893e+001                
-5.306865e+001                
-5.300822e+001                
-5.415628e+001                
-5.500221e+001                
-5.313456e+001                
-5.309062e+001                
-5.253033e+001                
-4.921800e+001                
-5.232708e+001                
-5.340922e+001                
-5.417276e+001                
-5.443093e+001                
-5.332133e+001                
-5.036056e+001                
-4.808093e+001                
-4.824572e+001                
-5.011887e+001                
-5.330485e+001                
-5.228314e+001                
-4.922898e+001                
-5.076705e+001                
-5.030014e+001                
-4.934983e+001                
-5.271709e+001                
-5.104170e+001                
-5.342020e+001                
-5.090437e+001                
-5.062423e+001                
-5.148115e+001                
-5.158552e+001                
-4.932237e+001                
-3.764408e+001                
-3.882509e+001                
-4.388422e+001                
-4.509819e+001                
-4.570243e+001                
-4.437859e+001                
-4.003357e+001                
-4.045654e+001                
-3.808902e+001                
-3.971497e+001                
-4.476311e+001                
-4.429620e+001                
-4.647695e+001                
-4.653738e+001                
-4.353815e+001                
-4.313166e+001                
-4.544425e+001                
-4.629568e+001                
-4.139585e+001                
-4.248348e+001                
-4.195065e+001                
-4.602103e+001                
-4.644949e+001                
-4.571891e+001                
-4.375788e+001                
-4.347224e+001                
-4.425775e+001                
-4.414788e+001                
-4.124754e+001                
-3.817691e+001                
-4.892686e+001                
-4.805347e+001                
-4.675710e+001                
-4.800403e+001                
-4.973984e+001                
-5.102522e+001                
-5.046493e+001                
-5.108565e+001                
-5.179425e+001                
-5.076705e+001                
-5.100325e+001                
-5.057479e+001                
-5.034408e+001                
-5.149763e+001                
-5.188214e+001                
-4.982224e+001                
-5.038802e+001                
-5.322795e+001                
-5.126143e+001                
-4.898180e+001                
-5.090437e+001                
-5.362894e+001                
-5.249737e+001                
-5.345316e+001                
-5.216778e+001                
-5.338175e+001                
-5.173932e+001                
-4.693288e+001                
-4.515861e+001                
-4.517509e+001                
-4.921251e+001                
-4.314265e+001                
-4.753712e+001                
-4.910814e+001                
-4.767994e+001                
-4.806995e+001                
-4.422479e+001                
-4.309871e+001                
-4.663625e+001                
-5.134382e+001                
-5.177228e+001                
-5.040450e+001                
-4.771289e+001                
-4.914109e+001                
-4.865770e+001                
-4.584525e+001                
-4.593314e+001                
-4.800403e+001                
-5.149213e+001                
-4.899278e+001                
-5.143171e+001                
-5.161848e+001                
-4.814685e+001                
-4.767444e+001                
-4.732838e+001                
-4.737782e+001                
-5.076155e+001                
-5.239849e+001                
-4.780079e+001                
-4.693837e+001                
-4.906969e+001                
-5.048141e+001                
-5.270610e+001                
-5.283794e+001                
-5.119551e+001                
-5.123396e+001                
-5.055282e+001                
-5.151960e+001                
-5.053085e+001                
-4.658132e+001                
-5.165143e+001                
-5.153608e+001                
-5.310161e+001                
-4.988266e+001                
-5.113508e+001                
-5.083297e+001                
-2.818500e+001                
-3.905580e+001                
-4.833911e+001                
-5.183820e+001                
-5.262920e+001                
-5.268962e+001                
-5.413980e+001                
-5.189313e+001                
-5.055831e+001                
-4.984421e+001                
-5.059127e+001                
-5.361246e+001                
-5.125593e+001                
-5.276104e+001                
-5.624365e+001                
-5.380472e+001                
-5.415628e+001                
-3.916566e+000                
2.097871e+001                 
1.385397e+001                 
1.995148e+001                 
2.519204e+001                 
2.758160e+001                 
1.168414e+001                 
-2.357630e+001                
1.934173e+001                 
1.534264e+001                 
2.175326e+001                 
1.819364e+001                 
1.920989e+001                 
1.771572e+001                 
-4.784473e+001                
-4.995956e+001                
-5.025070e+001                
-4.919053e+001                
-4.259884e+001                
-4.199460e+001                
-4.432367e+001                
-4.450494e+001                
-4.425775e+001                
-4.876757e+001                
-4.481255e+001                
-4.511467e+001                
-4.513664e+001                
-4.589468e+001                
-4.971238e+001                
-5.029464e+001                
-4.888292e+001                
-5.019577e+001                
-4.557609e+001                
-4.902574e+001                
-4.952012e+001                
-4.998154e+001                
-4.710866e+001                
-4.963547e+001                
-4.861376e+001                
-5.059676e+001                
-4.837207e+001                
-4.953111e+001                
-4.986069e+001                
-4.888841e+001                
-4.977280e+001                
-5.242596e+001                
-5.493080e+001                
-5.540321e+001                
-5.145368e+001                
-5.158552e+001                
-5.061324e+001                
-5.026168e+001                
-5.326640e+001                
-5.319499e+001                
-5.105269e+001                
-4.642751e+001                
-4.702077e+001                
-4.409845e+001                
-4.346674e+001                
-4.405450e+001                
-4.385126e+001                
-4.594412e+001                
-4.938279e+001                
-5.082198e+001                
-4.748219e+001                
-4.903123e+001                
-4.908067e+001                
-5.199200e+001                
-4.915757e+001                
-5.081099e+001                
-5.174482e+001                
-4.991562e+001                
-4.980576e+001                
-5.017929e+001                
-5.128340e+001                
-4.954758e+001                
-5.150312e+001                
-5.397501e+001                
-4.973435e+001                
-5.012436e+001                
-5.348063e+001                
-5.205792e+001                
-4.999802e+001                
-4.778980e+001                
-4.853686e+001                
-5.098128e+001                
-5.019577e+001                
-4.837756e+001                
-5.148115e+001                
-5.272808e+001                
-5.292033e+001                
-5.247540e+001                
-5.394205e+001                
-5.208539e+001                
-5.361246e+001                
-5.515602e+001                
-5.580420e+001                
-5.701817e+001                
-5.384867e+001                
-5.230511e+001                
-5.470009e+001                
-5.359599e+001                
-5.399149e+001                
-5.260723e+001                
-5.387613e+001                
-5.523292e+001                
-5.355204e+001                
-5.163495e+001                
-5.111311e+001                
-5.143171e+001                
-5.404092e+001                
-5.311259e+001                
-5.470559e+001                
-5.364542e+001                
-5.282695e+001                
-5.087142e+001                
-4.829516e+001                
-4.782825e+001                
-5.061324e+001                
-5.453530e+001                
-5.051986e+001                
-4.932786e+001                
-5.169538e+001                
-3.755070e+001                
-4.783374e+001                
-5.239300e+001                
-5.056380e+001                
-5.264568e+001                
-5.197552e+001                
-4.999252e+001                
-5.072860e+001                
-4.801501e+001                
-4.886644e+001                
-3.959412e+001                
-4.372492e+001                
-4.278560e+001                
-4.659231e+001                
-4.597159e+001                
-4.359309e+001                
-4.008301e+001                
-4.086852e+001                
-3.647955e+001                
-3.880312e+001                
-4.440057e+001                
-4.345576e+001                
-4.504875e+001                
-4.733937e+001                
-4.609793e+001                
-4.233517e+001                
-4.465325e+001                
-4.465325e+001                
-4.037414e+001                
-4.055541e+001                
-4.447747e+001                
-4.600455e+001                
-4.687246e+001                
-4.625723e+001                
-4.428521e+001                
-4.357661e+001                
-4.484551e+001                
-4.552665e+001                
-4.217038e+001                
-3.984681e+001                
-4.829516e+001                
-4.703175e+001                
-4.769092e+001                
-4.755360e+001                
-5.132734e+001                
-5.159650e+001                
-5.106917e+001                
-5.094832e+001                
-5.092085e+001                
-5.123945e+001                
-5.075606e+001                
-5.154707e+001                
-5.060775e+001                
-5.075057e+001                
-5.187116e+001                
-5.181073e+001                
-5.190961e+001                
-3.718815e+001                
-5.063521e+001                
-4.998703e+001                
-5.051437e+001                
-5.159101e+001                
-5.257427e+001                
-5.363443e+001                
-5.085494e+001                
-5.063521e+001                
-5.224469e+001                
-4.774036e+001                
-4.627920e+001                
-4.495537e+001                
-4.577933e+001                
-4.377985e+001                
-4.619131e+001                
-4.811938e+001                
-4.869066e+001                
-4.765247e+001                
-4.186826e+001                
-4.380732e+001                
-4.736134e+001                
-4.990463e+001                
-5.099776e+001                
-4.961900e+001                
-4.760303e+001                
-4.596060e+001                
-5.106917e+001                
-4.841051e+001                
-4.671865e+001                
-4.894334e+001                
-4.969040e+001                
-5.322795e+001                
-4.853136e+001                
-4.818530e+001                
-4.922349e+001                
-4.789417e+001                
-4.872911e+001                
-4.886644e+001                
-5.098677e+001                
-5.191510e+001                
-4.601553e+001                
-4.668019e+001                
-5.026168e+001                
-5.084395e+001                
-5.225018e+001                
-5.240398e+001                
-5.140424e+001                
-5.010788e+001                
-5.193707e+001                
-5.259624e+001                
-4.950364e+001                
-4.902574e+001                
-5.062972e+001                
-5.185468e+001                
-5.084945e+001                
-5.048141e+001                
-5.104170e+001                
-4.826770e+001                
-1.673192e+001                
-5.595251e+001                
-4.813037e+001                
-4.829516e+001                
-5.394754e+001                
-5.502968e+001                
-1.494118e+001                
-3.444161e+000                
-4.943223e+001                
-4.958604e+001                
-5.032211e+001                
-5.211835e+001                
-5.255779e+001                
-5.254131e+001                
-5.490883e+001                
-5.336528e+001                
-5.416177e+001                
-5.324443e+001                
-5.281047e+001                
-5.447488e+001                
-5.371134e+001                
-5.569434e+001                
-5.377726e+001                
-5.471108e+001                
-5.371683e+001                
-5.348612e+001                
-5.276104e+001                
-5.163495e+001                
-5.090437e+001                
-5.327189e+001                
-5.061324e+001                
-5.014633e+001                
-4.977280e+001                
-4.974533e+001                
-5.062972e+001                
-5.078902e+001                
-4.374689e+001                
-4.236264e+001                
-4.376337e+001                
-4.279659e+001                
-4.710866e+001                
-4.738331e+001                
-4.296687e+001                
-4.458733e+001                
-4.468621e+001                
-4.686147e+001                
-5.111311e+001                
-4.966843e+001                
-5.044845e+001                
-4.787220e+001                
-4.710866e+001                
-4.895433e+001                
-4.997604e+001                
-5.127790e+001                
-4.796008e+001                
-4.900377e+001                
-4.872911e+001                
-5.039901e+001                
-5.016281e+001                
-5.161298e+001                
-5.042098e+001                
-5.064071e+001                
-5.197552e+001                
-5.514503e+001                
-5.500221e+001                
-5.264019e+001                
-5.233258e+001                
-5.148115e+001                
-4.885546e+001                
-5.232159e+001                
-5.386515e+001                
-4.824023e+001                
-4.804797e+001                
-4.454888e+001                
-4.324153e+001                
-4.330195e+001                
-4.402704e+001                
-4.540031e+001                
-4.701527e+001                
-4.886095e+001                
-4.922349e+001                
-4.800403e+001                
-4.865770e+001                
-5.121199e+001                
-5.093184e+001                
-4.834460e+001                
-5.184919e+001                
-5.219525e+001                
-5.177228e+001                
-4.907518e+001                
-4.925645e+001                
-5.061874e+001                
-4.980576e+001                
-5.183271e+001                
-5.341471e+001                
-4.928392e+001                
-5.017929e+001                
-5.351908e+001                
-5.279399e+001                
-5.000900e+001                
-4.909715e+001                
-4.928392e+001                
-5.003098e+001                
-6.794940e+000                
-4.394464e-002                
5.366903e+000                 
8.871595e+000                 
2.074250e+001                 
-4.800403e+001                
-5.125044e+001                
-5.296428e+001                
-5.521644e+001                
-5.484291e+001                
-5.633154e+001                
-5.494179e+001                
-5.518348e+001                
-5.221173e+001                
-5.256329e+001                
-5.373880e+001                
-5.470559e+001                
-5.322795e+001                
-5.457925e+001                
-5.223370e+001                
-5.557349e+001                
-5.166791e+001                
-5.195355e+001                
-5.136030e+001                
-5.329387e+001                
-5.395853e+001                
-5.441445e+001                
-5.516151e+001                
-5.397501e+001                
-5.062423e+001                
-4.937181e+001                
-4.741627e+001                
-4.862474e+001                
-1.022262e+001                
-3.879213e+001                
-4.973435e+001                
-5.085494e+001                
-4.917405e+001                
-4.774036e+001                
-4.974533e+001                
-5.115156e+001                
-5.333781e+001                
-5.108565e+001                
-5.077803e+001                
-4.913011e+001                
-4.735585e+001                
-4.901476e+001                
-4.135191e+001                
-4.462029e+001                
-4.436761e+001                
-4.449944e+001                
-4.602103e+001                
-4.354914e+001                
-4.152769e+001                
-3.975342e+001                
-3.855044e+001                
-3.685857e+001                
-4.439507e+001                
-4.488945e+001                
-4.320308e+001                
-4.562552e+001                
-4.556510e+001                
-4.339533e+001                
-4.455437e+001                
-4.290096e+001                
-4.218136e+001                
-4.033020e+001                
-4.313166e+001                
-4.493340e+001                
-4.688893e+001                
-4.677907e+001                
-4.632864e+001                
-4.607047e+001                
-4.631216e+001                
-4.451592e+001                
-4.155515e+001                
-4.186826e+001                
-4.687246e+001                
-4.772937e+001                
-4.987168e+001                
-4.906969e+001                
-5.110213e+001                
-5.354105e+001                
-5.186567e+001                
-5.046493e+001                
-5.026718e+001                
-5.042098e+001                
-5.060775e+001                
-5.044845e+001                
-5.181073e+001                
-5.155805e+001                
-5.125044e+001                
-5.131636e+001                
-5.293681e+001                
-5.545264e+001                
-5.090987e+001                
-5.194806e+001                
-5.108565e+001                
-5.028915e+001                
-5.231610e+001                
-5.251385e+001                
-4.914659e+001                
-5.168988e+001                
-5.059127e+001                
-4.610892e+001                
-4.347773e+001                
-4.544425e+001                
-4.498283e+001                
-4.559806e+001                
-4.645498e+001                
-4.749866e+001                
-4.627371e+001                
-4.643301e+001                
-4.143430e+001                
-4.358759e+001                
-4.783924e+001                
-4.945420e+001                
-3.528755e+001                
-8.228634e+000                
-8.640615e+000                
4.750011e+001                 
-4.119810e-001                
-6.487328e+000                
4.588510e+001                 
3.451408e+001                 
-8.871325e+000                
1.967132e+001                 
-5.205243e+001                
-4.666921e+001                
-5.125593e+001                
-4.904222e+001                
-4.910814e+001                
-4.990463e+001                
-5.009140e+001                
-8.283565e+000                
-3.345286e+000                
-4.690541e+001                
-4.953660e+001                
-5.257977e+001                
-5.072860e+001                
-5.273357e+001                
-5.178876e+001                
-5.036056e+001                
-5.099226e+001                
-5.315104e+001                
-5.150312e+001                
-4.857531e+001                
-5.056930e+001                
-5.102522e+001                
-4.722401e+001                
-5.069564e+001                
-5.070113e+001                
-3.632574e+001                
-2.657552e+001                
-5.409586e+001                
-5.158002e+001                
-4.145628e+001                
2.229709e+001                 
2.217075e+001                 
-2.253811e+001                
-5.067916e+001                
-5.104170e+001                
-4.347773e+001                
1.265644e+001                 
1.335958e+001                 
1.458457e+001                 
1.514489e+001                 
2.349462e+001                 
1.611170e+001                 
2.504372e+001                 
2.491188e+001                 
1.722683e+001                 
2.829572e+001                 
2.075898e+001                 
-4.433465e+001                
-5.528236e+001                
-5.420022e+001                
-5.337077e+001                
-5.176679e+001                
-5.203046e+001                
-5.276653e+001                
-4.941026e+001                
-5.178876e+001                
-5.275005e+001                
-5.152509e+001                
-4.992661e+001                
-4.865770e+001                
-4.989914e+001                
-5.257977e+001                
-4.926194e+001                
-4.463677e+001                
-4.224728e+001                
-4.257137e+001                
-4.455437e+001                
-4.805896e+001                
-4.074767e+001                
-4.447747e+001                
-4.449944e+001                
-4.590567e+001                
-4.938828e+001                
-5.047591e+001                
-5.073958e+001                
-4.771839e+001                
-4.766895e+001                
-5.182721e+001                
-4.625723e+001                
-5.158002e+001                
-5.180524e+001                
-5.016830e+001                
-4.675710e+001                
-5.088240e+001                
-5.159101e+001                
-4.839953e+001                
-5.282146e+001                
-5.026168e+001                
-5.368937e+001                
-5.540321e+001                
-5.463967e+001                
-5.284343e+001                
-5.113508e+001                
-5.298625e+001                
-4.902025e+001                
-5.053085e+001                
-5.198102e+001                
-5.047042e+001                
-4.229672e+001                
-4.281856e+001                
-4.452691e+001                
-4.414788e+001                
-4.506523e+001                
-4.623526e+001                
-4.899828e+001                
-4.854235e+001                
-4.558158e+001                
-4.978928e+001                
-4.855334e+001                
-4.987717e+001                
-5.072310e+001                
-5.025070e+001                
-5.020675e+001                
-5.350260e+001                
-5.096480e+001                
-4.883348e+001                
-4.640005e+001                
-5.208539e+001                
-5.081099e+001                
-5.049239e+001                
-4.987168e+001                
-4.953660e+001                
-5.024520e+001                
-5.416177e+001                
-5.239300e+001                
-4.863573e+001                
-5.110213e+001                
-4.921800e+001                
-4.861376e+001                
-4.841051e+001                
-4.890489e+001                
-5.172284e+001                
-5.189862e+001                
-5.234356e+001                
-5.335429e+001                
-5.378824e+001                
-5.428811e+001                
-5.350809e+001                
-5.550208e+001                
-5.616125e+001                
-5.344218e+001                
-5.602393e+001                
-5.138227e+001                
-5.374979e+001                
-5.336528e+001                
-5.213482e+001                
-5.426065e+001                
-5.440896e+001                
-5.199750e+001                
-5.206342e+001                
-5.331584e+001                
-5.251385e+001                
-5.286541e+001                
-5.292033e+001                
-5.604041e+001                
-5.483193e+001                
-5.471657e+001                
-5.405191e+001                
-5.187116e+001                
-4.863573e+001                
-4.764698e+001                
-4.927293e+001                
-5.100874e+001                
-5.163495e+001                
-4.875109e+001                
-5.160749e+001                
-4.868517e+001                
-4.795459e+001                
-4.792163e+001                
-5.261822e+001                
-5.353007e+001                
-4.931138e+001                
-4.979477e+001                
-4.720204e+001                
-4.727894e+001                
-4.952561e+001                
-4.224728e+001                
-4.351618e+001                
-4.546073e+001                
-4.531791e+001                
-4.510918e+001                
-4.275814e+001                
-3.969849e+001                
-3.828128e+001                
-4.030273e+001                
-3.963257e+001                
-4.265377e+001                
-4.650442e+001                
-4.348322e+001                
-4.587271e+001                
-4.434015e+001                
-4.100584e+001                
-4.380732e+001                
-4.428521e+001                
-4.253292e+001                
-4.065429e+001                
-4.210995e+001                
-4.542228e+001                
-4.757557e+001                
-4.771289e+001                
-4.631765e+001                
-4.643850e+001                
-4.636160e+001                
-4.295589e+001                
-4.351618e+001                
-4.538932e+001                
-4.648244e+001                
-4.894884e+001                
-5.203046e+001                
-5.260723e+001                
-5.115705e+001                
-5.225567e+001                
-5.314006e+001                
-5.071212e+001                
-5.006943e+001                
-4.982224e+001                
-5.016830e+001                
-5.100874e+001                
-5.075606e+001                
-5.189313e+001                
-5.252483e+001                
-5.218975e+001                
-5.251385e+001                
-5.345866e+001                
-2.827288e+001                
-1.049178e+000                
-5.214581e+001                
-5.200299e+001                
-5.121199e+001                
-4.906969e+001                
-4.934983e+001                
-5.109663e+001                
-5.065169e+001                
-4.689442e+001                
-4.398859e+001                
-4.214291e+001                
-4.504326e+001                
-4.597708e+001                
-4.484551e+001                
-4.781177e+001                
-4.328547e+001                
-2.040130e+001                
-7.629889e+000                
-5.844637e+000                
-5.004196e+000                
-4.399957e+000                
-4.097838e+000                
5.449302e+000                 
4.887342e+001                 
8.404669e+000                 
-3.306834e+000                
6.083223e+001                 
6.545205e+001                 
4.650584e+001                 
-1.525428e+001                
1.144793e+001                 
1.302998e+001                 
-1.123335e+001                
-6.641134e+000                
5.114214e+000                 
4.530831e+001                 
-9.305278e+000                
-5.409036e+001                
-4.958054e+001                
-4.774585e+001                
-4.641653e+001                
-4.929490e+001                
-5.365641e+001                
-5.154157e+001                
-5.265117e+001                
-5.393106e+001                
-4.888292e+001                
-5.094832e+001                
-5.087142e+001                
-5.065718e+001                
-5.179425e+001                
-5.017379e+001                
-4.905870e+001                
-4.881151e+001                
-4.953660e+001                
-4.764148e+001                
-9.876558e+000                
-5.487038e+001                
-5.395303e+001                
-5.183271e+001                
-4.799854e+001                
5.020829e+000                 
-1.189252e+001                
-5.475502e+001                
-4.960252e+001                
-4.981675e+001                
-4.973984e+001                
-5.120649e+001                
-5.186017e+001                
-5.342020e+001                
-5.313456e+001                
-5.166242e+001                
-5.268413e+001                
-5.474404e+001                
-5.367289e+001                
-5.244244e+001                
-5.477150e+001                
-5.445840e+001                
-5.230511e+001                
-5.440347e+001                
-5.436502e+001                
-5.333781e+001                
-5.169538e+001                
-5.290385e+001                
-5.179425e+001                
-4.967392e+001                
-5.213482e+001                
-5.116804e+001                
-5.085494e+001                
-5.057479e+001                
-5.009689e+001                
-5.084945e+001                
-5.185468e+001                
-5.161298e+001                
-4.844897e+001                
-4.508171e+001                
-4.277462e+001                
-4.331843e+001                
-4.570792e+001                
-4.280208e+001                
-4.162107e+001                
-4.408746e+001                
-4.598807e+001                
-4.881151e+001                
-4.918504e+001                
-4.921800e+001                
-4.950913e+001                
-5.042098e+001                
-5.272258e+001                
-4.671315e+001                
-5.161298e+001                
-5.284893e+001                
-4.943223e+001                
-5.071761e+001                
-4.952012e+001                
-5.097578e+001                
-4.833361e+001                
-5.222271e+001                
-5.288188e+001                
-5.419473e+001                
-5.594702e+001                
-5.380472e+001                
-5.060775e+001                
-5.100325e+001                
-5.217877e+001                
-4.990463e+001                
-5.209088e+001                
-5.256329e+001                
-4.643850e+001                
-4.085753e+001                
-4.240108e+001                
-4.372492e+001                
-4.605399e+001                
-4.438958e+001                
-4.661428e+001                
-4.994858e+001                
-4.562003e+001                
-4.705373e+001                
-4.827319e+001                
-5.011887e+001                
-4.978928e+001                
-5.189313e+001                
-5.099776e+001                
-5.024520e+001                
-5.231060e+001                
-4.967942e+001                
-4.973435e+001                
-5.317851e+001                
-5.281047e+001                
-5.057479e+001                
-4.944871e+001                
-4.664174e+001                
-4.953660e+001                
-5.158002e+001                
-5.305766e+001                
-4.973984e+001                
-5.160749e+001                
-5.126143e+001                
-4.967942e+001                
-4.898180e+001                
-4.884447e+001                
-4.796008e+001                
-5.145368e+001                
-5.335429e+001                
-5.277202e+001                
-5.427713e+001                
-5.502419e+001                
-5.467263e+001                
-5.352457e+001                
-5.488136e+001                
-5.372782e+001                
-5.535926e+001                
-5.470009e+001                
-5.190961e+001                
-5.277202e+001                
-5.295329e+001                
-5.063521e+001                
-5.257977e+001                
-5.390359e+001                
-5.355753e+001                
-5.296428e+001                
-5.415628e+001                
-5.202496e+001                
-5.259624e+001                
-5.273906e+001                
-5.401346e+001                
-5.581519e+001                
-5.494728e+001                
-5.413430e+001                
-5.277752e+001                
-4.976731e+001                
-4.741077e+001                
-4.892686e+001                
-5.169538e+001                
-4.953111e+001                
-4.874010e+001                
-5.134932e+001                
-5.072860e+001                
-4.742176e+001                
-4.908617e+001                
-5.172834e+001                
-5.349162e+001                
-4.787220e+001                
-4.808093e+001                
-4.881701e+001                
-4.533439e+001                
-4.942673e+001                
-4.234616e+001                
-4.202206e+001                
-4.620230e+001                
-4.531242e+001                
-4.554313e+001                
-4.134642e+001                
-3.917115e+001                
-3.778141e+001                
-4.001709e+001                
-4.398859e+001                
-4.186826e+001                
-4.558158e+001                
-4.400507e+001                
-4.504875e+001                
-4.256588e+001                
-4.262630e+001                
-4.229672e+001                
-4.314814e+001                
-4.261532e+001                
-4.267025e+001                
-4.284053e+001                
-4.637259e+001                
-4.696034e+001                
-4.829516e+001                
-4.622427e+001                
-4.652090e+001                
-4.698781e+001                
-4.427972e+001                
-4.393365e+001                
-4.640005e+001                
-4.827868e+001                
-4.912461e+001                
-5.239300e+001                
-5.394205e+001                
-5.042098e+001                
-5.324992e+001                
-5.485390e+001                
-5.094832e+001                
-4.982224e+001                
-5.010239e+001                
-4.980576e+001                
-3.901186e+001                
-3.374949e+001                
-5.228314e+001                
-5.287090e+001                
-5.244793e+001                
-5.104170e+001                
-5.321696e+001                
-3.550178e+001                
-5.132734e+001                
-5.123396e+001                
-5.127790e+001                
-5.186567e+001                
-4.942673e+001                
-4.925645e+001                
-4.980027e+001                
-4.870165e+001                
-4.779529e+001                
-4.384577e+001                
-4.276363e+001                
-4.377985e+001                
-4.599905e+001                
-3.165113e+001                
-9.134993e+000                
-6.382959e+000                
-5.405191e+000                
-4.861376e+000                
-4.526298e+000                
-4.504326e+000                
-4.652639e+000                
-2.070891e+000                
3.199817e+001                 
3.006454e+001                 
-4.317561e+000                
5.246601e+001                 
5.760220e+001                 
6.079927e+001                 
5.867887e+001                 
-5.048690e+001                
-3.706181e+001                
-9.211896e+000                
-7.580451e+000                
-1.307353e+001                
9.338521e+000                 
5.611902e+001                 
3.982055e+001                 
-1.974762e+001                
-3.305736e+001                
-4.961900e+001                
-4.573539e+001                
-5.090987e+001                
-5.145918e+001                
-5.026168e+001                
-5.352457e+001                
-5.376627e+001                
-5.286541e+001                
-4.953660e+001                
-5.006943e+001                
-4.968491e+001                
-5.176130e+001                
-4.943772e+001                
-5.132734e+001                
-4.821826e+001                
-5.127790e+001                
-1.504555e+001                
-8.733997e-001                
-5.106917e+001                
-5.377176e+001                
-5.288737e+001                
-5.271709e+001                
-6.009430e+000                
-1.732517e+001                
2.203891e+001                 
-3.913820e+001                
-4.982773e+001                
-4.969040e+001                
-5.195905e+001                
-5.310710e+001                
-5.358500e+001                
-5.309612e+001                
-5.012436e+001                
-5.299174e+001                
-5.413980e+001                
-5.398599e+001                
-5.216229e+001                
-5.560096e+001                
-5.418924e+001                
-5.086043e+001                
-5.328288e+001                
-5.245892e+001                
-5.318400e+001                
-5.311259e+001                
-5.402994e+001                
-4.942124e+001                
-5.144819e+001                
-5.228863e+001                
-5.097578e+001                
-5.244244e+001                
-4.875658e+001                
-4.907518e+001                
-5.314006e+001                
-5.241497e+001                
-5.092085e+001                
-4.921800e+001                
-4.749866e+001                
-4.802600e+001                
-4.257687e+001                
-4.179136e+001                
-4.481255e+001                
-4.245052e+001                
-4.210446e+001                
-4.528495e+001                
-4.585624e+001                
-4.793811e+001                
-4.893785e+001                
-5.259624e+001                
-5.196454e+001                
-5.449685e+001                
-4.761402e+001                
-2.385645e+001                
-5.097029e+001                
-4.972336e+001                
-5.092635e+001                
-5.061874e+001                
-5.061874e+001                
-4.929490e+001                
-5.293132e+001                
-5.577124e+001                
-5.413980e+001                
-5.467812e+001                
-5.221173e+001                
-5.024520e+001                
-5.109114e+001                
-5.034408e+001                
-5.282695e+001                
-5.234356e+001                
-5.054183e+001                
-4.345576e+001                
-4.243404e+001                
-4.108824e+001                
-4.356013e+001                
-4.439507e+001                
-4.477959e+001                
-4.799304e+001                
-4.693837e+001                
-4.775135e+001                
-4.785572e+001                
-4.973435e+001                
-4.843798e+001                
-5.098128e+001                
-5.190411e+001                
-5.161848e+001                
-5.149213e+001                
-5.235455e+001                
-4.833361e+001                
-5.112959e+001                
-5.329936e+001                
-5.373880e+001                
-4.783374e+001                
-4.721302e+001                
-4.761402e+001                
-5.014633e+001                
-5.078353e+001                
-4.967942e+001                
-5.005295e+001                
-5.202496e+001                
-5.213482e+001                
-5.053634e+001                
-4.962998e+001                
-4.805347e+001                
-5.005295e+001                
-5.275554e+001                
-5.449685e+001                
-5.316752e+001                
-5.359599e+001                
-5.511757e+001                
-5.546912e+001                
-5.318950e+001                
-5.527687e+001                
-5.285442e+001                
-5.353556e+001                
-5.206342e+001                
-5.374979e+001                
-5.218975e+001                
-5.056380e+001                
-5.044845e+001                
-5.349711e+001                
-5.527687e+001                
-5.460122e+001                
-5.221722e+001                
-5.284343e+001                
-5.326640e+001                
-5.289836e+001                
-5.156904e+001                
-5.628210e+001                
-5.524940e+001                
-5.392007e+001                
-5.366190e+001                
-5.312358e+001                
-4.972336e+001                
-4.851488e+001                
-4.906969e+001                
-5.367838e+001                
-4.747120e+001                
-4.976731e+001                
-5.158002e+001                
-5.105269e+001                
-4.541129e+001                
-4.928941e+001                
-5.259624e+001                
-4.961350e+001                
-5.091536e+001                
-4.763050e+001                
-4.530693e+001                
-4.597708e+001                
-4.936631e+001                
8.481575e+000                 
-4.559257e+000                
-1.133222e+001                
-4.026428e+000                
-3.490303e+001                
-3.487008e+001                
-8.492302e+000                
-2.087920e+001                
6.718242e+000                 
2.545022e+001                 
-8.025391e+000                
5.696498e+000                 
2.510964e+001                 
-2.279079e+001                
-4.024780e+001                
-3.860537e+001                
-2.326869e+001                
-2.118681e+001                
7.201648e+000                 
2.180270e+001                 
2.513161e+001                 
3.060838e+001                 
3.019638e+001                 
2.776837e+001                 
2.763104e+001                 
2.485695e+001                 
2.016571e+001                 
2.142367e+001                 
8.437629e+000                 
-2.043426e+001                
1.926482e+001                 
1.149737e+001                 
2.945479e+001                 
2.847150e+001                 
-6.729023e+000                
-1.346903e+001                
-4.208798e+001                
3.273976e+000                 
2.954269e+001                 
1.564477e+001                 
2.688945e+001                 
-4.146177e+001                
-4.526298e+001                
-3.897890e+001                
-1.484780e+001                
-2.958024e+001                
6.284276e+000                 
5.482261e+000                 
1.235981e+000                 
7.492790e+000                 
2.825177e+001                 
2.203891e+001                 
1.344198e+001                 
1.349691e+001                 
2.807599e+001                 
2.876265e+001                 
3.071824e+001                 
-1.595740e+001                
-3.724858e+001                
1.757290e+001                 
1.027237e+000                 
-5.004196e+000                
-4.619680e+000                
-4.328547e+000                
-4.086852e+000                
-3.894594e+000                
-3.768253e+000                
-3.685857e+000                
7.630121e+000                 
1.692470e+001                 
1.552392e+001                 
-4.312068e+000                
-3.449654e+000                
7.338979e+000                 
5.300435e+001                 
4.301213e+001                 
6.032685e+001                 
3.781552e+001                 
2.089082e+001                 
2.061616e+001                 
3.139940e+001                 
2.569192e+001                 
2.842206e+001                 
2.627970e+001                 
2.861982e+001                 
2.675761e+001                 
2.948226e+001                 
2.199496e+001                 
7.789425e+000                 
3.219593e+001                 
3.038315e+001                 
2.741680e+001                 
2.988876e+001                 
3.162463e+001                 
2.763653e+001                 
3.141039e+001                 
2.740582e+001                 
2.799909e+001                 
3.109178e+001                 
2.898787e+001                 
2.957565e+001                 
3.072374e+001                 
3.065782e+001                 
3.020188e+001                 
2.900984e+001                 
2.781781e+001                 
1.146990e+001                 
3.052598e+001                 
3.014694e+001                 
2.841657e+001                 
2.997116e+001                 
2.317052e+001                 
2.469764e+001                 
2.888899e+001                 
3.019638e+001                 
1.980865e+001                 
3.243214e+001                 
2.712566e+001                 
1.283223e+001                 
2.669169e+001                 
2.825727e+001                 
1.631495e+001                 
1.958892e+001                 
3.078965e+001                 
6.690775e+000                 
1.016251e+001                 
1.517784e+001                 
-6.937760e+000                
2.107210e+001                 
3.163561e+001                 
3.067430e+001                 
3.166308e+001                 
3.598077e+001                 
3.230030e+001                 
3.009201e+001                 
3.216846e+001                 
3.149279e+001                 
3.021836e+001                 
3.069077e+001                 
3.022385e+001                 
3.077317e+001                 
3.149279e+001                 
3.149279e+001                 
3.279469e+001                 
3.427787e+001                 
3.069627e+001                 
3.190478e+001                 
3.312429e+001                 
3.107530e+001                 
3.082811e+001                 
2.028657e+001                 
1.862760e+001                 
1.059647e+001                 
4.910964e+000                 
1.273335e+001                 
2.824079e+001                 
3.137194e+001                 
2.593362e+001                 
3.120165e+001                 
1.813870e+001                 
2.053376e+001                 
1.908354e+001                 
1.539757e+001                 
2.568093e+001                 
2.474708e+001                 
2.108858e+001                 
2.556558e+001                 
2.230259e+001                 
2.114351e+001                 
3.075669e+001                 
3.531060e+001                 
3.388785e+001                 
2.669169e+001                 
2.557656e+001                 
2.194552e+001                 
2.696635e+001                 
3.329457e+001                 
2.622476e+001                 
3.110826e+001                 
3.038315e+001                 
1.947356e+001                 
1.847379e+001                 
1.535912e+001                 
1.749050e+001                 
1.645228e+001                 
1.698512e+001                 
2.122042e+001                 
1.977020e+001                 
2.023163e+001                 
4.240788e+000                 
1.412863e+001                 
1.801236e+001                 
2.323644e+001                 
2.490089e+001                 
1.726528e+001                 
1.905058e+001                 
2.973495e+001                 
3.252552e+001                 
3.110277e+001                 
3.397574e+001                 
3.272328e+001                 
2.050080e+001                 
1.554040e+001                 
1.128862e+001                 
7.262074e+000                 
1.022843e+001                 
3.071275e+001                 
2.841657e+001                 
2.356603e+001                 
7.284047e+000                 
-2.691609e+000                
2.209384e+001                 
3.155871e+001                 
1.097551e+001                 
6.619363e+000                 
1.316182e+001                 
2.777935e+001                 
3.009750e+001                 
3.372305e+001                 
3.332204e+001                 
3.337148e+001                 
3.516228e+001                 
2.233555e+001                 
2.176974e+001                 
2.183566e+001                 
7.613641e+000                 
-4.987717e+000                
2.485145e+001                 
1.418906e+001                 
2.230259e+000                 
1.001419e+001                 
3.027329e+001                 
2.865827e+001                 
2.827924e+001                 
2.778485e+001                 
3.142687e+001                 
2.415381e+001                 
1.875395e+001                 
2.192355e+001                 
1.006912e+001                 
2.883955e+001                 
2.949874e+001                 
1.775418e+001                 
8.300298e+000                 
4.586862e+000                 
1.708949e+001                 
1.828702e+001                 
2.104463e+001                 
2.442847e+001                 
1.945159e+001                 
1.160174e+001                 
-9.118513e-001                
2.630167e+001                 
2.203342e+001                 
2.992172e+001                 
2.947127e+001                 
1.879240e+001                 
1.621058e+001                 
1.413962e+001                 
2.333532e+001                 
1.746853e+001                 
2.103914e+001                 
1.708949e+001                 
1.574914e+001                 
1.943511e+001                 
1.871550e+001                 
2.043488e+001                 
2.028657e+001                 
1.302449e+001                 
1.732570e+001                 
6.586404e+000                 
2.022065e+001                 
1.958343e+001                 
1.060197e+000                 
1.769925e+001                 
1.745754e+001                 
-3.295848e-002                
-1.610022e+001                
2.609293e+000                 
1.197528e+000                 
-1.658910e+000                
-9.063582e-001                
1.568872e+001                 
1.664454e+000                 
-3.312327e+000                
-2.020355e+001                
-2.422998e+001                
-1.748447e+001                
-2.492211e+001                
-2.794330e+001                
-2.259853e+001                
-2.041778e+001                
-1.317241e+001                
-1.624304e+001                
-2.305446e+001                
-2.489464e+001                
-2.242825e+001                
-2.211514e+001                
-8.959214e+000                
-6.492821e+000                
-1.089827e+001                
-1.495766e+001                
-2.438928e+001                
-2.093413e+001                
-2.481774e+001                
-2.363672e+001                
-1.371073e+001                
-1.876436e+001                
-2.279628e+001                
-1.987946e+001                
-1.831942e+001                
3.205859e+001                 
2.371435e+001                 
2.606546e+001                 
2.642252e+001                 
2.687846e+001                 
2.528542e+001                 
2.550515e+001                 
1.506798e+001                 
-5.053634e+000                
-5.427163e+000                
-4.910814e+000                
-4.608695e+000                
-4.416437e+000                
-4.388971e+000                
-4.350520e+000                
2.645548e+001                 
1.621058e+001                 
-4.943772e-001                
-4.438409e+000                
4.295720e+001                 
6.876997e+001                 
6.727581e+001                 
5.385031e+001                 
3.955688e+001                 
-3.669378e+000                
-7.130018e+000                
7.580682e+000                 
3.801877e+001                 
2.064363e+001                 
5.031815e+000                 
1.955596e+000                 
1.554589e+000                 
1.240925e+001                 
9.717555e+000                 
3.014145e+001                 
-1.146406e+001                
2.233005e+001                 
1.712795e+001                 
2.634562e+001                 
2.374731e+001                 
2.218723e+001                 
2.770794e+001                 
2.802106e+001                 
1.318929e+001                 
1.784756e+001                 
2.776287e+001                 
3.293202e+001                 
2.840558e+001                 
1.539208e+001                 
1.396933e+001                 
1.583703e+001                 
2.648844e+001                 
2.389563e+001                 
2.854841e+001                 
2.954818e+001                 
3.217945e+001                 
3.773312e+001                 
2.627420e+001                 
2.028657e+001                 
2.504921e+001                 
3.273426e+001                 
2.581277e+001                 
2.478004e+001                 
2.308263e+001                 
2.087434e+001                 
2.604898e+001                 
3.559075e+001                 
2.630167e+001                 
2.680156e+001                 
3.520623e+001                 
3.270680e+001                 
3.290455e+001                 
2.744976e+001                 
2.254429e+001                 
1.899565e+001                 
1.635340e+001                 
2.969650e+001                 
2.094026e+001                 
2.650492e+001                 
2.606546e+001                 
1.138750e+001                 
2.466468e+001                 
2.398352e+001                 
2.424720e+001                 
2.032502e+001                 
1.754543e+001                 
1.179950e+001                 
1.575463e+001                 
1.373861e+001                 
-6.075347e+000                
-2.845965e+001                
-3.138746e+001                
-3.487556e+001                
-3.564460e+001                
-3.767154e+001                
-1.957184e+001                
4.130922e+000                 
-4.213742e+001                
-3.673223e+001                
-6.734516e+000                
2.156100e+001                 
2.476905e+001                 
2.212680e+001                 
1.791898e+001                 
2.384619e+001                 
3.468986e+001                 
2.460975e+001                 
3.067430e+001                 
2.468116e+001                 
3.429435e+001                 
3.021836e+001                 
3.060288e+001                 
2.751019e+001                 
3.554131e+001                 
3.367361e+001                 
2.843305e+001                 
3.583795e+001                 
3.244312e+001                 
2.990524e+001                 
3.068528e+001                 
3.225635e+001                 
3.400870e+001                 
3.134447e+001                 
1.984161e+001                 
1.419455e+001                 
1.001419e+001                 
-1.557288e+001                
-7.333262e+000                
1.095354e+001                 
1.661158e+001                 
1.805081e+001                 
2.089632e+001                 
2.266514e+001                 
2.929549e+001                 
2.376379e+001                 
2.508217e+001                 
3.018540e+001                 
2.670268e+001                 
2.820234e+001                 
3.412405e+001                 
3.450858e+001                 
2.754864e+001                 
2.931746e+001                 
2.427466e+001                 
2.919112e+001                 
2.120394e+001                 
1.963836e+001                 
2.205539e+001                 
2.466468e+001                 
2.394507e+001                 
1.541405e+001                 
2.041840e+001                 
2.601602e+001                 
2.746624e+001                 
1.814969e+001                 
1.871000e+001                 
1.952850e+001                 
2.924056e+001                 
3.068528e+001                 
3.368460e+001                 
3.798032e+001                 
3.263538e+001                 
3.011399e+001                 
2.490639e+001                 
3.446464e+001                 
3.138293e+001                 
2.957565e+001                 
2.339574e+001                 
2.229160e+001                 
2.930098e+001                 
3.567315e+001                 
3.353078e+001                 
2.639506e+001                 
2.820783e+001                 
2.568643e+001                 
2.536233e+001                 
2.815289e+001                 
2.622476e+001                 
2.889448e+001                 
3.403067e+001                 
3.449760e+001                 
2.844953e+001                 
3.346487e+001                 
1.890227e+001                 
2.196750e+001                 
2.721355e+001                 
2.575235e+001                 
2.748272e+001                 
2.914717e+001                 
2.831220e+001                 
3.222889e+001                 
2.413733e+001                 
2.813642e+001                 
2.579629e+001                 
2.534584e+001                 
2.175326e+001                 
2.270359e+001                 
1.510094e+001                 
1.111284e+001                 
7.075303e+000                 
1.425498e+001                 
1.147539e+001                 
1.085466e+001                 
1.545251e+001                 
1.801236e+001                 
2.093477e+001                 
2.334630e+001                 
1.812222e+001                 
2.099519e+001                 
5.636072e+000                 
5.608606e+000                 
1.713893e+001                 
2.471412e+001                 
2.151156e+001                 
1.574365e+001                 
1.012406e+001                 
2.062715e+001                 
1.455711e+001                 
6.328221e+000                 
1.622156e+001                 
2.322545e+001                 
2.303868e+001                 
2.287938e+001                 
2.605447e+001                 
3.094896e+001                 
2.664775e+001                 
2.323644e+001                 
2.180270e+001                 
2.331334e+001                 
2.304417e+001                 
2.608194e+001                 
3.030625e+001                 
2.626322e+001                 
2.842206e+001                 
3.448661e+001                 
3.065232e+001                 
3.234424e+001                 
3.592584e+001                 
3.627741e+001                 
3.362417e+001                 
3.560174e+001                 
3.600824e+001                 
3.542596e+001                 
3.692561e+001                 
4.235294e+001                 
3.625544e+001                 
3.600275e+001                 
3.715633e+001                 
3.501945e+001                 
3.638728e+001                 
3.763424e+001                 
3.119616e+001                 
3.001511e+001                 
2.842756e+001                 
2.903181e+001                 
2.956466e+001                 
2.902083e+001                 
3.226184e+001                 
3.359670e+001                 
3.149279e+001                 
2.860334e+001                 
2.648295e+001                 
2.171481e+001                 
2.922408e+000                 
2.256626e+001                 
-3.955018e-001                
1.156329e+001                 
-7.904542e+000                
-6.278591e+000                
-5.938020e+000                
-8.052855e+000                
-2.290065e+001                
-8.146238e+000                
6.509499e+000                 
-6.465355e+000                
-4.987717e+000                
5.479515e+001                 
5.120805e+001                 
5.425132e+001                 
3.057542e+001                 
3.028977e+001                 
3.093797e+001                 
3.223438e+001                 
2.984482e+001                 
2.627420e+001                 
3.226734e+001                 
2.763653e+001                 
3.644221e+001                 
2.685649e+001                 
3.584344e+001                 
3.476677e+001                 
3.499199e+001                 
3.252003e+001                 
3.852964e+001                 
3.145983e+001                 
3.627741e+001                 
3.815610e+001                 
3.651362e+001                 
3.581048e+001                 
3.767270e+001                 
3.152575e+001                 
3.631037e+001                 
3.784848e+001                 
2.305516e+001
[truncated: 1,631,624 more chars]
