# Supplementary material for: Open-source micro-tensile testers via additive manufacturing for the mechanical characterization of thin films and papers
Source: PLoS One. 2018 May 29;13(5):e0197999. doi: 10.1371/journal.pone.0197999 (PMC5973562; doi:10.1371/journal.pone.0197999)
Supplement: S1 Data — (ZIP) [file pone.0197999.s002.zip › SI2_Data/Demonstration Problem 1/Exp2 Results/0-25_phase_histo.txt]

-1.733564e+002	0.000000e+000
-9.046049e+001	1.525879e-003
-9.037950e+001	1.525879e-003
-9.029852e+001	0.000000e+000
-9.021751e+001	0.000000e+000
-9.013653e+001	0.000000e+000
-9.005553e+001	0.000000e+000
-8.997454e+001	0.000000e+000
-8.989355e+001	0.000000e+000
-8.981255e+001	0.000000e+000
-8.973156e+001	0.000000e+000
-8.965057e+001	0.000000e+000
-8.956957e+001	0.000000e+000
-8.948859e+001	0.000000e+000
-8.940759e+001	0.000000e+000
-8.932660e+001	0.000000e+000
-8.924561e+001	0.000000e+000
-8.916461e+001	0.000000e+000
-8.908363e+001	0.000000e+000
-8.900263e+001	1.525879e-003
-8.892164e+001	0.000000e+000
-8.884064e+001	0.000000e+000
-8.875965e+001	0.000000e+000
-8.867866e+001	1.525879e-003
-8.859766e+001	0.000000e+000
-8.851667e+001	0.000000e+000
-8.843568e+001	0.000000e+000
-8.835469e+001	0.000000e+000
-8.827370e+001	0.000000e+000
-8.819270e+001	0.000000e+000
-8.811171e+001	1.525879e-003
-8.803072e+001	0.000000e+000
-8.794972e+001	0.000000e+000
-8.786874e+001	0.000000e+000
-8.778774e+001	0.000000e+000
-8.770675e+001	0.000000e+000
-8.762576e+001	0.000000e+000
-8.754476e+001	0.000000e+000
-8.746377e+001	0.000000e+000
-8.738278e+001	0.000000e+000
-8.730178e+001	0.000000e+000
-8.722079e+001	0.000000e+000
-8.713980e+001	0.000000e+000
-8.705881e+001	4.577637e-003
-8.697781e+001	1.525879e-003
-8.689682e+001	1.525879e-003
-8.681583e+001	0.000000e+000
-8.673484e+001	1.525879e-003
-8.665385e+001	0.000000e+000
-8.657285e+001	0.000000e+000
-8.649186e+001	0.000000e+000
-8.641087e+001	1.525879e-003
-8.632987e+001	1.525879e-003
-8.624888e+001	0.000000e+000
-8.616789e+001	0.000000e+000
-8.608690e+001	0.000000e+000
-8.600591e+001	0.000000e+000
-8.592491e+001	0.000000e+000
-8.584392e+001	0.000000e+000
-8.576293e+001	1.525879e-003
-8.568193e+001	0.000000e+000
-8.560094e+001	0.000000e+000
-8.551995e+001	0.000000e+000
-8.543896e+001	1.525879e-003
-8.535796e+001	1.525879e-003
-8.527697e+001	0.000000e+000
-8.519598e+001	0.000000e+000
-8.511499e+001	0.000000e+000
-8.503399e+001	1.525879e-003
-8.495300e+001	0.000000e+000
-8.487201e+001	0.000000e+000
-8.479102e+001	0.000000e+000
-8.471002e+001	0.000000e+000
-8.462903e+001	0.000000e+000
-8.454804e+001	0.000000e+000
-8.446705e+001	0.000000e+000
-8.438605e+001	0.000000e+000
-8.430506e+001	3.051758e-003
-8.422407e+001	1.525879e-003
-8.414307e+001	0.000000e+000
-8.406208e+001	1.525879e-003
-8.398109e+001	0.000000e+000
-8.390010e+001	0.000000e+000
-8.381911e+001	1.525879e-003
-8.373811e+001	0.000000e+000
-8.365712e+001	0.000000e+000
-8.357613e+001	1.525879e-003
-8.349514e+001	0.000000e+000
-8.341414e+001	1.525879e-003
-8.333315e+001	0.000000e+000
-8.325216e+001	0.000000e+000
-8.317117e+001	1.525879e-003
-8.309017e+001	1.525879e-003
-8.300918e+001	1.525879e-003
-8.292818e+001	3.051758e-003
-8.284720e+001	1.525879e-003
-8.276620e+001	0.000000e+000
-8.268521e+001	1.525879e-003
-8.260422e+001	0.000000e+000
-8.252322e+001	0.000000e+000
-8.244223e+001	0.000000e+000
-8.236124e+001	0.000000e+000
-8.228025e+001	1.525879e-003
-8.219926e+001	0.000000e+000
-8.211826e+001	0.000000e+000
-8.203727e+001	0.000000e+000
-8.195628e+001	0.000000e+000
-8.187528e+001	0.000000e+000
-8.179429e+001	1.525879e-003
-8.171329e+001	0.000000e+000
-8.163231e+001	0.000000e+000
-8.155132e+001	0.000000e+000
-8.147032e+001	1.525879e-003
-8.138933e+001	0.000000e+000
-8.130833e+001	0.000000e+000
-8.122735e+001	1.525879e-003
-8.114635e+001	0.000000e+000
-8.106536e+001	0.000000e+000
-8.098437e+001	1.525879e-003
-8.090337e+001	0.000000e+000
-8.082239e+001	1.525879e-003
-8.074139e+001	0.000000e+000
-8.066039e+001	0.000000e+000
-8.057941e+001	0.000000e+000
-8.049841e+001	0.000000e+000
-8.041742e+001	0.000000e+000
-8.033643e+001	0.000000e+000
-8.025543e+001	1.525879e-003
-8.017445e+001	0.000000e+000
-8.009344e+001	0.000000e+000
-8.001246e+001	0.000000e+000
-7.993147e+001	0.000000e+000
-7.985047e+001	0.000000e+000
-7.976948e+001	1.525879e-003
-7.968848e+001	0.000000e+000
-7.960750e+001	0.000000e+000
-7.952650e+001	0.000000e+000
-7.944550e+001	0.000000e+000
-7.936452e+001	0.000000e+000
-7.928352e+001	0.000000e+000
-7.920253e+001	1.525879e-003
-7.912154e+001	0.000000e+000
-7.904054e+001	0.000000e+000
-7.895956e+001	0.000000e+000
-7.887856e+001	0.000000e+000
-7.879757e+001	0.000000e+000
-7.871658e+001	0.000000e+000
-7.863558e+001	1.525879e-003
-7.855459e+001	1.525879e-003
-7.847359e+001	0.000000e+000
-7.839260e+001	0.000000e+000
-7.831161e+001	0.000000e+000
-7.823062e+001	1.525879e-003
-7.814963e+001	1.525879e-003
-7.806863e+001	4.577637e-003
-7.798764e+001	1.525879e-003
-7.790665e+001	0.000000e+000
-7.782565e+001	1.525879e-003
-7.774467e+001	0.000000e+000
-7.766367e+001	1.525879e-003
-7.758268e+001	1.525879e-003
-7.750169e+001	0.000000e+000
-7.742069e+001	3.051758e-003
-7.733971e+001	3.051758e-003
-7.725871e+001	6.103516e-003
-7.717771e+001	3.051758e-003
-7.709673e+001	0.000000e+000
-7.701573e+001	3.051758e-003
-7.693474e+001	0.000000e+000
-7.685374e+001	0.000000e+000
-7.677275e+001	1.525879e-003
-7.669176e+001	0.000000e+000
-7.661076e+001	0.000000e+000
-7.652978e+001	6.103516e-003
-7.644878e+001	3.051758e-003
-7.636779e+001	0.000000e+000
-7.628680e+001	1.525879e-003
-7.620580e+001	1.525879e-003
-7.612481e+001	0.000000e+000
-7.604382e+001	0.000000e+000
-7.596282e+001	1.525879e-003
-7.588184e+001	3.051758e-003
-7.580084e+001	1.525879e-003
-7.571985e+001	3.051758e-003
-7.563886e+001	0.000000e+000
-7.555786e+001	0.000000e+000
-7.547688e+001	3.051758e-003
-7.539588e+001	3.051758e-003
-7.531489e+001	1.525879e-003
-7.523389e+001	1.525879e-003
-7.515290e+001	3.051758e-003
-7.507191e+001	3.051758e-003
-7.499092e+001	4.577637e-003
-7.490992e+001	4.577637e-003
-7.482893e+001	1.525879e-003
-7.474794e+001	6.103516e-003
-7.466695e+001	3.051758e-003
-7.458596e+001	0.000000e+000
-7.450496e+001	4.577637e-003
-7.442397e+001	3.051758e-003
-7.434298e+001	1.525879e-003
-7.426199e+001	3.051758e-003
-7.418099e+001	4.577637e-003
-7.410000e+001	1.525879e-003
-7.401901e+001	6.103516e-003
-7.393802e+001	1.525879e-003
-7.385702e+001	3.051758e-003
-7.377603e+001	1.525879e-003
-7.369504e+001	3.051758e-003
-7.361404e+001	3.051758e-003
-7.353305e+001	0.000000e+000
-7.345206e+001	6.103516e-003
-7.337107e+001	7.629395e-003
-7.329008e+001	4.577637e-003
-7.320908e+001	4.577637e-003
-7.312809e+001	4.577637e-003
-7.304710e+001	4.577637e-003
-7.296610e+001	1.525879e-003
-7.288511e+001	7.629395e-003
-7.280412e+001	6.103516e-003
-7.272313e+001	1.525879e-003
-7.264214e+001	6.103516e-003
-7.256114e+001	4.577637e-003
-7.248015e+001	6.103516e-003
-7.239915e+001	1.525879e-003
-7.231816e+001	1.525879e-003
-7.223717e+001	1.525879e-003
-7.215618e+001	3.051758e-003
-7.207519e+001	7.629395e-003
-7.199419e+001	4.577637e-003
-7.191320e+001	4.577637e-003
-7.183221e+001	4.577637e-003
-7.175122e+001	1.220703e-002
-7.167022e+001	4.577637e-003
-7.158923e+001	3.051758e-003
-7.150824e+001	0.000000e+000
-7.142725e+001	3.051758e-003
-7.134625e+001	6.103516e-003
-7.126526e+001	1.220703e-002
-7.118427e+001	9.155273e-003
-7.110328e+001	1.068115e-002
-7.102228e+001	1.068115e-002
-7.094129e+001	4.577637e-003
-7.086030e+001	9.155273e-003
-7.077930e+001	4.577637e-003
-7.069832e+001	1.525879e-003
-7.061732e+001	3.051758e-003
-7.053633e+001	3.051758e-003
-7.045534e+001	7.629395e-003
-7.037434e+001	1.525879e-003
-7.029335e+001	3.051758e-003
-7.021236e+001	6.103516e-003
-7.013136e+001	3.051758e-003
-7.005038e+001	6.103516e-003
-6.996938e+001	4.577637e-003
-6.988839e+001	1.220703e-002
-6.980740e+001	6.103516e-003
-6.972640e+001	6.103516e-003
-6.964541e+001	4.577637e-003
-6.956441e+001	1.525879e-003
-6.948343e+001	1.525879e-003
-6.940244e+001	4.577637e-003
-6.932143e+001	4.577637e-003
-6.924045e+001	4.577637e-003
-6.915945e+001	4.577637e-003
-6.907846e+001	3.051758e-003
-6.899747e+001	6.103516e-003
-6.891647e+001	4.577637e-003
-6.883549e+001	3.051758e-003
-6.875449e+001	6.103516e-003
-6.867350e+001	1.525879e-003
-6.859251e+001	1.525879e-003
-6.851151e+001	3.051758e-003
-6.843052e+001	3.051758e-003
-6.834953e+001	0.000000e+000
-6.826854e+001	0.000000e+000
-6.818755e+001	1.525879e-003
-6.810655e+001	3.051758e-003
-6.802556e+001	4.577637e-003
-6.794456e+001	1.525879e-003
-6.786357e+001	3.051758e-003
-6.778258e+001	4.577637e-003
-6.770159e+001	0.000000e+000
-6.762060e+001	3.051758e-003
-6.753960e+001	0.000000e+000
-6.745861e+001	0.000000e+000
-6.737762e+001	4.577637e-003
-6.729662e+001	0.000000e+000
-6.721564e+001	4.577637e-003
-6.713464e+001	0.000000e+000
-6.705365e+001	1.525879e-003
-6.697266e+001	3.051758e-003
-6.689166e+001	1.525879e-003
-6.681067e+001	1.525879e-003
-6.672968e+001	1.525879e-003
-6.664868e+001	3.051758e-003
-6.656770e+001	0.000000e+000
-6.648669e+001	3.051758e-003
-6.640571e+001	1.525879e-003
-6.632471e+001	0.000000e+000
-6.624372e+001	3.051758e-003
-6.616273e+001	3.051758e-003
-6.608173e+001	0.000000e+000
-6.600075e+001	0.000000e+000
-6.591975e+001	0.000000e+000
-6.583875e+001	0.000000e+000
-6.575777e+001	1.525879e-003
-6.567677e+001	0.000000e+000
-6.559578e+001	1.525879e-003
-6.551479e+001	0.000000e+000
-6.543379e+001	1.525879e-003
-6.535281e+001	1.525879e-003
-6.527181e+001	3.051758e-003
-6.519082e+001	3.051758e-003
-6.510983e+001	3.051758e-003
-6.502883e+001	0.000000e+000
-6.494785e+001	1.525879e-003
-6.486685e+001	1.525879e-003
-6.478585e+001	0.000000e+000
-6.470486e+001	0.000000e+000
-6.462387e+001	0.000000e+000
-6.454288e+001	4.577637e-003
-6.446189e+001	1.525879e-003
-6.438089e+001	1.525879e-003
-6.429990e+001	1.525879e-003
-6.421891e+001	0.000000e+000
-6.413792e+001	3.051758e-003
-6.405692e+001	1.525879e-003
-6.397593e+001	1.525879e-003
-6.389494e+001	0.000000e+000
-6.381395e+001	0.000000e+000
-6.373295e+001	0.000000e+000
-6.365196e+001	0.000000e+000
-6.357097e+001	0.000000e+000
-6.348997e+001	0.000000e+000
-6.340898e+001	3.051758e-003
-6.332799e+001	4.577637e-003
-6.324699e+001	0.000000e+000
-6.316601e+001	0.000000e+000
-6.308501e+001	0.000000e+000
-6.300402e+001	0.000000e+000
-6.292303e+001	0.000000e+000
-6.284203e+001	0.000000e+000
-6.276104e+001	0.000000e+000
-6.268005e+001	1.525879e-003
-6.259905e+001	0.000000e+000
-6.251807e+001	0.000000e+000
-6.243707e+001	1.525879e-003
-6.235608e+001	0.000000e+000
-6.227509e+001	1.525879e-003
-6.219409e+001	0.000000e+000
-6.211310e+001	0.000000e+000
-6.203211e+001	0.000000e+000
-6.195111e+001	0.000000e+000
-6.187013e+001	0.000000e+000
-6.178913e+001	0.000000e+000
-6.170814e+001	1.525879e-003
-6.162715e+001	0.000000e+000
-6.154615e+001	0.000000e+000
-6.146516e+001	0.000000e+000
-6.138417e+001	0.000000e+000
-6.130317e+001	0.000000e+000
-6.122219e+001	1.525879e-003
-6.114119e+001	0.000000e+000
-6.106020e+001	1.525879e-003
-6.097921e+001	0.000000e+000
-6.089821e+001	0.000000e+000
-6.081722e+001	0.000000e+000
-6.073623e+001	0.000000e+000
-6.065523e+001	1.525879e-003
-6.057425e+001	1.525879e-003
-6.049325e+001	1.525879e-003
-6.041226e+001	0.000000e+000
-6.033127e+001	0.000000e+000
-6.025027e+001	0.000000e+000
-6.016928e+001	4.577637e-003
-6.008829e+001	0.000000e+000
-6.000729e+001	0.000000e+000
-5.992631e+001	0.000000e+000
-5.984531e+001	1.525879e-003
-5.976432e+001	0.000000e+000
-5.968333e+001	1.525879e-003
-5.960233e+001	0.000000e+000
-5.952134e+001	0.000000e+000
-5.944035e+001	0.000000e+000
-5.935936e+001	0.000000e+000
-5.927837e+001	0.000000e+000
-5.919737e+001	1.525879e-003
-5.911638e+001	3.051758e-003
-5.903539e+001	0.000000e+000
-5.895439e+001	0.000000e+000
-5.887341e+001	0.000000e+000
-5.879241e+001	0.000000e+000
-5.871141e+001	1.525879e-003
-5.863042e+001	0.000000e+000
-5.854943e+001	0.000000e+000
-5.846844e+001	0.000000e+000
-5.838745e+001	0.000000e+000
-5.830645e+001	1.525879e-003
-5.822546e+001	1.525879e-003
-5.814447e+001	0.000000e+000
-5.806348e+001	0.000000e+000
-5.798248e+001	0.000000e+000
-5.790149e+001	1.525879e-003
-5.782050e+001	1.525879e-003
-5.773951e+001	0.000000e+000
-5.765851e+001	1.525879e-003
-5.757752e+001	0.000000e+000
-5.749652e+001	1.525879e-003
-5.741553e+001	0.000000e+000
-5.733455e+001	1.525879e-003
-5.725355e+001	0.000000e+000
-5.717256e+001	1.525879e-003
-5.709156e+001	1.525879e-003
-5.701057e+001	0.000000e+000
-5.692958e+001	0.000000e+000
-5.684859e+001	0.000000e+000
-5.676759e+001	1.525879e-003
-5.668660e+001	0.000000e+000
-5.660561e+001	0.000000e+000
-5.652462e+001	1.525879e-003
-5.644362e+001	0.000000e+000
-5.636263e+001	0.000000e+000
-5.628164e+001	0.000000e+000
-5.620065e+001	1.525879e-003
-5.611966e+001	0.000000e+000
-5.603866e+001	0.000000e+000
-5.595766e+001	0.000000e+000
-5.587667e+001	0.000000e+000
-5.579568e+001	1.525879e-003
-5.571469e+001	0.000000e+000
-5.563370e+001	0.000000e+000
-5.555270e+001	3.051758e-003
-5.547171e+001	1.525879e-003
-5.539072e+001	0.000000e+000
-5.530973e+001	0.000000e+000
-5.522873e+001	1.525879e-003
-5.514774e+001	0.000000e+000
-5.506675e+001	1.525879e-003
-5.498576e+001	0.000000e+000
-5.490477e+001	0.000000e+000
-5.482377e+001	1.525879e-003
-5.474278e+001	0.000000e+000
-5.466179e+001	0.000000e+000
-5.458080e+001	0.000000e+000
-5.449980e+001	0.000000e+000
-5.441881e+001	0.000000e+000
-5.433782e+001	0.000000e+000
-5.425682e+001	1.525879e-003
-5.417583e+001	0.000000e+000
-5.409484e+001	0.000000e+000
-5.401384e+001	1.525879e-003
-5.393285e+001	0.000000e+000
-5.385186e+001	0.000000e+000
-5.377087e+001	0.000000e+000
-5.368988e+001	0.000000e+000
-5.360888e+001	0.000000e+000
-5.352789e+001	1.525879e-003
-5.344690e+001	0.000000e+000
-5.336591e+001	0.000000e+000
-5.328491e+001	0.000000e+000
-5.320392e+001	1.525879e-003
-5.312292e+001	1.525879e-003
-5.304194e+001	1.525879e-003
-5.296094e+001	0.000000e+000
-5.287995e+001	3.051758e-003
-5.279896e+001	0.000000e+000
-5.271796e+001	0.000000e+000
-5.263697e+001	0.000000e+000
-5.255598e+001	0.000000e+000
-5.247498e+001	0.000000e+000
-5.239400e+001	1.525879e-003
-5.231300e+001	3.051758e-003
-5.223201e+001	1.525879e-003
-5.215102e+001	1.525879e-003
-5.207002e+001	1.525879e-003
-5.198903e+001	1.525879e-003
-5.190804e+001	6.103516e-003
-5.182705e+001	3.051758e-003
-5.174606e+001	0.000000e+000
-5.166506e+001	3.051758e-003
-5.158407e+001	0.000000e+000
-5.150308e+001	3.051758e-003
-5.142208e+001	3.051758e-003
-5.134109e+001	7.629395e-003
-5.126010e+001	3.051758e-003
-5.117910e+001	1.525879e-003
-5.109812e+001	4.577637e-003
-5.101712e+001	7.629395e-003
-5.093613e+001	1.525879e-003
-5.085514e+001	4.577637e-003
-5.077414e+001	6.103516e-003
-5.069315e+001	3.051758e-003
-5.061216e+001	7.629395e-003
-5.053116e+001	6.103516e-003
-5.045018e+001	7.629395e-003
-5.036918e+001	1.220703e-002
-5.028819e+001	7.629395e-003
-5.020720e+001	1.068115e-002
-5.012620e+001	6.103516e-003
-5.004521e+001	3.051758e-003
-4.996422e+001	1.068115e-002
-4.988322e+001	1.678467e-002
-4.980224e+001	1.220703e-002
-4.972124e+001	9.155273e-003
-4.964025e+001	7.629395e-003
-4.955926e+001	7.629395e-003
-4.947826e+001	1.678467e-002
-4.939727e+001	7.629395e-003
-4.931628e+001	1.678467e-002
-4.923528e+001	1.678467e-002
-4.915430e+001	1.525879e-002
-4.907330e+001	2.441406e-002
-4.899231e+001	2.136230e-002
-4.891132e+001	1.525879e-002
-4.883032e+001	1.373291e-002
-4.874934e+001	1.983643e-002
-4.866834e+001	1.831055e-002
-4.858735e+001	1.831055e-002
-4.850636e+001	2.136230e-002
-4.842536e+001	1.220703e-002
-4.834437e+001	1.525879e-002
-4.826338e+001	1.678467e-002
-4.818238e+001	3.662109e-002
-4.810139e+001	2.441406e-002
-4.802040e+001	2.899170e-002
-4.793941e+001	3.051758e-002
-4.785841e+001	3.814697e-002
-4.777742e+001	3.356934e-002
-4.769643e+001	2.441406e-002
-4.761544e+001	3.051758e-002
-4.753444e+001	2.746582e-002
-4.745345e+001	3.509521e-002
-4.737246e+001	3.204346e-002
-4.729147e+001	2.593994e-002
-4.721048e+001	4.119873e-002
-4.712948e+001	4.119873e-002
-4.704849e+001	2.441406e-002
-4.696749e+001	3.509521e-002
-4.688650e+001	3.204346e-002
-4.680552e+001	2.288818e-002
-4.672452e+001	4.425049e-002
-4.664352e+001	4.882813e-002
-4.656253e+001	1.831055e-002
-4.648154e+001	3.967285e-002
-4.640055e+001	3.356934e-002
-4.631956e+001	5.493164e-002
-4.623856e+001	3.814697e-002
-4.615757e+001	3.967285e-002
-4.607658e+001	5.340576e-002
-4.599559e+001	3.967285e-002
-4.591459e+001	3.356934e-002
-4.583360e+001	4.272461e-002
-4.575261e+001	3.356934e-002
-4.567162e+001	6.713867e-002
-4.559062e+001	4.730225e-002
-4.550963e+001	4.730225e-002
-4.542863e+001	4.882813e-002
-4.534764e+001	5.340576e-002
-4.526665e+001	4.882813e-002
-4.518566e+001	5.798340e-002
-4.510466e+001	4.425049e-002
-4.502367e+001	5.645752e-002
-4.494268e+001	4.119873e-002
-4.486169e+001	5.493164e-002
-4.478070e+001	6.561279e-002
-4.469970e+001	6.713867e-002
-4.461871e+001	4.730225e-002
-4.453772e+001	5.798340e-002
-4.445673e+001	6.561279e-002
-4.437573e+001	5.645752e-002
-4.429474e+001	5.798340e-002
-4.421375e+001	7.934570e-002
-4.413276e+001	8.697510e-002
-4.405177e+001	6.713867e-002
-4.397077e+001	5.950928e-002
-4.388977e+001	5.950928e-002
-4.380878e+001	6.713867e-002
-4.372779e+001	7.934570e-002
-4.364680e+001	8.697510e-002
-4.356581e+001	4.577637e-002
-4.348481e+001	7.934570e-002
-4.340382e+001	5.340576e-002
-4.332283e+001	6.866455e-002
-4.324184e+001	9.307861e-002
-4.316084e+001	7.019043e-002
-4.307985e+001	7.324219e-002
-4.299886e+001	6.713867e-002
-4.291787e+001	8.544922e-002
-4.283687e+001	5.645752e-002
-4.275588e+001	7.019043e-002
-4.267489e+001	6.713867e-002
-4.259389e+001	9.155273e-002
-4.251291e+001	7.934570e-002
-4.243191e+001	8.087158e-002
-4.235092e+001	7.781982e-002
-4.226992e+001	7.934570e-002
-4.218893e+001	6.561279e-002
-4.210794e+001	6.103516e-002
-4.202695e+001	7.476807e-002
-4.194595e+001	9.918213e-002
-4.186496e+001	1.022339e-001
-4.178397e+001	9.307861e-002
-4.170298e+001	7.934570e-002
-4.162198e+001	7.476807e-002
-4.154099e+001	1.007080e-001
-4.146000e+001	7.781982e-002
-4.137901e+001	8.087158e-002
-4.129802e+001	8.239746e-002
-4.121702e+001	8.239746e-002
-4.113603e+001	1.068115e-001
-4.105504e+001	8.087158e-002
-4.097404e+001	7.629395e-002
-4.089305e+001	8.392334e-002
-4.081206e+001	8.087158e-002
-4.073107e+001	7.171631e-002
-4.065007e+001	7.934570e-002
-4.056908e+001	8.087158e-002
-4.048809e+001	7.476807e-002
-4.040710e+001	1.113892e-001
-4.032610e+001	9.002686e-002
-4.024511e+001	7.476807e-002
-4.016412e+001	9.460449e-002
-4.008313e+001	8.087158e-002
-4.000213e+001	7.934570e-002
-3.992114e+001	9.765625e-002
-3.984015e+001	7.934570e-002
-3.975916e+001	7.934570e-002
-3.967816e+001	1.068115e-001
-3.959717e+001	8.544922e-002
-3.951618e+001	9.765625e-002
-3.943519e+001	8.239746e-002
-3.935419e+001	7.934570e-002
-3.927320e+001	8.697510e-002
-3.919221e+001	1.037598e-001
-3.911122e+001	9.155273e-002
-3.903022e+001	7.171631e-002
-3.894923e+001	9.307861e-002
-3.886824e+001	7.781982e-002
-3.878725e+001	1.083374e-001
-3.870625e+001	7.476807e-002
-3.862526e+001	1.190186e-001
-3.854427e+001	7.019043e-002
-3.846328e+001	8.697510e-002
-3.838229e+001	7.781982e-002
-3.830129e+001	9.765625e-002
-3.822030e+001	1.022339e-001
-3.813931e+001	8.850098e-002
-3.805832e+001	1.113892e-001
-3.797732e+001	9.155273e-002
-3.789633e+001	1.022339e-001
-3.781534e+001	1.052856e-001
-3.773435e+001	9.155273e-002
-3.765335e+001	1.022339e-001
-3.757236e+001	8.697510e-002
-3.749137e+001	1.098633e-001
-3.741038e+001	1.037598e-001
-3.732938e+001	9.307861e-002
-3.724839e+001	9.765625e-002
-3.716740e+001	9.307861e-002
-3.708641e+001	9.918213e-002
-3.700541e+001	9.307861e-002
-3.692442e+001	1.022339e-001
-3.684343e+001	1.144409e-001
-3.676244e+001	1.129150e-001
-3.668144e+001	1.266479e-001
-3.660045e+001	1.403809e-001
-3.651945e+001	9.918213e-002
-3.643847e+001	1.068115e-001
-3.635747e+001	1.159668e-001
-3.627648e+001	1.052856e-001
-3.619549e+001	1.022339e-001
-3.611449e+001	1.190186e-001
-3.603350e+001	9.765625e-002
-3.595251e+001	1.190186e-001
-3.587152e+001	1.052856e-001
-3.579052e+001	1.037598e-001
-3.570953e+001	8.392334e-002
-3.562854e+001	1.022339e-001
-3.554755e+001	1.083374e-001
-3.546656e+001	1.022339e-001
-3.538556e+001	8.697510e-002
-3.530457e+001	9.613037e-002
-3.522358e+001	8.850098e-002
-3.514259e+001	1.022339e-001
-3.506159e+001	7.629395e-002
-3.498060e+001	9.918213e-002
-3.489960e+001	1.037598e-001
-3.481861e+001	8.392334e-002
-3.473762e+001	9.918213e-002
-3.465663e+001	1.174927e-001
-3.457563e+001	1.022339e-001
-3.449464e+001	1.022339e-001
-3.441365e+001	9.918213e-002
-3.433266e+001	1.007080e-001
-3.425166e+001	8.544922e-002
-3.417067e+001	8.392334e-002
-3.408968e+001	8.239746e-002
-3.400869e+001	1.052856e-001
-3.392770e+001	9.155273e-002
-3.384670e+001	9.765625e-002
-3.376571e+001	9.155273e-002
-3.368472e+001	1.052856e-001
-3.360373e+001	1.113892e-001
-3.352273e+001	7.781982e-002
-3.344174e+001	7.629395e-002
-3.336074e+001	8.544922e-002
-3.327975e+001	8.544922e-002
-3.319876e+001	8.850098e-002
-3.311777e+001	7.934570e-002
-3.303677e+001	5.340576e-002
-3.295578e+001	8.239746e-002
-3.287479e+001	7.934570e-002
-3.279380e+001	6.713867e-002
-3.271281e+001	6.713867e-002
-3.263181e+001	8.239746e-002
-3.255082e+001	6.256104e-002
-3.246983e+001	7.781982e-002
-3.238884e+001	7.019043e-002
-3.230784e+001	8.087158e-002
-3.222685e+001	6.561279e-002
-3.214585e+001	6.256104e-002
-3.206487e+001	7.476807e-002
-3.198387e+001	5.493164e-002
-3.190288e+001	7.476807e-002
-3.182189e+001	7.019043e-002
-3.174089e+001	5.187988e-002
-3.165990e+001	6.866455e-002
-3.157891e+001	4.425049e-002
-3.149792e+001	5.950928e-002
-3.141692e+001	6.103516e-002
-3.133593e+001	5.493164e-002
-3.125494e+001	5.645752e-002
-3.117394e+001	6.408691e-002
-3.109295e+001	6.103516e-002
-3.101196e+001	5.645752e-002
-3.093097e+001	6.408691e-002
-3.084997e+001	5.950928e-002
-3.076898e+001	5.340576e-002
-3.068799e+001	5.035400e-002
-3.060700e+001	6.866455e-002
-3.052600e+001	3.814697e-002
-3.044501e+001	5.187988e-002
-3.036402e+001	6.713867e-002
-3.028303e+001	7.476807e-002
-3.020203e+001	5.493164e-002
-3.012104e+001	5.187988e-002
-3.004005e+001	7.171631e-002
-2.995906e+001	3.356934e-002
-2.987806e+001	7.171631e-002
-2.979707e+001	2.746582e-002
-2.971608e+001	3.814697e-002
-2.963509e+001	4.577637e-002
-2.955409e+001	5.035400e-002
-2.947310e+001	2.593994e-002
-2.939211e+001	3.967285e-002
-2.931112e+001	2.899170e-002
-2.923012e+001	3.814697e-002
-2.914913e+001	5.340576e-002
-2.906814e+001	6.256104e-002
-2.898715e+001	4.730225e-002
-2.890615e+001	4.119873e-002
-2.882516e+001	4.577637e-002
-2.874417e+001	3.204346e-002
-2.866318e+001	4.882813e-002
-2.858218e+001	6.713867e-002
-2.850119e+001	5.187988e-002
-2.842020e+001	4.730225e-002
-2.833921e+001	3.662109e-002
-2.825822e+001	6.408691e-002
-2.817722e+001	3.662109e-002
-2.809623e+001	3.356934e-002
-2.801524e+001	4.730225e-002
-2.793425e+001	4.272461e-002
-2.785325e+001	5.340576e-002
-2.777226e+001	4.272461e-002
-2.769127e+001	3.051758e-002
-2.761028e+001	5.340576e-002
-2.752928e+001	4.272461e-002
-2.744829e+001	3.967285e-002
-2.736730e+001	4.272461e-002
-2.728631e+001	4.272461e-002
-2.720531e+001	3.967285e-002
-2.712432e+001	4.425049e-002
-2.704333e+001	4.577637e-002
-2.696234e+001	3.967285e-002
-2.688134e+001	5.645752e-002
-2.680035e+001	3.662109e-002
-2.671936e+001	4.882813e-002
-2.663837e+001	4.425049e-002
-2.655737e+001	3.509521e-002
-2.647638e+001	4.577637e-002
-2.639539e+001	3.356934e-002
-2.631440e+001	5.187988e-002
-2.623340e+001	4.272461e-002
-2.615241e+001	2.593994e-002
-2.607142e+001	4.577637e-002
-2.599043e+001	3.814697e-002
-2.590943e+001	3.356934e-002
-2.582844e+001	3.662109e-002
-2.574745e+001	6.713867e-002
-2.566646e+001	5.035400e-002
-2.558546e+001	4.882813e-002
-2.550447e+001	4.119873e-002
-2.542348e+001	4.730225e-002
-2.534249e+001	3.356934e-002
-2.526149e+001	5.187988e-002
-2.518050e+001	5.798340e-002
-2.509951e+001	3.051758e-002
-2.501851e+001	4.730225e-002
-2.493752e+001	3.814697e-002
-2.485653e+001	4.119873e-002
-2.477554e+001	5.340576e-002
-2.469455e+001	3.051758e-002
-2.461355e+001	4.730225e-002
-2.453256e+001	3.662109e-002
-2.445157e+001	4.119873e-002
-2.437057e+001	6.256104e-002
-2.428958e+001	5.340576e-002
-2.420859e+001	4.730225e-002
-2.412760e+001	3.814697e-002
-2.404660e+001	5.493164e-002
-2.396561e+001	3.814697e-002
-2.388462e+001	3.356934e-002
-2.380363e+001	5.645752e-002
-2.372264e+001	4.882813e-002
-2.364164e+001	5.187988e-002
-2.356065e+001	5.493164e-002
-2.347966e+001	5.340576e-002
-2.339866e+001	6.256104e-002
-2.331767e+001	4.272461e-002
-2.323668e+001	5.493164e-002
-2.315569e+001	4.730225e-002
-2.307469e+001	5.645752e-002
-2.299370e+001	7.019043e-002
-2.291271e+001	6.103516e-002
-2.283171e+001	6.408691e-002
-2.275072e+001	5.493164e-002
-2.266973e+001	5.493164e-002
-2.258874e+001	4.425049e-002
-2.250774e+001	5.340576e-002
-2.242675e+001	4.882813e-002
-2.234576e+001	6.713867e-002
-2.226476e+001	5.035400e-002
-2.218377e+001	5.798340e-002
-2.210278e+001	6.866455e-002
-2.202179e+001	4.730225e-002
-2.194080e+001	5.340576e-002
-2.185980e+001	5.645752e-002
-2.177881e+001	7.781982e-002
-2.169782e+001	5.340576e-002
-2.161683e+001	7.476807e-002
-2.153583e+001	5.035400e-002
-2.145484e+001	5.340576e-002
-2.137385e+001	4.425049e-002
-2.129285e+001	5.798340e-002
-2.121186e+001	6.103516e-002
-2.113087e+001	7.019043e-002
-2.104988e+001	4.882813e-002
-2.096889e+001	6.408691e-002
-2.088789e+001	3.814697e-002
-2.080690e+001	5.950928e-002
-2.072591e+001	6.256104e-002
-2.064491e+001	5.950928e-002
-2.056392e+001	4.730225e-002
-2.048293e+001	5.340576e-002
-2.040194e+001	4.272461e-002
-2.032094e+001	5.493164e-002
-2.023995e+001	7.476807e-002
-2.015896e+001	4.425049e-002
-2.007796e+001	6.866455e-002
-1.999697e+001	6.866455e-002
-1.991598e+001	5.187988e-002
-1.983499e+001	7.171631e-002
-1.975399e+001	7.019043e-002
-1.967300e+001	5.798340e-002
-1.959201e+001	4.730225e-002
-1.951102e+001	5.493164e-002
-1.943003e+001	7.171631e-002
-1.934903e+001	7.324219e-002
-1.926804e+001	6.866455e-002
-1.918705e+001	4.119873e-002
-1.910605e+001	6.408691e-002
-1.902506e+001	5.035400e-002
-1.894407e+001	5.340576e-002
-1.886308e+001	7.934570e-002
-1.878208e+001	6.256104e-002
-1.870109e+001	7.324219e-002
-1.862010e+001	6.408691e-002
-1.853911e+001	5.950928e-002
-1.845811e+001	7.019043e-002
-1.837712e+001	4.577637e-002
-1.829613e+001	7.324219e-002
-1.821514e+001	5.340576e-002
-1.813414e+001	6.408691e-002
-1.805315e+001	6.103516e-002
-1.797216e+001	7.781982e-002
-1.789117e+001	6.256104e-002
-1.781018e+001	8.697510e-002
-1.772918e+001	8.087158e-002
-1.764819e+001	7.476807e-002
-1.756720e+001	6.103516e-002
-1.748621e+001	4.730225e-002
-1.740521e+001	6.103516e-002
-1.732422e+001	5.950928e-002
-1.724323e+001	6.866455e-002
-1.716224e+001	6.561279e-002
-1.708124e+001	5.340576e-002
-1.700025e+001	6.256104e-002
-1.691926e+001	7.781982e-002
-1.683827e+001	7.171631e-002
-1.675727e+001	6.103516e-002
-1.667628e+001	5.798340e-002
-1.659529e+001	6.561279e-002
-1.651430e+001	7.171631e-002
-1.643330e+001	7.476807e-002
-1.635231e+001	6.866455e-002
-1.627132e+001	6.713867e-002
-1.619033e+001	7.934570e-002
-1.610933e+001	5.187988e-002
-1.602834e+001	6.561279e-002
-1.594735e+001	6.103516e-002
-1.586636e+001	5.798340e-002
-1.578536e+001	6.866455e-002
-1.570437e+001	7.934570e-002
-1.562338e+001	8.087158e-002
-1.554239e+001	6.866455e-002
-1.546139e+001	7.171631e-002
-1.538040e+001	6.713867e-002
-1.529941e+001	7.934570e-002
-1.521842e+001	7.171631e-002
-1.513742e+001	8.392334e-002
-1.505643e+001	7.476807e-002
-1.497544e+001	6.408691e-002
-1.489445e+001	8.239746e-002
-1.481345e+001	9.918213e-002
-1.473246e+001	8.697510e-002
-1.465147e+001	6.866455e-002
-1.457048e+001	7.476807e-002
-1.448948e+001	9.002686e-002
-1.440849e+001	8.850098e-002
-1.432750e+001	6.866455e-002
-1.424651e+001	7.629395e-002
-1.416551e+001	8.239746e-002
-1.408452e+001	8.850098e-002
-1.400353e+001	8.239746e-002
-1.392254e+001	9.155273e-002
-1.384154e+001	8.087158e-002
-1.376055e+001	9.155273e-002
-1.367956e+001	7.324219e-002
-1.359857e+001	8.850098e-002
-1.351757e+001	6.713867e-002
-1.343658e+001	7.934570e-002
-1.335559e+001	8.697510e-002
-1.327460e+001	8.239746e-002
-1.319360e+001	5.645752e-002
-1.311261e+001	8.087158e-002
-1.303162e+001	8.544922e-002
-1.295063e+001	1.022339e-001
-1.286963e+001	9.002686e-002
-1.278864e+001	8.239746e-002
-1.270765e+001	8.087158e-002
-1.262665e+001	7.324219e-002
-1.254566e+001	1.159668e-001
-1.246467e+001	8.544922e-002
-1.238368e+001	8.392334e-002
-1.230268e+001	8.087158e-002
-1.222169e+001	8.544922e-002
-1.214070e+001	1.098633e-001
-1.205971e+001	7.934570e-002
-1.197871e+001	9.765625e-002
-1.189772e+001	9.155273e-002
-1.181673e+001	8.392334e-002
-1.173573e+001	7.934570e-002
-1.165474e+001	8.697510e-002
-1.157375e+001	1.098633e-001
-1.149276e+001	1.022339e-001
-1.141177e+001	7.019043e-002
-1.133077e+001	8.544922e-002
-1.124978e+001	9.918213e-002
-1.116879e+001	8.544922e-002
-1.108780e+001	1.007080e-001
-1.100680e+001	1.144409e-001
-1.092581e+001	9.765625e-002
-1.084482e+001	1.098633e-001
-1.076382e+001	8.239746e-002
-1.068283e+001	9.918213e-002
-1.060184e+001	9.155273e-002
-1.052085e+001	9.460449e-002
-1.043985e+001	6.408691e-002
-1.035886e+001	7.476807e-002
-1.027787e+001	7.934570e-002
-1.019688e+001	8.544922e-002
-1.011588e+001	1.068115e-001
-1.003489e+001	1.220703e-001
-9.953897e+000	9.765625e-002
-9.872905e+000	9.155273e-002
-9.791914e+000	6.866455e-002
-9.710922e+000	9.918213e-002
-9.629926e+000	9.002686e-002
-9.548935e+000	9.307861e-002
-9.467943e+000	1.113892e-001
-9.386952e+000	8.697510e-002
-9.305956e+000	7.781982e-002
-9.224964e+000	1.190186e-001
-9.143973e+000	8.850098e-002
-9.062983e+000	9.155273e-002
-8.981985e+000	9.918213e-002
-8.900994e+000	1.037598e-001
-8.820004e+000	8.544922e-002
-8.739012e+000	1.083374e-001
-8.658015e+000	7.934570e-002
-8.577024e+000	9.002686e-002
-8.496033e+000	1.220703e-001
-8.415042e+000	9.002686e-002
-8.334045e+000	1.251221e-001
-8.253054e+000	1.022339e-001
-8.172063e+000	1.083374e-001
-8.091071e+000	9.460449e-002
-8.010075e+000	1.235962e-001
-7.929083e+000	1.190186e-001
-7.848093e+000	1.113892e-001
-7.767101e+000	1.068115e-001
-7.686104e+000	1.037598e-001
-7.605114e+000	1.007080e-001
-7.524122e+000	1.007080e-001
-7.443131e+000	8.544922e-002
-7.362140e+000	1.022339e-001
-7.281143e+000	8.544922e-002
-7.200152e+000	8.087158e-002
-7.119161e+000	1.098633e-001
-7.038169e+000	9.155273e-002
-6.957173e+000	1.251221e-001
-6.876182e+000	9.765625e-002
-6.795190e+000	1.068115e-001
-6.714199e+000	9.002686e-002
-6.633203e+000	1.098633e-001
-6.552211e+000	1.037598e-001
-6.471220e+000	1.113892e-001
-6.390229e+000	8.544922e-002
-6.309232e+000	7.934570e-002
-6.228241e+000	9.613037e-002
-6.147250e+000	7.934570e-002
-6.066258e+000	1.098633e-001
-5.985262e+000	9.307861e-002
-5.904271e+000	9.918213e-002
-5.823280e+000	1.190186e-001
-5.742289e+000	8.697510e-002
-5.661292e+000	9.460449e-002
-5.580301e+000	1.312256e-001
-5.499310e+000	1.022339e-001
-5.418318e+000	8.392334e-002
-5.337322e+000	1.281738e-001
-5.256330e+000	9.307861e-002
-5.175339e+000	1.113892e-001
-5.094348e+000	9.155273e-002
-5.013351e+000	9.765625e-002
-4.932360e+000	9.002686e-002
-4.851369e+000	1.083374e-001
-4.770378e+000	1.068115e-001
-4.689381e+000	1.083374e-001
-4.608390e+000	8.850098e-002
-4.527399e+000	9.155273e-002
-4.446407e+000	8.544922e-002
-4.365411e+000	9.918213e-002
-4.284420e+000	7.171631e-002
-4.203428e+000	1.007080e-001
-4.122437e+000	9.460449e-002
-4.041440e+000	1.068115e-001
-3.960449e+000	1.220703e-001
-3.879458e+000	1.190186e-001
-3.798467e+000	1.068115e-001
-3.717470e+000	1.052856e-001
-3.636479e+000	7.781982e-002
-3.555488e+000	1.007080e-001
-3.474497e+000	1.037598e-001
-3.393500e+000	9.155273e-002
-3.312509e+000	8.087158e-002
-3.231518e+000	9.765625e-002
-3.150527e+000	8.697510e-002
-3.069530e+000	9.155273e-002
-2.988539e+000	1.083374e-001
-2.907547e+000	8.697510e-002
-2.826556e+000	1.052856e-001
-2.745559e+000	9.613037e-002
-2.664568e+000	9.918213e-002
-2.583577e+000	1.068115e-001
-2.502586e+000	1.235962e-001
-2.421589e+000	1.113892e-001
-2.340598e+000	1.052856e-001
-2.259607e+000	8.697510e-002
-2.178616e+000	9.307861e-002
-2.097619e+000	8.697510e-002
-2.016628e+000	1.083374e-001
-1.935637e+000	8.239746e-002
-1.854645e+000	1.190186e-001
-1.773649e+000	1.174927e-001
-1.692658e+000	1.205444e-001
-1.611666e+000	8.850098e-002
-1.530675e+000	1.037598e-001
-1.449679e+000	1.190186e-001
-1.368687e+000	1.159668e-001
-1.287696e+000	8.544922e-002
-1.206705e+000	9.765625e-002
-1.125708e+000	1.144409e-001
-1.044717e+000	1.037598e-001
-9.637259e-001	1.113892e-001
-8.827347e-001	9.002686e-002
-8.017381e-001	9.613037e-002
-7.207469e-001	1.174927e-001
-6.397557e-001	1.052856e-001
-5.587645e-001	9.307861e-002
-4.777678e-001	1.312256e-001
-3.967766e-001	1.037598e-001
-3.157854e-001	9.918213e-002
-2.347942e-001	1.022339e-001
-1.537976e-001	9.765625e-002
-7.280637e-002	1.129150e-001
8.184852e-003	9.918213e-002
8.918146e-002	1.159668e-001
1.701673e-001	1.037598e-001
2.511639e-001	1.083374e-001
3.321605e-001	1.190186e-001
4.131463e-001	1.190186e-001
4.941429e-001	1.007080e-001
5.751287e-001	1.281738e-001
6.561254e-001	1.037598e-001
7.371219e-001	1.235962e-001
8.181078e-001	9.918213e-002
8.991044e-001	1.052856e-001
9.801010e-001	1.205444e-001
1.061087e+000	1.174927e-001
1.142083e+000	1.098633e-001
1.223069e+000	1.144409e-001
1.304066e+000	9.307861e-002
1.385062e+000	1.052856e-001
1.466048e+000	1.174927e-001
1.547045e+000	1.113892e-001
1.628042e+000	1.266479e-001
1.709027e+000	1.037598e-001
1.790024e+000	1.205444e-001
1.871010e+000	1.068115e-001
1.952006e+000	8.697510e-002
2.033003e+000	1.235962e-001
2.113989e+000	1.083374e-001
2.194985e+000	1.083374e-001
2.275982e+000	1.205444e-001
2.356968e+000	1.052856e-001
2.437964e+000	1.388550e-001
2.518950e+000	1.007080e-001
2.599947e+000	1.144409e-001
2.680943e+000	1.052856e-001
2.761929e+000	1.052856e-001
2.842926e+000	1.296997e-001
2.923912e+000	1.022339e-001
3.004908e+000	1.129150e-001
3.085905e+000	1.083374e-001
3.166891e+000	1.068115e-001
3.247887e+000	1.129150e-001
3.328884e+000	1.068115e-001
3.409870e+000	8.544922e-002
3.490866e+000	9.918213e-002
3.571852e+000	1.190186e-001
3.652849e+000	1.022339e-001
3.733845e+000	1.068115e-001
3.814831e+000	1.007080e-001
3.895828e+000	1.358032e-001
3.976825e+000	8.850098e-002
4.057810e+000	1.098633e-001
4.138807e+000	1.037598e-001
4.219793e+000	1.007080e-001
4.300789e+000	1.098633e-001
4.381786e+000	1.022339e-001
4.462772e+000	1.083374e-001
4.543768e+000	1.220703e-001
4.624765e+000	1.037598e-001
4.705751e+000	1.007080e-001
4.786747e+000	1.007080e-001
4.867733e+000	8.697510e-002
4.948730e+000	1.098633e-001
5.029727e+000	1.113892e-001
5.110712e+000	1.113892e-001
5.191709e+000	1.129150e-001
5.272706e+000	9.307861e-002
5.353691e+000	9.765625e-002
5.434688e+000	9.918213e-002
5.515674e+000	9.765625e-002
5.596670e+000	1.174927e-001
5.677667e+000	1.052856e-001
5.758653e+000	1.068115e-001
5.839649e+000	1.251221e-001
5.920646e+000	1.251221e-001
6.001632e+000	9.918213e-002
6.082628e+000	1.007080e-001
6.163614e+000	1.129150e-001
6.244611e+000	1.083374e-001
6.325607e+000	1.113892e-001
6.406593e+000	9.155273e-002
6.487590e+000	9.002686e-002
6.568586e+000	1.052856e-001
6.649572e+000	7.781982e-002
6.730569e+000	9.460449e-002
6.811555e+000	1.007080e-001
6.892551e+000	1.007080e-001
6.973548e+000	9.918213e-002
7.054533e+000	9.918213e-002
7.135530e+000	1.113892e-001
7.216527e+000	1.129150e-001
7.297513e+000	1.190186e-001
7.378510e+000	1.235962e-001
7.459495e+000	1.113892e-001
7.540492e+000	1.220703e-001
7.621489e+000	1.052856e-001
7.702474e+000	1.251221e-001
7.783471e+000	1.129150e-001
7.864468e+000	1.083374e-001
7.945453e+000	9.918213e-002
8.026450e+000	1.190186e-001
8.107435e+000	1.068115e-001
8.188433e+000	1.068115e-001
8.269429e+000	1.052856e-001
8.350414e+000	9.155273e-002
8.431412e+000	1.083374e-001
8.512408e+000	1.281738e-001
8.593393e+000	1.083374e-001
8.674391e+000	1.235962e-001
8.755376e+000	1.037598e-001
8.836372e+000	1.190186e-001
8.917370e+000	1.083374e-001
8.998355e+000	1.022339e-001
9.079351e+000	1.068115e-001
9.160349e+000	1.144409e-001
9.241334e+000	1.083374e-001
9.322330e+000	1.266479e-001
9.403316e+000	9.918213e-002
9.484313e+000	1.022339e-001
9.565310e+000	1.235962e-001
9.646296e+000	1.312256e-001
9.727292e+000	9.918213e-002
9.808289e+000	1.296997e-001
9.889275e+000	1.144409e-001
9.970271e+000	1.037598e-001
1.005126e+001	1.251221e-001
1.013225e+001	1.144409e-001
1.021325e+001	1.266479e-001
1.029424e+001	1.159668e-001
1.037523e+001	1.037598e-001
1.045623e+001	1.220703e-001
1.053722e+001	1.068115e-001
1.061821e+001	1.052856e-001
1.069920e+001	1.144409e-001
1.078019e+001	1.174927e-001
1.086119e+001	1.098633e-001
1.094218e+001	1.235962e-001
1.102317e+001	9.918213e-002
1.110417e+001	1.052856e-001
1.118516e+001	1.159668e-001
1.126615e+001	1.144409e-001
1.134714e+001	1.144409e-001
1.142813e+001	1.022339e-001
1.150913e+001	1.327515e-001
1.159012e+001	1.235962e-001
1.167111e+001	1.358032e-001
1.175211e+001	1.220703e-001
1.183310e+001	1.373291e-001
1.191409e+001	1.220703e-001
1.199508e+001	1.190186e-001
1.207608e+001	1.419067e-001
1.215707e+001	1.312256e-001
1.223806e+001	1.052856e-001
1.231905e+001	1.037598e-001
1.240005e+001	1.358032e-001
1.248104e+001	1.235962e-001
1.256203e+001	1.312256e-001
1.264302e+001	1.281738e-001
1.272402e+001	1.174927e-001
1.280501e+001	1.464844e-001
1.288600e+001	1.251221e-001
1.296700e+001	1.144409e-001
1.304799e+001	1.159668e-001
1.312898e+001	1.159668e-001
1.320997e+001	1.174927e-001
1.329096e+001	1.205444e-001
1.337196e+001	1.312256e-001
1.345295e+001	1.022339e-001
1.353394e+001	1.251221e-001
1.361493e+001	1.358032e-001
1.369592e+001	1.190186e-001
1.377692e+001	1.190186e-001
1.385791e+001	1.388550e-001
1.393890e+001	1.525879e-001
1.401990e+001	1.144409e-001
1.410089e+001	1.358032e-001
1.418188e+001	1.358032e-001
1.426288e+001	1.159668e-001
1.434386e+001	1.266479e-001
1.442486e+001	1.403809e-001
1.450585e+001	1.373291e-001
1.458684e+001	1.235962e-001
1.466784e+001	1.617432e-001
1.474883e+001	1.296997e-001
1.482982e+001	1.205444e-001
1.491082e+001	1.144409e-001
1.499180e+001	1.113892e-001
1.507280e+001	1.235962e-001
1.515380e+001	1.190186e-001
1.523478e+001	1.068115e-001
1.531578e+001	1.129150e-001
1.539677e+001	9.765625e-002
1.547776e+001	1.296997e-001
1.555876e+001	1.037598e-001
1.563974e+001	1.327515e-001
1.572074e+001	1.159668e-001
1.580174e+001	1.174927e-001
1.588272e+001	1.052856e-001
1.596372e+001	1.220703e-001
1.604471e+001	1.159668e-001
1.612570e+001	1.358032e-001
1.620670e+001	1.190186e-001
1.628768e+001	1.083374e-001
1.636868e+001	9.765625e-002
1.644968e+001	1.495361e-001
1.653066e+001	1.144409e-001
1.661166e+001	1.220703e-001
1.669266e+001	1.098633e-001
1.677364e+001	1.312256e-001
1.685464e+001	1.144409e-001
1.693562e+001	1.296997e-001
1.701662e+001	1.358032e-001
1.709762e+001	1.220703e-001
1.717860e+001	1.083374e-001
1.725960e+001	1.129150e-001
1.734060e+001	9.765625e-002
1.742158e+001	1.312256e-001
1.750258e+001	1.083374e-001
1.758356e+001	1.144409e-001
1.766456e+001	1.358032e-001
1.774556e+001	9.765625e-002
1.782654e+001	1.098633e-001
1.790754e+001	1.220703e-001
1.798854e+001	1.296997e-001
1.806952e+001	9.765625e-002
1.815052e+001	1.235962e-001
1.823150e+001	1.037598e-001
1.831250e+001	9.307861e-002
1.839350e+001	1.403809e-001
1.847448e+001	9.765625e-002
1.855548e+001	9.613037e-002
1.863648e+001	1.129150e-001
1.871746e+001	1.220703e-001
1.879846e+001	9.918213e-002
1.887945e+001	1.296997e-001
1.896044e+001	1.220703e-001
1.904144e+001	1.312256e-001
1.912243e+001	1.098633e-001
1.920342e+001	1.098633e-001
1.928442e+001	1.113892e-001
1.936540e+001	1.083374e-001
1.944640e+001	1.403809e-001
1.952739e+001	9.918213e-002
1.960838e+001	1.281738e-001
1.968938e+001	1.205444e-001
1.977036e+001	1.358032e-001
1.985136e+001	1.327515e-001
1.993236e+001	1.144409e-001
2.001334e+001	9.613037e-002
2.009434e+001	1.037598e-001
2.017533e+001	1.358032e-001
2.025632e+001	1.022339e-001
2.033732e+001	1.220703e-001
2.041830e+001	1.296997e-001
2.049930e+001	1.022339e-001
2.058030e+001	1.220703e-001
2.066128e+001	1.083374e-001
2.074228e+001	1.220703e-001
2.082327e+001	1.129150e-001
2.090426e+001	1.144409e-001
2.098526e+001	1.358032e-001
2.106625e+001	1.205444e-001
2.114724e+001	1.235962e-001
2.122824e+001	1.129150e-001
2.130923e+001	1.144409e-001
2.139022e+001	1.205444e-001
2.147121e+001	1.190186e-001
2.155220e+001	1.022339e-001
2.163320e+001	1.037598e-001
2.171419e+001	8.087158e-002
2.179518e+001	1.449585e-001
2.187618e+001	8.850098e-002
2.195716e+001	1.052856e-001
2.203816e+001	9.155273e-002
2.211915e+001	9.155273e-002
2.220014e+001	9.613037e-002
2.228114e+001	1.235962e-001
2.236213e+001	1.144409e-001
2.244312e+001	1.144409e-001
2.252412e+001	1.281738e-001
2.260511e+001	1.190186e-001
2.268610e+001	1.190186e-001
2.276709e+001	9.613037e-002
2.284809e+001	1.022339e-001
2.292908e+001	1.052856e-001
2.301007e+001	1.083374e-001
2.309106e+001	1.144409e-001
2.317206e+001	1.419067e-001
2.325305e+001	1.358032e-001
2.333404e+001	1.129150e-001
2.341503e+001	1.220703e-001
2.349603e+001	9.765625e-002
2.357702e+001	1.129150e-001
2.365801e+001	1.358032e-001
2.373900e+001	1.266479e-001
2.381999e+001	1.266479e-001
2.390099e+001	1.022339e-001
2.398198e+001	1.113892e-001
2.406297e+001	1.144409e-001
2.414396e+001	1.251221e-001
2.422496e+001	1.174927e-001
2.430595e+001	1.037598e-001
2.438694e+001	1.083374e-001
2.446793e+001	1.220703e-001
2.454893e+001	1.159668e-001
2.462992e+001	1.327515e-001
2.471091e+001	1.174927e-001
2.479191e+001	1.098633e-001
2.487290e+001	1.296997e-001
2.495389e+001	1.235962e-001
2.503489e+001	1.266479e-001
2.511587e+001	1.220703e-001
2.519687e+001	1.190186e-001
2.527786e+001	9.155273e-002
2.535885e+001	1.342773e-001
2.543985e+001	1.312256e-001
2.552084e+001	1.159668e-001
2.560183e+001	1.129150e-001
2.568283e+001	9.307861e-002
2.576381e+001	1.174927e-001
2.584481e+001	1.251221e-001
2.592580e+001	1.159668e-001
2.600679e+001	1.327515e-001
2.608779e+001	1.159668e-001
2.616878e+001	1.113892e-001
2.624977e+001	1.129150e-001
2.633077e+001	1.052856e-001
2.641175e+001	9.765625e-002
2.649275e+001	9.307861e-002
2.657375e+001	8.697510e-002
2.665473e+001	1.159668e-001
2.673573e+001	1.205444e-001
2.681672e+001	1.083374e-001
2.689771e+001	1.220703e-001
2.697871e+001	1.159668e-001
2.705969e+001	9.613037e-002
2.714069e+001	1.358032e-001
2.722169e+001	1.022339e-001
2.730267e+001	1.037598e-001
2.738367e+001	1.098633e-001
2.746466e+001	9.765625e-002
2.754565e+001	1.296997e-001
2.762665e+001	9.002686e-002
2.770763e+001	1.052856e-001
2.778863e+001	1.068115e-001
2.786963e+001	1.068115e-001
2.795061e+001	1.083374e-001
2.803161e+001	1.388550e-001
2.811261e+001	1.220703e-001
2.819359e+001	9.918213e-002
2.827459e+001	1.251221e-001
2.835557e+001	1.083374e-001
2.843657e+001	1.281738e-001
2.851757e+001	1.083374e-001
2.859855e+001	1.022339e-001
2.867955e+001	1.190186e-001
2.876055e+001	1.037598e-001
2.884153e+001	9.460449e-002
2.892253e+001	1.052856e-001
2.900351e+001	9.155273e-002
2.908451e+001	1.312256e-001
2.916551e+001	1.403809e-001
2.924649e+001	1.022339e-001
2.932749e+001	1.098633e-001
2.940849e+001	1.037598e-001
2.948947e+001	1.266479e-001
2.957047e+001	1.068115e-001
2.965145e+001	1.037598e-001
2.973245e+001	1.190186e-001
2.981345e+001	9.918213e-002
2.989443e+001	9.918213e-002
2.997543e+001	1.083374e-001
3.005643e+001	1.312256e-001
3.013741e+001	9.460449e-002
3.021841e+001	1.052856e-001
3.029939e+001	1.083374e-001
3.038039e+001	8.850098e-002
3.046139e+001	9.918213e-002
3.054237e+001	9.918213e-002
3.062337e+001	9.155273e-002
3.070437e+001	1.113892e-001
3.078535e+001	1.235962e-001
3.086635e+001	1.129150e-001
3.094734e+001	1.022339e-001
3.102833e+001	1.159668e-001
3.110933e+001	1.083374e-001
3.119032e+001	9.765625e-002
3.127131e+001	9.613037e-002
3.135231e+001	1.144409e-001
3.143329e+001	1.144409e-001
3.151429e+001	1.052856e-001
3.159528e+001	1.083374e-001
3.167627e+001	7.476807e-002
3.175727e+001	1.022339e-001
3.183825e+001	9.307861e-002
3.191925e+001	1.342773e-001
3.200025e+001	8.850098e-002
3.208123e+001	8.087158e-002
3.216223e+001	1.174927e-001
3.224322e+001	8.239746e-002
3.232421e+001	9.460449e-002
3.240521e+001	7.324219e-002
3.248619e+001	1.037598e-001
3.256719e+001	9.613037e-002
3.264819e+001	9.765625e-002
3.272918e+001	1.098633e-001
3.281017e+001	1.144409e-001
3.289116e+001	8.087158e-002
3.297215e+001	1.022339e-001
3.305315e+001	7.934570e-002
3.313414e+001	1.068115e-001
3.321513e+001	8.087158e-002
3.329613e+001	7.629395e-002
3.337711e+001	9.613037e-002
3.345811e+001	7.629395e-002
3.353910e+001	1.022339e-001
3.362009e+001	7.781982e-002
3.370109e+001	7.934570e-002
3.378208e+001	9.307861e-002
3.386307e+001	1.037598e-001
3.394406e+001	1.052856e-001
3.402505e+001	9.002686e-002
3.410605e+001	7.324219e-002
3.418704e+001	8.392334e-002
3.426804e+001	8.544922e-002
3.434903e+001	7.934570e-002
3.443002e+001	6.713867e-002
3.451101e+001	7.629395e-002
3.459200e+001	8.850098e-002
3.467300e+001	9.765625e-002
3.475399e+001	8.392334e-002
3.483498e+001	8.392334e-002
3.491597e+001	9.765625e-002
3.499697e+001	7.781982e-002
3.507796e+001	9.002686e-002
3.515895e+001	9.460449e-002
3.523994e+001	7.171631e-002
3.532094e+001	7.324219e-002
3.540193e+001	7.781982e-002
3.548292e+001	8.544922e-002
3.556392e+001	6.103516e-002
3.564491e+001	5.493164e-002
3.572590e+001	7.171631e-002
3.580690e+001	7.019043e-002
3.588788e+001	7.324219e-002
3.596888e+001	8.087158e-002
3.604987e+001	6.866455e-002
3.613086e+001	6.408691e-002
3.621186e+001	7.934570e-002
3.629285e+001	7.476807e-002
3.637384e+001	8.087158e-002
3.645483e+001	5.645752e-002
3.653582e+001	7.781982e-002
3.661682e+001	7.171631e-002
3.669781e+001	7.629395e-002
3.677880e+001	7.476807e-002
3.685980e+001	6.866455e-002
3.694079e+001	7.629395e-002
3.702178e+001	7.934570e-002
3.710278e+001	7.476807e-002
3.718376e+001	6.256104e-002
3.726476e+001	3.814697e-002
3.734576e+001	7.019043e-002
3.742674e+001	7.324219e-002
3.750774e+001	4.882813e-002
3.758873e+001	9.155273e-002
3.766972e+001	7.476807e-002
3.775072e+001	5.340576e-002
3.783170e+001	7.019043e-002
3.791270e+001	6.561279e-002
3.799369e+001	6.103516e-002
3.807468e+001	4.425049e-002
3.815568e+001	5.645752e-002
3.823668e+001	6.561279e-002
3.831766e+001	5.798340e-002
3.839865e+001	5.798340e-002
3.847964e+001	6.256104e-002
3.856064e+001	5.187988e-002
3.864164e+001	4.882813e-002
3.872262e+001	7.171631e-002
3.880362e+001	6.561279e-002
3.888461e+001	5.187988e-002
3.896560e+001	4.425049e-002
3.904660e+001	5.035400e-002
3.912758e+001	6.408691e-002
3.920858e+001	4.730225e-002
3.928958e+001	5.035400e-002
3.937056e+001	5.035400e-002
3.945156e+001	5.950928e-002
3.953255e+001	6.713867e-002
3.961354e+001	5.187988e-002
3.969454e+001	3.509521e-002
3.977552e+001	4.119873e-002
3.985652e+001	5.645752e-002
3.993752e+001	5.493164e-002
4.001850e+001	5.035400e-002
4.009950e+001	4.730225e-002
4.018050e+001	4.272461e-002
4.026148e+001	5.493164e-002
4.034248e+001	3.356934e-002
4.042347e+001	6.256104e-002
4.050446e+001	3.662109e-002
4.058546e+001	4.577637e-002
4.066644e+001	4.882813e-002
4.074744e+001	4.272461e-002
4.082844e+001	3.051758e-002
4.090942e+001	3.662109e-002
4.099042e+001	3.814697e-002
4.107140e+001	3.509521e-002
4.115240e+001	4.272461e-002
4.123340e+001	5.645752e-002
4.131438e+001	4.272461e-002
4.139538e+001	3.814697e-002
4.147638e+001	3.662109e-002
4.155736e+001	3.814697e-002
4.163836e+001	3.967285e-002
4.171935e+001	3.356934e-002
4.180034e+001	2.136230e-002
4.188134e+001	3.051758e-002
4.196232e+001	3.051758e-002
4.204332e+001	4.119873e-002
4.212432e+001	2.136230e-002
4.220530e+001	2.288818e-002
4.228630e+001	1.831055e-002
4.236729e+001	1.678467e-002
4.244828e+001	1.983643e-002
4.252928e+001	2.899170e-002
4.261026e+001	2.899170e-002
4.269126e+001	2.899170e-002
4.277226e+001	2.593994e-002
4.285324e+001	2.136230e-002
4.293424e+001	2.441406e-002
4.301522e+001	2.593994e-002
4.309622e+001	2.288818e-002
4.317722e+001	2.288818e-002
4.325821e+001	3.204346e-002
4.333920e+001	2.136230e-002
4.342020e+001	1.525879e-002
4.350118e+001	2.593994e-002
4.358218e+001	2.746582e-002
4.366317e+001	1.068115e-002
4.374416e+001	1.678467e-002
4.382516e+001	2.593994e-002
4.390615e+001	1.373291e-002
4.398714e+001	1.678467e-002
4.406814e+001	2.136230e-002
4.414912e+001	1.220703e-002
4.423012e+001	2.288818e-002
4.431111e+001	1.220703e-002
4.439211e+001	1.220703e-002
4.447310e+001	1.831055e-002
4.455408e+001	1.068115e-002
4.463508e+001	1.525879e-002
4.471607e+001	1.525879e-002
4.479707e+001	1.525879e-002
4.487806e+001	6.103516e-003
4.495905e+001	1.525879e-002
4.504004e+001	1.068115e-002
4.512104e+001	6.103516e-003
4.520203e+001	9.155273e-003
4.528302e+001	6.103516e-003
4.536401e+001	1.220703e-002
4.544501e+001	1.525879e-002
4.552600e+001	1.068115e-002
4.560699e+001	1.220703e-002
4.568798e+001	1.373291e-002
4.576898e+001	4.577637e-003
4.584997e+001	4.577637e-003
4.593097e+001	7.629395e-003
4.601195e+001	4.577637e-003
4.609295e+001	4.577637e-003
4.617394e+001	0.000000e+000
4.625493e+001	3.051758e-003
4.633593e+001	1.525879e-003
4.641692e+001	6.103516e-003
4.649791e+001	6.103516e-003
4.657890e+001	0.000000e+000
4.665989e+001	9.155273e-003
4.674089e+001	4.577637e-003
4.682188e+001	1.525879e-003
4.690287e+001	3.051758e-003
4.698386e+001	1.525879e-003
4.706486e+001	7.629395e-003
4.714585e+001	3.051758e-003
4.722684e+001	4.577637e-003
4.730783e+001	0.000000e+000
4.738883e+001	3.051758e-003
4.746982e+001	6.103516e-003
4.755081e+001	0.000000e+000
4.763181e+001	0.000000e+000
4.771280e+001	3.051758e-003
4.779379e+001	1.525879e-003
4.787479e+001	1.525879e-003
4.795577e+001	0.000000e+000
4.803677e+001	0.000000e+000
4.811776e+001	1.525879e-003
4.819875e+001	1.525879e-003
4.827975e+001	0.000000e+000
4.836074e+001	1.525879e-003
4.844173e+001	0.000000e+000
4.852272e+001	1.525879e-003
4.860371e+001	0.000000e+000
4.868471e+001	0.000000e+000
4.876571e+001	1.525879e-003
4.884669e+001	0.000000e+000
4.892769e+001	0.000000e+000
4.900868e+001	3.051758e-003
4.908967e+001	0.000000e+000
4.917067e+001	0.000000e+000
4.925165e+001	0.000000e+000
4.933265e+001	0.000000e+000
4.941365e+001	0.000000e+000
4.949463e+001	1.525879e-003
4.957563e+001	0.000000e+000
4.965662e+001	0.000000e+000
4.973761e+001	0.000000e+000
4.981861e+001	0.000000e+000
4.989959e+001	0.000000e+000
4.998059e+001	0.000000e+000
5.006158e+001	0.000000e+000
5.014257e+001	0.000000e+000
5.022357e+001	0.000000e+000
5.030457e+001	0.000000e+000
5.038555e+001	0.000000e+000
5.046655e+001	0.000000e+000
5.054753e+001	0.000000e+000
5.062853e+001	0.000000e+000
5.070953e+001	0.000000e+000
5.079051e+001	0.000000e+000
5.087151e+001	0.000000e+000
5.095251e+001	0.000000e+000
5.103349e+001	0.000000e+000
5.111449e+001	0.000000e+000
5.119547e+001	0.000000e+000
5.127647e+001	0.000000e+000
5.135747e+001	0.000000e+000
5.143845e+001	3.051758e-003
5.151945e+001	0.000000e+000
5.160044e+001	0.000000e+000
5.168143e+001	0.000000e+000
5.176243e+001	0.000000e+000
5.184341e+001	0.000000e+000
5.192441e+001	0.000000e+000
5.200541e+001	0.000000e+000
5.208639e+001	0.000000e+000
5.216739e+001	0.000000e+000
5.224839e+001	0.000000e+000
5.232937e+001	0.000000e+000
5.241037e+001	1.525879e-003
5.249136e+001	0.000000e+000
5.257235e+001	0.000000e+000
5.265335e+001	0.000000e+000
5.273433e+001	0.000000e+000
5.281533e+001	1.525879e-003
5.289633e+001	0.000000e+000
5.297731e+001	0.000000e+000
5.305831e+001	0.000000e+000
5.313929e+001	0.000000e+000
5.322029e+001	0.000000e+000
5.330129e+001	1.525879e-003
5.338227e+001	0.000000e+000
5.346327e+001	0.000000e+000
5.354427e+001	0.000000e+000
5.362525e+001	0.000000e+000
5.370625e+001	0.000000e+000
5.378724e+001	0.000000e+000
5.386823e+001	0.000000e+000
5.394923e+001	0.000000e+000
5.403022e+001	0.000000e+000
5.411121e+001	1.525879e-003
5.419221e+001	0.000000e+000
5.427319e+001	0.000000e+000
5.435419e+001	0.000000e+000
5.443518e+001	0.000000e+000
5.451617e+001	0.000000e+000
5.459717e+001	0.000000e+000
5.467815e+001	0.000000e+000
5.475915e+001	0.000000e+000
5.484014e+001	0.000000e+000
5.492113e+001	0.000000e+000
5.500213e+001	0.000000e+000
5.508311e+001	0.000000e+000
5.516411e+001	0.000000e+000
5.524511e+001	1.525879e-003
5.532610e+001	0.000000e+000
5.540709e+001	0.000000e+000
5.548808e+001	0.000000e+000
5.556907e+001	0.000000e+000
5.565007e+001	0.000000e+000
5.573106e+001	0.000000e+000
5.581205e+001	0.000000e+000
5.589305e+001	0.000000e+000
5.597404e+001	0.000000e+000
5.605503e+001	0.000000e+000
5.613602e+001	0.000000e+000
5.621701e+001	0.000000e+000
5.629801e+001	0.000000e+000
5.637900e+001	0.000000e+000
5.646000e+001	1.525879e-003
5.654099e+001	0.000000e+000
5.662197e+001	0.000000e+000
5.670297e+001	0.000000e+000
5.678396e+001	0.000000e+000
5.686496e+001	0.000000e+000
5.694595e+001	0.000000e+000
5.702694e+001	0.000000e+000
5.710793e+001	0.000000e+000
5.718893e+001	0.000000e+000
5.726992e+001	0.000000e+000
5.735091e+001	0.000000e+000
5.743190e+001	0.000000e+000
5.751290e+001	0.000000e+000
5.759389e+001	0.000000e+000
5.767488e+001	0.000000e+000
5.775587e+001	0.000000e+000
5.783687e+001	0.000000e+000
5.791786e+001	0.000000e+000
5.799886e+001	0.000000e+000
5.807984e+001	0.000000e+000
5.816084e+001	0.000000e+000
5.824183e+001	0.000000e+000
5.832282e+001	0.000000e+000
5.840382e+001	0.000000e+000
5.848481e+001	0.000000e+000
5.856580e+001	1.525879e-003
5.864679e+001	0.000000e+000
5.872778e+001	0.000000e+000
5.880878e+001	1.525879e-003
5.888977e+001	0.000000e+000
5.897076e+001	0.000000e+000
5.905176e+001	0.000000e+000
5.913275e+001	0.000000e+000
5.921374e+001	0.000000e+000
5.929473e+001	1.525879e-003
5.937572e+001	0.000000e+000
5.945672e+001	1.525879e-003
5.953772e+001	0.000000e+000
5.961870e+001	0.000000e+000
5.969970e+001	0.000000e+000
5.978069e+001	0.000000e+000
5.986168e+001	0.000000e+000
5.994268e+001	0.000000e+000
6.002366e+001	1.525879e-003
6.010466e+001	0.000000e+000
6.018565e+001	0.000000e+000
6.026664e+001	0.000000e+000
6.034764e+001	0.000000e+000
6.042863e+001	0.000000e+000
6.050962e+001	0.000000e+000
6.059061e+001	0.000000e+000
6.067160e+001	0.000000e+000
6.075260e+001	0.000000e+000
6.083360e+001	0.000000e+000
6.091458e+001	0.000000e+000
6.099558e+001	0.000000e+000
6.107657e+001	0.000000e+000
6.115756e+001	0.000000e+000
6.123856e+001	0.000000e+000
6.131954e+001	0.000000e+000
6.140054e+001	0.000000e+000
6.148154e+001	0.000000e+000
6.156252e+001	0.000000e+000
6.164352e+001	0.000000e+000
6.172451e+001	0.000000e+000
6.180550e+001	0.000000e+000
6.188650e+001	0.000000e+000
6.196748e+001	0.000000e+000
6.204848e+001	1.525879e-003
6.212947e+001	0.000000e+000
6.221046e+001	0.000000e+000
6.229146e+001	0.000000e+000
6.237246e+001	0.000000e+000
6.245344e+001	0.000000e+000
6.253444e+001	0.000000e+000
6.261543e+001	0.000000e+000
6.269642e+001	0.000000e+000
6.277742e+001	0.000000e+000
6.285840e+001	0.000000e+000
6.293940e+001	0.000000e+000
6.302040e+001	0.000000e+000
6.310138e+001	0.000000e+000
6.318238e+001	0.000000e+000
6.326336e+001	0.000000e+000
6.334436e+001	0.000000e+000
6.342536e+001	0.000000e+000
6.350634e+001	0.000000e+000
6.358734e+001	0.000000e+000
6.366833e+001	1.525879e-003
6.374932e+001	0.000000e+000
6.383032e+001	0.000000e+000
6.391130e+001	0.000000e+000
6.399230e+001	0.000000e+000
6.407330e+001	0.000000e+000
6.415428e+001	0.000000e+000
6.423528e+001	0.000000e+000
6.431628e+001	0.000000e+000
6.439726e+001	0.000000e+000
6.447826e+001	0.000000e+000
6.455924e+001	0.000000e+000
6.464024e+001	0.000000e+000
6.472124e+001	1.525879e-003
6.480222e+001	0.000000e+000
6.488322e+001	0.000000e+000
6.496422e+001	0.000000e+000
6.504520e+001	0.000000e+000
6.512620e+001	0.000000e+000
6.520718e+001	0.000000e+000
6.528819e+001	0.000000e+000
6.536918e+001	0.000000e+000
6.545016e+001	0.000000e+000
6.553116e+001	0.000000e+000
6.561214e+001	0.000000e+000
6.569315e+001	0.000000e+000
6.577414e+001	0.000000e+000
6.585513e+001	0.000000e+000
6.593612e+001	0.000000e+000
6.601712e+001	0.000000e+000
6.609811e+001	1.525879e-003
6.617910e+001	0.000000e+000
6.626009e+001	0.000000e+000
6.634109e+001	0.000000e+000
6.642208e+001	0.000000e+000
6.650307e+001	0.000000e+000
6.658406e+001	0.000000e+000
6.666506e+001	0.000000e+000
6.674605e+001	0.000000e+000
6.682704e+001	1.525879e-003
6.690803e+001	0.000000e+000
6.698902e+001	0.000000e+000
6.707002e+001	0.000000e+000
6.715101e+001	1.525879e-003
6.723200e+001	0.000000e+000
6.731300e+001	0.000000e+000
6.739399e+001	0.000000e+000
6.747498e+001	0.000000e+000
6.755597e+001	0.000000e+000
6.763696e+001	0.000000e+000
6.771796e+001	0.000000e+000
6.779895e+001	0.000000e+000
6.787994e+001	0.000000e+000
6.796094e+001	0.000000e+000
6.804192e+001	0.000000e+000
6.812292e+001	0.000000e+000
6.820391e+001	0.000000e+000
6.828490e+001	0.000000e+000
6.836591e+001	0.000000e+000
6.844688e+001	0.000000e+000
6.852789e+001	0.000000e+000
6.860888e+001	0.000000e+000
6.868987e+001	0.000000e+000
6.877087e+001	0.000000e+000
6.885185e+001	0.000000e+000
6.893285e+001	0.000000e+000
6.901384e+001	0.000000e+000
6.909483e+001	0.000000e+000
6.917583e+001	0.000000e+000
6.925682e+001	0.000000e+000
6.933781e+001	0.000000e+000
6.941880e+001	0.000000e+000
6.949979e+001	0.000000e+000
6.958079e+001	0.000000e+000
6.966178e+001	0.000000e+000
6.974277e+001	0.000000e+000
6.982377e+001	0.000000e+000
6.990476e+001	0.000000e+000
6.998575e+001	0.000000e+000
7.006674e+001	0.000000e+000
7.014773e+001	0.000000e+000
7.022873e+001	0.000000e+000
7.030972e+001	0.000000e+000
7.039071e+001	0.000000e+000
7.047170e+001	0.000000e+000
7.055270e+001	0.000000e+000
7.063369e+001	0.000000e+000
7.071468e+001	0.000000e+000
7.079567e+001	0.000000e+000
7.087667e+001	0.000000e+000
7.095766e+001	0.000000e+000
7.103865e+001	0.000000e+000
7.111964e+001	0.000000e+000
7.120065e+001	0.000000e+000
7.128163e+001	0.000000e+000
7.136263e+001	0.000000e+000
[truncated: 50 more rows]
