# Supplementary material for: Open-source micro-tensile testers via additive manufacturing for the mechanical characterization of thin films and papers
Source: PLoS One. 2018 May 29;13(5):e0197999. doi: 10.1371/journal.pone.0197999 (PMC5973562; doi:10.1371/journal.pone.0197999)
Supplement: S1 Data — (ZIP) [file pone.0197999.s002.zip › SI2_Data/Demonstration Problem 1/Exp2 Results/0-5_phase.txt]

3.671687e+001                 
3.653559e+001                 
3.721126e+001                 
3.879881e+001                 
3.683223e+001                 
3.548089e+001                 
3.695308e+001                 
3.623346e+001                 
3.685969e+001                 
3.663997e+001                 
3.243763e+001                 
3.319570e+001                 
3.119066e+001                 
3.093248e+001                 
3.346487e+001                 
3.160266e+001                 
3.442619e+001                 
3.255848e+001                 
3.073472e+001                 
2.808148e+001                 
2.903181e+001                 
2.980636e+001                 
3.028428e+001                 
3.103136e+001                 
3.036668e+001                 
2.837263e+001                 
2.939437e+001                 
2.664225e+001                 
2.603799e+001                 
2.307714e+001                 
2.267613e+001                 
2.381872e+001                 
2.359350e+001                 
2.368689e+001                 
2.335729e+001                 
2.291234e+001                 
2.336278e+001                 
2.462623e+001                 
2.395605e+001                 
2.291234e+001                 
2.524147e+001                 
2.444495e+001                 
2.422522e+001                 
2.579080e+001                 
2.708720e+001                 
2.718059e+001                 
2.846601e+001                 
2.957015e+001                 
3.186633e+001                 
2.886702e+001                 
2.573037e+001                 
2.777386e+001                 
2.519753e+001                 
2.498329e+001                 
3.004257e+001                 
2.843305e+001                 
2.643900e+001                 
2.932296e+001                 
2.841108e+001                 
2.840558e+001                 
2.920760e+001                 
2.907027e+001                 
2.951522e+001                 
2.927901e+001                 
3.270680e+001                 
3.370657e+001                 
3.335500e+001                 
3.184436e+001                 
3.175647e+001                 
3.184985e+001                 
3.131151e+001                 
3.105882e+001                 
3.099290e+001                 
3.270680e+001                 
3.248158e+001                 
3.491508e+001                 
3.132799e+001                 
3.107530e+001                 
3.319570e+001                 
3.007553e+001                 
3.143237e+001                 
3.202563e+001                 
3.312978e+001                 
3.252552e+001                 
3.020737e+001                 
2.947127e+001                 
2.855940e+001                 
2.798810e+001                 
3.016892e+001                 
2.952071e+001                 
3.216297e+001                 
3.199268e+001                 
3.232227e+001                 
2.505470e+001                 
2.861982e+001                 
2.830121e+001                 
2.556558e+001                 
2.998764e+001                 
2.959213e+001                 
2.931746e+001                 
2.929000e+001                 
2.738934e+001                 
2.674113e+001                 
2.676310e+001                 
2.490089e+001                 
2.570840e+001                 
2.568643e+001                 
2.900984e+001                 
2.668620e+001                 
2.691142e+001                 
2.736736e+001                 
2.830121e+001                 
2.428016e+001                 
2.343969e+001                 
2.757061e+001                 
3.050401e+001                 
2.927901e+001                 
2.816388e+001                 
2.768597e+001                 
2.740032e+001                 
2.767498e+001                 
3.160815e+001                 
3.306386e+001                 
3.145983e+001                 
2.670817e+001                 
2.969101e+001                 
2.742779e+001                 
2.942733e+001                 
2.814740e+001                 
3.018540e+001                 
2.969101e+001                 
2.880659e+001                 
3.014145e+001                 
2.995468e+001                 
3.161364e+001                 
3.050950e+001                 
2.971298e+001                 
2.935592e+001                 
3.093797e+001                 
2.792218e+001                 
2.723003e+001                 
2.837812e+001                 
2.964706e+001                 
2.924056e+001                 
2.988327e+001                 
3.203113e+001                 
3.134447e+001                 
3.617304e+001                 
3.467338e+001                 
3.327260e+001                 
3.137194e+001                 
3.417899e+001                 
3.122911e+001                 
3.402518e+001                 
3.364065e+001                 
3.121813e+001                 
3.300343e+001                 
2.991073e+001                 
2.685649e+001                 
2.827924e+001                 
2.797711e+001                 
2.960861e+001                 
3.389334e+001                 
3.278920e+001                 
2.887251e+001                 
2.519753e+001                 
3.199268e+001                 
3.386038e+001                 
3.482170e+001                 
3.078965e+001                 
3.009201e+001                 
3.339895e+001                 
3.281666e+001                 
3.401419e+001                 
3.077867e+001                 
3.275074e+001                 
3.340993e+001                 
3.309132e+001                 
3.204211e+001                 
2.860334e+001                 
2.754864e+001                 
3.147631e+001                 
3.172351e+001                 
3.047105e+001                 
2.919112e+001                 
3.009201e+001                 
3.225635e+001                 
3.251453e+001                 
2.880659e+001                 
2.797162e+001                 
3.196521e+001                 
3.188281e+001                 
2.829023e+001                 
2.921309e+001                 
3.058640e+001                 
2.977890e+001                 
2.994919e+001                 
3.142687e+001                 
3.037217e+001                 
2.976791e+001                 
2.806500e+001                 
3.323415e+001                 
3.046555e+001                 
2.864729e+001                 
3.052598e+001                 
3.100938e+001                 
3.313527e+001                 
3.100938e+001                 
3.239368e+001                 
3.036118e+001                 
3.053147e+001                 
3.336050e+001                 
3.323964e+001                 
3.069627e+001                 
3.124560e+001                 
3.140490e+001                 
3.003708e+001                 
3.325063e+001                 
3.665644e+001                 
3.518974e+001                 
3.258046e+001                 
3.145983e+001                 
3.461296e+001                 
3.404715e+001                 
3.555230e+001                 
3.507988e+001                 
2.989425e+001                 
2.885054e+001                 
2.342870e+001                 
2.292332e+001                 
2.042939e+001                 
2.526344e+001                 
2.711467e+001                 
2.578531e+001                 
2.588418e+001                 
2.816937e+001                 
2.590067e+001                 
2.730694e+001                 
2.856489e+001                 
2.621927e+001                 
2.930648e+001                 
2.892744e+001                 
2.431312e+001                 
2.370337e+001                 
2.860884e+001                 
2.805402e+001                 
2.806500e+001                 
3.175097e+001                 
3.178943e+001                 
3.262440e+001                 
3.220142e+001                 
3.181140e+001                 
3.160815e+001                 
3.227283e+001                 
3.011399e+001                 
2.350561e+001                 
3.675532e+001                 
3.703548e+001                 
3.671138e+001                 
3.694209e+001                 
3.811765e+001                 
3.624445e+001                 
3.564019e+001                 
3.643122e+001                 
3.711238e+001                 
3.497551e+001                 
3.340444e+001                 
3.122911e+001                 
3.163561e+001                 
3.124560e+001                 
3.319020e+001                 
3.337698e+001                 
3.253651e+001                 
3.153674e+001                 
3.137743e+001                 
2.964157e+001                 
2.994370e+001                 
2.864729e+001                 
2.925704e+001                 
2.874067e+001                 
3.184985e+001                 
3.043259e+001                 
2.947677e+001                 
2.579080e+001                 
2.676310e+001                 
2.702129e+001                 
2.523598e+001                 
2.363745e+001                 
2.508766e+001                 
2.711467e+001                 
2.415381e+001                 
2.413184e+001                 
2.072602e+001                 
2.410986e+001                 
2.272557e+001                 
2.566995e+001                 
2.446143e+001                 
2.652140e+001                 
2.268162e+001                 
2.493385e+001                 
2.546670e+001                 
2.597757e+001                 
2.982284e+001                 
3.005356e+001                 
2.924056e+001                 
2.852094e+001                 
2.953719e+001                 
2.844404e+001                 
2.822431e+001                 
2.998764e+001                 
2.734539e+001                 
2.972946e+001                 
2.841108e+001                 
3.141039e+001                 
3.080613e+001                 
3.072374e+001                 
3.113024e+001                 
3.241566e+001                 
3.260242e+001                 
3.163012e+001                 
3.472831e+001                 
3.527214e+001                 
3.155322e+001                 
3.206958e+001                 
3.114672e+001                 
3.113573e+001                 
2.911971e+001                 
2.996567e+001                 
3.091051e+001                 
3.109728e+001                 
3.262440e+001                 
3.421744e+001                 
3.238819e+001                 
3.187182e+001                 
3.447013e+001                 
2.961959e+001                 
2.901534e+001                 
3.218494e+001                 
3.143237e+001                 
3.060288e+001                 
2.931197e+001                 
2.734539e+001                 
3.016892e+001                 
2.991073e+001                 
2.855940e+001                 
2.976242e+001                 
3.140490e+001                 
3.056993e+001                 
3.043259e+001                 
2.464271e+001                 
3.010300e+001                 
2.438453e+001                 
2.552163e+001                 
2.862531e+001                 
2.877913e+001                 
2.905379e+001                 
2.887801e+001                 
2.717510e+001                 
2.594461e+001                 
2.819135e+001                 
2.627970e+001                 
2.591165e+001                 
2.741680e+001                 
2.692790e+001                 
2.680705e+001                 
2.610941e+001                 
2.679057e+001                 
2.687297e+001                 
2.369238e+001                 
2.547219e+001                 
2.755963e+001                 
2.835615e+001                 
2.952621e+001                 
3.004257e+001                 
2.671367e+001                 
2.913069e+001                 
2.837812e+001                 
3.096544e+001                 
3.051499e+001                 
3.109728e+001                 
2.824079e+001                 
2.776837e+001                 
2.830121e+001                 
2.881209e+001                 
2.910872e+001                 
3.053696e+001                 
3.104784e+001                 
2.701579e+001                 
2.985580e+001                 
2.923507e+001                 
3.058091e+001                 
3.128405e+001                 
3.004257e+001                 
2.913619e+001                 
2.856489e+001                 
2.846052e+001                 
2.652140e+001                 
2.897139e+001                 
3.026230e+001                 
2.837812e+001                 
3.158617e+001                 
3.304738e+001                 
3.423941e+001                 
3.427787e+001                 
3.283315e+001                 
3.310781e+001                 
3.283315e+001                 
3.163012e+001                 
3.249805e+001                 
3.237171e+001                 
3.208606e+001                 
3.154772e+001                 
3.098192e+001                 
2.782330e+001                 
2.957015e+001                 
2.957565e+001                 
3.117968e+001                 
2.760906e+001                 
3.312978e+001                 
3.263538e+001                 
3.151476e+001                 
2.705974e+001                 
3.058640e+001                 
3.281666e+001                 
3.011399e+001                 
3.311330e+001                 
3.278370e+001                 
3.427787e+001                 
3.062486e+001                 
3.437674e+001                 
3.064134e+001                 
2.999313e+001                 
3.266835e+001                 
2.584573e+001                 
2.929000e+001                 
3.361318e+001                 
2.684001e+001                 
3.077317e+001                 
3.228382e+001                 
2.854292e+001                 
3.065782e+001                 
2.915267e+001                 
3.194873e+001                 
2.981186e+001                 
2.935592e+001                 
2.849897e+001                 
2.900984e+001                 
3.343190e+001                 
2.940536e+001                 
2.859235e+001                 
3.151476e+001                 
2.883406e+001                 
2.763653e+001                 
2.997665e+001                 
3.199817e+001                 
3.011948e+001                 
3.093797e+001                 
3.068528e+001                 
2.903731e+001                 
2.902083e+001                 
2.977341e+001                 
3.147631e+001                 
3.066331e+001                 
3.217945e+001                 
2.974044e+001                 
3.217945e+001                 
3.163561e+001                 
3.320119e+001                 
3.249256e+001                 
2.989975e+001                 
3.158068e+001                 
2.907027e+001                 
3.313527e+001                 
3.369009e+001                 
3.577203e+001                 
3.488762e+001                 
3.514031e+001                 
2.904829e+001                 
3.211353e+001                 
3.230030e+001                 
3.215198e+001                 
3.732662e+001                 
3.365164e+001                 
2.500526e+001                 
2.476905e+001                 
2.509865e+001                 
2.186313e+001                 
2.513161e+001                 
2.822431e+001                 
2.588418e+001                 
2.660380e+001                 
2.668620e+001                 
2.908675e+001                 
2.861982e+001                 
2.723003e+001                 
2.614786e+001                 
2.988327e+001                 
2.863630e+001                 
2.580179e+001                 
2.741680e+001                 
2.642252e+001                 
2.820783e+001                 
2.875166e+001                 
3.064134e+001                 
3.116869e+001                 
3.168505e+001                 
3.245960e+001                 
3.264637e+001                 
3.311879e+001                 
3.476677e+001                 
3.418448e+001                 
3.135546e+001                 
3.638178e+001                 
3.391531e+001                 
3.668940e+001                 
3.626642e+001                 
3.638178e+001                 
3.575006e+001                 
3.350881e+001                 
3.628839e+001                 
3.504692e+001                 
3.338796e+001                 
3.328359e+001                 
3.099290e+001                 
2.807050e+001                 
2.986679e+001                 
3.188281e+001                 
3.136095e+001                 
3.341543e+001                 
3.217395e+001                 
3.187732e+001                 
3.252003e+001                 
3.055894e+001                 
3.003708e+001                 
2.876814e+001                 
2.939986e+001                 
2.969650e+001                 
3.003159e+001                 
2.960311e+001                 
2.632364e+001                 
2.570840e+001                 
2.480751e+001                 
2.801556e+001                 
2.544473e+001                 
2.870222e+001                 
2.831769e+001                 
2.267063e+001                 
2.474708e+001                 
2.222019e+001                 
2.132479e+001                 
2.237400e+001                 
2.334081e+001                 
2.324742e+001                 
2.488991e+001                 
2.622476e+001                 
2.231907e+001                 
2.375830e+001                 
2.508217e+001                 
2.550515e+001                 
2.844404e+001                 
2.636759e+001                 
2.721355e+001                 
2.709819e+001                 
2.993820e+001                 
2.883406e+001                 
2.852644e+001                 
2.870222e+001                 
2.679606e+001                 
2.917464e+001                 
2.936141e+001                 
2.932845e+001                 
2.905379e+001                 
2.953170e+001                 
2.795514e+001                 
3.091051e+001                 
3.207507e+001                 
3.401968e+001                 
3.333303e+001                 
3.209705e+001                 
3.107530e+001                 
3.282215e+001                 
3.215198e+001                 
3.228931e+001                 
3.040513e+001                 
3.187182e+001                 
3.399222e+001                 
3.320119e+001                 
3.366812e+001                 
3.138293e+001                 
3.121264e+001                 
3.066880e+001                 
3.014694e+001                 
3.405814e+001                 
2.485145e+001                 
3.158068e+001                 
3.295399e+001                 
3.198718e+001                 
2.885603e+001                 
2.599954e+001                 
3.014694e+001                 
2.861982e+001                 
2.503273e+001                 
2.797711e+001                 
2.808698e+001                 
3.028977e+001                 
3.037766e+001                 
2.768597e+001                 
2.814191e+001                 
2.545022e+001                 
2.804303e+001                 
2.913619e+001                 
3.086107e+001                 
3.255299e+001                 
2.977890e+001                 
2.518105e+001                 
2.573587e+001                 
2.908125e+001                 
2.654887e+001                 
2.631266e+001                 
2.447242e+001                 
2.721355e+001                 
2.824079e+001                 
2.835615e+001                 
2.907027e+001                 
2.487892e+001                 
2.634012e+001                 
2.704875e+001                 
2.693339e+001                 
2.614786e+001                 
2.816388e+001                 
2.970199e+001                 
2.805402e+001                 
2.696086e+001                 
2.642802e+001                 
2.863630e+001                 
2.991623e+001                 
3.122911e+001                 
3.117968e+001                 
3.005905e+001                 
2.847150e+001                 
2.860334e+001                 
3.031174e+001                 
2.834516e+001                 
3.093797e+001                 
2.625772e+001                 
2.945479e+001                 
2.872969e+001                 
3.093248e+001                 
3.204761e+001                 
2.925704e+001                 
2.927901e+001                 
3.077867e+001                 
2.787823e+001                 
2.596658e+001                 
2.878462e+001                 
2.939986e+001                 
3.158068e+001                 
3.261890e+001                 
3.255299e+001                 
3.334401e+001                 
3.501945e+001                 
3.530510e+001                 
3.310781e+001                 
3.482170e+001                 
3.356374e+001                 
3.375051e+001                 
3.328908e+001                 
3.134997e+001                 
3.171801e+001                 
3.050401e+001                 
2.857587e+001                 
2.929549e+001                 
2.725200e+001                 
2.867475e+001                 
3.099290e+001                 
3.122362e+001                 
3.122362e+001                 
3.022934e+001                 
2.715862e+001                 
3.188830e+001                 
3.138842e+001                 
2.987228e+001                 
3.298695e+001                 
3.243214e+001                 
3.316273e+001                 
3.265187e+001                 
3.357473e+001                 
3.234424e+001                 
3.359670e+001                 
3.365164e+001                 
2.747723e+001                 
2.922408e+001                 
3.010849e+001                 
3.366812e+001                 
3.207507e+001                 
2.958663e+001                 
3.086107e+001                 
2.569192e+001                 
2.782879e+001                 
3.125109e+001                 
3.010300e+001                 
2.909773e+001                 
3.008652e+001                 
2.796063e+001                 
2.861433e+001                 
3.188281e+001                 
2.719158e+001                 
3.192676e+001                 
2.779034e+001                 
3.013596e+001                 
3.019089e+001                 
3.154223e+001                 
3.423941e+001                 
2.945479e+001                 
3.056993e+001                 
2.706523e+001                 
2.754864e+001                 
2.994370e+001                 
3.137194e+001                 
3.075120e+001                 
3.013596e+001                 
3.134447e+001                 
3.120714e+001                 
3.058640e+001                 
3.366262e+001                 
2.989425e+001                 
3.087755e+001                 
3.015793e+001                 
3.252552e+001                 
3.469535e+001                 
3.692561e+001                 
3.491508e+001                 
3.559624e+001                 
3.295949e+001                 
3.205310e+001                 
3.506340e+001                 
3.458549e+001                 
3.522820e+001                 
3.479972e+001                 
2.635111e+001                 
2.528542e+001                 
2.468116e+001                 
2.298375e+001                 
2.471961e+001                 
2.637308e+001                 
2.488441e+001                 
2.591714e+001                 
2.732891e+001                 
2.700481e+001                 
2.165438e+001                 
2.534035e+001                 
2.866926e+001                 
2.820783e+001                 
2.476356e+001                 
2.635111e+001                 
2.861433e+001                 
2.555459e+001                 
2.786175e+001                 
2.792218e+001                 
2.898787e+001                 
2.895491e+001                 
2.981735e+001                 
3.275624e+001                 
3.223438e+001                 
3.313527e+001                 
3.376150e+001                 
3.498100e+001                 
2.057771e+001                 
3.576654e+001                 
3.746944e+001                 
3.582697e+001                 
3.609613e+001                 
3.306935e+001                 
3.490410e+001                 
3.711787e+001                 
3.598627e+001                 
3.615656e+001                 
3.522271e+001                 
3.314077e+001                 
3.067430e+001                 
3.176745e+001                 
3.184985e+001                 
3.327810e+001                 
3.225635e+001                 
3.133898e+001                 
3.234424e+001                 
3.114672e+001                 
3.183886e+001                 
3.171252e+001                 
3.040513e+001                 
3.079515e+001                 
3.117968e+001                 
3.232227e+001                 
3.209705e+001                 
2.870771e+001                 
2.847700e+001                 
2.758709e+001                 
2.655436e+001                 
2.559304e+001                 
2.540627e+001                 
2.508217e+001                 
2.504372e+001                 
2.776837e+001                 
2.376928e+001                 
2.150607e+001                 
2.504372e+001                 
2.180270e+001                 
2.366491e+001                 
1.949554e+001                 
2.493385e+001                 
2.391211e+001                 
2.225864e+001                 
2.344518e+001                 
2.655985e+001                 
2.495583e+001                 
2.819135e+001                 
2.464820e+001                 
2.826826e+001                 
2.793866e+001                 
2.910872e+001                 
2.985031e+001                 
2.881758e+001                 
3.060288e+001                 
3.142138e+001                 
2.800458e+001                 
3.111376e+001                 
3.059739e+001                 
3.080613e+001                 
2.849348e+001                 
2.941085e+001                 
3.104784e+001                 
3.164660e+001                 
3.271229e+001                 
3.340993e+001                 
3.350332e+001                 
3.217395e+001                 
3.380545e+001                 
3.390433e+001                 
3.178943e+001                 
3.059739e+001                 
3.071824e+001                 
3.181140e+001                 
3.438224e+001                 
3.216846e+001                 
3.320668e+001                 
3.328908e+001                 
3.291005e+001                 
3.294301e+001                 
3.087205e+001                 
3.209155e+001                 
3.447562e+001                 
2.928450e+001                 
3.445914e+001                 
3.811216e+001                 
3.232227e+001                 
3.187182e+001                 
2.697185e+001                 
2.599405e+001                 
2.726299e+001                 
2.879561e+001                 
2.926253e+001                 
2.663676e+001                 
3.016342e+001                 
2.157199e+001                 
2.476356e+001                 
2.816937e+001                 
2.975143e+001                 
2.854292e+001                 
3.120714e+001                 
2.897688e+001                 
2.833966e+001                 
2.401648e+001                 
2.782879e+001                 
2.918563e+001                 
2.762554e+001                 
2.565896e+001                 
2.527993e+001                 
2.646098e+001                 
2.857038e+001                 
2.816388e+001                 
2.888350e+001                 
3.064683e+001                 
2.854292e+001                 
3.110277e+001                 
2.927352e+001                 
2.996567e+001                 
2.727947e+001                 
2.577432e+001                 
3.087205e+001                 
2.808148e+001                 
2.938888e+001                 
3.159167e+001                 
3.075669e+001                 
3.075120e+001                 
3.041062e+001                 
3.028977e+001                 
2.819684e+001                 
3.153674e+001                 
3.081712e+001                 
2.814191e+001                 
2.715312e+001                 
2.788922e+001                 
3.087205e+001                 
3.208057e+001                 
3.144884e+001                 
3.322866e+001                 
2.993820e+001                 
2.875166e+001                 
2.837263e+001                 
2.793866e+001                 
2.995468e+001                 
2.886702e+001                 
3.027878e+001                 
2.725200e+001                 
3.319020e+001                 
3.388235e+001                 
3.198169e+001                 
3.422293e+001                 
3.327810e+001                 
3.373953e+001                 
3.374502e+001                 
3.357473e+001                 
3.198718e+001                 
3.231129e+001                 
3.001511e+001                 
3.199817e+001                 
2.899336e+001                 
2.669169e+001                 
2.786175e+001                 
2.692790e+001                 
2.903731e+001                 
2.971847e+001                 
2.819684e+001                 
3.279469e+001                 
2.990524e+001                 
3.056993e+001                 
3.515679e+001                 
2.955917e+001                 
2.879011e+001                 
3.255848e+001                 
3.226734e+001                 
3.412955e+001                 
3.353078e+001                 
3.017990e+001                 
3.345388e+001                 
3.356374e+001                 
3.359121e+001                 
3.175097e+001                 
3.451408e+001                 
3.514580e+001                 
3.303639e+001                 
3.221240e+001                 
3.152026e+001                 
3.003159e+001                 
2.927352e+001                 
3.180591e+001                 
2.737285e+001                 
2.937789e+001                 
2.840558e+001                 
3.325063e+001                 
2.991623e+001                 
3.170153e+001                 
3.253101e+001                 
3.064683e+001                 
3.113573e+001                 
2.876814e+001                 
3.214649e+001                 
3.158617e+001                 
3.428885e+001                 
3.277821e+001                 
3.286061e+001                 
3.100938e+001                 
2.677958e+001                 
2.639506e+001                 
3.059190e+001                 
3.216846e+001                 
3.173999e+001                 
3.197070e+001                 
3.152575e+001                 
3.146532e+001                 
3.289357e+001                 
3.203113e+001                 
3.241016e+001                 
3.117968e+001                 
3.466239e+001                 
3.549737e+001                 
3.544793e+001                 
3.539849e+001                 
3.440971e+001                 
3.465690e+001                 
3.473381e+001                 
3.497551e+001                 
3.481620e+001                 
3.545342e+001                 
3.292104e+001                 
2.569192e+001                 
2.296727e+001                 
2.545022e+001                 
2.364294e+001                 
2.535134e+001                 
2.393408e+001                 
2.603799e+001                 
2.577981e+001                 
2.838361e+001                 
2.899336e+001                 
3.048203e+001                 
2.905928e+001                 
2.757061e+001                 
3.011399e+001                 
2.980636e+001                 
2.754864e+001                 
2.809247e+001                 
2.476356e+001                 
2.993271e+001                 
2.513161e+001                 
2.663127e+001                 
3.029526e+001                 
3.340993e+001                 
3.504143e+001                 
3.159716e+001                 
3.234424e+001                 
3.130602e+001                 
3.375601e+001                 
2.972946e+001                 
3.573907e+001                 
3.514031e+001                 
3.511834e+001                 
3.604669e+001                 
3.367910e+001                 
3.595331e+001                 
3.905699e+001                 
3.652460e+001                 
3.399771e+001                 
3.378347e+001                 
3.223987e+001                 
2.964157e+001                 
3.080613e+001                 
3.141588e+001                 
3.270131e+001                 
3.241016e+001                 
3.060838e+001                 
3.251453e+001                 
3.216846e+001                 
3.157519e+001                 
2.909773e+001                 
3.054246e+001                 
3.000412e+001                 
3.170703e+001                 
3.125109e+001                 
3.103685e+001                 
2.925704e+001                 
2.813642e+001                 
2.785077e+001                 
2.503273e+001                 
2.425269e+001                 
2.620279e+001                 
2.486793e+001                 
2.610391e+001                 
2.767498e+001                 
2.592264e+001                 
2.400000e+001                 
2.427466e+001                 
2.277501e+001                 
2.285191e+001                 
1.972625e+001                 
2.434058e+001                 
2.152254e+001                 
2.208286e+001                 
2.754314e+001                 
2.476356e+001                 
2.697185e+001                 
2.409888e+001                 
2.451637e+001                 
2.546120e+001                 
2.565896e+001                 
2.620279e+001                 
2.685100e+001                 
2.907027e+001                 
2.828473e+001                 
2.955917e+001                 
2.641703e+001                 
3.060288e+001                 
3.172351e+001                 
3.052048e+001                 
3.088853e+001                 
2.965255e+001                 
3.222339e+001                 
3.235523e+001                 
3.290455e+001                 
3.264637e+001                 
3.312978e+001                 
3.380545e+001                 
3.387136e+001                 
3.182788e+001                 
3.237171e+001                 
3.339346e+001                 
3.127306e+001                 
3.400320e+001                 
3.104784e+001                 
3.280018e+001                 
3.245960e+001                 
3.069627e+001                 
3.100938e+001                 
3.498650e+001                 
3.347036e+001                 
3.184985e+001                 
3.144884e+001                 
3.298695e+001                 
3.125109e+001                 
3.094896e+001                 
3.372854e+001                 
3.242115e+001                 
3.061387e+001                 
2.473060e+001                 
2.480201e+001                 
2.732891e+001                 
2.826826e+001                 
2.437903e+001                 
2.556008e+001                 
2.464271e+001                 
2.644999e+001                 
2.914717e+001                 
2.793317e+001                 
2.621927e+001                 
2.835615e+001                 
3.136095e+001                 
2.958663e+001                 
2.417029e+001                 
2.504921e+001                 
2.739483e+001                 
2.942184e+001                 
2.866926e+001                 
2.403845e+001                 
2.510964e+001                 
2.748821e+001                 
2.899336e+001                 
2.865827e+001                 
2.727398e+001                 
2.827375e+001                 
3.117418e+001                 
2.959213e+001                 
2.811994e+001                 
2.863630e+001                 
2.824079e+001                 
2.411536e+001                 
2.959213e+001                 
2.914168e+001                 
2.653788e+001                 
2.609842e+001                 
3.075669e+001                 
3.168505e+001                 
3.081712e+001                 
3.027329e+001                 
3.015793e+001                 
2.823529e+001                 
2.977890e+001                 
2.740582e+001                 
2.415930e+001                 
2.974044e+001                 
2.936141e+001                 
3.261341e+001                 
3.305836e+001                 
3.288807e+001                 
3.243214e+001                 
2.805951e+001                 
2.968551e+001                 
2.963058e+001                 
2.746074e+001                 
2.913619e+001                 
2.863630e+001                 
3.054246e+001                 
3.245411e+001                 
3.154772e+001                 
3.303639e+001                 
3.280568e+001                 
3.521172e+001                 
3.334951e+001                 
3.224537e+001                 
3.092699e+001                 
3.029526e+001                 
3.158068e+001                 
3.130053e+001                 
3.103685e+001                 
3.086107e+001                 
2.865827e+001                 
2.780133e+001                 
2.844404e+001                 
2.741131e+001                 
2.897688e+001                 
2.636210e+001                 
3.280018e+001                 
2.899336e+001                 
3.047654e+001                 
3.163012e+001                 
3.244312e+001                 
3.082261e+001                 
2.981186e+001                 
2.869673e+001                 
3.341543e+001                 
3.260242e+001                 
3.041062e+001                 
3.171252e+001                 
3.357473e+001                 
3.442069e+001                 
3.406363e+001                 
3.364614e+001                 
3.304189e+001                 
3.474479e+001                 
3.343190e+001                 
2.790021e+001                 
3.145434e+001                 
2.798810e+001                 
2.980636e+001                 
2.773541e+001                 
2.910872e+001                 
2.785077e+001                 
3.042710e+001                 
2.895491e+001                 
3.172900e+001                 
3.125658e+001                 
3.129503e+001                 
2.877913e+001                 
2.808698e+001                 
2.823529e+001                 
3.181140e+001                 
2.817487e+001                 
3.171252e+001                 
2.959762e+001                 
2.641703e+001                 
2.633463e+001                 
2.849897e+001                 
3.104234e+001                 
3.019089e+001                 
3.301442e+001                 
3.005356e+001                 
3.056993e+001                 
3.226734e+001                 
3.363516e+001                 
3.157519e+001                 
3.275624e+001                 
3.505791e+001                 
3.570062e+001                 
3.538201e+001                 
3.709041e+001                 
3.447562e+001                 
3.650813e+001                 
3.526665e+001                 
3.430533e+001                 
3.537651e+001                 
3.660151e+001                 
3.269032e+001                 
2.569741e+001                 
2.518105e+001                 
2.713115e+001                 
2.520302e+001                 
2.686198e+001                 
2.637308e+001                 
2.771893e+001                 
2.713115e+001                 
2.717510e+001                 
3.194873e+001                 
3.009750e+001                 
3.085557e+001                 
2.663676e+001                 
2.790021e+001                 
2.746074e+001                 
2.676310e+001                 
2.512062e+001                 
2.601602e+001                 
2.786175e+001                 
2.467018e+001                 
2.894392e+001                 
2.836164e+001                 
2.921858e+001                 
3.398123e+001                 
2.809796e+001                 
3.481071e+001                 
-2.933305e+000                
1.983612e+001                 
2.761456e+001                 
3.624445e+001                 
3.654108e+001                 
3.871092e+001                 
3.704097e+001                 
3.729366e+001                 
3.772213e+001                 
3.891417e+001                 
3.889769e+001                 
3.513482e+001                 
3.279469e+001                 
3.058091e+001                 
3.049302e+001                 
3.252552e+001                 
3.236072e+001                 
3.225086e+001                 
3.111925e+001                 
3.262440e+001                 
3.131151e+001                 
3.205310e+001                 
3.078965e+001                 
2.980636e+001                 
2.911971e+001                 
3.065232e+001                 
3.236072e+001                 
3.119066e+001                 
2.913619e+001                 
2.810346e+001                 
2.900984e+001                 
2.547768e+001                 
2.698283e+001                 
2.851545e+001                 
2.119295e+001                 
2.329137e+001                 
2.931197e+001                 
2.520302e+001                 
2.488441e+001                 
2.704326e+001                 
2.608194e+001                 
1.913298e+001                 
2.201694e+001                 
2.046784e+001                 
2.158846e+001                 
1.945708e+001                 
2.073701e+001                 
2.909224e+001                 
2.768597e+001                 
2.577981e+001                 
2.735637e+001                 
2.501625e+001                 
2.544473e+001                 
2.837812e+001                 
2.935042e+001                 
2.612589e+001                 
2.698833e+001                 
3.074022e+001                 
2.696635e+001                 
2.717510e+001                 
2.825727e+001                 
2.999863e+001                 
3.067979e+001                 
2.977341e+001                 
3.159167e+001                 
3.066331e+001                 
3.256397e+001                 
3.219043e+001                 
3.378897e+001                 
3.200916e+001                 
3.381643e+001                 
3.386587e+001                 
3.055894e+001                 
3.340993e+001                 
3.414603e+001                 
2.983932e+001                 
3.403067e+001                 
2.971298e+001                 
2.925154e+001                 
3.078965e+001                 
3.361318e+001                 
3.343190e+001                 
3.464042e+001                 
3.343740e+001                 
3.467338e+001                 
3.513482e+001                 
2.528542e+001                 
2.305516e+001                 
2.936141e+001                 
3.675532e+001                 
3.365713e+001                 
3.163012e+001                 
2.658732e+001                 
2.728496e+001                 
2.716411e+001                 
2.396155e+001                 
2.595560e+001                 
2.875715e+001                 
2.540627e+001                 
2.408789e+001                 
2.525795e+001                 
2.868025e+001                 
2.927352e+001                 
2.958663e+001                 
3.135546e+001                 
2.543374e+001                 
2.554360e+001                 
2.488441e+001                 
2.621927e+001                 
2.790021e+001                 
2.920760e+001                 
2.753216e+001                 
2.443946e+001                 
2.742229e+001                 
2.857587e+001                 
2.744427e+001                 
2.830671e+001                 
3.066331e+001                 
2.953170e+001                 
2.787823e+001                 
3.003159e+001                 
2.933394e+001                 
2.643900e+001                 
2.434608e+001                 
2.698833e+001                 
2.716411e+001                 
2.880110e+001                 
2.738384e+001                 
2.768048e+001                 
2.979538e+001                 
3.037766e+001                 
2.881758e+001                 
3.384390e+001                 
2.911971e+001                 
3.089952e+001                 
2.653788e+001                 
2.729045e+001                 
3.145434e+001                 
3.209705e+001                 
3.034470e+001                 
3.237720e+001                 
3.260242e+001                 
3.299794e+001                 
3.145434e+001                 
2.911421e+001                 
3.105333e+001                 
2.800458e+001                 
2.735088e+001                 
2.652140e+001                 
2.926802e+001                 
3.322316e+001                 
2.982833e+001                 
3.366812e+001                 
3.303639e+001                 
3.339346e+001                 
3.288258e+001                 
3.359121e+001                 
3.269032e+001                 
2.729045e+001                 
2.933394e+001                 
3.161913e+001                 
3.080064e+001                 
3.222339e+001                 
3.308583e+001                 
2.946029e+001                 
2.876265e+001                 
2.663127e+001                 
2.762554e+001                 
2.619730e+001                 
3.039414e+001                 
2.968551e+001                 
3.370657e+001                 
3.150377e+001                 
3.037217e+001                 
3.531609e+001                 
3.184436e+001                 
3.206958e+001                 
2.879561e+001                 
3.272328e+001                 
3.079515e+001                 
3.242115e+001                 
3.505791e+001                 
3.282765e+001                 
3.348135e+001                 
3.560174e+001                 
3.475578e+001                 
3.607965e+001                 
3.460197e+001                 
3.243763e+001                 
3.316273e+001                 
2.729045e+001                 
2.893843e+001                 
2.850996e+001                 
3.020188e+001                 
2.971298e+001                 
3.152575e+001                 
2.857038e+001                 
3.065782e+001                 
3.227832e+001                 
2.882307e+001                 
3.116320e+001                 
2.860334e+001                 
2.839460e+001                 
3.295399e+001                 
2.756512e+001                 
3.083909e+001                 
2.981186e+001                 
2.590067e+001                 
2.653239e+001                 
2.674662e+001                 
2.474159e+001                 
2.834516e+001                 
2.993271e+001                 
3.101488e+001                 
3.130053e+001                 
3.324514e+001                 
3.159716e+001                 
3.164660e+001                 
3.254749e+001                 
3.429435e+001                 
3.713435e+001                 
3.718929e+001                 
3.613458e+001                 
3.567865e+001                 
3.503593e+001                 
3.334401e+001                 
3.332753e+001                 
3.270680e+001                 
3.353078e+001                 
3.321767e+001                 
2.740032e+001                 
2.558755e+001                 
2.519204e+001                 
2.624674e+001                 
2.731792e+001                 
2.982833e+001                 
2.591165e+001                 
2.719158e+001                 
2.382971e+001                 
2.730144e+001                 
2.987778e+001                 
2.666972e+001                 
2.765301e+001                 
2.887251e+001                 
2.748821e+001                 
2.519204e+001                 
2.508766e+001                 
2.354955e+001                 
2.857587e+001                 
2.563699e+001                 
3.080613e+001                 
2.371984e+001                 
3.167956e+001                 
3.921630e+001                 
3.714534e+001                 
3.044358e+001                 
3.066331e+001                 
3.383841e+001                 
2.958114e+001                 
3.806271e+001                 
3.293202e+001                 
2.893294e+001                 
3.378897e+001                 
3.668940e+001                 
3.588189e+001                 
3.900206e+001                 
3.515129e+001                 
3.379996e+001                 
3.104784e+001                 
3.020188e+001                 
2.794965e+001                 
3.126208e+001                 
3.277272e+001                 
3.011948e+001                 
3.202563e+001                 
3.108629e+001                 
2.920760e+001                 
3.173999e+001                 
3.182238e+001                 
3.026230e+001                 
3.055345e+001                 
3.122911e+001                 
3.120714e+001                 
3.095445e+001                 
2.795514e+001                 
2.630716e+001                 
2.705425e+001                 
2.641154e+001                 
2.877913e+001                 
2.935042e+001                 
2.446143e+001                 
2.549416e+001                 
2.602151e+001                 
2.658732e+001                 
2.648844e+001                 
2.755413e+001                 
2.628519e+001                 
2.179171e+001                 
2.255528e+001                 
1.888029e+001                 
1.991852e+001                 
2.463172e+001                 
2.241794e+001                 
2.803754e+001                 
2.687846e+001                 
2.663676e+001                 
2.465370e+001                 
2.451637e+001                 
2.744976e+001                 
2.971847e+001                 
2.707622e+001                 
2.796063e+001                 
2.917464e+001                 
2.914168e+001                 
2.714763e+001                 
3.050950e+001                 
2.985031e+001                 
3.003708e+001                 
3.096544e+001                 
3.076219e+001                 
3.189929e+001                 
3.286061e+001                 
3.226734e+001                 
3.173449e+001                 
3.211353e+001                 
3.244862e+001                 
3.341543e+001                 
3.280568e+001                 
3.164111e+001                 
2.808148e+001                 
3.143237e+001                 
2.924056e+001                 
2.877363e+001                 
3.272877e+001                 
3.237720e+001                 
3.195422e+001                 
3.291005e+001                 
3.277821e+001                 
3.530510e+001                 
3.430533e+001                 
3.522271e+001                 
2.963607e+001                 
3.376699e+001                 
3.124560e+001                 
3.194873e+001                 
2.690593e+001                 
3.089403e+001                 
2.841657e+001                 
2.504372e+001                 
2.566995e+001                 
2.718059e+001                 
2.256626e+001                 
2.703777e+001                 
2.605447e+001                 
2.612589e+001                 
2.709819e+001                 
2.740582e+001                 
2.746624e+001                 
2.803754e+001                 
2.670817e+001                 
2.962509e+001                 
2.745525e+001                 
3.172900e+001                 
2.429114e+001                 
2.966354e+001                 
2.719158e+001                 
2.528542e+001                 
2.663676e+001                 
2.640604e+001                 
2.782330e+001                 
2.948226e+001                 
2.765301e+001                 
2.846052e+001                 
2.925704e+001                 
3.058640e+001                 
3.019638e+001                 
3.086107e+001                 
2.909773e+001                 
2.475258e+001                 
2.771893e+001                 
2.584573e+001                 
3.060838e+001                 
2.987228e+001                 
2.970199e+001                 
2.698283e+001                 
2.719158e+001                 
2.898238e+001                 
2.940536e+001                 
2.682902e+001                 
3.139391e+001                 
2.676310e+001                 
3.362967e+001                 
3.437125e+001                 
2.781231e+001                 
3.084459e+001                 
3.177844e+001                 
3.011948e+001                 
3.187732e+001                 
3.151476e+001                 
2.915816e+001                 
2.861433e+001                 
2.946578e+001                 
2.743328e+001                 
2.404395e+001                 
2.217075e+001                 
2.323644e+001                 
2.501625e+001                 
2.983383e+001                 
3.240467e+001                 
3.293202e+001                 
3.184436e+001                 
3.438773e+001                 
3.447013e+001                 
3.191028e+001                 
2.975693e+001                 
3.189380e+001                 
3.097642e+001                 
3.113573e+001                 
3.261341e+001                 
3.177844e+001                 
2.959762e+001                 
3.145983e+001                 
2.960861e+001                 
2.668071e+001                 
2.649393e+001                 
2.599954e+001                 
2.864729e+001                 
3.139391e+001                 
3.126208e+001                 
3.250355e+001                 
3.194873e+001                 
3.208606e+001                 
3.307484e+001                 
2.802106e+001                 
3.145983e+001                 
3.184985e+001                 
3.231129e+001                 
3.422293e+001                 
3.059190e+001                 
3.259693e+001                 
3.432181e+001                 
3.446464e+001                 
3.485466e+001                 
3.222339e+001                 
3.216297e+001                 
2.936141e+001                 
2.659281e+001                 
2.714214e+001                 
2.862531e+001                 
3.007553e+001                 
3.002609e+001                 
3.119616e+001                 
3.356924e+001                 
3.107530e+001                 
3.069627e+001                 
3.110826e+001                 
2.958114e+001                 
3.202563e+001                 
3.241566e+001                 
2.920210e+001                 
2.967453e+001                 
2.977890e+001                 
2.764752e+001                 
2.767498e+001                 
2.599954e+001                 
2.579080e+001                 
2.770794e+001                 
2.695537e+001                 
2.719707e+001                 
3.162463e+001                 
3.127855e+001                 
3.243763e+001                 
3.178393e+001                 
2.837263e+001                 
2.943282e+001                 
3.644770e+001                 
3.545342e+001                 
3.470634e+001                 
3.482719e+001                 
3.353078e+001                 
3.322316e+001                 
3.373404e+001                 
3.766720e+001                 
3.366262e+001                 
3.514580e+001                 
3.322866e+001                 
3.020188e+001                 
2.696086e+001                 
3.061387e+001                 
2.405493e+001                 
2.502724e+001                 
2.498329e+001                 
2.534035e+001                 
2.766400e+001                 
2.637308e+001                 
2.655985e+001                 
2.941634e+001                 
2.614786e+001                 
2.625223e+001                 
2.811994e+001                 
2.869123e+001                 
2.576883e+001                 
2.499428e+001                 
2.058869e+001                 
2.744976e+001                 
2.662577e+001                 
2.927901e+001                 
2.830121e+001                 
2.963058e+001                 
3.202014e+001                 
3.154772e+001                 
3.222889e+001                 
3.657954e+001                 
4.067750e+001                 
3.094896e+001                 
3.883726e+001                 
3.585992e+001                 
3.364065e+001                 
3.784848e+001                 
3.416251e+001                 
3.832639e+001                 
3.577203e+001                 
3.387686e+001                 
3.325612e+001                 
3.077867e+001                 
3.103136e+001                 
2.994919e+001                 
3.181689e+001                 
3.016892e+001                 
2.994370e+001                 
3.152026e+001                 
2.947677e+001                 
3.207507e+001                 
3.211353e+001                 
3.124560e+001                 
3.086107e+001                 
2.735088e+001                 
3.030625e+001                 
3.127306e+001                 
3.116869e+001                 
2.624674e+001                 
2.740032e+001                 
3.072923e+001                 
3.111925e+001                 
3.251453e+001                 
2.744427e+001                 
2.680156e+001                 
2.551064e+001                 
2.880110e+001                 
2.478553e+001                 
2.710918e+001                 
2.326940e+001                 
2.189059e+001                 
2.228061e+001                 
2.303319e+001                 
1.669947e+001                 
2.656535e+001                 
2.871321e+001                 
2.433509e+001                 
3.093248e+001                 
2.596109e+001                 
2.750469e+001                 
2.634562e+001                 
2.719158e+001                 
2.804303e+001                 
2.772442e+001                 
2.881209e+001                 
3.036668e+001                 
2.646647e+001                 
2.987228e+001                 
2.712566e+001                 
3.139940e+001                 
3.121813e+001                 
2.979538e+001                 
3.132799e+001                 
3.220691e+001                 
3.076768e+001                 
2.905379e+001                 
3.110826e+001                 
3.197070e+001                 
3.405814e+001                 
3.312429e+001                 
3.265187e+001                 
3.379446e+001                 
3.378897e+001                 
3.254200e+001                 
3.277272e+001                 
3.319570e+001                 
3.107530e+001                 
3.183337e+001                 
3.305836e+001                 
3.063035e+001                 
3.237720e+001                 
3.531609e+001                 
3.349783e+001                 
2.685649e+001                 
3.230579e+001                 
3.434928e+001                 
3.535454e+001                 
2.957565e+001                 
3.061387e+001                 
3.269581e+001                 
3.111376e+001                 
3.066331e+001                 
3.136095e+001                 
2.841108e+001                 
2.618082e+001                 
2.288487e+001                 
2.841657e+001                 
2.734539e+001                 
2.591714e+001                 
2.894942e+001                 
2.692241e+001                 
3.039414e+001                 
2.973495e+001                 
2.873518e+001                 
2.808148e+001                 
2.738934e+001                 
3.035019e+001                 
2.770794e+001                 
2.920760e+001                 
3.197620e+001                 
2.939986e+001                 
2.515358e+001                 
2.179721e+001                 
2.445045e+001                 
2.887251e+001                 
2.745525e+001                 
2.892195e+001                 
2.936690e+001                 
3.222889e+001                 
2.985031e+001                 
2.764752e+001                 
2.858137e+001                 
2.776287e+001                 
2.818586e+001                 
2.810895e+001                 
2.858137e+001                 
2.986130e+001                 
2.916365e+001                 
2.811994e+001                 
2.929549e+001                 
2.728496e+001                 
2.827375e+001                 
2.981735e+001                 
2.810346e+001                 
2.850446e+001                 
2.682902e+001                 
3.016342e+001                 
2.760906e+001                 
3.303639e+001                 
2.850996e+001                 
3.189380e+001                 
3.091600e+001                 
3.291005e+001                 
3.104234e+001                 
3.126757e+001                 
3.228382e+001                 
2.810895e+001                 
2.950423e+001                 
2.889448e+001                 
2.796063e+001                 
2.790021e+001                 
2.535134e+001                 
3.199268e+001                 
3.416800e+001                 
3.301991e+001                 
3.271778e+001                 
3.117418e+001                 
3.158617e+001                 
2.632914e+001                 
3.078965e+001                 
3.042161e+001                 
3.285512e+001                 
3.311330e+001                 
2.947127e+001                 
3.327260e+001                 
2.991073e+001                 
3.054246e+001                 
2.713664e+001                 
2.642802e+001                 
2.962509e+001                 
3.234424e+001                 
2.828473e+001                 
3.041062e+001                 
3.400320e+001                 
3.126208e+001                 
3.399222e+001                 
3.504143e+001                 
3.211902e+001                 
3.017441e+001                 
2.966903e+001                 
3.137194e+001                 
3.493706e+001                 
3.203113e+001                 
3.393179e+001                 
3.514580e+001                 
3.478325e+001                 
3.575555e+001                 
3.427787e+001                 
3.483818e+001                 
3.080613e+001                 
2.569741e+001                 
2.932845e+001                 
2.980087e+001                 
3.043259e+001                 
3.059739e+001                 
3.016342e+001                 
3.260242e+001                 
3.066880e+001                 
3.152575e+001                 
3.186084e+001                 
3.359670e+001                 
3.363516e+001                 
3.439322e+001                 
3.105333e+001                 
3.060288e+001                 
2.770245e+001                 
2.731792e+001                 
3.043259e+001                 
2.936690e+001                 
2.622476e+001                 
3.019089e+001                 
2.902632e+001                 
2.869673e+001                 
3.026780e+001                 
2.924056e+001                 
3.200366e+001                 
3.383291e+001                 
3.245411e+001                 
3.498100e+001                 
3.503593e+001                 
3.259693e+001                 
3.191028e+001                 
3.355276e+001                 
3.285512e+001                 
3.247608e+001                 
3.455802e+001                 
3.636530e+001                 
3.411307e+001                 
3.582147e+001                 
3.312429e+001                 
3.005905e+001                 
3.413504e+001                 
2.874617e+001                 
2.702678e+001                 
2.554910e+001                 
2.582925e+001                 
2.631815e+001                 
2.766400e+001                 
2.585672e+001                 
3.208057e+001                 
3.184985e+001                 
2.779583e+001                 
2.832318e+001                 
2.759808e+001                 
2.676860e+001                 
2.433509e+001                 
2.777935e+001                 
2.640604e+001                 
2.612589e+001                 
2.559853e+001                 
2.710918e+001                 
3.076768e+001                 
3.000961e+001                 
3.141039e+001                 
3.028977e+001                 
3.295399e+001                 
3.394278e+001                 
3.345937e+001                 
3.198718e+001                 
3.668940e+001                 
3.464591e+001                 
3.567865e+001                 
3.666194e+001                 
3.513482e+001                 
3.643122e+001                 
3.537651e+001                 
3.410208e+001                 
3.148180e+001                 
3.273426e+001                 
3.164660e+001                 
3.023484e+001                 
3.226734e+001                 
3.090501e+001                 
3.109178e+001                 
3.095994e+001                 
3.184985e+001                 
3.223987e+001                 
3.201465e+001                 
3.210254e+001                 
3.067979e+001                 
2.893294e+001                 
3.225635e+001                 
3.041611e+001                 
2.792218e+001                 
2.889448e+001                 
2.967453e+001                 
3.217945e+001                 
3.315175e+001                 
3.258046e+001                 
2.949325e+001                 
2.690043e+001                 
3.093248e+001                 
2.680156e+001                 
2.807599e+001                 
2.309911e+001                 
1.892424e+001                 
1.859464e+001                 
2.514809e+001                 
2.464820e+001                 
2.267063e+001                 
3.069077e+001                 
2.587869e+001                 
2.745525e+001                 
3.145434e+001                 
2.613687e+001                 
2.571389e+001                 
2.788922e+001                 
2.654337e+001                 
2.491188e+001                 
2.602151e+001                 
2.852094e+001                 
2.790021e+001                 
2.648295e+001                 
2.852094e+001                 
3.095445e+001                 
3.119616e+001                 
2.971298e+001                 
2.840558e+001                 
3.053696e+001                 
3.349783e+001                 
3.283315e+001                 
3.098192e+001                 
3.335500e+001                 
3.209705e+001                 
3.395377e+001                 
3.400320e+001                 
3.300343e+001                 
3.319020e+001                 
3.331105e+001                 
3.434379e+001                 
3.345388e+001                 
3.050401e+001                 
3.223438e+001                 
3.448661e+001                 
3.573907e+001                 
3.439872e+001                 
3.308583e+001                 
3.226734e+001                 
3.402518e+001                 
3.406363e+001                 
3.390433e+001                 
3.393179e+001                 
3.364065e+001                 
2.963058e+001                 
3.239918e+001                 
3.061936e+001                 
3.205859e+001                 
3.203662e+001                 
3.262989e+001                 
2.985580e+001                 
2.860334e+001                 
2.392309e+001                 
2.682902e+001                 
2.487343e+001                 
2.877913e+001                 
2.849897e+001                 
2.688396e+001                 
2.956466e+001                 
3.079515e+001                 
2.891646e+001                 
2.699382e+001                 
2.835615e+001                 
2.776837e+001                 
2.832868e+001                 
2.824079e+001                 
3.093248e+001                 
3.046006e+001                 
2.058869e+001                 
2.481300e+001                 
2.479652e+001                 
2.675212e+001                 
2.729045e+001                 
3.049302e+001                 
2.935592e+001                 
3.267384e+001                 
2.892195e+001                 
2.718608e+001                 
2.583475e+001                 
2.619730e+001                 
2.849897e+001                 
2.889448e+001                 
3.226734e+001                 
3.107530e+001                 
3.069627e+001                 
2.765301e+001                 
2.921858e+001                 
2.742229e+001                 
2.971298e+001                 
2.808148e+001                 
2.794415e+001                 
2.792218e+001                 
3.099840e+001                 
3.022934e+001                 
2.972946e+001                 
2.939986e+001                 
3.008102e+001                 
3.231129e+001                 
3.290455e+001                 
3.462944e+001                 
3.205859e+001                 
3.143786e+001                 
3.434928e+001                 
3.125658e+001                 
2.955917e+001                 
2.869123e+001                 
2.712566e+001                 
2.597208e+001                 
1.816617e+001                 
2.827375e+001                 
3.289357e+001                 
3.357473e+001                 
3.388235e+001                 
3.317372e+001                 
3.499199e+001                 
3.450309e+001                 
3.288258e+001                 
3.055345e+001                 
3.322316e+001                 
3.126208e+001                 
2.830121e+001                 
3.232227e+001                 
3.389883e+001                 
3.280568e+001                 
2.751019e+001                 
2.969101e+001                 
3.018540e+001                 
2.811994e+001                 
3.122362e+001                 
2.934493e+001                 
3.145434e+001                 
3.064134e+001                 
3.203662e+001                 
3.308034e+001                 
3.116320e+001                 
3.059190e+001                 
3.074571e+001                 
3.390982e+001                 
3.325063e+001                 
3.276173e+001                 
3.146532e+001                 
3.700801e+001                 
3.464042e+001                 
3.650813e+001                 
3.459098e+001                 
3.328359e+001                 
3.177844e+001                 
2.605447e+001                 
3.090501e+001                 
2.778485e+001                 
2.975693e+001                 
3.060838e+001                 
3.348684e+001                 
3.306386e+001                 
3.350881e+001                 
3.269581e+001                 
3.566766e+001                 
3.158617e+001                 
3.475029e+001                 
3.374502e+001                 
3.095994e+001                 
3.060288e+001                 
2.930648e+001                 
3.077867e+001                 
2.795514e+001                 
2.691691e+001                 
2.820234e+001                 
2.914168e+001                 
2.864179e+001                 
2.607645e+001                 
3.087755e+001                 
2.998215e+001                 
2.956466e+001                 
3.272328e+001                 
3.061387e+001                 
3.371206e+001                 
3.490410e+001                 
3.273976e+001                 
3.182238e+001                 
3.198718e+001                 
3.268483e+001                 
3.452506e+001                 
3.578851e+001                 
3.573358e+001                 
3.831540e+001                 
3.511834e+001                 
3.517876e+001                 
3.142138e+001                 
3.518425e+001                 
3.408560e+001                 
2.846601e+001                 
2.353857e+001                 
2.687846e+001                 
2.600504e+001                 
2.817487e+001                 
2.942184e+001                 
3.109178e+001                 
3.305287e+001                 
3.087205e+001                 
2.817487e+001                 
2.737285e+001                 
2.729595e+001                 
2.550515e+001                 
2.615885e+001                 
2.713664e+001                 
2.782330e+001                 
2.504921e+001                 
2.942733e+001                 
2.919112e+001                 
3.633783e+001                 
2.947127e+001                 
2.744976e+001                 
3.380545e+001                 
3.536003e+001                 
3.477775e+001                 
2.554360e+001                 
3.478874e+001                 
3.578302e+001                 
3.583246e+001                 
3.543694e+001                 
3.741451e+001                 
3.810117e+001                 
3.500847e+001                 
3.374502e+001                 
3.318471e+001                 
3.042161e+001                 
3.097093e+001                 
3.205859e+001                 
3.301991e+001                 
3.043809e+001                 
3.009201e+001                 
2.908675e+001                 
2.824628e+001                 
3.196521e+001                 
3.259144e+001                 
2.771343e+001                 
2.916365e+001                 
2.941085e+001                 
2.868574e+001                 
2.887251e+001                 
2.721355e+001                 
3.214649e+001                 
3.663447e+001                 
3.763424e+001                 
3.505791e+001                 
2.927352e+001                 
2.798810e+001                 
2.560952e+001                 
3.022385e+001                 
2.748272e+001                 
2.499977e+001                 
1.477134e+001                 
1.879240e+001                 
2.126436e+001                 
2.541176e+001                 
2.721904e+001                 
3.100389e+001                 
2.479652e+001                 
2.732342e+001                 
2.640604e+001                 
2.454383e+001                 
2.603250e+001                 
2.848798e+001                 
2.679606e+001                 
2.657084e+001                 
2.644999e+001                 
2.657084e+001                 
2.688945e+001                 
2.591165e+001                 
2.913619e+001                 
2.922957e+001                 
2.996017e+001                 
2.982833e+001                 
2.829572e+001                 
2.751019e+001                 
2.922957e+001                 
3.227283e+001                 
3.180041e+001                 
3.139391e+001                 
3.127855e+001                 
3.272328e+001                 
3.406913e+001                 
3.397574e+001                 
3.347585e+001                 
3.265736e+001                 
3.204761e+001                 
3.226734e+001                 
3.434379e+001                 
3.238269e+001                 
3.034470e+001                 
3.217395e+001                 
3.371756e+001                 
3.328908e+001                 
3.307484e+001                 
3.275074e+001                 
3.466239e+001                 
3.316823e+001                 
3.149279e+001                 
3.239368e+001                 
2.828473e+001                 
2.566445e+001                 
2.921309e+001                 
3.127855e+001                 
3.182238e+001                 
3.225086e+001                 
3.171252e+001                 
2.818036e+001                 
3.116869e+001                 
3.093797e+001                 
2.549966e+001                 
2.647196e+001                 
2.930648e+001                 
2.991623e+001                 
2.853193e+001                 
2.953719e+001                 
3.051499e+001                 
2.942733e+001                 
2.791669e+001                 
2.612589e+001                 
2.853742e+001                 
2.751568e+001                 
3.065782e+001                 
2.802106e+001                 
3.139391e+001                 
2.655985e+001                 
2.807050e+001                 
2.780682e+001                 
2.879561e+001                 
2.887251e+001                 
3.013046e+001                 
3.049302e+001                 
3.159716e+001                 
2.775189e+001                 
2.952621e+001                 
2.817487e+001                 
2.857038e+001                 
2.861433e+001                 
2.701030e+001                 
2.842206e+001                 
3.033371e+001                 
3.097093e+001                 
2.892744e+001                 
2.843855e+001                 
2.922408e+001                 
2.881209e+001                 
3.004257e+001                 
2.777386e+001                 
2.964157e+001                 
2.922957e+001                 
3.092149e+001                 
2.949874e+001                 
2.902632e+001                 
3.011948e+001                 
2.977890e+001                 
3.086656e+001                 
3.429435e+001                 
3.175647e+001                 
3.152575e+001                 
3.102586e+001                 
2.987228e+001                 
3.126757e+001                 
3.150377e+001                 
2.955367e+001                 
2.852644e+001                 
2.878462e+001                 
2.907027e+001                 
3.090501e+001                 
2.770245e+001                 
3.242115e+001                 
3.248158e+001                 
3.425040e+001                 
3.309132e+001                 
3.224537e+001                 
3.388235e+001                 
3.186084e+001                 
3.158068e+001                 
3.117418e+001                 
3.639277e+001                 
3.426688e+001                 
3.315724e+001                 
2.966354e+001                 
2.915267e+001                 
3.082811e+001                 
3.122362e+001                 
3.006454e+001                 
3.093797e+001                 
3.080613e+001                 
3.194324e+001                 
3.277272e+001                 
3.091600e+001                 
3.082811e+001                 
2.891096e+001                 
3.255299e+001                 
3.371206e+001                 
3.319570e+001                 
3.222889e+001                 
3.156420e+001                 
3.319570e+001                 
3.303639e+001                 
3.154223e+001                 
3.205859e+001                 
3.158617e+001                 
3.284962e+001                 
2.944930e+001                 
2.850446e+001                 
3.063585e+001                 
2.905928e+001                 
3.009750e+001                 
2.850996e+001                 
3.003159e+001                 
2.659831e+001                 
2.696086e+001                 
3.267933e+001                 
3.533257e+001                 
3.467887e+001                 
2.991073e+001                 
3.458549e+001                 
3.048203e+001                 
2.962509e+001                 
3.200366e+001                 
2.931746e+001                 
2.914717e+001                 
2.980636e+001                 
2.784527e+001                 
2.936690e+001                 
2.941085e+001                 
3.012497e+001                 
2.860884e+001                 
3.075120e+001                 
3.290455e+001                 
3.415152e+001                 
3.477775e+001                 
3.527214e+001                 
3.416800e+001                 
3.127306e+001                 
3.465690e+001                 
3.304738e+001                 
3.386587e+001                 
3.385489e+001                 
3.484367e+001                 
3.490410e+001                 
3.567865e+001                 
3.640924e+001                 
3.419547e+001                 
3.226184e+001                 
2.579629e+001                 
3.000961e+001                 
2.435157e+001                 
2.556558e+001                 
2.518105e+001                 
2.908125e+001                 
2.971298e+001                 
2.810346e+001                 
3.010849e+001                 
3.013596e+001                 
2.947677e+001                 
2.694987e+001                 
2.638407e+001                 
2.829572e+001                 
2.780133e+001                 
2.717510e+001                 
2.601053e+001                 
2.330236e+001                 
3.006454e+001                 
3.169604e+001                 
2.987228e+001                 
2.838361e+001                 
3.510185e+001                 
3.517876e+001                 
3.746395e+001                 
3.470085e+001                 
2.957565e+001                 
3.602472e+001                 
3.815610e+001                 
3.645869e+001                 
3.699702e+001                 
3.673335e+001                 
3.836484e+001                 
3.360220e+001                 
2.974594e+001                 
2.688396e+001                 
2.805951e+001                 
3.246510e+001                 
3.259144e+001                 
3.234424e+001                 
2.922957e+001                 
2.826826e+001                 
2.771893e+001                 
2.948226e+001                 
2.966903e+001                 
2.842756e+001                 
2.937240e+001                 
2.905379e+001                 
2.954818e+001                 
3.034470e+001                 
2.946029e+001                 
3.062486e+001                 
3.378347e+001                 
3.119616e+001                 
3.010849e+001                 
3.377798e+001                 
3.166857e+001                 
2.694438e+001                 
2.778485e+001                 
2.802655e+001                 
2.727398e+001                 
1.427695e+001                 
1.717189e+001                 
2.295628e+001                 
2.570840e+001                 
2.908125e+001                 
2.772442e+001                 
2.187961e+001                 
2.900984e+001                 
2.625772e+001                 
2.864729e+001                 
2.910323e+001                 
2.824628e+001                 
2.944930e+001                 
2.980087e+001                 
2.658183e+001                 
2.558206e+001                 
2.780133e+001                 
2.936141e+001                 
2.770794e+001                 
2.883955e+001                 
3.094346e+001                 
2.703227e+001                 
2.834516e+001                 
2.854292e+001                 
2.981186e+001                 
3.083909e+001                 
3.034470e+001                 
2.920210e+001                 
2.830671e+001                 
2.767498e+001                 
2.694987e+001                 
3.546441e+001                 
3.231678e+001                 
3.924376e+001                 
3.815610e+001                 
3.024582e+001                 
3.297047e+001                 
3.376699e+001                 
3.453605e+001                 
2.987778e+001                 
3.449760e+001                 
3.666194e+001                 
3.699702e+001                 
3.399222e+001                 
3.164111e+001                 
3.411856e+001                 
3.364065e+001                 
2.983383e+001                 
2.724102e+001                 
2.684550e+001                 
3.074022e+001                 
3.015244e+001                 
2.831220e+001                 
3.149279e+001                 
3.047654e+001                 
2.568093e+001                 
2.891096e+001                 
3.229480e+001                 
3.101488e+001                 
3.128405e+001                 
2.983932e+001                 
2.552163e+001                 
3.133898e+001                 
2.778485e+001                 
3.052048e+001                 
3.211353e+001                 
2.898787e+001                 
3.085557e+001                 
2.756512e+001                 
2.866926e+001                 
2.743328e+001                 
2.690593e+001                 
2.970749e+001                 
3.027878e+001                 
2.802655e+001                 
2.677409e+001                 
2.825177e+001                 
2.796063e+001                 
2.730694e+001                 
2.906478e+001                 
2.994919e+001                 
2.892744e+001                 
3.143237e+001                 
2.835065e+001                 
2.527444e+001                 
2.920210e+001                 
2.775738e+001                 
2.752666e+001                 
2.891096e+001                 
2.792767e+001                 
3.072923e+001                 
2.819684e+001                 
2.735637e+001                 
3.112474e+001                 
2.924056e+001                 
2.692790e+001                 
2.746624e+001                 
2.852644e+001                 
3.061936e+001                 
3.104784e+001                 
3.007004e+001                 
3.139940e+001                 
3.291554e+001                 
3.175097e+001                 
2.997665e+001                 
3.077317e+001                 
3.302541e+001                 
3.108080e+001                 
3.194324e+001                 
3.093248e+001                 
3.206958e+001                 
3.196521e+001                 
3.231129e+001                 
2.870771e+001                 
2.838910e+001                 
2.911971e+001                 
2.754314e+001                 
2.993820e+001                 
2.837263e+001                 
3.137743e+001                 
3.437674e+001                 
3.517876e+001                 
3.606866e+001                 
3.414053e+001                 
3.183337e+001                 
3.391531e+001                 
3.208606e+001                 
3.364614e+001                 
3.494804e+001                 
3.561272e+001                 
3.365713e+001                 
2.833966e+001                 
2.995468e+001                 
2.870771e+001                 
2.718059e+001                 
3.149828e+001                 
3.209155e+001                 
3.011399e+001                 
3.289906e+001                 
3.033921e+001                 
2.951522e+001                 
3.156969e+001                 
3.288807e+001                 
3.109178e+001                 
3.220691e+001                 
3.231129e+001                 
3.189929e+001                 
3.562920e+001                 
3.521721e+001                 
3.624445e+001                 
3.202563e+001                 
3.042161e+001                 
3.248707e+001                 
3.364065e+001                 
2.838910e+001                 
3.194324e+001                 
2.982833e+001                 
2.756512e+001                 
2.644450e+001                 
3.254200e+001                 
3.285512e+001                 
3.185534e+001                 
3.174548e+001                 
3.375601e+001                 
3.463493e+001                 
3.446464e+001                 
2.902632e+001                 
3.142138e+001                 
3.181140e+001                 
3.221240e+001                 
2.815289e+001                 
2.605447e+001                 
2.830121e+001                 
2.662577e+001                 
2.781781e+001                 
2.475807e+001                 
2.742779e+001                 
2.962509e+001                 
3.241566e+001                 
3.261890e+001                 
2.708720e+001                 
3.215747e+001                 
3.360220e+001                 
3.029526e+001                 
3.237171e+001                 
3.106432e+001                 
3.416251e+001                 
3.197070e+001                 
3.483268e+001                 
3.762325e+001                 
3.781002e+001                 
3.774411e+001                 
3.852964e+001                 
3.881529e+001                 
3.487114e+001                 
3.446464e+001                 
2.962509e+001                 
2.574136e+001                 
2.089632e+001                 
2.655436e+001                 
2.825727e+001                 
2.987228e+001                 
3.133898e+001                 
2.974044e+001                 
3.030076e+001                 
2.853742e+001                 
2.852094e+001                 
2.713664e+001                 
2.651591e+001                 
2.688945e+001                 
2.198398e+001                 
2.295628e+001                 
2.223117e+001                 
2.691691e+001                 
2.824628e+001                 
2.493385e+001                 
2.990524e+001                 
3.520623e+001                 
3.559624e+001                 
3.256947e+001                 
3.481620e+001                 
3.228931e+001                 
3.338247e+001                 
3.582697e+001                 
3.601373e+001                 
3.717830e+001                 
3.759030e+001                 
3.666743e+001                 
3.688167e+001                 
3.130053e+001                 
3.042710e+001                 
3.242664e+001                 
3.166308e+001                 
3.492057e+001                 
3.195422e+001                 
3.250904e+001                 
3.093797e+001                 
2.608194e+001                 
2.952621e+001                 
2.963058e+001                 
2.486793e+001                 
2.797162e+001                 
3.016342e+001                 
2.955917e+001                 
3.206409e+001                 
3.232776e+001                 
3.404166e+001                 
3.237171e+001                 
3.417350e+001                 
3.183337e+001                 
2.974044e+001                 
2.747723e+001                 
2.769146e+001                 
3.036668e+001                 
2.601053e+001                 
1.967132e+001                 
1.189838e+001                 
2.621378e+001                 
2.628519e+001                 
2.738384e+001                 
3.039963e+001                 
2.455482e+001                 
2.715312e+001                 
2.759258e+001                 
2.697734e+001                 
2.783429e+001                 
2.941085e+001                 
2.875715e+001                 
3.054246e+001                 
2.922957e+001                 
2.670268e+001                 
2.413184e+001                 
2.729045e+001                 
2.681804e+001                 
2.772992e+001                 
3.066880e+001                 
2.904280e+001                 
2.874617e+001                 
2.675761e+001                 
3.310781e+001                 
3.003708e+001                 
2.917464e+001                 
3.204211e+001                 
3.114122e+001                 
3.158617e+001                 
3.225635e+001                 
3.220142e+001                 
3.244312e+001                 
3.266285e+001                 
3.430533e+001                 
3.428336e+001                 
3.434928e+001                 
3.252552e+001                 
3.264637e+001                 
3.821653e+001                 
3.411856e+001                 
3.639277e+001                 
3.488762e+001                 
3.306935e+001                 
3.275624e+001                 
3.174548e+001                 
3.052598e+001                 
3.129503e+001                 
3.186633e+001                 
3.080613e+001                 
2.875166e+001                 
3.013046e+001                 
1.038773e+001                 
-5.295330e+000                
3.258595e+001                 
2.217075e+001                 
2.876265e+001                 
3.018540e+001                 
3.259144e+001                 
3.191028e+001                 
3.208057e+001                 
3.217395e+001                 
2.896590e+001                 
2.715862e+001                 
2.947677e+001                 
2.992172e+001                 
3.341543e+001                 
3.056993e+001                 
3.182238e+001                 
2.848249e+001                 
2.754864e+001                 
2.633463e+001                 
2.930098e+001                 
2.783978e+001                 
2.795514e+001                 
2.765850e+001                 
2.680705e+001                 
2.878462e+001                 
2.849897e+001                 
2.723552e+001                 
2.669169e+001                 
2.838361e+001                 
2.939986e+001                 
2.940536e+001                 
2.980636e+001                 
2.428016e+001                 
2.736736e+001                 
2.803754e+001                 
2.781231e+001                 
3.061936e+001                 
2.759258e+001                 
2.611490e+001                 
2.724102e+001                 
2.608743e+001                 
2.691691e+001                 
3.423941e+001                 
2.774640e+001                 
2.882857e+001                 
2.974044e+001                 
2.952621e+001                 
3.048203e+001                 
3.275624e+001                 
3.109178e+001                 
3.390433e+001                 
3.172900e+001                 
3.002060e+001                 
3.104234e+001                 
3.043809e+001                 
3.222339e+001                 
3.114122e+001                 
2.949874e+001                 
3.222889e+001                 
3.014145e+001                 
3.242115e+001                 
3.042710e+001                 
2.974594e+001                 
2.814191e+001                 
3.139940e+001                 
2.363195e+001                 
3.709041e+001                 
3.076219e+001                 
3.256947e+001                 
3.061387e+001                 
3.759030e+001                 
3.345937e+001                 
3.333852e+001                 
3.350332e+001                 
2.985580e+001                 
2.712566e+001                 
3.073472e+001                 
3.724971e+001                 
3.254749e+001                 
2.678508e+001                 
2.732891e+001                 
2.970199e+001                 
2.885054e+001                 
3.080064e+001                 
3.178943e+001                 
2.774640e+001                 
2.947677e+001                 
2.813642e+001                 
3.048203e+001                 
3.087755e+001                 
3.086656e+001                 
2.929000e+001                 
3.126757e+001                 
3.282765e+001                 
3.211902e+001                 
3.488762e+001                 
3.545892e+001                 
3.529961e+001                 
3.287709e+001                 
3.583246e+001                 
3.373953e+001                 
3.498100e+001                 
3.125109e+001                 
2.962509e+001                 
2.754864e+001                 
2.861982e+001                 
3.200366e+001                 
3.449210e+001                 
3.317372e+001                 
3.237171e+001                 
3.144884e+001                 
3.493706e+001                 
3.069627e+001                 
3.377249e+001                 
3.532708e+001                 
3.164111e+001                 
3.508537e+001                 
3.038865e+001                 
3.007004e+001                 
3.300343e+001                 
2.928450e+001                 
2.899336e+001                 
2.757611e+001                 
2.736736e+001                 
2.915267e+001                 
2.891646e+001                 
3.110277e+001                 
3.257496e+001                 
3.171252e+001                 
3.191028e+001                 
3.245960e+001                 
3.113573e+001                 
3.429984e+001                 
3.259693e+001                 
3.329457e+001                 
3.332753e+001                 
3.631586e+001                 
3.550835e+001                 
3.685420e+001                 
3.595880e+001                 
3.908446e+001                 
3.593683e+001                 
3.332204e+001                 
3.522820e+001                 
3.273976e+001                 
2.992172e+001                 
2.927901e+001                 
2.911421e+001                 
2.907576e+001                 
3.044907e+001                 
3.165759e+001                 
3.038315e+001                 
2.747173e+001                 
2.968551e+001                 
2.793317e+001                 
2.538430e+001                 
2.541726e+001                 
2.310460e+001                 
2.356603e+001                 
2.733440e+001                 
2.298375e+001                 
2.831220e+001                 
2.792767e+001                 
2.602701e+001                 
3.324514e+001                 
3.404166e+001                 
3.621149e+001                 
3.387136e+001                 
3.207507e+001                 
3.055345e+001                 
3.488213e+001                 
3.724971e+001                 
3.560723e+001                 
3.511834e+001                 
3.379446e+001                 
3.600824e+001                 
3.488213e+001                 
2.841657e+001                 
3.214649e+001                 
3.214649e+001                 
3.458549e+001                 
3.278920e+001                 
2.946029e+001                 
3.264088e+001                 
2.716411e+001                 
2.456031e+001                 
3.016892e+001                 
3.143237e+001                 
2.979538e+001                 
2.698833e+001                 
2.804303e+001                 
2.901534e+001                 
3.092149e+001                 
3.075120e+001                 
3.444816e+001                 
3.116320e+001                 
3.242115e+001                 
3.373953e+001                 
3.231678e+001                 
2.922408e+001                 
3.024033e+001                 
2.334081e+001                 
2.282994e+001                 
2.081941e+001                 
2.223667e+001                 
2.812543e+001                 
3.069077e+001                 
2.798260e+001                 
2.681254e+001                 
2.820783e+001                 
2.585672e+001                 
2.419776e+001                 
2.843855e+001                 
3.080064e+001                 
3.098192e+001                 
2.585122e+001                 
2.924605e+001                 
2.741680e+001                 
2.523049e+001                 
2.592264e+001                 
2.712566e+001                 
2.712017e+001                 
2.872419e+001                 
2.980636e+001                 
2.781231e+001                 
3.042161e+001                 
2.915816e+001                 
2.995468e+001                 
2.914717e+001                 
2.979538e+001                 
3.031724e+001                 
3.304189e+001                 
3.154223e+001                 
3.346487e+001                 
3.143237e+001                 
3.402518e+001                 
3.197070e+001                 
3.161913e+001                 
3.308583e+001                 
3.173449e+001                 
3.319020e+001                 
3.379996e+001                 
3.501396e+001                 
3.569513e+001                 
3.313527e+001                 
3.376699e+001                 
3.315724e+001                 
3.085557e+001                 
2.821881e+001                 
2.889998e+001                 
3.033921e+001                 
2.948776e+001                 
2.897139e+001                 
3.038865e+001                 
2.981735e+001                 
3.074022e+001                 
1.340352e+001                 
3.087205e+000                 
2.613138e+001                 
2.956466e+001                 
3.183886e+001                 
3.123461e+001                 
3.061936e+001                 
3.184985e+001                 
3.112474e+001                 
3.019638e+001                 
3.180591e+001                 
3.085008e+001                 
3.045457e+001                 
3.252552e+001                 
2.893843e+001                 
3.183337e+001                 
3.136645e+001                 
2.395056e+001                 
2.798260e+001                 
3.019638e+001                 
2.937789e+001                 
2.811994e+001                 
2.894942e+001                 
2.703777e+001                 
3.043259e+001                 
2.756512e+001                 
2.759808e+001                 
2.705425e+001                 
2.865827e+001                 
2.934493e+001                 
2.909224e+001                 
2.738934e+001                 
2.870771e+001                 
3.022934e+001                 
2.911971e+001                 
2.963058e+001                 
2.853742e+001                 
3.077317e+001                 
2.692790e+001                 
2.837812e+001                 
2.807050e+001                 
2.949874e+001                 
3.156420e+001                 
2.625772e+001                 
2.682353e+001                 
2.594461e+001                 
2.970199e+001                 
3.016342e+001                 
2.893294e+001                 
3.422293e+001                 
3.584344e+001                 
3.033921e+001                 
2.621927e+001                 
3.065232e+001                 
2.974044e+001                 
3.180041e+001                 
3.080064e+001                 
2.971298e+001                 
3.135546e+001                 
3.037766e+001                 
2.924056e+001                 
3.022385e+001                 
2.917464e+001                 
3.231678e+001                 
3.082261e+001                 
3.047654e+001                 
3.114122e+001                 
3.135546e+001                 
3.193225e+001                 
3.395377e+001                 
3.424491e+001                 
3.280018e+001                 
3.357473e+001                 
3.176745e+001                 
3.521721e+001                 
3.177295e+001                 
3.253651e+001                 
3.321218e+001                 
3.336050e+001                 
3.083909e+001                 
2.930098e+001                 
3.051499e+001                 
2.921858e+001                 
2.826276e+001                 
2.904829e+001                 
3.093797e+001                 
3.061936e+001                 
2.980087e+001                 
2.971847e+001                 
3.230579e+001                 
2.941634e+001                 
2.865278e+001                 
2.785626e+001                 
2.933394e+001                 
3.211353e+001                 
3.189380e+001                 
3.403616e+001                 
3.383841e+001                 
3.503593e+001                 
3.646967e+001                 
2.622476e+001                 
3.024582e+001                 
2.791119e+001                 
2.727947e+001                 
2.864729e+001                 
2.786725e+001                 
3.203662e+001                 
3.148180e+001                 
3.632685e+001                 
3.523369e+001                 
1.348592e+001                 
3.830442e+001                 
3.164660e+001                 
3.404715e+001                 
3.307484e+001                 
3.352529e+001                 
3.356374e+001                 
3.022385e+001                 
3.039963e+001                 
3.004257e+001                 
3.106432e+001                 
2.782330e+001                 
2.737835e+001                 
2.654887e+001                 
3.048753e+001                 
2.899886e+001                 
3.111376e+001                 
3.310781e+001                 
3.351980e+001                 
3.232776e+001                 
3.303090e+001                 
3.486015e+001                 
3.195422e+001                 
3.227283e+001                 
3.251453e+001                 
2.977890e+001                 
3.549737e+001                 
3.725521e+001                 
3.501945e+001                 
3.837034e+001                 
3.608515e+001                 
3.893614e+001                 
3.603571e+001                 
3.616205e+001                 
3.065782e+001                 
2.974044e+001                 
2.669719e+001                 
2.892744e+001                 
2.844953e+001                 
2.811994e+001                 
3.226734e+001                 
2.503273e+001                 
2.887251e+001                 
2.874067e+001                 
2.721904e+001                 
2.381323e+001                 
2.468116e+001                 
2.520302e+001                 
2.529091e+001                 
2.672465e+001                 
2.525795e+001                 
2.943282e+001                 
3.219043e+001                 
2.686198e+001                 
3.345388e+001                 
3.064134e+001                 
3.598077e+001                 
3.206958e+001                 
3.675532e+001                 
3.265187e+001                 
3.192676e+001                 
3.273426e+001                 
3.323964e+001                 
3.486565e+001                 
3.492057e+001                 
3.615656e+001                 
3.090501e+001                 
3.076768e+001                 
3.297047e+001                 
3.323964e+001                 
3.459648e+001                 
3.055894e+001                 
3.199817e+001                 
2.919112e+001                 
3.149828e+001                 
2.954818e+001                 
2.688396e+001                 
2.886702e+001                 
2.844404e+001                 
2.996017e+001                 
2.630716e+001                 
2.979538e+001                 
3.149828e+001                 
3.423941e+001                 
3.490410e+001                 
3.209705e+001                 
3.211902e+001                 
3.431632e+001                 
2.956466e+001                 
2.925704e+001                 
1.812222e+001                 
2.065461e+001                 
3.534356e+001                 
2.484596e+001                 
2.852644e+001                 
2.840009e+001                 
2.792218e+001                 
2.572488e+001                 
2.648844e+001                 
2.448341e+001                 
2.475258e+001                 
2.657084e+001                 
2.651042e+001                 
2.755413e+001                 
2.786175e+001                 
2.625772e+001                 
2.673014e+001                 
2.366491e+001                 
2.666422e+001                 
2.639506e+001                 
2.937789e+001                 
2.720256e+001                 
2.792767e+001                 
2.837263e+001                 
2.778485e+001                 
3.089952e+001                 
2.961959e+001                 
2.850996e+001                 
2.957015e+001                 
3.246510e+001                 
3.160266e+001                 
3.077867e+001                 
3.195422e+001                 
3.253651e+001                 
3.223438e+001                 
3.213001e+001                 
3.311330e+001                 
3.305287e+001                 
3.219593e+001                 
3.258595e+001                 
3.454154e+001                 
3.666194e+001                 
3.592035e+001                 
3.787595e+001                 
3.578302e+001                 
3.344289e+001                 
3.201465e+001                 
3.005356e+001                 
3.242115e+001                 
3.321218e+001                 
3.311879e+001                 
3.112474e+001                 
2.881758e+001                 
3.050401e+001                 
2.976242e+001                 
2.908675e+001                 
3.062486e+001                 
2.959213e+001                 
3.184985e+001                 
3.065232e+001                 
3.124560e+001                 
2.964706e+001                 
3.076768e+001                 
2.866377e+001                 
2.627420e+001                 
2.942184e+001                 
3.315724e+001                 
3.216297e+001                 
3.084459e+001                 
2.939986e+001                 
3.228931e+001                 
3.049302e+001                 
3.008652e+001                 
2.818036e+001                 
2.719158e+001                 
2.892744e+001                 
2.938338e+001                 
2.961410e+001                 
2.816388e+001                 
2.654887e+001                 
2.728496e+001                 
2.631815e+001                 
2.927901e+001                 
2.945479e+001                 
3.295949e+001                 
2.732342e+001                 
2.818036e+001                 
2.542824e+001                 
2.730694e+001                 
2.982284e+001                 
2.803204e+001                 
2.735088e+001                 
2.958663e+001                 
2.791119e+001                 
2.712566e+001                 
2.635660e+001                 
2.921858e+001                 
2.836164e+001                 
2.790021e+001                 
3.020737e+001                 
2.829572e+001                 
3.024582e+001                 
2.873518e+001                 
3.013046e+001                 
3.209155e+001                 
2.973495e+001                 
3.376699e+001                 
2.913069e+001                 
2.834516e+001                 
3.024033e+001                 
3.180591e+001                 
2.983932e+001                 
2.539528e+001                 
2.663127e+001                 
2.853193e+001                 
2.918013e+001                 
2.762554e+001                 
3.121813e+001                 
3.089403e+001                 
3.256397e+001                 
3.128954e+001                 
3.004257e+001                 
3.145434e+001                 
3.085008e+001                 
3.102586e+001                 
3.166308e+001                 
3.536003e+001                 
3.258595e+001                 
3.180041e+001                 
3.300893e+001                 
3.187732e+001                 
3.026780e+001                 
2.882307e+001                 
3.401968e+001                 
3.154223e+001                 
3.303639e+001                 
3.024033e+001                 
2.894942e+001                 
2.865827e+001                 
2.790021e+001                 
2.901534e+001                 
3.053696e+001                 
2.927901e+001                 
3.098192e+001                 
3.345388e+001                 
3.100389e+001                 
2.977890e+001                 
2.883406e+001                 
2.849897e+001                 
2.958663e+001                 
2.983383e+001                 
3.200366e+001                 
3.439872e+001                 
3.338247e+001                 
3.488213e+001                 
3.385489e+001                 
3.226184e+001                 
3.261341e+001                 
2.781231e+001                 
2.888899e+001                 
2.894392e+001                 
3.255848e+001                 
3.546441e+001                 
3.252003e+001                 
3.078416e+001                 
2.986679e+001                 
3.088853e+001                 
3.129503e+001                 
3.330007e+001                 
3.384939e+001                 
3.194873e+001                 
3.443717e+001                 
3.526665e+001                 
3.218494e+001                 
3.297047e+001                 
3.164660e+001                 
2.935592e+001                 
2.988327e+001                 
2.882857e+001                 
2.771343e+001                 
2.960861e+001                 
2.839460e+001                 
3.174548e+001                 
3.451957e+001                 
3.066331e+001                 
3.205310e+001                 
3.466239e+001                 
3.124010e+001                 
3.534356e+001                 
2.808148e+001                 
3.301991e+001                 
3.318471e+001                 
3.332204e+001                 
3.621698e+001                 
3.624445e+001                 
3.501945e+001                 
3.943603e+001                 
3.592584e+001                 
3.357473e+001                 
3.475029e+001                 
3.234974e+001                 
3.250355e+001                 
3.142138e+001                 
3.218494e+001                 
3.255848e+001                 
2.938338e+001                 
3.046555e+001                 
2.515907e+001                 
3.031174e+001                 
2.629068e+001                 
2.702678e+001                 
2.095674e+001                 
2.417029e+001                 
2.828473e+001                 
2.928450e+001                 
2.663676e+001                 
2.679606e+001                 
2.993820e+001                 
2.794415e+001                 
2.929000e+001                 
2.776287e+001                 
3.172900e+001                 
3.480522e+001                 
3.571710e+001                 
3.231129e+001                 
3.365164e+001                 
3.826596e+001                 
3.296498e+001                 
3.236072e+001                 
3.110277e+001                 
2.933944e+001                 
3.361318e+001                 
3.306935e+001                 
3.462394e+001                 
3.560723e+001                 
3.349783e+001                 
3.002609e+001                 
2.838361e+001                 
2.591165e+001                 
3.138842e+001                 
3.161913e+001                 
2.996017e+001                 
2.706523e+001                 
3.112474e+001                 
2.576333e+001                 
3.050950e+001                 
2.969101e+001                 
3.195972e+001                 
3.437674e+001                 
3.328359e+001                 
3.344839e+001                 
3.092699e+001                 
3.308034e+001                 
2.912520e+001                 
3.071275e+001                 
2.542275e+001                 
2.392309e+001                 
2.418128e+001                 
3.114122e+001                 
2.675212e+001                 
2.635660e+001                 
2.987228e+001                 
3.001511e+001                 
2.996567e+001                 
2.752666e+001                 
2.374731e+001                 
2.748272e+001                 
2.533486e+001                 
2.676310e+001                 
2.808148e+001                 
2.758709e+001                 
2.540078e+001                 
2.512612e+001                 
2.609842e+001                 
1.421653e+001                 
2.698283e+001                 
2.666422e+001                 
2.166537e+001                 
3.202563e+001                 
2.692241e+001                 
2.963607e+001                 
2.957015e+001                 
2.939437e+001                 
2.975693e+001                 
2.874617e+001                 
3.096544e+001                 
3.172900e+001                 
3.275074e+001                 
3.095445e+001                 
3.395926e+001                 
3.191577e+001                 
3.329457e+001                 
3.224537e+001                 
3.331105e+001                 
3.072923e+001                 
3.153674e+001                 
3.445365e+001                 
3.695308e+001                 
3.684321e+001                 
3.642572e+001                 
3.771664e+001                 
3.707942e+001                 
3.187182e+001                 
2.430213e+001                 
2.678508e+001                 
2.822980e+001                 
2.860334e+001                 
2.981186e+001                 
2.999863e+001                 
2.932845e+001                 
2.818036e+001                 
3.041611e+001                 
3.282765e+001                 
3.315175e+001                 
2.952621e+001                 
2.641703e+001                 
3.022934e+001                 
2.883955e+001                 
2.848798e+001                 
2.620828e+001                 
2.760906e+001                 
2.603250e+001                 
2.754864e+001                 
2.902632e+001                 
2.954818e+001                 
3.405264e+001                 
3.424491e+001                 
3.038865e+001                 
3.166857e+001                 
3.148180e+001                 
2.908125e+001                 
2.867475e+001                 
2.712017e+001                 
2.724651e+001                 
2.726299e+001                 
2.603799e+001                 
2.694987e+001                 
2.919112e+001                 
2.844404e+001                 
2.826276e+001                 
3.009201e+001                 
2.549416e+001                 
2.821332e+001                 
2.689494e+001                 
2.598856e+001                 
2.867475e+001                 
2.748821e+001                 
2.870222e+001                 
2.809796e+001                 
2.904280e+001                 
2.870771e+001                 
2.944930e+001                 
2.774640e+001                 
2.992721e+001                 
2.919661e+001                 
2.921309e+001                 
3.023484e+001                 
3.005905e+001                 
2.867475e+001                 
2.657633e+001                 
3.025132e+001                 
3.045457e+001                 
3.333852e+001                 
3.127306e+001                 
3.056993e+001                 
3.078965e+001                 
3.170153e+001                 
3.154772e+001                 
3.064683e+001                 
3.237720e+001                 
3.172900e+001                 
2.866377e+001                 
2.889448e+001                 
3.240467e+001                 
3.188281e+001                 
3.107530e+001                 
3.322316e+001                 
3.495354e+001                 
3.130053e+001                 
3.341543e+001                 
3.186633e+001                 
3.340993e+001                 
3.476127e+001                 
3.510185e+001                 
3.330007e+001                 
3.406363e+001                 
3.250355e+001                 
2.913069e+001                 
2.820783e+001                 
3.048203e+001                 
3.095445e+001                 
3.407462e+001                 
3.222339e+001                 
2.905928e+001                 
2.915267e+001                 
2.988327e+001                 
2.621927e+001                 
2.751019e+001                 
3.240467e+001                 
3.217945e+001                 
3.314626e+001                 
2.289585e+001                 
3.078965e+001                 
2.974594e+001                 
2.846052e+001                 
2.791669e+001                 
3.093248e+001                 
3.105882e+001                 
3.194873e+001                 
3.475578e+001                 
3.145434e+001                 
3.468437e+001                 
3.117418e+001                 
3.033921e+001                 
2.949874e+001                 
2.768597e+001                 
2.711467e+001                 
2.929000e+001                 
3.247608e+001                 
3.328359e+001                 
3.030076e+001                 
2.947127e+001                 
2.902632e+001                 
3.020737e+001                 
2.933394e+001                 
2.948776e+001                 
3.481620e+001                 
3.453056e+001                 
3.252552e+001                 
3.497002e+001                 
3.403616e+001                 
3.276173e+001                 
2.829023e+001                 
2.740582e+001                 
2.601053e+001                 
2.796612e+001                 
2.985031e+001                 
2.914717e+001                 
2.923507e+001                 
3.223438e+001                 
3.342092e+001                 
3.559075e+001                 
3.425589e+001                 
3.373953e+001                 
3.411856e+001                 
3.147631e+001                 
3.085557e+001                 
3.376699e+001                 
3.228382e+001                 
3.222339e+001                 
3.608515e+001                 
3.394278e+001                 
3.513482e+001                 
3.450858e+001                 
3.113573e+001                 
3.524468e+001                 
2.875715e+001                 
3.507988e+001                 
3.359670e+001                 
2.798260e+001                 
3.266285e+001                 
2.655985e+001                 
2.871870e+001                 
2.796612e+001                 
2.521950e+001                 
2.886152e+001                 
2.452735e+001                 
2.381323e+001                 
2.463172e+001                 
2.477455e+001                 
2.629068e+001                 
2.238498e+001                 
2.758709e+001                 
2.869123e+001                 
2.962509e+001                 
2.719158e+001                 
2.958663e+001                 
3.259693e+001                 
3.482170e+001                 
3.622248e+001                 
3.547540e+001                 
3.247059e+001                 
3.501945e+001                 
3.662898e+001                 
3.344839e+001                 
3.079515e+001                 
2.802106e+001                 
3.311879e+001                 
3.278370e+001                 
3.317922e+001                 
3.020737e+001                 
2.923507e+001                 
2.415930e+001                 
2.612589e+001                 
2.972946e+001                 
3.242115e+001                 
3.075669e+001                 
3.234974e+001                 
2.681804e+001                 
2.931197e+001                 
2.815839e+001                 
3.141039e+001                 
3.208606e+001                 
3.094346e+001                 
3.179492e+001                 
3.566217e+001                 
3.467887e+001                 
3.275074e+001                 
3.114122e+001                 
3.054246e+001                 
2.894392e+001                 
2.779583e+001                 
2.610941e+001                 
2.305516e+001                 
2.464820e+001                 
2.998215e+001                 
2.958114e+001                 
3.230030e+001                 
3.017990e+001                 
2.985580e+001                 
2.837812e+001                 
2.526894e+001                 
2.678508e+001                 
2.378027e+001                 
2.838910e+001                 
2.406043e+001                 
2.998215e+001                 
2.490639e+001                 
2.567544e+001                 
1.104143e+000                 
6.476540e+000                 
3.907347e+001                 
2.532936e+001                 
2.554910e+001                 
2.855940e+001                 
2.910872e+001                 
2.861433e+001                 
2.914717e+001                 
2.794965e+001                 
2.933394e+001                 
2.922408e+001                 
3.106981e+001                 
3.094896e+001                 
3.258595e+001                 
3.076768e+001                 
3.053147e+001                 
3.227832e+001                 
3.124010e+001                 
3.339346e+001                 
3.174548e+001                 
3.165759e+001                 
3.182238e+001                 
3.191577e+001                 
3.581598e+001                 
3.614008e+001                 
3.562920e+001                 
3.682124e+001                 
3.644770e+001                 
3.353078e+001                 
3.245960e+001                 
3.338796e+001                 
2.642252e+001                 
2.268162e+001                 
2.782879e+001                 
2.791119e+001                 
2.954269e+001                 
2.991073e+001                 
3.075669e+001                 
3.078965e+001                 
3.260792e+001                 
3.286061e+001                 
3.253651e+001                 
2.871870e+001                 
2.323094e+001                 
3.127855e+001                 
3.259693e+001                 
3.309132e+001                 
2.529091e+001                 
2.827924e+001                 
2.864729e+001                 
3.008652e+001                 
2.957565e+001                 
2.883406e+001                 
3.331105e+001                 
3.049851e+001                 
3.016342e+001                 
2.886152e+001                 
2.410986e+001                 
2.675761e+001                 
3.038315e+001                 
3.146532e+001                 
2.813642e+001                 
2.971298e+001                 
2.876814e+001                 
3.033921e+001                 
2.642252e+001                 
2.825177e+001                 
2.637858e+001                 
2.738384e+001                 
2.889448e+001                 
2.974594e+001                 
2.855390e+001                 
2.789471e+001                 
2.653788e+001                 
2.433509e+001                 
2.585672e+001                 
2.786725e+001                 
2.950973e+001                 
2.836713e+001                 
3.014145e+001                 
2.948226e+001                 
2.680156e+001                 
2.684001e+001                 
2.771343e+001                 
2.687846e+001                 
2.673564e+001                 
2.974594e+001                 
3.099840e+001                 
2.809796e+001                 
2.777386e+001                 
3.082261e+001                 
3.349233e+001                 
3.206958e+001                 
3.169055e+001                 
3.032273e+001                 
3.194873e+001                 
3.265187e+001                 
2.986130e+001                 
2.907027e+001                 
3.201465e+001                 
3.249256e+001                 
2.947127e+001                 
3.138842e+001                 
3.393179e+001                 
3.212452e+001                 
3.276173e+001                 
3.391531e+001                 
2.960861e+001                 
3.122362e+001                 
3.415702e+001                 
3.574456e+001                 
3.636530e+001                 
3.422293e+001                 
3.022385e+001                 
2.670817e+001                 
2.978439e+001                 
2.999313e+001                 
3.300893e+001                 
3.339346e+001                 
2.770245e+001                 
3.029526e+001                 
3.288807e+001                 
2.844953e+001                 
2.716960e+001                 
2.998215e+001                 
3.241016e+001                 
3.050401e+001                 
3.051499e+001                 
3.088304e+001                 
2.918013e+001                 
2.738934e+001                 
2.881758e+001                 
3.099290e+001                 
3.160815e+001                 
3.151476e+001                 
3.147631e+001                 
3.294301e+001                 
3.295949e+001                 
3.515129e+001                 
3.125658e+001                 
3.132799e+001                 
3.148730e+001                 
3.051499e+001                 
2.919661e+001                 
2.950423e+001                 
3.277821e+001                 
3.172351e+001                 
3.256397e+001                 
2.912520e+001                 
3.030076e+001                 
3.022385e+001                 
2.887801e+001                 
2.942733e+001                 
3.362967e+001                 
3.405264e+001                 
3.497551e+001                 
3.418998e+001                 
3.462394e+001                 
3.131151e+001                 
2.945479e+001                 
2.741131e+001                 
2.703227e+001                 
2.882857e+001                 
2.738384e+001                 
2.842756e+001                 
2.994370e+001                 
2.925704e+001                 
3.523369e+001                 
3.139391e+001                 
3.637080e+001                 
3.313527e+001                 
3.428336e+001                 
2.987228e+001                 
3.212452e+001                 
3.478325e+001                 
3.213550e+001                 
3.209705e+001                 
3.463493e+001                 
3.239368e+001                 
3.193225e+001                 
3.154223e+001                 
3.362967e+001                 
3.216846e+001                 
3.045457e+001                 
3.317922e+001                 
2.825727e+001                 
2.704326e+001                 
2.872969e+001                 
2.875166e+001                 
2.911421e+001                 
2.622476e+001                 
2.555459e+001                 
2.603799e+001                 
2.258824e+001                 
2.730694e+001                 
2.729045e+001                 
2.392309e+001                 
2.452735e+001                 
2.737285e+001                 
2.800458e+001                 
2.603799e+001                 
2.842756e+001                 
2.901534e+001                 
3.061936e+001                 
3.328908e+001                 
3.198718e+001                 
3.530510e+001                 
2.592813e+001                 
3.248158e+001                 
3.494804e+001                 
3.322866e+001                 
3.108629e+001                 
3.039414e+001                 
3.338796e+001                 
2.807599e+001                 
3.179492e+001                 
2.902083e+001                 
3.119616e+001                 
2.649393e+001                 
2.804852e+001                 
3.008102e+001                 
3.272877e+001                 
3.250904e+001                 
3.044358e+001                 
2.789471e+001                 
3.145434e+001                 
3.156420e+001                 
3.347036e+001                 
3.191577e+001                 
3.038315e+001                 
3.066880e+001                 
3.457450e+001                 
3.401968e+001                 
3.147082e+001                 
2.978988e+001                 
3.245411e+001                 
2.842206e+001                 
2.540078e+001                 
2.668620e+001                 
2.767498e+001                 
2.295079e+001                 
3.112474e+001                 
3.668391e+001                 
3.314077e+001                 
2.823529e+001                 
3.016342e+001                 
2.905379e+001                 
2.495033e+001                 
2.272557e+001                 
2.515907e+001                 
2.356054e+001                 
2.368689e+001                 
2.743877e+001                 
2.680705e+001                 
2.657084e+001                 
2.233005e+001                 
2.409339e+001                 
2.556558e+001                 
2.767498e+001                 
2.627970e+001                 
2.762005e+001                 
2.769146e+001                 
2.972396e+001                 
2.933394e+001                 
2.955917e+001                 
2.930648e+001                 
2.997116e+001                 
3.063585e+001                 
3.144884e+001                 
3.074571e+001                 
3.310781e+001                 
3.092149e+001                 
3.368460e+001                 
3.123461e+001                 
3.075669e+001                 
3.171252e+001                 
3.308583e+001                 
3.234974e+001                 
3.275624e+001                 
3.417899e+001                 
3.355276e+001                 
3.682673e+001                 
3.585443e+001                 
3.520623e+001                 
3.360769e+001                 
3.316823e+001                 
3.214100e+001                 
2.964706e+001                 
2.900984e+001                 
2.705425e+001                 
2.720806e+001                 
2.829572e+001                 
2.805402e+001                 
2.907027e+001                 
2.796612e+001                 
3.280568e+001                 
3.154772e+001                 
3.290455e+001                 
3.149828e+001                 
3.052048e+001                 
3.165759e+001                 
2.921309e+001                 
2.692790e+001                 
2.576883e+001                 
2.882307e+001                 
3.022385e+001                 
3.219043e+001                 
3.122911e+001                 
3.004807e+001                 
3.049302e+001                 
3.133348e+001                 
3.013046e+001                 
2.909224e+001                 
2.385717e+001                 
2.665324e+001                 
3.101488e+001                 
3.358572e+001                 
2.939986e+001                 
2.977890e+001                 
2.875166e+001                 
2.849897e+001                 
2.522499e+001                 
2.721904e+001                 
2.586770e+001                 
2.619181e+001                 
2.903181e+001                 
2.705425e+001                 
2.725200e+001                 
2.719707e+001                 
2.688945e+001                 
2.280247e+001                 
2.718059e+001                 
2.769146e+001                 
2.794965e+001                 
2.632914e+001                 
2.978988e+001                 
3.127855e+001                 
2.965255e+001                 
3.044907e+001                 
2.670268e+001                 
2.783429e+001                 
2.685649e+001                 
3.304189e+001                 
3.072374e+001                 
3.082261e+001                 
2.854841e+001                 
2.859785e+001                 
3.107530e+001                 
3.032822e+001                 
3.247059e+001                 
3.132250e+001                 
2.986679e+001                 
3.159716e+001                 
2.896590e+001                 
3.289357e+001                 
3.186633e+001                 
3.186084e+001                 
2.922408e+001                 
3.064683e+001                 
3.157519e+001                 
3.118517e+001                 
3.393179e+001                 
3.266285e+001                 
3.265736e+001                 
2.852644e+001                 
3.364614e+001                 
3.111925e+001                 
3.629389e+001                 
3.575006e+001                 
2.954818e+001                 
2.815289e+001                 
2.860884e+001                 
2.909224e+001                 
3.413504e+001                 
3.395377e+001                 
3.083909e+001                 
3.062486e+001                 
3.317372e+001                 
2.886152e+001                 
3.037766e+001                 
3.078965e+001                 
3.123461e+001                 
3.005905e+001                 
3.075120e+001                 
3.215747e+001                 
3.373404e+001                 
3.016342e+001                 
3.133898e+001                 
2.849348e+001                 
2.942733e+001                 
2.919112e+001                 
3.072374e+001                 
3.327260e+001                 
3.098741e+001                 
3.230030e+001                 
3.148730e+001                 
3.228931e+001                 
3.325063e+001                 
3.206958e+001                 
3.010300e+001                 
3.324514e+001                 
2.897139e+001                 
3.066880e+001                 
3.093248e+001                 
2.818036e+001                 
3.336050e+001                 
3.346487e+001                 
3.208057e+001                 
3.199268e+001                 
3.359670e+001                 
3.437125e+001                 
3.542046e+001                 
3.447013e+001                 
3.495354e+001                 
3.418448e+001                 
3.166857e+001                 
3.217945e+001                 
3.000961e+001                 
3.395377e+001                 
2.805951e+001                 
3.208057e+001                 
3.182788e+001                 
3.130602e+001                 
3.121264e+001                 
3.638728e+001                 
3.770016e+001                 
3.525017e+001                 
3.175647e+001                 
3.220142e+001                 
3.373404e+001                 
3.314077e+001                 
3.265187e+001                 
3.536553e+001                 
3.344839e+001                 
3.325612e+001                 
3.104784e+001                 
3.126208e+001                 
3.464591e+001                 
3.206958e+001                 
3.146532e+001                 
2.923507e+001                 
3.078965e+001                 
3.189380e+001                 
2.684001e+001                 
2.844953e+001                 
3.047105e+001                 
2.777386e+001                 
2.408789e+001                 
2.424170e+001                 
2.667521e+001                 
2.862531e+001                 
2.562051e+001                 
2.556558e+001                 
2.408789e+001                 
2.595560e+001                 
3.299245e+001                 
2.857038e+001                 
2.771343e+001                 
2.761456e+001                 
2.959762e+001                 
3.230579e+001                 
3.220142e+001                 
3.552483e+001                 
3.133348e+001                 
3.571161e+001                 
3.633783e+001                 
3.234424e+001                 
3.422843e+001                 
3.313527e+001                 
2.947677e+001                 
3.413504e+001                 
2.682902e+001                 
2.847700e+001                 
2.309911e+001                 
2.769695e+001                 
3.002609e+001                 
2.852644e+001                 
3.365713e+001                 
3.241566e+001                 
2.849348e+001                 
2.777386e+001                 
3.219593e+001                 
3.233875e+001                 
3.047654e+001                 
3.201465e+001                 
3.265187e+001                 
3.170703e+001                 
3.329457e+001                 
3.101488e+001                 
3.046555e+001                 
3.007553e+001                 
2.909224e+001                 
2.636210e+001                 
2.722454e+001                 
3.122911e+001                 
2.711467e+001                 
3.016892e+001                 
3.410208e+001                 
3.482719e+001                 
2.985031e+001                 
3.115221e+001                 
3.021836e+001                 
3.019638e+001                 
2.712566e+001                 
2.615885e+001                 
2.654887e+001                 
2.257725e+001                 
2.221469e+001                 
2.786725e+001                 
2.601602e+001                 
2.754314e+001                 
2.355505e+001                 
2.554910e+001                 
2.742779e+001                 
2.762005e+001                 
2.772992e+001                 
2.842756e+001                 
2.856489e+001                 
2.877363e+001                 
2.935592e+001                 
3.038865e+001                 
2.902083e+001                 
2.935592e+001                 
2.911971e+001                 
3.155322e+001                 
3.297597e+001                 
3.262989e+001                 
3.132250e+001                 
3.005356e+001                 
3.091051e+001                 
3.039963e+001                 
3.046555e+001                 
3.192126e+001                 
3.066331e+001                 
3.098192e+001                 
3.412955e+001                 
3.371206e+001                 
3.431083e+001                 
3.065232e+001                 
3.208057e+001                 
3.097093e+001                 
3.308034e+001                 
3.163561e+001                 
2.793317e+001                 
2.843855e+001                 
2.976791e+001                 
2.865278e+001                 
2.855940e+001                 
2.748821e+001                 
3.137743e+001                 
2.950973e+001                 
3.298695e+001                 
2.945479e+001                 
3.162463e+001                 
3.243214e+001                 
3.191577e+001                 
3.067979e+001                 
2.872419e+001                 
2.808148e+001                 
2.887801e+001                 
2.739483e+001                 
2.864729e+001                 
2.892744e+001                 
3.089952e+001                 
3.065232e+001                 
2.861982e+001                 
2.917464e+001                 
2.746624e+001                 
2.885054e+001                 
2.392859e+001                 
2.280797e+001                 
2.905379e+001                 
3.004807e+001                 
2.839460e+001                 
2.887801e+001                 
2.814740e+001                 
2.565896e+001                 
2.569192e+001                 
2.556008e+001                 
2.351660e+001                 
2.585122e+001                 
2.777935e+001                 
2.811444e+001                 
2.796063e+001                 
2.838910e+001                 
2.665873e+001                 
2.397803e+001                 
2.634562e+001                 
2.742229e+001                 
2.759808e+001                 
2.832318e+001                 
2.868574e+001                 
3.286061e+001                 
3.183886e+001                 
2.946578e+001                 
2.982284e+001                 
2.929000e+001                 
2.781231e+001                 
2.947127e+001                 
3.014145e+001                 
3.435477e+001                 
3.390982e+001                 
2.876814e+001                 
3.013046e+001                 
3.206958e+001                 
3.232776e+001                 
3.414053e+001                 
2.979538e+001                 
3.077317e+001                 
2.915267e+001                 
3.000412e+001                 
3.165759e+001                 
3.316273e+001                 
3.052598e+001                 
3.208057e+001                 
3.196521e+001                 
3.384939e+001                 
3.048753e+001                 
3.345937e+001                 
3.373404e+001                 
3.462394e+001                 
3.381643e+001                 
3.292653e+001                 
3.720028e+001                 
3.373953e+001                 
2.971847e+001                 
2.922957e+001                 
2.776837e+001                 
3.012497e+001                 
3.070176e+001                 
3.343190e+001                 
2.998215e+001                 
2.880659e+001                 
3.071824e+001                 
3.045457e+001                 
3.096544e+001                 
2.813092e+001                 
3.144884e+001                 
3.276173e+001                 
3.114122e+001                 
3.300343e+001                 
3.431083e+001                 
2.865827e+001                 
2.847150e+001                 
2.895491e+001                 
3.154772e+001                 
2.933944e+001                 
2.855940e+001                 
3.009750e+001                 
3.148180e+001                 
3.029526e+001                 
3.115221e+001                 
3.394278e+001                 
3.297597e+001                 
3.320119e+001                 
3.327810e+001                 
3.392630e+001                 
2.870222e+001                 
2.796063e+001                 
2.842206e+001                 
3.021836e+001                 
3.133348e+001                 
3.088853e+001                 
2.787274e+001                 
3.390433e+001                 
3.119066e+001                 
3.364065e+001                 
3.242115e+001                 
3.178393e+001                 
3.229480e+001                 
3.320119e+001                 
3.178393e+001                 
3.238819e+001                 
3.299245e+001                 
2.744427e+001                 
2.693889e+001                 
2.924056e+001                 
2.936690e+001                 
3.038865e+001                 
3.077867e+001                 
3.327260e+001                 
2.819135e+001                 
3.669490e+001                 
3.607965e+001                 
3.470085e+001                 
3.434379e+001                 
3.587640e+001                 
3.350881e+001                 
3.527764e+001                 
3.347585e+001                 
3.261890e+001                 
3.202563e+001                 
2.725200e+001                 
3.655756e+001                 
3.192126e+001                 
2.744976e+001                 
2.949325e+001                 
3.243763e+001                 
2.938888e+001                 
2.973495e+001                 
2.780682e+001                 
2.630167e+001                 
2.512062e+001                 
2.520302e+001                 
2.594461e+001                 
2.653239e+001                 
2.664775e+001                 
2.703777e+001                 
3.122911e+001                 
2.518654e+001                 
2.523598e+001                 
2.723003e+001                 
2.843305e+001                 
2.813092e+001                 
2.643900e+001                 
2.941634e+001                 
2.910323e+001                 
2.828473e+001                 
3.594781e+001                 
3.390433e+001                 
3.267384e+001                 
3.284962e+001                 
3.508537e+001                 
3.156969e+001                 
3.169055e+001                 
3.056443e+001                 
3.005356e+001                 
2.140719e+001                 
2.640055e+001                 
2.907027e+001                 
2.746624e+001                 
3.183337e+001                 
3.049302e+001                 
3.054246e+001                 
2.954269e+001                 
2.757611e+001                 
2.972946e+001                 
3.244862e+001                 
3.196521e+001                 
3.394827e+001                 
3.305836e+001                 
2.999313e+001                 
2.991073e+001                 
3.309682e+001                 
2.925704e+001                 
3.084459e+001                 
2.614786e+001                 
2.656535e+001                 
2.802655e+001                 
2.996017e+001                 
2.868574e+001                 
3.238269e+001                 
3.360220e+001                 
3.547540e+001                 
2.999863e+001                 
2.981186e+001                 
3.125109e+001                 
2.473060e+001                 
2.734539e+001                 
2.829023e+001                 
2.719158e+001                 
2.359350e+001                 
2.425818e+001                 
2.163241e+001                 
2.860884e+001                 
2.510964e+001                 
2.570840e+001                 
2.586770e+001                 
2.813642e+001                 
2.705425e+001                 
2.576883e+001                 
2.622476e+001                 
2.868025e+001                 
2.679606e+001                 
2.719707e+001                 
2.819684e+001                 
2.934493e+001                 
3.150927e+001                 
3.011948e+001                 
3.146532e+001                 
3.412405e+001                 
3.225635e+001                 
3.186084e+001                 
3.329457e+001                 
2.935042e+001                 
3.055345e+001                 
3.119066e+001                 
2.955917e+001                 
2.986130e+001                 
3.181140e+001                 
3.181689e+001                 
2.593362e+001                 
3.161364e+001                 
3.310781e+001                 
3.394827e+001                 
3.380545e+001                 
3.610163e+001                 
3.838132e+001                 
3.476677e+001                 
2.772992e+001                 
3.072374e+001                 
2.792767e+001                 
3.054246e+001                 
2.824079e+001                 
2.918013e+001                 
2.574136e+001                 
3.038315e+001                 
3.137743e+001                 
3.189380e+001                 
3.290455e+001                 
3.369558e+001                 
2.715312e+001                 
2.809247e+001                 
2.857587e+001                 
2.916915e+001                 
2.743877e+001                 
2.721904e+001                 
2.966903e+001                 
2.985580e+001                 
2.922408e+001                 
3.055894e+001                 
3.145434e+001                 
3.052598e+001                 
2.915816e+001                 
2.769146e+001                 
2.526344e+001                 
2.926802e+001                 
2.912520e+001                 
3.027878e+001                 
2.937789e+001                 
2.944930e+001                 
2.615335e+001                 
2.631815e+001                 
2.859785e+001                 
2.573587e+001                 
2.558206e+001                 
2.676310e+001                 
2.874617e+001                 
2.786175e+001                 
2.899336e+001                 
2.631266e+001                 
2.067109e+001                 
2.186862e+001                 
2.653239e+001                 
2.755963e+001                 
2.428016e+001                 
2.786725e+001                 
2.915267e+001                 
2.992172e+001                 
2.999863e+001                 
2.949325e+001                 
3.135546e+001                 
2.942733e+001                 
2.743877e+001                 
2.976791e+001                 
2.992172e+001                 
3.248707e+001                 
3.100938e+001                 
2.920210e+001                 
3.138293e+001                 
2.908125e+001                 
3.125658e+001                 
3.245960e+001                 
3.001511e+001                 
2.913619e+001                 
2.989425e+001                 
2.788922e+001                 
3.036118e+001                 
3.371206e+001                 
3.299245e+001                 
3.356924e+001                 
3.347036e+001                 
3.256397e+001                 
3.369558e+001                 
3.311879e+001                 
3.367910e+001                 
3.271778e+001                 
3.369558e+001                 
3.609064e+001                 
3.552483e+001                 
2.725200e+001                 
2.458228e+001                 
3.045457e+001                 
2.460975e+001                 
3.187182e+001                 
3.287709e+001                 
3.050950e+001                 
2.788922e+001                 
2.952071e+001                 
2.644450e+001                 
2.502724e+001                 
2.805402e+001                 
3.059739e+001                 
3.141588e+001                 
3.173449e+001                 
3.344289e+001                 
3.425040e+001                 
3.468986e+001                 
3.072923e+001                 
2.926253e+001                 
2.811994e+001                 
2.760357e+001                 
2.818586e+001                 
3.042710e+001                 
2.761456e+001                 
2.978439e+001                 
3.150377e+001                 
3.149828e+001                 
3.447013e+001                 
2.922408e+001                 
3.410208e+001                 
3.687068e+001                 
2.954269e+001                 
2.683451e+001                 
2.954269e+001                 
2.981735e+001                 
2.778485e+001                 
3.119066e+001                 
3.134447e+001                 
3.171801e+001                 
2.965804e+001                 
3.329457e+001                 
3.078965e+001                 
3.168505e+001                 
3.429435e+001                 
3.180591e+001                 
3.311330e+001                 
3.326162e+001                 
3.423392e+001                 
3.179492e+001                 
7.234607e+000                 
-3.883608e+000                
3.085008e+001                 
2.868574e+001                 
3.065782e+001                 
3.142138e+001                 
3.290455e+001                 
3.347036e+001                 
3.225635e+001                 
3.424491e+001                 
3.334401e+001                 
3.655207e+001                 
3.515129e+001                 
3.542596e+001                 
3.312429e+001                 
3.459648e+001                 
3.338796e+001                 
3.228382e+001                 
3.003708e+001                 
2.334081e+001                 
2.861982e+001                 
2.991623e+001                 
3.166857e+001                 
2.936141e+001                 
3.071275e+001                 
2.845502e+001                 
2.782330e+001                 
2.686198e+001                 
2.545022e+001                 
2.694438e+001                 
3.198718e+001                 
2.487892e+001                 
2.719707e+001                 
2.518654e+001                 
2.994919e+001                 
2.656535e+001                 
2.533486e+001                 
2.677958e+001                 
3.134997e+001                 
2.693889e+001                 
2.886702e+001                 
2.696086e+001                 
3.188830e+001                 
3.163561e+001                 
2.987778e+001                 
2.971298e+001                 
3.022934e+001                 
3.228931e+001                 
3.503593e+001                 
3.603021e+001                 
3.411307e+001                 
3.032273e+001                 
2.482399e+001                 
2.655436e+001                 
2.566445e+001                 
2.969650e+001                 
2.982833e+001                 
3.037217e+001                 
2.885603e+001                 
2.760357e+001                 
3.038315e+001                 
3.108629e+001                 
3.060838e+001                 
3.317922e+001                 
3.425040e+001                 
3.510735e+001                 
3.139391e+001                 
3.203662e+001                 
3.167956e+001                 
3.278920e+001                 
2.987228e+001                 
2.665873e+001                 
2.931197e+001                 
2.944381e+001                 
3.075669e+001                 
3.194873e+001                 
3.271229e+001                 
3.326711e+001                 
3.180591e+001                 
3.258046e+001                 
2.935042e+001                 
3.050401e+001                 
2.603250e+001                 
2.799359e+001                 
2.824628e+001                 
2.756512e+001                 
2.412634e+001                 
2.194552e+001                 
2.384069e+001                 
2.189059e+001                 
2.871870e+001                 
2.766949e+001                 
2.839460e+001                 
2.700481e+001                 
2.664225e+001                 
2.613138e+001                 
2.735637e+001                 
2.711467e+001                 
2.730694e+001                 
2.705425e+001                 
2.717510e+001                 
2.945479e+001                 
2.995468e+001                 
3.016892e+001                 
3.098192e+001                 
3.192126e+001                 
3.195972e+001                 
3.219593e+001                 
3.173449e+001                 
3.448661e+001                 
3.247608e+001                 
2.907027e+001                 
2.986130e+001                 
3.154223e+001                 
3.254200e+001                 
3.336599e+001                 
3.174548e+001                 
3.205859e+001                 
2.902083e+001                 
3.040513e+001                 
3.536553e+001                 
3.330556e+001                 
3.357473e+001                 
3.243214e+001                 
3.433829e+001                 
3.282215e+001                 
2.972946e+001                 
3.018540e+001                 
3.059739e+001                 
3.310781e+001                 
3.050950e+001                 
2.974594e+001                 
2.848249e+001                 
3.090501e+001                 
3.447562e+001                 
3.543694e+001                 
3.188830e+001                 
3.297597e+001                 
2.883955e+001                 
2.595010e+001                 
3.096544e+001                 
2.882307e+001                 
2.987228e+001                 
2.973495e+001                 
2.924056e+001                 
3.176196e+001                 
2.898238e+001                 
2.909224e+001                 
2.938338e+001                 
2.883406e+001                 
2.765301e+001                 
2.894392e+001                 
2.727947e+001                 
3.166857e+001                 
2.910323e+001                 
2.764202e+001                 
2.640604e+001                 
2.749371e+001                 
2.248386e+001                 
2.596658e+001                 
2.631815e+001                 
2.651042e+001                 
2.801007e+001                 
2.882857e+001                 
2.833966e+001                 
2.672465e+001                 
2.492836e+001                 
2.400549e+001                 
2.385168e+001                 
2.643900e+001                 
2.724651e+001                 
2.815289e+001                 
2.806500e+001                 
2.908675e+001                 
2.969650e+001                 
2.905928e+001                 
2.953170e+001                 
2.930098e+001                 
3.005356e+001                 
2.835615e+001                 
1.830900e+001                 
2.938888e+001                 
3.330007e+001                 
3.088853e+001                 
3.005905e+001                 
3.206958e+001                 
2.991623e+001                 
2.916915e+001                 
3.082261e+001                 
3.131701e+001                 
3.083909e+001                 
3.099840e+001                 
3.080613e+001                 
2.999863e+001                 
3.292653e+001                 
3.348135e+001                 
3.057542e+001                 
3.395377e+001                 
3.304189e+001                 
3.186633e+001                 
3.423392e+001                 
3.140490e+001                 
3.417350e+001                 
3.494804e+001                 
3.665644e+001                 
3.172900e+001                 
3.221240e+001                 
3.437125e+001                 
2.827924e+001                 
3.014145e+001                 
3.040513e+001                 
3.034470e+001                 
2.770245e+001                 
2.814740e+001                 
2.790021e+001                 
2.820783e+001                 
2.804303e+001                 
3.152026e+001                 
3.098741e+001                 
3.186084e+001                 
3.204211e+001                 
3.212452e+001                 
3.365164e+001                 
3.255299e+001                 
3.143786e+001                 
3.026780e+001                 
2.595010e+001                 
2.598306e+001                 
2.534584e+001                 
2.697185e+001                 
2.687846e+001                 
2.781231e+001                 
2.965255e+001                 
3.426139e+001                 
3.668391e+001                 
3.289906e+001                 
3.228931e+001                 
3.380545e+001                 
3.333852e+001                 
2.840009e+001                 
3.073472e+001                 
2.852094e+001                 
3.026230e+001                 
2.946578e+001                 
2.954818e+001                 
2.915816e+001                 
3.255848e+001                 
3.200916e+001                 
3.119616e+001                 
3.236072e+001                 
3.194873e+001                 
3.547540e+001                 
3.330556e+001                 
3.436576e+001                 
3.506340e+001                 
3.247608e+001                 
2.551064e+001                 
-6.547751e+000                
1.616663e+001                 
3.348135e+001                 
3.370107e+001                 
2.774640e+001                 
3.243763e+001                 
3.594781e+001                 
3.609064e+001                 
3.751339e+001                 
3.843076e+001                 
3.570611e+001                 
3.645319e+001                 
3.584893e+001                 
3.502495e+001                 
3.288807e+001                 
3.447013e+001                 
3.058640e+001                 
2.794415e+001                 
2.908125e+001                 
3.143786e+001                 
3.221790e+001                 
3.303639e+001                 
3.245960e+001                 
3.258595e+001                 
2.963607e+001                 
3.035019e+001                 
2.312108e+001                 
2.772442e+001                 
3.045457e+001                 
3.005356e+001                 
2.671916e+001                 
2.665324e+001                 
2.610391e+001                 
2.419776e+001                 
2.916365e+001                 
2.588418e+001                 
2.691142e+001                 
3.439322e+001                 
2.815289e+001                 
2.884504e+001                 
3.012497e+001                 
3.009201e+001                 
3.336599e+001                 
3.048203e+001                 
3.222339e+001                 
3.017441e+001                 
3.343740e+001                 
3.204761e+001                 
3.035019e+001                 
3.061936e+001                 
2.854841e+001                 
3.057542e+001                 
2.685649e+001                 
2.378027e+001                 
2.722454e+001                 
3.102037e+001                 
2.982284e+001                 
1.609522e+001                 
3.232776e+001                 
2.965804e+001                 
3.210254e+001                 
2.991073e+001                 
2.968002e+001                 
3.355276e+001                 
3.457450e+001                 
3.317372e+001                 
3.317372e+001                 
3.180591e+001                 
3.105882e+001                 
2.817487e+001                 
2.790570e+001                 
3.027878e+001                 
3.167956e+001                 
3.560174e+001                 
3.575555e+001                 
3.380545e+001                 
3.384390e+001                 
3.329457e+001                 
3.386587e+001                 
2.595010e+001                 
2.674662e+001                 
2.737285e+001                 
2.791669e+001                 
2.962509e+001                 
2.714214e+001                 
2.497780e+001                 
2.526344e+001                 
2.495583e+001                 
2.152254e+001                 
2.885054e+001                 
2.824079e+001                 
2.847700e+001                 
2.798260e+001                 
2.835065e+001                 
2.702129e+001                 
2.573037e+001                 
2.766949e+001                 
2.593362e+001                 
2.676310e+001                 
2.999863e+001                 
3.115770e+001                 
3.425040e+001                 
3.234974e+001                 
3.055345e+001                 
3.225086e+001                 
3.131151e+001                 
3.119066e+001                 
3.149279e+001                 
3.415702e+001                 
3.374502e+001                 
3.136095e+001                 
2.866377e+001                 
3.206958e+001                 
3.297047e+001                 
3.251453e+001                 
3.471733e+001                 
3.127306e+001                 
3.221240e+001                 
3.053696e+001                 
3.292653e+001                 
3.464042e+001                 
3.208057e+001                 
3.269032e+001                 
3.503593e+001                 
3.369009e+001                 
3.129503e+001                 
3.113024e+001                 
3.154223e+001                 
3.045457e+001                 
3.327810e+001                 
3.080064e+001                 
2.905928e+001                 
2.966903e+001                 
3.043259e+001                 
3.373404e+001                 
3.471733e+001                 
3.336050e+001                 
3.170153e+001                 
2.842756e+001                 
3.024582e+001                 
2.763653e+001                 
2.723552e+001                 
2.868025e+001                 
2.929549e+001                 
2.796063e+001                 
2.981186e+001                 
2.737835e+001                 
2.895491e+001                 
3.029526e+001                 
2.636759e+001                 
2.532387e+001                 
2.727947e+001                 
3.025681e+001                 
2.815839e+001                 
2.782330e+001                 
2.767498e+001                 
2.658732e+001                 
2.459327e+001                 
2.611490e+001                 
2.588418e+001                 
2.702678e+001                 
2.890547e+001                 
2.853193e+001                 
3.022385e+001                 
2.719158e+001                 
2.637858e+001                 
2.596109e+001                 
2.431312e+001                 
2.642802e+001                 
2.993271e+001                 
3.152575e+001                 
2.903181e+001                 
3.171801e+001                 
3.371756e+001                 
3.061936e+001                 
2.891646e+001                 
3.098741e+001                 
3.155322e+001                 
3.061387e+001                 
2.925704e+001                 
2.673014e+001                 
3.256947e+001                 
3.228931e+001                 
3.071824e+001                 
3.314077e+001                 
3.380545e+001                 
3.106981e+001                 
2.892744e+001                 
2.994370e+001                 
3.100389e+001                 
2.691691e+001                 
3.234974e+001                 
3.248707e+001                 
3.143237e+001                 
3.525566e+001                 
3.166857e+001                 
3.321767e+001                 
3.119066e+001                 
3.197070e+001                 
3.134447e+001                 
3.130053e+001                 
3.345388e+001                 
3.633234e+001                 
3.448112e+001                 
3.408560e+001                 
3.426688e+001                 
3.246510e+001                 
3.013596e+001                 
2.707622e+001                 
3.011399e+001                 
2.810346e+001                 
2.892744e+001                 
2.995468e+001                 
3.007004e+001                 
3.054795e+001                 
2.931197e+001                 
2.934493e+001                 
3.232776e+001                 
3.448112e+001                 
3.466239e+001                 
3.486015e+001                 
3.047654e+001                 
3.304189e+001                 
3.294850e+001                 
3.063035e+001                 
3.124010e+001                 
2.336828e+001                 
2.763104e+001                 
2.694987e+001                 
2.969101e+001                 
2.893843e+001                 
2.963607e+001                 
3.124560e+001                 
3.345937e+001                 
3.490410e+001                 
3.486565e+001                 
3.235523e+001                 
3.339346e+001                 
3.291005e+001                 
3.264637e+001                 
2.963058e+001                 
2.876265e+001                 
2.867475e+001                 
2.741131e+001                 
3.317922e+001                 
3.083360e+001                 
3.176196e+001                 
3.224537e+001                 
3.265187e+001                 
3.021286e+001                 
3.515129e+001                 
3.399771e+001                 
3.345388e+001                 
3.450858e+001                 
2.939986e+001                 
3.428336e+001                 
3.123461e+001                 
2.885054e+001                 
3.169055e+001                 
3.278370e+001                 
2.757611e+001                 
3.156420e+001                 
3.228931e+001                 
3.522820e+001                 
3.568963e+001                 
3.693660e+001                 
3.592584e+001                 
3.570611e+001                 
3.520073e+001                 
3.411307e+001                 
3.298146e+001                 
3.570062e+001                 
3.103685e+001                 
2.824079e+001                 
2.650492e+001                 
3.051499e+001                 
3.243214e+001                 
3.351431e+001                 
3.191577e+001                 
3.166857e+001                 
2.649393e+001                 
2.944381e+001                 
2.735088e+001                 
2.634012e+001                 
2.892744e+001                 
2.830671e+001                 
2.513710e+001                 
3.006454e+001                 
2.690043e+001                 
2.702678e+001                 
2.733440e+001                 
2.630716e+001                 
3.323415e+001                 
3.277272e+001                 
2.491737e+001                 
2.911421e+001                 
2.998215e+001                 
3.507988e+001                 
3.470085e+001                 
3.233326e+001                 
2.904280e+001                 
3.294301e+001                 
3.326162e+001                 
3.058091e+001                 
3.333852e+001                 
2.980636e+001                 
2.849348e+001                 
2.393957e+001                 
2.318700e+001                 
2.400000e+001                 
2.616983e+001                 
2.804303e+001                 
2.401099e+001                 
2.643900e+001                 
3.219593e+001                 
3.110277e+001                 
3.212452e+001                 
3.201465e+001                 
2.837263e+001                 
3.300893e+001                 
3.449210e+001                 
3.212452e+001                 
2.985031e+001                 
2.836713e+001                 
2.971847e+001                 
3.083909e+001                 
2.899886e+001                 
3.144884e+001                 
3.460197e+001                 
3.440421e+001                 
3.574456e+001                 
3.243214e+001                 
3.560723e+001                 
3.052598e+001                 
2.640055e+001                 
2.754314e+001                 
2.688945e+001                 
2.615335e+001                 
2.737285e+001                 
2.502175e+001                 
2.395605e+001                 
2.290135e+001                 
2.446692e+001                 
2.231907e+001                 
2.125338e+001                 
2.871870e+001                 
2.768048e+001                 
2.693889e+001                 
2.938338e+001                 
2.455482e+001                 
2.885603e+001                 
2.565896e+001                 
2.857587e+001                 
2.650492e+001                 
2.748272e+001                 
2.782330e+001                 
3.132250e+001                 
3.320119e+001                 
3.258046e+001                 
3.207507e+001                 
3.169604e+001                 
2.846052e+001                 
3.401419e+001                 
3.206409e+001                 
3.228931e+001                 
3.113573e+001                 
2.992721e+001                 
3.110826e+001                 
3.175647e+001                 
3.284413e+001                 
3.297047e+001                 
3.310231e+001                 
3.178943e+001                 
3.010300e+001                 
3.176196e+001                 
3.227283e+001                 
3.241566e+001                 
3.091051e+001                 
2.987228e+001                 
3.035569e+001                 
2.922408e+001                 
2.786725e+001                 
3.010849e+001                 
3.111925e+001                 
2.966354e+001                 
3.265187e+001                 
3.216297e+001                 
2.751019e+001                 
2.964706e+001                 
2.942184e+001                 
3.223987e+001                 
3.428336e+001                 
2.957565e+001                 
2.821332e+001                 
2.614786e+001                 
2.955917e+001                 
2.975143e+001                 
3.081163e+001                 
2.855390e+001                 
2.726848e+001                 
2.846052e+001                 
2.679606e+001                 
2.729595e+001                 
2.807599e+001                 
2.707073e+001                 
2.620828e+001                 
2.736187e+001                 
2.790021e+001                 
2.830671e+001                 
2.721355e+001                 
2.541176e+001                 
2.546120e+001                 
2.456581e+001                 
2.473060e+001                 
2.454932e+001                 
2.716411e+001                 
2.848249e+001                 
2.729045e+001                 
2.825727e+001                 
2.687846e+001                 
2.558206e+001                 
2.499428e+001                 
2.904829e+001                 
2.682353e+001                 
2.568093e+001                 
2.797711e+001                 
2.597208e+001                 
2.383520e+001                 
2.868025e+001                 
2.451637e+001                 
2.637858e+001                 
2.848249e+001                 
2.989975e+001                 
3.095994e+001                 
3.117418e+001                 
3.106432e+001                 
2.921858e+001                 
2.915816e+001                 
2.911971e+001                 
3.086107e+001                 
3.301991e+001                 
3.131151e+001                 
3.128405e+001                 
3.071275e+001                 
2.887801e+001                 
3.078965e+001                 
2.801007e+001                 
3.065232e+001                 
3.202563e+001                 
3.316823e+001                 
3.386038e+001                 
3.505791e+001                 
3.211902e+001                 
3.128954e+001                 
3.051499e+001                 
3.165209e+001                 
3.268483e+001                 
3.202014e+001                 
3.430533e+001                 
3.215198e+001                 
3.426688e+001                 
3.367361e+001                 
2.753216e+001                 
2.869673e+001                 
2.816388e+001                 
2.658183e+001                 
2.710918e+001                 
2.703227e+001                 
2.737835e+001                 
2.926802e+001                 
3.038865e+001                 
2.861433e+001                 
3.290455e+001                 
3.387686e+001                 
3.254749e+001                 
3.303090e+001                 
3.472831e+001                 
3.170703e+001                 
3.097093e+001                 
3.054246e+001                 
2.685649e+001                 
3.054246e+001                 
2.748821e+001                 
2.941634e+001                 
2.850446e+001                 
2.951522e+001                 
2.972396e+001                 
3.157519e+001                 
2.971847e+001                 
3.483268e+001                 
3.466788e+001                 
3.165759e+001                 
3.100938e+001                 
3.529412e+001                 
2.932296e+001                 
3.105882e+001                 
3.033371e+001                 
3.189380e+001                 
3.137743e+001                 
3.157519e+001                 
3.232227e+001                 
3.200366e+001                 
3.254200e+001                 
2.842206e+001                 
3.197620e+001                 
3.425589e+001                 
3.467338e+001                 
3.174548e+001                 
3.063035e+001                 
3.257496e+001                 
3.161364e+001                 
3.304189e+001                 
3.412405e+001                 
3.169055e+001                 
2.926802e+001                 
3.313527e+001                 
3.313527e+001                 
3.281666e+001                 
3.169604e+001                 
3.581048e+001                 
3.364065e+001                 
3.478874e+001                 
3.493706e+001                 
3.731564e+001                 
3.160266e+001                 
3.587640e+001                 
3.098741e+001                 
2.783978e+001                 
2.632364e+001                 
2.903731e+001                 
2.876814e+001                 
3.145983e+001                 
3.268483e+001                 
3.177295e+001                 
2.542824e+001                 
2.767498e+001                 
3.124010e+001                 
2.589517e+001                 
2.836713e+001                 
2.744976e+001                 
2.925704e+001                 
2.573037e+001                 
3.007004e+001                 
2.591165e+001                 
2.594461e+001                 
2.711467e+001                 
3.049851e+001                 
3.357473e+001                 
3.317922e+001                 
2.876265e+001                 
2.835065e+001                 
3.060838e+001                 
3.181140e+001                 
2.993271e+001                 
3.289357e+001                 
2.725200e+001                 
2.922408e+001                 
3.121264e+001                 
2.990524e+001                 
3.145983e+001                 
3.064134e+001                 
3.066331e+001                 
2.793317e+001                 
2.535683e+001                 
1.963836e+001                 
2.538979e+001                 
2.740582e+001                 
2.615335e+001                 
2.939986e+001                 
2.798260e+001                 
2.988876e+001                 
3.227283e+001                 
3.333852e+001                 
3.288807e+001                 
2.964706e+001                 
3.081712e+001                 
3.723873e+001                 
3.032273e+001                 
3.153124e+001                 
3.055894e+001                 
3.197620e+001                 
3.038315e+001                 
3.147082e+001                 
3.082811e+001                 
3.479972e+001                 
3.406363e+001                 
3.656855e+001                 
3.425589e+001                 
3.573358e+001                 
3.036118e+001                 
2.898787e+001                 
2.659831e+001                 
2.832318e+001                 
2.797162e+001                 
2.583475e+001                 
2.816388e+001                 
2.715312e+001                 
2.596109e+001                 
2.517006e+001                 
2.163790e+001                 
2.432410e+001                 
2.833966e+001                 
2.813642e+001                 
2.657084e+001                 
2.772442e+001                 
2.795514e+001                 
2.881209e+001                 
2.696086e+001                 
2.857038e+001                 
2.585122e+001                 
2.703777e+001                 
2.510964e+001                 
3.178393e+001                 
3.238819e+001                 
3.300893e+001                 
3.269581e+001                 
3.112474e+001                 
3.295949e+001                 
3.175097e+001                 
3.237720e+001                 
3.454704e+001                 
2.967453e+001                 
3.171801e+001                 
3.050401e+001                 
3.184985e+001                 
3.206958e+001                 
3.146532e+001                 
3.230030e+001                 
3.094896e+001                 
3.316273e+001                 
3.211902e+001                 
3.163561e+001                 
3.177295e+001                 
2.869673e+001                 
3.025132e+001                 
3.191028e+001                 
3.095994e+001                 
3.015244e+001                 
3.216297e+001                 
3.117968e+001                 
3.115770e+001                 
3.407462e+001                 
3.403616e+001                 
3.312978e+001                 
3.375601e+001                 
3.161913e+001                 
3.199817e+001                 
3.025681e+001                 
2.998215e+001                 
2.947677e+001                 
2.888899e+001                 
2.971847e+001                 
2.891096e+001                 
2.903731e+001                 
2.979538e+001                 
2.854292e+001                 
2.637308e+001                 
3.021836e+001                 
2.996017e+001                 
2.644450e+001                 
2.573037e+001                 
2.607645e+001                 
2.635660e+001                 
2.631266e+001                 
2.468116e+001                 
2.551614e+001                 
2.575784e+001                 
2.665873e+001                 
2.640604e+001                 
2.566995e+001                 
2.623026e+001                 
2.630716e+001                 
2.744427e+001                 
2.616983e+001                 
2.626322e+001                 
2.530739e+001                 
2.470863e+001                 
2.756512e+001                 
2.771893e+001                 
2.897688e+001                 
2.677958e+001                 
2.762554e+001                 
2.827924e+001                 
2.731243e+001                 
2.509316e+001                 
2.745525e+001                 
2.648844e+001                 
2.800458e+001                 
2.942184e+001                 
2.889998e+001                 
3.095994e+001                 
2.989975e+001                 
3.297597e+001                 
2.890547e+001                 
2.692790e+001                 
3.211902e+001                 
3.192126e+001                 
3.468437e+001                 
3.290455e+001                 
3.325063e+001                 
2.941085e+001                 
2.799359e+001                 
3.080064e+001                 
3.007004e+001                 
3.041062e+001                 
2.955917e+001                 
3.143786e+001                 
2.943282e+001                 
3.439872e+001                 
3.408560e+001                 
3.110826e+001                 
3.479423e+001                 
3.148730e+001                 
3.351980e+001                 
3.595331e+001                 
3.566766e+001                 
3.449760e+001                 
3.512383e+001                 
3.056443e+001                 
2.825727e+001                 
2.901534e+001                 
2.743328e+001                 
2.437354e+001                 
2.579080e+001                 
2.626322e+001                 
2.841657e+001                 
3.055894e+001                 
2.909773e+001                 
2.996017e+001                 
3.324514e+001                 
3.424491e+001                 
3.433829e+001                 
3.223987e+001                 
3.450309e+001                 
3.373404e+001                 
3.169604e+001                 
2.860334e+001                 
2.831220e+001                 
2.931746e+001                 
2.957565e+001                 
2.830671e+001                 
2.536782e+001                 
2.909224e+001                 
2.959762e+001                 
3.104234e+001                 
2.590067e+001                 
2.949874e+001                 
3.320668e+001                 
3.445365e+001                 
2.947127e+001                 
3.350881e+001                 
3.160266e+001                 
2.896040e+001                 
3.265736e+001                 
3.042710e+001                 
3.226184e+001                 
3.131151e+001                 
3.095445e+001                 
2.937789e+001                 
3.159716e+001                 
2.832318e+001                 
2.791669e+001                 
3.180041e+001                 
3.334401e+001                 
3.577203e+001                 
3.574456e+001                 
3.188281e+001                 
3.139940e+001                 
3.462394e+001                 
3.391531e+001                 
3.074571e+001                 
2.768597e+001                 
3.359121e+001                 
3.296498e+001                 
3.095994e+001                 
3.300343e+001                 
3.667841e+001                 
3.629938e+001                 
3.413504e+001                 
3.566217e+001                 
3.548089e+001                 
3.192676e+001                 
3.592584e+001                 
3.026780e+001                 
2.854292e+001                 
2.475258e+001                 
2.704875e+001                 
3.303639e+001                 
3.619501e+001                 
3.615656e+001                 
3.343190e+001                 
2.936141e+001                 
2.828473e+001                 
2.932296e+001                 
2.426917e+001                 
2.735088e+001                 
2.661479e+001                 
2.672465e+001                 
2.603250e+001                 
3.056443e+001                 
2.468116e+001                 
2.846601e+001                 
2.887251e+001                 
2.908675e+001                 
3.401419e+001                 
3.243763e+001                 
2.801007e+001                 
2.963058e+001                 
2.732342e+001                 
3.444267e+001                 
3.289357e+001                 
3.058091e+001                 
2.674113e+001                 
3.364065e+001                 
3.092699e+001                 
3.175097e+001                 
2.944381e+001                 
3.051499e+001                 
3.269032e+001                 
2.418677e+001                 
2.282445e+001                 
1.902861e+001                 
2.803204e+001                 
2.616434e+001                 
2.925154e+001                 
2.981186e+001                 
3.019638e+001                 
3.031724e+001                 
3.131151e+001                 
3.072374e+001                 
3.161913e+001                 
3.120714e+001                 
3.377249e+001                 
3.328359e+001                 
3.050401e+001                 
3.133898e+001                 
3.142138e+001                 
3.091600e+001                 
3.323964e+001                 
3.477226e+001                 
3.570062e+001                 
3.167956e+001                 
3.815061e+001                 
3.803525e+001                 
3.373404e+001                 
3.511834e+001                 
3.154223e+001                 
2.844953e+001                 
2.445594e+001                 
2.855940e+001                 
2.782879e+001                 
2.819135e+001                 
2.725200e+001                 
2.594461e+001                 
2.459327e+001                 
2.258824e+001                 
2.257725e+001                 
2.555459e+001                 
2.906478e+001                 
2.658183e+001                 
2.690593e+001                 
2.638956e+001                 
2.910323e+001                 
2.824079e+001                 
2.930648e+001                 
2.849897e+001                 
2.772992e+001                 
2.805951e+001                 
3.126208e+001                 
3.243763e+001                 
3.193774e+001                 
3.252552e+001                 
3.015244e+001                 
3.160815e+001                 
3.039963e+001                 
3.163012e+001                 
3.412405e+001                 
3.278920e+001                 
2.828473e+001                 
2.843855e+001                 
3.201465e+001                 
3.038865e+001                 
3.083909e+001                 
3.102037e+001                 
2.790570e+001                 
3.315724e+001                 
3.004257e+001                 
3.267384e+001                 
3.178943e+001                 
3.003708e+001                 
2.826826e+001                 
3.013596e+001                 
3.009750e+001                 
2.881209e+001                 
3.072374e+001                 
3.160266e+001                 
3.386587e+001                 
3.501945e+001                 
3.427237e+001                 
3.308583e+001                 
3.580499e+001                 
2.948226e+001                 
3.052048e+001                 
2.896590e+001                 
2.785077e+001                 
2.772992e+001                 
2.982284e+001                 
2.777935e+001                 
3.221790e+001                 
2.981735e+001                 
2.978988e+001                 
2.776287e+001                 
2.658732e+001                 
2.780682e+001                 
2.826826e+001                 
2.609293e+001                 
2.947127e+001                 
2.914168e+001                 
3.289357e+001                 
2.842206e+001                 
2.725200e+001                 
2.766949e+001                 
2.464820e+001                 
2.738934e+001                 
2.593912e+001                 
2.441199e+001                 
2.546670e+001                 
2.393408e+001                 
2.547219e+001                 
2.599954e+001                 
2.676860e+001                 
2.599405e+001                 
2.541176e+001                 
2.708720e+001                 
2.822980e+001                 
2.729045e+001                 
2.709819e+001                 
2.638407e+001                 
2.535134e+001                 
2.068757e+001                 
2.603799e+001                 
2.436805e+001                 
2.657084e+001                 
3.067430e+001                 
2.613687e+001                 
2.883955e+001                 
3.030625e+001                 
3.091051e+001                 
3.126757e+001                 
2.833417e+001                 
2.897688e+001                 
2.998764e+001                 
3.081712e+001                 
3.284413e+001                 
3.486015e+001                 
3.319570e+001                 
3.096544e+001                 
2.758160e+001                 
2.931746e+001                 
3.011948e+001                 
3.131151e+001                 
2.982833e+001                 
2.987778e+001                 
3.456351e+001                 
3.489861e+001                 
3.322866e+001                 
3.155322e+001                 
3.308583e+001                 
2.881209e+001                 
3.153674e+001                 
3.438224e+001                 
3.740353e+001                 
3.437125e+001                 
3.306935e+001                 
2.871870e+001                 
2.952621e+001                 
2.793866e+001                 
2.779583e+001                 
2.698283e+001                 
2.721355e+001                 
2.796063e+001                 
2.822980e+001                 
3.175097e+001                 
2.875166e+001                 
3.087205e+001                 
3.193774e+001                 
3.566766e+001                 
3.459648e+001                 
3.363516e+001                 
3.430533e+001                 
3.374502e+001                 
3.009750e+001                 
2.986679e+001                 
2.634012e+001                 
3.170153e+001                 
2.857587e+001                 
3.050401e+001                 
2.888899e+001                 
2.939437e+001                 
3.149828e+001                 
3.100938e+001                 
2.909224e+001                 
3.051499e+001                 
2.715312e+001                 
3.342092e+001                 
3.358572e+001                 
3.431083e+001                 
2.847150e+001                 
3.126208e+001                 
3.444816e+001                 
3.343190e+001                 
3.205859e+001                 
3.014694e+001                 
3.079515e+001                 
3.060288e+001                 
3.203113e+001                 
2.730144e+001                 
2.773541e+001                 
3.191577e+001                 
3.241016e+001                 
3.541497e+001                 
3.550286e+001                 
3.190478e+001                 
3.293752e+001                 
3.494804e+001                 
3.330556e+001                 
3.280018e+001                 
3.514031e+001                 
3.363516e+001                 
3.843626e+001                 
3.333852e+001                 
3.070176e+001                 
3.428336e+001                 
3.486565e+001                 
3.281666e+001                 
3.588739e+001                 
3.614557e+001                 
3.099290e+001                 
3.288807e+001                 
2.977341e+001                 
2.911421e+001                 
2.492287e+001                 
2.532387e+001                 
3.219043e+001                 
2.984482e+001                 
3.374502e+001                 
3.195422e+001                 
2.937240e+001                 
2.652689e+001                 
2.875166e+001                 
2.688945e+001                 
2.852094e+001                 
2.695537e+001                 
2.485695e+001                 
2.803754e+001                 
2.942733e+001                 
2.447242e+001                 
2.839460e+001                 
3.060288e+001                 
3.204761e+001                 
3.431632e+001                 
3.178943e+001                 
2.652140e+001                 
2.935592e+001                 
2.950973e+001                 
3.473930e+001                 
3.398672e+001                 
2.921309e+001                 
2.894942e+001                 
3.066880e+001                 
3.206958e+001                 
3.098192e+001                 
2.874617e+001                 
3.042710e+001                 
2.744976e+001                 
2.824628e+001                 
2.353308e+001                 
2.322545e+001                 
2.259373e+001                 
3.119066e+001                 
2.553262e+001                 
3.106432e+001                 
2.977890e+001                 
2.958114e+001                 
3.085008e+001                 
3.011399e+001                 
3.065782e+001                 
3.230030e+001                 
3.276722e+001                 
3.336599e+001                 
3.075120e+001                 
3.275624e+001                 
3.226734e+001                 
3.182788e+001                 
3.241016e+001                 
3.497551e+001                 
3.479972e+001                 
3.488762e+001                 
3.629938e+001                 
3.443168e+001                 
3.414603e+001                 
3.431083e+001                 
3.071275e+001                 
2.854292e+001                 
2.491188e+001                 
2.587320e+001                 
2.654887e+001                 
2.503273e+001                 
2.603250e+001                 
2.693889e+001                 
2.620828e+001                 
2.291234e+001                 
2.420325e+001                 
2.708171e+001                 
2.832318e+001                 
2.770245e+001                 
2.788922e+001                 
2.721904e+001                 
2.709270e+001                 
2.944381e+001                 
2.666422e+001                 
2.953719e+001                 
2.803204e+001                 
2.764202e+001                 
2.885054e+001                 
3.238819e+001                 
3.315724e+001                 
3.195422e+001                 
2.962509e+001                 
3.072374e+001                 
3.141588e+001                 
3.177295e+001                 
3.305287e+001                 
3.398672e+001                 
3.170703e+001                 
3.016892e+001                 
2.813092e+001                 
3.058640e+001                 
3.220691e+001                 
3.082811e+001                 
3.222339e+001                 
3.334951e+001                 
2.912520e+001                 
3.369009e+001                 
3.156420e+001                 
2.866377e+001                 
2.741131e+001                 
3.029526e+001                 
2.673014e+001                 
2.766949e+001                 
2.971847e+001                 
3.175097e+001                 
3.249256e+001                 
3.277272e+001                 
3.319570e+001                 
3.128405e+001                 
3.351431e+001                 
3.510185e+001                 
3.054795e+001                 
3.048753e+001                 
3.073472e+001                 
2.842206e+001                 
2.796612e+001                 
3.047105e+001                 
2.919661e+001                 
2.777386e+001                 
2.763104e+001                 
2.759808e+001                 
2.875715e+001                 
2.508766e+001                 
2.760906e+001                 
2.607645e+001                 
3.074571e+001                 
2.655436e+001                 
2.992721e+001                 
2.829572e+001                 
2.428565e+001                 
2.541726e+001                 
2.456581e+001                 
2.548318e+001                 
2.776287e+001                 
2.633463e+001                 
2.831769e+001                 
2.349462e+001                 
2.562051e+001                 
2.520852e+001                 
2.799359e+001                 
2.768597e+001                 
2.584573e+001                 
2.949325e+001                 
2.897139e+001                 
3.019089e+001                 
2.776837e+001                 
2.526894e+001                 
2.604898e+001                 
2.448890e+001                 
2.262669e+001                 
2.781231e+001                 
2.715312e+001                 
3.077867e+001                 
2.978439e+001                 
2.899886e+001                 
3.015793e+001                 
2.959213e+001                 
3.155871e+001                 
2.943282e+001                 
2.925704e+001                 
2.896040e+001                 
3.074571e+001                 
2.879011e+001                 
3.251453e+001                 
3.077867e+001                 
2.808698e+001                 
2.996017e+001                 
2.609293e+001                 
3.151476e+001                 
2.897139e+001                 
2.873518e+001                 
2.983383e+001                 
3.086107e+001                 
3.115770e+001                 
3.399222e+001                 
3.349783e+001                 
3.043809e+001                 
3.311879e+001                 
3.106432e+001                 
3.557977e+001                 
3.629389e+001                 
3.642023e+001                 
3.571161e+001                 
3.192126e+001                 
2.936690e+001                 
2.873518e+001                 
2.613687e+001                 
2.587869e+001                 
2.636210e+001                 
2.636210e+001                 
2.584573e+001                 
2.748821e+001                 
3.052048e+001                 
3.173999e+001                 
3.164660e+001                 
3.277272e+001                 
3.274525e+001                 
3.572259e+001                 
3.134447e+001                 
3.478874e+001                 
3.376699e+001                 
2.960861e+001                 
3.173449e+001                 
2.704875e+001                 
2.958663e+001                 
2.891646e+001                 
3.046555e+001                 
2.714763e+001                 
2.965804e+001                 
3.195422e+001                 
3.051499e+001                 
2.729595e+001                 
2.825177e+001                 
2.853742e+001                 
3.502495e+001                 
3.456901e+001                 
3.483268e+001                 
2.929000e+001                 
3.190478e+001                 
3.065232e+001                 
3.127855e+001                 
3.299245e+001                 
2.947127e+001                 
3.024033e+001                 
3.071275e+001                 
3.094896e+001                 
2.972946e+001                 
2.854292e+001                 
2.958114e+001                 
2.820783e+001                 
3.401419e+001                 
3.449210e+001                 
2.981186e+001                 
3.493156e+001                 
3.252003e+001                 
3.586541e+001                 
3.103685e+001                 
3.271778e+001                 
3.698604e+001                 
3.442619e+001                 
3.067430e+001                 
3.223438e+001                 
3.225635e+001                 
3.116320e+001                 
3.504143e+001                 
3.471183e+001                 
3.016892e+001                 
3.366812e+001                 
3.083360e+001                 
2.926253e+001                 
2.943282e+001                 
2.981186e+001                 
2.812543e+001                 
3.355825e+001                 
3.155322e+001                 
3.527214e+001                 
2.970749e+001                 
3.169055e+001                 
2.986130e+001                 
2.894942e+001                 
2.715862e+001                 
2.753765e+001                 
2.595010e+001                 
2.586221e+001                 
2.643351e+001                 
2.826826e+001                 
3.086107e+001                 
2.681804e+001                 
2.866926e+001                 
3.468437e+001                 
3.147631e+001                 
3.110277e+001                 
2.890547e+001                 
2.669169e+001                 
2.993271e+001                 
3.225635e+001                 
2.798810e+001                 
2.763104e+001                 
3.293752e+001                 
2.864179e+001                 
3.131151e+001                 
2.662577e+001                 
3.074571e+001                 
2.564797e+001                 
2.342870e+001                 
2.401099e+001                 
2.491188e+001                 
2.582925e+001                 
2.760906e+001                 
2.936690e+001                 
2.976791e+001                 
2.947677e+001                 
2.831220e+001                 
2.964706e+001                 
3.165209e+001                 
3.019638e+001                 
2.944381e+001                 
3.348135e+001                 
3.167956e+001                 
3.008102e+001                 
3.167407e+001                 
3.055345e+001                 
3.450309e+001                 
3.036668e+001                 
3.219593e+001                 
3.063585e+001                 
2.965255e+001                 
3.293752e+001                 
3.177844e+001                 
3.657954e+001                 
3.392081e+001                 
3.078416e+001                 
2.645548e+001                 
2.573037e+001                 
2.776837e+001                 
2.674662e+001                 
3.034470e+001                 
2.653788e+001                 
2.723552e+001                 
2.966903e+001                 
2.226963e+001                 
2.746074e+001                 
2.685100e+001                 
2.898238e+001                 
2.658183e+001                 
2.975693e+001                 
2.716411e+001                 
2.806500e+001                 
2.827375e+001                 
2.718608e+001                 
2.590616e+001                 
2.871870e+001                 
2.859785e+001                 
2.846052e+001                 
3.444267e+001                 
3.354177e+001                 
3.114672e+001                 
2.998215e+001                 
3.169055e+001                 
3.206409e+001                 
3.128405e+001                 
3.294850e+001                 
3.328908e+001                 
3.299245e+001                 
3.123461e+001                 
2.843855e+001                 
3.111925e+001                 
3.033371e+001                 
2.969650e+001                 
3.105882e+001                 
3.105333e+001                 
3.427237e+001                 
3.123461e+001                 
2.842206e+001                 
2.876814e+001                 
2.874067e+001                 
2.996567e+001                 
2.788922e+001                 
2.775738e+001                 
2.838361e+001                 
3.033371e+001                 
3.236621e+001                 
3.094896e+001                 
3.304189e+001                 
3.086107e+001                 
3.280568e+001                 
3.496452e+001                 
3.433829e+001                 
3.361318e+001                 
3.196521e+001                 
2.953719e+001                 
2.825727e+001                 
3.042710e+001                 
3.041062e+001                 
2.941085e+001                 
2.729045e+001                 
2.943832e+001                 
2.741680e+001                 
2.456031e+001                 
2.654337e+001                 
2.666422e+001                 
2.805402e+001                 
2.633463e+001                 
2.942733e+001                 
3.323964e+001                 
2.955917e+001                 
2.989975e+001                 
2.680705e+001                 
2.540078e+001                 
2.457130e+001                 
2.452735e+001                 
2.621378e+001                 
2.727947e+001                 
2.786175e+001                 
2.726848e+001                 
2.438453e+001                 
3.000412e+001                 
2.740032e+001                 
2.697185e+001                 
2.814191e+001                 
2.670268e+001                 
2.755413e+001                 
2.654337e+001                 
2.410986e+001                 
2.771893e+001                 
2.591714e+001                 
2.724651e+001                 
2.619181e+001                 
2.805402e+001                 
2.868025e+001                 
3.088853e+001                 
3.091051e+001                 
3.142138e+001                 
2.920760e+001                 
3.199268e+001                 
3.059739e+001                 
3.000412e+001                 
3.243763e+001                 
2.919112e+001                 
3.130053e+001                 
2.989425e+001                 
3.145434e+001                 
3.051499e+001                 
2.831220e+001                 
3.051499e+001                 
3.167407e+001                 
3.156420e+001                 
3.088853e+001                 
2.962509e+001                 
3.082261e+001                 
3.113024e+001                 
3.325063e+001                 
3.480522e+001                 
3.166857e+001                 
3.210803e+001                 
3.378897e+001                 
3.593683e+001                 
3.445365e+001                 
3.233875e+001                 
3.277272e+001                 
3.319020e+001                 
3.044907e+001                 
2.789471e+001                 
2.849348e+001                 
3.033921e+001                 
2.943832e+001                 
2.607645e+001                 
2.731792e+001                 
2.896040e+001                 
3.134997e+001                 
3.188830e+001                 
3.357473e+001                 
3.371206e+001                 
3.343740e+001                 
3.388235e+001                 
3.505241e+001                 
3.678828e+001                 
3.457999e+001                 
3.282765e+001                 
2.741680e+001                 
2.999313e+001                 
2.766400e+001                 
2.978988e+001                 
2.914717e+001                 
3.008102e+001                 
3.163012e+001                 
3.174548e+001                 
2.958114e+001                 
2.984482e+001                 
3.062486e+001                 
3.192676e+001                 
3.321767e+001                 
3.292653e+001                 
3.546441e+001                 
3.684871e+001                 
3.640924e+001                 
-6.761982e+000                
2.213779e+001                 
3.090501e+001                 
2.953170e+001                 
2.901534e+001                 
2.903731e+001                 
2.567544e+001                 
2.467018e+001                 
2.794415e+001                 
2.714214e+001                 
3.114122e+001                 
3.256397e+001                 
3.192126e+001                 
3.055345e+001                 
3.321767e+001                 
3.386587e+001                 
3.203113e+001                 
3.492607e+001                 
3.571161e+001                 
3.462394e+001                 
3.332753e+001                 
3.063585e+001                 
2.968551e+001                 
3.144335e+001                 
3.310781e+001                 
3.679377e+001                 
3.287159e+001                 
3.315175e+001                 
3.060838e+001                 
2.832318e+001                 
2.941085e+001                 
2.953170e+001                 
2.939986e+001                 
3.179492e+001                 
3.098741e+001                 
3.347036e+001                 
2.993271e+001                 
3.230030e+001                 
3.380545e+001                 
2.780133e+001                 
2.710368e+001                 
2.870771e+001                 
2.572488e+001                 
2.488991e+001                 
2.687297e+001                 
3.081712e+001                 
2.965804e+001                 
2.754864e+001                 
3.128954e+001                 
3.495903e+001                 
3.429435e+001                 
2.912520e+001                 
2.874617e+001                 
2.930648e+001                 
3.142138e+001                 
3.282765e+001                 
2.770794e+001                 
2.495033e+001                 
3.022385e+001                 
3.174548e+001                 
2.762554e+001                 
2.632914e+001                 
2.315953e+001                 
2.409339e+001                 
2.265416e+001                 
2.196201e+001                 
2.484047e+001                 
2.798810e+001                 
2.658183e+001                 
3.000961e+001                 
3.072374e+001                 
2.899336e+001                 
2.742229e+001                 
3.011399e+001                 
3.150377e+001                 
3.180041e+001                 
3.365164e+001                 
3.144884e+001                 
3.222339e+001                 
3.163561e+001                 
3.382742e+001                 
2.898787e+001                 
3.318471e+001                 
3.128954e+001                 
3.214649e+001                 
3.131701e+001                 
3.105882e+001                 
3.249805e+001                 
3.547540e+001                 
3.471733e+001                 
3.610163e+001                 
3.096544e+001                 
2.579629e+001                 
2.408240e+001                 
2.708171e+001                 
2.724102e+001                 
2.647196e+001                 
2.815289e+001                 
2.655985e+001                 
2.498329e+001                 
2.777935e+001                 
2.703227e+001                 
2.920760e+001                 
2.866926e+001                 
2.705425e+001                 
2.743328e+001                 
3.188830e+001                 
2.849348e+001                 
2.507668e+001                 
2.966354e+001                 
2.742779e+001                 
2.854841e+001                 
2.917464e+001                 
2.919661e+001                 
3.278370e+001                 
3.640924e+001                 
3.222889e+001                 
2.797711e+001                 
2.827375e+001                 
3.017441e+001                 
3.169604e+001                 
3.066331e+001                 
3.381094e+001                 
3.659052e+001                 
3.074022e+001                 
3.258595e+001                 
3.082261e+001                 
3.108080e+001                 
2.965255e+001                 
3.097093e+001                 
3.077867e+001                 
3.409109e+001                 
3.123461e+001                 
3.163561e+001                 
2.997665e+001                 
3.188281e+001                 
3.097093e+001                 
2.895491e+001                 
2.762005e+001                 
2.912520e+001                 
3.133898e+001                 
3.393729e+001                 
3.355825e+001                 
3.198169e+001                 
3.087205e+001                 
3.245960e+001                 
3.366262e+001                 
3.479423e+001                 
3.443168e+001                 
3.270131e+001                 
3.170153e+001                 
2.970749e+001                 
2.901534e+001                 
2.821332e+001                 
2.729595e+001                 
2.939986e+001                 
2.379675e+001                 
2.648295e+001                 
2.509865e+001                 
2.433509e+001                 
2.485695e+001                 
2.965255e+001                 
2.935042e+001                 
2.952621e+001                 
2.723552e+001                 
2.671367e+001                 
2.764202e+001                 
2.702129e+001                 
2.663676e+001                 
2.286290e+001                 
2.502175e+001                 
2.675761e+001                 
2.794965e+001                 
2.830671e+001                 
2.961410e+001                 
2.720806e+001                 
2.821332e+001                 
2.613138e+001                 
2.692241e+001                 
2.553262e+001                 
2.821332e+001                 
2.986679e+001                 
3.100389e+001                 
2.519204e+001                 
2.560952e+001                 
2.637858e+001                 
2.646098e+001                 
2.905928e+001                 
2.674662e+001                 
2.963607e+001                 
2.975143e+001                 
2.852094e+001                 
3.361318e+001                 
3.116869e+001                 
3.039963e+001                 
3.059190e+001                 
3.029526e+001                 
3.310781e+001                 
3.327810e+001                 
2.997665e+001                 
3.120165e+001                 
2.986679e+001                 
2.964157e+001                 
2.987778e+001                 
3.119616e+001                 
2.727947e+001                 
3.159716e+001                 
3.282215e+001                 
3.005356e+001                 
2.955367e+001                 
2.906478e+001                 
3.033371e+001                 
3.074571e+001                 
3.351431e+001                 
3.287709e+001                 
3.495354e+001                 
3.539849e+001                 
3.402518e+001                 
3.450858e+001                 
3.312429e+001                 
3.244312e+001                 
3.029526e+001                 
2.719158e+001                 
2.735637e+001                 
2.931197e+001                 
2.870771e+001                 
2.827375e+001                 
2.996017e+001                 
2.808148e+001                 
2.960311e+001                 
3.053147e+001                 
3.065782e+001                 
3.187182e+001                 
3.412955e+001                 
3.468986e+001                 
3.606866e+001                 
3.490959e+001                 
3.492057e+001                 
3.332204e+001                 
2.744427e+001                 
2.920760e+001                 
2.964157e+001                 
3.140490e+001                 
3.130602e+001                 
2.957015e+001                 
2.854292e+001                 
3.192676e+001                 
3.252003e+001                 
2.956466e+001                 
3.204211e+001                 
3.041611e+001                 
3.340993e+001                 
3.267933e+001                 
3.269581e+001                 
3.524468e+001                 
3.594232e+001                 
3.240467e+001                 
3.564569e+001                 
1.264546e+001                 
3.144335e+001                 
3.014145e+001                 
2.849897e+001                 
2.665873e+001                 
2.635111e+001                 
2.520852e+001                 
2.694438e+001                 
2.944930e+001                 
3.026230e+001                 
3.321767e+001                 
3.227283e+001                 
3.179492e+001                 
3.564019e+001                 
3.466239e+001                 
3.525017e+001                 
3.877684e+001                 
3.638178e+001                 
3.719478e+001                 
2.815289e+001                 
4.009521e+001                 
3.339346e+001                 
3.442069e+001                 
3.323964e+001                 
3.490959e+001                 
3.228382e+001                 
3.035569e+001                 
2.904280e+001                 
2.930098e+001                 
2.953170e+001                 
3.050401e+001                 
2.993820e+001                 
3.193225e+001                 
3.362417e+001                 
3.221240e+001                 
3.360220e+001                 
3.512932e+001                 
3.067430e+001                 
2.479652e+001                 
2.852094e+001                 
2.773541e+001                 
2.714214e+001                 
2.657084e+001                 
2.423621e+001                 
3.072374e+001                 
2.992721e+001                 
2.442847e+001                 
3.555230e+001                 
3.377798e+001                 
2.750469e+001                 
2.639506e+001                 
2.395605e+001                 
2.974044e+001                 
3.377249e+001                 
2.700481e+001                 
3.152575e+001                 
3.208606e+001                 
2.959213e+001                 
3.119066e+001                 
2.592264e+001                 
2.215976e+001                 
2.334630e+001                 
2.531838e+001                 
2.429663e+001                 
2.781781e+001                 
2.721355e+001                 
3.255848e+001                 
2.978988e+001                 
3.053147e+001                 
2.816388e+001                 
3.018540e+001                 
3.210254e+001                 
3.270131e+001                 
3.207507e+001                 
3.189929e+001                 
3.143786e+001                 
3.270680e+001                 
3.167956e+001                 
3.435477e+001                 
3.023484e+001                 
3.479423e+001                 
3.598627e+001                 
3.331105e+001                 
3.272328e+001                 
3.365713e+001                 
3.404715e+001                 
3.520073e+001                 
3.704097e+001                 
3.339346e+001                 
3.194873e+001                 
2.950423e+001                 
2.717510e+001                 
2.882307e+001                 
2.671916e+001                 
2.785077e+001                 
2.929000e+001                 
2.638956e+001                 
2.814191e+001                 
2.803754e+001                 
2.764752e+001                 
2.829572e+001                 
3.130602e+001                 
2.824079e+001                 
2.605997e+001                 
3.239368e+001                 
3.144884e+001                 
2.679057e+001                 
2.520302e+001                 
2.973495e+001                 
2.877913e+001                 
2.996017e+001                 
3.165209e+001                 
3.156420e+001                 
3.572808e+001                 
3.323964e+001                 
3.013596e+001                 
3.010849e+001                 
3.043809e+001                 
3.018540e+001                 
3.047105e+001                 
3.371206e+001                 
3.485466e+001                 
3.253651e+001                 
3.339895e+001                 
3.003708e+001                 
2.965255e+001                 
2.701030e+001                 
2.861433e+001                 
2.863630e+001                 
3.000961e+001                 
3.083909e+001                 
3.117418e+001                 
2.894392e+001                 
3.077317e+001                 
2.849348e+001                 
2.680705e+001                 
2.791119e+001                 
2.813642e+001                 
3.028977e+001                 
3.249256e+001                 
3.420096e+001                 
2.730144e+001                 
3.066880e+001                 
2.684550e+001                 
3.386587e+001                 
3.173999e+001                 
3.338796e+001                 
3.340993e+001                 
3.321218e+001                 
3.037217e+001                 
3.011399e+001                 
3.090501e+001                 
2.761456e+001                 
2.696086e+001                 
2.822431e+001                 
2.518105e+001                 
2.568093e+001                 
2.675212e+001                 
2.591165e+001                 
2.687297e+001                 
2.704326e+001                 
3.069627e+001                 
3.466788e+001                 
3.025132e+001                 
2.918013e+001                 
2.684001e+001                 
2.767498e+001                 
2.508217e+001                 
2.582376e+001                 
2.676310e+001                 
2.915816e+001                 
2.709819e+001                 
2.796063e+001                 
2.787823e+001                 
3.107530e+001                 
2.630167e+001                 
2.742229e+001                 
2.561501e+001                 
2.854841e+001                 
3.052598e+001                 
2.836713e+001                 
3.033921e+001                 
2.545022e+001                 
2.642252e+001                 
2.507118e+001                 
2.843305e+001                 
3.123461e+001                 
2.900984e+001                 
2.922408e+001                 
3.116869e+001                 
3.216297e+001                 
3.283864e+001                 
3.136095e+001                 
3.049851e+001                 
3.090501e+001                 
2.927352e+001                 
3.277821e+001                 
3.495354e+001                 
3.048753e+001                 
2.843855e+001                 
2.734539e+001                 
2.906478e+001                 
2.941634e+001                 
3.133348e+001                 
2.350561e+001                 
3.176745e+001                 
2.871870e+001                 
3.035569e+001                 
3.002060e+001                 
3.270680e+001                 
3.090501e+001                 
3.310781e+001                 
3.475029e+001                 
3.638728e+001                 
3.723873e+001                 
3.670588e+001                 
3.342092e+001                 
3.488213e+001                 
3.525566e+001                 
3.206958e+001                 
2.849348e+001                 
2.724102e+001                 
2.739483e+001                 
3.142138e+001                 
2.782879e+001                 
3.112474e+001                 
3.006454e+001                 
2.804852e+001                 
3.004807e+001                 
3.093248e+001                 
3.007553e+001                 
3.369009e+001                 
3.371756e+001                 
3.512932e+001                 
3.574456e+001                 
3.322866e+001                 
3.492607e+001                 
3.089952e+001                 
2.721904e+001                 
2.859785e+001                 
3.021286e+001                 
3.216297e+001                 
2.890547e+001                 
2.906478e+001                 
3.024033e+001                 
3.419547e+001                 
3.183337e+001                 
3.081163e+001                 
2.857587e+001                 
2.823529e+001                 
3.161364e+001                 
3.286610e+001                 
3.461296e+001                 
3.440421e+001                 
3.155871e+001                 
3.445914e+001                 
3.243214e+001                 
3.120714e+001                 
3.365713e+001                 
2.999313e+001                 
2.630167e+001                 
2.630716e+001                 
2.726848e+001                 
2.729045e+001                 
2.892744e+001                 
3.026780e+001                 
2.898787e+001                 
3.238819e+001                 
2.937789e+001                 
3.298695e+001                 
3.275074e+001                 
3.470634e+001                 
3.376150e+001                 
3.472831e+001                 
3.357473e+001                 
3.431632e+001                 
3.764523e+001                 
3.396475e+001                 
3.256947e+001                 
3.064683e+001                 
3.323415e+001                 
3.300343e+001                 
2.985580e+001                 
2.723552e+001                 
2.893294e+001                 
3.113573e+001                 
2.986130e+001                 
3.213001e+001                 
2.908675e+001                 
3.370107e+001                 
3.366812e+001                 
3.453056e+001                 
3.496452e+001                 
3.265736e+001                 
2.953170e+001                 
2.462074e+001                 
2.586221e+001                 
3.066880e+001                 
2.737285e+001                 
2.808148e+001                 
2.926802e+001                 
2.880659e+001                 
2.926253e+001                 
3.115770e+001                 
3.234974e+001                 
3.233326e+001                 
2.884504e+001                 
2.485695e+001                 
2.933944e+001                 
3.319570e+001                 
2.836713e+001                 
3.067979e+001                 
2.778485e+001                 
2.933944e+001                 
2.949325e+001                 
2.618082e+001                 
2.285191e+001                 
2.308812e+001                 
2.792218e+001                 
2.774640e+001                 
2.591714e+001                 
2.803204e+001                 
2.981186e+001                 
2.895491e+001                 
2.658183e+001                 
2.678508e+001                 
3.116320e+001                 
2.976791e+001                 
3.103685e+001                 
3.259144e+001                 
3.145434e+001                 
3.208606e+001                 
3.350881e+001                 
3.177844e+001                 
2.908125e+001                 
2.790570e+001                 
3.189929e+001                 
3.426139e+001                 
3.032273e+001                 
3.387686e+001                 
3.329457e+001                 
3.398123e+001                 
3.737056e+001                 
3.600824e+001                 
3.393729e+001                 
2.802106e+001                 
2.702678e+001                 
2.672465e+001                 
2.831769e+001                 
2.687846e+001                 
2.827924e+001                 
2.698833e+001                 
2.655436e+001                 
2.749371e+001                 
2.781781e+001                 
2.838910e+001                 
2.804852e+001                 
2.662577e+001                 
3.100938e+001                 
2.654887e+001                 
2.703227e+001                 
3.340444e+001                 
2.810346e+001                 
2.591714e+001                 
2.957015e+001                 
2.765301e+001                 
3.056993e+001                 
2.821881e+001                 
3.049851e+001                 
3.544244e+001                 
3.173999e+001                 
2.846052e+001                 
2.935042e+001                 
3.059190e+001                 
2.850996e+001                 
2.990524e+001                 
3.366812e+001                 
3.235523e+001                 
3.250904e+001                 
3.311879e+001                 
3.228382e+001                 
2.998764e+001                 
2.987778e+001                 
2.963607e+001                 
2.926253e+001                 
2.987228e+001                 
2.987228e+001                 
2.944930e+001                 
3.254749e+001                 
2.856489e+001                 
2.723552e+001                 
2.766949e+001                 
2.831220e+001                 
2.790021e+001                 
3.230579e+001                 
3.231129e+001                 
3.603021e+001                 
3.149828e+001                 
2.808148e+001                 
3.556329e+001                 
3.734859e+001                 
3.431083e+001                 
3.283864e+001                 
3.252003e+001                 
3.128954e+001                 
2.899886e+001                 
2.874617e+001                 
2.828473e+001                 
2.797162e+001                 
2.757611e+001                 
2.780682e+001                 
2.694438e+001                 
2.409339e+001                 
2.685649e+001                 
2.625223e+001                 
2.606546e+001                 
2.433509e+001                 
2.697734e+001                 
2.840558e+001                 
2.832318e+001                 
2.785626e+001                 
2.677958e+001                 
2.606546e+001                 
2.421424e+001                 
2.432410e+001                 
2.544473e+001                 
2.730144e+001                 
2.669169e+001                 
2.729595e+001                 
3.019638e+001                 
2.925154e+001                 
2.781781e+001                 
2.775189e+001                 
2.529091e+001                 
2.580179e+001                 
3.097093e+001                 
3.035019e+001                 
3.166857e+001                 
2.897688e+001                 
2.798810e+001                 
2.746074e+001                 
2.633463e+001                 
2.067658e+001                 
3.135546e+001                 
3.157519e+001                 
3.193225e+001                 
3.032273e+001                 
3.128405e+001                 
3.250355e+001                 
3.049851e+001                 
3.133348e+001                 
3.083909e+001                 
3.128405e+001                 
3.122362e+001                 
2.964157e+001                 
2.918563e+001                 
2.757611e+001                 
2.898238e+001                 
3.048203e+001                 
2.992721e+001                 
3.119616e+001                 
2.992172e+001                 
3.198718e+001                 
2.988876e+001                 
3.205310e+001                 
3.282765e+001                 
3.283864e+001                 
3.152026e+001                 
2.906478e+001                 
3.564569e+001                 
3.706294e+001                 
3.465690e+001                 
3.337698e+001                 
3.418448e+001                 
3.522271e+001                 
3.128405e+001                 
3.275624e+001                 
2.887801e+001                 
2.774640e+001                 
2.941634e+001                 
2.910323e+001                 
2.853742e+001                 
2.809247e+001                 
2.776287e+001                 
2.863081e+001                 
3.077317e+001                 
3.003708e+001                 
3.026230e+001                 
3.384939e+001                 
3.590387e+001                 
3.345388e+001                 
3.198169e+001                 
3.363516e+001                 
3.248707e+001                 
2.942184e+001                 
2.692790e+001                 
2.653239e+001                 
2.899336e+001                 
3.041062e+001                 
3.113024e+001                 
3.125658e+001                 
3.343190e+001                 
3.205310e+001                 
3.055894e+001                 
2.821332e+001                 
2.710368e+001                 
3.069627e+001                 
3.380545e+001                 
3.271229e+001                 
3.004257e+001                 
3.072374e+001                 
3.245960e+001                 
3.294301e+001                 
3.145983e+001                 
3.311879e+001                 
3.223438e+001                 
2.821332e+001                 
2.661479e+001                 
2.717510e+001                 
2.730144e+001                 
2.922957e+001                 
2.930098e+001                 
2.886152e+001                 
3.049302e+001                 
3.095445e+001                 
2.756512e+001                 
3.183886e+001                 
3.503044e+001                 
3.417350e+001                 
3.302541e+001                 
3.497551e+001                 
3.584344e+001                 
3.559624e+001                 
3.250904e+001                 
3.210803e+001                 
3.141039e+001                 
3.191028e+001                 
3.146532e+001                 
3.031174e+001                 
2.994919e+001                 
2.650492e+001                 
2.538430e+001                 
3.483268e+001                 
3.200916e+001                 
3.041062e+001                 
3.097642e+001                 
3.299794e+001                 
3.481071e+001                 
3.377249e+001                 
3.372305e+001                 
3.200366e+001                 
2.554910e+001                 
2.666422e+001                 
2.902083e+001                 
2.823529e+001                 
2.919112e+001                 
2.864729e+001                 
2.789471e+001                 
2.801556e+001                 
3.360220e+001                 
3.011948e+001                 
2.926253e+001                 
2.607645e+001                 
2.656535e+001                 
2.462074e+001                 
3.406363e+001                 
2.841657e+001                 
3.037217e+001                 
2.716411e+001                 
3.058640e+001                 
2.775189e+001                 
2.749371e+001                 
2.135775e+001                 
2.589517e+001                 
2.732342e+001                 
2.898787e+001                 
2.938888e+001                 
2.725750e+001                 
2.565896e+001                 
2.554360e+001                 
2.573587e+001                 
3.090501e+001                 
3.171801e+001                 
3.015244e+001                 
3.173999e+001                 
3.145983e+001                 
2.985031e+001                 
3.249256e+001                 
3.074571e+001                 
2.871321e+001                 
2.751019e+001                 
3.161913e+001                 
3.265187e+001                 
3.200916e+001                 
3.280568e+001                 
3.408011e+001                 
3.409109e+001                 
3.624994e+001                 
3.585992e+001                 
3.737606e+001                 
3.358022e+001                 
2.809796e+001                 
2.803204e+001                 
3.066331e+001                 
3.120714e+001                 
2.889998e+001                 
2.819684e+001                 
2.841657e+001                 
2.740032e+001                 
2.529091e+001                 
2.901534e+001                 
2.825177e+001                 
2.900984e+001                 
2.696086e+001                 
2.841108e+001                 
2.680156e+001                 
2.377477e+001                 
3.029526e+001                 
3.255848e+001                 
2.727398e+001                 
2.772992e+001                 
2.909224e+001                 
3.028977e+001                 
2.997665e+001                 
2.988876e+001                 
3.609064e+001                 
3.477226e+001                 
3.128954e+001                 
2.654337e+001                 
2.844953e+001                 
2.771893e+001                 
2.888899e+001                 
3.326162e+001                 
3.441520e+001                 
3.392630e+001                 
3.245411e+001                 
3.138293e+001                 
3.077867e+001                 
3.241016e+001                 
3.277272e+001                 
2.980087e+001                 
2.941085e+001                 
2.941085e+001                 
2.824628e+001                 
3.147082e+001                 
3.008102e+001                 
2.902083e+001                 
2.873518e+001                 
2.925704e+001                 
2.945479e+001                 
2.879011e+001                 
2.932845e+001                 
2.937789e+001                 
3.029526e+001                 
2.974594e+001                 
3.028428e+001                 
2.832318e+001                 
2.715862e+001                 
3.440421e+001                 
3.227283e+001                 
3.077867e+001                 
3.079515e+001                 
2.855390e+001                 
2.997116e+001                 
2.879561e+001                 
2.588418e+001                 
2.691142e+001                 
2.621378e+001                 
2.570840e+001                 
2.893843e+001                 
2.740582e+001                 
2.625223e+001                 
2.659831e+001                 
2.935042e+001                 
3.002609e+001                 
2.542275e+001                 
2.983383e+001                 
3.079515e+001                 
2.671916e+001                 
2.694438e+001                 
2.660380e+001                 
2.581827e+001                 
2.744427e+001                 
2.857038e+001                 
3.101488e+001                 
2.982833e+001                 
2.913619e+001                 
2.958114e+001                 
2.548318e+001                 
2.721355e+001                 
3.073472e+001                 
3.120165e+001                 
3.082261e+001                 
3.097093e+001                 
3.022385e+001                 
3.026780e+001                 
2.749371e+001                 
2.441749e+001                 
2.701030e+001                 
3.197620e+001                 
2.917464e+001                 
3.023484e+001                 
3.138293e+001                 
3.266835e+001                 
3.258595e+001                 
3.194324e+001                 
3.169604e+001                 
3.213550e+001                 
3.094346e+001                 
3.210803e+001                 
3.159716e+001                 
3.114672e+001                 
2.576333e+001                 
2.839460e+001                 
3.093797e+001                 
3.086656e+001                 
3.370657e+001                 
3.239918e+001                 
3.205310e+001                 
3.236621e+001                 
2.954818e+001                 
3.124560e+001                 
3.438773e+001                 
3.289357e+001                 
3.245960e+001                 
3.526665e+001                 
3.527764e+001                 
3.350881e+001                 
3.684321e+001                 
3.595880e+001                 
3.595331e+001                 
3.407462e+001                 
3.198718e+001                 
3.258595e+001                 
3.028428e+001                 
3.221240e+001                 
2.875166e+001                 
3.070725e+001                 
3.049851e+001                 
3.131701e+001                 
2.838361e+001                 
2.971298e+001                 
3.014694e+001                 
3.052598e+001                 
3.286610e+001                 
3.478874e+001                 
3.326711e+001                 
3.399771e+001                 
3.319020e+001                 
3.117968e+001                 
3.192676e+001                 
2.847150e+001                 
2.686748e+001                 
2.918563e+001                 
3.071824e+001                 
3.137743e+001                 
3.257496e+001                 
3.396475e+001                 
3.238269e+001                 
2.840558e+001                 
2.759808e+001                 
2.844953e+001                 
2.858686e+001                 
3.219043e+001                 
3.449760e+001                 
3.313527e+001                 
3.339346e+001                 
3.315175e+001                 
3.382193e+001                 
3.031724e+001                 
3.384390e+001                 
3.226184e+001                 
2.933394e+001                 
2.807599e+001                 
2.814191e+001                 
2.710918e+001                 
2.712566e+001                 
2.973495e+001                 
3.132799e+001                 
2.971298e+001                 
3.247608e+001                 
2.769146e+001                 
2.931746e+001                 
3.381094e+001                 
3.187182e+001                 
3.186084e+001                 
3.613458e+001                 
2.991623e+001                 
3.061387e+001                 
3.279469e+001                 
3.255299e+001                 
3.397574e+001                 
3.298695e+001                 
3.409109e+001                 
3.194324e+001                 
2.797711e+001                 
2.840009e+001                 
2.879561e+001                 
2.955917e+001                 
3.173999e+001                 
3.311879e+001                 
3.095445e+001                 
3.391531e+001                 
3.579400e+001                 
3.466788e+001                 
3.379446e+001                 
3.182788e+001                 
2.737285e+001                 
2.944381e+001                 
2.957565e+001                 
3.072374e+001                 
3.235523e+001                 
3.071824e+001                 
2.955367e+001                 
2.688945e+001                 
2.859785e+001                 
2.919661e+001                 
2.862531e+001                 
2.443946e+001                 
2.669719e+001                 
2.687846e+001                 
2.780133e+001                 
3.152026e+001                 
2.805951e+001                 
3.209705e+001                 
2.642252e+001                 
2.628519e+001                 
2.401099e+001                 
2.593912e+001                 
2.707073e+001                 
2.630716e+001                 
2.633463e+001                 
2.625223e+001                 
2.753216e+001                 
2.646098e+001                 
2.694987e+001                 
2.832868e+001                 
3.038315e+001                 
2.942733e+001                 
3.170703e+001                 
2.974044e+001                 
3.114122e+001                 
3.129503e+001                 
2.970199e+001                 
2.953170e+001                 
3.060288e+001                 
2.718608e+001                 
2.775189e+001                 
3.305287e+001                 
2.943282e+001                 
2.968551e+001                 
3.162463e+001                 
3.495903e+001                 
3.699702e+001                 
3.459648e+001                 
3.743649e+001                 
3.428336e+001                 
2.725200e+001                 
2.812543e+001                 
3.035019e+001                 
3.201465e+001                 
2.869123e+001                 
2.823529e+001                 
2.587869e+001                 
2.605997e+001                 
2.490639e+001                 
2.696086e+001                 
2.690593e+001                 
2.701579e+001                 
2.652140e+001                 
2.793866e+001                 
2.707622e+001                 
2.831220e+001                 
2.543374e+001                 
3.153124e+001                 
2.981186e+001                 
3.095445e+001                 
3.046006e+001                 
2.968551e+001                 
3.078965e+001                 
2.960861e+001                 
3.012497e+001                 
3.215747e+001                 
3.270680e+001                 
3.014145e+001                 
3.116869e+001                 
2.915816e+001                 
2.868574e+001                 
3.171252e+001                 
3.241016e+001                 
3.195972e+001                 
3.131701e+001                 
2.948226e+001                 
2.950423e+001                 
3.411307e+001                 
2.953170e+001                 
3.378897e+001                 
2.790021e+001                 
2.940536e+001                 
3.095445e+001                 
3.030625e+001                 
2.831769e+001                 
2.882307e+001                 
2.716960e+001                 
2.642802e+001                 
2.623026e+001                 
2.858137e+001                 
2.882857e+001                 
3.087205e+001                 
3.325063e+001                 
2.943282e+001                 
3.148180e+001                 
3.316823e+001                 
3.388235e+001                 
3.076768e+001                 
3.305287e+001                 
3.136645e+001                 
3.015244e+001                 
3.021286e+001                 
2.948776e+001                 
2.756512e+001                 
2.439002e+001                 
2.642252e+001                 
2.374731e+001                 
2.591165e+001                 
2.709270e+001                 
2.631266e+001                 
2.513161e+001                 
2.349462e+001                 
2.715862e+001                 
2.737285e+001                 
2.758160e+001                 
2.937789e+001                 
2.784527e+001                 
2.676310e+001                 
2.737285e+001                 
2.642252e+001                 
2.429663e+001                 
2.553262e+001                 
2.756512e+001                 
2.843305e+001                 
2.724651e+001                 
2.671916e+001                 
2.832318e+001                 
2.809796e+001                 
2.697734e+001                 
2.519204e+001                 
2.894942e+001                 
3.126757e+001                 
2.972396e+001                 
2.955367e+001                 
2.899336e+001                 
2.900984e+001                 
2.930098e+001                 
3.041062e+001                 
2.482948e+001                 
3.042161e+001                 
3.013596e+001                 
3.226734e+001                 
3.280568e+001                 
3.152575e+001                 
3.195972e+001                 
3.093797e+001                 
3.262440e+001                 
3.322866e+001                 
3.152575e+001                 
3.237720e+001                 
3.071824e+001                 
2.794415e+001                 
2.777935e+001                 
2.922957e+001                 
2.736187e+001                 
3.006454e+001                 
3.177844e+001                 
2.960861e+001                 
3.287159e+001                 
2.654887e+001                 
3.369558e+001                 
3.118517e+001                 
3.137194e+001                 
3.067979e+001                 
3.239368e+001                 
3.221240e+001                 
3.360220e+001                 
3.399222e+001                 
3.584344e+001                 
3.479423e+001                 
3.395926e+001                 
3.268483e+001                 
3.021836e+001                 
2.803204e+001                 
3.156969e+001                 
3.011948e+001                 
2.976242e+001                 
2.944930e+001                 
3.001511e+001                 
2.950973e+001                 
2.922408e+001                 
2.980087e+001                 
3.136095e+001                 
3.092699e+001                 
3.399222e+001                 
3.300343e+001                 
3.239368e+001                 
3.234974e+001                 
3.465690e+001                 
3.068528e+001                 
3.108080e+001                 
2.989975e+001                 
2.756512e+001                 
2.975143e+001                 
2.857587e+001                 
3.186084e+001                 
3.324514e+001                 
3.123461e+001                 
2.987228e+001                 
2.938888e+001                 
2.758160e+001                 
2.938338e+001                 
3.172351e+001                 
3.209155e+001                 
3.383841e+001                 
3.411307e+001                 
3.395377e+001                 
3.618402e+001                 
3.171801e+001                 
3.335500e+001                 
3.347036e+001                 
2.835615e+001                 
2.796063e+001                 
2.921858e+001                 
2.652689e+001                 
2.681804e+001                 
2.991073e+001                 
3.009201e+001                 
2.820783e+001                 
2.955367e+001                 
2.801556e+001                 
2.651591e+001                 
3.056443e+001                 
3.084459e+001                 
3.668391e+001                 
3.625544e+001                 
3.304189e+001                 
3.247059e+001                 
3.114122e+001                 
3.023484e+001                 
3.139391e+001                 
3.254749e+001                 
3.092149e+001                 
3.121264e+001                 
2.786175e+001                 
2.944930e+001                 
3.068528e+001                 
3.101488e+001                 
3.243214e+001                 
2.969650e+001                 
3.145434e+001                 
3.098741e+001                 
3.614557e+001                 
3.317372e+001                 
3.521172e+001                 
3.093797e+001                 
3.116320e+001                 
2.772442e+001                 
2.995468e+001                 
3.005356e+001                 
3.141039e+001                 
3.278920e+001                 
3.027329e+001                 
2.669169e+001                 
2.764202e+001                 
2.896590e+001                 
2.326940e+001                 
1.770474e+001                 
2.891096e+001                 
3.007553e+001                 
3.289906e+001                 
2.646098e+001                 
2.808148e+001                 
2.830121e+001                 
2.905379e+001                 
2.846601e+001                 
2.694438e+001                 
2.933394e+001                 
2.680156e+001                 
2.490639e+001                 
2.733440e+001                 
2.842756e+001                 
2.844404e+001                 
2.665873e+001                 
2.563150e+001                 
2.888350e+001                 
3.021836e+001                 
3.076219e+001                 
3.103136e+001                 
3.028428e+001                 
3.176196e+001                 
3.052048e+001                 
3.183886e+001                 
2.808698e+001                 
2.884504e+001                 
2.950973e+001                 
2.665324e+001                 
3.078965e+001                 
2.789471e+001                 
3.063585e+001                 
3.203662e+001                 
3.646967e+001                 
3.724971e+001                 
3.514031e+001                 
3.322316e+001                 
3.327810e+001                 
3.011399e+001                 
3.052598e+001                 
3.002060e+001                 
3.119616e+001                 
2.921858e+001                 
2.176425e+001                 
2.737285e+001                 
2.826826e+001                 
2.759808e+001                 
2.788922e+001                 
2.612589e+001                 
2.654887e+001                 
2.580179e+001                 
2.741680e+001                 
2.724651e+001                 
2.733440e+001                 
2.625223e+001                 
2.815289e+001                 
3.110277e+001                 
3.580499e+001                 
2.804852e+001                 
3.029526e+001                 
2.972946e+001                 
3.070176e+001                 
3.052048e+001                 
3.036668e+001                 
3.102586e+001                 
3.092149e+001                 
3.177295e+001                 
3.319570e+001                 
2.910872e+001                 
3.295399e+001                 
3.315175e+001                 
3.338247e+001                 
3.120165e+001                 
3.272877e+001                 
3.252003e+001                 
3.261341e+001                 
3.262989e+001                 
2.962509e+001                 
2.290135e+001                 
2.758709e+001                 
2.807599e+001                 
2.847150e+001                 
2.949874e+001                 
3.092149e+001                 
3.031174e+001                 
2.895491e+001                 
2.835615e+001                 
2.720806e+001                 
3.020188e+001                 
2.976242e+001                 
2.766949e+001                 
3.020188e+001                 
3.124560e+001                 
3.094896e+001                 
3.266835e+001                 
3.132799e+001                 
3.304738e+001                 
3.244312e+001                 
3.004807e+001                 
2.883955e+001                 
2.843855e+001                 
2.847150e+001                 
2.509316e+001                 
2.541176e+001                 
2.662028e+001                 
2.587869e+001                 
2.014923e+001                 
2.408789e+001                 
2.255528e+001                 
2.466468e+001                 
2.825177e+001                 
2.383520e+001                 
2.308812e+001                 
2.918563e+001                 
2.941634e+001                 
2.632914e+001                 
2.952071e+001                 
2.591714e+001                 
2.599405e+001                 
2.679606e+001                 
2.732891e+001                 
2.974044e+001                 
2.528542e+001                 
2.721904e+001                 
2.930098e+001                 
2.634012e+001                 
2.821881e+001                 
2.473060e+001                 
2.911971e+001                 
3.089952e+001                 
2.975693e+001                 
2.860334e+001                 
2.825177e+001                 
2.650492e+001                 
2.987778e+001                 
2.988327e+001                 
2.791669e+001                 
3.076219e+001                 
3.232227e+001                 
3.190478e+001                 
2.953170e+001                 
2.970199e+001                 
3.077317e+001                 
3.240467e+001                 
3.250355e+001                 
3.101488e+001                 
3.111925e+001                 
3.232227e+001                 
3.242115e+001                 
2.775189e+001                 
3.020188e+001                 
2.681804e+001                 
3.255299e+001                 
2.987228e+001                 
3.126757e+001                 
3.021286e+001                 
3.256397e+001                 
3.164111e+001                 
3.109178e+001                 
3.105333e+001                 
3.210254e+001                 
3.147082e+001                 
3.278370e+001                 
3.549737e+001                 
3.268483e+001                 
3.248707e+001                 
3.607965e+001                 
3.501945e+001                 
3.453056e+001                 
3.304189e+001                 
2.902632e+001                 
3.059739e+001                 
3.176196e+001                 
3.116869e+001                 
3.320668e+001                 
3.443168e+001                 
3.129503e+001                 
3.081163e+001                 
2.971847e+001                 
3.147631e+001                 
3.335500e+001                 
3.085008e+001                 
3.256397e+001                 
3.343740e+001                 
3.178943e+001                 
3.330556e+001                 
2.982833e+001                 
2.970749e+001                 
3.046555e+001                 
2.955367e+001                 
3.188281e+001                 
2.905379e+001                 
3.144884e+001                 
3.136645e+001                 
3.171801e+001                 
3.113573e+001                 
3.041062e+001                 
2.807050e+001                 
2.796612e+001                 
2.889998e+001                 
3.127306e+001                 
3.078416e+001                 
3.328908e+001                 
3.318471e+001                 
3.223438e+001                 
3.202563e+001                 
2.954269e+001                 
3.256397e+001                 
3.148180e+001                 
3.138293e+001                 
2.704326e+001                 
2.708720e+001                 
2.769146e+001                 
2.573587e+001                 
3.260792e+001                 
2.724651e+001                 
3.152575e+001                 
2.759258e+001                 
3.253101e+001                 
3.230579e+001                 
3.166308e+001                 
2.896040e+001                 
3.150927e+001                 
3.566766e+001                 
3.063035e+001                 
2.967453e+001                 
2.805402e+001                 
3.074022e+001                 
3.309682e+001                 
3.371206e+001                 
3.283864e+001                 
3.276173e+001                 
3.131701e+001                 
2.628519e+001                 
2.941085e+001                 
3.019089e+001                 
2.946578e+001                 
3.262440e+001                 
3.014145e+001                 
2.918013e+001                 
3.170703e+001                 
3.459648e+001                 
3.437674e+001                 
3.191028e+001                 
2.887801e+001                 
2.882857e+001                 
3.038315e+001                 
3.193774e+001                 
3.359121e+001                 
3.192676e+001                 
2.935592e+001                 
2.245640e+001                 
2.529091e+001                 
2.705974e+001                 
2.355505e+001                 
2.600504e+001                 
2.791669e+001                 
2.873518e+001                 
3.085008e+001                 
2.882857e+001                 
2.360998e+001                 
2.805951e+001                 
2.963058e+001                 
2.777935e+001                 
2.800458e+001                 
2.485695e+001                 
2.515907e+001                 
2.432960e+001                 
2.671916e+001                 
2.581277e+001                 
2.868574e+001                 
2.574136e+001                 
2.815289e+001                 
2.875715e+001                 
2.922408e+001                 
3.286061e+001                 
3.128405e+001                 
3.152575e+001                 
3.166857e+001                 
3.297597e+001                 
3.084459e+001                 
3.013046e+001                 
2.785626e+001                 
2.992172e+001                 
2.960311e+001                 
2.925704e+001                 
2.563699e+001                 
3.344289e+001                 
3.345937e+001                 
3.516777e+001                 
3.577752e+001                 
3.439322e+001                 
3.144335e+001                 
3.195422e+001                 
3.301991e+001                 
3.156969e+001                 
2.960861e+001                 
2.794965e+001                 
2.907027e+001                 
2.448890e+001                 
2.761456e+001                 
3.060288e+001                 
2.900435e+001                 
2.643900e+001                 
2.561501e+001                 
2.455482e+001                 
2.694987e+001                 
2.716411e+001                 
5.125200e+000                 
-5.789707e+000                
6.795147e+000                 
2.794965e+001                 
2.854292e+001                 
3.219043e+001                 
3.653010e+001                 
2.943832e+001                 
2.604898e+001                 
3.249805e+001                 
3.085557e+001                 
2.866926e+001                 
2.855940e+001                 
2.991623e+001                 
3.410208e+001                 
3.504143e+001                 
2.822980e+001                 
3.053696e+001                 
3.181689e+001                 
3.037766e+001                 
3.008652e+001                 
3.017990e+001                 
2.909224e+001                 
3.138293e+001                 
3.323964e+001                 
2.967453e+001                 
2.833966e+001                 
2.636210e+001                 
2.725200e+001                 
2.875166e+001                 
3.237171e+001                 
2.529641e+001                 
2.971847e+001                 
3.094346e+001                 
2.894942e+001                 
3.395926e+001                 
2.988876e+001                 
3.017441e+001                 
3.299245e+001                 
3.218494e+001                 
3.160266e+001                 
3.167407e+001                 
3.436026e+001                 
3.047105e+001                 
3.191577e+001                 
3.114122e+001                 
2.838361e+001                 
2.761456e+001                 
3.063585e+001                 
2.964157e+001                 
2.721355e+001                 
2.798810e+001                 
2.665324e+001                 
2.664775e+001                 
2.830671e+001                 
2.666422e+001                 
2.414283e+001                 
2.535683e+001                 
2.688396e+001                 
1.890227e+001                 
2.305516e+001                 
2.545571e+001                 
2.649943e+001                 
3.063585e+001                 
2.957565e+001                 
2.822980e+001                 
2.671367e+001                 
2.704875e+001                 
2.726848e+001                 
3.019089e+001                 
2.438453e+001                 
2.937789e+001                 
2.795514e+001                 
2.848798e+001                 
2.857587e+001                 
3.019089e+001                 
3.202563e+001                 
3.124010e+001                 
3.131701e+001                 
3.330556e+001                 
3.070725e+001                 
2.703777e+001                 
2.840009e+001                 
2.697185e+001                 
2.891096e+001                 
3.009750e+001                 
3.382193e+001                 
3.404715e+001                 
3.100938e+001                 
3.019638e+001                 
3.067979e+001                 
3.377798e+001                 
3.275624e+001                 
3.385489e+001                 
3.085008e+001                 
3.026780e+001                 
3.294850e+001                 
2.784527e+001                 
3.252552e+001                 
3.175097e+001                 
3.148730e+001                 
3.151476e+001                 
3.271778e+001                 
3.196521e+001                 
3.070176e+001                 
3.021836e+001                 
3.054795e+001                 
3.000412e+001                 
2.829023e+001                 
2.960861e+001                 
2.991073e+001                 
3.394278e+001                 
3.384939e+001                 
3.351980e+001                 
3.477226e+001                 
3.595880e+001                 
3.321767e+001                 
3.325063e+001                 
2.972396e+001                 
2.847150e+001                 
3.058091e+001                 
3.189929e+001                 
3.477775e+001                 
3.328359e+001                 
3.145434e+001                 
3.085008e+001                 
2.849897e+001                 
2.864179e+001                 
2.925154e+001                 
3.076768e+001                 
3.120714e+001                 
3.145983e+001                 
3.242664e+001                 
3.157519e+001                 
3.230030e+001                 
2.901534e+001                 
3.179492e+001                 
3.104234e+001                 
3.141588e+001                 
2.841108e+001                 
3.101488e+001                 
3.284413e+001                 
3.078416e+001                 
3.343740e+001                 
3.070725e+001                 
2.969650e+001                 
2.699382e+001                 
2.948226e+001                 
2.900984e+001                 
3.122911e+001                 
3.194324e+001                 
3.249256e+001                 
3.065782e+001                 
3.293752e+001                 
3.223987e+001                 
3.132799e+001                 
3.092149e+001                 
3.059739e+001                 
2.629068e+001                 
2.713664e+001                 
2.798260e+001                 
2.820783e+001                 
2.474159e+001                 
2.644999e+001                 
3.168505e+001                 
3.063585e+001                 
3.323964e+001                 
3.201465e+001                 
3.197070e+001                 
3.263538e+001                 
3.075669e+001                 
3.228382e+001                 
3.267384e+001                 
3.114672e+001                 
3.182238e+001                 
3.355825e+001                 
3.277272e+001                 
2.576883e+001                 
3.147082e+001                 
3.266835e+001                 
3.379446e+001                 
2.707073e+001                 
2.861433e+001                 
3.054246e+001                 
2.957015e+001                 
3.172900e+001                 
3.180041e+001                 
3.081163e+001                 
3.301442e+001                 
3.282765e+001                 
3.406913e+001                 
3.036668e+001                 
3.081163e+001                 
2.807599e+001                 
3.170703e+001                 
2.892195e+001                 
3.197070e+001                 
3.209155e+001                 
3.105333e+001                 
2.948226e+001                 
2.610391e+001                 
2.609293e+001                 
2.873518e+001                 
3.130053e+001                 
2.533486e+001                 
3.255848e+001                 
3.147082e+001                 
2.493935e+001                 
2.439002e+001                 
2.859785e+001                 
2.753216e+001                 
2.595010e+001                 
2.659281e+001                 
2.698833e+001                 
2.462074e+001                 
2.662028e+001                 
2.831769e+001                 
2.943832e+001                 
2.759258e+001                 
2.720256e+001                 
3.032273e+001                 
2.933944e+001                 
2.981735e+001                 
2.771343e+001                 
3.271778e+001                 
3.277821e+001                 
3.379446e+001                 
3.181140e+001                 
2.962509e+001                 
2.743877e+001                 
2.811444e+001                 
2.855390e+001                 
2.624674e+001                 
2.844404e+001                 
3.144335e+001                 
3.339895e+001                 
3.308034e+001                 
3.230579e+001                 
3.461845e+001                 
3.506889e+001                 
3.520073e+001                 
3.539300e+001                 
3.115221e+001                 
2.972396e+001                 
3.034470e+001                 
3.318471e+001                 
2.662577e+001                 
2.186313e+001                 
2.849348e+001                 
3.270680e+001                 
2.897139e+001                 
3.083909e+001                 
2.802106e+001                 
2.832868e+001                 
2.671916e+001                 
2.700481e+001                 
2.568093e+001                 
2.735088e+001                 
2.769146e+001                 
2.524147e+001                 
2.767498e+001                 
3.049302e+001                 
3.233875e+001                 
3.375601e+001                 
2.921858e+001                 
2.920210e+001                 
2.851545e+001                 
2.690593e+001                 
2.792767e+001                 
2.869673e+001                 
3.340993e+001                 
3.413504e+001                 
3.352529e+001                 
3.456901e+001                 
3.074022e+001                 
3.124010e+001                 
3.230030e+001                 
3.074022e+001                 
3.156420e+001                 
3.203662e+001                 
3.376699e+001                 
3.071824e+001                 
2.926802e+001                 
2.586770e+001                 
2.636759e+001                 
2.689494e+001                 
2.592813e+001                 
2.613138e+001                 
2.627420e+001                 
2.859235e+001                 
2.694438e+001                 
2.807599e+001                 
2.714763e+001                 
2.968002e+001                 
3.117418e+001                 
3.002609e+001                 
3.042161e+001                 
3.264088e+001                 
3.141588e+001                 
3.081712e+001                 
2.566445e+001                 
2.677958e+001                 
2.866377e+001                 
2.780133e+001                 
2.694987e+001                 
2.779583e+001                 
2.538430e+001                 
2.627970e+001                 
2.556558e+001                 
2.609293e+001                 
2.871321e+001                 
2.687846e+001                 
2.339025e+001                 
2.465919e+001                 
2.868574e+001                 
2.837812e+001                 
2.241794e+001                 
2.632914e+001                 
2.547768e+001                 
2.691142e+001                 
2.891096e+001                 
2.774090e+001                 
2.852644e+001                 
2.552163e+001                 
2.939986e+001                 
2.651591e+001                 
2.738934e+001                 
2.723552e+001                 
2.550515e+001                 
2.787274e+001                 
2.738934e+001                 
2.772442e+001                 
3.028428e+001                 
2.889998e+001                 
2.808148e+001                 
3.000412e+001                 
3.005905e+001                 
2.879011e+001                 
2.740582e+001                 
2.714214e+001                 
2.798260e+001                 
2.861433e+001                 
3.274525e+001                 
2.796063e+001                 
3.015793e+001                 
3.043809e+001                 
2.792218e+001                 
3.279469e+001                 
3.189380e+001                 
3.336050e+001                 
3.284962e+001                 
3.069627e+001                 
2.849348e+001                 
2.692790e+001                 
2.860884e+001                 
3.176745e+001                 
3.284962e+001                 
3.119066e+001                 
3.138293e+001                 
3.197070e+001                 
3.008102e+001                 
2.797711e+001                 
3.010849e+001                 
3.195422e+001                 
3.065232e+001                 
2.557656e+001                 
2.748272e+001                 
3.205859e+001                 
3.266835e+001                 
3.256947e+001                 
3.205859e+001                 
3.510185e+001                 
3.478325e+001                 
3.281117e+001                 
2.889998e+001                 
3.109178e+001                 
2.966903e+001                 
3.150377e+001                 
3.306935e+001                 
3.270131e+001                 
3.316273e+001                 
3.326162e+001                 
3.106432e+001                 
3.040513e+001                 
2.976242e+001                 
3.095994e+001                 
3.182788e+001                 
3.243763e+001                 
3.226184e+001                 
3.186084e+001                 
2.945479e+001                 
2.972396e+001                 
3.226734e+001                 
3.207507e+001                 
3.048203e+001                 
2.894392e+001                 
2.776287e+001                 
2.868025e+001                 
3.091051e+001                 
3.052048e+001                 
2.925704e+001                 
2.742229e+001                 
2.627970e+001                 
2.624674e+001                 
2.857587e+001                 
3.063035e+001                 
3.184985e+001                 
2.859785e+001                 
3.097093e+001                 
3.255848e+001                 
3.319570e+001                 
3.425589e+001                 
3.018540e+001                 
2.671367e+001                 
2.636210e+001                 
2.723552e+001                 
2.721904e+001                 
2.836713e+001                 
2.320348e+001                 
2.697734e+001                 
2.575784e+001                 
2.880110e+001                 
3.167407e+001                 
3.195422e+001                 
3.031724e+001                 
2.969650e+001                 
3.266835e+001                 
3.426688e+001                 
3.651911e+001                 
3.136095e+001                 
3.277272e+001                 
3.140490e+001                 
3.132799e+001                 
3.049302e+001                 
3.098192e+001                 
3.269032e+001                 
3.153674e+001                 
3.004257e+001                 
2.788373e+001                 
2.815289e+001                 
2.964157e+001                 
3.139391e+001                 
3.044907e+001                 
3.310781e+001                 
3.222889e+001                 
3.108080e+001                 
3.093797e+001                 
3.069077e+001                 
2.970199e+001                 
2.741680e+001                 
3.154223e+001                 
2.912520e+001                 
2.815839e+001                 
2.998764e+001                 
2.954818e+001                 
2.596658e+001                 
2.587320e+001                 
2.775189e+001                 
1.974273e+001                 
3.258595e+001                 
2.905379e+001                 
2.631815e+001                 
2.958663e+001                 
2.694438e+001                 
2.673014e+001                 
2.944930e+001                 
2.709270e+001                 
2.346166e+001                 
2.470314e+001                 
2.513710e+001                 
2.246738e+001                 
2.589517e+001                 
2.615885e+001                 
2.770245e+001                 
2.663676e+001                 
2.944381e+001                 
2.593362e+001                 
2.848249e+001                 
3.045457e+001                 
2.965804e+001                 
3.081712e+001                 
3.253101e+001                 
3.306386e+001                 
3.254200e+001                 
2.992172e+001                 
2.767498e+001                 
2.952071e+001                 
2.648295e+001                 
2.655985e+001                 
2.945479e+001                 
3.248707e+001                 
3.266835e+001                 
3.205859e+001                 
3.268483e+001                 
3.380545e+001                 
3.481071e+001                 
3.342641e+001                 
3.570062e+001                 
3.254749e+001                 
3.127855e+001                 
3.028977e+001                 
3.077867e+001                 
2.366491e+001                 
2.478553e+001                 
2.804303e+001                 
2.634562e+001                 
2.815289e+001                 
2.851545e+001                 
2.856489e+001                 
2.708171e+001                 
2.546670e+001                 
2.577981e+001                 
2.355505e+001                 
2.641154e+001                 
2.787823e+001                 
2.730144e+001                 
2.219272e+001                 
3.012497e+001                 
3.022385e+001                 
3.509636e+001                 
2.771893e+001                 
3.127306e+001                 
2.965804e+001                 
2.770245e+001                 
2.750469e+001                 
2.832868e+001                 
3.183337e+001                 
3.543145e+001                 
3.670588e+001                 
3.111925e+001                 
3.124010e+001                 
3.304738e+001                 
3.414603e+001                 
3.105333e+001                 
3.004807e+001                 
3.191577e+001                 
3.260792e+001                 
3.425040e+001                 
3.025132e+001                 
3.055894e+001                 
2.831769e+001                 
3.105882e+001                 
2.759808e+001                 
2.595010e+001                 
2.726848e+001                 
2.969650e+001                 
2.605447e+001                 
2.738934e+001                 
2.806500e+001                 
2.715312e+001                 
2.912520e+001                 
2.937789e+001                 
2.978988e+001                 
3.176196e+001                 
3.106981e+001                 
3.082261e+001                 
3.270131e+001                 
3.086656e+001                 
2.448890e+001                 
2.807599e+001                 
2.898787e+001                 
2.669169e+001                 
2.888899e+001                 
2.891096e+001                 
2.686748e+001                 
2.371435e+001                 
2.709819e+001                 
2.346166e+001                 
2.313207e+001                 
2.618631e+001                 
2.715862e+001                 
2.832868e+001                 
2.664775e+001                 
2.625772e+001                 
2.726848e+001                 
2.710918e+001                 
2.560952e+001                 
2.731243e+001                 
2.504921e+001                 
2.774090e+001                 
2.684550e+001                 
2.517006e+001                 
2.883406e+001                 
2.520302e+001                 
2.659831e+001                 
2.690593e+001                 
2.911421e+001                 
3.005356e+001                 
3.014145e+001                 
3.104784e+001                 
2.944381e+001                 
3.019638e+001                 
3.132799e+001                 
3.081163e+001                 
2.909773e+001                 
2.780682e+001                 
2.956466e+001                 
3.010300e+001                 
3.172900e+001                 
2.892744e+001                 
2.975693e+001                 
3.071275e+001                 
2.992172e+001                 
3.212452e+001                 
3.573907e+001                 
3.021836e+001                 
3.182788e+001                 
3.296498e+001                 
3.111376e+001                 
2.889448e+001                 
3.087205e+001                 
3.214100e+001                 
3.375601e+001                 
3.308583e+001                 
3.286610e+001                 
3.331105e+001                 
3.284413e+001                 
3.134997e+001                 
3.127306e+001                 
3.083909e+001                 
2.636759e+001                 
2.830671e+001                 
2.938888e+001                 
2.985031e+001                 
3.206409e+001                 
3.251453e+001                 
3.406363e+001                 
3.280018e+001                 
3.443717e+001                 
3.526116e+001                 
3.045457e+001                 
3.173999e+001                 
3.217395e+001                 
2.987778e+001                 
3.123461e+001                 
3.309682e+001                 
3.444816e+001                 
3.515129e+001                 
3.163561e+001                 
3.233326e+001                 
3.250904e+001                 
2.845502e+001                 
2.958663e+001                 
3.266285e+001                 
3.142138e+001                 
3.064134e+001                 
3.058091e+001                 
3.031174e+001                 
3.179492e+001                 
2.992721e+001                 
3.038315e+001                 
2.867475e+001                 
2.833417e+001                 
2.837812e+001                 
2.776837e+001                 
3.100389e+001                 
2.811444e+001                 
2.627420e+001                 
2.850996e+001                 
2.945479e+001                 
2.772442e+001                 
2.804303e+001                 
3.077317e+001                 
3.110826e+001                 
3.306386e+001                 
3.198169e+001                 
3.270131e+001                 
3.149279e+001                 
2.977341e+001                 
2.625223e+001                 
2.471961e+001                 
2.525246e+001                 
2.843305e+001                 
2.631815e+001                 
2.807050e+001                 
2.902083e+001                 
2.972946e+001                 
3.016892e+001                 
3.128954e+001                 
3.378347e+001                 
2.756512e+001                 
3.083909e+001                 
3.169604e+001                 
3.596429e+001                 
3.311330e+001                 
3.364614e+001                 
3.105882e+001                 
3.237171e+001                 
3.474479e+001                 
3.047105e+001                 
3.420646e+001                 
3.548638e+001                 
3.456901e+001                 
3.178943e+001                 
2.908675e+001                 
2.975693e+001                 
3.387136e+001                 
3.122362e+001                 
3.108080e+001                 
3.712886e+001                 
3.509636e+001                 
3.555230e+001                 
3.144884e+001                 
3.394827e+001                 
3.122362e+001                 
3.184985e+001                 
3.195422e+001                 
2.767498e+001                 
2.913619e+001                 
2.967453e+001                 
3.244312e+001                 
2.794965e+001                 
3.037217e+001                 
2.378576e+001                 
3.131151e+001                 
3.085008e+001                 
2.911971e+001                 
3.146532e+001                 
2.877913e+001                 
2.824079e+001                 
2.772442e+001                 
3.166308e+001                 
2.906478e+001                 
2.699931e+001                 
2.632914e+001                 
2.432960e+001                 
2.368689e+001                 
2.336278e+001                 
2.911971e+001                 
2.598856e+001                 
2.824079e+001                 
2.417578e+001                 
2.596109e+001                 
3.123461e+001                 
2.882857e+001                 
3.228382e+001                 
3.322316e+001                 
3.217945e+001                 
3.239368e+001                 
2.922957e+001                 
3.285512e+001                 
2.978439e+001                 
2.682902e+001                 
2.579629e+001                 
2.976242e+001                 
3.115770e+001                 
3.570611e+001                 
3.549187e+001                 
3.479423e+001                 
3.255848e+001                 
3.103136e+001                 
3.304189e+001                 
3.366812e+001                 
3.591486e+001                 
3.189380e+001                 
3.030076e+001                 
3.021836e+001                 
2.766400e+001                 
2.608743e+001                 
3.029526e+001                 
2.799909e+001                 
2.922957e+001                 
2.760906e+001                 
2.840009e+001                 
2.871321e+001                 
2.955367e+001                 
2.582925e+001                 
2.836164e+001                 
2.414832e+001                 
2.287388e+001                 
2.734539e+001                 
2.776287e+001                 
2.584024e+001                 
2.541176e+001                 
3.102586e+001                 
3.243214e+001                 
3.067979e+001                 
2.765301e+001                 
2.917464e+001                 
2.667521e+001                 
2.915816e+001                 
3.042161e+001                 
3.266285e+001                 
3.496452e+001                 
3.515129e+001                 
3.539849e+001                 
3.105333e+001                 
3.651362e+001                 
3.173999e+001                 
3.294301e+001                 
3.460746e+001                 
3.038865e+001                 
3.286061e+001                 
3.135546e+001                 
2.981186e+001                 
3.098192e+001                 
2.773541e+001                 
2.738384e+001                 
2.836713e+001                 
2.690043e+001                 
2.595560e+001                 
2.932845e+001                 
2.926253e+001                 
2.759808e+001                 
2.445045e+001                 
2.627420e+001                 
2.932296e+001                 
3.042161e+001                 
3.300893e+001                 
3.025681e+001                 
3.222339e+001                 
3.382193e+001                 
3.197070e+001                 
2.751568e+001                 
2.164340e+001                 
2.983932e+001                 
2.889448e+001                 
2.749371e+001                 
2.892195e+001                 
2.957565e+001                 
2.506569e+001                 
2.559304e+001                 
2.516457e+001                 
2.584024e+001                 
2.520852e+001                 
2.765850e+001                 
2.948776e+001                 
2.538430e+001                 
2.774090e+001                 
2.516457e+001                 
2.317601e+001                 
2.651591e+001                 
3.059190e+001                 
2.931197e+001                 
2.648844e+001                 
2.413733e+001                 
2.791669e+001                 
2.789471e+001                 
2.373083e+001                 
3.223438e+001                 
2.727947e+001                 
2.692241e+001                 
2.728496e+001                 
3.216846e+001                 
3.331105e+001                 
3.083360e+001                 
2.944381e+001                 
2.799909e+001                 
2.841657e+001                 
2.818586e+001                 
2.946029e+001                 
2.925154e+001                 
3.022934e+001                 
3.098741e+001                 
2.878462e+001                 
3.243763e+001                 
2.849897e+001                 
3.133898e+001                 
3.261341e+001                 
3.103685e+001                 
3.284413e+001                 
3.497551e+001                 
3.089403e+001                 
3.273976e+001                 
3.311330e+001                 
3.083360e+001                 
2.858137e+001                 
3.181689e+001                 
3.183337e+001                 
3.297047e+001                 
3.279469e+001                 
2.898787e+001                 
3.314626e+001                 
3.427237e+001                 
3.112474e+001                 
2.921309e+001                 
2.915816e+001                 
3.046555e+001                 
2.968002e+001                 
2.747173e+001                 
3.154772e+001                 
3.135546e+001                 
3.288258e+001                 
3.247059e+001                 
3.427237e+001                 
3.275624e+001                 
3.238819e+001                 
3.117418e+001                 
3.147082e+001                 
3.059190e+001                 
3.367361e+001                 
3.209155e+001                 
3.641474e+001                 
3.364614e+001                 
3.069627e+001                 
3.528862e+001                 
2.997116e+001                 
2.808148e+001                 
3.042710e+001                 
2.929549e+001                 
2.785626e+001                 
2.902083e+001                 
2.903731e+001                 
3.299245e+001                 
3.208606e+001                 
3.196521e+001                 
2.587320e+001                 
2.855390e+001                 
2.805402e+001                 
2.861433e+001                 
2.808698e+001                 
2.806500e+001                 
2.593912e+001                 
2.744976e+001                 
3.154772e+001                 
2.777935e+001                 
3.028977e+001                 
2.840009e+001                 
2.834516e+001                 
3.108080e+001                 
3.278920e+001                 
3.197070e+001                 
3.075669e+001                 
3.066331e+001                 
2.775189e+001                 
2.284642e+001                 
2.540627e+001                 
2.489540e+001                 
2.915267e+001                 
2.691691e+001                 
2.957565e+001                 
3.102037e+001                 
2.715862e+001                 
2.881758e+001                 
3.176196e+001                 
3.307484e+001                 
2.779034e+001                 
2.860334e+001                 
3.440421e+001                 
2.965804e+001                 
3.299794e+001                 
2.992172e+001                 
2.877363e+001                 
3.220691e+001                 
3.211902e+001                 
3.492057e+001                 
3.191028e+001                 
3.490410e+001                 
3.289357e+001                 
3.336599e+001                 
3.078965e+001                 
3.103136e+001                 
3.230579e+001                 
3.166857e+001                 
3.416800e+001                 
3.487663e+001                 
3.356374e+001                 
3.325063e+001                 
2.979538e+001                 
3.242664e+001                 
3.269032e+001                 
3.156969e+001                 
3.022934e+001                 
2.781231e+001                 
2.960311e+001                 
2.880110e+001                 
3.203113e+001                 
3.096544e+001                 
2.680705e+001                 
3.101488e+001                 
3.219043e+001                 
2.781231e+001                 
2.927901e+001                 
2.683451e+001                 
3.166857e+001                 
2.645548e+001                 
3.223987e+001                 
3.099290e+001                 
2.949325e+001                 
2.711467e+001                 
2.354406e+001                 
2.563150e+001                 
2.681254e+001                 
2.879561e+001                 
2.941085e+001                 
2.987228e+001                 
2.535683e+001                 
2.614237e+001                 
2.911971e+001                 
2.955367e+001                 
2.968551e+001                 
3.264637e+001                 
3.477226e+001                 
3.231678e+001                 
3.234974e+001                 
3.045457e+001                 
2.914168e+001                 
2.641154e+001                 
2.564797e+001                 
2.829023e+001                 
3.128405e+001                 
3.222889e+001                 
3.254200e+001                 
3.311879e+001                 
3.410208e+001                 
3.395377e+001                 
3.099840e+001                 
2.975693e+001                 
3.321218e+001                 
3.317372e+001                 
3.128405e+001                 
3.153124e+001                 
3.173449e+001                 
2.794965e+001                 
2.378576e+001                 
2.897688e+001                 
3.047105e+001                 
3.110277e+001                 
3.027878e+001                 
3.087755e+001                 
3.027329e+001                 
2.763104e+001                 
3.249256e+001                 
3.109178e+001                 
2.916915e+001                 
2.499428e+001                 
2.721904e+001                 
2.786175e+001                 
2.432960e+001                 
2.693889e+001                 
3.051499e+001                 
3.075669e+001                 
3.577203e+001                 
2.827375e+001                 
3.295399e+001                 
2.581827e+001                 
3.075120e+001                 
3.206958e+001                 
3.317372e+001                 
3.648066e+001                 
3.608515e+001                 
3.231129e+001                 
3.874388e+001                 
3.253101e+001                 
3.509087e+001                 
3.543694e+001                 
2.997116e+001                 
2.891646e+001                 
2.786175e+001                 
2.998764e+001                 
3.264088e+001                 
3.077317e+001                 
3.236621e+001                 
3.284962e+001                 
2.819135e+001                 
2.790021e+001                 
2.680705e+001                 
2.936141e+001                 
2.629068e+001                 
2.604349e+001                 
2.426368e+001                 
2.888350e+001                 
2.958114e+001                 
2.922408e+001                 
2.964157e+001                 
3.217945e+001                 
3.196521e+001                 
2.910323e+001                 
3.079515e+001                 
2.844953e+001                 
2.560952e+001                 
2.684550e+001                 
2.504921e+001                 
2.570291e+001                 
2.972396e+001                 
3.008652e+001                 
2.775738e+001                 
2.792218e+001                 
2.451087e+001                 
2.620279e+001                 
2.639506e+001                 
2.826276e+001                 
2.762554e+001                 
2.686748e+001                 
2.703777e+001                 
2.567544e+001                 
2.618082e+001                 
2.740582e+001                 
2.870771e+001                 
2.889998e+001                 
2.513161e+001                 
2.207736e+001                 
2.821881e+001                 
2.689494e+001                 
2.255528e+001                 
2.866926e+001                 
2.985580e+001                 
2.887801e+001                 
2.847700e+001                 
2.862531e+001                 
3.144884e+001                 
3.273976e+001                 
3.470085e+001                 
3.117418e+001                 
3.083360e+001                 
3.005905e+001                 
3.054795e+001                 
2.923507e+001                 
2.939986e+001                 
2.797711e+001                 
2.922408e+001                 
2.987228e+001                 
3.058640e+001                 
3.241566e+001                 
3.099290e+001                 
3.096544e+001                 
3.325612e+001                 
3.161913e+001                 
3.405814e+001                 
2.801556e+001                 
3.367361e+001                 
3.286610e+001                 
3.014694e+001                 
3.386038e+001                 
3.053147e+001                 
3.167956e+001                 
3.390433e+001                 
3.446464e+001                 
3.269032e+001                 
3.405814e+001                 
3.248707e+001                 
3.038315e+001                 
3.137743e+001                 
3.089952e+001                 
2.835615e+001                 
2.749920e+001                 
3.034470e+001                 
3.219593e+001                 
3.298146e+001                 
3.130602e+001                 
3.204761e+001                 
2.987228e+001                 
3.372854e+001                 
3.200366e+001                 
3.166308e+001                 
3.339895e+001                 
3.488762e+001                 
3.194873e+001                 
3.345937e+001                 
3.520073e+001                 
3.080064e+001                 
3.170153e+001                 
2.836713e+001                 
2.916915e+001                 
3.080064e+001                 
3.159167e+001                 
3.154772e+001                 
2.986679e+001                 
3.132250e+001                 
2.783429e+001                 
2.996017e+001                 
2.702129e+001                 
2.705425e+001                 
2.688396e+001                 
2.805951e+001                 
2.667521e+001                 
2.766949e+001                 
2.687297e+001                 
2.561501e+001                 
2.630167e+001                 
2.922408e+001                 
2.944381e+001                 
2.964706e+001                 
3.340993e+001                 
2.781781e+001                 
3.092699e+001                 
3.178393e+001                 
3.292104e+001                 
3.043809e+001                 
2.896590e+001                 
2.975693e+001                 
2.525246e+001                 
2.438453e+001                 
2.228611e+001                 
3.044358e+001                 
2.645548e+001                 
2.625772e+001                 
2.931746e+001                 
3.055345e+001                 
2.766949e+001                 
3.248707e+001                 
2.955367e+001                 
1.797940e+001                 
3.166308e+001                 
3.188281e+001                 
3.348135e+001                 
2.955367e+001                 
3.455253e+001                 
3.661250e+001                 
2.743328e+001                 
3.108080e+001                 
3.273426e+001                 
3.151476e+001                 
3.506340e+001                 
3.464042e+001                 
3.110277e+001                 
3.349783e+001                 
3.046555e+001                 
2.989975e+001                 
3.388785e+001                 
3.560174e+001                 
3.543145e+001                 
3.447562e+001                 
3.121264e+001                 
2.915816e+001                 
2.991073e+001                 
3.145983e+001                 
3.152026e+001                 
2.898238e+001                 
2.743877e+001                 
2.941634e+001                 
2.914168e+001                 
3.234424e+001                 
2.967453e+001                 
3.044907e+001                 
3.297597e+001                 
2.924605e+001                 
2.785077e+001                 
3.167407e+001                 
2.638956e+001                 
2.929549e+001                 
3.319020e+001                 
2.810895e+001                 
2.938888e+001                 
2.714763e+001                 
2.574685e+001                 
2.752666e+001                 
3.029526e+001                 
2.843305e+001                 
2.729595e+001                 
2.457130e+001                 
2.450538e+001                 
2.642252e+001                 
2.840009e+001                 
2.886152e+001                 
2.961410e+001                 
3.065782e+001                 
3.208606e+001                 
3.315724e+001                 
3.005356e+001                 
2.690593e+001                 
2.712566e+001                 
2.612039e+001                 
2.587869e+001                 
2.476905e+001                 
3.002609e+001                 
3.214100e+001                 
3.291554e+001                 
3.231678e+001                 
3.216297e+001                 
3.309132e+001                 
3.416800e+001                 
2.975693e+001                 
3.068528e+001                 
2.919661e+001                 
3.044358e+001                 
3.131701e+001                 
3.078416e+001                 
2.760906e+001                 
2.641703e+001                 
2.737285e+001                 
2.881758e+001                 
3.063035e+001                 
3.229480e+001                 
3.208606e+001                 
2.926253e+001                 
3.200916e+001                 
2.792218e+001                 
3.052598e+001                 
2.939437e+001                 
2.996567e+001                 
2.680705e+001                 
2.554910e+001                 
2.943282e+001                 
2.022065e+001                 
2.635660e+001                 
2.654337e+001                 
3.149828e+001                 
3.232227e+001                 
2.876814e+001                 
3.099290e+001                 
2.776837e+001                 
2.743877e+001                 
3.092149e+001                 
3.045457e+001                 
3.488213e+001                 
3.357473e+001                 
3.539849e+001                 
3.027329e+001                 
3.143786e+001                 
3.095994e+001                 
3.248707e+001                 
3.511284e+001                 
3.281117e+001                 
3.156969e+001                 
3.265187e+001                 
3.222339e+001                 
3.319570e+001                 
3.070176e+001                 
2.908675e+001                 
2.589517e+001                 
3.033371e+001                 
2.983383e+001                 
2.952071e+001                 
2.488991e+001                 
2.619181e+001                 
2.475807e+001                 
2.948776e+001                 
3.056443e+001                 
3.364065e+001                 
2.749920e+001                 
2.949325e+001                 
3.031174e+001                 
2.629068e+001                 
2.855390e+001                 
2.453834e+001                 
2.582376e+001                 
2.785626e+001                 
2.740032e+001                 
2.538979e+001                 
2.815289e+001                 
2.838361e+001                 
2.862531e+001                 
2.915267e+001                 
2.562051e+001                 
2.892195e+001                 
2.633463e+001                 
2.608743e+001                 
2.922957e+001                 
2.459876e+001                 
2.819684e+001                 
2.687297e+001                 
2.597757e+001                 
2.854841e+001                 
2.404395e+001                 
2.779583e+001                 
2.365392e+001                 
2.325841e+001                 
2.790570e+001                 
2.752117e+001                 
2.340673e+001                 
3.003159e+001                 
2.994370e+001                 
2.914717e+001                 
2.741131e+001                 
3.138842e+001                 
3.186084e+001                 
3.246510e+001                 
3.142687e+001                 
3.253651e+001                 
2.798260e+001                 
2.723552e+001                 
2.983932e+001                 
2.986130e+001                 
2.708720e+001                 
2.712017e+001                 
2.688396e+001                 
3.109728e+001                 
3.222339e+001                 
2.986679e+001                 
3.056443e+001                 
3.047654e+001                 
3.250904e+001                 
3.317372e+001                 
3.171252e+001                 
3.088304e+001                 
2.933944e+001                 
2.986679e+001                 
3.442619e+001                 
3.213550e+001                 
3.319570e+001                 
3.087755e+001                 
3.055345e+001                 
3.164111e+001                 
3.136095e+001                 
3.317922e+001                 
3.052048e+001                 
2.926253e+001                 
2.999863e+001                 
2.993271e+001                 
2.864729e+001                 
3.085557e+001                 
3.060838e+001                 
3.250355e+001                 
2.989975e+001                 
3.065232e+001                 
3.095994e+001                 
3.171801e+001                 
3.050950e+001                 
3.354726e+001                 
3.194873e+001                 
3.266285e+001                 
3.354726e+001                 
3.545342e+001                 
3.283864e+001                 
3.504143e+001                 
3.297047e+001                 
3.149279e+001                 
2.975693e+001                 
2.970199e+001                 
3.138293e+001                 
3.111376e+001                 
3.099290e+001                 
3.283315e+001                 
3.227832e+001                 
3.092149e+001                 
2.962509e+001                 
2.875715e+001                 
2.842756e+001                 
2.855390e+001                 
2.595010e+001                 
2.752666e+001                 
2.644450e+001                 
2.458228e+001                 
2.394507e+001                 
2.660929e+001                 
2.927901e+001                 
3.106432e+001                 
2.994919e+001                 
3.192676e+001                 
3.110277e+001                 
3.088304e+001                 
3.197620e+001                 
3.022385e+001                 
2.845502e+001                 
3.030625e+001                 
2.703777e+001                 
2.572488e+001                 
2.369787e+001                 
2.353308e+001                 
2.590067e+001                 
2.865278e+001                 
2.752666e+001                 
3.142138e+001                 
3.083909e+001                 
2.876814e+001                 
3.042161e+001                 
3.114672e+001                 
3.048203e+001                 
3.008652e+001                 
3.040513e+001                 
3.192676e+001                 
3.350881e+001                 
3.294301e+001                 
3.217945e+001                 
3.025681e+001                 
3.181689e+001                 
3.225635e+001                 
3.280568e+001                 
3.211353e+001                 
3.310231e+001                 
3.248707e+001                 
3.287709e+001                 
3.103685e+001                 
3.253101e+001                 
3.252003e+001                 
3.381643e+001                 
3.553582e+001                 
3.466239e+001                 
3.150927e+001                 
3.360769e+001                 
2.698283e+001                 
3.150927e+001                 
3.059190e+001                 
2.720806e+001                 
2.608743e+001                 
2.980636e+001                 
3.008652e+001                 
2.952071e+001                 
3.394278e+001                 
3.247608e+001                 
3.265187e+001                 
2.954269e+001                 
2.987778e+001                 
3.055894e+001                 
2.357153e+001                 
3.236621e+001                 
2.755413e+001                 
2.727398e+001                 
2.744427e+001                 
2.685649e+001                 
2.708720e+001                 
3.090501e+001                 
3.055345e+001                 
3.356924e+001                 
2.933944e+001                 
2.500526e+001                 
2.779034e+001                 
2.761456e+001                 
2.825727e+001                 
2.966354e+001                 
2.992172e+001                 
3.142687e+001                 
3.098741e+001                 
3.331105e+001                 
3.269581e+001                 
2.758160e+001                 
2.673564e+001                 
2.656535e+001                 
2.534584e+001                 
2.816937e+001                 
2.945479e+001                 
3.318471e+001                 
3.264088e+001                 
3.423941e+001                 
3.337148e+001                 
3.242664e+001                 
3.016892e+001                 
3.371206e+001                 
2.992172e+001                 
3.208057e+001                 
3.206958e+001                 
3.077867e+001                 
3.418448e+001                 
3.098741e+001                 
2.671367e+001                 
2.535134e+001                 
2.794965e+001                 
3.268483e+001                 
2.994370e+001                 
3.330007e+001                 
3.417350e+001                 
2.522499e+001                 
2.790570e+001                 
3.278920e+001                 
3.250355e+001                 
3.116869e+001                 
2.655436e+001                 
2.702129e+001                 
2.174228e+001                 
2.518105e+001                 
2.558755e+001                 
2.931197e+001                 
3.551934e+001                 
3.249805e+001                 
2.998215e+001                 
3.383291e+001                 
2.778485e+001                 
2.850446e+001                 
3.225086e+001                 
3.308034e+001                 
3.668940e+001                 
3.587640e+001                 
3.565667e+001                 
3.793637e+001                 
3.987549e+001                 
3.256947e+001                 
3.315724e+001                 
3.322316e+001                 
3.371206e+001                 
3.493156e+001                 
3.481620e+001                 
3.267384e+001                 
3.169055e+001                 
2.931746e+001                 
2.914717e+001                 
2.742229e+001                 
2.985580e+001                 
3.055345e+001                 
2.245640e+001                 
2.544473e+001                 
2.465919e+001                 
2.831220e+001                 
2.939437e+001                 
3.029526e+001                 
3.020188e+001                 
2.928450e+001                 
3.300343e+001                 
3.219593e+001                 
3.179492e+001                 
2.462074e+001                 
2.419226e+001                 
2.530739e+001                 
2.662577e+001                 
2.879561e+001                 
2.548867e+001                 
2.869673e+001                 
2.812543e+001                 
2.918013e+001                 
2.955367e+001                 
2.630716e+001                 
2.847150e+001                 
2.790021e+001                 
3.088853e+001                 
2.827375e+001                 
2.793866e+001                 
2.595010e+001                 
2.913069e+001                 
2.597208e+001                 
2.567544e+001                 
2.539528e+001                 
2.931746e+001                 
2.413184e+001                 
2.345617e+001                 
2.490089e+001                 
2.748272e+001                 
2.390112e+001                 
2.953170e+001                 
2.875166e+001                 
2.897139e+001                 
3.170153e+001                 
2.986130e+001                 
3.347036e+001                 
3.381094e+001                 
3.126757e+001                 
3.213550e+001                 
3.355276e+001                 
2.847150e+001                 
2.974594e+001                 
3.025132e+001                 
2.763104e+001                 
2.861433e+001                 
2.777935e+001                 
2.809796e+001                 
3.136645e+001                 
3.209155e+001                 
3.356374e+001                 
3.297597e+001                 
3.066880e+001                 
3.467338e+001                 
3.321767e+001                 
3.165209e+001                 
3.066880e+001                 
3.139940e+001                 
3.111376e+001                 
3.202014e+001                 
3.349783e+001                 
3.401419e+001                 
3.103136e+001                 
3.346487e+001                 
3.343740e+001                 
3.293752e+001                 
3.308583e+001                 
3.169604e+001                 
2.991623e+001                 
3.021836e+001                 
3.299794e+001                 
3.038315e+001                 
3.010300e+001                 
3.327260e+001                 
3.277272e+001                 
3.217395e+001                 
2.922408e+001                 
2.861433e+001                 
3.268483e+001                 
3.347585e+001                 
3.371206e+001                 
3.205310e+001                 
3.405264e+001                 
3.680476e+001                 
3.428336e+001                 
2.956466e+001                 
3.364065e+001                 
3.293752e+001                 
3.009750e+001                 
2.831220e+001                 
3.300343e+001                 
3.167407e+001                 
2.980087e+001                 
3.335500e+001                 
3.126208e+001                 
3.177844e+001                 
3.011948e+001                 
2.841657e+001                 
2.733440e+001                 
2.709270e+001                 
2.825727e+001                 
2.636210e+001                 
2.907576e+001                 
2.737285e+001                 
2.678508e+001                 
2.693889e+001                 
2.919112e+001                 
2.980636e+001                 
2.981735e+001                 
2.947127e+001                 
3.327810e+001                 
3.250904e+001                 
3.164660e+001                 
3.197070e+001                 
3.087755e+001                 
3.031174e+001                 
2.402747e+001                 
2.320348e+001                 
2.308263e+001                 
2.087984e+001                 
2.624125e+001                 
2.757061e+001                 
2.744976e+001                 
2.686198e+001                 
3.068528e+001                 
3.002060e+001                 
3.139391e+001                 
2.750469e+001                 
3.250904e+001                 
3.000412e+001                 
2.725200e+001                 
3.244312e+001                 
3.390982e+001                 
3.380545e+001                 
3.462944e+001                 
3.092149e+001                 
3.057542e+001                 
3.127306e+001                 
3.276173e+001                 
3.066331e+001                 
3.346487e+001                 
3.457999e+001                 
3.490959e+001                 
3.418448e+001                 
3.623346e+001                 
3.419547e+001                 
3.291554e+001                 
3.374502e+001                 
3.425040e+001                 
3.325063e+001                 
2.909224e+001                 
2.751568e+001                 
2.966903e+001                 
3.164660e+001                 
2.975143e+001                 
2.993271e+001                 
3.061387e+001                 
2.961410e+001                 
3.119616e+001                 
3.256947e+001                 
3.066880e+001                 
3.384939e+001                 
2.849348e+001                 
2.597757e+001                 
3.121264e+001                 
2.551064e+001                 
2.833417e+001                 
2.792218e+001                 
2.968551e+001                 
2.827375e+001                 
2.879561e+001                 
3.120714e+001                 
3.043259e+001                 
2.989975e+001                 
2.559304e+001                 
2.892195e+001                 
2.961410e+001                 
2.902083e+001                 
2.914717e+001                 
2.696086e+001                 
3.069077e+001                 
3.080064e+001                 
2.889448e+001                 
2.799359e+001                 
3.111376e+001                 
2.860334e+001                 
2.797162e+001                 
2.730694e+001                 
2.779583e+001                 
2.939986e+001                 
3.004257e+001                 
3.078416e+001                 
3.169604e+001                 
3.213001e+001                 
3.291554e+001                 
3.094896e+001                 
2.703777e+001                 
3.028977e+001                 
2.758160e+001                 
2.961410e+001                 
3.030076e+001                 
3.139391e+001                 
2.770794e+001                 
2.778485e+001                 
3.136645e+001                 
2.502175e+001                 
2.856489e+001                 
3.058091e+001                 
3.276722e+001                 
2.783429e+001                 
2.892744e+001                 
3.093248e+001                 
2.675761e+001                 
2.765850e+001                 
3.138842e+001                 
3.092699e+001                 
2.755413e+001                 
2.584024e+001                 
2.895491e+001                 
2.360998e+001                 
2.603799e+001                 
2.429663e+001                 
2.996017e+001                 
3.371206e+001                 
2.958114e+001                 
3.138293e+001                 
3.196521e+001                 
2.990524e+001                 
2.991073e+001                 
3.169055e+001                 
2.974594e+001                 
3.514031e+001                 
3.372854e+001                 
3.545342e+001                 
3.388235e+001                 
3.162463e+001                 
3.180591e+001                 
3.140490e+001                 
2.849897e+001                 
3.209155e+001                 
3.042710e+001                 
3.434928e+001                 
3.044358e+001                 
3.234974e+001                 
2.798260e+001                 
2.403296e+001                 
2.638407e+001                 
3.148730e+001                 
3.256947e+001                 
3.091051e+001                 
2.870222e+001                 
2.741680e+001                 
2.996567e+001                 
3.105333e+001                 
2.938888e+001                 
2.838910e+001                 
2.956466e+001                 
3.087755e+001                 
3.004807e+001                 
3.208606e+001                 
2.375280e+001                 
2.373083e+001                 
2.719707e+001                 
2.690593e+001                 
2.969650e+001                 
2.791119e+001                 
2.954269e+001                 
2.775738e+001                 
2.629068e+001                 
2.897688e+001                 
3.089952e+001                 
2.844953e+001                 
2.632364e+001                 
2.858686e+001                 
2.759808e+001                 
2.689494e+001                 
2.630167e+001                 
2.641154e+001                 
2.688396e+001                 
2.681254e+001                 
2.488441e+001                 
2.784527e+001                 
2.571939e+001                 
2.191806e+001                 
2.476905e+001                 
2.601053e+001                 
2.562051e+001                 
2.675761e+001                 
2.940536e+001                 
2.840558e+001                 
3.115221e+001                 
3.040513e+001                 
3.322866e+001                 
3.240467e+001                 
3.008102e+001                 
2.901534e+001                 
3.228382e+001                 
2.694987e+001                 
2.971847e+001                 
2.911971e+001                 
2.903731e+001                 
2.952621e+001                 
2.634012e+001                 
2.765850e+001                 
3.109728e+001                 
3.119616e+001                 
3.077867e+001                 
3.396475e+001                 
3.102037e+001                 
3.388785e+001                 
3.526665e+001                 
3.339895e+001                 
3.422843e+001                 
3.370657e+001                 
3.439322e+001                 
3.170153e+001                 
3.536553e+001                 
3.362417e+001                 
3.349233e+001                 
3.246510e+001                 
3.455802e+001                 
3.181689e+001                 
3.291005e+001                 
3.210803e+001                 
2.906478e+001                 
2.869673e+001                 
3.152575e+001                 
3.241566e+001                 
3.149279e+001                 
3.078416e+001                 
3.225086e+001                 
3.145983e+001                 
2.812543e+001                 
2.927901e+001                 
3.158068e+001                 
3.332753e+001                 
3.389883e+001                 
3.372305e+001                 
3.515679e+001                 
3.462944e+001                 
3.351980e+001                 
3.204211e+001                 
3.131151e+001                 
3.202014e+001                 
2.982284e+001                 
2.991623e+001                 
2.983383e+001                 
2.848249e+001                 
2.851545e+001                 
2.700481e+001                 
3.039963e+001                 
3.044358e+001                 
2.894942e+001                 
2.869123e+001                 
2.758160e+001                 
2.534035e+001                 
2.958663e+001                 
2.982284e+001                 
2.637858e+001                 
2.723552e+001                 
2.681804e+001                 
2.624125e+001                 
2.866377e+001                 
2.875715e+001                 
2.866926e+001                 
3.088853e+001                 
3.138293e+001                 
3.203662e+001                 
3.112474e+001                 
2.573587e+001                 
2.804852e+001                 
2.846052e+001                 
2.637858e+001                 
1.887480e+001                 
2.603250e+001                 
2.661479e+001                 
2.575235e+001                 
2.832868e+001                 
2.818586e+001                 
2.837263e+001                 
3.088853e+001                 
3.056993e+001                 
2.968002e+001                 
2.860334e+001                 
3.087205e+001                 
3.075669e+001                 
3.252552e+001                 
3.063585e+001                 
3.540398e+001                 
3.306386e+001                 
3.507988e+001                 
3.177844e+001                 
3.144884e+001                 
3.232227e+001                 
3.266835e+001                 
3.392081e+001                 
3.492607e+001                 
3.358022e+001                 
3.207507e+001                 
3.226734e+001                 
3.412955e+001                 
3.345937e+001                 
3.416251e+001                 
3.447013e+001                 
3.333852e+001                 
3.055345e+001                 
3.022934e+001                 
2.731243e+001                 
3.296498e+001                 
3.072923e+001                 
3.148730e+001                 
2.920210e+001                 
2.914717e+001                 
3.191577e+001                 
3.095994e+001                 
3.227283e+001                 
3.238819e+001                 
3.024033e+001                 
3.027878e+001                 
3.028428e+001                 
3.309132e+001                 
2.937240e+001                 
2.900435e+001                 
2.921309e+001                 
2.408240e+001                 
2.830671e+001                 
3.078965e+001                 
3.213550e+001                 
2.371435e+001                 
3.362967e+001                 
2.816937e+001                 
2.733990e+001                 
2.912520e+001                 
3.076219e+001                 
2.835615e+001                 
3.050401e+001                 
3.010849e+001                 
3.039963e+001                 
2.826276e+001                 
2.925704e+001                 
2.471412e+001                 
2.782879e+001                 
2.807050e+001                 
2.913619e+001                 
2.846601e+001                 
2.907576e+001                 
2.818586e+001                 
2.936690e+001                 
3.160266e+001                 
3.184436e+001                 
3.671687e+001                 
3.445365e+001                 
3.015793e+001                 
3.102586e+001                 
2.885054e+001                 
3.127855e+001                 
3.003708e+001                 
3.147082e+001                 
3.020188e+001                 
3.009201e+001                 
3.193225e+001                 
2.839460e+001                 
2.732891e+001                 
3.239368e+001                 
2.742779e+001                 
2.770794e+001                 
2.886152e+001                 
2.982833e+001                 
3.058640e+001                 
2.785626e+001                 
3.070176e+001                 
3.212452e+001                 
3.210254e+001                 
2.562600e+001                 
2.682902e+001                 
2.465919e+001                 
2.634562e+001                 
2.069307e+001                 
2.830671e+001                 
3.067430e+001                 
2.959762e+001                 
3.077317e+001                 
3.094346e+001                 
3.137194e+001                 
3.012497e+001                 
3.163012e+001                 
3.334401e+001                 
3.604120e+001                 
3.768917e+001                 
3.818906e+001                 
3.167956e+001                 
3.385489e+001                 
2.960311e+001                 
3.681575e+001                 
3.249256e+001                 
2.896590e+001                 
2.899336e+001                 
3.293752e+001                 
3.030625e+001                 
2.855390e+001                 
2.698833e+001                 
2.712566e+001                 
2.694987e+001                 
2.924605e+001                 
3.188281e+001                 
3.030625e+001                 
2.772442e+001                 
2.835065e+001                 
2.799359e+001                 
3.050401e+001                 
2.860884e+001                 
2.669719e+001                 
2.641154e+001                 
2.594461e+001                 
2.547219e+001                 
2.376379e+001                 
2.320348e+001                 
2.533486e+001                 
2.499977e+001                 
3.136645e+001                 
2.715312e+001                 
2.596109e+001                 
2.882857e+001                 
2.613138e+001                 
2.496681e+001                 
3.035569e+001                 
3.222339e+001                 
3.172900e+001                 
3.120165e+001                 
3.064134e+001                 
3.222889e+001                 
2.951522e+001                 
3.245411e+001                 
2.742779e+001                 
2.827375e+001                 
2.605447e+001                 
2.926802e+001                 
2.484596e+001                 
2.921309e+001                 
2.357153e+001                 
2.321996e+001                 
2.564797e+001                 
2.602701e+001                 
2.896040e+001                 
2.915816e+001                 
2.912520e+001                 
2.711467e+001                 
3.058091e+001                 
3.088853e+001                 
3.284962e+001                 
3.269581e+001                 
3.336599e+001                 
3.269032e+001                 
3.090501e+001                 
2.863630e+001                 
3.000412e+001                 
3.020737e+001                 
2.968002e+001                 
2.706523e+001                 
2.893843e+001                 
3.059739e+001                 
3.005905e+001                 
2.987228e+001                 
2.946029e+001                 
3.099290e+001                 
3.857908e+001                 
3.584893e+001                 
3.136645e+001                 
3.628290e+001                 
3.348135e+001                 
3.106432e+001                 
3.173999e+001                 
3.186084e+001                 
3.142138e+001                 
3.109178e+001                 
3.214649e+001                 
3.619501e+001                 
3.286061e+001                 
3.329457e+001                 
3.205859e+001                 
3.134447e+001                 
2.922957e+001                 
3.053696e+001                 
3.225086e+001                 
3.051499e+001                 
3.148730e+001                 
3.395926e+001                 
3.428336e+001                 
3.214649e+001                 
2.969650e+001                 
3.043809e+001                 
3.267933e+001                 
3.232227e+001                 
3.337698e+001                 
3.632685e+001                 
3.690364e+001                 
3.423941e+001                 
3.294850e+001                 
3.295949e+001                 
3.309132e+001                 
3.145434e+001                 
3.115221e+001                 
2.932296e+001                 
3.013046e+001                 
3.032822e+001                 
2.899336e+001                 
2.655985e+001                 
2.836164e+001                 
2.614237e+001                 
2.920210e+001                 
2.528542e+001                 
2.854292e+001                 
2.820234e+001                 
2.684550e+001                 
2.798810e+001                 
2.564248e+001                 
2.497780e+001                 
2.955367e+001                 
2.963058e+001                 
2.857038e+001                 
2.888899e+001                 
2.745525e+001                 
3.301991e+001                 
3.245411e+001                 
3.154223e+001                 
2.996017e+001                 
3.125109e+001                 
2.726299e+001                 
2.605447e+001                 
2.225864e+001                 
2.437354e+001                 
2.194003e+001                 
2.515907e+001                 
2.891096e+001                 
2.868574e+001                 
2.854841e+001                 
2.961959e+001                 
2.992172e+001                 
3.335500e+001                 
3.018540e+001                 
3.083360e+001                 
3.193225e+001                 
3.060838e+001                 
3.138293e+001                 
3.271229e+001                 
3.364065e+001                 
3.533806e+001                 
3.092699e+001                 
3.080613e+001                 
3.109728e+001                 
3.041611e+001                 
3.126208e+001                 
3.362417e+001                 
3.162463e+001                 
3.276722e+001                 
3.160815e+001                 
3.289357e+001                 
3.508537e+001                 
3.283864e+001                 
3.375601e+001                 
3.300343e+001                 
3.255299e+001                 
3.116320e+001                 
2.776837e+001                 
3.228931e+001                 
3.161364e+001                 
3.300343e+001                 
2.954269e+001                 
3.113573e+001                 
2.926802e+001                 
3.167956e+001                 
3.153124e+001                 
3.366812e+001                 
3.288258e+001                 
3.180591e+001                 
3.035569e+001                 
3.193774e+001                 
3.058091e+001                 
2.481300e+001                 
2.223117e+001                 
2.628519e+001                 
2.598856e+001                 
3.529412e+001                 
3.034470e+001                 
3.126208e+001                 
2.607645e+001                 
2.671916e+001                 
2.976791e+001                 
3.106432e+001                 
3.032273e+001                 
3.071275e+001                 
2.975693e+001                 
2.694438e+001                 
2.932296e+001                 
3.014145e+001                 
2.964157e+001                 
2.233555e+001                 
2.716960e+001                 
2.794965e+001                 
2.681254e+001                 
2.677409e+001                 
3.080613e+001                 
2.881758e+001                 
3.128405e+001                 
3.234974e+001                 
3.222339e+001                 
3.427787e+001                 
3.345388e+001                 
3.235523e+001                 
2.734539e+001                 
2.959762e+001                 
3.243214e+001                 
2.944930e+001                 
3.164111e+001                 
2.910872e+001                 
3.209705e+001                 
3.277821e+001                 
3.038315e+001                 
2.971847e+001                 
3.490959e+001                 
3.010300e+001                 
2.788373e+001                 
2.668071e+001                 
3.025132e+001                 
3.232776e+001                 
2.991623e+001                 
2.811994e+001                 
3.200916e+001                 
3.414603e+001                 
2.380224e+001                 
2.612589e+001                 
2.693889e+001                 
2.915267e+001                 
2.457679e+001                 
2.991073e+001                 
3.099290e+001                 
3.179492e+001                 
3.121813e+001                 
3.106981e+001                 
3.116320e+001                 
2.825177e+001                 
2.950973e+001                 
3.359121e+001                 
3.380545e+001                 
3.037217e+001                 
2.029206e+001                 
3.599725e+001                 
3.687068e+001                 
2.722454e+001                 
3.468986e+001                 
3.508537e+001                 
3.043259e+001                 
3.488213e+001                 
2.474159e+001                 
3.037766e+001                 
2.805951e+001                 
2.496132e+001                 
2.735088e+001                 
2.395605e+001                 
2.945479e+001                 
3.181689e+001                 
3.470634e+001                 
3.140490e+001                 
2.778485e+001                 
2.692790e+001                 
2.875715e+001                 
2.688396e+001                 
2.321996e+001                 
2.699931e+001                 
2.255528e+001                 
2.846601e+001                 
2.308263e+001                 
2.599954e+001                 
2.530739e+001                 
2.664225e+001                 
2.665324e+001                 
3.036118e+001                 
2.586221e+001                 
2.520302e+001                 
2.790570e+001                 
2.840558e+001                 
2.926253e+001                 
3.064134e+001                 
3.231129e+001                 
2.935042e+001                 
2.835065e+001                 
2.747173e+001                 
2.783429e+001                 
2.783978e+001                 
2.548867e+001                 
2.936690e+001                 
2.475258e+001                 
2.938888e+001                 
2.691142e+001                 
2.922408e+001                 
2.831220e+001                 
2.081392e+001                 
2.696635e+001                 
2.576333e+001                 
2.877363e+001                 
2.749371e+001                 
2.841108e+001                 
2.875166e+001                 
2.768048e+001                 
2.793317e+001                 
3.165209e+001                 
3.139940e+001                 
3.405264e+001                 
3.425040e+001                 
2.992721e+001                 
3.136095e+001                 
3.071824e+001                 
3.138842e+001                 
2.908675e+001                 
2.811994e+001                 
2.969101e+001                 
3.098192e+001                 
3.113024e+001                 
2.859235e+001                 
3.153674e+001                 
3.171801e+001                 
3.221240e+001                 
3.372854e+001                 
3.472831e+001                 
3.233875e+001                 
3.096544e+001                 
3.241016e+001                 
3.247608e+001                 
3.222889e+001                 
2.886702e+001                 
2.935042e+001                 
3.171801e+001                 
3.417350e+001                 
3.506340e+001                 
3.260242e+001                 
2.989975e+001                 
2.996017e+001                 
2.983383e+001                 
2.965255e+001                 
2.976791e+001                 
2.951522e+001                 
3.176196e+001                 
3.178393e+001                 
3.221790e+001                 
3.056993e+001                 
3.053696e+001                 
2.956466e+001                 
3.343190e+001                 
3.488213e+001                 
3.131151e+001                 
3.509636e+001                 
3.683223e+001                 
3.585443e+001                 
3.489861e+001                 
3.248707e+001                 
3.575555e+001                 
3.272328e+001                 
3.000412e+001                 
3.115770e+001                 
3.075120e+001                 
2.993271e+001                 
2.731792e+001                 
2.683451e+001                 
2.822431e+001                 
2.760906e+001                 
2.575235e+001                 
2.587869e+001                 
2.705974e+001                 
2.830121e+001                 
2.911421e+001                 
2.935592e+001                 
2.705974e+001                 
2.665324e+001                 
2.761456e+001                 
3.022934e+001                 
2.957015e+001                 
2.993820e+001                 
2.919112e+001                 
3.167407e+001                 
3.019638e+001                 
3.167407e+001                 
3.088304e+001                 
3.266835e+001                 
2.875166e+001                 
2.348913e+001                 
1.957794e+001                 
2.246738e+001                 
2.153902e+001                 
2.550515e+001                 
2.693889e+001                 
2.828473e+001                 
2.872419e+001                 
2.726848e+001                 
3.124560e+001                 
3.115770e+001                 
2.936141e+001                 
3.079515e+001                 
3.211902e+001                 
2.997665e+001                 
3.065782e+001                 
3.134997e+001                 
3.263538e+001                 
3.127306e+001                 
3.126757e+001                 
3.046555e+001                 
3.136645e+001                 
3.107530e+001                 
3.147631e+001                 
3.354177e+001                 
3.283864e+001                 
3.113573e+001                 
3.217945e+001                 
3.553033e+001                 
3.165759e+001                 
2.860884e+001                 
3.214100e+001                 
3.183337e+001                 
3.171252e+001                 
3.476677e+001                 
2.974594e+001                 
3.050401e+001                 
3.009750e+001                 
2.960311e+001                 
2.908125e+001                 
3.040513e+001                 
3.159167e+001                 
2.868574e+001                 
3.175097e+001                 
3.659602e+001                 
3.223438e+001                 
3.190478e+001                 
3.076768e+001                 
3.278920e+001                 
2.562051e+001                 
2.702678e+001                 
2.086885e+001                 
2.389563e+001                 
3.195422e+001                 
3.175097e+001                 
3.278370e+001                 
2.866377e+001                 
2.888350e+001                 
2.666422e+001                 
2.987228e+001                 
2.982833e+001                 
2.939437e+001                 
2.872419e+001                 
2.586770e+001                 
2.898238e+001                 
2.927901e+001                 
3.025132e+001                 
2.562600e+001                 
2.187961e+001                 
2.742229e+001                 
2.832868e+001                 
2.888899e+001                 
2.726848e+001                 
2.799909e+001                 
2.932845e+001                 
3.175647e+001                 
3.043259e+001                 
3.233326e+001                 
3.377249e+001                 
3.398672e+001                 
3.349233e+001                 
3.022934e+001                 
2.599405e+001                 
2.992721e+001                 
3.126208e+001                 
3.477226e+001                 
3.396475e+001                 
3.212452e+001                 
3.337148e+001                 
2.631266e+001                 
3.022934e+001                 
3.419547e+001                 
2.846052e+001                 
2.580728e+001                 
2.703777e+001                 
3.081712e+001                 
2.998215e+001                 
2.740032e+001                 
2.829572e+001                 
2.826826e+001                 
3.327810e+001                 
3.478325e+001                 
2.386816e+001                 
2.822431e+001                 
2.730144e+001                 
2.419226e+001                 
3.140490e+001                 
2.925704e+001                 
3.021286e+001                 
3.236072e+001                 
3.269581e+001                 
2.882857e+001                 
2.858137e+001                 
3.147631e+001                 
3.199268e+001                 
3.330556e+001                 
2.225315e+001                 
3.397574e+001                 
3.770016e+001                 
1.206867e+001                 
2.658183e+001                 
3.510185e+001                 
3.149279e+001                 
3.085557e+001                 
2.933944e+001                 
2.869673e+001                 
3.127306e+001                 
2.686748e+001                 
2.226963e+001                 
2.725200e+001                 
2.941634e+001                 
3.141588e+001                 
2.891646e+001                 
3.375051e+001                 
3.106981e+001                 
3.349783e+001                 
2.858137e+001                 
2.852644e+001                 
2.579080e+001                 
2.362097e+001                 
2.406043e+001                 
2.271458e+001                 
2.589517e+001                 
2.422522e+001                 
2.609842e+001                 
2.609842e+001                 
2.742229e+001                 
2.831769e+001                 
2.867475e+001                 
2.847700e+001                 
2.474708e+001                 
2.550515e+001                 
2.921309e+001                 
2.970199e+001                 
3.316823e+001                 
3.245960e+001                 
3.030076e+001                 
2.819684e+001                 
2.844404e+001                 
2.924605e+001                 
2.668620e+001                 
2.656535e+001                 
2.498878e+001                 
2.682902e+001                 
2.412085e+001                 
2.609293e+001                 
2.975143e+001                 
2.991073e+001                 
2.607096e+001                 
2.275303e+001                 
2.553262e+001                 
2.670817e+001                 
2.979538e+001                 
3.009201e+001                 
2.210483e+001                 
2.601602e+001                 
3.234974e+001                 
3.000412e+001                 
3.279469e+001                 
3.358572e+001                 
3.266285e+001                 
2.955367e+001                 
3.104784e+001                 
3.365164e+001                 
3.007004e+001                 
3.145983e+001                 
2.976791e+001                 
3.081163e+001                 
3.156420e+001                 
2.907576e+001                 
2.765850e+001                 
3.260242e+001                 
3.218494e+001                 
3.191577e+001                 
3.053696e+001                 
3.605768e+001                 
3.442069e+001                 
3.439872e+001                 
3.311330e+001                 
3.536003e+001                 
3.206958e+001                 
3.132799e+001                 
3.019089e+001                 
3.093797e+001                 
3.269581e+001                 
3.498650e+001                 
3.222339e+001                 
3.096544e+001                 
3.167956e+001                 
2.906478e+001                 
3.100389e+001                 
2.926253e+001                 
3.088853e+001                 
3.252552e+001                 
3.239918e+001                 
3.397574e+001                 
2.709819e+001                 
3.033371e+001                 
3.159716e+001                 
3.392081e+001                 
3.277821e+001                 
3.026780e+001                 
3.319570e+001                 
3.570611e+001                 
3.696407e+001                 
3.811765e+001                 
3.408560e+001                 
3.557427e+001                 
3.292653e+001                 
2.986679e+001                 
3.187732e+001                 
3.052598e+001                 
2.825727e+001                 
2.730144e+001                 
2.882307e+001                 
2.919112e+001                 
2.983932e+001                 
2.762005e+001                 
2.751568e+001                 
2.785077e+001                 
2.807050e+001                 
3.010300e+001                 
2.938888e+001                 
2.599405e+001                 
2.740032e+001                 
2.675212e+001                 
3.062486e+001                 
3.103685e+001                 
2.772992e+001                 
2.996017e+001                 
3.014694e+001                 
3.167407e+001                 
3.115221e+001                 
3.093248e+001                 
3.420646e+001                 
2.992172e+001                 
2.407141e+001                 
1.901762e+001                 
2.341772e+001                 
2.331334e+001                 
2.559304e+001                 
2.902632e+001                 
2.922408e+001                 
3.014145e+001                 
2.811444e+001                 
3.155871e+001                 
3.113573e+001                 
2.868025e+001                 
3.366812e+001                 
3.325063e+001                 
3.428336e+001                 
3.192126e+001                 
3.094346e+001                 
3.150377e+001                 
3.336599e+001                 
3.302541e+001                 
3.108629e+001                 
2.847700e+001                 
2.883955e+001                 
3.127855e+001                 
3.348135e+001                 
3.276722e+001                 
3.035569e+001                 
3.235523e+001                 
3.124010e+001                 
3.209155e+001                 
2.962509e+001                 
3.186084e+001                 
3.299794e+001                 
3.245411e+001                 
3.461845e+001                 
2.872969e+001                 
3.312429e+001                 
2.824628e+001                 
2.581827e+001                 
2.840009e+001                 
3.211902e+001                 
3.251453e+001                 
3.345388e+001                 
3.169604e+001                 
3.334401e+001                 
3.210254e+001                 
2.932296e+001                 
3.258046e+001                 
2.761456e+001                 
2.469764e+001                 
2.612589e+001                 
4.174869e+000                 
1.896819e+001                 
3.326162e+001                 
2.797711e+001                 
2.957015e+001                 
2.538430e+001                 
2.804303e+001                 
2.955367e+001                 
2.843855e+001                 
2.917464e+001                 
3.261890e+001                 
2.641154e+001                 
3.018540e+001                 
2.566995e+001                 
2.771893e+001                 
2.870222e+001                 
2.435706e+001                 
2.391760e+001                 
2.630716e+001                 
2.844953e+001                 
2.818586e+001                 
2.532387e+001                 
2.833417e+001                 
3.001511e+001                 
3.018540e+001                 
3.016342e+001                 
3.057542e+001                 
3.224537e+001                 
2.905928e+001                 
3.688716e+001                 
3.284413e+001                 
2.582925e+001                 
2.837263e+001                 
3.131151e+001                 
3.167407e+001                 
3.406363e+001                 
3.454704e+001                 
3.231129e+001                 
3.191028e+001                 
2.983383e+001                 
3.248158e+001                 
2.608194e+001                 
2.573587e+001                 
2.813092e+001                 
3.429435e+001                 
2.873518e+001                 
2.475258e+001                 
2.846601e+001                 
3.143237e+001                 
3.131151e+001                 
2.549416e+001                 
2.442847e+001                 
2.551064e+001                 
2.754314e+001                 
2.474708e+001                 
2.971847e+001                 
3.318471e+001                 
3.251453e+001                 
3.332753e+001                 
3.172351e+001                 
2.866377e+001                 
2.838910e+001                 
3.107530e+001                 
3.215198e+001                 
3.572808e+001                 
3.691463e+001                 
3.744198e+001                 
3.633234e+001                 
3.409109e+001                 
1.301900e+001                 
2.787274e+001                 
3.579400e+001                 
3.308034e+001                 
2.784527e+001                 
2.738384e+001                 
2.911421e+001                 
2.812543e+001                 
2.621378e+001                 
2.674662e+001                 
2.876814e+001                 
2.999863e+001                 
3.245411e+001                 
3.117418e+001                 
3.413504e+001                 
3.570062e+001                 
3.191577e+001                 
2.635660e+001                 
2.563699e+001                 
2.393408e+001                 
2.586221e+001                 
2.283543e+001                 
2.261570e+001                 
2.610941e+001                 
2.626871e+001                 
2.567544e+001                 
2.584573e+001                 
2.843855e+001                 
2.712017e+001                 
2.604349e+001                 
2.824079e+001                 
2.898787e+001                 
3.064683e+001                 
3.211902e+001                 
3.146532e+001                 
3.243214e+001                 
3.195972e+001                 
2.972396e+001                 
2.838910e+001                 
2.468116e+001                 
2.967453e+001                 
2.863081e+001                 
2.988327e+001                 
2.848798e+001                 
3.009750e+001                 
2.424720e+001                 
2.976791e+001                 
3.250355e+001                 
2.791669e+001                 
2.362097e+001                 
2.746624e+001                 
2.758709e+001                 
2.971298e+001                 
2.811994e+001                 
3.072374e+001                 
2.876265e+001                 
2.831769e+001                 
2.854841e+001                 
3.139940e+001                 
3.387686e+001                 
3.245960e+001                 
3.041062e+001                 
2.954269e+001                 
3.067979e+001                 
2.989425e+001                 
2.566995e+001                 
3.199268e+001                 
2.916365e+001                 
3.131701e+001                 
2.879561e+001                 
2.913619e+001                 
3.124560e+001                 
3.251453e+001                 
3.025681e+001                 
3.064134e+001                 
2.759258e+001                 
3.661799e+001                 
3.292653e+001                 
3.245960e+001                 
3.346487e+001                 
3.076219e+001                 
3.129503e+001                 
3.012497e+001                 
2.740582e+001                 
3.394827e+001                 
3.271229e+001                 
3.290455e+001                 
3.071275e+001                 
3.004807e+001                 
3.101488e+001                 
2.804852e+001                 
2.916365e+001                 
3.034470e+001                 
3.242664e+001                 
3.075669e+001                 
3.189929e+001                 
3.141588e+001                 
3.058640e+001                 
2.860884e+001                 
3.019638e+001                 
3.220142e+001                 
3.003159e+001                 
3.188281e+001                 
3.403616e+001                 
3.451957e+001                 
3.551385e+001                 
3.681575e+001                 
3.526665e+001                 
3.272328e+001                 
3.085557e+001                 
3.027329e+001                 
2.972946e+001                 
2.658732e+001                 
2.585122e+001                 
2.576333e+001                 
2.905928e+001                 
2.886702e+001                 
2.688396e+001                 
2.557107e+001                 
2.759258e+001                 
2.668620e+001                 
2.859235e+001                 
2.938888e+001                 
2.512062e+001                 
2.713664e+001                 
2.683451e+001                 
2.989975e+001                 
3.020737e+001                 
3.075669e+001                 
2.932296e+001                 
2.927352e+001                 
2.899336e+001                 
2.763104e+001                 
2.974594e+001                 
3.243214e+001                 
2.740582e+001                 
2.481849e+001                 
2.246738e+001                 
2.082490e+001                 
2.350011e+001                 
2.659831e+001                 
2.828473e+001                 
2.854841e+001                 
2.902083e+001                 
2.779034e+001                 
2.905379e+001                 
3.032273e+001                 
2.729595e+001                 
3.167956e+001                 
3.220142e+001                 
3.129503e+001                 
3.030076e+001                 
2.805402e+001                 
2.770794e+001                 
3.026780e+001                 
3.074022e+001                 
3.283315e+001                 
3.221790e+001                 
3.058091e+001                 
3.124010e+001                 
3.263538e+001                 
3.325063e+001                 
3.075669e+001                 
3.075120e+001                 
3.136645e+001                 
2.737285e+001                 
2.993820e+001                 
3.315175e+001                 
3.236621e+001                 
3.280018e+001                 
3.385489e+001                 
3.115770e+001                 
3.196521e+001                 
3.109178e+001                 
2.829023e+001                 
3.164660e+001                 
3.287159e+001                 
3.233326e+001                 
3.199817e+001                 
3.201465e+001                 
3.395926e+001                 
3.317372e+001                 
3.038865e+001                 
2.503273e+001                 
2.720256e+001                 
2.618631e+001                 
2.103365e+001                 
3.812314e+000                 
2.846601e+001                 
2.911421e+001                 
2.775189e+001                 
3.069627e+001                 
2.929549e+001                 
2.909773e+001                 
3.120165e+001                 
2.808148e+001                 
2.741680e+001                 
3.131701e+001                 
2.610391e+001                 
2.658183e+001                 
2.732891e+001                 
2.868025e+001                 
2.787823e+001                 
2.454383e+001                 
2.432960e+001                 
2.759258e+001                 
3.132799e+001                 
2.772442e+001                 
2.734539e+001                 
2.584573e+001                 
2.821332e+001                 
3.093797e+001                 
3.116869e+001                 
3.377798e+001                 
3.141039e+001                 
3.271229e+001                 
3.097642e+001                 
3.287709e+001                 
2.811994e+001                 
2.745525e+001                 
2.930098e+001                 
3.028977e+001                 
3.291005e+001                 
3.391531e+001                 
3.281117e+001                 
3.243214e+001                 
3.380545e+001                 
3.353628e+001                 
2.972946e+001                 
2.000092e+001                 
2.742779e+001                 
3.233875e+001                 
3.499748e+001                 
2.473609e+001                 
2.548318e+001                 
2.885603e+001                 
3.124560e+001                 
2.595560e+001                 
2.251682e+001                 
2.755963e+001                 
2.521401e+001                 
2.385717e+001                 
3.074571e+001                 
3.256947e+001                 
3.131701e+001                 
3.220691e+001                 
2.920210e+001                 
2.638956e+001                 
2.862531e+001                 
3.062486e+001                 
3.258046e+001                 
3.544793e+001                 
3.642572e+001                 
3.736507e+001                 
3.684871e+001                 
2.937240e+001                 
3.054246e+001                 
2.373632e+001                 
3.232776e+001                 
3.040513e+001                 
2.768597e+001                 
3.086656e+001                 
2.605447e+001                 
2.757611e+001                 
3.035569e+001                 
2.610391e+001                 
2.911971e+001                 
2.970749e+001                 
3.024033e+001                 
3.237171e+001                 
3.507988e+001                 
3.443717e+001                 
3.237171e+001                 
2.763104e+001                 
2.557107e+001                 
2.151156e+001                 
2.545022e+001                 
2.348913e+001                 
2.857587e+001                 
2.649943e+001                 
2.699931e+001                 
2.250034e+001                 
2.720256e+001                 
2.708720e+001                 
2.642252e+001                 
2.533486e+001                 
2.859235e+001                 
2.808148e+001                 
2.865278e+001                 
3.167407e+001                 
3.186633e+001                 
3.139391e+001                 
3.277821e+001                 
2.666422e+001                 
2.748821e+001                 
2.848798e+001                 
2.794415e+001                 
2.772442e+001                 
2.811444e+001                 
2.715312e+001                 
3.221240e+001                 
2.818586e+001                 
2.801007e+001                 
2.969650e+001                 
3.141588e+001                 
2.657633e+001                 
2.535134e+001                 
3.114122e+001                 
2.941634e+001                 
2.671367e+001                 
2.985580e+001                 
2.720806e+001                 
2.848249e+001                 
2.735637e+001                 
2.931746e+001                 
3.147631e+001                 
3.139391e+001                 
3.117968e+001                 
3.153674e+001                 
3.057542e+001                 
3.231678e+001                 
3.035569e+001                 
3.013596e+001                 
3.231129e+001                 
3.193225e+001                 
2.987778e+001                 
3.306386e+001                 
3.372854e+001                 
3.333303e+001                 
3.223438e+001                 
3.176745e+001                 
2.978988e+001                 
3.563470e+001                 
3.495903e+001                 
3.468437e+001                 
3.488213e+001                 
3.055894e+001                 
3.050401e+001                 
3.253101e+001                 
3.127855e+001                 
3.129503e+001                 
3.241016e+001                 
2.839460e+001                 
3.115221e+001                 
3.298695e+001                 
3.269032e+001                 
2.756512e+001                 
2.933944e+001                 
3.442069e+001                 
3.237720e+001                 
3.274525e+001                 
3.270131e+001                 
3.389334e+001                 
3.197070e+001                 
3.233875e+001                 
3.084459e+001                 
3.059190e+001                 
3.130053e+001                 
3.276722e+001                 
3.233326e+001                 
3.615106e+001                 
3.534905e+001                 
3.206409e+001                 
3.458549e+001                 
3.431083e+001                 
3.241566e+001                 
2.966903e+001                 
2.781231e+001                 
2.674113e+001                 
2.748272e+001                 
2.484047e+001                 
2.705974e+001                 
2.941634e+001                 
2.989425e+001                 
2.799359e+001                 
2.724651e+001                 
2.560403e+001                 
2.864179e+001                 
2.735088e+001                 
2.597208e+001                 
2.646098e+001                 
2.758160e+001                 
2.955917e+001                 
2.938338e+001                 
3.080613e+001                 
3.054795e+001                 
2.829572e+001                 
2.850446e+001                 
2.659831e+001                 
3.025681e+001                 
2.663127e+001                 
2.562051e+001                 
2.573037e+001                 
2.292882e+001                 
1.944060e+001                 
1.846830e+001                 
2.512062e+001                 
2.932296e+001                 
2.870771e+001                 
3.159716e+001                 
2.929000e+001                 
3.119066e+001                 
3.164111e+001                 
3.014145e+001                 
3.138842e+001                 
3.137743e+001                 
2.952621e+001                 
3.512383e+001                 
2.844953e+001                 
3.106981e+001                 
3.347585e+001                 
3.076219e+001                 
3.025132e+001                 
3.221790e+001                 
3.386587e+001                 
3.144335e+001                 
3.331655e+001                 
3.350881e+001                 
3.366812e+001                 
3.378347e+001                 
3.416251e+001                 
2.875715e+001                 
3.005905e+001                 
2.959762e+001                 
3.141588e+001                 
3.314626e+001                 
3.350332e+001                 
3.270680e+001                 
3.312978e+001                 
3.028428e+001                 
3.192676e+001                 
3.213001e+001                 
3.219593e+001                 
3.114122e+001                 
3.183337e+001                 
3.280568e+001                 
3.333303e+001                 
3.217945e+001                 
3.341543e+001                 
2.761456e+001                 
2.751019e+001                 
2.941085e+001                 
1.173907e+001                 
1.884733e+001                 
2.711467e+001                 
2.579080e+001                 
2.849897e+001                 
3.132799e+001                 
2.988876e+001                 
2.901534e+001                 
2.781781e+001                 
2.980636e+001                 
2.507118e+001                 
2.675212e+001                 
2.605997e+001                 
2.540078e+001                 
2.610391e+001                 
2.694987e+001                 
2.535134e+001                 
2.436255e+001                 
2.617533e+001                 
2.748272e+001                 
3.245960e+001                 
3.255848e+001                 
2.522499e+001                 
2.819135e+001                 
2.967453e+001                 
2.783429e+001                 
3.185534e+001                 
3.262989e+001                 
3.176196e+001                 
2.686748e+001                 
2.947677e+001                 
3.182788e+001                 
2.850446e+001                 
2.992721e+001                 
3.049302e+001                 
2.961959e+001                 
3.373953e+001                 
3.117418e+001                 
3.410208e+001                 
3.340993e+001                 
3.443717e+001                 
3.364614e+001                 
2.464820e+001                 
2.071504e+001                 
2.983383e+001                 
3.003708e+001                 
3.236621e+001                 
2.630716e+001                 
2.730694e+001                 
3.052048e+001                 
2.952071e+001                 
1.929229e+001                 
2.434608e+001                 
2.772442e+001                 
2.255528e+001                 
2.643900e+001                 
2.881209e+001                 
3.340444e+001                 
3.140490e+001                 
3.008102e+001                 
3.087755e+001                 
2.655436e+001                 
2.801556e+001                 
3.033371e+001                 
3.216297e+001                 
3.596979e+001                 
3.684321e+001                 
3.299245e+001                 
3.301442e+001                 
2.980087e+001                 
2.416480e+001                 
2.936141e+001                 
3.147082e+001                 
2.994370e+001                 
2.857038e+001                 
2.989975e+001                 
2.779583e+001                 
2.524147e+001                 
2.295628e+001                 
2.685649e+001                 
2.730144e+001                 
2.790570e+001                 
2.993271e+001                 
3.329457e+001                 
3.376150e+001                 
3.444267e+001                 
3.038865e+001                 
2.602151e+001                 
2.702678e+001                 
2.352209e+001                 
2.170932e+001                 
2.456581e+001                 
2.412085e+001                 
2.732342e+001                 
2.530739e+001                 
2.589517e+001                 
2.196750e+001                 
2.485145e+001                 
2.629618e+001                 
2.663127e+001                 
2.900435e+001                 
2.840558e+001                 
2.720806e+001                 
3.082261e+001                 
3.209155e+001                 
3.161913e+001                 
3.089952e+001                 
2.892195e+001                 
3.011399e+001                 
2.845502e+001                 
2.986130e+001                 
2.922957e+001                 
2.884504e+001                 
2.963607e+001                 
2.946578e+001                 
2.987778e+001                 
2.698283e+001                 
2.952071e+001                 
3.203662e+001                 
3.074571e+001                 
2.623575e+001                 
2.793866e+001                 
3.225086e+001                 
2.762005e+001                 
2.872969e+001                 
2.766949e+001                 
2.698283e+001                 
2.746074e+001                 
2.781781e+001                 
2.975693e+001                 
3.178393e+001                 
2.977890e+001                 
3.256397e+001                 
3.219043e+001                 
3.141039e+001                 
3.372305e+001                 
3.424491e+001                 
3.199268e+001                 
3.260792e+001                 
3.016892e+001                 
3.083909e+001                 
3.625544e+001                 
3.360769e+001                 
3.198718e+001                 
3.265187e+001                 
3.160266e+001                 
2.974044e+001                 
3.473930e+001                 
3.608515e+001                 
3.599725e+001                 
3.078416e+001                 
3.243763e+001                 
3.338247e+001                 
3.155871e+001                 
2.953170e+001                 
2.964706e+001                 
2.712566e+001                 
3.083909e+001                 
3.242115e+001                 
3.239368e+001                 
2.948776e+001                 
2.883955e+001                 
3.238269e+001                 
3.174548e+001                 
3.372305e+001                 
3.297047e+001                 
3.270131e+001                 
3.520073e+001                 
3.213001e+001                 
3.138842e+001                 
3.041062e+001                 
3.262440e+001                 
3.139391e+001                 
3.105333e+001                 
3.395926e+001                 
3.649714e+001                 
3.737056e+001                 
3.645869e+001                 
3.247608e+001                 
3.370657e+001                 
2.955917e+001                 
2.833417e+001                 
2.615335e+001                 
2.752117e+001                 
2.547219e+001                 
2.767498e+001                 
2.784527e+001                 
2.729595e+001                 
2.738934e+001                 
3.047105e+001                 
2.701579e+001                 
2.848249e+001                 
2.894942e+001                 
2.669169e+001                 
2.675212e+001                 
2.691691e+001                 
3.033921e+001                 
2.907027e+001                 
2.992721e+001                 
3.011399e+001                 
3.034470e+001                 
2.992172e+001                 
2.751019e+001                 
3.160266e+001                 
2.721904e+001                 
2.320897e+001                 
2.413184e+001                 
2.098970e+001                 
2.188510e+001                 
2.068208e+001                 
2.184115e+001                 
2.847700e+001                 
2.932296e+001                 
2.836164e+001                 
3.114122e+001                 
3.019089e+001                 
3.027329e+001                 
3.265187e+001                 
3.077317e+001                 
2.903731e+001                 
2.979538e+001                 
2.790570e+001                 
2.750469e+001                 
2.810895e+001                 
3.175097e+001                 
3.214100e+001                 
2.933394e+001                 
3.100389e+001                 
3.286610e+001                 
3.387136e+001                 
3.494255e+001                 
3.475029e+001                 
2.958663e+001                 
3.314077e+001                 
3.470085e+001                 
3.023484e+001                 
2.753216e+001                 
3.164660e+001                 
3.246510e+001                 
3.476127e+001                 
3.349233e+001                 
3.266835e+001                 
3.050950e+001                 
3.022934e+001                 
3.662349e+001                 
3.215198e+001                 
2.861433e+001                 
3.064134e+001                 
3.178943e+001                 
3.275624e+001                 
3.054246e+001                 
3.421195e+001                 
3.356374e+001                 
2.507668e+001                 
2.578531e+001                 
2.095125e+001                 
1.380453e+001                 
1.523827e+001                 
3.225086e+001                 
3.078416e+001                 
3.254200e+001                 
3.146532e+001                 
3.243763e+001                 
2.793317e+001                 
2.597208e+001                 
2.754864e+001                 
2.987228e+001                 
2.869673e+001                 
2.799359e+001                 
2.656535e+001                 
2.642802e+001                 
2.601053e+001                 
2.545571e+001                 
2.481300e+001                 
2.458778e+001                 
2.322545e+001                 
2.619730e+001                 
2.678508e+001                 
2.646098e+001                 
2.777935e+001                 
2.700481e+001                 
2.812543e+001                 
3.033921e+001                 
3.072923e+001                 
2.718059e+001                 
3.343190e+001                 
3.667841e+001                 
3.479423e+001                 
3.168505e+001                 
2.807050e+001                 
2.994919e+001                 
3.059190e+001                 
2.917464e+001                 
3.200916e+001                 
3.076768e+001                 
3.253101e+001                 
3.448661e+001                 
3.155871e+001                 
2.312108e+001                 
2.425818e+001                 
3.003708e+001                 
3.329457e+001                 
2.771893e+001                 
2.719707e+001                 
2.829023e+001                 
2.727947e+001                 
2.919661e+001                 
2.159945e+001                 
2.072053e+001                 
2.712017e+001                 
2.542824e+001                 
2.254429e+001                 
2.866377e+001                 
3.004807e+001                 
2.914168e+001                 
2.983383e+001                 
2.892195e+001                 
2.642802e+001                 
2.693339e+001                 
2.779034e+001                 
3.316273e+001                 
3.578302e+001                 
3.502495e+001                 
2.951522e+001                 
2.969101e+001                 
2.347265e+001                 
3.008652e+001                 
2.800458e+001                 
3.233875e+001                 
3.080613e+001                 
3.056443e+001                 
2.850996e+001                 
2.666972e+001                 
2.891096e+001                 
2.871870e+001                 
2.889998e+001                 
2.922408e+001                 
3.334401e+001                 
3.056993e+001                 
3.256397e+001                 
3.377798e+001                 
3.479972e+001                 
2.862531e+001                 
2.694987e+001                 
2.620279e+001                 
2.424170e+001                 
2.280247e+001                 
2.412634e+001                 
2.591714e+001                 
2.292332e+001                 
2.168185e+001                 
2.751019e+001                 
2.358801e+001                 
2.566445e+001                 
2.417029e+001                 
2.268711e+001                 
2.701030e+001                 
2.700481e+001                 
2.804852e+001                 
2.708720e+001                 
3.160815e+001                 
2.870222e+001                 
2.765301e+001                 
2.530190e+001                 
3.055345e+001                 
2.794965e+001                 
2.788922e+001                 
2.851545e+001                 
2.549966e+001                 
2.549416e+001                 
2.934493e+001                 
2.927352e+001                 
2.653239e+001                 
2.737285e+001                 
3.020188e+001                 
3.063585e+001                 
2.673014e+001                 
2.636210e+001                 
3.081712e+001                 
2.996567e+001                 
3.048753e+001                 
2.697734e+001                 
2.743328e+001                 
2.831220e+001                 
2.932296e+001                 
3.154772e+001                 
2.910323e+001                 
2.562600e+001                 
3.214100e+001                 
3.026780e+001                 
3.104234e+001                 
3.286061e+001                 
2.971298e+001                 
2.897688e+001                 
3.041611e+001                 
3.110826e+001                 
3.016342e+001                 
3.148730e+001                 
2.915267e+001                 
3.296498e+001                 
3.176745e+001                 
2.852094e+001                 
2.903731e+001                 
2.995468e+001                 
3.460746e+001                 
3.410757e+001                 
2.953170e+001                 
2.767498e+001                 
2.918563e+001                 
3.061387e+001                 
3.309682e+001                 
2.934493e+001                 
2.896590e+001                 
3.044907e+001                 
3.163561e+001                 
3.100389e+001                 
2.900435e+001                 
2.954269e+001                 
2.840558e+001                 
3.192676e+001                 
2.810346e+001                 
3.074571e+001                 
3.153674e+001                 
3.310231e+001                 
2.902632e+001                 
3.028977e+001                 
2.921309e+001                 
3.034470e+001                 
3.148180e+001                 
2.835065e+001                 
2.883406e+001                 
3.419547e+001                 
3.295949e+001                 
3.477775e+001                 
3.199268e+001                 
2.978988e+001                 
2.568643e+001                 
2.526344e+001                 
2.783429e+001                 
2.538430e+001                 
2.743877e+001                 
2.768597e+001                 
2.669719e+001                 
2.698833e+001                 
2.835065e+001                 
2.887251e+001                 
2.619730e+001                 
2.780682e+001                 
2.855390e+001                 
2.584024e+001                 
2.769146e+001                 
2.789471e+001                 
2.965804e+001                 
3.009750e+001                 
2.998215e+001                 
3.015793e+001                 
3.037766e+001                 
2.905928e+001                 
2.750469e+001                 
2.608743e+001                 
2.360998e+001                 
2.256626e+001                 
2.408789e+001                 
2.550515e+001                 
2.443397e+001                 
2.149508e+001                 
2.364843e+001                 
2.415930e+001                 
2.832868e+001                 
2.848249e+001                 
2.920760e+001                 
2.780133e+001                 
2.911421e+001                 
3.140490e+001                 
2.715312e+001                 
3.166857e+001                 
2.822980e+001                 
2.756512e+001                 
2.830671e+001                 
2.782330e+001                 
3.045457e+001                 
3.142138e+001                 
2.953719e+001                 
3.291005e+001                 
3.198718e+001                 
3.250355e+001                 
3.053147e+001                 
3.272328e+001                 
3.237720e+001                 
3.265187e+001                 
3.186084e+001                 
2.847150e+001                 
2.888350e+001                 
2.737835e+001                 
3.010849e+001                 
3.452506e+001                 
3.421195e+001                 
3.030625e+001                 
3.060288e+001                 
2.964706e+001                 
3.213001e+001                 
3.122362e+001                 
2.988876e+001                 
2.762554e+001                 
3.219593e+001                 
3.025681e+001                 
2.992172e+001                 
3.289357e+001                 
3.503593e+001                 
2.289036e+001                 
2.286290e+001                 
2.452735e+001                 
1.462303e+001                 
1.929229e+001                 
2.912520e+001                 
3.015793e+001                 
3.232776e+001                 
3.039963e+001                 
3.119616e+001                 
2.916365e+001                 
2.937789e+001                 
2.702129e+001                 
2.613138e+001                 
2.507118e+001                 
2.747173e+001                 
2.649393e+001                 
2.615335e+001                 
2.941085e+001                 
2.803204e+001                 
3.019089e+001                 
2.663676e+001                 
2.700481e+001                 
2.838910e+001                 
2.557107e+001                 
2.752666e+001                 
2.610391e+001                 
3.002060e+001                 
3.158617e+001                 
3.159716e+001                 
2.872419e+001                 
2.910872e+001                 
3.074571e+001                 
3.241566e+001                 
2.798260e+001                 
2.765301e+001                 
2.651042e+001                 
3.039963e+001                 
3.499748e+001                 
3.235523e+001                 
3.002609e+001                 
3.292104e+001                 
3.160266e+001                 
2.548867e+001                 
3.279469e+001                 
2.357153e+001                 
2.803754e+001                 
2.636210e+001                 
3.285512e+001                 
3.066880e+001                 
2.826276e+001                 
2.598856e+001                 
2.772442e+001                 
2.943832e+001                 
2.066010e+001                 
2.105013e+001                 
2.742779e+001                 
2.292332e+001                 
2.241794e+001                 
2.743877e+001                 
3.196521e+001                 
2.884504e+001                 
2.971847e+001                 
3.180041e+001                 
2.705974e+001                 
2.632364e+001                 
3.044907e+001                 
3.385489e+001                 
2.458778e+001                 
3.361318e+001                 
3.141588e+001                 
2.894942e+001                 
3.012497e+001                 
2.939986e+001                 
3.422843e+001                 
2.905379e+001                 
3.605219e+001                 
2.826276e+001                 
2.520302e+001                 
3.062486e+001                 
3.039414e+001                 
2.954269e+001                 
2.897688e+001                 
3.138842e+001                 
3.525017e+001                 
2.815289e+001                 
3.246510e+001                 
3.468437e+001                 
3.166857e+001                 
2.783978e+001                 
2.888899e+001                 
2.728496e+001                 
2.622476e+001                 
2.362097e+001                 
2.174228e+001                 
2.416480e+001                 
2.482948e+001                 
2.465370e+001                 
2.676860e+001                 
2.879561e+001                 
2.615335e+001                 
2.499977e+001                 
2.754864e+001                 
2.700481e+001                 
3.049851e+001                 
2.829572e+001                 
3.042710e+001                 
3.252003e+001                 
3.115221e+001                 
2.877913e+001                 
2.978439e+001                 
2.848798e+001                 
2.467567e+001                 
2.595010e+001                 
2.985580e+001                 
2.922957e+001                 
2.902083e+001                 
2.853742e+001                 
2.955367e+001                 
3.055345e+001                 
2.711467e+001                 
2.965255e+001                 
3.130053e+001                 
3.046006e+001                 
2.976791e+001                 
2.981735e+001                 
3.233875e+001                 
3.050950e+001                 
3.067979e+001                 
2.818036e+001                 
2.775738e+001                 
2.823529e+001                 
3.332204e+001                 
2.658183e+001                 
2.989975e+001                 
2.968002e+001                 
3.234974e+001                 
3.089952e+001                 
3.083909e+001                 
3.174548e+001                 
3.230030e+001                 
2.934493e+001                 
3.191028e+001                 
3.130053e+001                 
3.184985e+001                 
3.086656e+001                 
3.291005e+001                 
2.991073e+001                 
2.774090e+001                 
2.808148e+001                 
3.244312e+001                 
3.292104e+001                 
3.520623e+001                 
3.199817e+001                 
3.053147e+001                 
3.196521e+001                 
3.250355e+001                 
3.206958e+001                 
3.024033e+001                 
3.048203e+001                 
2.894392e+001                 
3.120714e+001                 
2.965804e+001                 
2.905928e+001                 
2.701030e+001                 
2.959213e+001                 
3.017441e+001                 
3.050950e+001                 
3.204211e+001                 
3.300343e+001                 
3.458549e+001                 
3.054795e+001                 
3.250355e+001                 
3.020737e+001                 
2.879011e+001                 
3.009750e+001                 
3.180041e+001                 
3.407462e+001                 
3.420096e+001                 
3.134447e+001                 
3.316823e+001                 
3.281666e+001                 
3.032273e+001                 
2.656535e+001                 
2.363195e+001                 
2.519753e+001                 
2.527993e+001                 
2.872419e+001                 
2.657084e+001                 
2.559304e+001                 
2.931197e+001                 
2.954818e+001                 
2.860884e+001                 
2.846601e+001                 
2.707622e+001                 
2.849897e+001                 
2.636759e+001                 
2.768048e+001                 
2.907576e+001                 
2.960311e+001                 
2.828473e+001                 
2.859235e+001                 
2.927352e+001                 
2.763653e+001                 
2.665873e+001                 
2.738934e+001                 
2.370886e+001                 
2.183566e+001                 
2.178622e+001                 
2.458228e+001                 
2.426368e+001                 
2.390661e+001                 
2.524147e+001                 
2.390661e+001                 
2.738934e+001                 
2.837812e+001                 
2.847700e+001                 
2.782330e+001                 
2.951522e+001                 
3.066331e+001                 
3.100389e+001                 
2.917464e+001                 
3.075120e+001                 
3.158068e+001                 
3.010849e+001                 
2.804852e+001                 
2.770794e+001                 
2.860884e+001                 
3.094896e+001                 
2.943832e+001                 
3.248158e+001                 
3.286061e+001                 
3.351431e+001                 
3.109178e+001                 
2.948226e+001                 
3.191028e+001                 
3.322866e+001                 
3.361868e+001                 
2.979538e+001                 
3.004257e+001                 
2.783978e+001                 
3.085008e+001                 
3.149279e+001                 
3.434928e+001                 
3.160815e+001                 
3.273426e+001                 
3.073472e+001                 
2.920760e+001                 
3.085008e+001                 
3.217945e+001                 
3.224537e+001                 
2.897139e+001                 
2.751568e+001                 
3.166857e+001                 
3.390982e+001                 
3.426688e+001                 
1.812222e+001                 
3.219043e+001                 
1.157427e+001                 
2.218174e+001                 
2.222019e+001                 
3.230579e+001                 
3.213001e+001                 
3.244862e+001                 
2.964157e+001                 
2.899886e+001                 
3.069077e+001                 
3.042161e+001                 
2.326391e+001                 
2.755413e+001                 
2.638956e+001                 
2.665873e+001                 
2.844953e+001                 
2.901534e+001                 
3.038315e+001                 
2.858137e+001                 
2.742779e+001                 
2.560952e+001                 
2.488441e+001                 
2.564797e+001                 
2.597208e+001                 
2.700481e+001                 
2.938888e+001                 
3.108080e+001                 
3.167407e+001                 
2.852644e+001                 
2.854292e+001                 
2.814740e+001                 
2.976242e+001                 
2.926253e+001                 
2.549416e+001                 
2.826826e+001                 
2.738384e+001                 
2.620279e+001                 
2.521401e+001                 
2.597757e+001                 
3.346487e+001                 
3.497551e+001                 
3.175097e+001                 
3.044907e+001                 
3.058640e+001                 
2.160494e+001                 
2.874617e+001                 
2.848249e+001                 
3.161913e+001                 
3.183886e+001                 
2.939986e+001                 
3.025132e+001                 
2.654337e+001                 
2.374182e+001                 
2.134676e+001                 
2.182467e+001                 
2.617533e+001                 
2.550515e+001                 
2.190158e+001                 
2.706523e+001                 
3.153674e+001                 
2.729045e+001                 
3.024033e+001                 
3.024033e+001                 
2.747173e+001                 
2.880110e+001                 
3.221240e+001                 
3.210803e+001                 
3.187182e+001                 
3.676081e+001                 
2.708720e+001                 
3.181140e+001                 
3.145983e+001                 
9.431907e+000                 
1.328267e+001                 
2.947127e+001                 
3.490959e+001                 
3.133898e+001                 
2.568643e+001                 
2.790570e+001                 
2.904829e+001                 
2.841657e+001                 
3.085557e+001                 
3.271229e+001                 
3.275074e+001                 
3.070725e+001                 
3.437125e+001                 
3.121813e+001                 
3.030076e+001                 
3.039963e+001                 
2.916365e+001                 
2.786175e+001                 
2.832318e+001                 
2.192904e+001                 
1.779263e+001                 
2.488991e+001                 
2.498878e+001                 
2.751568e+001                 
3.049851e+001                 
3.114672e+001                 
2.663127e+001                 
2.892195e+001                 
2.865827e+001                 
2.779583e+001                 
2.870222e+001                 
2.487892e+001                 
2.987228e+001                 
3.312429e+001                 
3.181140e+001                 
3.098741e+001                 
3.075120e+001                 
2.963607e+001                 
2.576883e+001                 
2.725750e+001                 
3.213550e+001                 
2.568643e+001                 
2.673014e+001                 
2.881758e+001                 
2.687297e+001                 
2.814740e+001                 
2.822431e+001                 
2.866926e+001                 
2.852094e+001                 
3.085008e+001                 
3.190478e+001                 
2.954269e+001                 
3.297047e+001                 
3.138293e+001                 
3.020188e+001                 
2.830671e+001                 
2.983932e+001                 
3.017990e+001                 
2.885054e+001                 
2.828473e+001                 
3.155322e+001                 
3.293752e+001                 
3.181689e+001                 
2.913069e+001                 
3.309132e+001                 
3.120165e+001                 
3.016892e+001                 
2.952621e+001                 
3.071275e+001                 
3.052598e+001                 
3.483818e+001                 
3.234424e+001                 
3.270680e+001                 
3.262989e+001                 
3.037766e+001                 
3.141588e+001                 
3.361868e+001                 
3.252552e+001                 
3.291554e+001                 
3.556878e+001                 
3.232776e+001                 
3.358572e+001                 
3.550286e+001                 
3.080064e+001                 
2.412634e+001                 
2.591165e+001                 
2.892195e+001                 
3.088853e+001                 
3.086107e+001                 
3.083909e+001                 
2.723003e+001                 
2.791119e+001                 
2.818036e+001                 
3.122911e+001                 
2.992172e+001                 
3.349233e+001                 
3.517876e+001                 
3.279469e+001                 
3.095445e+001                 
3.231129e+001                 
2.977890e+001                 
3.050401e+001                 
3.010849e+001                 
3.314077e+001                 
3.155322e+001                 
2.866926e+001                 
3.190478e+001                 
3.197070e+001                 
3.028428e+001                 
2.858686e+001                 
2.656535e+001                 
2.754864e+001                 
2.705974e+001                 
2.748821e+001                 
2.720806e+001                 
2.843855e+001                 
2.786725e+001                 
2.717510e+001                 
2.628519e+001                 
3.206958e+001                 
2.800458e+001                 
2.930098e+001                 
2.702129e+001                 
2.857038e+001                 
2.697185e+001                 
2.935042e+001                 
2.775738e+001                 
2.676860e+001                 
2.469764e+001                 
2.783429e+001                 
2.387366e+001                 
2.562051e+001                 
2.364294e+001                 
2.315404e+001                 
2.373632e+001                 
2.553262e+001                 
2.569741e+001                 
2.553262e+001                 
2.649943e+001                 
2.343420e+001                 
2.895491e+001                 
3.159167e+001                 
2.983932e+001                 
2.747723e+001                 
2.852644e+001                 
3.009201e+001                 
3.247059e+001                 
2.742229e+001                 
2.910323e+001                 
3.047654e+001                 
3.219593e+001                 
3.136645e+001                 
2.905928e+001                 
2.738934e+001                 
3.036118e+001                 
3.115770e+001                 
3.061936e+001                 
3.301442e+001                 
3.370107e+001                 
3.078416e+001                 
3.069077e+001                 
3.072923e+001                 
3.330007e+001                 
3.202563e+001                 
3.216846e+001                 
3.069077e+001                 
2.781781e+001                 
3.000412e+001                 
2.955367e+001                 
3.289906e+001                 
3.355276e+001                 
3.493156e+001                 
3.267384e+001                 
2.843305e+001                 
2.987778e+001                 
3.414053e+001                 
2.704326e+001                 
3.270680e+001                 
3.259693e+001                 
2.810346e+001                 
3.306386e+001                 
3.114122e+001                 
2.324193e+001                 
1.788601e+001                 
-3.702336e+000                
2.278599e+001                 
1.955596e+001                 
3.062486e+001                 
3.076768e+001                 
3.116869e+001                 
3.150377e+001                 
3.191577e+001                 
3.053147e+001                 
3.285512e+001                 
2.680156e+001                 
2.591165e+001                 
2.454383e+001                 
2.603799e+001                 
2.554910e+001                 
2.826826e+001                 
3.027329e+001                 
2.903181e+001                 
2.790570e+001                 
2.613687e+001                 
2.421424e+001                 
2.553811e+001                 
2.645548e+001                 
2.751019e+001                 
2.746624e+001                 
2.849348e+001                 
2.996567e+001                 
2.936690e+001                 
3.122911e+001                 
3.096544e+001                 
3.040513e+001                 
3.096544e+001                 
2.919661e+001                 
2.961410e+001                 
2.949874e+001                 
2.886152e+001                 
2.892195e+001                 
3.107530e+001                 
3.429435e+001                 
3.264088e+001                 
2.954818e+001                 
3.188281e+001                 
2.888899e+001                 
2.367040e+001                 
2.376379e+001                 
3.117418e+001                 
3.384390e+001                 
3.437125e+001                 
2.720806e+001                 
2.949874e+001                 
2.431861e+001                 
2.180819e+001                 
2.203891e+001                 
2.163241e+001                 
2.541176e+001                 
2.410437e+001                 
2.187961e+001                 
2.687846e+001                 
2.859785e+001                 
2.725200e+001                 
3.011948e+001                 
3.132799e+001                 
3.004807e+001                 
3.013596e+001                 
3.422843e+001                 
3.431083e+001                 
3.556878e+001                 
3.164660e+001                 
3.021286e+001                 
3.478325e+001                 
2.895491e+001                 
2.454932e+001                 
2.897688e+001                 
3.192676e+001                 
2.655985e+001                 
2.822431e+001                 
2.203891e+001                 
3.140490e+001                 
2.774640e+001                 
3.089952e+001                 
3.223438e+001                 
3.049851e+001                 
2.801007e+001                 
3.087755e+001                 
3.342641e+001                 
3.254749e+001                 
3.065782e+001                 
2.946029e+001                 
2.994370e+001                 
2.833966e+001                 
2.529091e+001                 
1.927031e+001                 
2.304417e+001                 
2.660380e+001                 
2.714763e+001                 
2.870771e+001                 
2.899336e+001                 
2.798260e+001                 
2.696635e+001                 
3.033371e+001                 
2.908675e+001                 
3.028977e+001                 
2.888899e+001                 
2.768048e+001                 
3.044358e+001                 
3.054246e+001                 
3.210803e+001                 
2.885054e+001                 
3.177295e+001                 
3.194324e+001                 
2.733990e+001                 
2.598856e+001                 
2.935042e+001                 
2.840009e+001                 
2.686198e+001                 
2.791119e+001                 
2.690593e+001                 
2.762005e+001                 
2.898787e+001                 
2.844404e+001                 
2.611490e+001                 
2.858137e+001                 
3.014145e+001                 
2.957565e+001                 
2.856489e+001                 
3.225635e+001                 
3.308583e+001                 
2.844953e+001                 
2.371435e+001                 
2.752117e+001                 
2.926253e+001                 
3.110826e+001                 
3.180591e+001                 
2.954818e+001                 
3.189929e+001                 
3.191577e+001                 
3.399222e+001                 
3.428885e+001                 
2.872969e+001                 
3.058640e+001                 
3.131701e+001                 
3.014145e+001                 
3.152575e+001                 
3.352529e+001                 
3.182238e+001                 
2.930098e+001                 
3.204761e+001                 
3.144335e+001                 
3.359670e+001                 
2.972946e+001                 
2.952621e+001                 
3.453605e+001                 
3.255848e+001                 
3.162463e+001                 
3.456901e+001                 
3.204211e+001                 
3.063585e+001                 
3.064683e+001                 
2.744427e+001                 
3.141039e+001                 
2.860334e+001                 
3.015793e+001                 
2.869123e+001                 
2.938338e+001                 
3.113024e+001                 
3.197620e+001                 
3.060838e+001                 
3.208057e+001                 
3.383841e+001                 
2.844404e+001                 
3.215747e+001                 
3.074022e+001                 
2.996017e+001                 
3.158068e+001                 
3.082261e+001                 
3.376699e+001                 
3.160815e+001                 
3.128954e+001                 
3.142138e+001                 
2.942733e+001                 
2.798810e+001                 
2.658732e+001                 
2.601053e+001                 
2.443397e+001                 
2.493935e+001                 
2.519753e+001                 
2.441199e+001                 
3.061936e+001                 
2.919661e+001                 
2.742779e+001                 
2.681804e+001                 
2.808698e+001                 
3.010849e+001                 
2.992721e+001                 
2.713664e+001                 
2.973495e+001                 
2.721355e+001                 
2.881209e+001                 
2.857038e+001                 
2.723003e+001                 
2.451087e+001                 
2.732342e+001                 
2.496132e+001                 
2.362646e+001                 
2.295628e+001                 
2.517006e+001                 
2.655985e+001                 
2.491737e+001                 
9.300069e+000                 
3.361868e+000                 
2.650492e+001                 
2.631815e+001                 
2.752117e+001                 
3.011399e+001                 
2.937240e+001                 
2.959762e+001                 
2.977890e+001                 
2.820783e+001                 
2.992721e+001                 
2.829023e+001                 
2.948776e+001                 
3.047105e+001                 
3.191028e+001                 
3.062486e+001                 
3.015244e+001                 
2.743328e+001                 
2.662577e+001                 
2.886702e+001                 
2.943832e+001                 
2.933944e+001                 
3.125109e+001                 
3.245411e+001                 
3.195972e+001                 
3.068528e+001                 
3.215198e+001                 
2.928450e+001                 
2.858686e+001                 
2.757611e+001                 
2.792767e+001                 
2.946578e+001                 
2.876814e+001                 
3.318471e+001                 
3.222889e+001                 
3.298146e+001                 
3.065232e+001                 
2.855390e+001                 
2.670268e+001                 
3.212452e+001                 
2.901534e+001                 
3.055345e+001                 
2.918013e+001                 
3.294301e+001                 
3.473381e+001                 
3.109178e+001                 
2.249485e+001                 
3.169055e+001                 
1.539208e+001                 
2.379126e+001                 
2.762005e+001                 
2.662577e+001                 
3.125109e+001                 
2.921858e+001                 
2.959213e+001                 
3.093797e+001                 
3.046006e+001                 
3.056993e+001                 
2.791669e+001                 
2.683451e+001                 
2.723552e+001                 
2.510964e+001                 
2.475807e+001                 
2.655436e+001                 
2.894942e+001                 
3.020737e+001                 
2.670268e+001                 
2.562600e+001                 
2.515358e+001                 
2.409339e+001                 
2.727947e+001                 
2.895491e+001                 
3.138293e+001                 
3.109728e+001                 
2.904829e+001                 
3.253101e+001                 
3.259693e+001                 
3.049302e+001                 
3.086107e+001                 
2.858686e+001                 
2.829572e+001                 
3.056993e+001                 
2.941634e+001                 
3.032822e+001                 
2.893843e+001                 
3.115221e+001                 
3.298146e+001                 
3.211353e+001                 
3.091600e+001                 
3.128954e+001                 
2.709819e+001                 
2.386267e+001                 
2.632364e+001                 
3.018540e+001                 
3.346487e+001                 
3.446464e+001                 
2.976791e+001                 
2.872419e+001                 
2.531289e+001                 
2.573587e+001                 
2.457679e+001                 
1.885283e+001                 
2.362097e+001                 
2.593912e+001                 
2.098970e+001                 
2.667521e+001                 
2.807599e+001                 
2.893843e+001                 
2.898238e+001                 
3.018540e+001                 
2.845502e+001                 
2.972396e+001                 
3.172351e+001                 
3.134997e+001                 
3.065232e+001                 
3.266835e+001                 
3.222889e+001                 
3.044907e+001                 
2.958663e+001                 
2.648295e+001                 
2.595010e+001                 
3.292653e+001                 
2.916915e+001                 
2.949874e+001                 
2.759808e+001                 
2.730694e+001                 
2.868025e+001                 
3.162463e+001                 
3.231678e+001                 
3.323964e+001                 
2.866926e+001                 
3.227832e+001                 
3.000412e+001                 
3.256397e+001                 
2.966354e+001                 
2.847700e+001                 
-1.392496e+001                
-5.350260e+000                
2.558206e+001                 
2.755963e+001                 
2.572488e+001                 
2.620279e+001                 
2.742779e+001                 
2.615335e+001                 
3.013046e+001                 
2.425269e+001                 
2.580179e+001                 
2.782330e+001                 
2.843305e+001                 
2.900435e+001                 
2.890547e+001                 
2.538979e+001                 
2.922957e+001                 
2.955367e+001                 
2.948226e+001
[truncated: 1,631,624 more chars]
