# Supplementary material for: Open-source micro-tensile testers via additive manufacturing for the mechanical characterization of thin films and papers
Source: PLoS One. 2018 May 29;13(5):e0197999. doi: 10.1371/journal.pone.0197999 (PMC5973562; doi:10.1371/journal.pone.0197999)
Supplement: S1 Data — (ZIP) [file pone.0197999.s002.zip › SI2_Data/Demonstration Problem 1/Exp2 Results/0-5_phase_histo.txt]

-1.246254e+002	0.000000e+000
-7.721720e+001	1.525879e-003
-7.717088e+001	0.000000e+000
-7.712457e+001	0.000000e+000
-7.707824e+001	0.000000e+000
-7.703192e+001	0.000000e+000
-7.698560e+001	0.000000e+000
-7.693929e+001	0.000000e+000
-7.689297e+001	0.000000e+000
-7.684664e+001	0.000000e+000
-7.680032e+001	0.000000e+000
-7.675401e+001	0.000000e+000
-7.670769e+001	0.000000e+000
-7.666137e+001	0.000000e+000
-7.661504e+001	0.000000e+000
-7.656873e+001	0.000000e+000
-7.652241e+001	0.000000e+000
-7.647609e+001	1.525879e-003
-7.642977e+001	0.000000e+000
-7.638345e+001	0.000000e+000
-7.633713e+001	0.000000e+000
-7.629081e+001	0.000000e+000
-7.624449e+001	0.000000e+000
-7.619817e+001	0.000000e+000
-7.615185e+001	0.000000e+000
-7.610553e+001	0.000000e+000
-7.605921e+001	0.000000e+000
-7.601289e+001	0.000000e+000
-7.596658e+001	0.000000e+000
-7.592025e+001	0.000000e+000
-7.587393e+001	0.000000e+000
-7.582761e+001	0.000000e+000
-7.578129e+001	0.000000e+000
-7.573497e+001	0.000000e+000
-7.568865e+001	0.000000e+000
-7.564233e+001	0.000000e+000
-7.559601e+001	0.000000e+000
-7.554969e+001	0.000000e+000
-7.550337e+001	0.000000e+000
-7.545705e+001	1.525879e-003
-7.541074e+001	0.000000e+000
-7.536441e+001	0.000000e+000
-7.531809e+001	0.000000e+000
-7.527177e+001	0.000000e+000
-7.522546e+001	0.000000e+000
-7.517913e+001	0.000000e+000
-7.513281e+001	0.000000e+000
-7.508649e+001	0.000000e+000
-7.504018e+001	1.525879e-003
-7.499386e+001	1.525879e-003
-7.494753e+001	0.000000e+000
-7.490121e+001	0.000000e+000
-7.485490e+001	0.000000e+000
-7.480858e+001	0.000000e+000
-7.476226e+001	0.000000e+000
-7.471593e+001	0.000000e+000
-7.466962e+001	0.000000e+000
-7.462330e+001	0.000000e+000
-7.457698e+001	0.000000e+000
-7.453066e+001	0.000000e+000
-7.448434e+001	0.000000e+000
-7.443802e+001	0.000000e+000
-7.439170e+001	1.525879e-003
-7.434538e+001	0.000000e+000
-7.429906e+001	1.525879e-003
-7.425274e+001	1.525879e-003
-7.420642e+001	0.000000e+000
-7.416010e+001	0.000000e+000
-7.411378e+001	1.525879e-003
-7.406747e+001	0.000000e+000
-7.402114e+001	0.000000e+000
-7.397482e+001	0.000000e+000
-7.392850e+001	0.000000e+000
-7.388219e+001	1.525879e-003
-7.383587e+001	0.000000e+000
-7.378954e+001	0.000000e+000
-7.374323e+001	0.000000e+000
-7.369691e+001	0.000000e+000
-7.365059e+001	0.000000e+000
-7.360427e+001	0.000000e+000
-7.355795e+001	1.525879e-003
-7.351163e+001	0.000000e+000
-7.346531e+001	0.000000e+000
-7.341899e+001	0.000000e+000
-7.337267e+001	1.525879e-003
-7.332635e+001	0.000000e+000
-7.328003e+001	0.000000e+000
-7.323370e+001	0.000000e+000
-7.318739e+001	0.000000e+000
-7.314107e+001	0.000000e+000
-7.309475e+001	0.000000e+000
-7.304843e+001	0.000000e+000
-7.300211e+001	0.000000e+000
-7.295579e+001	1.525879e-003
-7.290947e+001	1.525879e-003
-7.286315e+001	0.000000e+000
-7.281683e+001	0.000000e+000
-7.277051e+001	0.000000e+000
-7.272419e+001	0.000000e+000
-7.267787e+001	4.577637e-003
-7.263155e+001	0.000000e+000
-7.258524e+001	0.000000e+000
-7.253891e+001	1.525879e-003
-7.249259e+001	0.000000e+000
-7.244627e+001	0.000000e+000
-7.239996e+001	1.525879e-003
-7.235364e+001	0.000000e+000
-7.230731e+001	0.000000e+000
-7.226099e+001	0.000000e+000
-7.221468e+001	0.000000e+000
-7.216836e+001	0.000000e+000
-7.212204e+001	0.000000e+000
-7.207571e+001	0.000000e+000
-7.202940e+001	0.000000e+000
-7.198308e+001	0.000000e+000
-7.193676e+001	1.525879e-003
-7.189044e+001	0.000000e+000
-7.184412e+001	0.000000e+000
-7.179780e+001	0.000000e+000
-7.175148e+001	0.000000e+000
-7.170516e+001	0.000000e+000
-7.165884e+001	0.000000e+000
-7.161252e+001	0.000000e+000
-7.156620e+001	1.525879e-003
-7.151988e+001	3.051758e-003
-7.147356e+001	0.000000e+000
-7.142724e+001	0.000000e+000
-7.138092e+001	0.000000e+000
-7.133460e+001	1.525879e-003
-7.128828e+001	0.000000e+000
-7.124197e+001	1.525879e-003
-7.119564e+001	1.525879e-003
-7.114932e+001	0.000000e+000
-7.110300e+001	0.000000e+000
-7.105669e+001	1.525879e-003
-7.101037e+001	1.525879e-003
-7.096404e+001	3.051758e-003
-7.091772e+001	1.525879e-003
-7.087141e+001	0.000000e+000
-7.082509e+001	1.525879e-003
-7.077877e+001	3.051758e-003
-7.073244e+001	0.000000e+000
-7.068613e+001	1.525879e-003
-7.063981e+001	1.525879e-003
-7.059349e+001	0.000000e+000
-7.054717e+001	0.000000e+000
-7.050085e+001	0.000000e+000
-7.045453e+001	0.000000e+000
-7.040820e+001	0.000000e+000
-7.036189e+001	0.000000e+000
-7.031557e+001	0.000000e+000
-7.026925e+001	3.051758e-003
-7.022293e+001	0.000000e+000
-7.017661e+001	1.525879e-003
-7.013029e+001	0.000000e+000
-7.008397e+001	1.525879e-003
-7.003765e+001	0.000000e+000
-6.999133e+001	0.000000e+000
-6.994501e+001	0.000000e+000
-6.989869e+001	0.000000e+000
-6.985237e+001	0.000000e+000
-6.980605e+001	3.051758e-003
-6.975974e+001	0.000000e+000
-6.971341e+001	1.525879e-003
-6.966709e+001	1.525879e-003
-6.962077e+001	0.000000e+000
-6.957446e+001	1.525879e-003
-6.952814e+001	1.525879e-003
-6.948181e+001	0.000000e+000
-6.943549e+001	1.525879e-003
-6.938918e+001	1.525879e-003
-6.934286e+001	1.525879e-003
-6.929654e+001	3.051758e-003
-6.925021e+001	1.525879e-003
-6.920390e+001	1.525879e-003
-6.915758e+001	1.525879e-003
-6.911126e+001	0.000000e+000
-6.906494e+001	1.525879e-003
-6.901862e+001	0.000000e+000
-6.897230e+001	3.051758e-003
-6.892598e+001	1.525879e-003
-6.887966e+001	0.000000e+000
-6.883334e+001	0.000000e+000
-6.878702e+001	3.051758e-003
-6.874070e+001	3.051758e-003
-6.869438e+001	3.051758e-003
-6.864806e+001	0.000000e+000
-6.860175e+001	1.525879e-003
-6.855542e+001	0.000000e+000
-6.850910e+001	1.525879e-003
-6.846278e+001	0.000000e+000
-6.841647e+001	4.577637e-003
-6.837015e+001	1.525879e-003
-6.832382e+001	0.000000e+000
-6.827750e+001	4.577637e-003
-6.823119e+001	0.000000e+000
-6.818487e+001	6.103516e-003
-6.813854e+001	4.577637e-003
-6.809222e+001	1.525879e-003
-6.804591e+001	6.103516e-003
-6.799958e+001	4.577637e-003
-6.795326e+001	0.000000e+000
-6.790694e+001	3.051758e-003
-6.786063e+001	4.577637e-003
-6.781430e+001	1.525879e-003
-6.776798e+001	1.525879e-003
-6.772166e+001	1.525879e-003
-6.767535e+001	1.525879e-003
-6.762903e+001	3.051758e-003
-6.758270e+001	3.051758e-003
-6.753638e+001	1.525879e-003
-6.749007e+001	3.051758e-003
-6.744375e+001	0.000000e+000
-6.739743e+001	1.525879e-003
-6.735110e+001	1.525879e-003
-6.730479e+001	1.525879e-003
-6.725847e+001	3.051758e-003
-6.721215e+001	1.525879e-003
-6.716583e+001	1.525879e-003
-6.711951e+001	0.000000e+000
-6.707319e+001	1.525879e-003
-6.702687e+001	7.629395e-003
-6.698055e+001	3.051758e-003
-6.693423e+001	1.525879e-003
-6.688791e+001	1.525879e-003
-6.684159e+001	6.103516e-003
-6.679527e+001	1.525879e-003
-6.674895e+001	3.051758e-003
-6.670264e+001	0.000000e+000
-6.665631e+001	0.000000e+000
-6.660999e+001	1.525879e-003
-6.656367e+001	0.000000e+000
-6.651736e+001	1.525879e-003
-6.647104e+001	1.525879e-003
-6.642471e+001	1.525879e-003
-6.637840e+001	0.000000e+000
-6.633208e+001	1.525879e-003
-6.628576e+001	3.051758e-003
-6.623944e+001	1.525879e-003
-6.619312e+001	1.525879e-003
-6.614680e+001	1.525879e-003
-6.610048e+001	1.525879e-003
-6.605416e+001	3.051758e-003
-6.600784e+001	3.051758e-003
-6.596152e+001	3.051758e-003
-6.591520e+001	4.577637e-003
-6.586888e+001	0.000000e+000
-6.582256e+001	1.525879e-003
-6.577625e+001	3.051758e-003
-6.572992e+001	3.051758e-003
-6.568360e+001	4.577637e-003
-6.563728e+001	1.525879e-003
-6.559097e+001	1.525879e-003
-6.554465e+001	3.051758e-003
-6.549832e+001	1.525879e-003
-6.545200e+001	3.051758e-003
-6.540569e+001	1.525879e-003
-6.535937e+001	4.577637e-003
-6.531305e+001	3.051758e-003
-6.526672e+001	0.000000e+000
-6.522041e+001	7.629395e-003
-6.517409e+001	4.577637e-003
-6.512777e+001	3.051758e-003
-6.508145e+001	3.051758e-003
-6.503513e+001	4.577637e-003
-6.498881e+001	3.051758e-003
-6.494248e+001	3.051758e-003
-6.489616e+001	0.000000e+000
-6.484985e+001	6.103516e-003
-6.480353e+001	3.051758e-003
-6.475721e+001	3.051758e-003
-6.471088e+001	7.629395e-003
-6.466457e+001	4.577637e-003
-6.461825e+001	1.525879e-003
-6.457193e+001	1.525879e-003
-6.452561e+001	1.525879e-003
-6.447929e+001	3.051758e-003
-6.443297e+001	4.577637e-003
-6.438665e+001	1.525879e-003
-6.434033e+001	1.525879e-003
-6.429401e+001	4.577637e-003
-6.424769e+001	1.525879e-003
-6.420137e+001	4.577637e-003
-6.415505e+001	1.525879e-003
-6.410873e+001	1.525879e-003
-6.406241e+001	0.000000e+000
-6.401609e+001	4.577637e-003
-6.396977e+001	4.577637e-003
-6.392345e+001	3.051758e-003
-6.387713e+001	3.051758e-003
-6.383081e+001	1.525879e-003
-6.378450e+001	0.000000e+000
-6.373817e+001	3.051758e-003
-6.369186e+001	0.000000e+000
-6.364553e+001	7.629395e-003
-6.359922e+001	1.525879e-003
-6.355290e+001	3.051758e-003
-6.350658e+001	3.051758e-003
-6.346026e+001	4.577637e-003
-6.341394e+001	0.000000e+000
-6.336762e+001	3.051758e-003
-6.332130e+001	3.051758e-003
-6.327498e+001	6.103516e-003
-6.322866e+001	1.525879e-003
-6.318234e+001	4.577637e-003
-6.313602e+001	3.051758e-003
-6.308970e+001	1.525879e-003
-6.304338e+001	3.051758e-003
-6.299706e+001	0.000000e+000
-6.295074e+001	4.577637e-003
-6.290442e+001	0.000000e+000
-6.285810e+001	1.525879e-003
-6.281178e+001	0.000000e+000
-6.276546e+001	1.525879e-003
-6.271914e+001	0.000000e+000
-6.267282e+001	1.525879e-003
-6.262650e+001	1.525879e-003
-6.258018e+001	1.525879e-003
-6.253386e+001	3.051758e-003
-6.248754e+001	4.577637e-003
-6.244122e+001	0.000000e+000
-6.239490e+001	6.103516e-003
-6.234858e+001	0.000000e+000
-6.230226e+001	4.577637e-003
-6.225594e+001	1.525879e-003
-6.220963e+001	3.051758e-003
-6.216330e+001	1.525879e-003
-6.211699e+001	1.525879e-003
-6.207066e+001	0.000000e+000
-6.202435e+001	4.577637e-003
-6.197803e+001	7.629395e-003
-6.193171e+001	1.525879e-003
-6.188539e+001	4.577637e-003
-6.183907e+001	3.051758e-003
-6.179275e+001	0.000000e+000
-6.174643e+001	6.103516e-003
-6.170011e+001	1.525879e-003
-6.165379e+001	3.051758e-003
-6.160747e+001	3.051758e-003
-6.156115e+001	3.051758e-003
-6.151483e+001	9.155273e-003
-6.146851e+001	0.000000e+000
-6.142219e+001	4.577637e-003
-6.137587e+001	1.525879e-003
-6.132955e+001	0.000000e+000
-6.128323e+001	3.051758e-003
-6.123691e+001	6.103516e-003
-6.119059e+001	3.051758e-003
-6.114427e+001	0.000000e+000
-6.109795e+001	4.577637e-003
-6.105163e+001	3.051758e-003
-6.100531e+001	3.051758e-003
-6.095900e+001	0.000000e+000
-6.091267e+001	1.525879e-003
-6.086636e+001	0.000000e+000
-6.082003e+001	0.000000e+000
-6.077372e+001	1.525879e-003
-6.072740e+001	0.000000e+000
-6.068108e+001	4.577637e-003
-6.063476e+001	0.000000e+000
-6.058844e+001	3.051758e-003
-6.054212e+001	0.000000e+000
-6.049580e+001	4.577637e-003
-6.044948e+001	0.000000e+000
-6.040316e+001	0.000000e+000
-6.035684e+001	3.051758e-003
-6.031052e+001	1.525879e-003
-6.026420e+001	0.000000e+000
-6.021788e+001	1.525879e-003
-6.017156e+001	1.525879e-003
-6.012524e+001	0.000000e+000
-6.007892e+001	0.000000e+000
-6.003260e+001	0.000000e+000
-5.998628e+001	1.525879e-003
-5.993996e+001	1.525879e-003
-5.989364e+001	3.051758e-003
-5.984732e+001	1.525879e-003
-5.980101e+001	6.103516e-003
-5.975468e+001	0.000000e+000
-5.970836e+001	1.525879e-003
-5.966204e+001	0.000000e+000
-5.961572e+001	1.525879e-003
-5.956940e+001	0.000000e+000
-5.952308e+001	0.000000e+000
-5.947676e+001	3.051758e-003
-5.943044e+001	1.525879e-003
-5.938412e+001	1.525879e-003
-5.933780e+001	0.000000e+000
-5.929148e+001	0.000000e+000
-5.924516e+001	0.000000e+000
-5.919884e+001	1.525879e-003
-5.915253e+001	3.051758e-003
-5.910620e+001	1.525879e-003
-5.905989e+001	0.000000e+000
-5.901357e+001	0.000000e+000
-5.896725e+001	0.000000e+000
-5.892093e+001	3.051758e-003
-5.887461e+001	3.051758e-003
-5.882829e+001	0.000000e+000
-5.878197e+001	3.051758e-003
-5.873565e+001	4.577637e-003
-5.868933e+001	0.000000e+000
-5.864301e+001	1.525879e-003
-5.859669e+001	1.525879e-003
-5.855037e+001	1.525879e-003
-5.850405e+001	0.000000e+000
-5.845773e+001	0.000000e+000
-5.841141e+001	0.000000e+000
-5.836509e+001	1.525879e-003
-5.831877e+001	0.000000e+000
-5.827245e+001	0.000000e+000
-5.822614e+001	0.000000e+000
-5.817981e+001	1.525879e-003
-5.813350e+001	0.000000e+000
-5.808717e+001	0.000000e+000
-5.804086e+001	0.000000e+000
-5.799454e+001	3.051758e-003
-5.794822e+001	0.000000e+000
-5.790189e+001	1.525879e-003
-5.785557e+001	3.051758e-003
-5.780925e+001	1.525879e-003
-5.776293e+001	0.000000e+000
-5.771661e+001	3.051758e-003
-5.767029e+001	1.525879e-003
-5.762397e+001	1.525879e-003
-5.757766e+001	0.000000e+000
-5.753133e+001	1.525879e-003
-5.748502e+001	0.000000e+000
-5.743869e+001	3.051758e-003
-5.739238e+001	0.000000e+000
-5.734606e+001	0.000000e+000
-5.729974e+001	0.000000e+000
-5.725342e+001	0.000000e+000
-5.720710e+001	1.525879e-003
-5.716078e+001	0.000000e+000
-5.711446e+001	0.000000e+000
-5.706814e+001	0.000000e+000
-5.702182e+001	0.000000e+000
-5.697550e+001	0.000000e+000
-5.692918e+001	3.051758e-003
-5.688286e+001	1.525879e-003
-5.683654e+001	0.000000e+000
-5.679022e+001	0.000000e+000
-5.674390e+001	0.000000e+000
-5.669758e+001	1.525879e-003
-5.665126e+001	0.000000e+000
-5.660494e+001	0.000000e+000
-5.655862e+001	0.000000e+000
-5.651230e+001	1.525879e-003
-5.646598e+001	1.525879e-003
-5.641967e+001	1.525879e-003
-5.637334e+001	0.000000e+000
-5.632703e+001	1.525879e-003
-5.628070e+001	0.000000e+000
-5.623439e+001	0.000000e+000
-5.618807e+001	1.525879e-003
-5.614175e+001	0.000000e+000
-5.609543e+001	0.000000e+000
-5.604911e+001	0.000000e+000
-5.600279e+001	0.000000e+000
-5.595647e+001	1.525879e-003
-5.591015e+001	0.000000e+000
-5.586383e+001	0.000000e+000
-5.581751e+001	0.000000e+000
-5.577119e+001	0.000000e+000
-5.572487e+001	1.525879e-003
-5.567855e+001	0.000000e+000
-5.563223e+001	0.000000e+000
-5.558591e+001	0.000000e+000
-5.553959e+001	0.000000e+000
-5.549327e+001	0.000000e+000
-5.544695e+001	0.000000e+000
-5.540063e+001	0.000000e+000
-5.535431e+001	0.000000e+000
-5.530799e+001	0.000000e+000
-5.526167e+001	0.000000e+000
-5.521535e+001	1.525879e-003
-5.516904e+001	0.000000e+000
-5.512271e+001	0.000000e+000
-5.507640e+001	0.000000e+000
-5.503008e+001	1.525879e-003
-5.498376e+001	0.000000e+000
-5.493744e+001	0.000000e+000
-5.489112e+001	1.525879e-003
-5.484480e+001	0.000000e+000
-5.479848e+001	1.525879e-003
-5.475216e+001	0.000000e+000
-5.470584e+001	0.000000e+000
-5.465952e+001	1.525879e-003
-5.461320e+001	0.000000e+000
-5.456688e+001	0.000000e+000
-5.452056e+001	0.000000e+000
-5.447424e+001	1.525879e-003
-5.442792e+001	0.000000e+000
-5.438160e+001	1.525879e-003
-5.433528e+001	0.000000e+000
-5.428896e+001	0.000000e+000
-5.424265e+001	1.525879e-003
-5.419632e+001	0.000000e+000
-5.415000e+001	0.000000e+000
-5.410368e+001	0.000000e+000
-5.405736e+001	1.525879e-003
-5.401104e+001	0.000000e+000
-5.396472e+001	1.525879e-003
-5.391840e+001	0.000000e+000
-5.387208e+001	0.000000e+000
-5.382576e+001	0.000000e+000
-5.377944e+001	0.000000e+000
-5.373312e+001	0.000000e+000
-5.368680e+001	0.000000e+000
-5.364048e+001	0.000000e+000
-5.359417e+001	0.000000e+000
-5.354784e+001	0.000000e+000
-5.350153e+001	0.000000e+000
-5.345520e+001	0.000000e+000
-5.340889e+001	1.525879e-003
-5.336257e+001	0.000000e+000
-5.331625e+001	3.051758e-003
-5.326993e+001	0.000000e+000
-5.322361e+001	0.000000e+000
-5.317729e+001	1.525879e-003
-5.313097e+001	0.000000e+000
-5.308465e+001	0.000000e+000
-5.303833e+001	0.000000e+000
-5.299201e+001	0.000000e+000
-5.294569e+001	0.000000e+000
-5.289937e+001	0.000000e+000
-5.285305e+001	1.525879e-003
-5.280673e+001	0.000000e+000
-5.276041e+001	0.000000e+000
-5.271409e+001	0.000000e+000
-5.266777e+001	1.525879e-003
-5.262145e+001	1.525879e-003
-5.257513e+001	0.000000e+000
-5.252881e+001	0.000000e+000
-5.248249e+001	0.000000e+000
-5.243617e+001	0.000000e+000
-5.238985e+001	0.000000e+000
-5.234353e+001	1.525879e-003
-5.229721e+001	0.000000e+000
-5.225089e+001	0.000000e+000
-5.220457e+001	0.000000e+000
-5.215825e+001	1.525879e-003
-5.211193e+001	0.000000e+000
-5.206561e+001	0.000000e+000
-5.201929e+001	0.000000e+000
-5.197297e+001	0.000000e+000
-5.192665e+001	0.000000e+000
-5.188033e+001	0.000000e+000
-5.183401e+001	1.525879e-003
-5.178770e+001	0.000000e+000
-5.174137e+001	0.000000e+000
-5.169506e+001	0.000000e+000
-5.164874e+001	0.000000e+000
-5.160242e+001	0.000000e+000
-5.155610e+001	0.000000e+000
-5.150978e+001	1.525879e-003
-5.146346e+001	0.000000e+000
-5.141714e+001	0.000000e+000
-5.137082e+001	1.525879e-003
-5.132450e+001	1.525879e-003
-5.127818e+001	0.000000e+000
-5.123186e+001	0.000000e+000
-5.118554e+001	0.000000e+000
-5.113922e+001	0.000000e+000
-5.109290e+001	0.000000e+000
-5.104658e+001	0.000000e+000
-5.100026e+001	1.525879e-003
-5.095394e+001	1.525879e-003
-5.090762e+001	1.525879e-003
-5.086131e+001	0.000000e+000
-5.081498e+001	0.000000e+000
-5.076867e+001	0.000000e+000
-5.072234e+001	0.000000e+000
-5.067603e+001	0.000000e+000
-5.062971e+001	0.000000e+000
-5.058339e+001	0.000000e+000
-5.053707e+001	0.000000e+000
-5.049075e+001	0.000000e+000
-5.044443e+001	0.000000e+000
-5.039811e+001	0.000000e+000
-5.035179e+001	0.000000e+000
-5.030547e+001	0.000000e+000
-5.025915e+001	0.000000e+000
-5.021283e+001	0.000000e+000
-5.016651e+001	0.000000e+000
-5.012019e+001	0.000000e+000
-5.007387e+001	0.000000e+000
-5.002755e+001	0.000000e+000
-4.998123e+001	0.000000e+000
-4.993491e+001	1.525879e-003
-4.988859e+001	0.000000e+000
-4.984227e+001	0.000000e+000
-4.979595e+001	0.000000e+000
-4.974963e+001	0.000000e+000
-4.970331e+001	0.000000e+000
-4.965699e+001	0.000000e+000
-4.961068e+001	0.000000e+000
-4.956435e+001	0.000000e+000
-4.951804e+001	0.000000e+000
-4.947171e+001	0.000000e+000
-4.942540e+001	0.000000e+000
-4.937908e+001	0.000000e+000
-4.933276e+001	1.525879e-003
-4.928644e+001	0.000000e+000
-4.924012e+001	0.000000e+000
-4.919380e+001	0.000000e+000
-4.914748e+001	0.000000e+000
-4.910116e+001	0.000000e+000
-4.905484e+001	0.000000e+000
-4.900852e+001	0.000000e+000
-4.896220e+001	0.000000e+000
-4.891588e+001	1.525879e-003
-4.886956e+001	0.000000e+000
-4.882324e+001	0.000000e+000
-4.877692e+001	1.525879e-003
-4.873060e+001	0.000000e+000
-4.868428e+001	0.000000e+000
-4.863796e+001	1.525879e-003
-4.859164e+001	0.000000e+000
-4.854532e+001	1.525879e-003
-4.849900e+001	0.000000e+000
-4.845268e+001	0.000000e+000
-4.840636e+001	0.000000e+000
-4.836004e+001	0.000000e+000
-4.831372e+001	0.000000e+000
-4.826740e+001	0.000000e+000
-4.822108e+001	0.000000e+000
-4.817476e+001	1.525879e-003
-4.812844e+001	0.000000e+000
-4.808212e+001	0.000000e+000
-4.803580e+001	0.000000e+000
-4.798948e+001	0.000000e+000
-4.794316e+001	1.525879e-003
-4.789684e+001	0.000000e+000
-4.785052e+001	0.000000e+000
-4.780421e+001	0.000000e+000
-4.775788e+001	0.000000e+000
-4.771157e+001	0.000000e+000
-4.766525e+001	0.000000e+000
-4.761893e+001	0.000000e+000
-4.757261e+001	1.525879e-003
-4.752628e+001	0.000000e+000
-4.747997e+001	0.000000e+000
-4.743364e+001	0.000000e+000
-4.738733e+001	0.000000e+000
-4.734100e+001	0.000000e+000
-4.729469e+001	0.000000e+000
-4.724837e+001	0.000000e+000
-4.720205e+001	1.525879e-003
-4.715573e+001	0.000000e+000
-4.710941e+001	0.000000e+000
-4.706309e+001	0.000000e+000
-4.701677e+001	1.525879e-003
-4.697045e+001	0.000000e+000
-4.692413e+001	0.000000e+000
-4.687781e+001	0.000000e+000
-4.683149e+001	0.000000e+000
-4.678517e+001	0.000000e+000
-4.673885e+001	0.000000e+000
-4.669253e+001	0.000000e+000
-4.664621e+001	0.000000e+000
-4.659989e+001	1.525879e-003
-4.655357e+001	0.000000e+000
-4.650725e+001	3.051758e-003
-4.646093e+001	1.525879e-003
-4.641461e+001	0.000000e+000
-4.636829e+001	0.000000e+000
-4.632197e+001	0.000000e+000
-4.627565e+001	1.525879e-003
-4.622934e+001	0.000000e+000
-4.618301e+001	0.000000e+000
-4.613670e+001	0.000000e+000
-4.609037e+001	0.000000e+000
-4.604406e+001	1.525879e-003
-4.599774e+001	0.000000e+000
-4.595142e+001	0.000000e+000
-4.590510e+001	0.000000e+000
-4.585878e+001	0.000000e+000
-4.581246e+001	0.000000e+000
-4.576614e+001	0.000000e+000
-4.571982e+001	0.000000e+000
-4.567350e+001	0.000000e+000
-4.562718e+001	0.000000e+000
-4.558086e+001	0.000000e+000
-4.553454e+001	0.000000e+000
-4.548822e+001	1.525879e-003
-4.544190e+001	0.000000e+000
-4.539558e+001	0.000000e+000
-4.534926e+001	0.000000e+000
-4.530294e+001	0.000000e+000
-4.525662e+001	0.000000e+000
-4.521030e+001	0.000000e+000
-4.516398e+001	0.000000e+000
-4.511766e+001	0.000000e+000
-4.507135e+001	0.000000e+000
-4.502502e+001	0.000000e+000
-4.497871e+001	0.000000e+000
-4.493238e+001	0.000000e+000
-4.488607e+001	1.525879e-003
-4.483975e+001	0.000000e+000
-4.479343e+001	0.000000e+000
-4.474711e+001	0.000000e+000
-4.470079e+001	0.000000e+000
-4.465447e+001	1.525879e-003
-4.460815e+001	0.000000e+000
-4.456183e+001	1.525879e-003
-4.451551e+001	1.525879e-003
-4.446919e+001	0.000000e+000
-4.442287e+001	1.525879e-003
-4.437655e+001	0.000000e+000
-4.433023e+001	0.000000e+000
-4.428391e+001	0.000000e+000
-4.423759e+001	0.000000e+000
-4.419127e+001	0.000000e+000
-4.414495e+001	0.000000e+000
-4.409863e+001	1.525879e-003
-4.405231e+001	0.000000e+000
-4.400599e+001	0.000000e+000
-4.395967e+001	0.000000e+000
-4.391335e+001	0.000000e+000
-4.386703e+001	0.000000e+000
-4.382072e+001	0.000000e+000
-4.377439e+001	0.000000e+000
-4.372808e+001	0.000000e+000
-4.368176e+001	0.000000e+000
-4.363544e+001	1.525879e-003
-4.358911e+001	1.525879e-003
-4.354279e+001	0.000000e+000
-4.349648e+001	0.000000e+000
-4.345015e+001	0.000000e+000
-4.340384e+001	0.000000e+000
-4.335751e+001	0.000000e+000
-4.331120e+001	0.000000e+000
-4.326488e+001	0.000000e+000
-4.321856e+001	0.000000e+000
-4.317224e+001	0.000000e+000
-4.312592e+001	1.525879e-003
-4.307960e+001	1.525879e-003
-4.303328e+001	1.525879e-003
-4.298696e+001	0.000000e+000
-4.294064e+001	0.000000e+000
-4.289432e+001	0.000000e+000
-4.284800e+001	0.000000e+000
-4.280168e+001	1.525879e-003
-4.275536e+001	0.000000e+000
-4.270904e+001	1.525879e-003
-4.266272e+001	0.000000e+000
-4.261640e+001	0.000000e+000
-4.257008e+001	0.000000e+000
-4.252376e+001	0.000000e+000
-4.247744e+001	0.000000e+000
-4.243112e+001	0.000000e+000
-4.238480e+001	0.000000e+000
-4.233848e+001	0.000000e+000
-4.229216e+001	1.525879e-003
-4.224584e+001	1.525879e-003
-4.219952e+001	0.000000e+000
-4.215320e+001	0.000000e+000
-4.210688e+001	0.000000e+000
-4.206056e+001	1.525879e-003
-4.201424e+001	0.000000e+000
-4.196792e+001	0.000000e+000
-4.192160e+001	0.000000e+000
-4.187528e+001	0.000000e+000
-4.182896e+001	0.000000e+000
-4.178264e+001	0.000000e+000
-4.173632e+001	1.525879e-003
-4.169001e+001	0.000000e+000
-4.164368e+001	0.000000e+000
-4.159737e+001	0.000000e+000
-4.155104e+001	1.525879e-003
-4.150473e+001	0.000000e+000
-4.145841e+001	0.000000e+000
-4.141209e+001	0.000000e+000
-4.136577e+001	0.000000e+000
-4.131945e+001	0.000000e+000
-4.127313e+001	0.000000e+000
-4.122681e+001	0.000000e+000
-4.118049e+001	0.000000e+000
-4.113417e+001	0.000000e+000
-4.108785e+001	0.000000e+000
-4.104153e+001	0.000000e+000
-4.099521e+001	0.000000e+000
-4.094889e+001	0.000000e+000
-4.090257e+001	0.000000e+000
-4.085625e+001	0.000000e+000
-4.080993e+001	0.000000e+000
-4.076361e+001	0.000000e+000
-4.071729e+001	0.000000e+000
-4.067097e+001	3.051758e-003
-4.062465e+001	0.000000e+000
-4.057833e+001	0.000000e+000
-4.053201e+001	0.000000e+000
-4.048569e+001	0.000000e+000
-4.043938e+001	0.000000e+000
-4.039305e+001	0.000000e+000
-4.034674e+001	1.525879e-003
-4.030042e+001	1.525879e-003
-4.025410e+001	0.000000e+000
-4.020778e+001	0.000000e+000
-4.016146e+001	0.000000e+000
-4.011514e+001	0.000000e+000
-4.006882e+001	0.000000e+000
-4.002250e+001	0.000000e+000
-3.997618e+001	0.000000e+000
-3.992986e+001	0.000000e+000
-3.988354e+001	0.000000e+000
-3.983722e+001	0.000000e+000
-3.979090e+001	0.000000e+000
-3.974458e+001	0.000000e+000
-3.969826e+001	0.000000e+000
-3.965194e+001	0.000000e+000
-3.960562e+001	1.525879e-003
-3.955930e+001	0.000000e+000
-3.951299e+001	0.000000e+000
-3.946666e+001	0.000000e+000
-3.942035e+001	1.525879e-003
-3.937402e+001	0.000000e+000
-3.932771e+001	0.000000e+000
-3.928139e+001	0.000000e+000
-3.923507e+001	1.525879e-003
-3.918875e+001	3.051758e-003
-3.914243e+001	0.000000e+000
-3.909611e+001	0.000000e+000
-3.904979e+001	0.000000e+000
-3.900347e+001	0.000000e+000
-3.895715e+001	0.000000e+000
-3.891083e+001	0.000000e+000
-3.886451e+001	1.525879e-003
-3.881819e+001	0.000000e+000
-3.877187e+001	0.000000e+000
-3.872555e+001	1.525879e-003
-3.867923e+001	0.000000e+000
-3.863291e+001	0.000000e+000
-3.858659e+001	0.000000e+000
-3.854027e+001	1.525879e-003
-3.849395e+001	1.525879e-003
-3.844763e+001	0.000000e+000
-3.840131e+001	0.000000e+000
-3.835499e+001	0.000000e+000
-3.830867e+001	1.525879e-003
-3.826235e+001	0.000000e+000
-3.821603e+001	0.000000e+000
-3.816971e+001	0.000000e+000
-3.812339e+001	0.000000e+000
-3.807707e+001	0.000000e+000
-3.803075e+001	1.525879e-003
-3.798443e+001	0.000000e+000
-3.793811e+001	0.000000e+000
-3.789179e+001	1.525879e-003
-3.784547e+001	0.000000e+000
-3.779915e+001	0.000000e+000
-3.775283e+001	0.000000e+000
-3.770652e+001	0.000000e+000
-3.766019e+001	0.000000e+000
-3.761388e+001	0.000000e+000
-3.756755e+001	0.000000e+000
-3.752124e+001	0.000000e+000
-3.747492e+001	0.000000e+000
-3.742860e+001	0.000000e+000
-3.738228e+001	0.000000e+000
-3.733596e+001	0.000000e+000
-3.728964e+001	0.000000e+000
-3.724332e+001	0.000000e+000
-3.719700e+001	0.000000e+000
-3.715068e+001	0.000000e+000
-3.710436e+001	0.000000e+000
-3.705804e+001	0.000000e+000
-3.701172e+001	0.000000e+000
-3.696540e+001	1.525879e-003
-3.691908e+001	0.000000e+000
-3.687276e+001	0.000000e+000
-3.682644e+001	0.000000e+000
-3.678012e+001	0.000000e+000
-3.673380e+001	0.000000e+000
-3.668748e+001	0.000000e+000
-3.664116e+001	1.525879e-003
-3.659484e+001	1.525879e-003
-3.654852e+001	3.051758e-003
-3.650220e+001	0.000000e+000
-3.645589e+001	0.000000e+000
-3.640956e+001	0.000000e+000
-3.636324e+001	0.000000e+000
-3.631692e+001	0.000000e+000
-3.627060e+001	0.000000e+000
-3.622428e+001	0.000000e+000
-3.617796e+001	1.525879e-003
-3.613165e+001	1.525879e-003
-3.608532e+001	0.000000e+000
-3.603901e+001	3.051758e-003
-3.599268e+001	0.000000e+000
-3.594637e+001	0.000000e+000
-3.590005e+001	0.000000e+000
-3.585373e+001	0.000000e+000
-3.580741e+001	0.000000e+000
-3.576109e+001	0.000000e+000
-3.571477e+001	0.000000e+000
-3.566845e+001	0.000000e+000
-3.562213e+001	0.000000e+000
-3.557581e+001	0.000000e+000
-3.552949e+001	0.000000e+000
-3.548317e+001	1.525879e-003
-3.543685e+001	1.525879e-003
-3.539053e+001	3.051758e-003
-3.534421e+001	1.525879e-003
-3.529789e+001	0.000000e+000
-3.525157e+001	0.000000e+000
-3.520525e+001	0.000000e+000
-3.515893e+001	0.000000e+000
-3.511261e+001	0.000000e+000
-3.506629e+001	1.525879e-003
-3.501997e+001	0.000000e+000
-3.497365e+001	1.525879e-003
-3.492733e+001	0.000000e+000
-3.488102e+001	0.000000e+000
-3.483469e+001	1.525879e-003
-3.478838e+001	1.525879e-003
-3.474205e+001	0.000000e+000
-3.469574e+001	0.000000e+000
-3.464942e+001	0.000000e+000
-3.460310e+001	0.000000e+000
-3.455678e+001	1.525879e-003
-3.451046e+001	0.000000e+000
-3.446414e+001	1.525879e-003
-3.441782e+001	0.000000e+000
-3.437150e+001	0.000000e+000
-3.432518e+001	1.525879e-003
-3.427886e+001	0.000000e+000
-3.423254e+001	0.000000e+000
-3.418622e+001	1.525879e-003
-3.413990e+001	0.000000e+000
-3.409358e+001	1.525879e-003
-3.404726e+001	3.051758e-003
-3.400094e+001	1.525879e-003
-3.395462e+001	1.525879e-003
-3.390830e+001	1.525879e-003
-3.386198e+001	0.000000e+000
-3.381566e+001	1.525879e-003
-3.376934e+001	0.000000e+000
-3.372302e+001	1.525879e-003
-3.367670e+001	0.000000e+000
-3.363038e+001	1.525879e-003
-3.358406e+001	0.000000e+000
-3.353774e+001	0.000000e+000
-3.349142e+001	1.525879e-003
-3.344510e+001	0.000000e+000
-3.339878e+001	1.525879e-003
-3.335246e+001	0.000000e+000
-3.330614e+001	0.000000e+000
-3.325982e+001	0.000000e+000
-3.321350e+001	0.000000e+000
-3.316718e+001	0.000000e+000
-3.312086e+001	0.000000e+000
-3.307455e+001	0.000000e+000
-3.302822e+001	0.000000e+000
-3.298191e+001	1.525879e-003
-3.293559e+001	0.000000e+000
-3.288927e+001	0.000000e+000
-3.284295e+001	0.000000e+000
-3.279663e+001	0.000000e+000
-3.275031e+001	1.525879e-003
-3.270399e+001	1.525879e-003
-3.265767e+001	0.000000e+000
-3.261135e+001	0.000000e+000
-3.256503e+001	0.000000e+000
-3.251871e+001	0.000000e+000
-3.247239e+001	0.000000e+000
-3.242607e+001	0.000000e+000
-3.237975e+001	0.000000e+000
-3.233343e+001	0.000000e+000
-3.228711e+001	0.000000e+000
-3.224079e+001	3.051758e-003
-3.219447e+001	1.525879e-003
-3.214816e+001	1.525879e-003
-3.210183e+001	0.000000e+000
-3.205552e+001	0.000000e+000
-3.200919e+001	1.525879e-003
-3.196288e+001	1.525879e-003
-3.191656e+001	0.000000e+000
-3.187024e+001	0.000000e+000
-3.182392e+001	0.000000e+000
-3.177760e+001	0.000000e+000
-3.173128e+001	0.000000e+000
-3.168496e+001	0.000000e+000
-3.163864e+001	1.525879e-003
-3.159232e+001	3.051758e-003
-3.154600e+001	0.000000e+000
-3.149968e+001	1.525879e-003
-3.145336e+001	0.000000e+000
-3.140704e+001	0.000000e+000
-3.136072e+001	0.000000e+000
-3.131440e+001	0.000000e+000
-3.126808e+001	0.000000e+000
-3.122176e+001	0.000000e+000
-3.117544e+001	0.000000e+000
-3.112912e+001	0.000000e+000
-3.108280e+001	0.000000e+000
-3.103648e+001	0.000000e+000
-3.099016e+001	1.525879e-003
-3.094384e+001	0.000000e+000
-3.089752e+001	0.000000e+000
-3.085120e+001	0.000000e+000
-3.080488e+001	1.525879e-003
-3.075856e+001	0.000000e+000
-3.071224e+001	0.000000e+000
-3.066592e+001	0.000000e+000
-3.061960e+001	0.000000e+000
-3.057328e+001	3.051758e-003
-3.052696e+001	0.000000e+000
-3.048064e+001	0.000000e+000
-3.043432e+001	0.000000e+000
-3.038800e+001	0.000000e+000
-3.034168e+001	1.525879e-003
-3.029536e+001	1.525879e-003
-3.024904e+001	0.000000e+000
-3.020273e+001	0.000000e+000
-3.015641e+001	0.000000e+000
-3.011009e+001	0.000000e+000
-3.006377e+001	0.000000e+000
-3.001745e+001	0.000000e+000
-2.997113e+001	0.000000e+000
-2.992481e+001	1.525879e-003
-2.987849e+001	0.000000e+000
-2.983217e+001	0.000000e+000
-2.978585e+001	0.000000e+000
-2.973953e+001	0.000000e+000
-2.969321e+001	0.000000e+000
-2.964689e+001	0.000000e+000
-2.960057e+001	0.000000e+000
-2.955425e+001	3.051758e-003
-2.950793e+001	0.000000e+000
-2.946161e+001	0.000000e+000
-2.941529e+001	0.000000e+000
-2.936897e+001	0.000000e+000
-2.932265e+001	0.000000e+000
-2.927633e+001	0.000000e+000
-2.923001e+001	0.000000e+000
-2.918369e+001	0.000000e+000
-2.913737e+001	0.000000e+000
-2.909105e+001	1.525879e-003
-2.904473e+001	1.525879e-003
-2.899842e+001	0.000000e+000
-2.895210e+001	0.000000e+000
-2.890578e+001	0.000000e+000
-2.885946e+001	1.525879e-003
-2.881314e+001	0.000000e+000
-2.876682e+001	0.000000e+000
-2.872050e+001	3.051758e-003
-2.867418e+001	0.000000e+000
-2.862786e+001	0.000000e+000
-2.858154e+001	1.525879e-003
-2.853522e+001	1.525879e-003
-2.848890e+001	0.000000e+000
-2.844258e+001	1.525879e-003
-2.839626e+001	0.000000e+000
-2.834994e+001	0.000000e+000
-2.830362e+001	3.051758e-003
-2.825730e+001	0.000000e+000
-2.821098e+001	0.000000e+000
-2.816466e+001	0.000000e+000
-2.811834e+001	0.000000e+000
-2.807202e+001	0.000000e+000
-2.802570e+001	1.525879e-003
-2.797938e+001	3.051758e-003
-2.793306e+001	0.000000e+000
-2.788674e+001	1.525879e-003
-2.784042e+001	0.000000e+000
-2.779410e+001	0.000000e+000
-2.774778e+001	0.000000e+000
-2.770146e+001	0.000000e+000
-2.765514e+001	1.525879e-003
-2.760882e+001	0.000000e+000
-2.756250e+001	0.000000e+000
-2.751618e+001	1.525879e-003
-2.746986e+001	0.000000e+000
-2.742355e+001	0.000000e+000
-2.737723e+001	0.000000e+000
-2.733091e+001	1.525879e-003
-2.728459e+001	0.000000e+000
-2.723827e+001	0.000000e+000
-2.719195e+001	3.051758e-003
-2.714563e+001	1.525879e-003
-2.709931e+001	0.000000e+000
-2.705299e+001	0.000000e+000
-2.700667e+001	0.000000e+000
-2.696035e+001	0.000000e+000
-2.691403e+001	0.000000e+000
-2.686771e+001	1.525879e-003
-2.682139e+001	1.525879e-003
-2.677507e+001	0.000000e+000
-2.672875e+001	0.000000e+000
-2.668243e+001	3.051758e-003
-2.663611e+001	1.525879e-003
-2.658979e+001	0.000000e+000
-2.654347e+001	0.000000e+000
-2.649715e+001	0.000000e+000
-2.645083e+001	0.000000e+000
-2.640451e+001	4.577637e-003
-2.635819e+001	3.051758e-003
-2.631187e+001	1.525879e-003
-2.626555e+001	1.525879e-003
-2.621924e+001	0.000000e+000
-2.617292e+001	0.000000e+000
-2.612660e+001	1.525879e-003
-2.608028e+001	1.525879e-003
-2.603396e+001	0.000000e+000
-2.598764e+001	1.525879e-003
-2.594132e+001	1.525879e-003
-2.589500e+001	0.000000e+000
-2.584868e+001	0.000000e+000
-2.580235e+001	0.000000e+000
-2.575603e+001	0.000000e+000
-2.570971e+001	1.525879e-003
-2.566339e+001	1.525879e-003
-2.561708e+001	0.000000e+000
-2.557076e+001	0.000000e+000
-2.552444e+001	0.000000e+000
-2.547812e+001	0.000000e+000
-2.543180e+001	0.000000e+000
-2.538548e+001	0.000000e+000
-2.533916e+001	0.000000e+000
-2.529284e+001	0.000000e+000
-2.524652e+001	0.000000e+000
-2.520020e+001	0.000000e+000
-2.515388e+001	1.525879e-003
-2.510756e+001	0.000000e+000
-2.506124e+001	1.525879e-003
-2.501492e+001	0.000000e+000
-2.496860e+001	1.525879e-003
-2.492228e+001	0.000000e+000
-2.487596e+001	0.000000e+000
-2.482964e+001	0.000000e+000
-2.478332e+001	1.525879e-003
-2.473700e+001	0.000000e+000
-2.469068e+001	3.051758e-003
-2.464437e+001	0.000000e+000
-2.459805e+001	0.000000e+000
-2.455173e+001	1.525879e-003
-2.450541e+001	0.000000e+000
-2.445909e+001	0.000000e+000
-2.441277e+001	0.000000e+000
-2.436645e+001	3.051758e-003
-2.432013e+001	1.525879e-003
-2.427381e+001	0.000000e+000
-2.422749e+001	3.051758e-003
-2.418117e+001	0.000000e+000
-2.413485e+001	0.000000e+000
-2.408853e+001	1.525879e-003
-2.404221e+001	3.051758e-003
-2.399589e+001	1.525879e-003
-2.394957e+001	3.051758e-003
-2.390325e+001	0.000000e+000
-2.385693e+001	0.000000e+000
-2.381061e+001	1.525879e-003
-2.376429e+001	0.000000e+000
-2.371797e+001	0.000000e+000
-2.367165e+001	1.525879e-003
-2.362533e+001	0.000000e+000
-2.357901e+001	0.000000e+000
-2.353269e+001	1.525879e-003
-2.348637e+001	0.000000e+000
-2.344006e+001	0.000000e+000
-2.339374e+001	0.000000e+000
-2.334742e+001	0.000000e+000
-2.330110e+001	0.000000e+000
-2.325478e+001	0.000000e+000
-2.320846e+001	0.000000e+000
-2.316213e+001	1.525879e-003
-2.311581e+001	0.000000e+000
-2.306949e+001	0.000000e+000
-2.302317e+001	0.000000e+000
-2.297685e+001	1.525879e-003
-2.293053e+001	0.000000e+000
-2.288421e+001	4.577637e-003
-2.283790e+001	0.000000e+000
-2.279158e+001	1.525879e-003
-2.274526e+001	1.525879e-003
-2.269894e+001	0.000000e+000
-2.265262e+001	0.000000e+000
-2.260630e+001	1.525879e-003
-2.255998e+001	1.525879e-003
-2.251366e+001	0.000000e+000
-2.246734e+001	3.051758e-003
-2.242102e+001	0.000000e+000
-2.237470e+001	0.000000e+000
-2.232838e+001	0.000000e+000
-2.228206e+001	3.051758e-003
-2.223574e+001	0.000000e+000
-2.218942e+001	0.000000e+000
-2.214310e+001	0.000000e+000
-2.209678e+001	1.525879e-003
-2.205046e+001	0.000000e+000
-2.200414e+001	1.525879e-003
-2.195782e+001	0.000000e+000
-2.191150e+001	0.000000e+000
-2.186518e+001	1.525879e-003
-2.181886e+001	3.051758e-003
-2.177254e+001	0.000000e+000
-2.172622e+001	1.525879e-003
-2.167990e+001	0.000000e+000
-2.163359e+001	0.000000e+000
-2.158727e+001	1.525879e-003
-2.154095e+001	0.000000e+000
-2.149463e+001	0.000000e+000
-2.144831e+001	1.525879e-003
-2.140199e+001	0.000000e+000
-2.135567e+001	0.000000e+000
-2.130935e+001	1.525879e-003
-2.126303e+001	1.525879e-003
-2.121671e+001	1.525879e-003
-2.117039e+001	0.000000e+000
-2.112407e+001	0.000000e+000
-2.107775e+001	1.525879e-003
-2.103143e+001	1.525879e-003
-2.098511e+001	0.000000e+000
-2.093879e+001	3.051758e-003
-2.089247e+001	0.000000e+000
-2.084615e+001	0.000000e+000
-2.079983e+001	1.525879e-003
-2.075351e+001	0.000000e+000
-2.070719e+001	0.000000e+000
-2.066088e+001	1.525879e-003
-2.061456e+001	0.000000e+000
-2.056824e+001	1.525879e-003
-2.052191e+001	1.525879e-003
-2.047559e+001	0.000000e+000
-2.042927e+001	3.051758e-003
-2.038295e+001	1.525879e-003
-2.033663e+001	0.000000e+000
-2.029031e+001	0.000000e+000
-2.024399e+001	0.000000e+000
-2.019767e+001	0.000000e+000
-2.015135e+001	1.525879e-003
-2.010503e+001	3.051758e-003
-2.005872e+001	1.525879e-003
-2.001240e+001	1.525879e-003
-1.996608e+001	0.000000e+000
-1.991976e+001	0.000000e+000
-1.987344e+001	0.000000e+000
-1.982712e+001	0.000000e+000
-1.978080e+001	0.000000e+000
-1.973448e+001	0.000000e+000
-1.968816e+001	1.525879e-003
-1.964184e+001	1.525879e-003
-1.959552e+001	0.000000e+000
-1.954920e+001	1.525879e-003
-1.950288e+001	1.525879e-003
-1.945656e+001	1.525879e-003
-1.941024e+001	3.051758e-003
-1.936392e+001	0.000000e+000
-1.931760e+001	1.525879e-003
-1.927128e+001	0.000000e+000
-1.922496e+001	1.525879e-003
-1.917864e+001	4.577637e-003
-1.913232e+001	1.525879e-003
-1.908600e+001	3.051758e-003
-1.903968e+001	3.051758e-003
-1.899336e+001	0.000000e+000
-1.894704e+001	0.000000e+000
-1.890072e+001	1.525879e-003
-1.885441e+001	1.525879e-003
-1.880809e+001	0.000000e+000
-1.876177e+001	3.051758e-003
-1.871545e+001	0.000000e+000
-1.866913e+001	1.525879e-003
-1.862281e+001	3.051758e-003
-1.857649e+001	4.577637e-003
-1.853017e+001	3.051758e-003
-1.848385e+001	0.000000e+000
-1.843753e+001	3.051758e-003
-1.839121e+001	3.051758e-003
-1.834489e+001	6.103516e-003
-1.829857e+001	1.525879e-003
-1.825225e+001	1.525879e-003
-1.820593e+001	4.577637e-003
-1.815961e+001	1.525879e-003
-1.811329e+001	1.525879e-003
-1.806697e+001	1.525879e-003
-1.802065e+001	1.525879e-003
-1.797433e+001	1.525879e-003
-1.792801e+001	0.000000e+000
-1.788169e+001	0.000000e+000
-1.783537e+001	0.000000e+000
-1.778905e+001	0.000000e+000
-1.774273e+001	1.525879e-003
-1.769641e+001	3.051758e-003
-1.765009e+001	3.051758e-003
-1.760377e+001	1.525879e-003
-1.755745e+001	3.051758e-003
-1.751113e+001	1.525879e-003
-1.746481e+001	0.000000e+000
-1.741849e+001	0.000000e+000
-1.737217e+001	1.525879e-003
-1.732585e+001	0.000000e+000
-1.727954e+001	1.525879e-003
-1.723322e+001	1.525879e-003
-1.718690e+001	3.051758e-003
-1.714058e+001	6.103516e-003
-1.709426e+001	1.525879e-003
-1.704794e+001	1.525879e-003
-1.700162e+001	0.000000e+000
-1.695530e+001	0.000000e+000
-1.690898e+001	0.000000e+000
-1.686266e+001	1.525879e-003
-1.681634e+001	3.051758e-003
-1.677002e+001	3.051758e-003
-1.672370e+001	3.051758e-003
-1.667738e+001	3.051758e-003
-1.663106e+001	1.525879e-003
-1.658474e+001	1.525879e-003
-1.653842e+001	3.051758e-003
-1.649210e+001	1.525879e-003
-1.644578e+001	6.103516e-003
-1.639946e+001	1.525879e-003
-1.635314e+001	0.000000e+000
-1.630682e+001	1.525879e-003
-1.626050e+001	3.051758e-003
-1.621418e+001	0.000000e+000
-1.616786e+001	1.525879e-003
-1.612154e+001	3.051758e-003
-1.607523e+001	0.000000e+000
-1.602891e+001	0.000000e+000
-1.598259e+001	6.103516e-003
-1.593627e+001	4.577637e-003
-1.588995e+001	9.155273e-003
-1.584363e+001	4.577637e-003
-1.579731e+001	4.577637e-003
-1.575099e+001	4.577637e-003
-1.570467e+001	3.051758e-003
-1.565835e+001	6.103516e-003
-1.561203e+001	1.525879e-003
-1.556571e+001	7.629395e-003
-1.551939e+001	6.103516e-003
-1.547307e+001	0.000000e+000
-1.542675e+001	1.373291e-002
-1.538043e+001	1.525879e-003
-1.533411e+001	1.220703e-002
-1.528779e+001	1.525879e-003
-1.524147e+001	3.051758e-003
-1.519515e+001	1.525879e-003
-1.514883e+001	1.525879e-003
-1.510251e+001	3.051758e-003
-1.505619e+001	4.577637e-003
-1.500987e+001	6.103516e-003
-1.496355e+001	0.000000e+000
-1.491723e+001	4.577637e-003
-1.487091e+001	1.220703e-002
-1.482459e+001	4.577637e-003
-1.477827e+001	1.525879e-003
-1.473195e+001	9.155273e-003
-1.468563e+001	0.000000e+000
-1.463931e+001	3.051758e-003
-1.459299e+001	6.103516e-003
-1.454667e+001	4.577637e-003
-1.450035e+001	9.155273e-003
-1.445403e+001	6.103516e-003
-1.440771e+001	3.051758e-003
-1.436139e+001	7.629395e-003
-1.431508e+001	9.155273e-003
-1.426876e+001	3.051758e-003
-1.422244e+001	1.373291e-002
-1.417612e+001	3.051758e-003
-1.412980e+001	4.577637e-003
-1.408348e+001	4.577637e-003
-1.403716e+001	3.051758e-003
-1.399084e+001	6.103516e-003
-1.394452e+001	6.103516e-003
-1.389820e+001	4.577637e-003
-1.385188e+001	4.577637e-003
-1.380556e+001	7.629395e-003
-1.375924e+001	6.103516e-003
-1.371292e+001	4.577637e-003
-1.366660e+001	1.220703e-002
-1.362028e+001	7.629395e-003
-1.357396e+001	1.373291e-002
-1.352764e+001	1.068115e-002
-1.348132e+001	1.068115e-002
-1.343500e+001	7.629395e-003
-1.338868e+001	7.629395e-003
-1.334236e+001	7.629395e-003
-1.329604e+001	9.155273e-003
-1.324973e+001	7.629395e-003
-1.320341e+001	6.103516e-003
-1.315709e+001	7.629395e-003
-1.311077e+001	7.629395e-003
-1.306445e+001	1.373291e-002
-1.301813e+001	6.103516e-003
-1.297181e+001	9.155273e-003
-1.292549e+001	1.220703e-002
-1.287917e+001	1.525879e-003
-1.283285e+001	7.629395e-003
-1.278653e+001	1.678467e-002
-1.274021e+001	7.629395e-003
-1.269389e+001	1.068115e-002
-1.264757e+001	1.220703e-002
-1.260125e+001	9.155273e-003
-1.255493e+001	1.678467e-002
-1.250861e+001	6.103516e-003
-1.246229e+001	6.103516e-003
-1.241597e+001	1.220703e-002
-1.236965e+001	1.373291e-002
-1.232333e+001	1.068115e-002
-1.227701e+001	9.155273e-003
-1.223069e+001	1.068115e-002
-1.218437e+001	6.103516e-003
-1.213805e+001	7.629395e-003
-1.209173e+001	1.525879e-002
-1.204541e+001	6.103516e-003
-1.199909e+001	9.155273e-003
-1.195277e+001	1.220703e-002
-1.190645e+001	1.983643e-002
-1.186013e+001	1.373291e-002
-1.181381e+001	1.525879e-002
-1.176749e+001	1.373291e-002
-1.172117e+001	1.525879e-002
-1.167485e+001	1.373291e-002
-1.162853e+001	1.525879e-002
-1.158221e+001	1.220703e-002
-1.153590e+001	1.373291e-002
-1.148958e+001	1.373291e-002
-1.144326e+001	7.629395e-003
-1.139694e+001	1.525879e-002
-1.135062e+001	9.155273e-003
-1.130430e+001	1.373291e-002
-1.125798e+001	2.288818e-002
-1.121166e+001	1.373291e-002
-1.116534e+001	2.136230e-002
-1.111902e+001	1.068115e-002
-1.107270e+001	1.373291e-002
-1.102638e+001	1.525879e-002
-1.098006e+001	1.831055e-002
-1.093374e+001	2.746582e-002
-1.088742e+001	1.983643e-002
-1.084110e+001	3.204346e-002
-1.079478e+001	1.678467e-002
-1.074846e+001	2.136230e-002
-1.070214e+001	3.051758e-002
-1.065582e+001	1.373291e-002
-1.060950e+001	2.593994e-002
-1.056318e+001	3.662109e-002
-1.051686e+001	1.983643e-002
-1.047054e+001	2.441406e-002
-1.042422e+001	2.288818e-002
-1.037790e+001	2.441406e-002
-1.033159e+001	2.288818e-002
-1.028527e+001	2.441406e-002
-1.023895e+001	2.288818e-002
-1.019263e+001	1.831055e-002
-1.014631e+001	1.831055e-002
-1.009999e+001	2.593994e-002
-1.005367e+001	3.204346e-002
-1.000734e+001	2.593994e-002
-9.961024e+000	2.746582e-002
-9.914704e+000	2.899170e-002
-9.868385e+000	2.136230e-002
-9.822065e+000	2.593994e-002
-9.775745e+000	2.288818e-002
-9.729426e+000	2.441406e-002
-9.683106e+000	2.899170e-002
-9.636787e+000	2.746582e-002
-9.590467e+000	3.662109e-002
-9.544147e+000	1.831055e-002
-9.497828e+000	2.441406e-002
-9.451509e+000	3.967285e-002
-9.405189e+000	1.831055e-002
-9.358870e+000	3.204346e-002
-9.312550e+000	3.204346e-002
-9.266231e+000	3.204346e-002
-9.219911e+000	3.356934e-002
-9.173591e+000	2.593994e-002
-9.127272e+000	4.272461e-002
-9.080952e+000	2.899170e-002
-9.034633e+000	3.662109e-002
-8.988313e+000	2.593994e-002
-8.941993e+000	3.967285e-002
-8.895674e+000	4.272461e-002
-8.849354e+000	3.967285e-002
-8.803034e+000	3.356934e-002
-8.756715e+000	4.577637e-002
-8.710395e+000	2.746582e-002
-8.664076e+000	3.356934e-002
-8.617756e+000	3.662109e-002
-8.571436e+000	3.814697e-002
-8.525117e+000	4.272461e-002
-8.478797e+000	4.577637e-002
-8.432477e+000	3.356934e-002
-8.386158e+000	2.441406e-002
-8.339838e+000	4.882813e-002
-8.293519e+000	4.272461e-002
-8.247199e+000	3.509521e-002
-8.200879e+000	3.051758e-002
-8.154560e+000	3.509521e-002
-8.108240e+000	3.662109e-002
-8.061920e+000	5.645752e-002
-8.015601e+000	4.425049e-002
-7.969282e+000	3.356934e-002
-7.922962e+000	6.713867e-002
-7.876642e+000	5.950928e-002
-7.830323e+000	4.577637e-002
-7.784003e+000	6.256104e-002
-7.737683e+000	5.645752e-002
-7.691364e+000	5.798340e-002
-7.645044e+000	5.950928e-002
-7.598725e+000	5.340576e-002
-7.552405e+000	5.493164e-002
-7.506085e+000	6.561279e-002
-7.459766e+000	6.408691e-002
-7.413446e+000	5.340576e-002
-7.367122e+000	6.103516e-002
-7.320803e+000	5.187988e-002
-7.274483e+000	6.256104e-002
-7.228163e+000	5.950928e-002
-7.181844e+000	6.103516e-002
-7.135524e+000	6.408691e-002
-7.089204e+000	5.340576e-002
-7.042885e+000	5.798340e-002
-6.996565e+000	7.171631e-002
-6.950246e+000	5.187988e-002
-6.903926e+000	7.019043e-002
-6.857606e+000	7.019043e-002
-6.811287e+000	5.798340e-002
-6.764967e+000	8.087158e-002
-6.718647e+000	6.256104e-002
-6.672328e+000	8.697510e-002
-6.626009e+000	8.697510e-002
-6.579689e+000	7.324219e-002
-6.533369e+000	8.087158e-002
-6.487050e+000	7.629395e-002
-6.440730e+000	7.476807e-002
-6.394411e+000	8.544922e-002
-6.348091e+000	8.392334e-002
-6.301771e+000	9.918213e-002
-6.255452e+000	9.155273e-002
-6.209132e+000	6.561279e-002
-6.162813e+000	7.934570e-002
-6.116493e+000	1.068115e-001
-6.070173e+000	8.392334e-002
-6.023854e+000	7.324219e-002
-5.977534e+000	1.083374e-001
-5.931214e+000	1.068115e-001
-5.884895e+000	1.068115e-001
-5.838575e+000	1.052856e-001
-5.792256e+000	9.613037e-002
-5.745936e+000	1.037598e-001
-5.699616e+000	1.022339e-001
-5.653297e+000	1.022339e-001
-5.606977e+000	1.129150e-001
-5.560658e+000	1.113892e-001
-5.514338e+000	1.205444e-001
-5.468019e+000	1.174927e-001
-5.421699e+000	1.251221e-001
-5.375379e+000	1.251221e-001
-5.329060e+000	1.235962e-001
-5.282740e+000	1.220703e-001
-5.236421e+000	1.022339e-001
-5.190101e+000	1.419067e-001
-5.143781e+000	1.281738e-001
-5.097462e+000	1.129150e-001
-5.051142e+000	1.312256e-001
-5.004823e+000	1.159668e-001
-4.958503e+000	1.159668e-001
-4.912183e+000	1.434326e-001
-4.865864e+000	1.205444e-001
-4.819544e+000	1.312256e-001
-4.773224e+000	1.586914e-001
-4.726900e+000	1.281738e-001
-4.680581e+000	1.358032e-001
-4.634261e+000	1.495361e-001
-4.587942e+000	1.602173e-001
-4.541622e+000	1.663208e-001
-4.495302e+000	1.632690e-001
-4.448983e+000	1.449585e-001
-4.402663e+000	1.602173e-001
-4.356344e+000	1.495361e-001
-4.310024e+000	1.724243e-001
-4.263704e+000	1.571655e-001
-4.217385e+000	1.770020e-001
-4.171065e+000	1.754761e-001
-4.124745e+000	1.602173e-001
-4.078426e+000	1.785278e-001
-4.032106e+000	1.922607e-001
-3.985787e+000	1.953125e-001
-3.939467e+000	1.663208e-001
-3.893147e+000	1.937866e-001
-3.846828e+000	1.678467e-001
-3.800508e+000	2.120972e-001
-3.754189e+000	1.861572e-001
-3.707869e+000	1.831055e-001
-3.661550e+000	2.014160e-001
-3.615230e+000	1.937866e-001
-3.568910e+000	1.953125e-001
-3.522591e+000	2.273560e-001
-3.476271e+000	2.548218e-001
-3.429952e+000	2.090454e-001
-3.383632e+000	2.563477e-001
-3.337312e+000	2.334595e-001
-3.290993e+000	2.227783e-001
-3.244673e+000	2.471924e-001
-3.198354e+000	2.395630e-001
-3.152034e+000	2.227783e-001
-3.105714e+000	2.349854e-001
-3.059395e+000	2.899170e-001
-3.013075e+000	2.426147e-001
-2.966756e+000	2.777100e-001
-2.920436e+000	2.624512e-001
-2.874116e+000	2.593994e-001
-2.827797e+000	2.777100e-001
-2.781477e+000	3.021240e-001
-2.735157e+000	2.929688e-001
-2.688838e+000	2.853394e-001
-2.642518e+000	2.868652e-001
-2.596199e+000	3.158569e-001
-2.549879e+000	2.655029e-001
-2.503560e+000	2.929688e-001
-2.457240e+000	2.685547e-001
-2.410920e+000	2.929688e-001
-2.364601e+000	2.899170e-001
-2.318281e+000	2.975464e-001
-2.271962e+000	3.097534e-001
-2.225642e+000	3.265381e-001
-2.179322e+000	3.067017e-001
-2.133003e+000	3.189087e-001
-2.086679e+000	3.158569e-001
-2.040359e+000	3.448486e-001
-1.994039e+000	3.570557e-001
-1.947720e+000	3.051758e-001
-1.901400e+000	3.341675e-001
-1.855081e+000	3.646851e-001
-1.808761e+000	3.433228e-001
-1.762441e+000	3.555298e-001
-1.716122e+000	3.738403e-001
-1.669802e+000	3.524780e-001
-1.623483e+000	3.417969e-001
-1.577163e+000	4.058838e-001
-1.530843e+000	3.890991e-001
-1.484524e+000	4.104614e-001
-1.438204e+000	4.226685e-001
-1.391885e+000	4.180908e-001
-1.345565e+000	3.784180e-001
-1.299245e+000	3.524780e-001
-1.252926e+000	4.531860e-001
-1.206606e+000	4.745483e-001
-1.160287e+000	3.890991e-001
-1.113967e+000	4.486084e-001
-1.067647e+000	4.257202e-001
-1.021328e+000	4.241943e-001
-9.750082e-001	4.501343e-001
-9.286886e-001	4.409790e-001
-8.823690e-001	4.531860e-001
-8.360494e-001	4.302979e-001
-7.897298e-001	4.531860e-001
-7.434102e-001	4.516602e-001
-6.970906e-001	4.623413e-001
-6.507710e-001	4.089355e-001
-6.044514e-001	4.440308e-001
-5.581318e-001	5.020142e-001
-5.118122e-001	4.333496e-001
-4.654926e-001	4.562378e-001
-4.191730e-001	4.989624e-001
-3.728534e-001	4.318237e-001
-3.265339e-001	4.852295e-001
-2.802143e-001	4.943848e-001
-2.338946e-001	4.806519e-001
-1.875750e-001	4.592896e-001
-1.412554e-001	4.638672e-001
-9.493585e-002	4.501343e-001
-4.861625e-002	5.004883e-001
-2.296649e-003	5.477905e-001
4.402755e-002	5.020142e-001
9.034715e-002	5.004883e-001
1.366667e-001	4.898071e-001
1.829863e-001	4.730225e-001
2.293060e-001	4.974365e-001
2.756256e-001	5.081177e-001
3.219451e-001	5.157471e-001
3.682647e-001	5.218506e-001
4.145843e-001	5.538940e-001
4.609039e-001	5.020142e-001
5.072235e-001	5.187988e-001
5.535432e-001	5.004883e-001
5.998628e-001	5.126953e-001
6.461824e-001	4.760742e-001
6.925020e-001	5.096436e-001
7.388215e-001	4.730225e-001
7.851411e-001	5.279541e-001
8.314607e-001	4.745483e-001
8.777803e-001	5.386353e-001
9.240999e-001	5.203247e-001
9.704195e-001	5.233765e-001
1.016739e+000	5.020142e-001
1.063059e+000	5.035400e-001
1.109378e+000	5.264282e-001
1.155698e+000	5.096436e-001
1.202018e+000	5.340576e-001
1.248337e+000	5.050659e-001
1.294657e+000	4.791260e-001
1.340976e+000	4.943848e-001
1.387296e+000	5.081177e-001
1.433616e+000	4.928589e-001
1.479935e+000	5.050659e-001
1.526255e+000	5.096436e-001
1.572574e+000	4.837036e-001
1.618894e+000	5.325317e-001
1.665213e+000	5.172729e-001
1.711533e+000	5.187988e-001
1.757853e+000	5.310059e-001
1.804172e+000	5.050659e-001
1.850492e+000	4.821777e-001
1.896811e+000	5.538940e-001
1.943131e+000	4.760742e-001
1.989451e+000	4.837036e-001
2.035770e+000	4.882813e-001
2.082090e+000	5.050659e-001
2.128409e+000	4.638672e-001
2.174729e+000	4.943848e-001
2.221049e+000	5.035400e-001
2.267368e+000	4.455566e-001
2.313688e+000	4.959106e-001
2.360008e+000	4.394531e-001
2.406327e+000	4.714966e-001
2.452647e+000	4.913330e-001
2.498966e+000	5.355835e-001
2.545286e+000	4.364014e-001
2.591605e+000	4.516602e-001
2.637925e+000	4.669189e-001
2.684245e+000	3.982544e-001
2.730564e+000	4.241943e-001
2.776884e+000	4.257202e-001
2.823204e+000	4.394531e-001
2.869523e+000	4.440308e-001
2.915843e+000	4.394531e-001
2.962162e+000	4.379272e-001
3.008482e+000	4.302979e-001
3.054801e+000	4.043579e-001
3.101121e+000	4.211426e-001
3.147441e+000	4.318237e-001
3.193760e+000	3.738403e-001
3.240080e+000	3.890991e-001
3.286399e+000	3.753662e-001
3.332719e+000	4.302979e-001
3.379039e+000	3.814697e-001
3.425358e+000	4.364014e-001
3.471678e+000	4.287720e-001
3.517998e+000	3.768921e-001
3.564317e+000	4.135132e-001
3.610637e+000	3.875732e-001
3.656956e+000	4.028320e-001
3.703276e+000	3.967285e-001
3.749595e+000	3.784180e-001
3.795915e+000	3.448486e-001
3.842235e+000	3.356934e-001
3.888554e+000	3.067017e-001
3.934874e+000	3.540039e-001
3.981194e+000	3.341675e-001
4.027513e+000	3.265381e-001
4.073833e+000	3.417969e-001
4.120152e+000	3.112793e-001
4.166472e+000	3.143311e-001
4.212791e+000	3.005981e-001
4.259111e+000	3.295898e-001
4.305430e+000	3.189087e-001
4.351750e+000	2.944946e-001
4.398070e+000	2.914429e-001
4.444389e+000	3.219604e-001
4.490718e+000	2.655029e-001
4.537038e+000	2.960205e-001
4.583357e+000	2.578735e-001
4.629677e+000	2.517700e-001
4.675997e+000	2.914429e-001
4.722316e+000	2.731323e-001
4.768636e+000	2.883911e-001
4.814955e+000	2.227783e-001
4.861275e+000	2.456665e-001
4.907595e+000	2.136230e-001
4.953914e+000	2.655029e-001
5.000234e+000	2.578735e-001
5.046554e+000	2.212524e-001
5.092873e+000	2.349854e-001
5.139193e+000	2.395630e-001
5.185512e+000	2.014160e-001
5.231832e+000	2.243042e-001
5.278152e+000	2.288818e-001
5.324471e+000	2.075195e-001
5.370790e+000	2.120972e-001
5.417110e+000	1.953125e-001
5.463430e+000	1.739502e-001
5.509749e+000	1.998901e-001
5.556069e+000	1.937866e-001
5.602388e+000	1.708984e-001
5.648708e+000	1.770020e-001
5.695028e+000	1.846313e-001
5.741347e+000	1.724243e-001
5.787667e+000	1.525879e-001
5.833987e+000	1.754761e-001
5.880306e+000	1.586914e-001
5.926626e+000	1.785278e-001
5.972945e+000	1.388550e-001
6.019265e+000	1.525879e-001
6.065585e+000	1.586914e-001
6.111904e+000	1.571655e-001
6.158224e+000	1.434326e-001
6.204544e+000	1.541138e-001
6.250863e+000	1.586914e-001
6.297183e+000	1.144409e-001
6.343502e+000	1.434326e-001
6.389822e+000	1.296997e-001
6.436141e+000	1.327515e-001
6.482461e+000	1.205444e-001
6.528780e+000	1.052856e-001
6.575100e+000	1.144409e-001
6.621420e+000	1.281738e-001
6.667739e+000	1.266479e-001
6.714059e+000	1.022339e-001
6.760378e+000	1.220703e-001
6.806698e+000	1.083374e-001
6.853018e+000	1.037598e-001
6.899337e+000	1.068115e-001
6.945657e+000	9.918213e-002
6.991977e+000	7.629395e-002
7.038296e+000	1.068115e-001
7.084616e+000	1.159668e-001
7.130935e+000	9.002686e-002
7.177255e+000	1.007080e-001
7.223575e+000	9.918213e-002
7.269894e+000	8.392334e-002
7.316214e+000	6.866455e-002
7.362534e+000	9.155273e-002
7.408853e+000	7.629395e-002
7.455173e+000	7.629395e-002
7.501492e+000	7.171631e-002
7.547812e+000	7.019043e-002
7.594131e+000	8.850098e-002
7.640451e+000	8.850098e-002
7.686770e+000	8.392334e-002
7.733090e+000	7.476807e-002
7.779410e+000	5.340576e-002
7.825729e+000	7.019043e-002
7.872049e+000	6.408691e-002
7.918368e+000	7.324219e-002
7.964688e+000	7.781982e-002
8.011007e+000	5.798340e-002
8.057327e+000	5.340576e-002
8.103647e+000	7.171631e-002
8.149966e+000	7.476807e-002
8.196286e+000	6.103516e-002
8.242606e+000	5.798340e-002
8.288925e+000	7.019043e-002
8.335245e+000	5.645752e-002
8.381564e+000	6.713867e-002
8.427884e+000	4.425049e-002
8.474204e+000	5.493164e-002
8.520523e+000	6.713867e-002
8.566843e+000	7.019043e-002
8.613163e+000	5.950928e-002
8.659482e+000	4.882813e-002
8.705802e+000	5.187988e-002
8.752121e+000	4.119873e-002
8.798441e+000	5.798340e-002
8.844761e+000	5.187988e-002
8.891080e+000	4.425049e-002
8.937400e+000	4.119873e-002
8.983719e+000	4.577637e-002
9.030039e+000	5.187988e-002
9.076359e+000	5.187988e-002
9.122678e+000	3.662109e-002
9.168998e+000	4.119873e-002
9.215318e+000	3.509521e-002
9.261637e+000	2.899170e-002
9.307957e+000	2.899170e-002
9.354276e+000	3.509521e-002
9.400596e+000	3.356934e-002
9.446916e+000	4.272461e-002
9.493235e+000	3.356934e-002
9.539555e+000	4.425049e-002
9.585875e+000	2.288818e-002
9.632194e+000	3.814697e-002
9.678514e+000	2.899170e-002
9.724833e+000	3.509521e-002
9.771162e+000	2.593994e-002
9.817481e+000	1.678467e-002
9.863801e+000	3.204346e-002
9.910121e+000	2.593994e-002
9.956440e+000	2.899170e-002
1.000276e+001	3.204346e-002
1.004908e+001	1.831055e-002
1.009540e+001	1.983643e-002
1.014172e+001	1.831055e-002
1.018804e+001	2.288818e-002
1.023436e+001	3.204346e-002
1.028068e+001	1.678467e-002
1.032700e+001	2.288818e-002
1.037332e+001	1.831055e-002
1.041964e+001	2.136230e-002
1.046596e+001	1.678467e-002
1.051228e+001	1.373291e-002
1.055859e+001	2.593994e-002
1.060491e+001	1.678467e-002
1.065123e+001	1.220703e-002
1.069755e+001	2.441406e-002
1.074387e+001	1.678467e-002
1.079019e+001	2.288818e-002
1.083651e+001	1.373291e-002
1.088283e+001	2.441406e-002
1.092915e+001	9.155273e-003
1.097547e+001	1.525879e-002
1.102179e+001	7.629395e-003
1.106811e+001	1.373291e-002
1.111443e+001	1.678467e-002
1.116075e+001	1.831055e-002
1.120707e+001	1.373291e-002
1.125339e+001	1.220703e-002
1.129971e+001	4.577637e-003
1.134603e+001	1.525879e-002
1.139235e+001	4.577637e-003
1.143867e+001	1.373291e-002
1.148499e+001	1.220703e-002
1.153131e+001	1.373291e-002
1.157763e+001	1.983643e-002
1.162395e+001	1.525879e-002
1.167027e+001	1.525879e-002
1.171659e+001	6.103516e-003
1.176290e+001	1.373291e-002
1.180922e+001	1.068115e-002
1.185554e+001	3.051758e-003
1.190186e+001	1.525879e-003
1.194818e+001	7.629395e-003
1.199450e+001	6.103516e-003
1.204082e+001	1.068115e-002
1.208714e+001	6.103516e-003
1.213346e+001	4.577637e-003
1.217978e+001	6.103516e-003
1.222610e+001	4.577637e-003
1.227242e+001	4.577637e-003
1.231874e+001	1.525879e-003
1.236506e+001	4.577637e-003
1.241138e+001	4.577637e-003
1.245770e+001	3.051758e-003
1.250402e+001	3.051758e-003
1.255034e+001	3.051758e-003
1.259666e+001	0.000000e+000
1.264298e+001	6.103516e-003
1.268930e+001	3.051758e-003
1.273562e+001	3.051758e-003
1.278194e+001	0.000000e+000
1.282826e+001	0.000000e+000
1.287457e+001	1.525879e-003
1.292089e+001	3.051758e-003
1.296721e+001	3.051758e-003
1.301353e+001	1.525879e-003
1.305985e+001	3.051758e-003
1.310617e+001	3.051758e-003
1.315249e+001	0.000000e+000
1.319881e+001	1.525879e-003
1.324513e+001	1.525879e-003
1.329145e+001	3.051758e-003
1.333777e+001	3.051758e-003
1.338409e+001	3.051758e-003
1.343041e+001	3.051758e-003
1.347673e+001	1.525879e-003
1.352305e+001	1.525879e-003
1.356937e+001	1.525879e-003
1.361569e+001	1.525879e-003
1.366201e+001	0.000000e+000
1.370833e+001	3.051758e-003
1.375465e+001	3.051758e-003
1.380097e+001	0.000000e+000
1.384729e+001	0.000000e+000
1.389361e+001	1.525879e-003
1.393993e+001	1.525879e-003
1.398625e+001	0.000000e+000
1.403257e+001	0.000000e+000
1.407888e+001	1.525879e-003
1.412520e+001	0.000000e+000
1.417152e+001	1.525879e-003
1.421784e+001	1.525879e-003
1.426416e+001	0.000000e+000
1.431048e+001	0.000000e+000
1.435680e+001	0.000000e+000
1.440312e+001	3.051758e-003
1.444944e+001	0.000000e+000
1.449576e+001	0.000000e+000
1.454208e+001	3.051758e-003
1.458840e+001	0.000000e+000
1.463472e+001	0.000000e+000
1.468104e+001	1.525879e-003
1.472736e+001	1.525879e-003
1.477368e+001	0.000000e+000
1.482000e+001	0.000000e+000
1.486632e+001	0.000000e+000
1.491264e+001	0.000000e+000
1.495896e+001	1.525879e-003
1.500528e+001	1.525879e-003
1.505161e+001	0.000000e+000
1.509793e+001	0.000000e+000
1.514424e+001	0.000000e+000
1.519056e+001	0.000000e+000
1.523688e+001	0.000000e+000
1.528320e+001	0.000000e+000
1.532952e+001	0.000000e+000
[truncated: 50 more rows]
