# Supplementary material for: Open-source micro-tensile testers via additive manufacturing for the mechanical characterization of thin films and papers
Source: PLoS One. 2018 May 29;13(5):e0197999. doi: 10.1371/journal.pone.0197999 (PMC5973562; doi:10.1371/journal.pone.0197999)
Supplement: S1 Data — (ZIP) [file pone.0197999.s002.zip › SI2_Data/Demonstration Problem 1/Exp2 Results/0_phase.txt]

4.631907e+001                 
4.995010e+001                 
4.162783e+001                 
4.191348e+001                 
4.324285e+001                 
4.616526e+001                 
4.969741e+001                 
4.448981e+001                 
4.798901e+001                 
5.069169e+001                 
4.781872e+001                 
4.841199e+001                 
4.556649e+001                 
4.932937e+001                 
4.743420e+001                 
4.303960e+001                 
4.274846e+001                 
4.762646e+001                 
4.259465e+001                 
4.784619e+001                 
4.938430e+001                 
3.638178e+001                 
4.301213e+001                 
4.203983e+001                 
4.657175e+001                 
4.979080e+001                 
4.842847e+001                 
4.399542e+001                 
4.405585e+001                 
3.959533e+001                 
4.421515e+001                 
4.395697e+001                 
4.605539e+001                 
4.508308e+001                 
4.679698e+001                 
4.483589e+001                 
4.966995e+001                 
4.772534e+001                 
4.068299e+001                 
3.455253e+001                 
3.499199e+001                 
3.919982e+001                 
4.210574e+001                 
4.186953e+001                 
3.655756e+001                 
2.819684e+001                 
3.840330e+001                 
4.093568e+001                 
4.158938e+001                 
2.915816e+001                 
3.150927e+001                 
3.167407e+001                 
3.539849e+001                 
3.757931e+001                 
3.397025e+001                 
4.001831e+001                 
4.291874e+001                 
4.294072e+001                 
4.130373e+001                 
3.709590e+001                 
3.933715e+001                 
1.989105e+001                 
3.939208e+001                 
3.025132e+001                 
3.343740e+001                 
3.327810e+001                 
3.231129e+001                 
3.631586e+001                 
3.578851e+001                 
3.431083e+001                 
3.661250e+001                 
3.321218e+001                 
2.825177e+001                 
2.256626e+001                 
1.377707e+001                 
1.366171e+001                 
-1.835238e+001                
-4.504326e+001                
-4.376886e+001                
-4.672414e+001                
-4.497734e+001                
-4.009399e+001                
-4.274715e+001                
-6.179715e+000                
-1.433694e+000                
3.356375e+000                 
3.762875e+000                 
1.963287e+001                 
1.800137e+001                 
-4.400507e+001                
-4.233517e+001                
-2.282924e+001                
-2.641073e+001                
-2.314784e+001                
-4.394464e-001                
-3.833621e+001                
-4.593863e+001                
-4.542228e+001                
-4.401056e+001                
-4.599356e+001                
-4.478508e+001                
-4.549369e+001                
-2.884416e+001                
-4.833910e+000                
1.284871e+001                 
5.295491e+000                 
1.120623e+000                 
1.093706e+001                 
1.253559e+001                 
1.550195e+001                 
2.132479e+001                 
2.036347e+001                 
1.701259e+001                 
-3.394724e+000                
2.878462e+000                 
-2.765217e+001                
-1.372171e+001                
1.302449e+001                 
1.296956e+001                 
-6.102812e+000                
1.181048e+001                 
2.031952e+001                 
3.172351e+001                 
2.409339e+001                 
2.581827e+001                 
8.910048e+000                 
-2.886064e+001                
8.772717e+000                 
-3.313975e+001                
1.233784e+001                 
2.448341e+001                 
2.847150e+001                 
3.291554e+001                 
2.889448e+001                 
2.638407e+001                 
2.725750e+001                 
3.147631e+001                 
3.179492e+001                 
2.913069e+001                 
2.286290e+001                 
2.637308e+001                 
2.636210e+001                 
2.588968e+001                 
1.973724e+001                 
1.278828e+001                 
2.437903e+001                 
2.917464e+001                 
1.686427e+001                 
3.425589e+001                 
2.848798e+001                 
2.668620e+001                 
2.603250e+001                 
2.904280e+001                 
2.504372e+001                 
-1.466652e+000                
5.910735e+000                 
1.445273e+001                 
7.761959e+000                 
2.502175e+001                 
2.902083e+001                 
4.481941e+001                 
4.703319e+001                 
4.334172e+001                 
3.271229e+001                 
1.292561e+001                 
5.987640e+000                 
2.678508e+001                 
1.999542e+001                 
-1.208478e-001                
1.107439e+001                 
2.458778e+001                 
2.282994e+001                 
1.652918e+001                 
1.693019e+001                 
2.384069e+001                 
1.990753e+001                 
3.598078e+000                 
1.081621e+001                 
-1.231549e+001                
-5.690831e+000                
-4.527397e+001                
-1.965973e+001                
2.406043e+000                 
1.439231e+001                 
2.495033e+001                 
2.081941e+001                 
1.920440e+001                 
2.694987e+001                 
3.021286e+001                 
3.864500e+001                 
4.392401e+001                 
4.084779e+001                 
3.233326e+001                 
4.420417e+001                 
4.529733e+001                 
4.240787e+001                 
4.124331e+001                 
3.458549e+001                 
3.344289e+001                 
2.836713e+001                 
2.569741e+001                 
3.077317e+001                 
4.345708e+001                 
4.047425e+001                 
3.784299e+001                 
4.251774e+001                 
4.693431e+001                 
4.633555e+001                 
4.110598e+001                 
4.396796e+001                 
4.602243e+001                 
4.340215e+001                 
4.746716e+001                 
4.735729e+001                 
4.764294e+001                 
5.009293e+001                 
5.022477e+001                 
4.792859e+001                 
5.007095e+001                 
4.711009e+001                 
5.025772e+001                 
4.525887e+001                 
4.498970e+001                 
4.997757e+001                 
4.993362e+001                 
4.479744e+001                 
4.544014e+001                 
4.761547e+001                 
4.022156e+001                 
4.210025e+001                 
3.277272e+001                 
3.137743e+001                 
3.109178e+001                 
3.634333e+001                 
3.712337e+001                 
4.285283e+001                 
3.387136e+001                 
3.863401e+001                 
3.467887e+001                 
3.438224e+001                 
3.956237e+001                 
3.712337e+001                 
3.734859e+001                 
3.464042e+001                 
3.442069e+001                 
4.209476e+001                 
3.959533e+001                 
4.230899e+001                 
4.030945e+001                 
4.329229e+001                 
4.018860e+001                 
4.290776e+001                 
4.414923e+001                 
4.432502e+001                 
3.639826e+001                 
2.694987e+001                 
4.748363e+001                 
4.378119e+001                 
4.204532e+001                 
4.230350e+001                 
4.328679e+001                 
4.900526e+001                 
5.008743e+001                 
4.871412e+001                 
4.645090e+001                 
5.049943e+001                 
4.926894e+001                 
4.781323e+001                 
4.666514e+001                 
4.847791e+001                 
4.813733e+001                 
4.301213e+001                 
4.249577e+001                 
4.541268e+001                 
4.460518e+001                 
4.796704e+001                 
4.601694e+001                 
3.689815e+001                 
3.679927e+001                 
3.986450e+001                 
4.834607e+001                 
4.678050e+001                 
4.302312e+001                 
4.462715e+001                 
4.392401e+001                 
4.463264e+001                 
4.643443e+001                 
4.507210e+001                 
4.411078e+001                 
4.619822e+001                 
4.826368e+001                 
4.706066e+001                 
4.532479e+001                 
4.466560e+001                 
4.285283e+001                 
3.490959e+001                 
3.746944e+001                 
4.060059e+001                 
4.273747e+001                 
3.857359e+001                 
3.766171e+001                 
4.046326e+001                 
3.941954e+001                 
4.001282e+001                 
4.329778e+001                 
3.221240e+001                 
3.296498e+001                 
3.802975e+001                 
3.831540e+001                 
3.870543e+001                 
3.808469e+001                 
4.210574e+001                 
4.494026e+001                 
4.558297e+001                 
4.427558e+001                 
4.149599e+001                 
4.026551e+001                 
3.420096e+001                 
3.721126e+001                 
3.245411e+001                 
3.276722e+001                 
1.361227e+001                 
2.897139e+001                 
4.205630e+001                 
3.554131e+001                 
4.093019e+001                 
4.089723e+001                 
3.809018e+001                 
2.311009e+001                 
2.091829e+001                 
2.013825e+001                 
1.973175e+001                 
-4.150022e+001                
-4.521354e+001                
-4.342829e+001                
-4.624624e+001                
-4.496086e+001                
-4.130796e+001                
-3.543037e+001                
-2.551536e+001                
-4.288448e+001                
-4.354365e+001                
-8.431878e+000                
-2.123625e+001                
-5.872103e+000                
-2.820147e+001                
-4.330195e+001                
-3.471077e+001                
7.240101e+000                 
-3.822635e+001                
-4.789966e+000                
1.488670e+001                 
4.251774e+000                 
7.196155e+000                 
-3.399118e+001                
-4.265377e+001                
-4.356562e+001                
-1.532569e+000                
3.131151e+000                 
1.528222e+001                 
2.027008e+001                 
1.393637e+001                 
2.349462e+001                 
1.866606e+001                 
1.925933e+001                 
2.615885e+001                 
2.241245e+001                 
1.043168e+001                 
1.534264e+001                 
1.578210e+001                 
1.534264e+001                 
4.015564e+000                 
1.433738e+001                 
1.792996e+001                 
1.222248e+001                 
2.144015e+001                 
1.720485e+001                 
2.486793e+001                 
3.649714e+001                 
2.419776e+001                 
1.972076e+001                 
1.853971e+001                 
3.279469e+000                 
2.197299e+000                 
1.502953e+001                 
2.246189e+001                 
2.880110e+001                 
4.066652e+001                 
3.475029e+001                 
2.977341e+001                 
3.184985e+001                 
2.751019e+001                 
3.371756e+001                 
-1.005234e+000                
-5.509560e+000                
2.036896e+001                 
1.801785e+000                 
1.636439e+001                 
8.937514e+000                 
1.599084e+001                 
2.682902e+001                 
2.931197e+001                 
3.095994e+001                 
2.512612e+001                 
3.449760e+001                 
3.258595e+001                 
3.404715e+001                 
2.106111e+001                 
8.910048e+000                 
1.697414e+001                 
1.856168e+001                 
1.152483e+001                 
1.899565e+001                 
2.629068e+001                 
2.976791e+001                 
3.912840e+001                 
4.182010e+001                 
3.860105e+001                 
3.238819e+001                 
3.066880e+001                 
3.078416e+001                 
2.900435e+001                 
7.531243e+000                 
-4.009949e+001                
4.400091e+000                 
2.506020e+001                 
2.951522e+001                 
3.350332e+001                 
1.622705e+001                 
-2.526268e+001                
-9.612890e+000                
7.569695e+000                 
3.051499e+001                 
2.714763e+001                 
1.176104e+001                 
5.388876e+000                 
4.641794e+000                 
-3.204114e+001                
-3.834170e+001                
1.686427e+000                 
2.677409e+001                 
1.299702e+001                 
2.491737e+001                 
1.895720e+001                 
3.283864e+001                 
3.355825e+001                 
3.909545e+001                 
3.408011e+001                 
2.744976e+001                 
3.660151e+001                 
4.355597e+001                 
4.591256e+001                 
4.497322e+001                 
3.439322e+001                 
2.949325e+001                 
3.321218e+001                 
3.316273e+001                 
3.526665e+001                 
3.464042e+001                 
3.983703e+001                 
4.440192e+001                 
4.216617e+001                 
4.821973e+001                 
4.875257e+001                 
4.542916e+001                 
4.637949e+001                 
4.754955e+001                 
4.445686e+001                 
4.926345e+001                 
4.778576e+001                 
5.086198e+001                 
4.993362e+001                 
5.000503e+001                 
4.827467e+001                 
5.021927e+001                 
4.804944e+001                 
4.872511e+001                 
4.303410e+001                 
4.620920e+001                 
5.012039e+001                 
4.795605e+001                 
4.786816e+001                 
4.656626e+001                 
4.822522e+001                 
4.267155e+001                 
3.731564e+001                 
3.542046e+001                 
3.040513e+001                 
3.239368e+001                 
3.233326e+001                 
3.949645e+001                 
4.201785e+001                 
3.014694e+001                 
3.415702e+001                 
4.209476e+001                 
3.893614e+001                 
3.170703e+001                 
3.645869e+001                 
4.340765e+001                 
3.874937e+001                 
4.046876e+001                 
3.911742e+001                 
4.033142e+001                 
3.722774e+001                 
4.188052e+001                 
4.067750e+001                 
4.488533e+001                 
4.432502e+001                 
4.393500e+001                 
4.445136e+001                 
3.370657e+001                 
2.529641e+001                 
4.662119e+001                 
3.935912e+001                 
4.199588e+001                 
4.305608e+001                 
4.539071e+001                 
4.707164e+001                 
4.620371e+001                 
4.941177e+001                 
4.951614e+001                 
5.150469e+001                 
4.336370e+001                 
4.916457e+001                 
4.760998e+001                 
4.712657e+001                 
4.774731e+001                 
4.437446e+001                 
4.136965e+001                 
4.633006e+001                 
4.726940e+001                 
4.884047e+001                 
4.778027e+001                 
4.333074e+001                 
2.876814e+001                 
3.135546e+001                 
4.221012e+001                 
4.274846e+001                 
4.284734e+001                 
4.378668e+001                 
4.055116e+001                 
4.311650e+001                 
4.604440e+001                 
4.326482e+001                 
4.421515e+001                 
4.572580e+001                 
4.901625e+001                 
4.654429e+001                 
4.539071e+001                 
4.546212e+001                 
4.254520e+001                 
3.816159e+001                 
3.387136e+001                 
4.360540e+001                 
3.821653e+001                 
3.572808e+001                 
3.742550e+001                 
3.809018e+001                 
3.573358e+001                 
4.048524e+001                 
3.531060e+001                 
3.809018e+001                 
3.271229e+001                 
3.400320e+001                 
4.001282e+001                 
3.978210e+001                 
4.030396e+001                 
4.264408e+001                 
4.385809e+001                 
4.303960e+001                 
4.038086e+001                 
3.772763e+001                 
4.013367e+001                 
3.620050e+001                 
3.799680e+001                 
2.769695e+001                 
2.937240e+001                 
1.740810e+001                 
3.166308e+001                 
3.571710e+001                 
3.750240e+001                 
3.872740e+001                 
4.060059e+001                 
3.748043e+001                 
1.031083e+001                 
2.178622e+001                 
1.005264e+001                 
1.345846e+001                 
3.180591e+000                 
-3.595770e+001                
-4.437310e+001                
-4.660329e+001                
-4.502129e+001                
-2.762470e+001                
-4.373590e+001                
-4.472466e+001                
-2.468041e+001                
1.104143e+000                 
8.877089e+000                 
1.546349e+001                 
-1.191998e+000                
-3.187634e+001                
-1.411722e+000                
1.251911e+001                 
8.970473e+000                 
1.525475e+001                 
1.471641e+001                 
6.278782e+000                 
-1.096968e+001                
-2.445519e+001                
-6.882830e+000                
1.266194e+001                 
1.767178e+001                 
1.848478e+001                 
1.200824e+001                 
1.808927e+001                 
1.370016e+001                 
2.272007e+001                 
2.387915e+001                 
6.092012e+000                 
1.330465e+001                 
1.534264e+001                 
1.502403e+001                 
2.424170e+001                 
2.025910e+001                 
2.337377e+001                 
1.010758e+001                 
1.717739e+001                 
1.554040e+001                 
1.878141e+001                 
2.364843e+001                 
2.730144e+001                 
3.305287e+001                 
3.176745e+001                 
2.603799e+001                 
2.913069e+001                 
2.172030e+001                 
3.075669e+001                 
2.018219e+001                 
1.082170e+001                 
-2.442773e+001                
-4.339533e+000                
3.150377e+001                 
4.356146e+001                 
3.823301e+001                 
3.118517e+001                 
2.115450e+001                 
2.363195e+001                 
2.463172e+001                 
2.307164e+000                 
2.430213e+001                 
1.757290e+001                 
2.704875e+001                 
-2.524620e+001                
3.607965e+001                 
2.607096e+001                 
2.527993e+001                 
3.010300e+000                 
2.907576e+001                 
2.577981e+001                 
2.986130e+001                 
1.955047e+001                 
1.992950e+001                 
1.722683e+001                 
2.696635e+001                 
3.837583e+001                 
2.632914e+001                 
1.883085e+001                 
2.067658e+001                 
2.905379e+001                 
2.756512e+001                 
3.255848e+001                 
4.143007e+001                 
4.085878e+001                 
2.736187e+001                 
2.663127e+001                 
1.254658e+001                 
-1.154096e+001                
-2.932755e+001                
-4.888842e+000                
1.833646e+001                 
3.812864e+001                 
3.199817e+001                 
1.185443e+001                 
1.802884e+001                 
2.881758e+001                 
3.444267e+001                 
2.449989e+001                 
2.638407e+001                 
-4.301631e+001                
-2.653158e+000                
4.790112e+000                 
-1.349650e+001                
-1.794589e+001                
1.098650e+001                 
2.544473e+001                 
2.644999e+001                 
2.957565e+001                 
-3.894594e+000                
-1.733067e+001                
3.131151e+001                 
3.518974e+001                 
3.576104e+001                 
3.916686e+001                 
4.127077e+001                 
4.013916e+001                 
3.685969e+001                 
3.877134e+001                 
4.405585e+001                 
3.607965e+001                 
3.521721e+001                 
3.074571e+001                 
3.186084e+001                 
3.436576e+001                 
3.462394e+001                 
3.009201e+001                 
4.229251e+001                 
3.863951e+001                 
4.609384e+001                 
4.713756e+001                 
5.036209e+001                 
4.610483e+001                 
4.039735e+001                 
4.481392e+001                 
4.770336e+001                 
4.885146e+001                 
5.213642e+001                 
4.878554e+001                 
5.063126e+001                 
4.878554e+001                 
5.069718e+001                 
4.910963e+001                 
4.213321e+001                 
4.431403e+001                 
4.984024e+001                 
5.061479e+001                 
4.938979e+001                 
4.669261e+001                 
4.550057e+001                 
4.770336e+001                 
3.989746e+001                 
3.085008e+001                 
3.727169e+001                 
3.180041e+001                 
3.123461e+001                 
3.575555e+001                 
3.553582e+001                 
4.072145e+001                 
3.541497e+001                 
3.919432e+001                 
3.779904e+001                 
3.815061e+001                 
3.272328e+001                 
3.537102e+001                 
3.759579e+001                 
4.307805e+001                 
3.988647e+001                 
4.394049e+001                 
3.667841e+001                 
3.623896e+001                 
4.281437e+001                 
4.431952e+001                 
4.506660e+001                 
4.731884e+001                 
4.507210e+001                 
4.579721e+001                 
2.719707e+001                 
2.297276e+001                 
3.668391e+001                 
4.430304e+001                 
4.564889e+001                 
4.305058e+001                 
4.708263e+001                 
4.938979e+001                 
4.987869e+001                 
4.856580e+001                 
5.069169e+001                 
5.126849e+001                 
4.998306e+001                 
4.411078e+001                 
4.758252e+001                 
4.558297e+001                 
4.859327e+001                 
4.381964e+001                 
4.350652e+001                 
4.739025e+001                 
4.748363e+001                 
4.996658e+001                 
4.693980e+001                 
4.422614e+001                 
4.024903e+001                 
3.702998e+001                 
3.913939e+001                 
2.715862e+001                 
3.441520e+001                 
3.660700e+001                 
4.149599e+001                 
4.513802e+001                 
4.364386e+001                 
4.247929e+001                 
4.328130e+001                 
4.979629e+001                 
4.702770e+001                 
4.813184e+001                 
4.541817e+001                 
4.380865e+001                 
4.044678e+001                 
3.710689e+001                 
3.187182e+001                 
3.936462e+001                 
3.289357e+001                 
3.083360e+001                 
3.659052e+001                 
4.095766e+001                 
3.893614e+001                 
3.901305e+001                 
4.058412e+001                 
3.532708e+001                 
3.271778e+001                 
3.926024e+001                 
3.735958e+001                 
4.007324e+001                 
3.924926e+001                 
4.274296e+001                 
3.779354e+001                 
3.906798e+001                 
3.877134e+001                 
3.848569e+001                 
3.629389e+001                 
3.649165e+001                 
2.711467e+001                 
2.690043e+001                 
2.566995e+001                 
2.603799e+001                 
3.692561e+001                 
3.074571e+001                 
3.798581e+001                 
4.033142e+001                 
3.657954e+001                 
2.332433e+001                 
-2.274135e+000                
-4.866320e+001                
-4.452142e+001                
-4.517509e+001                
-4.592215e+001                
-4.359858e+001                
-4.409845e+001                
-4.685048e+001                
-4.510918e+001                
-4.401605e+001                
-4.149473e+001                
-2.010467e+000                
6.817121e+000                 
5.246052e+000                 
1.792447e+001                 
1.478233e+001                 
1.695216e+001                 
8.855116e+000                 
1.925383e+001                 
1.405722e+001                 
2.459327e+001                 
1.819364e+001                 
1.387045e+001                 
2.185214e+001                 
2.587320e+001                 
2.236301e+001                 
1.759487e+001                 
2.202243e+001                 
1.665553e+001                 
2.023163e+001                 
1.515587e+001                 
2.528542e+001                 
2.980087e+001                 
3.239918e+001                 
2.422522e+001                 
2.096773e+001                 
2.246189e+001                 
1.708949e+001                 
1.969879e+001                 
-1.664403e+000                
-1.362833e+001                
8.547494e+000                 
1.922637e+000                 
2.148959e+001                 
1.399679e+001                 
2.688396e+001                 
2.295079e+001                 
3.046555e+001                 
3.161913e+001                 
3.193774e+001                 
3.398123e+001                 
3.517327e+001                 
2.829023e+001                 
2.803204e+001                 
1.051957e+001                 
2.635660e+001                 
2.838910e+001                 
2.950973e+001                 
4.265507e+001                 
3.549737e+001                 
3.058091e+001                 
-9.623877e+000                
-2.037383e+001                
2.948226e+001                 
1.773770e+001                 
2.610391e+001                 
3.788693e+001                 
3.136645e+001                 
1.534264e+001                 
3.266285e+001                 
3.084459e+001                 
2.680156e+001                 
2.838910e+001                 
2.649393e+001                 
2.984482e+001                 
2.848798e+001                 
3.569513e+001                 
1.977020e+001                 
2.833417e+001                 
3.628839e+001                 
3.598627e+001                 
3.750240e+001                 
2.396155e+001                 
1.518883e+001                 
3.062486e+001                 
3.032273e+001                 
2.713115e+001                 
3.477775e+001                 
3.052048e+001                 
3.963928e+001                 
3.059190e+001                 
2.466468e+001                 
3.125658e+000                 
-2.828936e+000                
1.572168e+001                 
2.254429e+001                 
3.967223e+001                 
3.467887e+001                 
3.170153e+001                 
3.144884e+001                 
2.246738e+001                 
2.614786e+001                 
1.592492e+001                 
2.100618e+001                 
1.764431e+001                 
1.941863e+001                 
-3.120070e+001                
-3.377695e+001                
1.823209e+001                 
1.628748e+001                 
1.635340e+001                 
2.108309e+001                 
3.762875e+000                 
2.059419e+001                 
2.855940e+001                 
3.115221e+001                 
3.288807e+001                 
3.763424e+001                 
2.888899e+001                 
3.951293e+001                 
4.182010e+001                 
4.547860e+001                 
4.476997e+001                 
4.628061e+001                 
4.489082e+001                 
4.372625e+001                 
4.207828e+001                 
3.565118e+001                 
3.376150e+001                 
3.393179e+001                 
3.455253e+001                 
3.772213e+001                 
3.113024e+001                 
3.114122e+001                 
4.412726e+001                 
4.311101e+001                 
4.719249e+001                 
4.796704e+001                 
4.086976e+001                 
4.650584e+001                 
5.072466e+001                 
4.940078e+001                 
5.110369e+001                 
5.051041e+001                 
5.167498e+001                 
4.920302e+001                 
5.115862e+001                 
4.780224e+001                 
4.556100e+001                 
4.509957e+001                 
4.990067e+001                 
4.960952e+001                 
4.910963e+001                 
4.521492e+001                 
4.605539e+001                 
4.483589e+001                 
3.650813e+001                 
2.810895e+001                 
3.768917e+001                 
3.171801e+001                 
3.367910e+001                 
3.353628e+001                 
3.007004e+001                 
3.389334e+001                 
4.015564e+001                 
4.002380e+001                 
3.455802e+001                 
2.897139e+001                 
4.051270e+001                 
3.801877e+001                 
4.412177e+001                 
4.460518e+001                 
4.136416e+001                 
3.777157e+001                 
3.732113e+001                 
3.392630e+001                 
4.052918e+001                 
4.478645e+001                 
4.626963e+001                 
4.763745e+001                 
4.045777e+001                 
4.706615e+001                 
3.409659e+001                 
1.702907e+001                 
3.587091e+001                 
4.118837e+001                 
4.403937e+001                 
4.551156e+001                 
4.921401e+001                 
5.090044e+001                 
5.211444e+001                 
5.139482e+001                 
5.019181e+001                 
5.114763e+001                 
5.046647e+001                 
4.886793e+001                 
4.804944e+001                 
4.970840e+001                 
4.674754e+001                 
4.198489e+001                 
4.456672e+001                 
5.043900e+001                 
4.611581e+001                 
4.923049e+001                 
4.857130e+001                 
4.353948e+001                 
4.153445e+001                 
4.396796e+001                 
4.257816e+001                 
3.694759e+001                 
3.387136e+001                 
3.824949e+001                 
3.796384e+001                 
4.451728e+001                 
4.541817e+001                 
4.591806e+001                 
4.623667e+001                 
4.485237e+001                 
4.170473e+001                 
4.671458e+001                 
4.629160e+001                 
4.597849e+001                 
4.049622e+001                 
3.752438e+001                 
4.093568e+001                 
4.407782e+001                 
3.595880e+001                 
2.886152e+001                 
3.745296e+001                 
3.787595e+001                 
3.995239e+001                 
4.218814e+001                 
4.158938e+001                 
3.465690e+001                 
4.034241e+001                 
4.024903e+001                 
4.241337e+001                 
4.434150e+001                 
4.252872e+001                 
4.026001e+001                 
3.869444e+001                 
4.175967e+001                 
4.076539e+001                 
3.676631e+001                 
3.283864e+001                 
3.745846e+001                 
3.574456e+001                 
3.299794e+001                 
3.796384e+001                 
2.761456e+001                 
3.027329e+001                 
3.217945e+001                 
3.707942e+001                 
3.730465e+001                 
2.964157e+001                 
3.006454e+001                 
2.591165e+001                 
-4.725697e+001                
-4.471367e+001                
-4.556510e+001                
-4.437859e+001                
-4.445000e+001                
-4.385126e+001                
-4.660879e+001                
-4.499382e+001                
-4.314814e+001                
-4.438958e+001                
-6.767475e+000                
3.526665e+000                 
9.712062e+000                 
1.516136e+001                 
2.199496e+001                 
6.152438e+000                 
4.449531e+000                 
8.981461e+000                 
1.747402e+001                 
2.654337e+001                 
2.819684e+001                 
3.604669e+001                 
3.148180e+001                 
3.492057e+001                 
3.101488e+001                 
2.578531e+001                 
2.357153e+001                 
1.772122e+001                 
1.817167e+001                 
2.492287e+001                 
2.549966e+001                 
3.707393e+001                 
3.104234e+001                 
2.183566e+001                 
2.999313e+001                 
3.342641e+001                 
2.407141e+001                 
2.364294e+001                 
2.311559e+001                 
2.088533e+001                 
1.558984e+001                 
1.896819e+001                 
2.462074e+001                 
2.466468e+001                 
3.358022e+001                 
2.336828e+001                 
3.002060e+001                 
3.366812e+001                 
3.847471e+001                 
3.754086e+001                 
3.300343e+001                 
2.772992e+001                 
2.907576e+001                 
1.863859e+001                 
2.594461e+001                 
2.461524e+001                 
3.028428e+001                 
2.352758e+001                 
5.910735e+000                 
3.401968e+001                 
1.897368e+001                 
3.383291e+001                 
3.164660e+001                 
3.082811e+001                 
3.423392e+001                 
2.725200e+001                 
3.393729e+001                 
3.702998e+001                 
3.180591e+001                 
3.133898e+001                 
3.360769e+001                 
3.180591e+001                 
3.090501e+001                 
3.231129e+001                 
3.740902e+001                 
3.771115e+001                 
3.784848e+001                 
4.033142e+001                 
3.934814e+001                 
3.288258e+001                 
1.932525e+001                 
1.844083e+001                 
2.922957e+001                 
3.183886e+001                 
3.253101e+001                 
3.051499e+001                 
3.585443e+001                 
3.595880e+001                 
3.100938e+001                 
2.847700e+001                 
1.095903e+001                 
9.635157e+000                 
3.247059e+001                 
3.121813e+001                 
3.532708e+001                 
3.576654e+001                 
3.706294e+001                 
2.735637e+001                 
2.307164e+001                 
2.565896e+001                 
2.774640e+001                 
1.650721e+001                 
6.800641e+000                 
-4.548820e+001                
-4.366999e+001                
3.949645e+000                 
2.194003e+001                 
2.754864e+001                 
2.636210e+001                 
2.820783e+001                 
2.291234e+001                 
2.223117e+001                 
3.183337e+001                 
3.493706e+001                 
2.605447e+001                 
3.085557e+001                 
3.450858e+001                 
2.916365e+001                 
3.096544e+001                 
4.428656e+001                 
4.870863e+001                 
4.865919e+001                 
3.729366e+001                 
2.134127e+001                 
2.911971e+001                 
4.363836e+001                 
4.178714e+001                 
3.623896e+001                 
3.454704e+001                 
3.378897e+001                 
3.432731e+001                 
3.601923e+001                 
3.793637e+001                 
3.967223e+001                 
4.491280e+001                 
4.833509e+001                 
4.770336e+001                 
4.881850e+001                 
5.013138e+001                 
5.002152e+001                 
5.160357e+001                 
5.108721e+001                 
4.934035e+001                 
5.019181e+001                 
5.065873e+001                 
4.988968e+001                 
4.722545e+001                 
4.927443e+001                 
4.710460e+001                 
4.936233e+001                 
5.179584e+001                 
4.819776e+001                 
4.436347e+001                 
4.839002e+001                 
4.643991e+001                 
3.407462e+001                 
3.333852e+001                 
3.137743e+001                 
3.856260e+001                 
3.666743e+001                 
3.009201e+001                 
3.128405e+001                 
3.571710e+001                 
4.409430e+001                 
4.148501e+001                 
3.316273e+001                 
3.142687e+001                 
3.629389e+001                 
4.247929e+001                 
4.641795e+001                 
4.296819e+001                 
4.011719e+001                 
3.359121e+001                 
4.194644e+001                 
4.046326e+001                 
4.184207e+001                 
4.849989e+001                 
4.536873e+001                 
4.674205e+001                 
4.604440e+001                 
4.544564e+001                 
3.603021e+001                 
2.611490e+001                 
3.859556e+001                 
4.437446e+001                 
4.442389e+001                 
4.585214e+001                 
4.855482e+001                 
5.063676e+001                 
5.125750e+001                 
4.993362e+001                 
5.002152e+001                 
5.124102e+001                 
4.707714e+001                 
4.869764e+001                 
4.873060e+001                 
4.908766e+001                 
4.225406e+001                 
4.636851e+001                 
4.713206e+001                 
4.880751e+001                 
4.700572e+001                 
4.673655e+001                 
4.759350e+001                 
4.340765e+001                 
4.562143e+001                 
4.106203e+001                 
4.536324e+001                 
3.933166e+001                 
3.620600e+001                 
3.534905e+001                 
3.688716e+001                 
4.397894e+001                 
4.088075e+001                 
4.631907e+001                 
4.437995e+001                 
4.540169e+001                 
4.937331e+001                 
4.781323e+001                 
4.460518e+001                 
3.952392e+001                 
4.346807e+001                 
3.913390e+001                 
3.996887e+001                 
3.583246e+001                 
4.013916e+001                 
3.173449e+001                 
3.383841e+001                 
3.613458e+001                 
4.251225e+001                 
3.915038e+001                 
3.830442e+001                 
4.044678e+001                 
4.336919e+001                 
3.997437e+001                 
4.350652e+001                 
4.000183e+001                 
3.961731e+001                 
3.977111e+001                 
4.261662e+001                 
4.045228e+001                 
4.011169e+001                 
3.846372e+001                 
3.414603e+001                 
3.629938e+001                 
3.497551e+001                 
3.701900e+001                 
3.486565e+001                 
3.393179e+001                 
3.319020e+001                 
2.570291e+001                 
3.877684e+001                 
3.642023e+001                 
3.382193e+001                 
4.290776e+001                 
-1.445779e+001                
-4.369745e+001                
-4.384577e+001                
-4.600455e+001                
-4.437859e+001                
-4.400507e+001                
-4.575187e+001                
-4.603751e+001                
-3.848452e+001                
-6.893816e+000                
-5.674352e+000                
-1.675390e+000                
-5.410684e+000                
1.159075e+001                 
1.316732e+001                 
1.947356e+001                 
2.331334e+001                 
1.626551e+001                 
2.699931e+001                 
3.149828e+001                 
3.258595e+001                 
3.187732e+001                 
3.144884e+001                 
3.141588e+001                 
-1.702855e-001                
-4.669118e+001                
-4.568045e+001                
-1.789096e+001                
1.378805e+000                 
1.690822e+001                 
2.278599e+001                 
3.129503e+001                 
3.481071e+001                 
2.562600e+001                 
2.069307e+001                 
2.621927e+001                 
2.791119e+001                 
1.900114e+001                 
2.701030e+001                 
2.647745e+001                 
1.711147e+001                 
2.178073e+001                 
2.551064e+001                 
2.173678e+001                 
1.707301e+001                 
1.774319e+001                 
2.208835e+001                 
3.938659e+001                 
3.370107e+001                 
3.548638e+001                 
3.055894e+001                 
2.393957e+001                 
2.680705e+001                 
1.473838e+001                 
6.031586e+000                 
9.300069e+000                 
3.123461e+001                 
3.670039e+001                 
4.201236e+001                 
3.942504e+001                 
3.466788e+001                 
2.938338e+001                 
4.040284e+001                 
3.484916e+001                 
2.794965e+001                 
2.601602e+001                 
3.479423e+001                 
3.030076e+001                 
2.322545e+001                 
2.943832e+001                 
3.041062e+001                 
3.029526e+001                 
2.193454e+001                 
1.872099e+001                 
3.174548e+001                 
4.307805e+001                 
4.102907e+001                 
3.902953e+001                 
3.426139e+001                 
2.849348e+001                 
2.192904e+001                 
2.556008e+001                 
2.781781e+001                 
2.999863e+001                 
3.357473e+001                 
2.126986e+001                 
2.725200e+001                 
4.353948e+001                 
3.429435e+001                 
3.527214e+001                 
2.329137e+001                 
1.874846e+001                 
2.887801e+001                 
3.572808e+001                 
2.838361e+001                 
3.540948e+001                 
3.292653e+001                 
4.224308e+001                 
3.321767e+001                 
1.966033e+001                 
3.084459e+001                 
1.228290e+001                 
-1.109602e+000                
1.097551e+001                 
1.181048e+001                 
6.965438e+000                 
1.833097e+001                 
2.403296e+001                 
2.529641e+001                 
2.696635e+001                 
2.749920e+001                 
2.860884e+001                 
3.321767e+001                 
2.541726e+001                 
2.188510e+001                 
2.588418e+001                 
3.453056e+001                 
3.040513e+001                 
3.855711e+001                 
4.249027e+001                 
4.499519e+001                 
3.701350e+001                 
3.638178e+001                 
3.617304e+001                 
4.408881e+001                 
4.511605e+001                 
3.906248e+001                 
2.946578e+001                 
3.173999e+001                 
1.804532e+001                 
2.660929e+001                 
3.757382e+001                 
2.733440e+001                 
3.636530e+001                 
4.399542e+001                 
4.425360e+001                 
5.010941e+001                 
4.994461e+001                 
4.762646e+001                 
4.774182e+001                 
4.999954e+001                 
5.117510e+001                 
4.969192e+001                 
5.002152e+001                 
4.957107e+001                 
5.098833e+001                 
4.840100e+001                 
4.763745e+001                 
4.990067e+001                 
4.739025e+001                 
4.826368e+001                 
4.837354e+001                 
4.682444e+001                 
4.769787e+001                 
4.694530e+001                 
4.055116e+001                 
3.003708e+001                 
3.004257e+001                 
3.190478e+001                 
3.504692e+001                 
3.668940e+001                 
3.337148e+001                 
2.996567e+001                 
3.785947e+001                 
4.329778e+001                 
3.607965e+001                 
3.660151e+001                 
3.807919e+001                 
3.895262e+001                 
3.720028e+001                 
4.533028e+001                 
3.986450e+001                 
3.710139e+001                 
3.787045e+001                 
4.273198e+001                 
4.084230e+001                 
4.789563e+001                 
4.747814e+001                 
4.522591e+001                 
3.988647e+001                 
4.345159e+001                 
4.715953e+001                 
3.688167e+001                 
2.173129e+001                 
4.163333e+001                 
4.796155e+001                 
4.450080e+001                 
4.338018e+001                 
4.597849e+001                 
5.085649e+001                 
4.988968e+001                 
4.972488e+001                 
4.776379e+001                 
4.802747e+001                 
4.864820e+001                 
4.467658e+001                 
4.710460e+001                 
4.901076e+001                 
4.347906e+001                 
4.944472e+001                 
4.851087e+001                 
4.918654e+001                 
4.692882e+001                 
4.547311e+001                 
4.208377e+001                 
4.060609e+001                 
4.664317e+001                 
4.422065e+001                 
3.868345e+001                 
3.962829e+001                 
3.930419e+001                 
4.168277e+001                 
3.817258e+001                 
3.655207e+001                 
3.631586e+001                 
3.926024e+001                 
4.726390e+001                 
4.096864e+001                 
4.662119e+001                 
4.569833e+001                 
3.887022e+001                 
4.301762e+001                 
3.937560e+001                 
4.076539e+001                 
4.230899e+001                 
3.798581e+001                 
4.238590e+001                 
3.356374e+001                 
3.363516e+001                 
3.717281e+001                 
3.694759e+001                 
4.290227e+001                 
4.443488e+001                 
4.534676e+001                 
4.157290e+001                 
4.229801e+001                 
4.148501e+001                 
4.119387e+001                 
3.876585e+001                 
4.409430e+001                 
4.355047e+001                 
3.616755e+001                 
3.878782e+001                 
3.945251e+001                 
3.308583e+001                 
3.645319e+001                 
4.041383e+001                 
3.944701e+001                 
3.829892e+001                 
3.620600e+001                 
2.967453e+001                 
3.793088e+001                 
3.046555e+001                 
2.650492e+001                 
3.147631e+001                 
3.300343e+001                 
-3.289256e+001                
-4.225277e+001                
-4.248898e+001                
-4.434564e+001                
-4.598257e+001                
-4.459832e+001                
-4.480706e+001                
-2.989884e+001                
8.498055e+000                 
7.635615e+000                 
8.020142e+000                 
-4.669118e-001                
1.190387e+001                 
2.108858e+001                 
2.142916e+001                 
2.514809e+001                 
2.562600e+001                 
2.313207e+001                 
3.332753e+001                 
3.365164e+001                 
3.124560e+001                 
3.572808e+001                 
4.133120e+001                 
2.895491e+001                 
-1.920381e+001                
-2.175260e+001                
-2.766315e+001                
1.422751e+001                 
1.705653e+001                 
1.244770e+001                 
2.975693e+001                 
2.634562e+001                 
2.289585e+001                 
2.660929e+001                 
3.185534e+001                 
2.741680e+001                 
2.538979e+001                 
2.397803e+001                 
2.504372e+001                 
2.349462e+001                 
2.628519e+001                 
2.571389e+001                 
2.616983e+001                 
3.340993e+001                 
3.121264e+001                 
2.692790e+001                 
3.069627e+001                 
3.481071e+001                 
3.604669e+001                 
3.029526e+001                 
3.490959e+001                 
3.361318e+001                 
3.442069e+001                 
2.720806e+001                 
1.683681e+001                 
3.154223e+001                 
2.761456e+001                 
3.815061e+001                 
4.329229e+001                 
3.783749e+001                 
3.541497e+001                 
3.888121e+001                 
3.138842e+001                 
3.126757e+001                 
3.110277e+001                 
2.343969e+001                 
2.882857e+001                 
3.182788e+001                 
2.489540e+001                 
3.072374e+001                 
3.493706e+001                 
2.125338e+001                 
2.875166e+001                 
3.142138e+001                 
4.301762e+001                 
3.358022e+001                 
3.871641e+001                 
4.110598e+001                 
3.282215e+001                 
3.203113e+001                 
3.195422e+001                 
3.102037e+001                 
3.470634e+001                 
2.660380e+001                 
2.905928e+001                 
3.219593e+001                 
3.979309e+001                 
4.193546e+001                 
3.384390e+001                 
3.173999e+001                 
3.527214e+001                 
3.997437e+001                 
3.504692e+001                 
3.894713e+001                 
3.300343e+001                 
3.964477e+001                 
3.712886e+001                 
3.081712e+001                 
1.835294e+001                 
2.300023e+001                 
1.561181e+001                 
1.038773e+001                 
1.555688e+001                 
1.708949e+001                 
2.513710e+001                 
2.925704e+001                 
3.018540e+001                 
3.104234e+001                 
3.544244e+001                 
2.850446e+001                 
2.364294e+001                 
2.039094e+001                 
2.874617e+001                 
1.828702e+001                 
3.198718e+001                 
3.409659e+001                 
3.348135e+001                 
3.373404e+001                 
3.978210e+001                 
4.372625e+001                 
4.583017e+001                 
4.666514e+001                 
4.631357e+001                 
4.674205e+001                 
4.261113e+001                 
4.010071e+001                 
3.671687e+001                 
3.530510e+001                 
3.345937e+001                 
3.542046e+001                 
4.228153e+001                 
4.294621e+001                 
4.346807e+001                 
4.428656e+001                 
4.888990e+001                 
4.956008e+001                 
4.990616e+001                 
4.895033e+001                 
4.881850e+001                 
4.875806e+001                 
4.952712e+001                 
4.933486e+001                 
4.795605e+001                 
5.057634e+001                 
5.073014e+001                 
4.843397e+001                 
5.172442e+001                 
4.833509e+001                 
4.631357e+001                 
4.180911e+001                 
4.630808e+001                 
4.861525e+001                 
4.970840e+001                 
5.115313e+001                 
4.679148e+001                 
3.774411e+001                 
3.174548e+001                 
2.997116e+001                 
3.077867e+001                 
3.527214e+001                 
3.361318e+001                 
3.802426e+001                 
3.406913e+001                 
3.119616e+001                 
4.086427e+001                 
3.957336e+001                 
4.052369e+001                 
3.610163e+001                 
3.757931e+001                 
4.119387e+001                 
4.183657e+001                 
4.271000e+001                 
3.695308e+001                 
3.407462e+001                 
4.158938e+001                 
4.591256e+001                 
4.752209e+001                 
4.591256e+001                 
4.546761e+001                 
4.667613e+001                 
4.328130e+001                 
4.496223e+001                 
3.992493e+001                 
2.981186e+001                 
4.737926e+001                 
4.611581e+001                 
4.531930e+001                 
4.345708e+001                 
4.748363e+001                 
5.144427e+001                 
4.892286e+001                 
4.892836e+001                 
4.939529e+001                 
4.817579e+001                 
4.879103e+001                 
4.805493e+001                 
4.645090e+001                 
5.074662e+001                 
4.999405e+001                 
4.812085e+001                 
4.887342e+001                 
4.928542e+001                 
4.724193e+001                 
4.725841e+001                 
4.402289e+001                 
3.985901e+001                 
4.338567e+001                 
4.034241e+001                 
4.426459e+001                 
4.409980e+001                 
4.140261e+001                 
4.406683e+001                 
4.507210e+001                 
3.851316e+001                 
3.401419e+001                 
3.388785e+001                 
3.839231e+001                 
4.164431e+001                 
4.712657e+001                 
4.283635e+001                 
4.591256e+001                 
4.590158e+001                 
4.129824e+001                 
4.186953e+001                 
3.862852e+001                 
3.915587e+001                 
4.271550e+001                 
3.555780e+001                 
3.322866e+001                 
3.501396e+001                 
3.862852e+001                 
4.559945e+001                 
3.974914e+001                 
4.650035e+001                 
3.758480e+001                 
4.187503e+001                 
4.306157e+001                 
3.976013e+001                 
4.044129e+001                 
4.407233e+001                 
4.213321e+001                 
3.974365e+001                 
3.238269e+001                 
3.968872e+001                 
3.139391e+001                 
3.900206e+001                 
4.019959e+001                 
3.783749e+001                 
4.084230e+001                 
4.262761e+001                 
3.945251e+001                 
3.439322e+001                 
2.568093e+001                 
3.224537e+001                 
2.955367e+001                 
3.431083e+001                 
-3.179944e+001                
-4.399408e+001                
-4.366449e+001                
-4.473015e+001                
-4.607596e+001                
-3.906129e+001                
-6.646627e-001                
-4.169248e+000                
6.240330e+000                 
1.579858e+001                 
1.228840e+001                 
1.488121e+001                 
1.823209e+001                 
2.086885e+001                 
1.542504e+001                 
2.075349e+001                 
3.300343e+001                 
3.278370e+001                 
2.781231e+001                 
3.281666e+001                 
3.588739e+001                 
3.880431e+001                 
3.561272e+001                 
2.542824e+001                 
1.301900e+001                 
1.099199e+001                 
2.136324e+001                 
2.014923e+001                 
2.380774e+001                 
3.052048e+001                 
2.882307e+001                 
2.986679e+001                 
3.160815e+001                 
3.369558e+001                 
2.649943e+001                 
1.886931e+001                 
1.577661e+001                 
2.853742e+001                 
2.704875e+001                 
2.959213e+001                 
2.786175e+001                 
3.054795e+001                 
2.989975e+001                 
3.254200e+001                 
3.114122e+001                 
3.259144e+001                 
3.323415e+001                 
3.732662e+001                 
3.395377e+001                 
3.451957e+001                 
3.642023e+001                 
2.773541e+001                 
2.972396e+001                 
2.067658e+001                 
2.941085e+001                 
2.925154e+001                 
3.097642e+001                 
4.141360e+001                 
4.579721e+001                 
4.534676e+001                 
3.762325e+001                 
3.231678e+001                 
3.638178e+001                 
3.694759e+001                 
2.723552e+001                 
1.567773e+001                 
2.939437e+001                 
2.892744e+001                 
3.321767e+001                 
3.987000e+001                 
2.669169e+001                 
3.098741e+001                 
3.535454e+001                 
3.685420e+001                 
4.001831e+001                 
3.860654e+001                 
4.345159e+001                 
3.408011e+001                 
3.394827e+001                 
3.693660e+001                 
3.039963e+001                 
3.087755e+001                 
3.224537e+001                 
2.775738e+001                 
3.574456e+001                 
3.883177e+001                 
3.648615e+001                 
3.500298e+001                 
3.678828e+001                 
4.145754e+001                 
3.768368e+001                 
4.014466e+001                 
3.784848e+001                 
3.638728e+001                 
4.051270e+001                 
3.886473e+001                 
3.365713e+001                 
2.919112e+001                 
2.454932e+001                 
1.670497e+001                 
1.958892e+001                 
2.186313e+001                 
2.290685e+001                 
3.064134e+001                 
2.925704e+001                 
2.677409e+001                 
3.197070e+001                 
3.359670e+001                 
1.457908e+001                 
2.818036e+000                 
2.755963e+001                 
2.623575e+001                 
2.985031e+001                 
3.595331e+001                 
3.685969e+001                 
3.589288e+001                 
3.984802e+001                 
4.036438e+001                 
4.265507e+001                 
4.553353e+001                 
4.730785e+001                 
4.355047e+001                 
4.034790e+001                 
4.227604e+001                 
2.956466e+001                 
3.629389e+001                 
3.987000e+001                 
4.113344e+001                 
3.982605e+001                 
4.000183e+001                 
4.392950e+001                 
4.532479e+001                 
4.788464e+001                 
4.785168e+001                 
4.507210e+001                 
4.658823e+001                 
4.998855e+001                 
4.904921e+001                 
4.951614e+001                 
5.024125e+001                 
5.145525e+001                 
5.166949e+001                 
4.856580e+001                 
4.725292e+001                 
5.108171e+001                 
4.935134e+001                 
4.700023e+001                 
4.669810e+001                 
4.331975e+001                 
4.790662e+001                 
4.355047e+001                 
4.825819e+001                 
4.956557e+001                 
4.732433e+001                 
4.110048e+001                 
3.722225e+001                 
3.226734e+001                 
3.059190e+001                 
3.498100e+001                 
3.231129e+001                 
2.998215e+001                 
3.681575e+001                 
3.550835e+001                 
2.836164e+001                 
3.320668e+001                 
4.266605e+001                 
4.075990e+001                 
3.939757e+001                 
3.692561e+001                 
3.978210e+001                 
3.159167e+001                 
4.292973e+001                 
3.824949e+001                 
3.922728e+001                 
4.188602e+001                 
4.717601e+001                 
4.557748e+001                 
4.313848e+001                 
4.448432e+001                 
4.563241e+001                 
4.723095e+001                 
4.726390e+001                 
4.121035e+001                 
2.600504e+001                 
4.947219e+001                 
4.486335e+001                 
4.671458e+001                 
4.397894e+001                 
4.878554e+001                 
4.888441e+001                 
4.782971e+001                 
4.952163e+001                 
4.874159e+001                 
4.778027e+001                 
4.413824e+001                 
4.698375e+001                 
4.836805e+001                 
4.788464e+001                 
4.549508e+001                 
4.295171e+001                 
4.973037e+001                 
4.676402e+001                 
4.638499e+001                 
4.733532e+001                 
4.532479e+001                 
4.283085e+001                 
3.963928e+001                 
3.793637e+001                 
4.175967e+001                 
4.447334e+001                 
4.600046e+001                 
4.290776e+001                 
4.525887e+001                 
4.240787e+001                 
3.631586e+001                 
2.844953e+001                 
2.280797e+001                 
3.470634e+001                 
4.353948e+001                 
4.841748e+001                 
4.067750e+001                 
4.412177e+001                 
4.440192e+001                 
3.834836e+001                 
3.960083e+001                 
3.802975e+001                 
3.537102e+001                 
3.178393e+001                 
3.443717e+001                 
3.058091e+001                 
4.063355e+001                 
4.294621e+001                 
4.088624e+001                 
4.435249e+001                 
3.415702e+001                 
4.110048e+001                 
4.330327e+001                 
4.496773e+001                 
4.325933e+001                 
4.274846e+001                 
3.943603e+001                 
4.274296e+001                 
3.069077e+001                 
3.221240e+001                 
3.083909e+001                 
3.617853e+001                 
4.153445e+001                 
3.841978e+001                 
4.339666e+001                 
4.219364e+001                 
4.349004e+001                 
3.610712e+001                 
3.059739e+001                 
2.821332e+001                 
2.887251e+001                 
1.218402e+001                 
-4.256039e+001                
-4.286800e+001                
-4.487297e+001                
-4.510368e+001                
-4.627371e+001                
-3.148084e+001                
6.086519e+000                 
6.223850e+000                 
1.494163e+001                 
1.796841e+001                 
1.474388e+001                 
1.972076e+001                 
2.449989e+001                 
2.633463e+001                 
2.693339e+001                 
2.473609e+001                 
2.715312e+001                 
2.574136e+001                 
2.489540e+001                 
2.761456e+001                 
3.297047e+001                 
3.438224e+001                 
2.357702e+001                 
1.502403e+001                 
3.098192e+000                 
1.935821e+001                 
2.914717e+001                 
2.869123e+001                 
2.896040e+001                 
2.474159e+001                 
2.631266e+001                 
3.093248e+001                 
3.412955e+001                 
2.612039e+001                 
2.267063e+001                 
1.941314e+001                 
2.944930e+001                 
1.874296e+001                 
2.595560e+001                 
2.536782e+001                 
2.604898e+001                 
2.555459e+001                 
2.669169e+001                 
3.334401e+001                 
3.216297e+001                 
3.303090e+001                 
3.564569e+001                 
3.632685e+001                 
3.362967e+001                 
3.823850e+001                 
4.370977e+001                 
3.772213e+001                 
1.584802e+001                 
-6.811420e-001                
2.709819e+001                 
2.835065e+001                 
3.398672e+001                 
4.289128e+001                 
4.196292e+001                 
4.553353e+001                 
4.357793e+001                 
3.134447e+001                 
3.026230e+001                 
3.063035e+001                 
2.751568e+001                 
2.905379e+001                 
3.470085e+001                 
2.960861e+001                 
3.531060e+001                 
3.869993e+001                 
3.489311e+001                 
3.649714e+001                 
3.962280e+001                 
3.622248e+001                 
3.605219e+001                 
3.658503e+001                 
3.498100e+001                 
3.571710e+001                 
4.041383e+001                 
3.710139e+001                 
3.335500e+001                 
3.271778e+001                 
2.824628e+001                 
3.171252e+001                 
3.254749e+001                 
3.259693e+001                 
3.516777e+001                 
3.784299e+001                 
3.688167e+001                 
3.906798e+001                 
3.231129e+001                 
3.661799e+001                 
4.277043e+001                 
3.681575e+001                 
4.097414e+001                 
3.032822e+001                 
2.198947e+001                 
8.305791e+000                 
5.141680e+000                 
1.239826e+001                 
7.157702e+000                 
2.987228e+001                 
2.184665e+001                 
3.193225e+001                 
1.306294e+001                 
1.255207e+001                 
1.530968e+001                 
2.410437e+001                 
2.303868e+001                 
2.866926e+001                 
2.700481e+001                 
3.205859e+001                 
3.549187e+001                 
3.244312e+001                 
3.505241e+001                 
4.068299e+001                 
4.022705e+001                 
4.179263e+001                 
4.183657e+001                 
4.646189e+001                 
4.277043e+001                 
4.537423e+001                 
4.307805e+001                 
4.475349e+001                 
4.629709e+001                 
4.357244e+001                 
3.903502e+001                 
4.425910e+001                 
4.496773e+001                 
4.136416e+001                 
4.544014e+001                 
4.545663e+001                 
4.451728e+001                 
4.660471e+001                 
5.004349e+001                 
4.902174e+001                 
4.771984e+001                 
4.848341e+001                 
4.929641e+001                 
5.147173e+001                 
5.079057e+001                 
5.006546e+001                 
4.999405e+001                 
4.883498e+001                 
4.992264e+001                 
4.914809e+001                 
4.735729e+001                 
4.658823e+001                 
4.591256e+001                 
4.480293e+001                 
4.075990e+001                 
4.290227e+001                 
4.673655e+001                 
4.956557e+001                 
4.173220e+001                 
4.109499e+001                 
3.411856e+001                 
2.742229e+001                 
3.546441e+001                 
3.120165e+001                 
3.242115e+001                 
3.650813e+001                 
4.053468e+001                 
2.839460e+001                 
3.280018e+001                 
3.287159e+001                 
3.693111e+001                 
4.275395e+001                 
4.083131e+001                 
3.886473e+001                 
3.600824e+001                 
3.988647e+001                 
4.167178e+001                 
3.837583e+001                 
4.322637e+001                 
4.614878e+001                 
4.669810e+001                 
4.445686e+001                 
4.365484e+001                 
4.769238e+001                 
4.379217e+001                 
4.660471e+001                 
3.684871e+001                 
3.009201e+001                 
4.626963e+001                 
4.725841e+001                 
4.481392e+001                 
4.903822e+001                 
4.803296e+001                 
4.818128e+001                 
4.707164e+001                 
4.777478e+001                 
4.952712e+001                 
4.684642e+001                 
4.713756e+001                 
4.413824e+001                 
3.877134e+001                 
4.632456e+001                 
4.578622e+001                 
4.563791e+001                 
4.845594e+001                 
4.805493e+001                 
4.579171e+001                 
4.507759e+001                 
4.524788e+001                 
4.268254e+001                 
4.082032e+001                 
4.237491e+001                 
4.396246e+001                 
4.247929e+001                 
3.902953e+001                 
4.604440e+001                 
4.636851e+001                 
4.345708e+001                 
4.097963e+001                 
3.739254e+001                 
3.039963e+001                 
3.416800e+001                 
4.122683e+001                 
4.353399e+001                 
4.305608e+001                 
4.486335e+001                 
4.641245e+001                 
3.834836e+001                 
3.831540e+001                 
3.933715e+001                 
3.312429e+001                 
3.449210e+001                 
3.767819e+001                 
3.092699e+001                 
4.027100e+001                 
4.270451e+001                 
4.319890e+001                 
4.322637e+001                 
4.383612e+001                 
3.678279e+001                 
4.473152e+001                 
4.578622e+001                 
4.319890e+001                 
4.093019e+001                 
3.871092e+001                 
3.627192e+001                 
3.387136e+001                 
3.165759e+001                 
3.433829e+001                 
3.267384e+001                 
3.939757e+001                 
4.021607e+001                 
4.341863e+001                 
4.300664e+001                 
4.561593e+001                 
3.779354e+001                 
3.150927e+001                 
3.001511e+001                 
-4.229672e-001                
-4.613089e+001                
-4.152219e+001                
-4.262630e+001                
-4.487846e+001                
-4.626272e+001                
-4.593863e+001                
-4.583976e+001                
-4.709767e+001                
-4.434015e+001                
4.537423e+000                 
1.317281e+001                 
1.959442e+001                 
2.574685e+001                 
2.583475e+001                 
2.415930e+001                 
2.907576e+001                 
2.693339e+001                 
2.390661e+001                 
2.311009e+001                 
3.247608e+001                 
2.982833e+001                 
3.096544e+001                 
2.225315e+001                 
2.547768e+001                 
1.802884e+001                 
2.602151e+001                 
3.021836e+001                 
3.543694e+001                 
3.244862e+001                 
2.898238e+001                 
2.323644e+001                 
2.488441e+001                 
2.507668e+001                 
3.087755e+001                 
2.713115e+001                 
2.732891e+001                 
3.367361e+001                 
3.490410e+001                 
3.790890e+001                 
2.999313e+001                 
2.827375e+001                 
2.992172e+001                 
2.916365e+001                 
2.977341e+001                 
3.058640e+001                 
3.155871e+001                 
3.266835e+001                 
3.573358e+001                 
3.313527e+001                 
3.356374e+001                 
3.813962e+001                 
4.183108e+001                 
3.828244e+001                 
2.891646e+001                 
2.487343e+001                 
3.083360e+001                 
3.163561e+001                 
3.196521e+001                 
4.191348e+001                 
3.692561e+001                 
4.751659e+001                 
4.776379e+001                 
3.632685e+001                 
2.882307e+001                 
2.752666e+001                 
3.444816e+001                 
2.595010e+001                 
3.420096e+001                 
3.393179e+001                 
3.601373e+001                 
3.747494e+001                 
3.764523e+001                 
3.567865e+001                 
3.726070e+001                 
3.739803e+001                 
3.200916e+001                 
2.681804e+001                 
3.236072e+001                 
3.670039e+001                 
3.618952e+001                 
3.887022e+001                 
3.286061e+001                 
3.724971e+001                 
3.136095e+001                 
3.703548e+001                 
2.926802e+001                 
3.008102e+001                 
3.598627e+001                 
3.493706e+001                 
3.215198e+001                 
3.469535e+001                 
3.468986e+001                 
3.562371e+001                 
4.162783e+001                 
2.633463e+001                 
2.529641e+001                 
3.004257e+001                 
2.342870e+001                 
2.961410e+001                 
2.702129e+001                 
2.805951e+001                 
2.799359e+001                 
2.871870e+001                 
1.532067e+001                 
6.943465e+000                 
2.225315e+001                 
3.548638e+001                 
3.648066e+001                 
3.280018e+001                 
2.515907e+001                 
3.091051e+001                 
3.110826e+001                 
3.412955e+001                 
3.633234e+001                 
3.874388e+001                 
3.328359e+001                 
4.089723e+001                 
4.036988e+001                 
4.278141e+001                 
4.328679e+001                 
4.852186e+001                 
4.607187e+001                 
3.925475e+001                 
4.071595e+001                 
4.668711e+001                 
4.317693e+001                 
4.443488e+001                 
4.367682e+001                 
4.639048e+001                 
4.467109e+001                 
4.135867e+001                 
4.544014e+001                 
4.741772e+001                 
4.880751e+001                 
5.001052e+001                 
5.082353e+001                 
4.961501e+001                 
4.860975e+001                 
4.955459e+001                 
5.181781e+001                 
5.009842e+001                 
4.940627e+001                 
5.008743e+001                 
5.110369e+001                 
5.046647e+001                 
5.084550e+001                 
5.110918e+001                 
5.098833e+001                 
4.542916e+001                 
4.830213e+001                 
4.684642e+001                 
4.893934e+001                 
4.685741e+001                 
4.412726e+001                 
4.596750e+001                 
4.275395e+001                 
4.445136e+001                 
3.931517e+001                 
2.954269e+001                 
2.922957e+001                 
3.525566e+001                 
2.675212e+001                 
3.634333e+001                 
3.345388e+001                 
3.466788e+001                 
2.957565e+001                 
3.768368e+001                 
3.626642e+001                 
3.671687e+001                 
4.194644e+001                 
3.702449e+001                 
4.138064e+001                 
3.705745e+001                 
4.047974e+001                 
3.594781e+001                 
4.167178e+001                 
4.508308e+001                 
4.372625e+001                 
4.379217e+001                 
4.410529e+001                 
4.827467e+001                 
4.789563e+001                 
4.223758e+001                 
3.855161e+001                 
3.173449e+001                 
3.666743e+001                 
4.559945e+001                 
4.725841e+001                 
4.906569e+001                 
4.714854e+001                 
4.441840e+001                 
4.316045e+001                 
4.756054e+001                 
4.914260e+001                 
4.942275e+001                 
4.450629e+001                 
4.406134e+001                 
4.397894e+001                 
4.483589e+001                 
4.474800e+001                 
4.785717e+001                 
4.697276e+001                 
4.582468e+001                 
4.392401e+001                 
3.887022e+001                 
4.216617e+001                 
4.431403e+001                 
3.890318e+001                 
4.102357e+001                 
4.795605e+001                 
4.312200e+001                 
4.531380e+001                 
4.163333e+001                 
4.391852e+001                 
4.078736e+001                 
4.513253e+001                 
3.835935e+001                 
3.617853e+001                 
2.495583e+001                 
3.436576e+001                 
4.018860e+001                 
4.067750e+001                 
4.648386e+001                 
4.601694e+001                 
4.245182e+001                 
3.564569e+001                 
3.800229e+001                 
3.564569e+001                 
3.563470e+001                 
3.907897e+001                 
3.594232e+001                 
3.447562e+001                 
4.472602e+001                 
4.523689e+001                 
4.108400e+001                 
4.279240e+001                 
4.029297e+001                 
4.160586e+001                 
4.713756e+001                 
4.236942e+001                 
4.241886e+001                 
4.024353e+001                 
3.990295e+001                 
3.841428e+001                 
2.975143e+001                 
3.573907e+001                 
3.264088e+001                 
3.453605e+001                 
4.039735e+001                 
4.297917e+001                 
4.157839e+001                 
4.494026e+001                 
3.968872e+001                 
2.748272e+001                 
3.064683e+001                 
-1.305156e+001                
-4.362055e+001                
-4.101134e+001                
-4.359858e+001                
-4.527397e+001                
-4.641653e+001                
-4.580680e+001                
-4.594412e+001                
-4.062133e+001                
-1.206830e+001                
1.474388e+001                 
1.188190e+001                 
1.998444e+001                 
2.191806e+001                 
2.228061e+001                 
1.942962e+001                 
2.484047e+001                 
2.484596e+001                 
2.467018e+001                 
2.422522e+001                 
2.285740e+001                 
2.363195e+001                 
1.884184e+001                 
2.834516e+001                 
2.992172e+001                 
2.991623e+001                 
2.920210e+001                 
3.052048e+001                 
3.417350e+001                 
3.099290e+001                 
2.436255e+001                 
2.355505e+001                 
2.332433e+001                 
2.551614e+001                 
3.063035e+001                 
3.007553e+001                 
3.033371e+001                 
3.515679e+001                 
3.516228e+001                 
3.319020e+001                 
2.780682e+001                 
3.544244e+001                 
2.681254e+001                 
2.716960e+001                 
2.766400e+001                 
3.020737e+001                 
3.107530e+001                 
3.309132e+001                 
3.469535e+001                 
3.077867e+001                 
3.448112e+001                 
3.734859e+001                 
3.146532e+001                 
3.388235e+001                 
3.149828e+001                 
2.780133e+001                 
3.171801e+001                 
2.995468e+001                 
3.284413e+001                 
4.446784e+001                 
4.007324e+001                 
4.312200e+001                 
4.633006e+001                 
4.063355e+001                 
3.234424e+001                 
2.725200e+001                 
3.090501e+001                 
3.297597e+001                 
3.169055e+001                 
3.359670e+001                 
3.676081e+001                 
3.977111e+001                 
4.000732e+001                 
3.697505e+001                 
3.481071e+001                 
3.088304e+001                 
2.881209e+001                 
3.355276e+001                 
3.934264e+001                 
3.460746e+001                 
3.700252e+001                 
4.228153e+001                 
3.449210e+001                 
3.306386e+001                 
3.986450e+001                 
3.785947e+001                 
3.353078e+001                 
2.698283e+001                 
3.287709e+001                 
3.423392e+001                 
3.372305e+001                 
3.288258e+001                 
3.577752e+001                 
3.664546e+001                 
4.129274e+001                 
3.465690e+001                 
2.804303e+001                 
3.151476e+001                 
2.241245e+001                 
2.718059e+001                 
2.705425e+001                 
3.146532e+001                 
3.160266e+001                 
2.219821e+001                 
2.035798e+001                 
2.948776e+001                 
3.772763e+001                 
4.023804e+001                 
3.755184e+001                 
3.436026e+001                 
3.330556e+001                 
2.861433e+001                 
3.013596e+001                 
3.800229e+001                 
3.653559e+001                 
3.906798e+001                 
3.766171e+001                 
4.297368e+001                 
4.123232e+001                 
3.971069e+001                 
3.744747e+001                 
4.846693e+001                 
4.544564e+001                 
4.018311e+001                 
3.697505e+001                 
4.665415e+001                 
4.462165e+001                 
4.333074e+001                 
4.349554e+001                 
4.607187e+001                 
4.366034e+001                 
4.440192e+001                 
4.795056e+001                 
4.844495e+001                 
4.901625e+001                 
4.875257e+001                 
4.995560e+001                 
4.974685e+001                 
4.716502e+001                 
4.851637e+001                 
5.150469e+001                 
5.082353e+001                 
4.740124e+001                 
5.005448e+001                 
4.844495e+001                 
4.977981e+001                 
4.825819e+001                 
4.848890e+001                 
4.891188e+001                 
4.529733e+001                 
4.408332e+001                 
4.890638e+001                 
4.930190e+001                 
4.690685e+001                 
4.222110e+001                 
4.229251e+001                 
4.421515e+001                 
4.186404e+001                 
4.391302e+001                 
3.714534e+001                 
2.909773e+001                 
3.150927e+001                 
3.187182e+001                 
3.093797e+001                 
3.182238e+001                 
3.919432e+001                 
3.113024e+001                 
3.878782e+001                 
3.866148e+001                 
3.356374e+001                 
3.626642e+001                 
4.302312e+001                 
3.901854e+001                 
3.893065e+001                 
4.213321e+001                 
3.273976e+001                 
3.813413e+001                 
4.573129e+001                 
4.480293e+001                 
4.556649e+001                 
4.372625e+001                 
4.585764e+001                 
4.648935e+001                 
4.380316e+001                 
3.922179e+001                 
2.857587e+001                 
4.218814e+001                 
4.229251e+001                 
4.522042e+001                 
4.681895e+001                 
4.584665e+001                 
4.175967e+001                 
4.846143e+001                 
4.763745e+001                 
4.903273e+001                 
4.945021e+001                 
4.645639e+001                 
3.828794e+001                 
4.377569e+001                 
4.584665e+001                 
4.463264e+001                 
4.466560e+001                 
4.214969e+001                 
4.836805e+001                 
4.509407e+001                 
4.413275e+001                 
4.630808e+001                 
4.517098e+001                 
4.068849e+001                 
3.973266e+001                 
4.517647e+001                 
4.526986e+001                 
3.245411e+001                 
4.078187e+001                 
4.386358e+001                 
3.684321e+001                 
4.281987e+001                 
4.038086e+001                 
3.450858e+001                 
3.208606e+001                 
3.463493e+001                 
3.204761e+001                 
4.329229e+001                 
4.451179e+001                 
4.369329e+001                 
4.357244e+001                 
3.659052e+001                 
3.813962e+001                 
2.852644e+001                 
3.686518e+001                 
3.996887e+001                 
3.768917e+001                 
3.989746e+001                 
4.635203e+001                 
4.637400e+001                 
4.182559e+001                 
4.345159e+001                 
4.291874e+001                 
4.243534e+001                 
4.113344e+001                 
4.358343e+001                 
4.227604e+001                 
3.902953e+001                 
4.049622e+001                 
3.533257e+001                 
3.047105e+001                 
3.300893e+001                 
2.919112e+001                 
3.240467e+001                 
3.922728e+001                 
4.306706e+001                 
4.261113e+001                 
4.409430e+001                 
3.863401e+001                 
3.636530e+001                 
2.918563e+001                 
-3.708379e+001                
-4.122557e+001                
-4.198911e+001                
-4.529594e+001                
-4.637259e+001                
-4.388971e+001                
-4.676809e+001                
-4.662526e+001                
-1.445779e+001                
1.044816e+001                 
6.905013e+000                 
1.789151e+001                 
1.894621e+001                 
2.180270e+001                 
1.470543e+001                 
1.697963e+001                 
2.344518e+001                 
2.531289e+001                 
2.615885e+001                 
2.326940e+001                 
2.118746e+001                 
2.312657e+001                 
1.975372e+001                 
3.159167e+001                 
2.763653e+001                 
2.595560e+001                 
2.256626e+001                 
3.483268e+001                 
3.361868e+001                 
3.054246e+001                 
2.577981e+001                 
2.380774e+001                 
2.268162e+001                 
2.740032e+001                 
3.467887e+001                 
3.222339e+001                 
3.734310e+001                 
3.604120e+001                 
3.175097e+001                 
3.334401e+001                 
3.248158e+001                 
2.841108e+001                 
2.249485e+001                 
2.337926e+001                 
3.265736e+001                 
2.513161e+001                 
3.273426e+001                 
3.312429e+001                 
3.215747e+001                 
3.432731e+001                 
3.914488e+001                 
3.628839e+001                 
3.869993e+001                 
3.561822e+001                 
3.417350e+001                 
2.747173e+001                 
2.474159e+001                 
2.489540e+001                 
3.175647e+001                 
4.361639e+001                 
4.067201e+001                 
4.086427e+001                 
4.604990e+001                 
4.189151e+001                 
3.367361e+001                 
2.726299e+001                 
2.673014e+001                 
2.564797e+001                 
3.255299e+001                 
3.916137e+001                 
3.784848e+001                 
3.422293e+001                 
3.542596e+001                 
3.453056e+001                 
3.712337e+001                 
3.355276e+001                 
3.816159e+001                 
3.611811e+001                 
3.387686e+001                 
3.573907e+001                 
3.770016e+001                 
3.434928e+001                 
4.057313e+001                 
3.806821e+001                 
4.397894e+001                 
4.038086e+001                 
3.275074e+001                 
2.803754e+001                 
2.932845e+001                 
2.833417e+001                 
3.264088e+001                 
3.345937e+001                 
3.407462e+001                 
3.710689e+001                 
3.478874e+001                 
2.680156e+001                 
3.241566e+001                 
2.748272e+001                 
3.043809e+001                 
3.635432e+001                 
2.760357e+001                 
1.870451e+001                 
1.968231e+001                 
2.488441e+001                 
3.315175e+001                 
3.214100e+001                 
4.039735e+001                 
3.401419e+001                 
3.768917e+001                 
4.112795e+001                 
3.562920e+001                 
3.392630e+001                 
3.310781e+001                 
3.894713e+001                 
3.326711e+001                 
3.583246e+001                 
3.360220e+001                 
4.202335e+001                 
4.147952e+001                 
3.694209e+001                 
4.033142e+001                 
4.574777e+001                 
4.598947e+001                 
4.121035e+001                 
4.409430e+001                 
4.271000e+001                 
4.411078e+001                 
4.413824e+001                 
4.587411e+001                 
4.224308e+001                 
4.763745e+001                 
4.371527e+001                 
4.416022e+001                 
5.046647e+001                 
4.999954e+001                 
5.032914e+001                 
4.982376e+001                 
4.838453e+001                 
4.956008e+001                 
4.954360e+001                 
5.194965e+001                 
5.064774e+001                 
4.984573e+001                 
4.820325e+001                 
4.848890e+001                 
4.824719e+001                 
4.871962e+001                 
4.793958e+001                 
4.837354e+001                 
4.651683e+001                 
4.673106e+001                 
4.532479e+001                 
4.712108e+001                 
4.765392e+001                 
4.126528e+001                 
4.293522e+001                 
3.950744e+001                 
4.108950e+001                 
4.545113e+001                 
4.171023e+001                 
3.464591e+001                 
3.304189e+001                 
3.298146e+001                 
3.195422e+001                 
3.249256e+001                 
3.183337e+001                 
3.087205e+001                 
4.194644e+001                 
3.574456e+001                 
3.689815e+001                 
3.438224e+001                 
3.718929e+001                 
4.287480e+001                 
4.285283e+001                 
3.733211e+001                 
3.639826e+001                 
3.616755e+001                 
3.464042e+001                 
4.026001e+001                 
4.369879e+001                 
4.503365e+001                 
4.333623e+001                 
4.440741e+001                 
4.291325e+001                 
3.422843e+001                 
2.822431e+001                 
3.513482e+001                 
3.820554e+001                 
4.336919e+001                 
4.589059e+001                 
4.203433e+001                 
4.705516e+001                 
4.630808e+001                 
4.862623e+001                 
4.714854e+001                 
4.524788e+001                 
4.445686e+001                 
4.519295e+001                 
4.390753e+001                 
3.533257e+001                 
4.675303e+001                 
4.723644e+001                 
4.463264e+001                 
4.455024e+001                 
3.842527e+001                 
4.733532e+001                 
4.282536e+001                 
4.625315e+001                 
4.636301e+001                 
4.150149e+001                 
3.770565e+001                 
4.507210e+001                 
4.536324e+001                 
4.604440e+001                 
4.442389e+001                 
4.214969e+001                 
3.878782e+001                 
4.027100e+001                 
4.021058e+001                 
3.650813e+001                 
4.305608e+001                 
3.242664e+001                 
3.661799e+001                 
4.043031e+001                 
4.394598e+001                 
4.350652e+001                 
4.322637e+001                 
3.451957e+001                 
3.299794e+001                 
3.389883e+001                 
4.011719e+001                 
4.382513e+001                 
4.439094e+001                 
4.569833e+001                 
4.525887e+001                 
4.409980e+001                 
3.979309e+001                 
4.443488e+001                 
4.251225e+001                 
4.346257e+001                 
4.402289e+001                 
4.379766e+001                 
4.269902e+001                 
3.636530e+001                 
3.732662e+001                 
2.756512e+001                 
3.155322e+001                 
3.777707e+001                 
3.486565e+001                 
3.752987e+001                 
4.205081e+001                 
4.146853e+001                 
4.373724e+001                 
4.112795e+001                 
3.236621e+001                 
-3.780887e+001                
-4.236813e+001                
-4.156614e+001                
-4.414788e+001                
-4.614187e+001                
-4.613089e+001                
-4.456536e+001                
-4.706471e+001                
-3.791873e+001                
6.553444e+000                 
1.355733e+001                 
2.019867e+001                 
1.437034e+001                 
5.542687e+000                 
1.496910e+001                 
1.561730e+001                 
2.542824e+001                 
2.488441e+001                 
2.584024e+001                 
2.545571e+001                 
1.321126e+001                 
1.654566e+001                 
2.144564e+001                 
2.323094e+001                 
2.955917e+001                 
2.751019e+001                 
3.026230e+001                 
3.169055e+001                 
3.440971e+001                 
3.609613e+001                 
2.975143e+001                 
2.617533e+001                 
2.631266e+001                 
2.825727e+001                 
2.829023e+001                 
3.322316e+001                 
3.405814e+001                 
3.207507e+001                 
3.209155e+001                 
2.926253e+001                 
3.169055e+001                 
1.814969e+001                 
2.580728e+001                 
3.288258e+001                 
2.933394e+001                 
2.750469e+001                 
2.523598e+001                 
2.982284e+001                 
3.390982e+001                 
3.321218e+001                 
3.306386e+001                 
3.737606e+001                 
3.766171e+001                 
3.713985e+001                 
2.877913e+001                 
2.812543e+001                 
2.478004e+001                 
2.609842e+001                 
2.582376e+001                 
3.495903e+001                 
4.120485e+001                 
4.455024e+001                 
4.472602e+001                 
4.802197e+001                 
3.632685e+001                 
2.983932e+001                 
2.830121e+001                 
2.469215e+001                 
2.159945e+001                 
3.536553e+001                 
3.871092e+001                 
3.536553e+001                 
3.254200e+001                 
3.536553e+001                 
3.541497e+001                 
3.842527e+001                 
3.939208e+001                 
3.279469e+001                 
3.382193e+001                 
3.755184e+001                 
3.677180e+001                 
3.349783e+001                 
3.769467e+001                 
3.589837e+001                 
4.109499e+001                 
3.772763e+001                 
3.656855e+001                 
3.086107e+001                 
2.974594e+001                 
3.165759e+001                 
2.599405e+001                 
2.775738e+001                 
2.696635e+001                 
3.179492e+001                 
3.072374e+001                 
2.738934e+001                 
2.225315e+001                 
2.503822e+001                 
3.369009e+001                 
3.403616e+001                 
3.288807e+001                 
2.310460e+001                 
1.881987e+001                 
2.523049e+001                 
2.991073e+001                 
3.518974e+001                 
3.522271e+001                 
3.879332e+001                 
3.732113e+001                 
4.040284e+001                 
3.715084e+001                 
3.608515e+001                 
3.039414e+001                 
3.634882e+001                 
3.859007e+001                 
3.022934e+001                 
3.249805e+001                 
4.051270e+001                 
4.218814e+001                 
4.355047e+001                 
3.877134e+001                 
4.055116e+001                 
4.636301e+001                 
4.821423e+001                 
4.019410e+001                 
3.943603e+001                 
4.534127e+001                 
4.013916e+001                 
4.079286e+001                 
4.312200e+001                 
4.101808e+001                 
4.675303e+001                 
4.747265e+001                 
4.647837e+001                 
4.863173e+001                 
5.111467e+001                 
5.165850e+001                 
5.002701e+001                 
5.063126e+001                 
4.957107e+001                 
5.016983e+001                 
5.002152e+001                 
5.033463e+001                 
4.826917e+001                 
4.848890e+001                 
4.846143e+001                 
4.969192e+001                 
4.787915e+001                 
4.807141e+001                 
4.521492e+001                 
4.738476e+001                 
4.698924e+001                 
4.813733e+001                 
4.715404e+001                 
4.447334e+001                 
4.468757e+001                 
4.478096e+001                 
4.379766e+001                 
4.051270e+001                 
4.285832e+001                 
4.205630e+001                 
3.761776e+001                 
3.755184e+001                 
2.858686e+001                 
3.290455e+001                 
3.113573e+001                 
2.972946e+001                 
3.286610e+001                 
4.194644e+001                 
4.497322e+001                 
3.802426e+001                 
3.753536e+001                 
3.342641e+001                 
3.965575e+001                 
4.236393e+001                 
4.178714e+001                 
3.282765e+001                 
4.470955e+001                 
3.729366e+001                 
4.225956e+001                 
4.639048e+001                 
4.194644e+001                 
4.051270e+001                 
4.193546e+001                 
3.841428e+001                 
3.874388e+001                 
2.788922e+001                 
3.330007e+001                 
4.351202e+001                 
4.245731e+001                 
4.562692e+001                 
4.381414e+001                 
5.040055e+001                 
4.921401e+001                 
4.810987e+001                 
4.693431e+001                 
4.791760e+001                 
4.439094e+001                 
4.846693e+001                 
4.908217e+001                 
4.941726e+001                 
4.158938e+001                 
5.060929e+001                 
4.709361e+001                 
4.758252e+001                 
4.603891e+001                 
4.940627e+001                 
4.739025e+001                 
4.867018e+001                 
4.723095e+001                 
4.083681e+001                 
4.140261e+001                 
4.140810e+001                 
4.369329e+001                 
4.403387e+001                 
4.155093e+001                 
4.223758e+001                 
3.690913e+001                 
4.421515e+001                 
3.748043e+001                 
4.056215e+001                 
4.251774e+001                 
3.639277e+001                 
3.173449e+001                 
4.157290e+001                 
4.361089e+001                 
4.458869e+001                 
4.188602e+001                 
3.114122e+001                 
3.945800e+001                 
3.648066e+001                 
3.531060e+001                 
4.247929e+001                 
4.120485e+001                 
4.704418e+001                 
4.140810e+001                 
3.980407e+001                 
4.294621e+001                 
4.370428e+001                 
4.646189e+001                 
4.461616e+001                 
4.161135e+001                 
4.310551e+001                 
4.057862e+001                 
3.506340e+001                 
4.186953e+001                 
2.930648e+001                 
3.249256e+001                 
3.891417e+001                 
3.301442e+001                 
3.726070e+001                 
4.048524e+001                 
4.362737e+001                 
4.016114e+001                 
3.815061e+001                 
7.712520e+000                 
-3.629827e+001                
-3.251354e+001                
-4.260433e+001                
-4.318110e+001                
-4.440606e+001                
-4.616385e+001                
-4.585624e+001                
-4.575736e+001                
-8.975693e+000                
1.374960e+001                 
1.984161e+001                 
1.863859e+001                 
2.080293e+001                 
1.832548e+001                 
1.379904e+001                 
1.428244e+001                 
2.455482e+001                 
2.044587e+001                 
2.278599e+001                 
1.825956e+001                 
1.084916e+001                 
1.811124e+001                 
1.751797e+001                 
2.453284e+001                 
3.278920e+001                 
4.047974e+001                 
3.998535e+001                 
3.874937e+001                 
4.070497e+001                 
3.353628e+001                 
3.249256e+001                 
2.320348e+001                 
2.855390e+001                 
2.954269e+001                 
2.394507e+001                 
3.354177e+001                 
3.283315e+001                 
3.088853e+001                 
3.256397e+001                 
2.833417e+001                 
3.155322e+001                 
3.270131e+001                 
2.677958e+001                 
3.094896e+001                 
3.330007e+001                 
2.743328e+001                 
2.456581e+001                 
2.740582e+001                 
3.421195e+001                 
3.266835e+001                 
3.754635e+001                 
3.886473e+001                 
3.879881e+001                 
3.423941e+001                 
3.171801e+001                 
2.461524e+001                 
2.200595e+001                 
2.735637e+001                 
3.338247e+001                 
3.466788e+001                 
4.208377e+001                 
4.691783e+001                 
4.937331e+001                 
3.788144e+001                 
3.357473e+001                 
3.319020e+001                 
3.287159e+001                 
3.125658e+001                 
3.342092e+001                 
3.833188e+001                 
3.596429e+001                 
3.453605e+001                 
3.896910e+001                 
4.017762e+001                 
3.442619e+001                 
3.557427e+001                 
3.993591e+001                 
3.983154e+001                 
3.889219e+001                 
3.855711e+001                 
3.082811e+001                 
3.898558e+001                 
3.976013e+001                 
4.005127e+001                 
3.792538e+001                 
3.290455e+001                 
3.603021e+001                 
3.329457e+001                 
3.575555e+001                 
3.659602e+001                 
2.910323e+001                 
2.688396e+001                 
2.880110e+001                 
2.705425e+001                 
2.462074e+001                 
3.075669e+001                 
3.061387e+001                 
3.204761e+001                 
2.503822e+001                 
3.078416e+001                 
2.797162e+001                 
3.514580e+001                 
3.708492e+001                 
3.909545e+001                 
3.731564e+001                 
3.504692e+001                 
3.532158e+001                 
3.909545e+001                 
3.074571e+001                 
3.639277e+001                 
3.766720e+001                 
3.478874e+001                 
3.786496e+001                 
3.852964e+001                 
4.286931e+001                 
3.056993e+001                 
3.395377e+001                 
4.070497e+001                 
4.515999e+001                 
3.980407e+001                 
3.828244e+001                 
4.217716e+001                 
4.695079e+001                 
4.765942e+001                 
4.605539e+001                 
4.079835e+001                 
4.789563e+001                 
4.163882e+001                 
3.852964e+001                 
4.062257e+001                 
4.278691e+001                 
4.876905e+001                 
5.032914e+001                 
4.861525e+001                 
4.899977e+001                 
5.002152e+001                 
4.814283e+001                 
4.727489e+001                 
4.769787e+001                 
5.041703e+001                 
5.052689e+001                 
5.145525e+001                 
5.022477e+001                 
5.043351e+001                 
4.652781e+001                 
4.919204e+001                 
5.135637e+001                 
4.895033e+001                 
4.720348e+001                 
4.266605e+001                 
4.444587e+001                 
4.984024e+001                 
4.892286e+001                 
4.532479e+001                 
4.240787e+001                 
4.436897e+001                 
4.284734e+001                 
4.548409e+001                 
4.239688e+001                 
4.175967e+001                 
4.146853e+001                 
3.363516e+001                 
3.774411e+001                 
3.268483e+001                 
2.853193e+001                 
2.566995e+001                 
2.599405e+001                 
2.608743e+001                 
3.833188e+001                 
4.501167e+001                 
4.518746e+001                 
3.942504e+001                 
3.352529e+001                 
3.131151e+001                 
3.453605e+001                 
3.826596e+001                 
3.298695e+001                 
3.956786e+001                 
4.273747e+001                 
4.210574e+001                 
4.372625e+001                 
3.646967e+001                 
3.267933e+001                 
3.807370e+001                 
4.092470e+001                 
4.430304e+001                 
3.060288e+001                 
3.624994e+001                 
3.967223e+001                 
3.585443e+001                 
4.261662e+001                 
5.030716e+001                 
5.027970e+001                 
4.550607e+001                 
4.778027e+001                 
4.358343e+001                 
5.052140e+001                 
4.773083e+001                 
4.475349e+001                 
5.093340e+001                 
4.724193e+001                 
4.392950e+001                 
4.477546e+001                 
4.576425e+001                 
5.154314e+001                 
4.779675e+001                 
5.084001e+001                 
4.797253e+001                 
4.435798e+001                 
4.665415e+001                 
4.573678e+001                 
4.053468e+001                 
3.949645e+001                 
4.258366e+001                 
4.209476e+001                 
4.176516e+001                 
4.264408e+001                 
4.539071e+001                 
4.171572e+001                 
3.688167e+001                 
4.322087e+001                 
3.611811e+001                 
3.768917e+001                 
3.215198e+001                 
3.887022e+001                 
3.812864e+001                 
4.341863e+001                 
3.900206e+001                 
3.917785e+001                 
3.867247e+001                 
3.994690e+001                 
3.549187e+001                 
3.852964e+001                 
4.254520e+001                 
4.111696e+001                 
4.611032e+001                 
4.298466e+001                 
4.397345e+001                 
4.581369e+001                 
4.436347e+001                 
4.628061e+001                 
4.127077e+001                 
4.190799e+001                 
3.877684e+001                 
3.864500e+001                 
3.850767e+001                 
3.275624e+001                 
3.175097e+001                 
3.544793e+001                 
3.103685e+001                 
3.787595e+001                 
4.158938e+001                 
4.258915e+001                 
3.886473e+001                 
3.692012e+001                 
3.685970e+000                 
-4.486199e+001                
-4.069823e+001                
-4.295039e+001                
-4.306575e+001                
-4.329097e+001                
-4.649892e+001                
-4.166501e+001                
4.537423e+000                 
1.994598e+001                 
2.157199e+001                 
2.413733e+001                 
2.190707e+001                 
1.335409e+001                 
2.537331e+001                 
2.332982e+001                 
2.538979e+001                 
2.328588e+001                 
2.134127e+001                 
1.138201e+001                 
7.212634e+000                 
1.232685e+001                 
2.473609e+001                 
2.625772e+001                 
2.952621e+001                 
3.197070e+001                 
4.158389e+001                 
4.007874e+001                 
4.088624e+001                 
3.850767e+001                 
3.720028e+001                 
3.091600e+001                 
2.919112e+001                 
2.947677e+001                 
2.828473e+001                 
3.006454e+001                 
3.432181e+001                 
3.223987e+001                 
3.181689e+001                 
2.960861e+001                 
3.449760e+001                 
3.366812e+001                 
3.124560e+001                 
2.719158e+001                 
3.145983e+001                 
3.219043e+001                 
3.367361e+001                 
2.641703e+001                 
3.074571e+001                 
3.565118e+001                 
3.933715e+001                 
3.795285e+001                 
3.774960e+001                 
3.793088e+001                 
3.542046e+001                 
3.087755e+001                 
2.981186e+001                 
2.791119e+001                 
3.140490e+001                 
3.404166e+001                 
4.174868e+001                 
4.554452e+001                 
4.903273e+001                 
4.490730e+001                 
3.653010e+001                 
3.164111e+001                 
3.163561e+001                 
3.211353e+001                 
3.067430e+001                 
3.394278e+001                 
3.455802e+001                 
3.581048e+001                 
3.831540e+001                 
3.872740e+001                 
3.255299e+001                 
3.669490e+001                 
4.028748e+001                 
3.606866e+001                 
3.962280e+001                 
3.894164e+001                 
3.631037e+001                 
3.947448e+001                 
4.034790e+001                 
4.041932e+001                 
3.875486e+001                 
3.408011e+001                 
3.455253e+001                 
3.611811e+001                 
3.457999e+001                 
3.349233e+001                 
3.579950e+001                 
3.372305e+001                 
2.718608e+001                 
2.731792e+001                 
3.143237e+001                 
3.039414e+001                 
2.897139e+001                 
2.687846e+001                 
2.278050e+001                 
2.479652e+001                 
3.073472e+001                 
2.929549e+001                 
4.089174e+001                 
4.407233e+001                 
3.369558e+001                 
3.781002e+001                 
3.755733e+001                 
3.219593e+001                 
2.978439e+001                 
2.841657e+001                 
3.503044e+001                 
3.821653e+001                 
3.829892e+001                 
3.920531e+001                 
4.143007e+001                 
3.973266e+001                 
3.157519e+001                 
3.360769e+001                 
4.020508e+001                 
3.455253e+001                 
4.242985e+001                 
3.562920e+001                 
4.406683e+001                 
2.971847e+001                 
4.284734e+001                 
4.475349e+001                 
4.515999e+001                 
4.458869e+001                 
4.369329e+001                 
4.408332e+001                 
4.316594e+001                 
4.388556e+001                 
4.802747e+001                 
4.929641e+001                 
4.678599e+001                 
4.839002e+001                 
4.734630e+001                 
4.828016e+001                 
5.042252e+001                 
4.837903e+001                 
4.795605e+001                 
4.941177e+001                 
5.040055e+001                 
5.196613e+001                 
4.767040e+001                 
4.879652e+001                 
5.113665e+001                 
4.953811e+001                 
4.800549e+001                 
4.218814e+001                 
4.302861e+001                 
4.178714e+001                 
5.102678e+001                 
4.743420e+001                 
4.561593e+001                 
4.696727e+001                 
4.385260e+001                 
4.163333e+001                 
4.652232e+001                 
3.928771e+001                 
4.403937e+001                 
4.457221e+001                 
3.632685e+001                 
3.936462e+001                 
3.710139e+001                 
3.321767e+001                 
2.678508e+001                 
2.609293e+001                 
3.437674e+001                 
3.822202e+001                 
4.412726e+001                 
4.229801e+001                 
4.322637e+001                 
4.056215e+001                 
3.762875e+001                 
3.887571e+001                 
3.227832e+001                 
3.050950e+001                 
3.907897e+001                 
4.247929e+001                 
4.272648e+001                 
4.347356e+001                 
3.708492e+001                 
3.130602e+001                 
3.655756e+001                 
3.916137e+001                 
4.012818e+001                 
3.373953e+001                 
3.479972e+001                 
4.353948e+001                 
4.237491e+001                 
4.628061e+001                 
4.441840e+001                 
4.575326e+001                 
4.433600e+001                 
4.751110e+001                 
4.468208e+001                 
4.734081e+001                 
4.409430e+001                 
4.767040e+001                 
4.950515e+001                 
4.890089e+001                 
4.728038e+001                 
4.727489e+001                 
4.424262e+001                 
5.014236e+001                 
4.962051e+001                 
4.857679e+001                 
4.695628e+001                 
4.409430e+001                 
4.483039e+001                 
4.711559e+001                 
4.245731e+001                 
3.835935e+001                 
4.356146e+001                 
4.407233e+001                 
4.569833e+001                 
4.154543e+001                 
4.274296e+001                 
4.163882e+001                 
4.390204e+001                 
4.139712e+001                 
4.125429e+001                 
3.793637e+001                 
3.635981e+001                 
3.047105e+001                 
3.434928e+001                 
4.390204e+001                 
3.896910e+001                 
3.855711e+001                 
3.891417e+001                 
3.629389e+001                 
4.158389e+001                 
4.305608e+001                 
3.876036e+001                 
4.529733e+001                 
4.435798e+001                 
4.330877e+001                 
4.590158e+001                 
4.526437e+001                 
4.530282e+001                 
4.120485e+001                 
3.832639e+001                 
4.352850e+001                 
4.180911e+001                 
3.834836e+001                 
3.698055e+001                 
3.782101e+001                 
3.028977e+001                 
3.466239e+001                 
3.562371e+001                 
3.841428e+001                 
4.267155e+001                 
3.596429e+001                 
3.700252e+001                 
2.187961e+001                 
-4.496635e+001                
-4.610892e+001                
-4.335688e+001                
-4.377436e+001                
-4.397211e+001                
-4.546073e+001                
-4.633963e+001                
1.686427e+000                 
1.921538e+001                 
2.441199e+001                 
2.532387e+001                 
2.424170e+001                 
1.710597e+001                 
1.436484e+001                 
2.340124e+001                 
2.509865e+001                 
2.268711e+001                 
2.070405e+001                 
1.873198e+001                 
1.826505e+001                 
1.987457e+001                 
2.254429e+001                 
2.586770e+001                 
2.786175e+001                 
3.089403e+001                 
3.590387e+001                 
3.791989e+001                 
4.472053e+001                 
3.898009e+001                 
3.969421e+001                 
3.304189e+001                 
3.154772e+001                 
2.949874e+001                 
2.688945e+001                 
2.874067e+001                 
3.028428e+001                 
3.276722e+001                 
3.184436e+001                 
2.825177e+001                 
2.899336e+001                 
3.310231e+001                 
3.147631e+001                 
3.424491e+001                 
2.903181e+001                 
3.148730e+001                 
3.421195e+001                 
3.343190e+001                 
3.410757e+001                 
3.600275e+001                 
3.503593e+001                 
4.243534e+001                 
3.942504e+001                 
3.822202e+001                 
3.640924e+001                 
3.274525e+001                 
2.981735e+001                 
3.242115e+001                 
2.665324e+001                 
2.993820e+001                 
3.822202e+001                 
3.995789e+001                 
4.714854e+001                 
4.558297e+001                 
3.956237e+001                 
3.359670e+001                 
3.444816e+001                 
3.433280e+001                 
2.759258e+001                 
2.907027e+001                 
3.779904e+001                 
3.522271e+001                 
4.169375e+001                 
3.828794e+001                 
3.350332e+001                 
3.624445e+001                 
3.721126e+001                 
3.885923e+001                 
3.366812e+001                 
3.781002e+001                 
3.713985e+001                 
3.763424e+001                 
4.348455e+001                 
3.574456e+001                 
3.990295e+001                 
3.496452e+001                 
3.809567e+001                 
4.024353e+001                 
3.794736e+001                 
3.366262e+001                 
3.244312e+001                 
3.062486e+001                 
2.929549e+001                 
2.034699e+001                 
2.292332e+001                 
2.531838e+001                 
2.612589e+001                 
2.471412e+001                 
2.279698e+001                 
2.476356e+001                 
2.787823e+001                 
3.448112e+001                 
3.823301e+001                 
4.402838e+001                 
4.151247e+001                 
3.937560e+001                 
3.804623e+001                 
3.796384e+001                 
3.386038e+001                 
3.132799e+001                 
2.976791e+001                 
3.372305e+001                 
3.411856e+001                 
3.787045e+001                 
3.803525e+001                 
3.912291e+001                 
3.389883e+001                 
2.763104e+001                 
3.345937e+001                 
3.949096e+001                 
4.399542e+001                 
4.540169e+001                 
4.045228e+001                 
4.381414e+001                 
4.915908e+001                 
4.680796e+001                 
4.703868e+001                 
4.617075e+001                 
4.444038e+001                 
4.741222e+001                 
4.433051e+001                 
4.513253e+001                 
4.884047e+001                 
4.483039e+001                 
5.046647e+001                 
4.897780e+001                 
4.955459e+001                 
5.032364e+001                 
5.068070e+001                 
4.586313e+001                 
4.870314e+001                 
4.909865e+001                 
4.856580e+001                 
4.987869e+001                 
5.172992e+001                 
4.854932e+001                 
4.775830e+001                 
4.867018e+001                 
4.495674e+001                 
4.258915e+001                 
4.057313e+001                 
4.498970e+001                 
4.058412e+001                 
4.828016e+001                 
4.724193e+001                 
4.835157e+001                 
4.797253e+001                 
4.445136e+001                 
4.729137e+001                 
4.706615e+001                 
4.415472e+001                 
4.242435e+001                 
3.960632e+001                 
4.063355e+001                 
3.816159e+001                 
3.592584e+001                 
3.634882e+001                 
2.732891e+001                 
3.155322e+001                 
3.687068e+001                 
3.560723e+001                 
4.346807e+001                 
4.417121e+001                 
4.529733e+001                 
4.067750e+001                 
4.002930e+001                 
3.445365e+001                 
3.216846e+001                 
3.508537e+001                 
3.264637e+001                 
3.689265e+001                 
4.052369e+001                 
4.213870e+001                 
3.829892e+001                 
3.372305e+001                 
3.854612e+001                 
3.866697e+001                 
3.531609e+001                 
4.314946e+001                 
3.767270e+001                 
4.050172e+001                 
4.479744e+001                 
4.353948e+001                 
4.663218e+001                 
4.362737e+001                 
4.920852e+001                 
4.995010e+001                 
4.381414e+001                 
4.774182e+001                 
4.487984e+001                 
4.797253e+001                 
5.076310e+001                 
4.478096e+001                 
4.914260e+001                 
4.693431e+001                 
4.488533e+001                 
4.592355e+001                 
4.873610e+001                 
4.675853e+001                 
4.476448e+001                 
4.705516e+001                 
4.927443e+001                 
4.444587e+001                 
4.395697e+001                 
3.782101e+001                 
4.529733e+001                 
4.653331e+001                 
4.359991e+001                 
4.234196e+001                 
4.224308e+001                 
4.479194e+001                 
4.355597e+001                 
4.175418e+001                 
4.372076e+001                 
3.713985e+001                 
3.490959e+001                 
3.565118e+001                 
3.562920e+001                 
4.096864e+001                 
3.849119e+001                 
4.296819e+001                 
3.684871e+001                 
4.313848e+001                 
4.571481e+001                 
3.676631e+001                 
3.948547e+001                 
4.573129e+001                 
4.665415e+001                 
3.898558e+001                 
4.529183e+001                 
3.928222e+001                 
4.406683e+001                 
4.242435e+001                 
4.195743e+001                 
4.554452e+001                 
4.355047e+001                 
3.957885e+001                 
3.928222e+001                 
3.564569e+001                 
3.232776e+001                 
3.475029e+001                 
3.991394e+001                 
3.724971e+001                 
3.937011e+001                 
3.421744e+001                 
1.476585e+001                 
-4.514762e+001                
-4.435662e+001                
-4.569144e+001                
-4.420831e+001                
-4.481255e+001                
-4.638357e+001                
-2.619101e+001                
9.975739e+000                 
2.014923e+001                 
2.133028e+001                 
2.265965e+001                 
2.090181e+001                 
1.850675e+001                 
1.654566e+001                 
1.831998e+001                 
2.012177e+001                 
2.092378e+001                 
2.045136e+001                 
1.822660e+001                 
1.675441e+001                 
1.866056e+001                 
2.176974e+001                 
2.831769e+001                 
2.536233e+001                 
3.023484e+001                 
3.462394e+001                 
3.828794e+001                 
3.756283e+001                 
4.178714e+001                 
3.843076e+001                 
3.786496e+001                 
3.042161e+001                 
2.646647e+001                 
2.593362e+001                 
2.932296e+001                 
2.833417e+001                 
2.238498e+001                 
2.621378e+001                 
2.455482e+001                 
2.694438e+001                 
2.033600e+001                 
1.952300e+001                 
2.317601e+001                 
3.196521e+001                 
2.128084e+001                 
2.723003e+001                 
3.021836e+001                 
2.826276e+001                 
3.424491e+001                 
3.513482e+001                 
4.252323e+001                 
3.876036e+001                 
3.724422e+001                 
3.095994e+001                 
3.226184e+001                 
3.364614e+001                 
3.253651e+001                 
3.151476e+001                 
2.688396e+001                 
2.999313e+001                 
3.924926e+001                 
4.313298e+001                 
4.545663e+001                 
3.735408e+001                 
3.054246e+001                 
2.354955e+001                 
3.043809e+001                 
3.055894e+001                 
3.483818e+001                 
3.535454e+001                 
3.862302e+001                 
3.707393e+001                 
3.605768e+001                 
3.965026e+001                 
4.128725e+001                 
3.491508e+001                 
4.190799e+001                 
3.265736e+001                 
3.713985e+001                 
3.508537e+001                 
4.068299e+001                 
3.957885e+001                 
4.112246e+001                 
3.843076e+001                 
3.206958e+001                 
3.095994e+001                 
3.791439e+001                 
3.993042e+001                 
3.863951e+001                 
3.622248e+001                 
3.286061e+001                 
2.549416e+001                 
1.190936e+001                 
2.327489e+001                 
2.488441e+001                 
2.776837e+001                 
2.126436e+001                 
1.913848e+001                 
2.586221e+001                 
3.296498e+001                 
3.556878e+001                 
4.062257e+001                 
4.514901e+001                 
4.207828e+001                 
3.921630e+001                 
3.031174e+001                 
3.462944e+001                 
3.490410e+001                 
3.195972e+001                 
3.498100e+001                 
3.371756e+001                 
3.371756e+001                 
3.854612e+001                 
2.427466e+001                 
3.138293e+001                 
3.205859e+001                 
3.396475e+001                 
3.300893e+001                 
3.265736e+001                 
4.119936e+001                 
4.261113e+001                 
4.550607e+001                 
4.396246e+001                 
4.541268e+001                 
4.685741e+001                 
4.852186e+001                 
4.715404e+001                 
4.035340e+001                 
4.020508e+001                 
4.774182e+001                 
4.800549e+001                 
4.436347e+001                 
4.613229e+001                 
4.080384e+001                 
4.800000e+001                 
4.881300e+001                 
4.761547e+001                 
4.820325e+001                 
4.987320e+001                 
4.576425e+001                 
4.416571e+001                 
5.041154e+001                 
5.061479e+001                 
4.934585e+001                 
5.089494e+001                 
4.835157e+001                 
5.042802e+001                 
4.709911e+001                 
4.463813e+001                 
4.406134e+001                 
4.684642e+001                 
4.587411e+001                 
4.119936e+001                 
4.725292e+001                 
4.878004e+001                 
4.804395e+001                 
4.686290e+001                 
4.156191e+001                 
4.837354e+001                 
4.650035e+001                 
4.754955e+001                 
4.425360e+001                 
4.243534e+001                 
4.290776e+001                 
4.006775e+001                 
3.578302e+001                 
3.786496e+001                 
3.389334e+001                 
2.877363e+001                 
4.081483e+001                 
3.462944e+001                 
4.197940e+001                 
4.635752e+001                 
4.230350e+001                 
4.506111e+001                 
4.150149e+001                 
3.023484e+001                 
2.976242e+001                 
3.766171e+001                 
3.032822e+001                 
3.294301e+001                 
4.318242e+001                 
4.506111e+001                 
3.823301e+001                 
3.193225e+001                 
3.237720e+001                 
3.239918e+001                 
3.979309e+001                 
3.510185e+001                 
4.159487e+001                 
3.996338e+001                 
4.194644e+001                 
4.534676e+001                 
4.485786e+001                 
4.531930e+001                 
4.853284e+001                 
4.560494e+001                 
4.238590e+001                 
4.034241e+001                 
4.037537e+001                 
5.087297e+001                 
4.477546e+001                 
4.785168e+001                 
4.862074e+001                 
4.624765e+001                 
4.381964e+001                 
4.809888e+001                 
5.133440e+001                 
4.668711e+001                 
4.629160e+001                 
4.422614e+001                 
4.734630e+001                 
4.444587e+001                 
3.846372e+001                 
3.856809e+001                 
4.435798e+001                 
4.406134e+001                 
4.435249e+001                 
4.145754e+001                 
3.896910e+001                 
4.407233e+001                 
4.466011e+001                 
3.690364e+001                 
2.826826e+001                 
3.164660e+001                 
3.083360e+001                 
4.217716e+001                 
3.349783e+001                 
3.470085e+001                 
4.242435e+001                 
3.481071e+001                 
4.187503e+001                 
4.157290e+001                 
4.776928e+001                 
3.935363e+001                 
4.151797e+001                 
3.869993e+001                 
4.544564e+001                 
3.906798e+001                 
4.192996e+001                 
4.245731e+001                 
4.275944e+001                 
4.575326e+001                 
4.521492e+001                 
4.207279e+001                 
3.443168e+001                 
3.922179e+001                 
3.688167e+001                 
3.822202e+001                 
3.623346e+001                 
3.472831e+001                 
3.950744e+001                 
3.768368e+001                 
3.784848e+001                 
1.334859e+001                 
-4.701527e+001                
-4.392267e+001                
-4.503777e+001                
-4.594962e+001                
-4.471367e+001                
-4.543876e+001                
-2.765766e+001                
1.022293e+001                 
1.853971e+001                 
1.156329e+001                 
1.020096e+001                 
9.393455e+000                 
1.964385e+001                 
1.551842e+001                 
1.989105e+001                 
1.472740e+001                 
1.391440e+001                 
2.063264e+001                 
1.887480e+001                 
1.389242e+001                 
1.565576e+001                 
2.133578e+001                 
2.367590e+001                 
2.337377e+001                 
2.825727e+001                 
3.316273e+001                 
3.188830e+001                 
3.759579e+001                 
3.826047e+001                 
4.102907e+001                 
3.367910e+001                 
3.646967e+001                 
2.771343e+001                 
2.452735e+001                 
2.675761e+001                 
3.078416e+001                 
2.512062e+001                 
2.510414e+001                 
2.764752e+001                 
2.556558e+001                 
2.938338e+001                 
3.056443e+001                 
3.315724e+001                 
2.929549e+001                 
3.444816e+001                 
2.822431e+001                 
3.281666e+001                 
3.556878e+001                 
3.022934e+001                 
3.496452e+001                 
3.994690e+001                 
4.452277e+001                 
2.991073e+001                 
2.703227e+001                 
2.979538e+001                 
3.197070e+001                 
3.472831e+001                 
3.755733e+001                 
3.599176e+001                 
3.271778e+001                 
3.282215e+001                 
3.767270e+001                 
3.918883e+001                 
4.217167e+001                 
3.818356e+001                 
3.791989e+001                 
3.562920e+001                 
3.482170e+001                 
3.422843e+001                 
4.088075e+001                 
3.459098e+001                 
3.097093e+001                 
3.576654e+001                 
3.806821e+001                 
3.785397e+001                 
3.575006e+001                 
4.028748e+001                 
4.267704e+001                 
3.527764e+001                 
3.678279e+001                 
3.306935e+001                 
3.659052e+001                 
3.702998e+001                 
3.270131e+001                 
3.730465e+001                 
3.843076e+001                 
3.307484e+001                 
3.574456e+001                 
3.745846e+001                 
3.592584e+001                 
3.033371e+001                 
1.788601e+001                 
9.481346e+000                 
1.768276e+001                 
2.673014e+001                 
2.444495e+001                 
2.345617e+001                 
1.048661e+001                 
2.375280e+001                 
3.165209e+001                 
3.746944e+001                 
4.018860e+001                 
4.273747e+001                 
4.554452e+001                 
4.162234e+001                 
3.868895e+001                 
3.571710e+001                 
3.255848e+001                 
3.139940e+001                 
3.127855e+001                 
2.209384e+001                 
3.383291e+001                 
2.965804e+001                 
3.582147e+001                 
3.255299e+001                 
3.393179e+001                 
3.209155e+001                 
3.506889e+001                 
3.604669e+001                 
3.664546e+001                 
4.022156e+001                 
4.465461e+001                 
4.676951e+001                 
4.424262e+001                 
4.701670e+001                 
4.470955e+001                 
4.663767e+001                 
4.818128e+001                 
4.179263e+001                 
4.856031e+001                 
4.835157e+001                 
5.055436e+001                 
4.972488e+001                 
4.890638e+001                 
4.817579e+001                 
4.801099e+001                 
4.979080e+001                 
4.648935e+001                 
5.004898e+001                 
5.070267e+001                 
4.991714e+001                 
4.618174e+001                 
4.804395e+001                 
5.136736e+001                 
5.025223e+001                 
5.018631e+001                 
4.923049e+001                 
5.062028e+001                 
4.652781e+001                 
4.557198e+001                 
4.480293e+001                 
4.351202e+001                 
3.912840e+001                 
4.152895e+001                 
4.930739e+001                 
4.732982e+001                 
4.597300e+001                 
4.511055e+001                 
4.676951e+001                 
4.234196e+001                 
4.748363e+001                 
4.643991e+001                 
3.868895e+001                 
4.039185e+001                 
4.330327e+001                 
4.222660e+001                 
3.764523e+001                 
4.327031e+001                 
3.740902e+001                 
2.765850e+001                 
3.455253e+001                 
3.255299e+001                 
4.041932e+001                 
4.489632e+001                 
4.612680e+001                 
4.348455e+001                 
3.941405e+001                 
3.627741e+001                 
3.065232e+001                 
2.593362e+001                 
2.881209e+001                 
3.663447e+001                 
4.045228e+001                 
3.221240e+001                 
3.642023e+001                 
3.141039e+001                 
3.152575e+001                 
3.521721e+001                 
3.616205e+001                 
3.889769e+001                 
4.038086e+001                 
4.218814e+001                 
4.936233e+001                 
4.452277e+001                 
4.747814e+001                 
4.638499e+001                 
4.864820e+001                 
4.846693e+001                 
4.386908e+001                 
4.113344e+001                 
5.041154e+001                 
4.976883e+001                 
4.675853e+001                 
5.143328e+001                 
4.705516e+001                 
4.922499e+001                 
5.051041e+001                 
4.960403e+001                 
4.996658e+001                 
4.930739e+001                 
4.795605e+001                 
4.373175e+001                 
4.604440e+001                 
3.556329e+001                 
3.009201e+001                 
4.633006e+001                 
4.581369e+001                 
4.514901e+001                 
4.185855e+001                 
4.281987e+001                 
3.976562e+001                 
4.201236e+001                 
4.590707e+001                 
3.991394e+001                 
4.188602e+001                 
3.153124e+001                 
3.706294e+001                 
4.146853e+001                 
4.419867e+001                 
3.606317e+001                 
4.134768e+001                 
3.876585e+001                 
4.341863e+001                 
4.384710e+001                 
4.754406e+001                 
3.595331e+001                 
4.246830e+001                 
3.351980e+001                 
4.473152e+001                 
3.997437e+001                 
3.935912e+001                 
4.566537e+001                 
4.509407e+001                 
4.411628e+001                 
4.512703e+001                 
3.972168e+001                 
4.020508e+001                 
4.093568e+001                 
4.169924e+001                 
3.877134e+001                 
4.110048e+001                 
3.875486e+001                 
3.683223e+001                 
3.364065e+001                 
2.626871e+001                 
-4.753162e+001                
-4.469170e+001                
-4.386225e+001                
-4.545524e+001                
-4.625723e+001                
-4.488396e+001                
-4.390619e+001                
-4.788318e+001                
-4.474663e+001                
-4.457635e+001                
-4.253292e+001                
1.254108e+001                 
9.519798e+000                 
1.924834e+001                 
2.217075e+001                 
1.352987e+001                 
1.729275e+001                 
-1.182111e+001                
-4.033020e+001                
1.482628e+001                 
1.395285e+001                 
2.023163e+001                 
2.577432e+001                 
2.495033e+001                 
2.942733e+001                 
3.292653e+001                 
3.202563e+001                 
3.332753e+001                 
3.810666e+001                 
3.316823e+001                 
3.487114e+001                 
2.927901e+001                 
3.205859e+001                 
2.458778e+001                 
2.930648e+001                 
3.504692e+001                 
2.829023e+001                 
2.650492e+001                 
2.951522e+001                 
2.966903e+001                 
3.186084e+001                 
2.800458e+001                 
3.314077e+001                 
2.921309e+001                 
3.546441e+001                 
3.184985e+001                 
3.266835e+001                 
3.755184e+001                 
3.415702e+001                 
3.059190e+001                 
3.350881e+001                 
4.283635e+001                 
3.314626e+001                 
3.055894e+001                 
3.573358e+001                 
3.414053e+001                 
3.939757e+001                 
4.030945e+001                 
3.856260e+001                 
4.044129e+001                 
2.971298e+001                 
3.478874e+001                 
3.476127e+001                 
3.772213e+001                 
4.377020e+001                 
3.983703e+001                 
4.252323e+001                 
3.438773e+001                 
3.364065e+001                 
3.390433e+001                 
3.540948e+001                 
4.123232e+001                 
3.746944e+001                 
3.663447e+001                 
4.026551e+001                 
4.188052e+001                 
4.274296e+001                 
3.601373e+001                 
4.095766e+001                 
4.178714e+001                 
3.457450e+001                 
3.587640e+001                 
3.702998e+001                 
3.540948e+001                 
3.473381e+001                 
3.717281e+001                 
4.085878e+001                 
3.715084e+001                 
3.821103e+001                 
3.785397e+001                 
3.581598e+001                 
2.317601e+001                 
2.712566e+001                 
1.963287e+001                 
2.398352e+001                 
2.441749e+001                 
2.350561e+001                 
3.061387e+001                 
3.015244e+001                 
3.708492e+001                 
3.713985e+001                 
3.817807e+001                 
3.526665e+001                 
3.547540e+001                 
3.988098e+001                 
4.416571e+001                 
4.188052e+001                 
3.400320e+001                 
2.651042e+001                 
2.420874e+001                 
1.710048e+001                 
2.829572e+001                 
3.197620e+001                 
4.153994e+001                 
3.541497e+001                 
3.368460e+001                 
3.554681e+001                 
3.423392e+001                 
3.812864e+001                 
3.937011e+001                 
3.801328e+001                 
4.247929e+001                 
4.476997e+001                 
4.922499e+001                 
4.918654e+001                 
4.359991e+001                 
4.575875e+001                 
4.356146e+001                 
4.544014e+001                 
4.307805e+001                 
4.831861e+001                 
4.854383e+001                 
4.766491e+001                 
5.000503e+001                 
4.982925e+001                 
5.115862e+001                 
4.669810e+001                 
5.090593e+001                 
5.080705e+001                 
5.086198e+001                 
5.129045e+001                 
4.974685e+001                 
4.878554e+001                 
4.789563e+001                 
5.023026e+001                 
5.028519e+001                 
4.909865e+001                 
4.774182e+001                 
4.786267e+001                 
4.845594e+001                 
4.689586e+001                 
4.428107e+001                 
4.712108e+001                 
4.095216e+001                 
4.790112e+001                 
4.127077e+001                 
4.372625e+001                 
4.596200e+001                 
4.737377e+001                 
4.395148e+001                 
4.446235e+001                 
4.589608e+001                 
3.940306e+001                 
3.488213e+001                 
4.483589e+001                 
4.292424e+001                 
4.208926e+001                 
4.022156e+001                 
4.268254e+001                 
3.566217e+001                 
2.957565e+001                 
3.654108e+001                 
3.291554e+001                 
3.528862e+001                 
4.501167e+001                 
4.590158e+001                 
3.947997e+001                 
3.931517e+001                 
4.017762e+001                 
2.966354e+001                 
2.504372e+001                 
3.057542e+001                 
3.276173e+001                 
3.886473e+001                 
3.818906e+001                 
3.728817e+001                 
3.820005e+001                 
3.538201e+001                 
3.468986e+001                 
3.749691e+001                 
3.433280e+001                 
4.412177e+001                 
4.299565e+001                 
4.654978e+001                 
4.622019e+001                 
4.692332e+001                 
4.396246e+001                 
4.825269e+001                 
4.845594e+001                 
4.139162e+001                 
4.860426e+001                 
4.929091e+001                 
4.941726e+001                 
4.814283e+001                 
4.846693e+001                 
4.730236e+001                 
4.765392e+001                 
5.001603e+001                 
4.673106e+001                 
4.573678e+001                 
4.922499e+001                 
4.961501e+001                 
4.689037e+001                 
4.496773e+001                 
3.235523e+001                 
3.387136e+001                 
4.146853e+001                 
4.443488e+001                 
4.434699e+001                 
4.023804e+001                 
4.238590e+001                 
3.581598e+001                 
3.939208e+001                 
4.180362e+001                 
4.307805e+001                 
4.100710e+001                 
3.469535e+001                 
4.109499e+001                 
4.252323e+001                 
4.206180e+001                 
4.223209e+001                 
3.996338e+001                 
3.495903e+001                 
4.608286e+001                 
4.313848e+001                 
4.439094e+001                 
3.463493e+001                 
3.859007e+001                 
3.660151e+001                 
4.144656e+001                 
3.946899e+001                 
4.362737e+001                 
4.638499e+001                 
4.458869e+001                 
4.174868e+001                 
4.397894e+001                 
3.851865e+001                 
4.236393e+001                 
4.057313e+001                 
4.594552e+001                 
3.923278e+001                 
4.043031e+001                 
3.555780e+001                 
3.182238e+001                 
2.932845e+001                 
-2.547141e+001                
-4.474114e+001                
-4.343928e+001                
-4.364252e+001                
-4.572989e+001                
-4.551566e+001                
-4.324702e+001                
-4.475762e+001                
-4.547172e+001                
-1.959931e+001                
1.014603e+001                 
9.777981e+000                 
-3.753971e+001                
1.263447e+000                 
1.104692e+001                 
9.602198e+000                 
1.430991e+001                 
6.619363e+000                 
1.541405e+001                 
5.767910e+000                 
1.815518e+001                 
1.270039e+001                 
2.039094e+001                 
2.053925e+001                 
2.972946e+001                 
2.710918e+001                 
3.158068e+001                 
3.349783e+001                 
3.982055e+001                 
3.536553e+001                 
3.056993e+001                 
3.360220e+001                 
3.119616e+001                 
3.542596e+001                 
2.981735e+001                 
2.770245e+001                 
3.049302e+001                 
3.399222e+001                 
3.000412e+001                 
3.774411e+001                 
3.189380e+001                 
2.822980e+001                 
2.896040e+001                 
3.210254e+001                 
3.133348e+001                 
3.556329e+001                 
3.677729e+001                 
3.782650e+001                 
3.502495e+001                 
3.977111e+001                 
2.978439e+001                 
2.942733e+001                 
3.608515e+001                 
3.931517e+001                 
3.328908e+001                 
3.542596e+001                 
3.253651e+001                 
4.067201e+001                 
4.179263e+001                 
3.857908e+001                 
3.774411e+001                 
2.937789e+001                 
2.852094e+001                 
2.747173e+001                 
2.919112e+001                 
4.024353e+001                 
4.206180e+001                 
4.225956e+001                 
3.423941e+001                 
3.214649e+001                 
3.776059e+001                 
2.878462e+001                 
3.716182e+001                 
3.686518e+001                 
3.653010e+001                 
3.919432e+001                 
4.278691e+001                 
3.837034e+001                 
3.811765e+001                 
3.521721e+001                 
3.843076e+001                 
3.585443e+001                 
3.690913e+001                 
3.286610e+001                 
3.436576e+001                 
3.440421e+001                 
3.433829e+001                 
3.624445e+001                 
3.688716e+001                 
3.505791e+001                 
2.855390e+001                 
2.161593e+001                 
1.831998e+001                 
2.589517e+001                 
1.788052e+001                 
2.540078e+001                 
2.421973e+001                 
3.033371e+001                 
3.138842e+001                 
3.340993e+001                 
3.116320e+001                 
3.364614e+001                 
3.545342e+001                 
3.782650e+001                 
4.141909e+001                 
4.479744e+001                 
4.344061e+001                 
3.573358e+001                 
3.468437e+001                 
2.803754e+001                 
2.872969e+001                 
2.856489e+001                 
3.811216e+001                 
3.555230e+001                 
4.275395e+001                 
3.534905e+001                 
3.151476e+001                 
3.158617e+001                 
3.592584e+001                 
3.404166e+001                 
4.108400e+001                 
3.620050e+001                 
4.374273e+001                 
4.623117e+001                 
4.770336e+001                 
4.790662e+001                 
4.249577e+001                 
4.456123e+001                 
4.227054e+001                 
4.280339e+001                 
4.356695e+001                 
4.826368e+001                 
4.917556e+001                 
5.141130e+001                 
5.168048e+001                 
5.201007e+001                 
5.243305e+001                 
4.962051e+001                 
5.201007e+001                 
5.003251e+001                 
4.831861e+001                 
5.007095e+001                 
4.456672e+001                 
4.790662e+001                 
4.841748e+001                 
4.681346e+001                 
4.905470e+001                 
4.732982e+001                 
4.910414e+001                 
4.727489e+001                 
4.965347e+001                 
4.686290e+001                 
4.488533e+001                 
4.214420e+001                 
4.322637e+001                 
4.299016e+001                 
4.627512e+001                 
3.644770e+001                 
4.389654e+001                 
4.145205e+001                 
4.487434e+001                 
4.391852e+001                 
4.717601e+001                 
3.449210e+001                 
3.817258e+001                 
4.352300e+001                 
4.255070e+001                 
4.417670e+001                 
4.332524e+001                 
4.152346e+001                 
3.784848e+001                 
3.556329e+001                 
3.167407e+001                 
3.269032e+001                 
4.056215e+001                 
4.020508e+001                 
3.621149e+001                 
4.615976e+001                 
4.192447e+001                 
3.340444e+001                 
2.426917e+001                 
2.574685e+001                 
3.394278e+001                 
3.625544e+001                 
3.966125e+001                 
3.543145e+001                 
3.097642e+001                 
3.905699e+001                 
3.690364e+001                 
3.795285e+001                 
4.177066e+001                 
4.121035e+001                 
3.850767e+001                 
4.392950e+001                 
4.791760e+001                 
5.037858e+001                 
4.641245e+001                 
4.790112e+001                 
4.581369e+001                 
4.297917e+001                 
4.763745e+001                 
5.116961e+001                 
4.861525e+001                 
4.779126e+001                 
4.874159e+001                 
4.245182e+001                 
4.845594e+001                 
5.018631e+001                 
4.878004e+001                 
4.404486e+001                 
4.664317e+001                 
4.847242e+001                 
4.746716e+001                 
4.556649e+001                 
4.419318e+001                 
3.401968e+001                 
4.174868e+001                 
4.290776e+001                 
4.235294e+001                 
4.540169e+001                 
4.141360e+001                 
4.178164e+001                 
4.421515e+001                 
3.947997e+001                 
3.899657e+001                 
4.491280e+001                 
3.854612e+001                 
3.907347e+001                 
4.470405e+001                 
4.142458e+001                 
4.436897e+001                 
4.644541e+001                 
4.121035e+001                 
3.729915e+001                 
4.084779e+001                 
4.605539e+001                 
4.114442e+001                 
4.395148e+001                 
4.020508e+001                 
3.928222e+001                 
4.091371e+001                 
3.197620e+001                 
4.224308e+001                 
4.373724e+001                 
4.186953e+001                 
3.940306e+001                 
3.860654e+001                 
3.727169e+001                 
3.958984e+001                 
4.173220e+001                 
4.406683e+001                 
3.861204e+001                 
3.767270e+001                 
3.260242e+001                 
3.292104e+001                 
-2.280727e+001                
-4.686696e+001                
-4.501030e+001                
-4.253841e+001                
-4.381281e+001                
-4.543327e+001                
-3.472725e+001                
-3.460641e-001                
8.228885e+000                 
8.130007e-001                 
-2.163724e+001                
-4.675161e+001                
-1.895662e+001                
1.009110e+001                 
-4.023132e+001                
-4.636709e+001                
-4.588370e+001                
-4.368647e+001                
-2.965165e+001                
-4.318110e+001                
-1.563880e+001                
2.201694e+001                 
1.828702e+001                 
2.345617e+001                 
1.935271e+001                 
2.386267e+001                 
2.719707e+001                 
2.822980e+001                 
3.248707e+001                 
3.788144e+001                 
2.900435e+001                 
2.841108e+001                 
3.400870e+001                 
3.329457e+001                 
3.930419e+001                 
3.457999e+001                 
3.423941e+001                 
3.418998e+001                 
3.293752e+001                 
3.507988e+001                 
3.248707e+001                 
3.303639e+001                 
2.993271e+001                 
2.929000e+001                 
3.072923e+001                 
3.260242e+001                 
3.931517e+001                 
4.140810e+001                 
3.828244e+001                 
2.969101e+001                 
3.994690e+001                 
3.712886e+001                 
3.137194e+001                 
4.169924e+001                 
4.116640e+001                 
3.187182e+001                 
3.983154e+001                 
3.954040e+001                 
3.781552e+001                 
4.146853e+001                 
4.504463e+001                 
3.473381e+001                 
3.406363e+001                 
2.621378e+001                 
2.871870e+001                 
3.027329e+001                 
3.637080e+001                 
4.331975e+001                 
3.497002e+001                 
3.094346e+001                 
3.450858e+001                 
3.662898e+001                 
2.952621e+001                 
3.504143e+001                 
3.943603e+001                 
4.181460e+001                 
4.276493e+001                 
4.162234e+001                 
3.612360e+001                 
4.094118e+001                 
3.450309e+001                 
3.296498e+001                 
3.381094e+001                 
3.507439e+001                 
3.204761e+001                 
3.813413e+001                 
3.151476e+001                 
3.648066e+001                 
4.019410e+001                 
3.211902e+001                 
2.896040e+001                 
2.470314e+001                 
1.985809e+001                 
2.878462e+001                 
2.959762e+001                 
1.760036e+001                 
2.745525e+001                 
2.572488e+001                 
2.993820e+001                 
2.905928e+001                 
3.009201e+001                 
3.111376e+001                 
3.522820e+001                 
3.854612e+001                 
3.922179e+001                 
4.485786e+001                 
4.309453e+001                 
3.835935e+001                 
3.584893e+001                 
3.283864e+001                 
2.551614e+001                 
2.554910e+001                 
3.169604e+001                 
3.254200e+001                 
3.988098e+001                 
3.943053e+001                 
3.768368e+001                 
3.138293e+001                 
3.399771e+001                 
3.646967e+001                 
3.494255e+001                 
3.753536e+001                 
4.180911e+001                 
4.487434e+001                 
4.293522e+001                 
4.624765e+001                 
4.568734e+001                 
4.690685e+001                 
4.768688e+001                 
4.246281e+001                 
3.850767e+001                 
4.665965e+001                 
4.851087e+001                 
5.057634e+001                 
4.906020e+001                 
5.142229e+001                 
5.175188e+001                 
5.026871e+001                 
4.985123e+001                 
5.045548e+001                 
4.754406e+001                 
4.364386e+001                 
3.901305e+001                 
4.101808e+001                 
4.344061e+001                 
4.778027e+001                 
5.029618e+001                 
4.975784e+001                 
4.858778e+001                 
4.748913e+001                 
4.886244e+001                 
4.480842e+001                 
4.375372e+001                 
4.066652e+001                 
4.460518e+001                 
2.730144e+001                 
3.924926e+001                 
3.834836e+001                 
4.186404e+001                 
4.312200e+001                 
4.118837e+001                 
4.441291e+001                 
4.674754e+001                 
4.669810e+001                 
3.633783e+001                 
4.019410e+001                 
4.453925e+001                 
4.400641e+001                 
4.381414e+001                 
4.102907e+001                 
4.290227e+001                 
4.142458e+001                 
2.825727e+001                 
3.841978e+001                 
3.657404e+001                 
3.966674e+001                 
3.258595e+001                 
4.251225e+001                 
4.351202e+001                 
4.073793e+001                 
2.864179e+001                 
2.977890e+001                 
2.829572e+001                 
3.565118e+001                 
3.417899e+001                 
3.585443e+001                 
3.441520e+001                 
3.798581e+001                 
3.936462e+001                 
4.470405e+001                 
4.392401e+001                 
4.514901e+001                 
3.906798e+001                 
4.210574e+001                 
3.757382e+001                 
4.771435e+001                 
5.043351e+001                 
4.932388e+001                 
4.566537e+001                 
4.565988e+001                 
4.095216e+001                 
4.802197e+001                 
4.969741e+001                 
4.971389e+001                 
4.485786e+001                 
4.599496e+001                 
4.973587e+001                 
4.792859e+001                 
4.782421e+001                 
4.690685e+001                 
4.480842e+001                 
4.586313e+001                 
4.819226e+001                 
4.720348e+001                 
5.042802e+001                 
4.666514e+001                 
3.765072e+001                 
3.238269e+001                 
3.674983e+001                 
4.277043e+001                 
4.346807e+001                 
4.544564e+001                 
4.136416e+001                 
3.840879e+001                 
4.136416e+001                 
3.905150e+001                 
3.961181e+001                 
3.709041e+001                 
4.370977e+001                 
4.512154e+001                 
4.767040e+001                 
4.260014e+001                 
4.653331e+001                 
4.302312e+001                 
3.594232e+001                 
3.685420e+001                 
4.275395e+001                 
4.193546e+001                 
4.379766e+001                 
4.542916e+001                 
3.971069e+001                 
3.966125e+001                 
3.912840e+001                 
3.882627e+001                 
4.050172e+001                 
4.113894e+001                 
4.080384e+001                 
3.851865e+001                 
3.738155e+001                 
3.830442e+001                 
4.335271e+001                 
3.991943e+001                 
2.795514e+001                 
1.626551e+001                 
3.025681e+001                 
1.654017e+001                 
-4.844897e+001                
-4.735035e+001                
-4.583976e+001                
-4.293941e+001                
-4.319209e+001                
-4.465874e+001                
-4.742176e+001                
-1.436990e+001                
-3.255199e+001                
-4.523002e+001                
-4.755909e+001                
-4.703175e+001                
-2.600974e+001                
3.460746e-001                 
1.345846e+000                 
-3.872622e+000                
-9.838107e+000                
-3.350779e-001                
8.272831e+000                 
1.205219e+001                 
8.503548e+000                 
1.788601e+001                 
-2.570212e+001                
2.362097e+001                 
2.093477e+001                 
2.393408e+001                 
2.279148e+001                 
2.478553e+001                 
3.068528e+001                 
3.628839e+001                 
3.189929e+001                 
3.478874e+001                 
3.520073e+001                 
3.342641e+001                 
3.923827e+001                 
3.761227e+001                 
3.832639e+001                 
3.364614e+001                 
3.374502e+001                 
3.416251e+001                 
3.221240e+001                 
3.040513e+001                 
4.127077e+001                 
3.516777e+001                 
2.975693e+001                 
3.486565e+001                 
3.806821e+001                 
4.234196e+001                 
3.751339e+001                 
3.851316e+001                 
4.071046e+001                 
3.101488e+001                 
3.466239e+001                 
4.026551e+001                 
4.134768e+001                 
3.160266e+001                 
4.067750e+001                 
4.004578e+001                 
3.997437e+001                 
3.844175e+001                 
4.169375e+001                 
4.252323e+001                 
2.918563e+001                 
3.186633e+001                 
3.176196e+001                 
3.121813e+001                 
3.456351e+001                 
3.901854e+001                 
3.345937e+001                 
3.746395e+001                 
3.794736e+001                 
3.888121e+001                 
3.342092e+001                 
3.733211e+001                 
3.243214e+001                 
3.548089e+001                 
4.026551e+001                 
3.949096e+001                 
3.779354e+001                 
3.603571e+001                 
3.521721e+001                 
3.353078e+001                 
3.391531e+001                 
4.087526e+001                 
3.774960e+001                 
3.833738e+001                 
3.600275e+001                 
3.628839e+001                 
3.666194e+001                 
3.481071e+001                 
3.429984e+001                 
1.899016e+001                 
2.703227e+001                 
2.756512e+001                 
2.963607e+001                 
2.710918e+001                 
2.724102e+001                 
2.804303e+001                 
3.735958e+001                 
2.587320e+001                 
2.655985e+001                 
3.205859e+001                 
3.753536e+001                 
4.021607e+001                 
4.097963e+001                 
3.846922e+001                 
4.431952e+001                 
3.847471e+001                 
3.614008e+001                 
3.615106e+001                 
3.440421e+001                 
2.405493e+001                 
2.998215e+001                 
3.379996e+001                 
3.645319e+001                 
4.135317e+001                 
4.164431e+001                 
3.219043e+001                 
3.164111e+001                 
4.171572e+001                 
3.621149e+001                 
4.297368e+001                 
4.352850e+001                 
4.669261e+001                 
4.568185e+001                 
4.140261e+001                 
4.324834e+001                 
4.517647e+001                 
4.658274e+001                 
4.489082e+001                 
4.345708e+001                 
4.484687e+001                 
4.769787e+001                 
4.996109e+001                 
5.042252e+001                 
4.880202e+001                 
5.093889e+001                 
4.857679e+001                 
4.965896e+001                 
4.842298e+001                 
4.734630e+001                 
4.487984e+001                 
4.386908e+001                 
4.375921e+001                 
4.430304e+001                 
4.775830e+001                 
3.894164e+001                 
4.490181e+001                 
4.517647e+001                 
4.831311e+001                 
4.592355e+001                 
4.127077e+001                 
4.119387e+001                 
4.207828e+001                 
4.495674e+001                 
4.463264e+001                 
4.345159e+001                 
4.180362e+001                 
4.461067e+001                 
3.940856e+001                 
4.286931e+001                 
4.424811e+001                 
4.582468e+001                 
4.713756e+001                 
4.297917e+001                 
3.848569e+001                 
4.157290e+001                 
4.249027e+001                 
4.213870e+001                 
4.247929e+001                 
4.523689e+001                 
4.242985e+001                 
3.855161e+001                 
3.774411e+001                 
4.014466e+001                 
3.117418e+001                 
3.676631e+001                 
3.361868e+001                 
4.483589e+001                 
4.200687e+001                 
2.736736e+001                 
3.415702e+001                 
2.980636e+001                 
3.276722e+001                 
3.174548e+001                 
3.991394e+001                 
3.648066e+001                 
3.658503e+001                 
4.046876e+001                 
4.542366e+001                 
4.386358e+001                 
4.441840e+001                 
4.214969e+001                 
4.249027e+001                 
3.560723e+001                 
3.897459e+001                 
4.917006e+001                 
4.624765e+001                 
4.832959e+001                 
4.586313e+001                 
4.626963e+001                 
4.755505e+001                 
4.862623e+001                 
4.672007e+001                 
4.790662e+001                 
4.958205e+001                 
4.834058e+001                 
4.807691e+001                 
4.984024e+001                 
4.778027e+001                 
4.696727e+001                 
4.251774e+001                 
4.736278e+001                 
4.942275e+001                 
4.458869e+001                 
5.013687e+001                 
4.266056e+001                 
3.955138e+001                 
2.785626e+001                 
3.420096e+001                 
4.162234e+001                 
4.462165e+001                 
4.168277e+001                 
4.006775e+001                 
4.027649e+001                 
3.876036e+001                 
3.811765e+001                 
3.864500e+001                 
4.271550e+001                 
4.522042e+001                 
4.601694e+001                 
4.461067e+001                 
4.781872e+001                 
4.725841e+001                 
3.906798e+001                 
3.518974e+001                 
3.987549e+001                 
4.060059e+001                 
4.338567e+001                 
3.804074e+001                 
4.470955e+001                 
4.103456e+001                 
3.644770e+001                 
3.790890e+001                 
4.208377e+001                 
3.745846e+001                 
3.952392e+001                 
3.767819e+001                 
3.637629e+001                 
4.117738e+001                 
4.043031e+001                 
3.581048e+001                 
3.516228e+001                 
3.155871e+001                 
3.344839e+001                 
1.850675e+001                 
-4.638906e+001                
-4.721302e+001                
-4.533439e+001                
-4.379084e+001                
-4.354914e+001                
-4.477410e+001                
-4.553764e+001                
-4.682302e+001                
-4.549369e+001                
-4.379633e+001                
-4.636709e+001                
-4.659780e+001                
-4.136290e+001                
-3.316172e+001                
-2.393335e+001                
7.756466e+000                 
2.971847e+000                 
2.262669e+001                 
1.487022e+001                 
2.379675e+001                 
2.467567e+001                 
2.776837e+001                 
2.336828e+001                 
2.537331e+001                 
2.516457e+001                 
2.760906e+001                 
2.821881e+001                 
2.832318e+001                 
2.938338e+001                 
3.134447e+001                 
3.497551e+001                 
3.603571e+001                 
3.551385e+001                 
3.369558e+001                 
3.916686e+001                 
4.230350e+001                 
3.956237e+001                 
3.482719e+001                 
3.176745e+001                 
2.907027e+001                 
3.223987e+001                 
3.244312e+001                 
4.060059e+001                 
3.848569e+001                 
3.290455e+001                 
3.689265e+001                 
3.618952e+001                 
3.624445e+001                 
4.255619e+001                 
3.779354e+001                 
3.482719e+001                 
3.807919e+001                 
3.627741e+001                 
3.553033e+001                 
3.887571e+001                 
3.400320e+001                 
4.225406e+001                 
3.198718e+001                 
3.785947e+001                 
3.905699e+001                 
3.866148e+001                 
4.113344e+001                 
2.514260e+001                 
2.809796e+001                 
3.305836e+001                 
4.140810e+001                 
2.972946e+001                 
3.211902e+001                 
3.081163e+001                 
3.629938e+001                 
3.316823e+001                 
3.812314e+001                 
3.908446e+001                 
3.444267e+001                 
3.192676e+001                 
3.283864e+001                 
3.400320e+001                 
3.940856e+001                 
3.785947e+001                 
3.377249e+001                 
3.367910e+001                 
3.232227e+001                 
3.264088e+001                 
3.408560e+001                 
4.345159e+001                 
3.434379e+001                 
3.381643e+001                 
3.066331e+001                 
3.904601e+001                 
3.254749e+001                 
2.653239e+001                 
2.348363e+001                 
2.546120e+001                 
2.830671e+001                 
2.791669e+001                 
2.639506e+001                 
2.641154e+001                 
3.038865e+001                 
3.039414e+001                 
2.975143e+001                 
2.863081e+001                 
3.450858e+001                 
3.702449e+001                 
3.560174e+001                 
3.367361e+001                 
3.997986e+001                 
3.792538e+001                 
3.832639e+001                 
3.685420e+001                 
3.669490e+001                 
3.334951e+001                 
2.969101e+001                 
2.703777e+001                 
3.162463e+001                 
3.398123e+001                 
3.554131e+001                 
3.559075e+001                 
3.623896e+001                 
3.447013e+001                 
2.997665e+001                 
4.008423e+001                 
3.997437e+001                 
4.222110e+001                 
4.664866e+001                 
4.715953e+001                 
4.413275e+001                 
4.514351e+001                 
4.770336e+001                 
4.085878e+001                 
4.216617e+001                 
4.130922e+001                 
4.549508e+001                 
4.464912e+001                 
4.821973e+001                 
4.959304e+001                 
5.142779e+001                 
5.064774e+001                 
5.312520e+001                 
5.113665e+001                 
5.108171e+001                 
4.842298e+001                 
4.327031e+001                 
4.246830e+001                 
4.438544e+001                 
4.869215e+001                 
4.801099e+001                 
4.601144e+001                 
4.854932e+001                 
4.976333e+001                 
4.957656e+001                 
4.821973e+001                 
4.381414e+001                 
4.395697e+001                 
4.184756e+001                 
4.360540e+001                 
4.668711e+001                 
4.186953e+001                 
4.747265e+001                 
4.302861e+001                 
3.527764e+001                 
4.496773e+001                 
4.886244e+001                 
4.927443e+001                 
4.729686e+001                 
4.395148e+001                 
4.319890e+001                 
4.199039e+001                 
3.629389e+001                 
4.211124e+001                 
4.515450e+001                 
4.290227e+001                 
4.196292e+001                 
3.946349e+001                 
3.322866e+001                 
4.067750e+001                 
3.010849e+001                 
4.394049e+001                 
3.632685e+001                 
3.716182e+001                 
3.966125e+001                 
3.153124e+001                 
3.652460e+001                 
2.860884e+001                 
3.230030e+001                 
3.454154e+001                 
3.154223e+001                 
3.227283e+001                 
4.487434e+001                 
4.496773e+001                 
4.641795e+001                 
4.527535e+001                 
4.669810e+001                 
4.125978e+001                 
3.887571e+001                 
3.994690e+001                 
4.381414e+001                 
4.430304e+001                 
4.733532e+001                 
4.887342e+001                 
4.703319e+001                 
4.548959e+001                 
4.846693e+001                 
4.829664e+001                 
4.790112e+001                 
5.103777e+001                 
4.845594e+001                 
4.725292e+001                 
4.526437e+001                 
5.076310e+001                 
4.554452e+001                 
4.605539e+001                 
4.594552e+001                 
4.597300e+001                 
4.973587e+001                 
4.701670e+001                 
4.501717e+001                 
4.736827e+001                 
4.244083e+001                 
3.593134e+001                 
2.537331e+001                 
2.843855e+001                 
3.897459e+001                 
4.418769e+001                 
3.912840e+001                 
3.979309e+001                 
4.193546e+001                 
3.598627e+001                 
3.953490e+001                 
4.116640e+001                 
4.830762e+001                 
4.227054e+001                 
4.631357e+001                 
4.864271e+001                 
4.758801e+001                 
4.303960e+001                 
4.073243e+001                 
4.049073e+001                 
3.980407e+001                 
4.045228e+001                 
4.455024e+001                 
4.647287e+001                 
4.078187e+001                 
3.642023e+001                 
3.887022e+001                 
3.701900e+001                 
3.712337e+001                 
4.273198e+001                 
3.791989e+001                 
4.165530e+001                 
3.851865e+001                 
3.922728e+001                 
3.664546e+001                 
2.490089e+001                 
3.277272e+001                 
2.826276e+001                 
-1.929170e+001                
-4.667470e+001                
-4.635611e+001                
-4.555412e+001                
-4.402155e+001                
-4.343378e+001                
-4.420282e+001                
-4.519706e+001                
-4.643850e+001                
-4.566947e+001                
-4.413140e+001                
-4.489494e+001                
-4.769092e+001                
-4.696584e+001                
-4.479058e+001                
-2.421350e+001                
1.075029e+001                 
1.580407e+001                 
1.072282e+001                 
1.254108e+001                 
1.727077e+001                 
2.198398e+001                 
1.529870e+001                 
1.816068e+001                 
2.598856e+001                 
2.336278e+001                 
2.190158e+001                 
2.443946e+001                 
2.482948e+001                 
2.697734e+001                 
3.422843e+001                 
3.638728e+001                 
3.668391e+001                 
3.568963e+001                 
3.518425e+001                 
3.778805e+001                 
4.103456e+001                 
3.432731e+001                 
3.309132e+001                 
2.808148e+001                 
2.953170e+001                 
2.969101e+001                 
3.880431e+001                 
4.043580e+001                 
3.233326e+001                 
3.624445e+001                 
4.016114e+001                 
4.088075e+001                 
4.089174e+001                 
3.615656e+001                 
3.678279e+001                 
3.708492e+001                 
3.467338e+001                 
3.376699e+001                 
3.820554e+001                 
3.470634e+001                 
3.805173e+001                 
3.583246e+001                 
3.617304e+001                 
3.973266e+001                 
4.166079e+001                 
3.414053e+001                 
2.980636e+001                 
2.959213e+001                 
3.524468e+001                 
3.837583e+001                 
3.712886e+001                 
3.398123e+001                 
2.866926e+001                 
2.287388e+001                 
3.042710e+001                 
3.562371e+001                 
2.965255e+001                 
3.036668e+001                 
2.350561e+001                 
3.576654e+001                 
3.662349e+001                 
3.520073e+001                 
3.641474e+001                 
3.926574e+001                 
3.678279e+001                 
3.720577e+001                 
3.097093e+001                 
3.243763e+001                 
3.443168e+001                 
3.904051e+001                 
3.442619e+001                 
3.542046e+001                 
3.334401e+001                 
3.216297e+001                 
2.818036e+001                 
2.507668e+001                 
3.142687e+001                 
2.351660e+001                 
2.871321e+001                 
2.552163e+001                 
2.563699e+001                 
3.198718e+001                 
3.366262e+001                 
3.679377e+001                 
3.866148e+001                 
3.559075e+001                 
3.331655e+001                 
3.451408e+001                 
3.548638e+001                 
4.120485e+001                 
3.872190e+001                 
3.662898e+001                 
3.356924e+001                 
4.277592e+001                 
3.418998e+001                 
3.379446e+001                 
3.642572e+001                 
3.082811e+001                 
3.150927e+001                 
3.384390e+001                 
4.179263e+001                 
3.897459e+001                 
3.737056e+001                 
3.503593e+001                 
3.685420e+001                 
3.554681e+001                 
4.268254e+001                 
4.619822e+001                 
4.720897e+001                 
4.638499e+001                 
4.754955e+001                 
4.412177e+001                 
4.793958e+001                 
4.419867e+001                 
4.485237e+001                 
3.926574e+001                 
4.494576e+001                 
4.358892e+001                 
4.857130e+001                 
4.887342e+001                 
4.624765e+001                 
5.143328e+001                 
5.075761e+001                 
4.914809e+001                 
4.986771e+001                 
4.463264e+001                 
4.125429e+001                 
4.374273e+001                 
4.191898e+001                 
4.481941e+001                 
4.323735e+001                 
4.451728e+001                 
4.917006e+001                 
4.981277e+001                 
4.753307e+001                 
4.371527e+001                 
4.175967e+001                 
4.073793e+001                 
4.163333e+001                 
4.380865e+001                 
4.759900e+001                 
4.381414e+001                 
4.620920e+001                 
3.473930e+001                 
4.303410e+001                 
4.651133e+001                 
4.942275e+001                 
4.707714e+001                 
4.227054e+001                 
4.360540e+001                 
4.244633e+001                 
4.000732e+001                 
3.958434e+001                 
4.091371e+001                 
4.428656e+001                 
4.416571e+001                 
4.278141e+001                 
3.949096e+001                 
3.783749e+001                 
3.528313e+001                 
3.368460e+001                 
4.359441e+001                 
3.841978e+001                 
3.947448e+001                 
3.285512e+001                 
2.769695e+001                 
3.282215e+001                 
2.814740e+001                 
2.848798e+001                 
3.615656e+001                 
4.116090e+001                 
4.227604e+001                 
4.609384e+001                 
4.295171e+001                 
4.337469e+001                 
4.597849e+001                 
4.595651e+001                 
4.089174e+001                 
4.406134e+001                 
4.038086e+001                 
4.615976e+001                 
4.697276e+001                 
4.885695e+001                 
4.956008e+001                 
4.693980e+001                 
4.281437e+001                 
4.958755e+001                 
4.987869e+001                 
4.942275e+001                 
5.116411e+001                 
4.874159e+001                 
4.887342e+001                 
4.893934e+001                 
4.906020e+001                 
4.496223e+001                 
4.674754e+001                 
4.334172e+001                 
4.581369e+001                 
5.027970e+001                 
4.817579e+001                 
4.771984e+001                 
4.240238e+001                 
4.307256e+001                 
3.892516e+001                 
3.545342e+001                 
2.998215e+001                 
3.383291e+001                 
4.386908e+001                 
4.050721e+001                 
3.990295e+001                 
3.694759e+001                 
3.555780e+001                 
4.295720e+001                 
4.509957e+001                 
4.618174e+001                 
3.956786e+001                 
4.720348e+001                 
4.708812e+001                 
4.825269e+001                 
4.654429e+001                 
4.163882e+001                 
3.979858e+001                 
3.778256e+001                 
3.273426e+001                 
4.221012e+001                 
4.416022e+001                 
4.134768e+001                 
3.594781e+001                 
3.172900e+001                 
3.543694e+001                 
4.028748e+001                 
4.260014e+001                 
3.497551e+001                 
4.107851e+001                 
3.688167e+001                 
3.807370e+001                 
2.927901e+001                 
2.226413e+001                 
2.815839e+001                 
1.599634e+001                 
-4.467522e+001                
-4.722401e+001                
-4.527397e+001                
-4.415887e+001                
-4.390619e+001                
-4.426324e+001                
-4.537284e+001                
-4.579032e+001                
-4.674062e+001                
-4.702626e+001                
-4.505974e+001                
-4.510918e+001                
-4.696034e+001                
-3.030532e+001                
8.014648e+000                 
1.649073e+001                 
9.629663e+000                 
2.308263e+001                 
1.487571e+001                 
1.964385e+001                 
-2.642172e+000                
1.033829e+001                 
2.328588e+001                 
2.842206e+001                 
1.686427e+001                 
2.287388e+001                 
2.873518e+001                 
2.855940e+001                 
2.669169e+001                 
2.865278e+001                 
3.519524e+001                 
4.085329e+001                 
3.656855e+001                 
3.705196e+001                 
3.966125e+001                 
3.982605e+001                 
3.565118e+001                 
3.308034e+001                 
2.832868e+001                 
2.858137e+001                 
3.722225e+001                 
3.540398e+001                 
4.050172e+001                 
4.189700e+001                 
4.505562e+001                 
4.152895e+001                 
4.357793e+001                 
4.636301e+001                 
4.634104e+001                 
3.743099e+001                 
3.486015e+001                 
3.607416e+001                 
3.260792e+001                 
3.852964e+001                 
4.117189e+001                 
3.311330e+001                 
4.217716e+001                 
4.246830e+001                 
3.316273e+001                 
4.136416e+001                 
3.238269e+001                 
3.447562e+001                 
3.310231e+001                 
3.424491e+001                 
3.081712e+001                 
3.334951e+001                 
4.347356e+001                 
3.740902e+001                 
3.563470e+001                 
3.309682e+001                 
4.022156e+001                 
3.622797e+001                 
3.165209e+001                 
3.709590e+001                 
4.091371e+001                 
3.718380e+001                 
3.730465e+001                 
3.532708e+001                 
3.724971e+001                 
4.043580e+001                 
3.765072e+001                 
3.806821e+001                 
3.231129e+001                 
3.176745e+001                 
4.006226e+001                 
3.862852e+001                 
3.685420e+001                 
3.447562e+001                 
3.361868e+001                 
3.473930e+001                 
3.042161e+001                 
2.699382e+001                 
3.020188e+001                 
2.476356e+001                 
2.269810e+001                 
1.932525e+001                 
2.922408e+001                 
4.129824e+001                 
3.596429e+001                 
3.684321e+001                 
3.462944e+001                 
3.460197e+001                 
3.116869e+001                 
3.123461e+001                 
3.445914e+001                 
3.945800e+001                 
3.946899e+001                 
3.539300e+001                 
3.843626e+001                 
4.323735e+001                 
3.145983e+001                 
3.104784e+001                 
4.036988e+001                 
3.726619e+001                 
3.283315e+001                 
3.712337e+001                 
3.759030e+001                 
3.982605e+001                 
3.719478e+001                 
4.084230e+001                 
3.856260e+001                 
3.944152e+001                 
3.976013e+001                 
4.345708e+001                 
4.876905e+001                 
4.732982e+001                 
4.027100e+001                 
4.480842e+001                 
4.572030e+001                 
4.655527e+001                 
4.775280e+001                 
4.207828e+001                 
4.517098e+001                 
4.709361e+001                 
4.903273e+001                 
4.981277e+001                 
4.614328e+001                 
4.976333e+001                 
4.953262e+001                 
5.149920e+001                 
4.896132e+001                 
4.521492e+001                 
4.116640e+001                 
4.646738e+001                 
4.391302e+001                 
4.518196e+001                 
4.483589e+001                 
4.614328e+001                 
4.579721e+001                 
4.177615e+001                 
4.174319e+001                 
3.911742e+001                 
4.228153e+001                 
4.196841e+001                 
4.177066e+001                 
4.561593e+001                 
4.447334e+001                 
4.394049e+001                 
3.889219e+001                 
3.384390e+001                 
4.455573e+001                 
4.787915e+001                 
4.819776e+001                 
4.298466e+001                 
4.430304e+001                 
4.779675e+001                 
4.235843e+001                 
4.438544e+001                 
4.163882e+001                 
4.334172e+001                 
4.250126e+001                 
4.526437e+001                 
4.478645e+001                 
3.968872e+001                 
3.741451e+001                 
3.508537e+001                 
3.382742e+001                 
4.157290e+001                 
3.664546e+001                 
3.441520e+001                 
3.236621e+001                 
3.310781e+001                 
2.937789e+001                 
3.164111e+001                 
3.700252e+001                 
3.811216e+001                 
4.306157e+001                 
3.779354e+001                 
4.367132e+001                 
4.403937e+001                 
4.461616e+001                 
4.391302e+001                 
4.494026e+001                 
4.165530e+001                 
3.913939e+001                 
4.568185e+001                 
4.552804e+001                 
4.647287e+001                 
4.837354e+001                 
4.829115e+001                 
4.956008e+001                 
4.819776e+001                 
4.786816e+001                 
5.058732e+001                 
5.022477e+001                 
5.050492e+001                 
4.945021e+001                 
4.912062e+001                 
5.002701e+001                 
4.748363e+001                 
4.268254e+001                 
4.574777e+001                 
4.624216e+001                 
4.693980e+001                 
4.834058e+001                 
4.735180e+001                 
4.526437e+001                 
4.398444e+001                 
4.035340e+001                 
4.000183e+001                 
3.693660e+001                 
3.561822e+001                 
3.640924e+001                 
3.844175e+001                 
4.392950e+001                 
3.846922e+001                 
3.315724e+001                 
3.972717e+001                 
4.200137e+001                 
4.650035e+001                 
4.417670e+001                 
4.273198e+001                 
4.644541e+001                 
4.617075e+001                 
4.534676e+001                 
4.781872e+001                 
4.592904e+001                 
4.020508e+001                 
3.717281e+001                 
3.598077e+001                 
4.372076e+001                 
4.483039e+001                 
3.921080e+001                 
3.608515e+001                 
3.236072e+001                 
3.714534e+001                 
4.455573e+001                 
2.637858e+001                 
4.081483e+001                 
4.255070e+001                 
4.190250e+001                 
4.094667e+001                 
2.982284e+001                 
2.674113e+001                 
1.957794e+001                 
9.486839e+000                 
-4.686696e+001                
-4.632864e+001                
-4.514762e+001                
-4.488396e+001                
-4.323054e+001                
-4.456536e+001                
-4.638906e+001                
-4.614737e+001                
-3.183240e+001                
-1.084334e+001                
-1.696263e+001                
-4.358759e+001                
-4.724049e-001                
3.867246e+000                 
7.767453e+000                 
1.274983e+001                 
1.783658e+001                 
1.466148e+001                 
2.284642e+001                 
2.152254e+001                 
2.954818e+001                 
2.829023e+001                 
3.310231e+001                 
2.841108e+001                 
2.788922e+001                 
2.910323e+001                 
2.613687e+001                 
2.389013e+001                 
2.586221e+001                 
3.336599e+001                 
3.744747e+001                 
3.838682e+001                 
3.997986e+001                 
3.963379e+001                 
3.788693e+001                 
3.768368e+001                 
3.326162e+001                 
3.520623e+001                 
3.378347e+001                 
3.685420e+001                 
3.896361e+001                 
3.662349e+001                 
3.977111e+001                 
3.784299e+001                 
4.531930e+001                 
4.279240e+001                 
4.578072e+001                 
4.825269e+001                 
4.672557e+001                 
4.464912e+001                 
3.939757e+001                 
3.151476e+001                 
3.415152e+001                 
3.735958e+001                 
3.161913e+001                 
3.676081e+001                 
4.315496e+001                 
2.682353e+001                 
3.760678e+001                 
3.136095e+001                 
3.388235e+001                 
3.485466e+001                 
3.116869e+001                 
2.644999e+001                 
3.135546e+001                 
4.165530e+001                 
4.429755e+001                 
3.564019e+001                 
3.921630e+001                 
3.267384e+001                 
3.354177e+001                 
2.938888e+001                 
3.131701e+001                 
3.785397e+001                 
3.520623e+001                 
3.567865e+001                 
3.705745e+001                 
3.159716e+001                 
3.359121e+001                 
3.829343e+001                 
3.924376e+001                 
3.796384e+001                 
3.646418e+001                 
3.702449e+001                 
3.838132e+001                 
3.638728e+001                 
2.994370e+001                 
3.497002e+001                 
4.079835e+001                 
3.442069e+001                 
3.223438e+001                 
2.911971e+001                 
2.126436e+001                 
1.844633e+001                 
2.145662e+001                 
2.387366e+001                 
3.140490e+001                 
3.752438e+001                 
4.012818e+001                 
3.384390e+001                 
3.102586e+001                 
3.465141e+001                 
3.123461e+001                 
3.526116e+001                 
2.975693e+001                 
3.070725e+001                 
3.782101e+001                 
4.074891e+001                 
4.345159e+001                 
4.139162e+001                 
2.881758e+001                 
2.924056e+001                 
3.857359e+001                 
3.471733e+001                 
3.557427e+001                 
3.946349e+001                 
3.541497e+001                 
3.487114e+001                 
3.564569e+001                 
4.001282e+001                 
4.395148e+001                 
3.788144e+001                 
4.188052e+001                 
4.849439e+001                 
4.768139e+001                 
4.559396e+001                 
4.155642e+001                 
4.349004e+001                 
4.446784e+001                 
4.696727e+001                 
4.753307e+001                 
4.600046e+001                 
4.185855e+001                 
4.702221e+001                 
5.051591e+001                 
4.762097e+001                 
5.008194e+001                 
4.838453e+001                 
5.008194e+001                 
4.813733e+001                 
4.630259e+001                 
4.856580e+001                 
3.873838e+001                 
4.479744e+001                 
4.435249e+001                 
4.377569e+001                 
4.748913e+001                 
4.986771e+001                 
4.667064e+001                 
4.640696e+001                 
4.686839e+001                 
4.339666e+001                 
4.486335e+001                 
4.342962e+001                 
4.230350e+001                 
4.680796e+001                 
4.232548e+001                 
4.212772e+001                 
4.402289e+001                 
4.328130e+001                 
4.422065e+001                 
4.979629e+001                 
4.751110e+001                 
4.598398e+001                 
4.054566e+001                 
4.437995e+001                 
4.455024e+001                 
4.691783e+001                 
4.248478e+001                 
4.332524e+001                 
4.263859e+001                 
4.245182e+001                 
4.535225e+001                 
3.736507e+001                 
3.943603e+001                 
3.060838e+001                 
3.529961e+001                 
4.252323e+001                 
2.342870e+001                 
3.645319e+001                 
4.068299e+001                 
2.557656e+001                 
3.716732e+001                 
4.149050e+001                 
3.644770e+001                 
3.940856e+001                 
3.623346e+001                 
3.560174e+001                 
3.956237e+001                 
3.836484e+001                 
4.477546e+001                 
4.476448e+001                 
4.388006e+001                 
3.961731e+001                 
4.276493e+001                 
4.441291e+001                 
4.709361e+001                 
4.628611e+001                 
4.740124e+001                 
4.701121e+001                 
4.857679e+001                 
4.880202e+001                 
4.313848e+001                 
4.579171e+001                 
4.917006e+001                 
5.253193e+001                 
5.170794e+001                 
5.011490e+001                 
5.032364e+001                 
4.681895e+001                 
4.207279e+001                 
4.183657e+001                 
4.665965e+001                 
4.208926e+001                 
4.808789e+001                 
4.715953e+001                 
4.429755e+001                 
4.348455e+001                 
4.318791e+001                 
3.844175e+001                 
3.478874e+001                 
3.672786e+001                 
3.641474e+001                 
4.155642e+001                 
3.492607e+001                 
4.166079e+001                 
3.550286e+001                 
3.918883e+001                 
4.145205e+001                 
4.769238e+001                 
4.635752e+001                 
4.005676e+001                 
4.583566e+001                 
4.643443e+001                 
4.593454e+001                 
4.743420e+001                 
4.356695e+001                 
4.413275e+001                 
4.056215e+001                 
3.629389e+001                 
3.679927e+001                 
4.249577e+001                 
4.166629e+001                 
4.034790e+001                 
3.476677e+001                 
3.595331e+001                 
4.469306e+001                 
4.019959e+001                 
3.957336e+001                 
4.060059e+001                 
4.227604e+001                 
2.990524e+001                 
2.479103e+001                 
-1.689122e+001                
-4.672414e+001                
-2.540000e+001                
-4.705922e+001                
-4.449944e+001                
-4.614737e+001                
-4.448296e+001                
-4.477410e+001                
-4.581229e+001                
-4.612539e+001                
-4.288448e+001                
-2.949784e+000                
5.438315e-001                 
-1.005783e+001                
-4.738331e+001                
-4.582877e+001                
-1.860506e+001                
1.201373e+001                 
1.928130e+001                 
2.118196e+001                 
1.853422e+001                 
1.981415e+001                 
2.050080e+001                 
2.638956e+001                 
3.315175e+001                 
3.566217e+001                 
3.466788e+001                 
3.331655e+001                 
3.152575e+001                 
3.074571e+001                 
3.128405e+001                 
2.702129e+001                 
3.562920e+001                 
3.848569e+001                 
3.784848e+001                 
3.612360e+001                 
4.273747e+001                 
4.211673e+001                 
3.848569e+001                 
2.955367e+001                 
4.015564e+001                 
3.538750e+001                 
4.155093e+001                 
4.095766e+001                 
3.739803e+001                 
4.187503e+001                 
4.518746e+001                 
4.034241e+001                 
4.358343e+001                 
4.562143e+001                 
4.633555e+001                 
4.867018e+001                 
4.598398e+001                 
4.324285e+001                 
3.570611e+001                 
2.688396e+001                 
3.110277e+001                 
3.466239e+001                 
3.294301e+001                 
3.757931e+001                 
4.307256e+001                 
2.910872e+001                 
3.934264e+001                 
3.412405e+001                 
3.508537e+001                 
2.741131e+001                 
2.572488e+001                 
3.405814e+001                 
3.595880e+001                 
3.844724e+001                 
4.179812e+001                 
4.124880e+001                 
3.838132e+001                 
3.217395e+001                 
2.936690e+001                 
3.025132e+001                 
3.829343e+001                 
3.456901e+001                 
3.940306e+001                 
3.571710e+001                 
3.634333e+001                 
3.232227e+001                 
3.690364e+001                 
4.091920e+001                 
4.577523e+001                 
3.880431e+001                 
3.418448e+001                 
3.815610e+001                 
3.537102e+001                 
3.086656e+001                 
3.847471e+001                 
4.144106e+001                 
3.469535e+001                 
3.394827e+001                 
2.480751e+001                 
2.013275e+001                 
1.662806e+001                 
2.155001e+001                 
2.924056e+001                 
3.016342e+001                 
3.455802e+001                 
4.111147e+001                 
3.587091e+001                 
3.358572e+001                 
3.235523e+001                 
3.145983e+001                 
3.567865e+001                 
4.020508e+001                 
3.729366e+001                 
3.275624e+001                 
3.852415e+001                 
4.283635e+001                 
4.165530e+001                 
3.491508e+001                 
3.448661e+001                 
3.813413e+001                 
3.416800e+001                 
3.528313e+001                 
3.671687e+001                 
3.838132e+001                 
4.123781e+001                 
3.636530e+001                 
4.175967e+001                 
4.329778e+001                 
3.817258e+001                 
4.141360e+001                 
4.397345e+001                 
4.653880e+001                 
4.730785e+001                 
4.461067e+001                 
4.545113e+001                 
4.060059e+001                 
4.212222e+001                 
4.839551e+001                 
4.467109e+001                 
3.994140e+001                 
4.839002e+001                 
4.723095e+001                 
4.927443e+001                 
4.938430e+001                 
4.938979e+001                 
4.759350e+001                 
4.849439e+001                 
4.801099e+001                 
4.499519e+001                 
4.571481e+001                 
3.689815e+001                 
4.856580e+001                 
4.764294e+001                 
4.294072e+001                 
5.166400e+001                 
4.622019e+001                 
4.951065e+001                 
4.812635e+001                 
4.169375e+001                 
4.677501e+001                 
4.658274e+001                 
4.544564e+001                 
4.187503e+001                 
4.562143e+001                 
4.614878e+001                 
4.094118e+001                 
4.484687e+001                 
4.503365e+001                 
4.964248e+001                 
4.396246e+001                 
4.181460e+001                 
4.315496e+001                 
4.263309e+001                 
4.176516e+001                 
4.563791e+001                 
4.836805e+001                 
4.625315e+001                 
4.252323e+001                 
4.319890e+001                 
4.409430e+001                 
3.964477e+001                 
3.557427e+001                 
3.061936e+001                 
4.052918e+001                 
3.332753e+001                 
2.830671e+001                 
3.122911e+001                 
3.894713e+001                 
3.607965e+001                 
4.170473e+001                 
3.750240e+001                 
3.694209e+001                 
3.999084e+001                 
4.045228e+001                 
3.758480e+001                 
3.592035e+001                 
3.654108e+001                 
4.314397e+001                 
4.251774e+001                 
4.087526e+001                 
4.110048e+001                 
4.422065e+001                 
4.577523e+001                 
4.338018e+001                 
4.619272e+001                 
4.408881e+001                 
4.514901e+001                 
4.333074e+001                 
4.526986e+001                 
4.882948e+001                 
4.774731e+001                 
5.087297e+001                 
5.038407e+001                 
4.925795e+001                 
5.067521e+001                 
5.031266e+001                 
4.881850e+001                 
4.476997e+001                 
4.094118e+001                 
4.137514e+001                 
4.160586e+001                 
4.369879e+001                 
4.834607e+001                 
4.334172e+001                 
3.705196e+001                 
4.370977e+001                 
3.980407e+001                 
4.357793e+001                 
3.262989e+001                 
3.655756e+001                 
3.412405e+001                 
4.063355e+001                 
4.263309e+001                 
4.066102e+001                 
3.720577e+001                 
4.136965e+001                 
4.469856e+001                 
4.355597e+001                 
4.408881e+001                 
4.700572e+001                 
4.849439e+001                 
4.694530e+001                 
4.519844e+001                 
4.467109e+001                 
4.555550e+001                 
4.274296e+001                 
4.487984e+001                 
3.751888e+001                 
3.623346e+001                 
3.467887e+001                 
3.923278e+001                 
3.291554e+001                 
3.591486e+001                 
4.397345e+001                 
3.993042e+001                 
3.985351e+001                 
3.735408e+001                 
3.979858e+001                 
3.046555e+001                 
2.418677e+001                 
1.502953e+001                 
7.366445e+000                 
-2.892656e+001                
-4.639455e+001                
-4.431817e+001                
-4.564200e+001                
-4.657034e+001                
-4.536186e+001                
-4.674062e+001                
-4.581229e+001                
-4.689992e+001                
-4.669667e+001                
-4.513115e+001                
-4.760853e+001                
-4.495537e+001                
4.015564e+000                 
1.428244e+001                 
1.272236e+001                 
1.771572e+001                 
1.924834e+001                 
1.685328e+001                 
1.644129e+001                 
2.249485e+001                 
2.891646e+001                 
2.998764e+001                 
4.011169e+001                 
3.426688e+001                 
3.630487e+001                 
3.014694e+001                 
2.921309e+001                 
2.840009e+001                 
2.943282e+001                 
3.025681e+001                 
3.525017e+001                 
3.420646e+001                 
3.771664e+001                 
3.871092e+001                 
4.133669e+001                 
4.067201e+001                 
3.580499e+001                 
3.832639e+001                 
4.136965e+001                 
3.985901e+001                 
4.297368e+001                 
4.189700e+001                 
4.097963e+001                 
4.341314e+001                 
4.100160e+001                 
4.200687e+001                 
4.624765e+001                 
4.462165e+001                 
4.550607e+001                 
4.602243e+001                 
4.458869e+001                 
3.619501e+001                 
3.692012e+001                 
3.069077e+001                 
3.191028e+001                 
3.213550e+001                 
3.478325e+001                 
3.260242e+001                 
3.550835e+001                 
3.611811e+001                 
3.417350e+001                 
3.203113e+001                 
3.859007e+001                 
3.429984e+001                 
3.434928e+001                 
3.487114e+001                 
2.978439e+001                 
4.099062e+001                 
4.382513e+001                 
4.049622e+001                 
2.890547e+001                 
2.562600e+001                 
3.295399e+001                 
3.529412e+001                 
3.243763e+001                 
3.333852e+001                 
3.800778e+001                 
3.926574e+001                 
3.429435e+001                 
3.376150e+001                 
4.074891e+001                 
4.548409e+001                 
4.049073e+001                 
3.309132e+001                 
3.731014e+001                 
3.521172e+001                 
3.339895e+001                 
3.650263e+001                 
3.882078e+001                 
3.641474e+001                 
3.264637e+001                 
1.740810e+001                 
1.940215e+001                 
2.265965e+001                 
2.234653e+001                 
2.861982e+001                 
2.854292e+001                 
3.269581e+001                 
4.060609e+001                 
2.989975e+001                 
3.524468e+001                 
3.072923e+001                 
2.964157e+001                 
3.746395e+001                 
3.752438e+001                 
4.226505e+001                 
3.375051e+001                 
4.661570e+001                 
4.579721e+001                 
4.041932e+001                 
3.724422e+001                 
3.445365e+001                 
3.453056e+001                 
3.278920e+001                 
3.539849e+001                 
3.243214e+001                 
4.027649e+001                 
4.038086e+001                 
3.923278e+001                 
4.496223e+001                 
3.969421e+001                 
3.983703e+001                 
4.425910e+001                 
4.168277e+001                 
4.776928e+001                 
4.893934e+001                 
4.648386e+001                 
4.849989e+001                 
3.437674e+001                 
3.990295e+001                 
3.878233e+001                 
4.549508e+001                 
4.553353e+001                 
4.243534e+001                 
5.037858e+001                 
4.775280e+001                 
4.975235e+001                 
4.734081e+001                 
4.707164e+001                 
5.033463e+001                 
4.730236e+001                 
4.607187e+001                 
4.464363e+001                 
4.011169e+001                 
4.851637e+001                 
4.491829e+001                 
3.941405e+001                 
5.044999e+001                 
4.509407e+001                 
4.944472e+001                 
4.704418e+001                 
4.445136e+001                 
4.864271e+001                 
4.546761e+001                 
4.345159e+001                 
4.542916e+001                 
4.452827e+001                 
4.724193e+001                 
4.235843e+001                 
4.315496e+001                 
4.634104e+001                 
5.083451e+001                 
4.558846e+001                 
4.242985e+001                 
4.226505e+001                 
4.407233e+001                 
4.359991e+001                 
4.650584e+001                 
4.617075e+001                 
4.509407e+001                 
4.353399e+001                 
4.175418e+001                 
4.434699e+001                 
3.598077e+001                 
3.486015e+001                 
3.848569e+001                 
3.646967e+001                 
3.638728e+001                 
2.908125e+001                 
3.467887e+001                 
4.010620e+001                 
3.812864e+001                 
3.577203e+001                 
3.294301e+001                 
4.357244e+001                 
4.159487e+001                 
3.765621e+001                 
3.400320e+001                 
3.830442e+001                 
3.363516e+001                 
4.080934e+001                 
4.317144e+001                 
4.240238e+001                 
4.461067e+001                 
3.810117e+001                 
4.512154e+001                 
4.851637e+001                 
4.507759e+001                 
4.340215e+001                 
4.486885e+001                 
4.972488e+001                 
4.916457e+001                 
4.887892e+001                 
5.165850e+001                 
5.256489e+001                 
5.153216e+001                 
4.959853e+001                 
5.110369e+001                 
4.947768e+001                 
4.859876e+001                 
4.772534e+001                 
4.526986e+001                 
4.100160e+001                 
4.107301e+001                 
4.299565e+001                 
4.302861e+001                 
4.306706e+001                 
4.424811e+001                 
4.026001e+001                 
3.934814e+001                 
3.963379e+001                 
3.408011e+001                 
3.236072e+001                 
4.090272e+001                 
4.009521e+001                 
4.445686e+001                 
4.073243e+001                 
3.793637e+001                 
4.138064e+001                 
4.383612e+001                 
4.429755e+001                 
4.474250e+001                 
4.213321e+001                 
4.702770e+001                 
4.633555e+001                 
4.676951e+001                 
4.370977e+001                 
4.429206e+001                 
4.446235e+001                 
4.174868e+001                 
3.634333e+001                 
2.918563e+001                 
3.879332e+001                 
3.948547e+001                 
3.177295e+001                 
3.265187e+001                 
4.221012e+001                 
4.330327e+001                 
3.783749e+001                 
3.590387e+001                 
3.699702e+001                 
2.916915e+001                 
2.359350e+001                 
-3.447457e+001                
-4.763599e+001                
-4.616385e+001                
-4.602103e+001                
-4.430719e+001                
-4.530143e+001                
-4.839953e+001                
-4.349421e+001                
-4.451043e+001                
-4.705373e+001                
-4.651540e+001                
-4.768543e+001                
-1.470498e+001                
-2.911333e+000                
-4.611990e+001                
-1.408975e+001                
1.134905e+001                 
1.684230e+001                 
9.926299e+000                 
2.269261e+001                 
1.006363e+001                 
1.450217e+001                 
2.241794e+001                 
2.935592e+001                 
3.488762e+001                 
3.598627e+001                 
3.634882e+001                 
2.994370e+001                 
2.662577e+001                 
2.441199e+001                 
2.887251e+001                 
2.893843e+001                 
2.898238e+001                 
3.507439e+001                 
3.584344e+001                 
3.859007e+001                 
4.015564e+001                 
4.194644e+001                 
4.455024e+001                 
4.385260e+001                 
3.834836e+001                 
3.866697e+001                 
4.206180e+001                 
3.943603e+001                 
4.084779e+001                 
4.492378e+001                 
3.715084e+001                 
4.263309e+001                 
4.382513e+001                 
4.434699e+001                 
4.495674e+001                 
4.291325e+001                 
4.471504e+001                 
4.384161e+001                 
3.319570e+001                 
2.959762e+001                 
2.986679e+001                 
2.629068e+001                 
3.348684e+001                 
3.180041e+001                 
3.253101e+001                 
3.841978e+001                 
3.298146e+001                 
3.673884e+001                 
3.215198e+001                 
3.661799e+001                 
3.372305e+001                 
3.275074e+001                 
3.277821e+001                 
3.202014e+001                 
4.094118e+001                 
4.351202e+001                 
3.594232e+001                 
3.561822e+001                 
3.033921e+001                 
3.745296e+001                 
3.172900e+001                 
3.286610e+001                 
3.427787e+001                 
3.955138e+001                 
3.779904e+001                 
3.440421e+001                 
3.249256e+001                 
4.009521e+001                 
4.621469e+001                 
4.113894e+001                 
3.461845e+001                 
3.077867e+001                 
3.110277e+001                 
3.392081e+001                 
3.266835e+001                 
3.754635e+001                 
3.280018e+001                 
2.325292e+001                 
1.537560e+001                 
2.072602e+001                 
2.436805e+001                 
2.476905e+001                 
2.438453e+001                 
2.506020e+001                 
3.355825e+001                 
3.127855e+001                 
3.273976e+001                 
3.506889e+001                 
3.160266e+001                 
3.295399e+001                 
3.921080e+001                 
3.566217e+001                 
3.826596e+001                 
3.860654e+001                 
4.776928e+001                 
4.277592e+001                 
3.739803e+001                 
3.947448e+001                 
3.112474e+001                 
3.550835e+001                 
3.339346e+001                 
3.557427e+001                 
3.438773e+001                 
3.947997e+001                 
3.747494e+001                 
4.005676e+001                 
4.326482e+001                 
4.145754e+001                 
3.913939e+001                 
4.405585e+001                 
4.267155e+001                 
4.859327e+001                 
4.479194e+001                 
4.835706e+001                 
4.707714e+001                 
3.973266e+001                 
3.735408e+001                 
3.623896e+001                 
4.565988e+001                 
4.130373e+001                 
4.255619e+001                 
4.988419e+001                 
5.031266e+001                 
4.558297e+001                 
4.969741e+001                 
4.681346e+001                 
4.204532e+001                 
4.903273e+001                 
4.502266e+001                 
4.793408e+001                 
4.334172e+001                 
4.964248e+001                 
4.304509e+001                 
3.634882e+001                 
4.842847e+001                 
4.872511e+001                 
4.674754e+001                 
4.619272e+001                 
4.080934e+001                 
4.552254e+001                 
4.438544e+001                 
4.340215e+001                 
4.891188e+001                 
4.423163e+001                 
4.734630e+001                 
4.118288e+001                 
4.079835e+001                 
4.831861e+001                 
4.977981e+001                 
4.333074e+001                 
4.530282e+001                 
4.290776e+001                 
4.441291e+001                 
4.192996e+001                 
4.184207e+001                 
4.494026e+001                 
4.647837e+001                 
4.728038e+001                 
3.943053e+001                 
4.096315e+001                 
3.828794e+001                 
4.182559e+001                 
3.587640e+001                 
3.718929e+001                 
3.258046e+001                 
2.772992e+001                 
3.816708e+001                 
3.675532e+001                 
4.189700e+001                 
3.300343e+001                 
3.537651e+001                 
3.999084e+001                 
4.009521e+001                 
3.361868e+001                 
3.692561e+001                 
3.638178e+001                 
3.774960e+001                 
3.995239e+001                 
4.495124e+001                 
4.405585e+001                 
4.254520e+001                 
3.310231e+001                 
4.074891e+001                 
4.712657e+001                 
4.731334e+001                 
4.436347e+001                 
4.617624e+001                 
4.937331e+001                 
4.785168e+001                 
4.892286e+001                 
5.047196e+001                 
5.062028e+001                 
5.066972e+001                 
4.996109e+001                 
5.180133e+001                 
4.613229e+001                 
4.990067e+001                 
4.328130e+001                 
4.416571e+001                 
4.152346e+001                 
4.078187e+001                 
3.821653e+001                 
4.192996e+001                 
4.583566e+001                 
4.536324e+001                 
3.556878e+001                 
3.591486e+001                 
3.757931e+001                 
3.537651e+001                 
3.793637e+001                 
3.594232e+001                 
4.296819e+001                 
4.372076e+001                 
3.936462e+001                 
4.018311e+001                 
4.006226e+001                 
4.296819e+001                 
4.453376e+001                 
4.387457e+001                 
4.663218e+001                 
4.689037e+001                 
4.606638e+001                 
4.658274e+001                 
4.603891e+001                 
3.833188e+001                 
4.088075e+001                 
3.555780e+001                 
2.355505e+001                 
3.497551e+001                 
3.932067e+001                 
3.481071e+001                 
2.774090e+001                 
4.191898e+001                 
4.377020e+001                 
4.211673e+001                 
3.434928e+001                 
3.850217e+001                 
3.205310e+001                 
-4.143430e+001                
-4.663625e+001                
-4.683950e+001                
-4.632864e+001                
-4.549369e+001                
-4.477959e+001                
-4.437310e+001                
-4.767444e+001                
-4.556510e+001                
-4.383478e+001                
-4.477410e+001                
-4.831713e+001                
-4.473565e+001                
-4.577384e+001                
-4.949815e+001                
-5.245892e+000                
3.471183e+001                 
3.444267e+000                 
1.801785e+000                 
1.120073e+001                 
9.190204e+000                 
7.492790e+000                 
2.237949e+001                 
2.166537e+001                 
2.794965e+001                 
3.142687e+001                 
3.450858e+001                 
4.099062e+001                 
3.695308e+001                 
3.025681e+001                 
2.834516e+001                 
3.303639e+001                 
2.711467e+001                 
2.920760e+001                 
3.071824e+001                 
3.714534e+001                 
3.996338e+001                 
3.731564e+001                 
4.110598e+001                 
4.405585e+001                 
4.505562e+001                 
4.495674e+001                 
4.353399e+001                 
4.157839e+001                 
3.908995e+001                 
3.882627e+001                 
4.324834e+001                 
4.244633e+001                 
4.020508e+001                 
4.357793e+001                 
4.280888e+001                 
4.117738e+001                 
4.346257e+001                 
4.363836e+001                 
3.823301e+001                 
3.757931e+001                 
3.231678e+001                 
2.793866e+001                 
3.399222e+001                 
3.102037e+001                 
2.644450e+001                 
3.301991e+001                 
3.748043e+001                 
2.839460e+001                 
3.466788e+001                 
3.957885e+001                 
3.844724e+001                 
4.040833e+001                 
3.487663e+001                 
2.780682e+001                 
2.675212e+001                 
3.343190e+001                 
3.863401e+001                 
4.462165e+001                 
3.581048e+001                 
3.365713e+001                 
3.424491e+001                 
3.429984e+001                 
3.390982e+001                 
3.284962e+001                 
3.630487e+001                 
3.932616e+001                 
3.614557e+001                 
2.883406e+001                 
3.747494e+001                 
4.148501e+001                 
4.531380e+001                 
3.883177e+001                 
3.832639e+001                 
3.171801e+001                 
3.313527e+001                 
2.954818e+001                 
3.608515e+001                 
3.811765e+001                 
2.879561e+001                 
2.151156e+001                 
2.151705e+001                 
1.721584e+001                 
2.876265e+001                 
2.288487e+001                 
2.536233e+001                 
2.618631e+001                 
3.008652e+001                 
3.358022e+001                 
3.393179e+001                 
3.645319e+001                 
3.262440e+001                 
3.791989e+001                 
3.781552e+001                 
3.408560e+001                 
3.891966e+001                 
4.607187e+001                 
4.458320e+001                 
4.216617e+001                 
4.106203e+001                 
3.433829e+001                 
3.251453e+001                 
3.804623e+001                 
3.972168e+001                 
4.282536e+001                 
3.549737e+001                 
3.790341e+001                 
3.739803e+001                 
4.433051e+001                 
4.119936e+001                 
3.924926e+001                 
4.013916e+001                 
4.352300e+001                 
4.431403e+001                 
4.963149e+001                 
4.633555e+001                 
4.707714e+001                 
4.590707e+001                 
3.749142e+001                 
3.385489e+001                 
3.752987e+001                 
4.136965e+001                 
4.063905e+001                 
4.720897e+001                 
4.652232e+001                 
4.678599e+001                 
4.749462e+001                 
5.078508e+001                 
4.747814e+001                 
4.794507e+001                 
5.044999e+001                 
3.923278e+001                 
4.565438e+001                 
4.472053e+001                 
4.878004e+001                 
4.206730e+001                 
3.336599e+001                 
4.750011e+001                 
4.411628e+001                 
4.707714e+001                 
4.481392e+001                 
4.242435e+001                 
4.524788e+001                 
4.594552e+001                 
4.529733e+001                 
4.696727e+001                 
4.515999e+001                 
4.358343e+001                 
4.124331e+001                 
4.380316e+001                 
4.880202e+001                 
4.531380e+001                 
4.061707e+001                 
4.408332e+001                 
4.250675e+001                 
3.834287e+001                 
4.155093e+001                 
4.514901e+001                 
4.857679e+001                 
4.580820e+001                 
4.753857e+001                 
3.943053e+001                 
4.217167e+001                 
3.825498e+001                 
3.522271e+001                 
3.899107e+001                 
3.470634e+001                 
3.222889e+001                 
3.653010e+001                 
3.348135e+001                 
3.617853e+001                 
3.777707e+001                 
3.451957e+001                 
2.785077e+001                 
3.030625e+001                 
4.059510e+001                 
3.178943e+001                 
3.595880e+001                 
3.481620e+001                 
3.547540e+001                 
3.987000e+001                 
3.937560e+001                 
4.539071e+001                 
4.322637e+001                 
3.499748e+001                 
3.987549e+001                 
4.611032e+001                 
4.341314e+001                 
4.681895e+001                 
4.409980e+001                 
4.825819e+001                 
4.913710e+001                 
4.809888e+001                 
4.834607e+001                 
4.988419e+001                 
4.903273e+001                 
5.082353e+001                 
5.203204e+001                 
5.067521e+001                 
4.753857e+001                 
4.411078e+001                 
4.488533e+001                 
4.492928e+001                 
4.299016e+001                 
3.869993e+001                 
4.103456e+001                 
4.226505e+001                 
4.754406e+001                 
3.756283e+001                 
3.663997e+001                 
3.411307e+001                 
4.046876e+001                 
3.896361e+001                 
3.977111e+001                 
4.118288e+001                 
4.210574e+001                 
3.768917e+001                 
4.017762e+001                 
3.695308e+001                 
4.320440e+001                 
4.511605e+001                 
4.578072e+001                 
4.718700e+001                 
4.641245e+001                 
4.701670e+001                 
4.455024e+001                 
4.149050e+001                 
4.319890e+001                 
3.529961e+001                 
2.430213e+001                 
3.099290e+001                 
3.247059e+001                 
3.264637e+001                 
3.042161e+001                 
3.555780e+001                 
4.408332e+001                 
4.093568e+001                 
3.798032e+001                 
3.407462e+001                 
3.265187e+001                 
2.271458e+001                 
-1.669896e+000                
-4.490593e+001                
-4.592215e+001                
-4.484551e+001                
-4.500481e+001                
-4.458184e+001                
-4.491692e+001                
-4.743824e+001                
-4.501579e+001                
-4.072020e+001                
-4.412591e+001                
-4.713063e+001                
-4.681752e+001                
-4.757008e+001                
-4.311519e+001                
1.290364e+001                 
1.310140e+001                 
1.497459e+001                 
1.367819e+001                 
1.580407e+001                 
2.274205e+001                 
2.838361e+001                 
3.061936e+001                 
2.874067e+001                 
3.186084e+001                 
2.870222e+001                 
3.170703e+001                 
3.943603e+001                 
3.914488e+001                 
2.889448e+001                 
2.656535e+001                 
2.985031e+001                 
2.879011e+001                 
3.180041e+001                 
3.272328e+001                 
3.613458e+001                 
3.795834e+001                 
3.707393e+001                 
4.447334e+001                 
4.508858e+001                 
4.414374e+001                 
4.540718e+001                 
4.668711e+001                 
4.203433e+001                 
4.236393e+001                 
3.766720e+001                 
4.283635e+001                 
4.132021e+001                 
4.230899e+001                 
4.277043e+001                 
4.609933e+001                 
4.467109e+001                 
4.461616e+001                 
4.497322e+001                 
3.546990e+001                 
3.394278e+001                 
3.243763e+001                 
2.990524e+001                 
3.127306e+001                 
3.571161e+001                 
3.214100e+001                 
3.321218e+001                 
3.116869e+001                 
3.580499e+001                 
3.409659e+001                 
4.217716e+001                 
3.702449e+001                 
3.901854e+001                 
3.171252e+001                 
3.762325e+001                 
2.889998e+001                 
3.583795e+001                 
3.540398e+001                 
4.074891e+001                 
3.591486e+001                 
3.166308e+001                 
3.360769e+001                 
3.506340e+001                 
3.169604e+001                 
3.883177e+001                 
3.515679e+001                 
3.748043e+001                 
3.451408e+001                 
3.094346e+001                 
3.968322e+001                 
4.104555e+001                 
4.078187e+001                 
3.653010e+001                 
3.856260e+001                 
3.568963e+001                 
3.471733e+001                 
3.222339e+001                 
3.564019e+001                 
3.605219e+001                 
2.604898e+001                 
2.503273e+001                 
2.585672e+001                 
2.370886e+001                 
2.421424e+001                 
2.309911e+001                 
2.516457e+001                 
2.478004e+001                 
3.151476e+001                 
2.790021e+001                 
3.340993e+001                 
3.508537e+001                 
3.744747e+001                 
4.095766e+001                 
4.110048e+001                 
2.981735e+001                 
4.005676e+001                 
4.285832e+001                 
4.242435e+001                 
4.379217e+001                 
3.426688e+001                 
3.656306e+001                 
3.471733e+001                 
3.709041e+001                 
2.941634e+001                 
3.607416e+001                 
3.663997e+001                 
4.025452e+001                 
4.268254e+001                 
4.519844e+001                 
4.333623e+001                 
4.292424e+001                 
3.210803e+001                 
4.259465e+001                 
4.535775e+001                 
4.790112e+001                 
4.868666e+001                 
4.884047e+001                 
4.329778e+001                 
4.463813e+001                 
3.305836e+001                 
2.864179e+001                 
3.926024e+001                 
4.065553e+001                 
4.572580e+001                 
4.495124e+001                 
4.742870e+001                 
4.901625e+001                 
4.980728e+001                 
4.917556e+001                 
4.792859e+001                 
4.987320e+001                 
5.026322e+001                 
3.750240e+001                 
4.118837e+001                 
4.488533e+001                 
4.091371e+001                 
3.190478e+001                 
4.508858e+001                 
4.718700e+001                 
4.896132e+001                 
4.397894e+001                 
4.905470e+001                 
4.765942e+001                 
4.143557e+001                 
4.602792e+001                 
4.675303e+001                 
4.709361e+001                 
4.389105e+001                 
4.455024e+001                 
4.461616e+001                 
4.805493e+001                 
4.084779e+001                 
4.419318e+001                 
4.485786e+001                 
4.474800e+001                 
4.178164e+001                 
4.581369e+001                 
4.400641e+001                 
4.744518e+001                 
4.707714e+001                 
4.814832e+001                 
4.634104e+001                 
3.834836e+001                 
3.415152e+001                 
4.069398e+001                 
3.917235e+001                 
3.551385e+001                 
3.809018e+001                 
3.242664e+001                 
3.468986e+001                 
4.001831e+001                 
3.561272e+001                 
3.404715e+001                 
3.770016e+001                 
3.832090e+001                 
3.247608e+001                 
2.927352e+001                 
2.914168e+001                 
3.081712e+001                 
3.257496e+001                 
3.937011e+001                 
4.233646e+001                 
4.704967e+001                 
4.377569e+001                 
4.030945e+001                 
4.423163e+001                 
3.957336e+001                 
4.399542e+001                 
4.605539e+001                 
4.340765e+001                 
4.725292e+001                 
4.793958e+001                 
4.958205e+001                 
4.797253e+001                 
4.780774e+001                 
4.905470e+001                 
5.182330e+001                 
5.143877e+001                 
5.048844e+001                 
4.662119e+001                 
4.195193e+001                 
4.405585e+001                 
4.359991e+001                 
4.281437e+001                 
4.113344e+001                 
4.205081e+001                 
4.301762e+001                 
4.294072e+001                 
3.705196e+001                 
3.673335e+001                 
2.415930e+001                 
3.382742e+001                 
3.907347e+001                 
4.111147e+001                 
4.118288e+001                 
4.029297e+001                 
3.952941e+001                 
3.826047e+001                 
4.236942e+001                 
4.450080e+001                 
4.926345e+001                 
4.605539e+001                 
4.769787e+001                 
4.636851e+001                 
4.662119e+001                 
4.284184e+001                 
3.716732e+001                 
4.050172e+001                 
3.449760e+001                 
3.064134e+001                 
3.108080e+001                 
3.163012e+001                 
3.687068e+001                 
3.576104e+001                 
4.170473e+001                 
4.652781e+001                 
4.117189e+001                 
4.014466e+001                 
3.358572e+001                 
-1.702855e+001                
-4.696034e+001                
-4.380182e+001                
-4.423577e+001                
-4.513664e+001                
-2.206570e+001                
-4.526847e+001                
-4.436212e+001                
-4.610342e+001                
-4.646047e+001                
-4.379084e+001                
-2.786640e+001                
-3.799564e+001                
-4.744373e+001                
-4.836657e+001                
-3.559516e+001                
5.998627e+000                 
7.630121e+000                 
1.901762e+001                 
2.060517e+001                 
-5.580969e+000                
2.078096e+001                 
2.422522e+001                 
2.782879e+001                 
2.311009e+001                 
2.394507e+001                 
3.303090e+001                 
3.272328e+001                 
3.193774e+001                 
3.654108e+001                 
3.837583e+001                 
3.172351e+001                 
2.819135e+001                 
3.214100e+001                 
3.192676e+001                 
3.448661e+001                 
3.462944e+001                 
3.805722e+001                 
3.575006e+001                 
3.461845e+001                 
4.151247e+001                 
4.252323e+001                 
4.530831e+001                 
4.522591e+001                 
4.461067e+001                 
4.602243e+001                 
4.446235e+001                 
3.960083e+001                 
3.960083e+001                 
3.988098e+001                 
3.898558e+001                 
4.207279e+001                 
4.425910e+001                 
4.658274e+001                 
4.038086e+001                 
4.110048e+001                 
3.378347e+001                 
3.024582e+001                 
2.736187e+001                 
3.303639e+001                 
3.840879e+001                 
3.814511e+001                 
3.216846e+001                 
2.498878e+001                 
3.095994e+001                 
3.319570e+001                 
4.009521e+001                 
4.170473e+001                 
3.701900e+001                 
3.858457e+001                 
3.483268e+001                 
3.693660e+001                 
4.012818e+001                 
2.772992e+001                 
3.131151e+001                 
3.690913e+001                 
3.912291e+001                 
3.503593e+001                 
2.345068e+001                 
2.287938e+001                 
3.443168e+001                 
2.630716e+001                 
3.116869e+001                 
3.345388e+001                 
3.284962e+001                 
3.643122e+001                 
3.878782e+001                 
4.024353e+001                 
3.386038e+001                 
3.290455e+001                 
3.605768e+001                 
4.070497e+001                 
3.640924e+001                 
3.483268e+001                 
3.775509e+001                 
3.186633e+001                 
2.524697e+001                 
2.918563e+001                 
2.869673e+001                 
2.253880e+001                 
2.369787e+001                 
2.536782e+001                 
2.543374e+001                 
2.868025e+001                 
3.085557e+001                 
3.059190e+001                 
3.600824e+001                 
3.900206e+001                 
4.065003e+001                 
4.145205e+001                 
3.867247e+001                 
3.898558e+001                 
3.857908e+001                 
3.618402e+001                 
3.797482e+001                 
4.398993e+001                 
3.849119e+001                 
4.168277e+001                 
3.789242e+001                 
3.247608e+001                 
3.467887e+001                 
3.898558e+001                 
4.073243e+001                 
4.354498e+001                 
3.929320e+001                 
4.634104e+001                 
4.367682e+001                 
4.494026e+001                 
3.600824e+001                 
4.717052e+001                 
4.711559e+001                 
4.484138e+001                 
4.744518e+001                 
4.633006e+001                 
4.492928e+001                 
3.601373e+001                 
3.390982e+001                 
3.310781e+001                 
3.391531e+001                 
4.135867e+001                 
4.237491e+001                 
4.390204e+001                 
4.812085e+001                 
4.852735e+001                 
4.868116e+001                 
4.924147e+001                 
4.946669e+001                 
4.984024e+001                 
4.841199e+001                 
4.088624e+001                 
3.562920e+001                 
4.228702e+001                 
3.612360e+001                 
3.571710e+001                 
4.320989e+001                 
4.846143e+001                 
4.805493e+001                 
4.302861e+001                 
4.122133e+001                 
3.904051e+001                 
4.161685e+001                 
4.801648e+001                 
4.763195e+001                 
4.646738e+001                 
4.094667e+001                 
3.704647e+001                 
4.918654e+001                 
4.804944e+001                 
3.836484e+001                 
4.648386e+001                 
4.317144e+001                 
4.256168e+001                 
3.784848e+001                 
4.798901e+001                 
4.793958e+001                 
4.801099e+001                 
4.942824e+001                 
4.940078e+001                 
4.713206e+001                 
3.815610e+001                 
3.233326e+001                 
4.367682e+001                 
4.570382e+001                 
3.820554e+001                 
3.555780e+001                 
3.130053e+001                 
3.451957e+001                 
3.908995e+001                 
3.565667e+001                 
3.684321e+001                 
3.570611e+001                 
3.999634e+001                 
3.465141e+001                 
2.944381e+001                 
2.907027e+001                 
3.277272e+001                 
3.325612e+001                 
3.896910e+001                 
4.316594e+001                 
4.810987e+001                 
4.369329e+001                 
3.813962e+001                 
4.401740e+001                 
4.643991e+001                 
4.398444e+001                 
3.911742e+001                 
4.868666e+001                 
4.959304e+001                 
4.580820e+001                 
4.872511e+001                 
4.670359e+001                 
4.620920e+001                 
4.906020e+001                 
4.849989e+001                 
4.982376e+001                 
4.993912e+001                 
4.689586e+001                 
4.482490e+001                 
4.252872e+001                 
4.160036e+001                 
4.045777e+001                 
3.998535e+001                 
3.767270e+001                 
4.097414e+001                 
4.275395e+001                 
4.476997e+001                 
3.854063e+001                 
3.109178e+001                 
3.028977e+001                 
3.548638e+001                 
3.789242e+001                 
4.177615e+001                 
4.498421e+001                 
4.249577e+001                 
3.998535e+001                 
4.535225e+001                 
4.455024e+001                 
4.431952e+001                 
4.428656e+001                 
4.762097e+001                 
4.390753e+001                 
4.509407e+001                 
4.089174e+001                 
3.785397e+001                 
3.531060e+001                 
3.615106e+001                 
3.172900e+001                 
2.610391e+001                 
2.953170e+001                 
3.634333e+001                 
3.473930e+001                 
4.007324e+001                 
4.604990e+001                 
3.787045e+001                 
3.718380e+001                 
-4.537284e+000                
-4.607596e+001                
-4.628469e+001                
-4.424676e+001                
-2.753132e+001                
-4.377985e+001                
-4.529594e+001                
-4.419732e+001                
-4.553214e+001                
-4.727345e+001                
-4.352168e+001                
-4.364801e+001                
-4.642202e+001                
-3.268932e+001                
-4.880602e+001                
-4.535637e+001                
-4.615835e+001                
1.156329e+001                 
2.200595e+001                 
8.333257e+000                 
1.515038e+001                 
2.193454e+001                 
2.431312e+001                 
2.716960e+001                 
3.038865e+001                 
2.791669e+001                 
3.066331e+001                 
2.936141e+001                 
2.866926e+001                 
3.115770e+001                 
3.576104e+001                 
3.661250e+001                 
3.671138e+001                 
2.835615e+001                 
3.705745e+001                 
3.354177e+001                 
3.783200e+001                 
3.837583e+001                 
3.929320e+001                 
3.799680e+001                 
3.625544e+001                 
3.929320e+001                 
4.136965e+001                 
4.440192e+001                 
4.747265e+001                 
4.636301e+001                 
4.537972e+001                 
4.668711e+001                 
4.621469e+001                 
3.841428e+001                 
3.890318e+001                 
3.874388e+001                 
4.013916e+001                 
4.292973e+001                 
3.944152e+001                 
4.072145e+001                 
3.475578e+001                 
3.820005e+001                 
3.050950e+001                 
3.126757e+001                 
3.355825e+001                 
3.985901e+001                 
3.780453e+001                 
3.170153e+001                 
3.420096e+001                 
3.209705e+001                 
3.324514e+001                 
3.601373e+001                 
3.967773e+001                 
3.766171e+001                 
4.123232e+001                 
3.250904e+001                 
2.507668e+001                 
3.467338e+001                 
3.179492e+001                 
3.270131e+001                 
3.637080e+001                 
3.064134e+001                 
2.802106e+001                 
2.857587e+001                 
3.020737e+001                 
3.593683e+001                 
3.190478e+001                 
3.440971e+001                 
3.504692e+001                 
3.629389e+001                 
3.349783e+001                 
4.011719e+001                 
3.658503e+001                 
3.464042e+001                 
3.261890e+001                 
3.869993e+001                 
4.158938e+001                 
3.813962e+001                 
4.148501e+001                 
3.899657e+001                 
2.670817e+001                 
2.858137e+001                 
2.741680e+001                 
2.391211e+001                 
2.240696e+001                 
2.256077e+001                 
2.151705e+001                 
1.959991e+001                 
2.744427e+001                 
2.849897e+001                 
3.160815e+001                 
3.602472e+001                 
3.875486e+001                 
3.885374e+001                 
4.113894e+001                 
4.178164e+001                 
4.030945e+001                 
3.819455e+001                 
3.025132e+001                 
3.267384e+001                 
3.984253e+001                 
4.602792e+001                 
4.547860e+001                 
3.510185e+001                 
3.235523e+001                 
3.715633e+001                 
4.162783e+001                 
3.885374e+001                 
4.651133e+001                 
4.039185e+001                 
4.330877e+001                 
4.624216e+001                 
4.187503e+001                 
3.457450e+001                 
4.807691e+001                 
4.857130e+001                 
4.679698e+001                 
4.459418e+001                 
4.587961e+001                 
4.792859e+001                 
3.672786e+001                 
3.488762e+001                 
3.597528e+001                 
3.750790e+001                 
4.116090e+001                 
4.235843e+001                 
4.502266e+001                 
4.604440e+001                 
4.695628e+001                 
4.908766e+001                 
4.962051e+001                 
4.751110e+001                 
3.392081e+001                 
4.562143e+001                 
4.479194e+001                 
4.389105e+001                 
4.062257e+001                 
3.874937e+001                 
3.527764e+001                 
4.514351e+001                 
4.661021e+001                 
4.915908e+001                 
3.974914e+001                 
4.188602e+001                 
4.047425e+001                 
4.422065e+001                 
4.303960e+001                 
4.289677e+001                 
4.574228e+001                 
4.406683e+001                 
4.046326e+001                 
4.675853e+001                 
4.154543e+001                 
4.515999e+001                 
4.240238e+001                 
3.635981e+001                 
3.817807e+001                 
3.959533e+001                 
4.724743e+001                 
4.711009e+001                 
4.843397e+001                 
4.757702e+001                 
5.068070e+001                 
5.013687e+001                 
4.248478e+001                 
3.392630e+001                 
3.560174e+001                 
4.445136e+001                 
3.704647e+001                 
4.354498e+001                 
3.472282e+001                 
3.806271e+001                 
3.024033e+001                 
3.703548e+001                 
3.378897e+001                 
3.678828e+001                 
3.154772e+001                 
3.360220e+001                 
3.049851e+001                 
3.060838e+001                 
3.394278e+001                 
2.627970e+001                 
3.093248e+001                 
4.178164e+001                 
4.721447e+001                 
4.295171e+001                 
3.830991e+001                 
4.058412e+001                 
4.602243e+001                 
4.529183e+001                 
4.031495e+001                 
4.662119e+001                 
4.636851e+001                 
5.109819e+001                 
4.852735e+001                 
4.464363e+001                 
4.508858e+001                 
4.761547e+001                 
4.925795e+001                 
4.834058e+001                 
4.553353e+001                 
4.508858e+001                 
4.480842e+001                 
4.384161e+001                 
4.205081e+001                 
4.197940e+001                 
4.121584e+001                 
3.791439e+001                 
3.566217e+001                 
4.123781e+001                 
4.296269e+001                 
4.021607e+001                 
3.493706e+001                 
3.001511e+001                 
3.218494e+001                 
3.477226e+001                 
3.783749e+001                 
3.543694e+001                 
4.113894e+001                 
4.497871e+001                 
4.512154e+001                 
4.627512e+001                 
4.336919e+001                 
4.185305e+001                 
4.602792e+001                 
4.539620e+001                 
4.177615e+001                 
4.592904e+001                 
3.783200e+001                 
3.556878e+001                 
3.514031e+001                 
2.858137e+001                 
2.948776e+001                 
3.407462e+001                 
3.364614e+001                 
3.557977e+001                 
3.985351e+001                 
4.284184e+001                 
3.841978e+001                 
3.319020e+001                 
-2.545493e+001                
-4.493340e+001                
-4.608694e+001                
-4.469719e+001                
-4.284053e+001                
-4.582328e+001                
-4.523002e+001                
-4.501579e+001                
-4.615835e+001                
-4.470269e+001                
-8.937242e+000                
4.449531e+000                 
1.110735e+001                 
1.098650e-002                 
-4.839404e+001                
-3.160169e+001                
9.179217e+000                 
9.448386e+000                 
1.800137e+001                 
1.997894e+001                 
2.386267e+001                 
2.883955e+001                 
1.752895e+001                 
2.381323e+001                 
2.859785e+001                 
2.833966e+001                 
3.260242e+001                 
3.089403e+001                 
3.032822e+001                 
3.489311e+001                 
3.623896e+001                 
3.755184e+001                 
3.860654e+001                 
3.835935e+001                 
4.190250e+001                 
3.026230e+001                 
3.275624e+001                 
3.885923e+001                 
3.362417e+001                 
3.511284e+001                 
3.902953e+001                 
4.393500e+001                 
3.711787e+001                 
4.262761e+001                 
4.597300e+001                 
4.629160e+001                 
4.701670e+001                 
4.895582e+001                 
4.320989e+001                 
4.295171e+001                 
3.600824e+001                 
3.710689e+001                 
3.522820e+001                 
4.245182e+001                 
3.944152e+001                 
3.574456e+001                 
3.813962e+001                 
3.437125e+001                 
3.255848e+001                 
3.205310e+001                 
3.756832e+001                 
3.373953e+001                 
3.988647e+001                 
3.604669e+001                 
3.219043e+001                 
3.394278e+001                 
3.631037e+001                 
3.453056e+001                 
3.475029e+001                 
3.743099e+001                 
4.452827e+001                 
3.716182e+001                 
3.940856e+001                 
2.770245e+001                 
2.997665e+001                 
3.433280e+001                 
2.246189e+001                 
3.493156e+001                 
3.003159e+001                 
3.590936e+001                 
2.946029e+001                 
3.211353e+001                 
3.447562e+001                 
3.674983e+001                 
3.835386e+001                 
4.052918e+001                 
4.228153e+001                 
3.808469e+001                 
3.208606e+001                 
3.397574e+001                 
3.293202e+001                 
3.761776e+001                 
4.046326e+001                 
3.805722e+001                 
4.177066e+001                 
3.640924e+001                 
2.893843e+001                 
2.517555e+001                 
2.136324e+001                 
1.628199e+001                 
2.179171e+001                 
2.453284e+001                 
2.460975e+001                 
2.810346e+001                 
2.981735e+001                 
2.993271e+001                 
3.068528e+001                 
3.581048e+001                 
3.583246e+001                 
4.092470e+001                 
4.157290e+001                 
4.372625e+001                 
4.111696e+001                 
3.867796e+001                 
3.358572e+001                 
3.796384e+001                 
3.641474e+001                 
4.275944e+001                 
4.468757e+001                 
4.164981e+001                 
3.182238e+001                 
3.139391e+001                 
3.676081e+001                 
3.521172e+001                 
4.467658e+001                 
4.668162e+001                 
4.601694e+001                 
4.691783e+001                 
4.213321e+001                 
3.799130e+001                 
4.439643e+001                 
4.697276e+001                 
4.946120e+001                 
4.167178e+001                 
4.764843e+001                 
4.520943e+001                 
4.612680e+001                 
3.291005e+001                 
3.322866e+001                 
2.371984e+001                 
3.887571e+001                 
4.280339e+001                 
4.501717e+001                 
4.420966e+001                 
4.584665e+001                 
4.791211e+001                 
4.914260e+001                 
4.480293e+001                 
3.314626e+001                 
3.689815e+001                 
4.045777e+001                 
4.568185e+001                 
3.893065e+001                 
3.919432e+001                 
3.593683e+001                 
4.351202e+001                 
4.604440e+001                 
4.882948e+001                 
3.681575e+001                 
4.076539e+001                 
4.148501e+001                 
4.462715e+001                 
4.595102e+001                 
4.887342e+001                 
4.650035e+001                 
4.684642e+001                 
4.408332e+001                 
4.202335e+001                 
4.010071e+001                 
4.143007e+001                 
4.311101e+001                 
4.026001e+001                 
3.927123e+001                 
4.512703e+001                 
4.709361e+001                 
4.899977e+001                 
5.010941e+001                 
4.957656e+001                 
5.103227e+001                 
4.867567e+001                 
4.096315e+001                 
3.932067e+001                 
4.136416e+001                 
3.806821e+001                 
3.749142e+001                 
3.948547e+001                 
4.434150e+001                 
2.964157e+001                 
3.990845e+001                 
4.016114e+001                 
2.286290e+001                 
3.519524e+001                 
3.438773e+001                 
3.098192e+001                 
3.038865e+001                 
2.819684e+001                 
3.266285e+001                 
3.378347e+001                 
4.043031e+001                 
3.913390e+001                 
4.481941e+001                 
4.397894e+001                 
2.968002e+001                 
4.043580e+001                 
4.653880e+001                 
4.764843e+001                 
4.553353e+001                 
4.324834e+001                 
4.255619e+001                 
4.711009e+001                 
4.715404e+001                 
4.623667e+001                 
4.663218e+001                 
4.780224e+001                 
5.013138e+001                 
4.449531e+001                 
4.911513e+001                 
4.045228e+001                 
4.598398e+001                 
4.255070e+001                 
4.522591e+001                 
4.206730e+001                 
4.004028e+001                 
4.280888e+001                 
3.958434e+001                 
3.798581e+001                 
4.244633e+001                 
4.080384e+001                 
4.172122e+001                 
3.880980e+001                 
3.305287e+001                 
2.997665e+001                 
3.001511e+001                 
3.658503e+001                 
3.220691e+001                 
4.288029e+001                 
4.316594e+001                 
4.638499e+001                 
4.353948e+001                 
4.352850e+001                 
4.250675e+001                 
4.333623e+001                 
4.359991e+001                 
4.572580e+001                 
3.595880e+001                 
3.660151e+001                 
3.440971e+001                 
2.887251e+001                 
2.553811e+001                 
3.615106e+001                 
3.384939e+001                 
2.724651e+001                 
4.111696e+001                 
4.500618e+001                 
3.507988e+001                 
-1.589697e+001                
-4.384577e+001                
-4.507622e+001                
-4.654836e+001                
-4.392267e+001                
-4.428521e+001                
-4.720204e+001                
-4.579032e+001                
-4.488945e+001                
-4.710866e+001                
-4.778980e+001                
-3.939088e+001                
-1.397440e+001                
1.395285e+001                 
1.636439e+001                 
1.174456e+001                 
1.638636e+001                 
1.209613e+001                 
1.738613e+001                 
2.205539e+001                 
1.626551e+001                 
2.535134e+001                 
2.339025e+001                 
2.719158e+001                 
3.067430e+001                 
2.285740e+001                 
3.505791e+001                 
2.719707e+001                 
3.227283e+001                 
3.526116e+001                 
3.539849e+001                 
3.334951e+001                 
3.112474e+001                 
3.737056e+001                 
3.887022e+001                 
4.062257e+001                 
3.414053e+001                 
2.898787e+001                 
3.344839e+001                 
3.739254e+001                 
3.249256e+001                 
3.641474e+001                 
4.237491e+001                 
4.698924e+001                 
4.365484e+001                 
3.955688e+001                 
4.327031e+001                 
4.812085e+001                 
4.734630e+001                 
4.648935e+001                 
4.092470e+001                 
3.555780e+001                 
3.800778e+001                 
3.370657e+001                 
3.003159e+001                 
3.203662e+001                 
3.500298e+001                 
3.732662e+001                 
3.824399e+001                 
3.166857e+001                 
3.408560e+001                 
3.360220e+001                 
3.169055e+001                 
3.782101e+001                 
3.637629e+001                 
3.617304e+001                 
1.851774e+001                 
2.560403e+001                 
2.871870e+001                 
3.581598e+001                 
3.933715e+001                 
3.665644e+001                 
4.004578e+001                 
3.278370e+001                 
3.041062e+001                 
2.370886e+001                 
2.651591e+001                 
2.713115e+001                 
3.217945e+001                 
2.546670e+001                 
3.231129e+001                 
2.920760e+001                 
2.979538e+001                 
3.081712e+001                 
4.213321e+001                 
3.737606e+001                 
3.588189e+001                 
4.021058e+001                 
3.217945e+001                 
3.053147e+001                 
3.606866e+001                 
3.650813e+001                 
3.050401e+001                 
3.882078e+001                 
4.200137e+001                 
4.107301e+001                 
3.180041e+001                 
3.333852e+001                 
2.108309e+001                 
1.541955e+001                 
2.091829e+001                 
2.547219e+001                 
2.790570e+001                 
2.749371e+001                 
3.350881e+001                 
3.526116e+001                 
3.083360e+001                 
3.022934e+001                 
3.296498e+001                 
3.513482e+001                 
3.722774e+001                 
4.219913e+001                 
4.383612e+001                 
4.063905e+001                 
4.011169e+001                 
3.784848e+001                 
3.529412e+001                 
3.900206e+001                 
3.799130e+001                 
3.961181e+001                 
4.194095e+001                 
4.511055e+001                 
3.667841e+001                 
3.414603e+001                 
3.930968e+001                 
4.367682e+001                 
3.680476e+001                 
4.053468e+001                 
4.760998e+001                 
4.169375e+001                 
4.147952e+001                 
4.074891e+001                 
4.589608e+001                 
4.658823e+001                 
4.509407e+001                 
4.639048e+001                 
4.505013e+001                 
4.495674e+001                 
4.508858e+001                 
3.359670e+001                 
3.912291e+001                 
3.560723e+001                 
3.506340e+001                 
4.562143e+001                 
4.793408e+001                 
4.758252e+001                 
4.672007e+001                 
4.629160e+001                 
4.847791e+001                 
4.548959e+001                 
3.947448e+001                 
4.245182e+001                 
4.686290e+001                 
4.233646e+001                 
3.403616e+001                 
3.650813e+001                 
4.142458e+001                 
3.926024e+001                 
4.341314e+001                 
3.709590e+001                 
3.943053e+001                 
3.545892e+001                 
4.156741e+001                 
4.707714e+001                 
4.826917e+001                 
4.918654e+001                 
4.823621e+001                 
4.753307e+001                 
3.313527e+001                 
4.435249e+001                 
4.505562e+001                 
4.262211e+001                 
3.907897e+001                 
3.604120e+001                 
4.199039e+001                 
4.712108e+001                 
4.948867e+001                 
4.827467e+001                 
4.361639e+001                 
4.665965e+001                 
4.535775e+001                 
4.102907e+001                 
3.996338e+001                 
4.336370e+001                 
4.203983e+001                 
4.019410e+001                 
4.161685e+001                 
4.178164e+001                 
4.241886e+001                 
3.542046e+001                 
4.386908e+001                 
3.531609e+001                 
3.833738e+001                 
3.101488e+001                 
3.234424e+001                 
2.804303e+001                 
2.723003e+001                 
2.899336e+001                 
3.415152e+001                 
3.599176e+001                 
3.906248e+001                 
4.236942e+001                 
3.820554e+001                 
3.739254e+001                 
3.327810e+001                 
4.342962e+001                 
4.775280e+001                 
4.594003e+001                 
4.385260e+001                 
5.166949e+001                 
4.657725e+001                 
4.376471e+001                 
4.123781e+001                 
4.842847e+001                 
4.829115e+001                 
4.848341e+001                 
4.471504e+001                 
4.816480e+001                 
4.257816e+001                 
4.109499e+001                 
4.147402e+001                 
4.324285e+001                 
4.489082e+001                 
3.851316e+001                 
3.809018e+001                 
3.793637e+001                 
4.084779e+001                 
4.222110e+001                 
4.010071e+001                 
3.962280e+001                 
3.717830e+001                 
3.792538e+001                 
3.115770e+001                 
3.076768e+001                 
3.839231e+001                 
3.303639e+001                 
4.002930e+001                 
4.423713e+001                 
4.579171e+001                 
4.294072e+001                 
4.574228e+001                 
4.132021e+001                 
4.125978e+001                 
4.065003e+001                 
4.101808e+001                 
3.869993e+001                 
3.543145e+001                 
3.702449e+001                 
2.736736e+001                 
2.389013e+001                 
3.220691e+001                 
3.159716e+001                 
2.935592e+001                 
4.016663e+001                 
3.595880e+001                 
-2.845415e+001                
-4.635061e+001                
-4.471367e+001                
-4.535637e+001                
-4.598807e+001                
-4.672414e+001                
-4.444451e+001                
-4.502129e+001                
-4.656484e+001                
-4.429071e+001                
-4.881701e+001                
-9.590919e+000                
-3.919313e+001                
-3.455148e+000                
2.400000e+001                 
2.241245e+000                 
1.273335e+001                 
6.432593e+000                 
1.937469e+001                 
2.452735e+001                 
-7.031143e-001                
2.838910e+001                 
2.408240e+001                 
2.935042e+001                 
2.362097e+001                 
2.475258e+001                 
2.881758e+001                 
2.838361e+001                 
2.934493e+001                 
3.218494e+001                 
3.531060e+001                 
3.553582e+001                 
3.126757e+001                 
3.481620e+001                 
3.720028e+001                 
3.777707e+001                 
3.741451e+001                 
3.715633e+001                 
2.743877e+001                 
3.279469e+001                 
3.648066e+001                 
3.763424e+001                 
4.219913e+001                 
4.289677e+001                 
4.185855e+001                 
4.245182e+001                 
3.972168e+001                 
4.067750e+001                 
4.685191e+001                 
4.663767e+001                 
4.715404e+001                 
3.957336e+001                 
3.464042e+001                 
3.714534e+001                 
3.448661e+001                 
3.219043e+001                 
3.178943e+001                 
3.300893e+001                 
3.537102e+001                 
3.660151e+001                 
3.134997e+001                 
3.351980e+001                 
3.002609e+001                 
3.264637e+001                 
3.285512e+001                 
3.151476e+001                 
3.851865e+001                 
3.715633e+001                 
3.756832e+001                 
2.989975e+001                 
2.499977e+001                 
2.314305e+001                 
1.896819e+001                 
4.004578e+001                 
2.152254e+001                 
2.799359e+001                 
2.785626e+001                 
1.807828e+001                 
1.982513e+001                 
3.215747e+001                 
3.260792e+001                 
2.434608e+001                 
2.813092e+001                 
2.772992e+001                 
3.161913e+001                 
3.483818e+001                 
3.410757e+001                 
3.414603e+001                 
3.889219e+001                 
2.932296e+001                 
2.996017e+001                 
3.008102e+001                 
3.123461e+001                 
3.267933e+001                 
4.040284e+001                 
3.893614e+001                 
3.728817e+001                 
2.989975e+001                 
2.733440e+001                 
2.658732e+001                 
1.716640e+001                 
1.934173e+001                 
2.633463e+001                 
2.511513e+001                 
2.710368e+001                 
3.144335e+001                 
3.418998e+001                 
3.511284e+001                 
3.082261e+001                 
3.142138e+001                 
3.186633e+001                 
3.429984e+001                 
4.288029e+001                 
3.770016e+001                 
4.119387e+001                 
4.029297e+001                 
3.888670e+001                 
3.174548e+001                 
3.751888e+001                 
3.457999e+001                 
4.197940e+001                 
3.857908e+001                 
4.297917e+001                 
3.815061e+001                 
4.022705e+001                 
4.141360e+001                 
3.506889e+001                 
2.876814e+001                 
3.320668e+001                 
3.689815e+001                 
3.632685e+001                 
3.982055e+001                 
3.995789e+001                 
4.478645e+001                 
3.668391e+001                 
4.241337e+001                 
4.425360e+001                 
4.039185e+001                 
4.262761e+001                 
4.479744e+001                 
3.847471e+001                 
3.165759e+001                 
3.603021e+001                 
3.595880e+001                 
4.197940e+001                 
4.908217e+001                 
4.533577e+001                 
4.384161e+001                 
4.892836e+001                 
4.965896e+001                 
4.178714e+001                 
3.695857e+001                 
4.481392e+001                 
4.746716e+001                 
4.363836e+001                 
3.219043e+001                 
3.575006e+001                 
3.917785e+001                 
4.098512e+001                 
3.595880e+001                 
3.663997e+001                 
3.721675e+001                 
4.225406e+001                 
4.436347e+001                 
4.414374e+001                 
4.653880e+001                 
4.648935e+001                 
4.254520e+001                 
4.491280e+001                 
3.529412e+001                 
4.274846e+001                 
4.530282e+001                 
4.509957e+001                 
4.024353e+001                 
3.356374e+001                 
4.217167e+001                 
4.353399e+001                 
4.318242e+001                 
4.312200e+001                 
4.083681e+001                 
4.156741e+001                 
4.711009e+001                 
4.474800e+001                 
4.315496e+001                 
3.853513e+001                 
4.146853e+001                 
4.104005e+001                 
3.979309e+001                 
3.865049e+001                 
4.244083e+001                 
3.859007e+001                 
3.952392e+001                 
3.711238e+001                 
3.916686e+001                 
2.653788e+001                 
3.121813e+001                 
2.968551e+001                 
2.479103e+001                 
2.917464e+001                 
3.175647e+001                 
3.572808e+001                 
3.386038e+001                 
3.965026e+001                 
3.678828e+001                 
3.910643e+001                 
4.118837e+001                 
3.990845e+001                 
4.080934e+001                 
4.125429e+001                 
4.606088e+001                 
5.108171e+001                 
4.968643e+001                 
4.508308e+001                 
4.303960e+001                 
4.288029e+001                 
3.993591e+001                 
4.186953e+001                 
4.478645e+001                 
4.141909e+001                 
4.018860e+001                 
3.537102e+001                 
3.753536e+001                 
4.271000e+001                 
4.613779e+001                 
3.479972e+001                 
3.195972e+001                 
3.264637e+001                 
3.765621e+001                 
3.089952e+001                 
3.169604e+001                 
3.163561e+001                 
3.411856e+001                 
3.751888e+001                 
2.950973e+001                 
2.878462e+001                 
3.323415e+001                 
3.179492e+001                 
4.302312e+001                 
3.735408e+001                 
4.063355e+001                 
3.984802e+001                 
4.004028e+001                 
3.742550e+001                 
4.012268e+001                 
3.712337e+001                 
3.717281e+001                 
3.835935e+001                 
3.267384e+001                 
2.943282e+001                 
2.224216e+001                 
2.684550e+001                 
2.587869e+001                 
2.218174e+001                 
2.676310e+001                 
4.005676e+001                 
1.689174e+001                 
-2.691060e+001                
-4.646047e+001                
-4.570792e+001                
-4.475212e+001                
-4.524650e+001                
-4.728444e+001                
-3.446358e+001                
-4.474114e+001                
-4.591666e+001                
-4.456536e+001                
-4.971238e+001                
-4.716908e+001                
-2.543296e+000                
2.158297e+001                 
2.676860e+001                 
6.954452e+000                 
2.037446e+001                 
2.253330e+001                 
2.523049e+001                 
2.214328e+001                 
2.557107e+001                 
3.626642e+001                 
2.625223e+001                 
2.810346e+001                 
2.652140e+001                 
2.674113e+001                 
2.336828e+001                 
2.753765e+001                 
3.038315e+001                 
3.268483e+001                 
3.439872e+001                 
3.149828e+001                 
2.901534e+001                 
2.988327e+001                 
3.872740e+001                 
3.573358e+001                 
3.778805e+001                 
3.283864e+001                 
3.119066e+001                 
3.376150e+001                 
3.458549e+001                 
3.816159e+001                 
3.688716e+001                 
4.267704e+001                 
4.051820e+001                 
4.501717e+001                 
3.911192e+001                 
4.013916e+001                 
4.179812e+001                 
4.263309e+001                 
4.307256e+001                 
3.824399e+001                 
3.972717e+001                 
3.165759e+001                 
3.110826e+001                 
2.798810e+001                 
3.060838e+001                 
3.003159e+001                 
3.477775e+001                 
3.211353e+001                 
2.764202e+001                 
3.047105e+001                 
3.017441e+001                 
2.958114e+001                 
2.943832e+001                 
3.420646e+001                 
3.965575e+001                 
3.783749e+001                 
3.761776e+001                 
3.082811e+001                 
2.658732e+001                 
3.010849e+001                 
3.159716e+001                 
3.186084e+001                 
3.102586e+001                 
3.054246e+001                 
2.690593e+001                 
1.938567e+001                 
2.148409e+001                 
2.381323e+001                 
2.730144e+001                 
1.478782e+001                 
2.815289e+001                 
2.707622e+001                 
2.905928e+001                 
2.733990e+001                 
3.672786e+001                 
3.700252e+001                 
3.937011e+001                 
2.932845e+001                 
2.705974e+001                 
3.098192e+001                 
2.253880e+001                 
3.350332e+001                 
3.654108e+001                 
3.383291e+001                 
2.605997e+001                 
2.775738e+001                 
2.782879e+001                 
2.304417e+001                 
1.191485e+001                 
1.492515e+001                 
2.473060e+001                 
2.489540e+001                 
2.934493e+001                 
3.322866e+001                 
3.453605e+001                 
3.387136e+001                 
3.091600e+001                 
2.983383e+001                 
2.587320e+001                 
3.092149e+001                 
3.522271e+001                 
3.700252e+001                 
4.031495e+001                 
3.916686e+001                 
3.912840e+001                 
3.042710e+001                 
3.639277e+001                 
3.331105e+001                 
3.624994e+001                 
4.149599e+001                 
3.230030e+001                 
3.354726e+001                 
3.824949e+001                 
3.738704e+001                 
3.982055e+001                 
4.378119e+001                 
4.125429e+001                 
3.750240e+001                 
3.077867e+001                 
3.631586e+001                 
4.220462e+001                 
4.901076e+001                 
3.811216e+001                 
2.893294e+001                 
4.005127e+001                 
3.909545e+001                 
2.499977e+001                 
4.052918e+001                 
3.782650e+001                 
3.778805e+001                 
2.776837e+001                 
2.898238e+001                 
3.833188e+001                 
4.360540e+001                 
3.861753e+001                 
4.300114e+001                 
4.864820e+001                 
4.617624e+001                 
4.195193e+001                 
3.350332e+001                 
4.340765e+001                 
4.199039e+001                 
4.491280e+001                 
3.147631e+001                 
3.565118e+001                 
3.674434e+001                 
4.445136e+001                 
3.261890e+001                 
3.277821e+001                 
3.337148e+001                 
3.810666e+001                 
3.846372e+001                 
4.388006e+001                 
4.473701e+001                 
4.096864e+001                 
4.154543e+001                 
4.596200e+001                 
3.709590e+001                 
4.914260e+001                 
4.333623e+001                 
4.547311e+001                 
4.000732e+001                 
3.763424e+001                 
4.025452e+001                 
4.291325e+001                 
4.763195e+001                 
4.047974e+001                 
3.873289e+001                 
3.745296e+001                 
3.421744e+001                 
3.896910e+001                 
3.791989e+001                 
3.275074e+001                 
4.346257e+001                 
3.702449e+001                 
3.953490e+001                 
3.774411e+001                 
2.610391e+001                 
3.179492e+001                 
3.597528e+001                 
3.805722e+001                 
3.754086e+001                 
3.161913e+001                 
2.552712e+001                 
2.916365e+001                 
2.498329e+001                 
2.839460e+001                 
2.510964e+001                 
3.450309e+001                 
2.942733e+001                 
3.530510e+001                 
2.408789e+001                 
3.521172e+001                 
4.294072e+001                 
4.473152e+001                 
4.439643e+001                 
4.622019e+001                 
4.802747e+001                 
5.062028e+001                 
4.997757e+001                 
4.190799e+001                 
4.680796e+001                 
4.197940e+001                 
4.825269e+001                 
3.814511e+001                 
4.071595e+001                 
3.592035e+001                 
4.367682e+001                 
3.699153e+001                 
3.656306e+001                 
3.984802e+001                 
4.524788e+001                 
3.638728e+001                 
4.113894e+001                 
4.239139e+001                 
3.760128e+001                 
3.198718e+001                 
3.012497e+001                 
2.849348e+001                 
3.550286e+001                 
3.241566e+001                 
3.069627e+001                 
2.985580e+001                 
3.338247e+001                 
3.393179e+001                 
4.358892e+001                 
3.747494e+001                 
3.521721e+001                 
4.618723e+001                 
4.078736e+001                 
3.949096e+001                 
3.741451e+001                 
3.787595e+001                 
3.339895e+001                 
3.223987e+001                 
3.030076e+001                 
1.562280e+001                 
2.825727e+001                 
1.833097e+001                 
1.161822e+001                 
2.027558e+001                 
3.320119e+001                 
3.036118e+001                 
-1.646825e+001                
-4.641653e+001                
-4.708669e+001                
-4.466973e+001                
-4.541679e+001                
-4.599905e+001                
-4.641653e+001                
-4.785022e+001                
-4.493889e+001                
-4.382929e+001                
-4.714711e+001                
-5.197552e+001                
-2.338404e+001                
6.580911e+000                 
1.746303e+001                 
1.014603e+001                 
1.248066e+001                 
2.247288e+001                 
2.337926e+001                 
2.272557e+001                 
2.772992e+001                 
3.042161e+001                 
3.298695e+001                 
2.581277e+001                 
2.788922e+001                 
2.432960e+001                 
2.208835e+001                 
2.619181e+001                 
2.217624e+001                 
2.801007e+001                 
2.959762e+001                 
3.425589e+001                 
2.868025e+001                 
3.217395e+001                 
3.401419e+001                 
3.696407e+001                 
3.278370e+001                 
3.555230e+001                 
3.877684e+001                 
3.348135e+001                 
3.237171e+001                 
3.512932e+001                 
3.704097e+001                 
4.321538e+001                 
4.498970e+001                 
4.239139e+001                 
5.009842e+001                 
4.461616e+001                 
3.997437e+001                 
4.459418e+001                 
4.021607e+001                 
3.916137e+001                 
4.198489e+001                 
3.818356e+001                 
3.306386e+001                 
3.031724e+001                 
2.916365e+001                 
2.855390e+001                 
2.858137e+001                 
3.154772e+001                 
2.988327e+001                 
2.729595e+001                 
2.793317e+001                 
3.085008e+001                 
3.472831e+001                 
3.241016e+001                 
2.899336e+001                 
3.427237e+001                 
4.036438e+001                 
4.171572e+001                 
3.731014e+001                 
2.742229e+001                 
2.587869e+001                 
3.492057e+001                 
2.370337e+001                 
1.795743e+001                 
1.212909e+001                 
1.423850e+001                 
1.586450e+001                 
1.916594e+001                 
2.083040e+001                 
2.559304e+001                 
2.058869e+001                 
2.574136e+001                 
2.543374e+001                 
2.965255e+001                 
3.395377e+001                 
3.555780e+001                 
3.321767e+001                 
3.327810e+001                 
2.629618e+001                 
2.409888e+001                 
2.003937e+001                 
3.250904e+001                 
3.215747e+001                 
2.906478e+001                 
3.148180e+001                 
2.811444e+001                 
2.391211e+001                 
2.361547e+001                 
2.194003e+001                 
1.150286e+001                 
2.231357e+001                 
2.773541e+001                 
2.866926e+001                 
3.035019e+001                 
3.520623e+001                 
3.596979e+001                 
3.995239e+001                 
2.907027e+001                 
3.527214e+001                 
2.875715e+001                 
2.801556e+001                 
3.015244e+001                 
3.284413e+001                 
3.688716e+001                 
4.370428e+001                 
3.839780e+001                 
3.222889e+001                 
3.591486e+001                 
3.669490e+001                 
3.581048e+001                 
3.922179e+001                 
3.969421e+001                 
4.678599e+001                 
2.759808e+001                 
2.724651e+001                 
4.194644e+001                 
2.972946e+001                 
3.843626e+001                 
4.177615e+001                 
3.186633e+001                 
3.440421e+001                 
3.849119e+001                 
4.193546e+001                 
4.367132e+001                 
2.088533e+001                 
3.183337e+001                 
3.527764e+001                 
4.354498e+001                 
2.978439e+001                 
3.185534e+001                 
4.233646e+001                 
2.813092e+001                 
2.937240e+001                 
2.853742e+001                 
4.254520e+001                 
3.395377e+001                 
4.424262e+001                 
4.386358e+001                 
4.597849e+001                 
3.813413e+001                 
3.812314e+001                 
4.130922e+001                 
3.938109e+001                 
4.674754e+001                 
3.140490e+001                 
3.098192e+001                 
3.953490e+001                 
4.375372e+001                 
3.323415e+001                 
4.578072e+001                 
3.653010e+001                 
3.314626e+001                 
3.747494e+001                 
4.610483e+001                 
4.202884e+001                 
4.149050e+001                 
3.957885e+001                 
3.916686e+001                 
4.779675e+001                 
4.595102e+001                 
4.134218e+001                 
3.549187e+001                 
3.537651e+001                 
3.773312e+001                 
4.236942e+001                 
4.500618e+001                 
4.595102e+001                 
3.388785e+001                 
4.096864e+001                 
3.851316e+001                 
4.231998e+001                 
3.680476e+001                 
1.580407e+001                 
2.743877e+001                 
3.705745e+001                 
3.768917e+001                 
2.826276e+001                 
2.866377e+001                 
2.708720e+001                 
3.561822e+001                 
3.895811e+001                 
3.650813e+001                 
4.202335e+001                 
3.446464e+001                 
3.217395e+001                 
2.200046e+001                 
2.703227e+001                 
2.729045e+001                 
2.610391e+001                 
2.929000e+001                 
2.750469e+001                 
3.306935e+001                 
2.436255e+001                 
3.704097e+001                 
4.138064e+001                 
4.408332e+001                 
4.418219e+001                 
4.526986e+001                 
5.046098e+001                 
4.942824e+001                 
5.085649e+001                 
4.694530e+001                 
4.436897e+001                 
4.262761e+001                 
3.884275e+001                 
3.903502e+001                 
3.487663e+001                 
3.599176e+001                 
3.891966e+001                 
4.430854e+001                 
3.656855e+001                 
3.417899e+001                 
4.420966e+001                 
3.899657e+001                 
4.308354e+001                 
3.979858e+001                 
3.498650e+001                 
2.696635e+001                 
3.556878e+001                 
2.514260e+001                 
1.695766e+001                 
2.524147e+001                 
2.902632e+001                 
3.126208e+001                 
3.504692e+001                 
3.284413e+001                 
3.763973e+001                 
4.331975e+001                 
3.266285e+001                 
3.860105e+001                 
4.119936e+001                 
3.718380e+001                 
3.713985e+001                 
3.093248e+001                 
3.131701e+001                 
3.001511e+001                 
2.365942e+001                 
2.280247e+001                 
2.307164e+001                 
1.744656e+001                 
1.775967e+001                 
2.406592e+001                 
3.481620e+001                 
-1.682530e+001                
-4.521904e+001                
-4.566947e+001                
-4.487297e+001                
-4.549369e+001                
-4.691090e+001                
-4.624624e+001                
-4.650442e+001                
-4.807544e+001                
-1.601233e+001                
-5.509560e+000                
-4.797656e+001                
-5.292033e+001                
-4.064879e+000                
1.411765e+001                 
2.054475e+001                 
2.673564e+001                 
2.702678e+001                 
3.074571e+001                 
2.634562e+001                 
3.009750e+001                 
3.206958e+001                 
3.139940e+001                 
3.280568e+001                 
2.635660e+001                 
2.687846e+001                 
2.282445e+001                 
2.413733e+001                 
2.650492e+001                 
2.781781e+001                 
2.683451e+001                 
3.049302e+001                 
3.164660e+001                 
3.266285e+001                 
2.926802e+001                 
3.332204e+001                 
3.447013e+001                 
3.425589e+001                 
3.178393e+001                 
3.193774e+001                 
2.838910e+001                 
3.470085e+001                 
3.472282e+001                 
3.475578e+001                 
4.191348e+001                 
4.347906e+001                 
4.849439e+001                 
4.693431e+001                 
4.331975e+001                 
4.359991e+001                 
4.305608e+001                 
4.197940e+001                 
3.712886e+001                 
3.884825e+001                 
3.985351e+001                 
3.411856e+001                 
3.016892e+001                 
2.974594e+001                 
2.907576e+001                 
3.016892e+001                 
2.882307e+001                 
3.045457e+001                 
3.058091e+001                 
2.883406e+001                 
2.897688e+001                 
2.982833e+001                 
3.028428e+001                 
3.192676e+001                 
3.043809e+001                 
3.902403e+001                 
3.621698e+001                 
2.369787e+001                 
2.518654e+001                 
2.439552e+001                 
3.022934e+001                 
3.108080e+001                 
1.928679e+001                 
2.635111e+001                 
3.165759e+001                 
2.768048e+001                 
2.809796e+001                 
2.955917e+001                 
2.403296e+001                 
2.728496e+001                 
2.968002e+001                 
2.760357e+001                 
3.059190e+001                 
3.289906e+001                 
3.500298e+001                 
3.290455e+001                 
3.475029e+001                 
3.080613e+001                 
2.523049e+001                 
2.991623e+001                 
3.000412e+001                 
3.081163e+001                 
3.384390e+001                 
2.615885e+001                 
2.196201e+001                 
2.880659e+001                 
2.040742e+001                 
2.375830e+001                 
2.957015e+001                 
2.234653e+001                 
2.566445e+001                 
3.031724e+001                 
2.844953e+001                 
3.110277e+001                 
3.197620e+001                 
3.830442e+001                 
3.295399e+001                 
3.294301e+001                 
2.947127e+001                 
3.258595e+001                 
3.465690e+001                 
3.048753e+001                 
3.685969e+001                 
3.847471e+001                 
3.897459e+001                 
3.639826e+001                 
3.947997e+001                 
3.627192e+001                 
3.628839e+001                 
3.505241e+001                 
3.703548e+001                 
4.223209e+001                 
4.233646e+001                 
2.979538e+001                 
3.184985e+001                 
2.699382e+001                 
4.073793e+001                 
4.185305e+001                 
4.235843e+001                 
3.844724e+001                 
3.919432e+001                 
4.216617e+001                 
4.536873e+001                 
2.758160e+001                 
2.571389e+001                 
3.716732e+001                 
3.839780e+001                 
3.630487e+001                 
3.157519e+001                 
3.952941e+001                 
3.000961e+001                 
2.877363e+001                 
3.317922e+001                 
1.656214e+001                 
4.013916e+001                 
4.200687e+001                 
4.246830e+001                 
4.417121e+001                 
3.899657e+001                 
3.740353e+001                 
4.177066e+001                 
4.364935e+001                 
4.219364e+001                 
3.259144e+001                 
3.359670e+001                 
3.900755e+001                 
4.537972e+001                 
4.436347e+001                 
4.224857e+001                 
3.905699e+001                 
3.355825e+001                 
3.954589e+001                 
4.712108e+001                 
4.415472e+001                 
3.923827e+001                 
4.531380e+001                 
4.758252e+001                 
4.870314e+001                 
4.037537e+001                 
3.711238e+001                 
4.402289e+001                 
3.968872e+001                 
3.841428e+001                 
4.637400e+001                 
4.539071e+001                 
3.682673e+001                 
2.937789e+001                 
4.140810e+001                 
4.589608e+001                 
4.589059e+001                 
2.337926e+001                 
2.936690e+001                 
3.956237e+001                 
3.538750e+001                 
2.859235e+001                 
2.799909e+001                 
2.595010e+001                 
2.523598e+001                 
3.546441e+001                 
2.756512e+001                 
4.377569e+001                 
4.282536e+001                 
3.742550e+001                 
3.671687e+001                 
3.126208e+001                 
2.821881e+001                 
2.729595e+001                 
1.840787e+001                 
3.093248e+001                 
1.815518e+001                 
3.020737e+001                 
2.851545e+001                 
2.971847e+001                 
2.606546e+001                 
3.900755e+001                 
4.637949e+001                 
4.989517e+001                 
4.891737e+001                 
5.176287e+001                 
4.828565e+001                 
4.873060e+001                 
4.575326e+001                 
4.824719e+001                 
4.475349e+001                 
3.873289e+001                 
3.724422e+001                 
3.271229e+001                 
3.032273e+001                 
4.275395e+001                 
4.549508e+001                 
3.269032e+001                 
4.567086e+001                 
4.271000e+001                 
4.307256e+001                 
4.240238e+001                 
3.484367e+001                 
2.855940e+001                 
3.812314e+001                 
3.901854e+001                 
2.571389e+001                 
2.465919e+001                 
3.147631e+001                 
3.281117e+001                 
3.924376e+001                 
3.776059e+001                 
3.825498e+001                 
4.145754e+001                 
4.197940e+001                 
3.265187e+001                 
4.244083e+001                 
4.116640e+001                 
3.865599e+001                 
2.741680e+001                 
3.422843e+001                 
2.980087e+001                 
2.489540e+001                 
2.067109e+001                 
1.830350e+001                 
1.995697e+001                 
2.083589e+001                 
2.643351e+001                 
2.374182e+001                 
-8.267086e+000                
-4.802051e+001                
-4.468071e+001                
-4.492790e+001                
-4.660879e+001                
-4.689442e+001                
-4.563651e+001                
-4.659780e+001                
-4.631216e+001                
-4.568595e+001                
-4.582877e+001                
-4.855334e+001                
-5.011337e+001                
-1.845675e+000                
2.303868e+001                 
2.824079e+001                 
2.908125e+001                 
2.635111e+001                 
2.815839e+001                 
3.334951e+001                 
3.521721e+001                 
3.390433e+001                 
3.051499e+001                 
3.199817e+001                 
3.046006e+001                 
2.746624e+001                 
2.642802e+001                 
2.697185e+001                 
2.869673e+001                 
3.046006e+001                 
2.881758e+001                 
2.932845e+001                 
3.158617e+001                 
3.175647e+001                 
2.739483e+001                 
3.760128e+001                 
3.438773e+001                 
3.731014e+001                 
3.718380e+001                 
3.505791e+001                 
3.648615e+001                 
4.185305e+001                 
3.935912e+001                 
4.409980e+001                 
4.478645e+001                 
4.731334e+001                 
4.663767e+001                 
4.701670e+001                 
4.668162e+001                 
4.411078e+001                 
4.275395e+001                 
4.466011e+001                 
4.043580e+001                 
4.210574e+001                 
4.251225e+001                 
3.818906e+001                 
3.241566e+001                 
3.316273e+001                 
3.086107e+001                 
3.059739e+001                 
3.114122e+001                 
2.738934e+001                 
2.964706e+001                 
2.712566e+001                 
3.094346e+001                 
3.320668e+001                 
3.145434e+001                 
2.802106e+001                 
3.706294e+001                 
4.158389e+001                 
4.362188e+001                 
3.695857e+001                 
2.957565e+001                 
2.675761e+001                 
2.771893e+001                 
3.288258e+001                 
2.603799e+001                 
2.536233e+001                 
2.685100e+001                 
2.669719e+001                 
3.357473e+001                 
2.527993e+001                 
2.778485e+001                 
1.368917e+001                 
2.788922e+001                 
2.851545e+001                 
3.105333e+001                 
3.889219e+001                 
4.017762e+001                 
3.424491e+001                 
3.074571e+001                 
3.004807e+001                 
2.642252e+001                 
3.139940e+001                 
3.249256e+001                 
3.416800e+001                 
3.301991e+001                 
3.234974e+001                 
3.458549e+001                 
3.334401e+001                 
3.442069e+001                 
3.417350e+001                 
2.863630e+001                 
2.557107e+001                 
3.759030e+001                 
3.356374e+001                 
3.321767e+001                 
3.661250e+001                 
3.711787e+001                 
4.072694e+001                 
3.486565e+001                 
2.819135e+001                 
2.933394e+001                 
3.081712e+001                 
3.213550e+001                 
3.124010e+001                 
3.475029e+001                 
3.501396e+001                 
4.307805e+001                 
3.510735e+001                 
3.949096e+001                 
4.385260e+001                 
3.895811e+001                 
4.285283e+001                 
3.919432e+001                 
4.236942e+001                 
4.131472e+001                 
4.203983e+001                 
4.414374e+001                 
3.895811e+001                 
3.828244e+001                 
4.000732e+001                 
4.300114e+001                 
3.856809e+001                 
3.945800e+001                 
3.832090e+001                 
3.905699e+001                 
3.993042e+001                 
3.342092e+001                 
3.800229e+001                 
3.153124e+001                 
3.744198e+001                 
4.522591e+001                 
3.911192e+001                 
3.221790e+001                 
2.851545e+001                 
3.860654e+001                 
3.697505e+001                 
3.939208e+001                 
3.860105e+001                 
4.049622e+001                 
3.798581e+001                 
3.982055e+001                 
3.506340e+001                 
4.244083e+001                 
4.434699e+001                 
3.942504e+001                 
3.366812e+001                 
3.540398e+001                 
4.186404e+001                 
4.564889e+001                 
4.222660e+001                 
3.817807e+001                 
3.617304e+001                 
3.562920e+001                 
4.149050e+001                 
4.268803e+001                 
4.615976e+001                 
3.847471e+001                 
4.417670e+001                 
5.027420e+001                 
4.559396e+001                 
3.753536e+001                 
3.699702e+001                 
4.362188e+001                 
3.542046e+001                 
3.201465e+001                 
4.371527e+001                 
4.148501e+001                 
4.235843e+001                 
4.166629e+001                 
3.938659e+001                 
3.696407e+001                 
3.949096e+001                 
3.077867e+001                 
4.496773e+001                 
3.963379e+001                 
3.838132e+001                 
3.165209e+001                 
3.181689e+001                 
3.601373e+001                 
3.689815e+001                 
4.191898e+001                 
3.895811e+001                 
4.581918e+001                 
4.675853e+001                 
4.430854e+001                 
4.090272e+001                 
3.689265e+001                 
3.208057e+001                 
2.710368e+001                 
2.534584e+001                 
2.777386e+001                 
2.204440e+001                 
2.707622e+001                 
3.543145e+001                 
3.962280e+001                 
3.869993e+001                 
3.553033e+001                 
4.160036e+001                 
4.530282e+001                 
4.656626e+001                 
4.988968e+001                 
4.662119e+001                 
4.707164e+001                 
4.650584e+001                 
5.042802e+001                 
4.542366e+001                 
4.460518e+001                 
4.386358e+001                 
4.120485e+001                 
3.499748e+001                 
2.799359e+001                 
3.467338e+001                 
3.757931e+001                 
4.189151e+001                 
4.118837e+001                 
3.952941e+001                 
2.925704e+001                 
3.027329e+001                 
2.569741e+001                 
3.399771e+001                 
3.674983e+001                 
3.223987e+001                 
4.364386e+001                 
3.031174e+001                 
3.522271e+001                 
4.282536e+001                 
3.492057e+001                 
3.423392e+001                 
4.047425e+001                 
3.484367e+001                 
3.705196e+001                 
3.757382e+001                 
3.894713e+001                 
2.728496e+001                 
2.013275e+001                 
2.218174e+001                 
2.418677e+001                 
1.630396e+001                 
1.846281e+001                 
1.215656e+001                 
1.905058e+001                 
2.121492e+001                 
2.129732e+001                 
1.695766e+001                 
-4.405450e+000                
-4.694386e+001                
-4.451592e+001                
-4.399408e+001                
-4.752613e+001                
-4.780628e+001                
-4.329646e+001                
-4.661428e+001                
-4.680104e+001                
5.987640e-001                 
-1.795688e+001                
-4.807544e+001                
-4.667470e+001                
-5.668859e+000                
1.354635e+001                 
3.076219e+001                 
4.211673e+001                 
3.302541e+001                 
3.148730e+001                 
3.334951e+001                 
2.966354e+001                 
3.409109e+001                 
3.131151e+001                 
2.723552e+001                 
3.238269e+001                 
2.490089e+001                 
2.726848e+001                 
2.638407e+001                 
2.794415e+001                 
2.686198e+001                 
1.847928e+001                 
2.580728e+001                 
2.898238e+001                 
3.126208e+001                 
3.241566e+001                 
3.554681e+001                 
3.474479e+001                 
3.620600e+001                 
3.859556e+001                 
3.352529e+001                 
3.856809e+001                 
3.434379e+001                 
4.175418e+001                 
4.645090e+001                 
4.594552e+001                 
4.309453e+001                 
4.734630e+001                 
4.944472e+001                 
4.723644e+001                 
4.475898e+001                 
4.281437e+001                 
4.379217e+001                 
3.876036e+001                 
4.364386e+001                 
3.924376e+001                 
3.651362e+001                 
3.397574e+001                 
3.249256e+001                 
3.374502e+001                 
3.174548e+001                 
3.172900e+001                 
2.956466e+001                 
2.682353e+001                 
2.566445e+001                 
2.195651e+001                 
3.003159e+001                 
3.165209e+001                 
2.716411e+001                 
3.241566e+001                 
3.526116e+001                 
4.373724e+001                 
3.860654e+001                 
3.305287e+001                 
2.542824e+001                 
2.404395e+001                 
2.683451e+001                 
3.245411e+001                 
2.864179e+001                 
2.766400e+001                 
2.843855e+001                 
3.073472e+001                 
3.156969e+001                 
2.710918e+001                 
2.757061e+001                 
3.053147e+001                 
2.847150e+001                 
3.075120e+001                 
3.823301e+001                 
3.789242e+001                 
3.585992e+001                 
3.179492e+001                 
2.576883e+001                 
3.156420e+001                 
2.732342e+001                 
2.770245e+001                 
3.088304e+001                 
3.314077e+001                 
3.210803e+001                 
3.325612e+001                 
3.768368e+001                 
3.317372e+001                 
3.268483e+001                 
3.917235e+001                 
3.471733e+001                 
3.662898e+001                 
3.583795e+001                 
3.377798e+001                 
3.985351e+001                 
3.616755e+001                 
4.178164e+001                 
4.486885e+001                 
3.211902e+001                 
2.412085e+001                 
2.435157e+001                 
1.872099e+001                 
3.249805e+001                 
2.937240e+001                 
3.330007e+001                 
3.479423e+001                 
3.706294e+001                 
4.101808e+001                 
4.161135e+001                 
4.133120e+001                 
4.394049e+001                 
4.451728e+001                 
3.216846e+001                 
4.563791e+001                 
4.286931e+001                 
7.586175e+000                 
2.486793e+001                 
3.908995e+001                 
3.481620e+001                 
2.555459e+001                 
3.892516e+001                 
3.703548e+001                 
3.950195e+001                 
3.018540e+001                 
3.626642e+001                 
3.738155e+001                 
3.143786e+001                 
3.099290e+001                 
3.197070e+001                 
3.735408e+001                 
3.894713e+001                 
3.788144e+001                 
2.490639e+001                 
3.613458e+001                 
3.531609e+001                 
3.655756e+001                 
4.071046e+001                 
3.556878e+001                 
3.281666e+001                 
3.893614e+001                 
3.878782e+001                 
3.593134e+001                 
4.132021e+001                 
4.494026e+001                 
3.525566e+001                 
2.843855e+001                 
3.943603e+001                 
4.940627e+001                 
3.989746e+001                 
4.122683e+001                 
3.275624e+001                 
3.247608e+001                 
3.844724e+001                 
3.998535e+001                 
4.574228e+001                 
3.761227e+001                 
4.658823e+001                 
4.989517e+001                 
3.775509e+001                 
3.674434e+001                 
4.220462e+001                 
3.781552e+001                 
2.904829e+001                 
3.567865e+001                 
3.414053e+001                 
3.141039e+001                 
3.938109e+001                 
3.626642e+001                 
3.967773e+001                 
4.545113e+001                 
4.864271e+001                 
3.403067e+001                 
4.672007e+001                 
3.332204e+001                 
4.159487e+001                 
2.725750e+001                 
3.749691e+001                 
3.999084e+001                 
3.940856e+001                 
3.737056e+001                 
4.010071e+001                 
4.470955e+001                 
4.603891e+001                 
3.267384e+001                 
2.449439e+001                 
2.648295e+001                 
1.888029e+001                 
2.358251e+001                 
3.123461e+001                 
2.612039e+001                 
2.016571e+001                 
1.893523e+001                 
2.826276e+001                 
3.569513e+001                 
4.188052e+001                 
4.072145e+001                 
4.682444e+001                 
4.911513e+001                 
4.274296e+001                 
4.681895e+001                 
4.696727e+001                 
4.946120e+001                 
4.821423e+001                 
4.743420e+001                 
4.192996e+001                 
4.524788e+001                 
4.452277e+001                 
4.401190e+001                 
4.051270e+001                 
3.865599e+001                 
3.477226e+001                 
3.194324e+001                 
3.128405e+001                 
3.801877e+001                 
3.503593e+001                 
3.026780e+001                 
3.006454e+001                 
3.047105e+001                 
2.743877e+001                 
2.833966e+001                 
4.281437e+001                 
2.887801e+001                 
3.669490e+001                 
3.418448e+001                 
3.865599e+001                 
3.550835e+001                 
3.878233e+001                 
3.876036e+001                 
3.301991e+001                 
3.397574e+001                 
3.053696e+001                 
1.608423e+001                 
2.816937e+001                 
2.084688e+001                 
2.383520e+001                 
1.763882e+001                 
1.321126e+001                 
1.292012e+001                 
7.119249e+000                 
1.639734e+001                 
1.997894e+001                 
8.289310e+000                 
1.258503e+001                 
-5.542518e+000                
-4.319758e+001                
-4.500481e+001                
-4.419183e+001                
-4.755360e+001                
-4.592764e+001                
-4.385126e+001                
-4.404352e+001                
-4.729542e+001                
-3.436471e+001                
-4.496086e+001                
-4.751514e+001                
-4.952012e+001                
-8.904284e+000                
1.968780e+001                 
2.651591e+001                 
4.348455e+001                 
3.293202e+001                 
3.041611e+001                 
3.012497e+001                 
3.468437e+001                 
3.015793e+001                 
2.638407e+001                 
2.646098e+001                 
2.980087e+001                 
2.243992e+001                 
2.516457e+001                 
2.432960e+001                 
2.638407e+001                 
2.564797e+001                 
2.430762e+001                 
2.639506e+001                 
2.738934e+001                 
2.843855e+001                 
2.943282e+001                 
3.130602e+001                 
2.903181e+001                 
3.261890e+001                 
3.843626e+001                 
3.284962e+001                 
3.375601e+001                 
3.674983e+001                 
4.040284e+001                 
4.090272e+001                 
4.421515e+001                 
4.345159e+001                 
4.804944e+001                 
4.879103e+001                 
4.608286e+001                 
4.286931e+001                 
4.333074e+001                 
4.114992e+001                 
4.184756e+001                 
3.376150e+001                 
3.531060e+001                 
3.156420e+001                 
3.410208e+001                 
2.765301e+001                 
3.083909e+001                 
3.067979e+001                 
2.591165e+001                 
2.313756e+001                 
2.736736e+001                 
2.208286e+001                 
2.174777e+001                 
2.379126e+001                 
2.741680e+001                 
1.844633e+001                 
2.269810e+001                 
3.315175e+001                 
3.834836e+001                 
4.049073e+001                 
2.946029e+001                 
1.778164e+001                 
1.450767e+001                 
2.221469e+001                 
3.649165e+001                 
2.378576e+001                 
1.860014e+001                 
2.352209e+001                 
2.825727e+001                 
3.222339e+001                 
2.774640e+001                 
9.173724e+000                 
2.390112e+001                 
2.038544e+001                 
2.885603e+001                 
2.994919e+001                 
3.606317e+001                 
3.022385e+001                 
3.145983e+001                 
2.875166e+001                 
2.509865e+001                 
3.171252e+001                 
3.178393e+001                 
2.727398e+001                 
3.097093e+001                 
3.008102e+001                 
3.055345e+001                 
3.148180e+001                 
2.944930e+001                 
3.917235e+001                 
3.996887e+001                 
3.280018e+001                 
3.846922e+001                 
3.066880e+001                 
3.296498e+001                 
3.625544e+001                 
3.944152e+001                 
3.768368e+001                 
3.966125e+001                 
3.624994e+001                 
3.551385e+001                 
3.105333e+001                 
2.807050e+001                 
3.386587e+001                 
3.216297e+001                 
3.133898e+001                 
2.954269e+001                 
3.306935e+001                 
3.807370e+001                 
4.264408e+001                 
4.513253e+001                 
3.822202e+001                 
3.690913e+001                 
3.954589e+001                 
4.485786e+001                 
2.030854e+001                 
2.642802e+001                 
3.906798e+001                 
2.710368e+001                 
4.095766e+001                 
3.266285e+001                 
4.017762e+001                 
4.243534e+001                 
3.994690e+001                 
3.700801e+001                 
2.190158e+001                 
3.369009e+001                 
3.510185e+001                 
2.977890e+001                 
2.759808e+001                 
3.072374e+001                 
3.332753e+001                 
3.654108e+001                 
3.498100e+001                 
3.742001e+001                 
3.776608e+001                 
3.555230e+001                 
3.766171e+001                 
3.694209e+001                 
3.361318e+001                 
3.353078e+001                 
3.984253e+001                 
3.353628e+001                 
3.345388e+001                 
4.058412e+001                 
3.829343e+001                 
3.031724e+001                 
3.625544e+001                 
4.581918e+001                 
3.248707e+001                 
3.076768e+001                 
2.868025e+001                 
3.345937e+001                 
3.732662e+001                 
3.440971e+001                 
4.121584e+001                 
3.749691e+001                 
4.873610e+001                 
4.862074e+001                 
3.299794e+001                 
9.838408e+000                 
2.234653e+001                 
-1.828646e+001                
3.241016e-001                 
2.574136e+001                 
3.073472e+001                 
3.053147e+001                 
3.132250e+001                 
2.608194e+001                 
3.362967e+001                 
4.176516e+001                 
4.657725e+001                 
3.584344e+001                 
3.972717e+001                 
3.184985e+001                 
2.888350e+001                 
2.712017e+001                 
3.052598e+001                 
3.532708e+001                 
3.473381e+001                 
2.965804e+001                 
3.145434e+001                 
4.008972e+001                 
2.342870e+001                 
2.180819e+001                 
3.570611e+000                 
4.246281e+000                 
-1.240338e+001                
-2.088469e+001                
1.561181e+001                 
-4.727345e+001                
-1.286479e+001                
1.653468e+001                 
2.465919e+001                 
3.607965e+001                 
3.560723e+001                 
4.028199e+001                 
4.729686e+001                 
4.466011e+001                 
4.387457e+001                 
4.448432e+001                 
4.310551e+001                 
4.464363e+001                 
4.197940e+001                 
3.428336e+001                 
4.385260e+001                 
4.167178e+001                 
4.192996e+001                 
4.056764e+001                 
3.871092e+001                 
3.832639e+001                 
3.547540e+001                 
3.721675e+001                 
3.412955e+001                 
3.677729e+001                 
3.300893e+001                 
3.411307e+001                 
2.568643e+001                 
2.731792e+001                 
2.798810e+001                 
7.899291e+000                 
6.168918e+000                 
2.387366e+001                 
2.974044e+001                 
1.221149e+001                 
2.775189e+001                 
2.900984e+001                 
3.432731e+001                 
3.209155e+001                 
2.662028e+001                 
3.003708e+001                 
-1.265056e+001                
-2.133512e+001                
-8.069335e+000                
-1.990692e+001                
1.174456e+001                 
1.828153e+001                 
-3.873171e+001                
-5.092085e+001                
-2.343897e+001                
-4.695485e+001                
-2.640524e+001                
-4.681203e+001                
-4.987717e+001                
-4.809192e+001                
-4.554862e+001                
-4.494438e+001                
-4.541679e+001                
-4.655386e+001                
-4.959153e+001                
-4.874559e+001                
-4.428521e+001                
-4.854784e+001                
-4.809741e+001                
-4.196164e+001                
-1.140364e+001                
-3.241467e+001                
-2.903642e+001                
1.374411e+001                 
2.715862e+001                 
3.729366e+001                 
3.113573e+001                 
2.807050e+001                 
3.156420e+001                 
3.229480e+001                 
3.351980e+001                 
2.880110e+001                 
2.739483e+001                 
2.890547e+001                 
2.536782e+001                 
2.743877e+001                 
2.039643e+001                 
3.000412e+001                 
2.732342e+001                 
2.872969e+001                 
3.151476e+001                 
3.234974e+001                 
3.110826e+001                 
3.066880e+001                 
3.461845e+001                 
3.438773e+001                 
3.475029e+001                 
3.511284e+001                 
3.516228e+001                 
3.161364e+001                 
2.985031e+001                 
2.459876e+001                 
3.170703e+001                 
3.599725e+001                 
3.821103e+001                 
4.327031e+001                 
3.786496e+001                 
2.929000e+001                 
2.587320e+001                 
2.734539e+001                 
2.869123e+001                 
2.848249e+001                 
2.521401e+001                 
2.655985e+001                 
2.869123e+001                 
2.165438e+001                 
2.702678e+001                 
2.475258e+001                 
2.020417e+001                 
2.551614e+001                 
2.639506e+001                 
2.545022e+001                 
2.545022e+001                 
2.189059e+001                 
3.060838e+001                 
2.545571e+001                 
2.000641e+001                 
1.335958e+001                 
2.690043e+001                 
2.814191e+001                 
3.201465e+001                 
2.856489e+001                 
-1.493019e+001                
1.408469e+001                 
2.843855e+001                 
3.193774e+001                 
3.010300e+001                 
2.073152e+001                 
2.902083e+001                 
2.943832e+001                 
2.936690e+001                 
2.064363e+001                 
1.893523e+001                 
2.965255e+001                 
2.715312e+001                 
2.780682e+001                 
2.878462e+001                 
3.222889e+001                 
2.072053e+001                 
1.755642e+001                 
2.312657e+001                 
2.754864e+001                 
2.543923e+001                 
2.183566e+001                 
3.435477e+001                 
3.350332e+001                 
3.691463e+001                 
3.443168e+001                 
3.486565e+001                 
3.360769e+001                 
3.566217e+001                 
3.108629e+001                 
3.206409e+001                 
3.902953e+001                 
3.394278e+001                 
3.378347e+001                 
3.876036e+001                 
4.024903e+001                 
4.102357e+001                 
4.083131e+001                 
3.556329e+001                 
3.667292e+001                 
3.766171e+001                 
3.205310e+001                 
3.650813e+001                 
3.977661e+001                 
3.978759e+001                 
3.902953e+001                 
3.787595e+001                 
3.877684e+001                 
4.238590e+001                 
4.381964e+001                 
4.275395e+001                 
4.162783e+001                 
3.371756e+001                 
3.383841e+001                 
3.947997e+001                 
4.302312e+001                 
3.905699e+001                 
2.477455e+001                 
4.083681e+001                 
4.035889e+001                 
4.041383e+001                 
3.844724e+001                 
4.183108e+001                 
3.640375e+001                 
3.962280e+001                 
3.589837e+001                 
3.705745e+001                 
3.497002e+001                 
3.743649e+001                 
3.873289e+001                 
3.546990e+001                 
3.553582e+001                 
3.507988e+001                 
3.813962e+001                 
2.937240e+001                 
3.031174e+001                 
3.746944e+001                 
3.773861e+001                 
3.612909e+001                 
3.820005e+001                 
3.651362e+001                 
3.536003e+001                 
3.666743e+001                 
3.982055e+001                 
4.382513e+001                 
3.690913e+001                 
3.499199e+001                 
4.451728e+001                 
3.538201e+001                 
3.417350e+001                 
3.358572e+001                 
3.495354e+001                 
3.634882e+001                 
3.774411e+001                 
4.257816e+001                 
3.849119e+001                 
4.545113e+001                 
4.422065e+001                 
2.091279e+001                 
2.715862e+001                 
2.936690e+001                 
2.735637e+001                 
2.291783e+001                 
2.141268e+001                 
2.708720e+001                 
3.459098e+001                 
3.984802e+001                 
3.662898e+001                 
3.618952e+001                 
4.198489e+001                 
4.281987e+001                 
3.358572e+001                 
4.231998e+001                 
2.673564e+001                 
3.188830e+001                 
3.061387e+001                 
3.344839e+001                 
3.161364e+001                 
3.927123e+001                 
3.362417e+001                 
3.373404e+001                 
1.628748e+001                 
2.189609e+001                 
1.684779e+001                 
2.010529e+000                 
-1.185956e+001                
-2.249966e+001                
1.444724e+001                 
1.272236e+001                 
-6.025909e+000                
2.460975e+000                 
-2.706441e+001                
2.118196e+001                 
3.789242e+001                 
3.943053e+001                 
4.035889e+001                 
4.440741e+001                 
4.620920e+001                 
4.100160e+001                 
4.364935e+001                 
4.017212e+001                 
4.233646e+001                 
4.480293e+001                 
4.231998e+001                 
4.507210e+001                 
3.335500e+001                 
3.533257e+001                 
2.957565e+001                 
4.116640e+001                 
3.486015e+001                 
3.757382e+001                 
3.196521e+001                 
3.281666e+001                 
3.240467e+001                 
3.320668e+001                 
2.858686e+001                 
1.838590e+001                 
2.012726e+001                 
2.146212e+001                 
2.868574e+001                 
2.858686e+001                 
1.030533e+001                 
6.421607e+000                 
-5.048141e+000                
1.895170e+001                 
1.844083e+001                 
1.120623e+001                 
1.367269e+001                 
-2.142851e+001                
-4.158262e+001                
-3.916017e+001                
-2.869585e+001                
-2.573508e+001                
-3.755070e+001                
-4.169248e+001                
-2.163724e+001                
-2.838824e+001                
-4.085753e+001                
-3.749027e+001                
-3.855593e+001                
-3.391428e+001                
-4.430169e+001                
-4.835009e+001                
-4.654836e+001                
-3.562812e+001                
-4.487846e+001                
-4.621878e+001                
-4.708669e+001                
-4.833911e+001                
-4.830066e+001                
-4.362055e+001                
-4.626822e+001                
-4.415338e+001                
-1.988495e+001                
-4.413690e+001                
-4.850939e+001                
-3.391428e+001                
-1.082137e+000                
7.652094e+000                 
3.084459e+001                 
3.534356e+001                 
2.130282e+001                 
1.003616e+001                 
1.147539e+001                 
-8.975693e+000                
-4.608145e+001                
-3.621038e+001                
-1.723729e+001                
-2.449364e+001                
9.140764e+000                 
2.960861e+001                 
2.546670e+001                 
1.527123e+001                 
2.916365e+001                 
3.238269e+001                 
2.604898e+001                 
3.167956e+001                 
3.253101e+001                 
3.396475e+001                 
3.537651e+001                 
3.453056e+001                 
3.533806e+001                 
3.595880e+001                 
2.430762e+001                 
2.499977e+001                 
2.646098e+001                 
1.986908e+001                 
3.533257e+001                 
3.641474e+001                 
3.779904e+001                 
2.443397e+001                 
1.420554e+001                 
3.291554e+001                 
3.195422e+001                 
2.252232e+000                 
-9.601904e+000                
1.126665e+001                 
-4.360407e+001                
-2.561973e+001                
-1.852267e+001                
2.543374e+000                 
-1.175519e+001                
-5.018478e+001                
1.004166e+001                 
2.301671e+001                 
-4.398859e+001                
-2.548240e+001                
-1.636938e+001                
2.827924e+001                 
2.691691e+001                 
3.027329e+001                 
1.970428e+001                 
2.911421e+001                 
5.905241e+000                 
3.089403e+001                 
-5.383219e+000                
-4.657583e+001                
1.878141e+001                 
2.714763e+001                 
2.614786e+001                 
2.175326e+001                 
8.047608e+000                 
2.296177e+001                 
2.426368e+001                 
2.736187e+001                 
6.141451e+000                 
1.335958e+001                 
2.820234e+001                 
2.198398e+001                 
1.710597e+001                 
1.629297e+001                 
2.030854e+001                 
-1.609473e+000                
-1.929170e+001                
-3.751774e+000                
1.020096e+001                 
2.018219e+001                 
2.372534e+001                 
2.051728e+001                 
1.983062e+001                 
1.944060e+001                 
2.475807e+001                 
2.973495e+001                 
2.648844e+001                 
3.130053e+001                 
2.628519e+001                 
3.502495e+001                 
2.414283e+001                 
2.722454e+001                 
2.987778e+001                 
2.129732e+001                 
3.021286e+001                 
3.312978e+001                 
3.610163e+001                 
2.964706e+001                 
3.119616e+001                 
3.694209e+001                 
1.989654e+001                 
1.295857e+001                 
3.230579e+001                 
3.248707e+001                 
3.728817e+001                 
2.903731e+001                 
3.891417e+001                 
4.258915e+001                 
4.036438e+001                 
4.043031e+001                 
3.467887e+001                 
3.352529e+001                 
4.645090e+001                 
4.269902e+001                 
4.002380e+001                 
3.194324e+001                 
2.055573e+001                 
3.104784e+001                 
4.257267e+001                 
4.124331e+001                 
4.001282e+001                 
4.134218e+001                 
2.980087e+001                 
3.748592e+001                 
3.298146e+001                 
3.514031e+001                 
4.328679e+001                 
4.519295e+001                 
3.809567e+001                 
4.051270e+001                 
4.621469e+001                 
4.549508e+001                 
4.108400e+001                 
4.224857e+001                 
4.343511e+001                 
3.675532e+001                 
2.886152e+001                 
3.596429e+001                 
4.339666e+001                 
3.705745e+001                 
3.838132e+001                 
4.565438e+001                 
4.762097e+001                 
4.799451e+001                 
3.020188e+001                 
3.863401e+001                 
4.754955e+001                 
4.303410e+001                 
4.637400e+001                 
4.072145e+001                 
4.625315e+001                 
4.218265e+001                 
3.799130e+001                 
4.731334e+001                 
4.527535e+001                 
4.650584e+001                 
4.467109e+001                 
3.950744e+001                 
4.062806e+001                 
3.804074e+001                 
4.469306e+001                 
4.235843e+001                 
4.233097e+001                 
4.358343e+001                 
4.270451e+001                 
4.610483e+001                 
4.372076e+001                 
4.439094e+001                 
4.115541e+001                 
4.882948e+001                 
5.082902e+001                 
4.584116e+001                 
2.952621e+001                 
3.729366e+001                 
3.813962e+001                 
4.625864e+001                 
5.079057e+001                 
4.769787e+001                 
4.845594e+001                 
4.517647e+001                 
3.768917e+001                 
3.844175e+001                 
4.010620e+001                 
3.847471e+001                 
3.106432e+001                 
4.019959e+001                 
4.541817e+001                 
3.349783e+001                 
4.480842e+001                 
2.939437e+001                 
2.792218e+001                 
3.159716e+001                 
3.238819e+001                 
3.985901e+001                 
4.041383e+001                 
4.289128e+001                 
4.297917e+001                 
4.271000e+001                 
4.200137e+001                 
4.142458e+001                 
4.246830e+001                 
4.456672e+001                 
3.996338e+001                 
4.253422e+001                 
3.828794e+001                 
3.898558e+001                 
3.723323e+001                 
2.823529e+001                 
3.855711e+001                 
3.901305e+001                 
3.662898e+001                 
3.461296e+001                 
3.726070e+001                 
3.148180e+001                 
3.501396e+001                 
3.571710e+001                 
3.773861e+001                 
3.377249e+001                 
3.265736e+001                 
3.214100e+001                 
3.765621e+001                 
3.726070e+001                 
3.319020e+001                 
3.466788e+001                 
3.362967e+001                 
2.481849e+001                 
2.132479e+001                 
1.479881e+001                 
2.577432e+001                 
2.199496e+001                 
2.931746e+001                 
2.253330e+001                 
1.722133e+001                 
8.651866e+000                 
2.105013e+001                 
1.967132e+001                 
2.603799e+001                 
-1.583655e+001                
-4.674062e+001                
-3.287059e+001                
-4.108824e+001                
-4.899278e+001                
-4.773487e+001                
-4.448296e+001                
-4.897081e+001                
-4.628469e+001                
-4.910265e+001                
-4.709767e+001                
-4.759205e+001                
-2.629538e+001                
-7.646368e+000                
4.570382e+000                 
2.196201e+001                 
2.339025e+001                 
1.518883e+001                 
1.898466e+001                 
2.539528e+001                 
3.272328e+001                 
3.993591e+001                 
3.811765e+001                 
2.696086e+001                 
3.323415e+001                 
2.937240e+001                 
2.764202e+001                 
2.685100e+001                 
2.371435e+001                 
2.634012e+001                 
2.253330e+001                 
2.754864e+001                 
3.124560e+001                 
2.527444e+001                 
2.015473e+001                 
2.105013e+001                 
3.548089e+001                 
3.171252e+001                 
3.536003e+001                 
3.640375e+001                 
3.528862e+001                 
3.992493e+001                 
3.796933e+001                 
3.865599e+001                 
3.686518e+001                 
3.678279e+001                 
3.838682e+001                 
3.624994e+001                 
3.771115e+001                 
3.980407e+001                 
4.145205e+001                 
3.955688e+001                 
3.082261e+001                 
3.511284e+001                 
3.746944e+001                 
3.457999e+001                 
2.671916e+001                 
3.478325e+001                 
2.387915e+001                 
2.981186e+001                 
2.385168e+001                 
1.877043e+001                 
2.582376e+001                 
2.036896e+001                 
2.852094e+001                 
2.612039e+001                 
2.007782e+001                 
1.384298e+001                 
1.728725e+001                 
5.262531e+000                 
1.839689e+001                 
2.814191e+001                 
2.987778e+001                 
3.529412e+001                 
3.727718e+001                 
3.727169e+001                 
3.313527e+001                 
3.268483e+001                 
3.460197e+001                 
3.187182e+001                 
2.562051e+001                 
3.181689e+001                 
3.099290e+001                 
2.549416e+001                 
1.866056e+001                 
3.153124e+001                 
2.812543e+001                 
3.655207e+001                 
2.027558e+001                 
2.766949e+001                 
3.571710e+001                 
3.871641e+001                 
3.907897e+001                 
3.983703e+001                 
3.864500e+001                 
3.864500e+001                 
3.389883e+001                 
3.213001e+001                 
3.178943e+001                 
3.733760e+001                 
3.711787e+001                 
3.364614e+001                 
3.733211e+001                 
3.800778e+001                 
3.648066e+001                 
3.843626e+001                 
3.571710e+001                 
3.954589e+001                 
3.866148e+001                 
3.972168e+001                 
3.806271e+001                 
3.296498e+001                 
4.036988e+001                 
3.901854e+001                 
4.185305e+001                 
3.922728e+001                 
3.804074e+001                 
3.739803e+001                 
3.706294e+001                 
4.208377e+001                 
3.433280e+001                 
3.985901e+001                 
3.982055e+001                 
3.879332e+001                 
3.914488e+001                 
3.918334e+001                 
4.111696e+001                 
4.390753e+001                 
4.179812e+001                 
4.316594e+001                 
3.293752e+001                 
3.414603e+001                 
4.414374e+001                 
3.988647e+001                 
3.661799e+001                 
3.132250e+001                 
3.248158e+001                 
3.762325e+001                 
4.315496e+001                 
4.145754e+001                 
4.167727e+001                 
3.198718e+001                 
4.032593e+001                 
4.000183e+001                 
3.952392e+001                 
3.865599e+001                 
4.136965e+001                 
3.818356e+001                 
3.939757e+001                 
4.075441e+001                 
4.080934e+001                 
4.075990e+001                 
4.103456e+001                 
3.988647e+001                 
4.056764e+001                 
3.097642e+001                 
3.859007e+001                 
4.026001e+001                 
3.574456e+001                 
3.933715e+001                 
3.991943e+001                 
4.105653e+001                 
4.625315e+001                 
3.925475e+001                 
3.810117e+001                 
4.129274e+001                 
4.067201e+001                 
4.241886e+001                 
3.946349e+001                 
4.523140e+001                 
3.417350e+001                 
3.468437e+001                 
4.191348e+001                 
4.345159e+001                 
3.874937e+001                 
3.999084e+001                 
4.048524e+001                 
3.747494e+001                 
3.283315e+001                 
3.843626e+001                 
3.912840e+001                 
3.886473e+001                 
3.740353e+001                 
4.066102e+001                 
4.444587e+001                 
3.906248e+001                 
4.362737e+001                 
4.323735e+001                 
4.208926e+001                 
4.634104e+001                 
4.195193e+001                 
3.678279e+001                 
3.153124e+001                 
3.339895e+001                 
3.972168e+001                 
4.374823e+001                 
4.476448e+001                 
3.971618e+001                 
3.992493e+001                 
3.446464e+001                 
3.950195e+001                 
3.412955e+001                 
3.427237e+001                 
3.109728e+001                 
3.156969e+001                 
3.312978e+001                 
2.301671e+001                 
3.210803e+001                 
1.983062e+001                 
1.539208e+001                 
-3.437569e+001                
4.005676e+001                 
3.951842e+001                 
4.096864e+001                 
4.303960e+001                 
4.350103e+001                 
4.677501e+001                 
3.958984e+001                 
4.390753e+001                 
4.658274e+001                 
4.116640e+001                 
4.343511e+001                 
4.217167e+001                 
3.973266e+001                 
3.839780e+001                 
3.585992e+001                 
3.588189e+001                 
3.587640e+001                 
3.582697e+001                 
3.614008e+001                 
3.999084e+001                 
3.645319e+001                 
3.647517e+001                 
3.061936e+001                 
3.427787e+001                 
3.794186e+001                 
3.650263e+001                 
2.253880e+001                 
2.796612e+001                 
3.715084e+001                 
3.440971e+001                 
2.875166e+001                 
1.979766e+001                 
3.023484e+001                 
3.750240e+001                 
7.635614e-001                 
3.131151e-001                 
2.122042e+001                 
1.997894e+001                 
1.335958e+001                 
1.505699e+001                 
1.501305e+001                 
-4.724049e+000                
-2.087370e-001                
-2.427942e+001                
-5.027267e+001                
-4.682851e+001                
-4.613638e+001                
-4.827319e+001                
-4.699330e+001                
-4.912461e+001                
-4.849291e+001                
-4.440606e+001                
-4.824572e+001                
-4.758106e+001                
-5.184369e+001                
-1.559485e+001                
8.514534e-001                 
1.151934e+001                 
1.562280e+001                 
2.295628e+001                 
2.049531e+001                 
2.047883e+001                 
2.175875e+001                 
1.045914e+001                 
2.189609e+001                 
3.068528e+001                 
4.069947e+001                 
3.962280e+001                 
3.028428e+001                 
2.981735e+001                 
3.106432e+001                 
3.088304e+001                 
2.753216e+001                 
2.181369e+001                 
1.440330e+001                 
2.580728e+001                 
2.221469e+001                 
2.048432e+001                 
2.725200e+001                 
2.306065e+001                 
2.646647e+001                 
3.392630e+001                 
3.052598e+001                 
3.297047e+001                 
3.532158e+001                 
3.735408e+001                 
3.586541e+001                 
3.830991e+001                 
3.624994e+001                 
3.698604e+001                 
3.654658e+001                 
3.723873e+001                 
3.967773e+001                 
3.793637e+001                 
4.083131e+001                 
3.987549e+001                 
3.839231e+001                 
3.942504e+001                 
4.394598e+001                 
3.419547e+001                 
2.719158e+001                 
2.833966e+001                 
1.928679e+001                 
2.821881e+001                 
3.637080e+001                 
3.119066e+001                 
3.030076e+001                 
3.523919e+001                 
2.513161e+001                 
2.659281e+001                 
2.655985e+001                 
1.947906e+001                 
2.294530e+001                 
2.845502e+001                 
2.784527e+001                 
1.870451e+001                 
-1.038192e+000                
2.264866e+001                 
2.498329e+001                 
3.562371e+001                 
3.555780e+001                 
3.588189e+001                 
3.377798e+001                 
3.858457e+001                 
3.497551e+001                 
2.613687e+001                 
2.693339e+001                 
2.631815e+001                 
2.655436e+001                 
1.424949e+001                 
3.003708e+001                 
3.293752e+001                 
3.176196e+001                 
3.211353e+001                 
3.317372e+001                 
3.773861e+001                 
3.768917e+001                 
3.929869e+001                 
3.661799e+001                 
3.627192e+001                 
3.753536e+001                 
3.595331e+001                 
3.038865e+001                 
3.188830e+001                 
3.339895e+001                 
3.266285e+001                 
3.621698e+001                 
3.489311e+001                 
3.976013e+001                 
3.465690e+001                 
3.087755e+001                 
3.594232e+001                 
3.622797e+001                 
3.843076e+001                 
3.604120e+001                 
3.467338e+001                 
2.591714e+001                 
3.196521e+001                 
3.672786e+001                 
4.039185e+001                 
3.830442e+001                 
3.994690e+001                 
3.774411e+001                 
3.774960e+001                 
4.051820e+001                 
3.880980e+001                 
3.311879e+001                 
3.694759e+001                 
4.121035e+001                 
3.394827e+001                 
3.935912e+001                 
4.374823e+001                 
4.178714e+001                 
4.422065e+001                 
3.965575e+001                 
3.357473e+001                 
3.127306e+001                 
2.618631e+001                 
3.976013e+001                 
4.226505e+001                 
2.977341e+001                 
3.671687e+001                 
3.659052e+001                 
4.028199e+001                 
4.220462e+001                 
4.260563e+001                 
3.510185e+001                 
3.615656e+001                 
3.935363e+001                 
3.921630e+001                 
4.176516e+001                 
3.925475e+001                 
4.055665e+001                 
4.008423e+001                 
3.967773e+001                 
3.967223e+001                 
3.926574e+001                 
3.913390e+001                 
4.162234e+001                 
3.874388e+001                 
3.270131e+001                 
3.527214e+001                 
3.821653e+001                 
3.529412e+001                 
3.988647e+001                 
3.893065e+001                 
4.104005e+001                 
4.255619e+001                 
3.918334e+001                 
3.829892e+001                 
3.636530e+001                 
3.805173e+001                 
4.013367e+001                 
4.114992e+001                 
4.408881e+001                 
3.740902e+001                 
3.075669e+001                 
4.173220e+001                 
3.911192e+001                 
4.056764e+001                 
3.872190e+001                 
3.856260e+001                 
3.184436e+001                 
3.392081e+001                 
3.679927e+001                 
3.338247e+001                 
3.283864e+001                 
3.540948e+001                 
4.272099e+001                 
4.553353e+001                 
4.388556e+001                 
3.789791e+001                 
4.428107e+001                 
3.798032e+001                 
4.418769e+001                 
4.231449e+001                 
3.159716e+001                 
2.893843e+001                 
2.674113e+001                 
3.624445e+001                 
4.373724e+001                 
4.041383e+001                 
4.104555e+001                 
4.246830e+001                 
3.502495e+001                 
4.060059e+001                 
2.799359e+001                 
2.802106e+001                 
2.093477e+001                 
3.181689e+001                 
3.182238e+001                 
3.160815e+001                 
3.083360e+001                 
1.773220e+001                 
1.552392e+001                 
2.949874e+001                 
4.045228e+001                 
3.922728e+001                 
4.133120e+001                 
4.270451e+001                 
4.456123e+001                 
4.386358e+001                 
3.841978e+001                 
4.075990e+001                 
4.057313e+001                 
4.043031e+001                 
4.396246e+001                 
3.957885e+001                 
3.590936e+001                 
3.381643e+001                 
3.567865e+001                 
3.596979e+001                 
3.826596e+001                 
4.039735e+001                 
3.924376e+001                 
3.494255e+001                 
3.200366e+001                 
3.471183e+001                 
3.471733e+001                 
3.395377e+001                 
3.292653e+001                 
2.892195e+001                 
1.584802e+001                 
2.851545e+001                 
3.112474e+001                 
2.612039e+001                 
1.619959e+001                 
1.677089e+001                 
2.143465e+001                 
2.735088e+001                 
2.197849e+001                 
-1.380960e+001                
-1.820956e+001                
3.988098e+000                 
4.636301e+000                 
-4.102782e+001                
-3.858889e+001                
-3.671575e+001                
-2.922868e+001                
-2.153837e+001                
-4.898180e+001                
-4.772937e+001                
-4.718007e+001                
-4.734486e+001                
-4.552665e+001                
-5.104170e+001                
-4.585624e+001                
-4.023132e+001                
-3.577643e+001                
-4.845446e+001                
-5.004745e+001                
-4.448296e+001                
-4.776783e+001                
-3.056899e+001                
2.439002e+000                 
-2.770160e+001                
-3.618292e+001                
9.107804e+000                 
6.383154e+000                 
9.118791e-001                 
7.448844e+000                 
3.071824e+001                 
3.024033e+001                 
-6.047881e+000                
6.646830e+000                 
-3.260693e+001                
6.959945e+000                 
-4.896532e+001                
-1.043685e-001                
-3.351878e+001                
-4.984970e+001                
-4.818530e+001                
-4.487297e+001                
-1.724278e+001                
9.607691e+000                 
1.017899e+001                 
2.289036e+001                 
2.128084e+001                 
2.260472e+001                 
3.214100e+001                 
2.963607e+001                 
3.046006e+001                 
3.282765e+001                 
3.416251e+001                 
3.305836e+001                 
3.085557e+001                 
2.643900e+001                 
3.036668e+001                 
2.309361e+001                 
3.431083e+001                 
3.774960e+001                 
2.937789e+001                 
3.015793e+001                 
3.238819e+001                 
3.845823e+001                 
2.237400e+001                 
9.964752e+000                 
1.993500e+001                 
2.691691e+001                 
3.137194e+001                 
3.707942e+000                 
-2.527366e+001                
1.457908e+001                 
1.356283e+001                 
1.059647e+001                 
1.040421e+001                 
-2.099455e+001                
-1.282085e+001                
1.335409e+001                 
2.290685e+001                 
2.389013e+001                 
3.275074e+001                 
3.081163e+001                 
2.229160e+001                 
9.173724e+000                 
3.444816e+001                 
2.690593e+001                 
3.032822e+001                 
3.589837e+001                 
3.779354e+001                 
3.393729e+001                 
2.200046e+001                 
2.314855e+001                 
2.296727e+001                 
2.345617e+001                 
1.737514e+001                 
-4.057189e+001                
-6.426904e-001                
3.021836e+001                 
3.708492e+001                 
3.575555e+001                 
3.477775e+001                 
3.546990e+001                 
3.497002e+001                 
3.462944e+001                 
3.295399e+001                 
3.675532e+001                 
3.459098e+001                 
3.645869e+001                 
3.529961e+001                 
3.582147e+001                 
3.618952e+001                 
3.109728e+001                 
2.831220e+001                 
3.756832e+001                 
3.596429e+001                 
3.625544e+001                 
3.304738e+001                 
3.150927e+001                 
3.478874e+001                 
3.408011e+001                 
3.526116e+001                 
3.326711e+001                 
3.859556e+001                 
3.606866e+001                 
4.044129e+001                 
3.629389e+001                 
3.479423e+001                 
3.306386e+001                 
3.448661e+001                 
4.208377e+001                 
4.086976e+001                 
3.818356e+001                 
3.646418e+001                 
3.919432e+001                 
3.904051e+001                 
3.459098e+001                 
3.192126e+001                 
3.710139e+001                 
4.094118e+001                 
4.029297e+001                 
3.562920e+001                 
3.373404e+001                 
4.097414e+001                 
3.956237e+001                 
3.916137e+001                 
3.427787e+001                 
2.695537e+001                 
3.838132e+001                 
3.944701e+001                 
4.005127e+001                 
4.149599e+001                 
3.624994e+001                 
3.337148e+001                 
3.851865e+001                 
3.732662e+001                 
3.877134e+001                 
3.894713e+001                 
3.787595e+001                 
3.883726e+001                 
3.659052e+001                 
3.766171e+001                 
3.470085e+001                 
3.652460e+001                 
3.778805e+001                 
3.379446e+001                 
3.346487e+001                 
3.547540e+001                 
3.553582e+001                 
3.677729e+001                 
3.773312e+001                 
3.797482e+001                 
3.943053e+001                 
4.021058e+001                 
3.677729e+001                 
3.661250e+001                 
3.752987e+001                 
3.480522e+001                 
3.763973e+001                 
3.970520e+001                 
4.288579e+001                 
4.038086e+001                 
3.465690e+001                 
3.815061e+001                 
4.119936e+001                 
3.519524e+001                 
3.673335e+001                 
3.730465e+001                 
3.335500e+001                 
3.289906e+001                 
3.436026e+001                 
3.349233e+001                 
3.610163e+001                 
3.538201e+001                 
3.944152e+001                 
4.245182e+001                 
4.323186e+001                 
3.614008e+001                 
4.105653e+001                 
3.662349e+001                 
4.347906e+001                 
3.262440e+001                 
2.961959e+001                 
3.078965e+001                 
3.310781e+001                 
3.465690e+001                 
3.793088e+001                 
4.036988e+001                 
4.469306e+001                 
4.094118e+001                 
3.015244e+001                 
2.891096e+001                 
2.498329e+001                 
2.413733e+001                 
2.976242e+001                 
2.996017e+001                 
1.355184e+001                 
5.333944e+000                 
2.585122e+001                 
2.206088e+001                 
-6.838885e+000                
1.819364e+001                 
3.840330e+001                 
3.830442e+001                 
4.018860e+001                 
4.514351e+001                 
4.491280e+001                 
4.105653e+001                 
4.144656e+001                 
3.987549e+001                 
4.038086e+001                 
3.664546e+001                 
4.266056e+001                 
3.613458e+001                 
3.358022e+001                 
3.866697e+001                 
3.692012e+001                 
3.079515e+001                 
3.971069e+001                 
3.966125e+001                 
2.955917e+001                 
2.925154e+001                 
-4.917955e+001                
-9.360209e+000                
2.248386e+001                 
2.868025e+001                 
2.963058e+001                 
1.634241e+001                 
1.970428e+001                 
2.881209e+001                 
2.859235e+001                 
-2.257656e+000                
-4.297237e+001                
-1.873690e+001                
7.536736e+000                 
-7.816653e+000                
2.866377e+001                 
2.229160e+001                 
2.619730e+001                 
-4.126402e+001                
-6.761982e+000                
1.164569e+001                 
-2.224697e+001                
-4.348322e+001                
-2.788837e+001                
-4.252743e+001                
-4.893236e+001                
-4.826220e+001                
-4.741627e+001                
-4.612539e+001                
-4.757008e+001                
-3.454598e+001                
1.342550e+001                 
-1.296367e+000                
-5.081649e+001                
-4.956406e+001                
-4.780079e+001                
-3.332652e+001                
1.435935e+001                 
1.956145e+001                 
2.106660e+001                 
2.468116e+001                 
2.368139e+001                 
2.675761e+001                 
2.107759e+001                 
1.522179e+001                 
3.490410e+001                 
3.449760e+001                 
2.645548e+001                 
2.751019e+001                 
2.571939e+001                 
2.692790e+001                 
2.807050e+001                 
2.725200e+001                 
1.976471e+001                 
2.020417e+001                 
2.831220e+001                 
2.282994e+001                 
2.171481e+001                 
2.257725e+001                 
2.983383e+001                 
3.075669e+001                 
3.588739e+001                 
3.580499e+001                 
3.390982e+001                 
3.654658e+001                 
2.737285e+001                 
3.728817e+001                 
3.776608e+001                 
3.942504e+001                 
3.781002e+001                 
3.594781e+001                 
3.734859e+001                 
3.621698e+001                 
3.811216e+001                 
3.520073e+001                 
3.893614e+001                 
3.880980e+001                 
4.174319e+001                 
3.908995e+001                 
4.238041e+001                 
3.488762e+001                 
3.697505e+001                 
3.774411e+001                 
3.053147e+001                 
3.378347e+001                 
3.215747e+001                 
3.027878e+001                 
2.723552e+001                 
2.037446e+001                 
3.276173e+001                 
3.334951e+001                 
3.449210e+001                 
2.496132e+001                 
1.892424e+001                 
2.985031e+001                 
3.087755e+001                 
3.878233e+001                 
3.679377e+001                 
3.614008e+001                 
3.949096e+001                 
4.135867e+001                 
4.236393e+001                 
4.261113e+001                 
4.271550e+001                 
3.216846e+001                 
3.499748e+001                 
2.635111e+001                 
-1.833041e+001                
-3.157972e+001                
1.486473e+001                 
1.514489e+001                 
3.171252e+001                 
3.659052e+001                 
3.792538e+001                 
4.010071e+001                 
3.432181e+001                 
3.621149e+001                 
3.510735e+001                 
3.699702e+001                 
3.788144e+001                 
3.752438e+001                 
3.760128e+001                 
3.707393e+001                 
3.710689e+001                 
3.967223e+001                 
3.629938e+001                 
3.665644e+001                 
4.196292e+001                 
3.886473e+001                 
3.222339e+001                 
3.436576e+001                 
3.695857e+001                 
3.939757e+001                 
3.687617e+001                 
4.045228e+001                 
3.792538e+001                 
4.039185e+001                 
3.759579e+001                 
4.237491e+001                 
4.111147e+001                 
3.984253e+001                 
3.863951e+001                 
3.725521e+001                 
3.908446e+001                 
4.333074e+001                 
4.051270e+001                 
4.109499e+001                 
4.123232e+001                 
3.823850e+001                 
3.706294e+001                 
3.993042e+001                 
4.273747e+001                 
3.923278e+001                 
3.824399e+001                 
3.253651e+001                 
2.646647e+001                 
3.005905e+001                 
4.162783e+001                 
3.861753e+001                 
3.319020e+001                 
1.697963e+001                 
3.594232e+001                 
1.967682e+001                 
4.115541e+001                 
3.579950e+001                 
4.079835e+001                 
3.808469e+001                 
3.403616e+001                 
3.163012e+001                 
3.481071e+001                 
3.909545e+001                 
3.839231e+001                 
3.878233e+001                 
3.757931e+001                 
3.996338e+001                 
3.675532e+001                 
3.754086e+001                 
3.862852e+001                 
3.741451e+001                 
3.825498e+001                 
3.436576e+001                 
3.772763e+001                 
3.777707e+001                 
3.614557e+001                 
3.978210e+001                 
4.066652e+001                 
3.968872e+001                 
3.917785e+001                 
4.093568e+001                 
4.033142e+001                 
3.872190e+001                 
4.125429e+001                 
3.892516e+001                 
3.760128e+001                 
4.132021e+001                 
4.190250e+001                 
4.194644e+001                 
3.432181e+001                 
3.851865e+001                 
3.827146e+001                 
3.713435e+001                 
3.717281e+001                 
3.973266e+001                 
3.167956e+001                 
3.467338e+001                 
3.595331e+001                 
3.551934e+001                 
3.852415e+001                 
4.113894e+001                 
4.220462e+001                 
4.340765e+001                 
3.896361e+001                 
3.670039e+001                 
4.764294e+001                 
3.747494e+001                 
4.053468e+001                 
3.804074e+001                 
3.539849e+001                 
3.808469e+001                 
3.605768e+001                 
3.887022e+001                 
3.967223e+001                 
4.274296e+001                 
4.059510e+001                 
2.969650e+001                 
3.738155e+001                 
2.800458e+001                 
3.193225e+001                 
3.410208e+001                 
3.648066e+001                 
3.149828e+001                 
3.276173e+001                 
3.350881e+001                 
2.961959e+001                 
2.521401e+001                 
2.664775e+001                 
2.403296e+001                 
3.938109e+001                 
3.753536e+001                 
4.168826e+001                 
4.179263e+001                 
4.392950e+001                 
4.136965e+001                 
4.427008e+001                 
3.705745e+001                 
3.793088e+001                 
4.207828e+001                 
4.283635e+001                 
4.183657e+001                 
3.654108e+001                 
3.682673e+001                 
3.528862e+001                 
3.365164e+001                 
3.696407e+001                 
3.191028e+001                 
2.959762e+001                 
3.100389e+001                 
2.702129e+001                 
3.265736e+001                 
3.383841e+001                 
3.681025e+001                 
3.273426e+001                 
1.817167e+001                 
1.867155e+001                 
2.406043e+001                 
2.333532e+001                 
2.223667e+001                 
2.767498e+001                 
3.229480e+001                 
2.416480e+001                 
1.989105e+001                 
2.652689e+001                 
2.878462e+001                 
-2.795978e+001                
-4.888841e+001                
-1.637487e+001                
2.262119e+001                 
2.192904e+001                 
2.385168e+001                 
-2.307094e-001                
-4.899278e+001                
-1.421609e+001                
-4.364801e+001                
-4.524650e+001                
-4.280208e+001                
-3.954469e+001                
-1.009079e+001                
-2.824542e+001                
-3.887453e+001                
-4.895433e+001                
-4.110472e+001                
4.185855e+000                 
1.179950e+001                 
1.085466e+001                 
-1.611120e+001                
1.251362e+001                 
1.838590e+001                 
3.049851e+001                 
2.650492e+001                 
1.780362e+001                 
2.275853e+001                 
3.104234e+001                 
3.392630e+001                 
3.421195e+001                 
3.247608e+001                 
2.503822e+001                 
2.815289e+001                 
3.088853e+001                 
3.008102e+001                 
2.220920e+001                 
2.668071e+001                 
3.215747e+001                 
2.339574e+001                 
2.975693e+001                 
3.746944e+001                 
3.407462e+001                 
3.724422e+001                 
4.041932e+001                 
3.833188e+001                 
3.702449e+001                 
3.445914e+001                 
3.733760e+001                 
3.917235e+001                 
3.722774e+001                 
3.962280e+001                 
3.654108e+001                 
3.778805e+001                 
3.769467e+001                 
3.860105e+001                 
3.903502e+001                 
3.947997e+001                 
4.027649e+001                 
4.004028e+001                 
4.067750e+001                 
3.673884e+001                 
3.762875e+001                 
3.528862e+001                 
3.695857e+001                 
3.650813e+001                 
3.883726e+001                 
3.871092e+001                 
3.119616e+001                 
2.448890e+001                 
2.319799e+001                 
1.789151e+001                 
1.448020e+001                 
3.660151e+001                 
2.893294e+001                 
2.939437e+001                 
3.535454e+001                 
3.626642e+001                 
3.862852e+001                 
3.399771e+001                 
3.832639e+001                 
3.512383e+001                 
3.640924e+001                 
3.326711e+001                 
3.816159e+001                 
4.286931e+001                 
3.624994e+001                 
3.182238e+001                 
3.057542e+001                 
1.662257e+001                 
8.618906e+000                 
1.811673e+001                 
1.370565e+001                 
2.418128e+001                 
2.891096e+001                 
3.267384e+001                 
3.542596e+001                 
3.893614e+001                 
3.774411e+001                 
3.693660e+001                 
3.175647e+001                 
3.476677e+001                 
3.593683e+001                 
3.896910e+001                 
3.744747e+001                 
3.900755e+001                 
3.705196e+001                 
3.939757e+001                 
3.700801e+001                 
4.054566e+001                 
3.907897e+001                 
4.150149e+001                 
4.090821e+001                 
3.476677e+001                 
3.517876e+001                 
3.842527e+001                 
3.838132e+001                 
4.038086e+001                 
4.112795e+001                 
4.066652e+001                 
4.072145e+001                 
4.233097e+001                 
4.106752e+001                 
4.277043e+001                 
3.774411e+001                 
3.720577e+001                 
3.852415e+001                 
3.823850e+001                 
3.988098e+001                 
4.159487e+001                 
3.739803e+001                 
3.607416e+001                 
3.868895e+001                 
3.518974e+001                 
4.480293e+001                 
4.085878e+001                 
3.713435e+001                 
2.418677e+001                 
3.405814e+001                 
4.023255e+001                 
4.633555e+001                 
3.839231e+001                 
3.146532e+001                 
3.314626e+001                 
3.389334e+001                 
3.227283e+001                 
3.323415e+001                 
3.550835e+001                 
3.789791e+001                 
3.632135e+001                 
3.586541e+001                 
3.063585e+001                 
3.102037e+001                 
3.772763e+001                 
3.772213e+001                 
3.732662e+001                 
3.795285e+001                 
3.682124e+001                 
3.944152e+001                 
3.800229e+001                 
3.713435e+001                 
3.883726e+001                 
3.686518e+001                 
3.905150e+001                 
3.701900e+001                 
3.128954e+001                 
3.863401e+001                 
3.510735e+001                 
3.617304e+001                 
3.595331e+001                 
3.482719e+001                 
3.855711e+001                 
4.028748e+001                 
3.953490e+001                 
4.173770e+001                 
3.341543e+001                 
3.637080e+001                 
3.681025e+001                 
4.287480e+001                 
4.211673e+001                 
3.299794e+001                 
3.552483e+001                 
4.019410e+001                 
3.506889e+001                 
3.474479e+001                 
3.757931e+001                 
3.500847e+001                 
3.434928e+001                 
3.627741e+001                 
3.952941e+001                 
3.845274e+001                 
4.403387e+001                 
4.333074e+001                 
4.419318e+001                 
3.930419e+001                 
3.823850e+001                 
5.013687e+001                 
4.363836e+001                 
3.911742e+001                 
3.836484e+001                 
2.876814e+001                 
3.846372e+001                 
3.916686e+001                 
3.766171e+001                 
4.168277e+001                 
4.055116e+001                 
4.312749e+001                 
4.169924e+001                 
4.079286e+001                 
4.109499e+001                 
3.055894e+001                 
3.741451e+001                 
3.506889e+001                 
3.247059e+001                 
3.836484e+001                 
2.703777e+001                 
2.780682e+001                 
3.031724e+001                 
2.907576e+001                 
2.017121e+001                 
4.140810e+001                 
3.884275e+001                 
4.385260e+001                 
4.152346e+001                 
3.794736e+001                 
4.428107e+001                 
3.795285e+001                 
3.590936e+001                 
3.760128e+001                 
3.609613e+001                 
4.340215e+001                 
4.121035e+001                 
3.580499e+001                 
3.854063e+001                 
3.298146e+001                 
3.486015e+001                 
3.238819e+001                 
2.893843e+001                 
2.843855e+001                 
3.637629e+001                 
3.761227e+001                 
3.584893e+001                 
3.106981e+001                 
3.244312e+001                 
3.100389e+001                 
3.002060e+001                 
1.261250e+001                 
1.801785e+001                 
9.574731e+000                 
2.097871e+001                 
2.388464e+001                 
2.141817e+001                 
2.887251e+001                 
2.828473e+001                 
1.381552e+001                 
2.170932e+001                 
-1.863802e+001                
-1.159040e+001                
1.639734e+001                 
1.977569e+000                 
-3.227185e+001                
-2.376307e+001                
2.081941e+000                 
-1.733067e+001                
-1.391947e+001                
-4.648794e+001                
-4.495537e+001                
-3.845156e+001                
-2.654806e+001                
-3.076125e+000                
-2.742146e+001                
-4.119810e+001                
-5.166242e+001                
-4.483452e+001                
6.756695e-001                 
4.685740e+000                 
1.610620e+001                 
7.031357e+000                 
1.786954e+001                 
1.326619e+001                 
2.351110e+001                 
2.155550e+001                 
1.323873e+001                 
3.067979e+001                 
2.408789e+001                 
3.074022e+001                 
2.087984e+001                 
3.075669e+001                 
2.868574e+001                 
2.344518e+001                 
2.453284e+001                 
2.616434e+001                 
3.259693e+001                 
3.258046e+001                 
3.314077e+001                 
2.376928e+001                 
3.357473e+001                 
3.590936e+001                 
3.573358e+001                 
3.626093e+001                 
4.119936e+001                 
3.774960e+001                 
3.177844e+001                 
3.782101e+001                 
3.628290e+001                 
3.937560e+001                 
4.227054e+001                 
3.712886e+001                 
3.904601e+001                 
3.542596e+001                 
2.942184e+001                 
3.896910e+001                 
3.886473e+001                 
3.977661e+001                 
4.151797e+001                 
4.106203e+001                 
3.973816e+001                 
3.924376e+001                 
3.872740e+001                 
3.085008e+001                 
3.514031e+001                 
3.756832e+001                 
3.769467e+001                 
3.982055e+001                 
2.999863e+001                 
3.768368e+001                 
3.720577e+001                 
4.062257e+001                 
3.908446e+001                 
3.344839e+001                 
2.821332e+001                 
2.786725e+001                 
3.602472e+001                 
3.682673e+001                 
3.350881e+001                 
3.492607e+001                 
3.330007e+001                 
3.440971e+001                 
3.748592e+001                 
3.851865e+001                 
3.959533e+001                 
3.510185e+001                 
3.571161e+001                 
2.313756e+001                 
1.543053e+001                 
1.623255e+001                 
-4.894334e+000                
6.339208e+000                 
1.337606e+001                 
2.184115e+001                 
3.096544e+001                 
3.369009e+001                 
3.161913e+001                 
3.847471e+001                 
3.815610e+001                 
3.571710e+001                 
3.806271e+001                 
3.154223e+001                 
3.276173e+001                 
3.755733e+001                 
3.858457e+001                 
3.791439e+001                 
3.871092e+001                 
3.907347e+001                 
3.816708e+001                 
3.930968e+001                 
4.010620e+001                 
4.063355e+001                 
3.820005e+001                 
3.466788e+001                 
3.731564e+001                 
3.795834e+001                 
3.642572e+001                 
4.183108e+001                 
3.845274e+001                 
3.941954e+001                 
4.163882e+001                 
4.104555e+001                 
4.243534e+001                 
4.305058e+001                 
4.316045e+001                 
3.906248e+001                 
3.914488e+001                 
3.968872e+001                 
3.914488e+001                 
4.063355e+001                 
3.863401e+001                 
4.196841e+001                 
3.975463e+001                 
4.570382e+001                 
4.093019e+001                 
3.863401e+001                 
4.281987e+001                 
3.308583e+001                 
4.392950e+001                 
3.962829e+001                 
3.688716e+001                 
4.613779e+001                 
3.660151e+001                 
2.954269e+001                 
3.089403e+001                 
3.047105e+001                 
3.332204e+001                 
3.374502e+001                 
3.685969e+001                 
3.409659e+001                 
3.766720e+001                 
3.327260e+001                 
2.786725e+001                 
3.659602e+001                 
3.943603e+001                 
3.909545e+001                 
3.558526e+001                 
3.702449e+001                 
3.798032e+001                 
3.787595e+001                 
3.757931e+001                 
3.567865e+001                 
3.845274e+001                 
3.787595e+001                 
3.694209e+001                 
3.338796e+001                 
3.642572e+001                 
3.692012e+001                 
4.093568e+001                 
4.041932e+001                 
3.887022e+001                 
4.067201e+001                 
4.051820e+001                 
3.778805e+001                 
4.249577e+001                 
3.705745e+001                 
3.901305e+001                 
3.588189e+001                 
3.799680e+001                 
4.285283e+001                 
3.532708e+001                 
3.530510e+001                 
3.779904e+001                 
3.702449e+001                 
4.219913e+001                 
3.673335e+001                 
2.991623e+001                 
3.995789e+001                 
3.974914e+001                 
4.122683e+001                 
4.156741e+001                 
4.288579e+001                 
4.531380e+001                 
4.410529e+001                 
3.737056e+001                 
3.642572e+001                 
5.127947e+001                 
4.791760e+001                 
3.621149e+001                 
3.639826e+001                 
3.540948e+001                 
3.660151e+001                 
3.820005e+001                 
3.562371e+001                 
3.917785e+001                 
4.492378e+001                 
4.360540e+001                 
4.341314e+001                 
4.018860e+001                 
4.201236e+001                 
3.476127e+001                 
3.256947e+001                 
1.668849e+001                 
3.198718e+001                 
3.722774e+001                 
3.176196e+001                 
3.142687e+001                 
2.204990e+001                 
2.857587e+001                 
2.202243e+001                 
3.850767e+001                 
3.711238e+001                 
4.328130e+001                 
4.123781e+001                 
3.958434e+001                 
4.568734e+001                 
4.166079e+001                 
3.807919e+001                 
3.873838e+001                 
4.248478e+001                 
4.263309e+001                 
3.890318e+001                 
3.719478e+001                 
3.210254e+001                 
3.339895e+001                 
3.427237e+001                 
3.914488e+001                 
3.894713e+001                 
3.726070e+001                 
4.053468e+001                 
4.016663e+001                 
3.545342e+001                 
3.550835e+001                 
3.092149e+001                 
3.459098e+001                 
3.347585e+001                 
2.157199e+001                 
2.117098e+001                 
1.401328e+001                 
1.350240e+001                 
3.182238e+001                 
3.231129e+001                 
3.327260e+001                 
2.310460e+001                 
-5.905061e+000                
3.501945e+001                 
3.096544e+001                 
-3.986878e+001                
-9.777683e+000                
1.193134e+001                 
1.834745e+001                 
-2.581748e+001                
-4.680654e+001                
-5.112959e+001                
-4.379633e+001                
-4.788318e+001                
-4.884996e+001                
-4.578482e+001                
-4.101683e+001                
-1.603979e+000                
-2.546592e+001                
-4.321955e+001                
-4.839953e+001                
-3.123915e+001                
1.003067e+001                 
1.129412e+001                 
1.406821e+001                 
1.574914e+001                 
2.582925e+001                 
1.449119e+001                 
2.455482e+001                 
1.837491e+001                 
3.076219e+001                 
2.869673e+001                 
3.031174e+001                 
3.500847e+001                 
3.398123e+001                 
3.142138e+001                 
1.813321e+001                 
2.743877e+001                 
3.351431e+001                 
3.620050e+001                 
3.203662e+001                 
2.837812e+001                 
2.301122e+001                 
2.325292e+001                 
3.547540e+001                 
4.057862e+001                 
3.891417e+001                 
4.034790e+001                 
4.044678e+001                 
3.230030e+001                 
2.404944e+001                 
3.876585e+001                 
3.852964e+001                 
4.125978e+001                 
3.923278e+001                 
3.877134e+001                 
3.795285e+001                 
3.125658e+001                 
3.495903e+001                 
3.996338e+001                 
4.136416e+001                 
4.148501e+001                 
4.569833e+001                 
4.141909e+001                 
3.918883e+001                 
3.582147e+001                 
3.649714e+001                 
3.830991e+001                 
3.939208e+001                 
4.035340e+001                 
3.977661e+001
[truncated: 1,631,624 more chars]
