# Supplementary material for: Open-source micro-tensile testers via additive manufacturing for the mechanical characterization of thin films and papers
Source: PLoS One. 2018 May 29;13(5):e0197999. doi: 10.1371/journal.pone.0197999 (PMC5973562; doi:10.1371/journal.pone.0197999)
Supplement: S1 Data — (ZIP) [file pone.0197999.s002.zip › SI2_Data/Demonstration Problem 1/Exp2 Results/0_phase_histo.txt]

-1.467358e+002	0.000000e+000
-8.867941e+001	1.525879e-003
-8.862269e+001	0.000000e+000
-8.856596e+001	0.000000e+000
-8.850925e+001	1.525879e-003
-8.845252e+001	0.000000e+000
-8.839580e+001	0.000000e+000
-8.833907e+001	0.000000e+000
-8.828235e+001	0.000000e+000
-8.822562e+001	0.000000e+000
-8.816891e+001	0.000000e+000
-8.811217e+001	0.000000e+000
-8.805546e+001	1.525879e-003
-8.799873e+001	1.525879e-003
-8.794201e+001	0.000000e+000
-8.788529e+001	0.000000e+000
-8.782856e+001	0.000000e+000
-8.777184e+001	0.000000e+000
-8.771512e+001	0.000000e+000
-8.765839e+001	0.000000e+000
-8.760167e+001	0.000000e+000
-8.754494e+001	0.000000e+000
-8.748822e+001	0.000000e+000
-8.743150e+001	0.000000e+000
-8.737477e+001	0.000000e+000
-8.731805e+001	0.000000e+000
-8.726133e+001	0.000000e+000
-8.720461e+001	0.000000e+000
-8.714788e+001	0.000000e+000
-8.709116e+001	0.000000e+000
-8.703444e+001	0.000000e+000
-8.697771e+001	0.000000e+000
-8.692099e+001	0.000000e+000
-8.686427e+001	0.000000e+000
-8.680754e+001	0.000000e+000
-8.675082e+001	0.000000e+000
-8.669410e+001	0.000000e+000
-8.663737e+001	0.000000e+000
-8.658065e+001	1.525879e-003
-8.652393e+001	0.000000e+000
-8.646720e+001	0.000000e+000
-8.641048e+001	0.000000e+000
-8.635375e+001	0.000000e+000
-8.629704e+001	0.000000e+000
-8.624031e+001	0.000000e+000
-8.618359e+001	0.000000e+000
-8.612686e+001	0.000000e+000
-8.607014e+001	0.000000e+000
-8.601341e+001	1.525879e-003
-8.595670e+001	0.000000e+000
-8.589997e+001	0.000000e+000
-8.584325e+001	0.000000e+000
-8.578652e+001	0.000000e+000
-8.572980e+001	1.525879e-003
-8.567307e+001	0.000000e+000
-8.561636e+001	0.000000e+000
-8.555963e+001	1.525879e-003
-8.550291e+001	0.000000e+000
-8.544618e+001	0.000000e+000
-8.538946e+001	0.000000e+000
-8.533274e+001	0.000000e+000
-8.527601e+001	0.000000e+000
-8.521929e+001	0.000000e+000
-8.516257e+001	0.000000e+000
-8.510584e+001	0.000000e+000
-8.504912e+001	1.525879e-003
-8.499239e+001	0.000000e+000
-8.493567e+001	1.525879e-003
-8.487895e+001	0.000000e+000
-8.482222e+001	0.000000e+000
-8.476550e+001	0.000000e+000
-8.470878e+001	0.000000e+000
-8.465205e+001	0.000000e+000
-8.459534e+001	0.000000e+000
-8.453860e+001	0.000000e+000
-8.448189e+001	0.000000e+000
-8.442516e+001	0.000000e+000
-8.436844e+001	0.000000e+000
-8.431171e+001	0.000000e+000
-8.425499e+001	1.525879e-003
-8.419827e+001	0.000000e+000
-8.414155e+001	0.000000e+000
-8.408482e+001	0.000000e+000
-8.402810e+001	0.000000e+000
-8.397137e+001	0.000000e+000
-8.391465e+001	0.000000e+000
-8.385793e+001	3.051758e-003
-8.380120e+001	0.000000e+000
-8.374448e+001	0.000000e+000
-8.368776e+001	0.000000e+000
-8.363103e+001	0.000000e+000
-8.357431e+001	1.525879e-003
-8.351759e+001	0.000000e+000
-8.346086e+001	1.525879e-003
-8.340414e+001	0.000000e+000
-8.334741e+001	0.000000e+000
-8.329070e+001	0.000000e+000
-8.323397e+001	0.000000e+000
-8.317725e+001	0.000000e+000
-8.312052e+001	0.000000e+000
-8.306380e+001	1.525879e-003
-8.300708e+001	0.000000e+000
-8.295036e+001	1.525879e-003
-8.289363e+001	0.000000e+000
-8.283691e+001	0.000000e+000
-8.278018e+001	0.000000e+000
-8.272346e+001	0.000000e+000
-8.266674e+001	0.000000e+000
-8.261002e+001	0.000000e+000
-8.255329e+001	0.000000e+000
-8.249657e+001	0.000000e+000
-8.243984e+001	0.000000e+000
-8.238313e+001	0.000000e+000
-8.232640e+001	0.000000e+000
-8.226968e+001	0.000000e+000
-8.221295e+001	0.000000e+000
-8.215623e+001	0.000000e+000
-8.209950e+001	0.000000e+000
-8.204279e+001	0.000000e+000
-8.198605e+001	0.000000e+000
-8.192934e+001	0.000000e+000
-8.187261e+001	4.577637e-003
-8.181589e+001	1.525879e-003
-8.175916e+001	0.000000e+000
-8.170244e+001	0.000000e+000
-8.164571e+001	1.525879e-003
-8.158900e+001	0.000000e+000
-8.153227e+001	0.000000e+000
-8.147555e+001	1.525879e-003
-8.141882e+001	0.000000e+000
-8.136210e+001	0.000000e+000
-8.130538e+001	3.051758e-003
-8.124865e+001	1.525879e-003
-8.119193e+001	1.525879e-003
-8.113521e+001	0.000000e+000
-8.107848e+001	1.525879e-003
-8.102176e+001	1.525879e-003
-8.096503e+001	0.000000e+000
-8.090832e+001	1.525879e-003
-8.085159e+001	1.525879e-003
-8.079486e+001	1.525879e-003
-8.073814e+001	1.525879e-003
-8.068142e+001	0.000000e+000
-8.062469e+001	0.000000e+000
-8.056798e+001	3.051758e-003
-8.051125e+001	1.525879e-003
-8.045453e+001	0.000000e+000
-8.039780e+001	3.051758e-003
-8.034108e+001	0.000000e+000
-8.028436e+001	3.051758e-003
-8.022763e+001	0.000000e+000
-8.017091e+001	1.525879e-003
-8.011419e+001	1.525879e-003
-8.005746e+001	0.000000e+000
-8.000074e+001	1.525879e-003
-7.994402e+001	1.525879e-003
-7.988729e+001	0.000000e+000
-7.983057e+001	3.051758e-003
-7.977385e+001	1.525879e-003
-7.971712e+001	0.000000e+000
-7.966040e+001	1.525879e-003
-7.960368e+001	3.051758e-003
-7.954695e+001	1.525879e-003
-7.949023e+001	3.051758e-003
-7.943350e+001	0.000000e+000
-7.937679e+001	4.577637e-003
-7.932006e+001	4.577637e-003
-7.926334e+001	1.525879e-003
-7.920662e+001	4.577637e-003
-7.914989e+001	4.577637e-003
-7.909317e+001	3.051758e-003
-7.903645e+001	1.525879e-003
-7.897972e+001	4.577637e-003
-7.892300e+001	4.577637e-003
-7.886627e+001	0.000000e+000
-7.880955e+001	6.103516e-003
-7.875283e+001	4.577637e-003
-7.869610e+001	1.525879e-003
-7.863938e+001	0.000000e+000
-7.858266e+001	6.103516e-003
-7.852593e+001	6.103516e-003
-7.846921e+001	9.155273e-003
-7.841248e+001	7.629395e-003
-7.835577e+001	3.051758e-003
-7.829904e+001	7.629395e-003
-7.824232e+001	1.068115e-002
-7.818559e+001	7.629395e-003
-7.812887e+001	4.577637e-003
-7.807214e+001	4.577637e-003
-7.801543e+001	6.103516e-003
-7.795869e+001	1.220703e-002
-7.790198e+001	1.220703e-002
-7.784525e+001	7.629395e-003
-7.778853e+001	7.629395e-003
-7.773181e+001	4.577637e-003
-7.767508e+001	9.155273e-003
-7.761835e+001	4.577637e-003
-7.756164e+001	6.103516e-003
-7.750491e+001	1.678467e-002
-7.744819e+001	1.220703e-002
-7.739146e+001	1.068115e-002
-7.733474e+001	7.629395e-003
-7.727802e+001	7.629395e-003
-7.722129e+001	1.373291e-002
-7.716457e+001	7.629395e-003
-7.710785e+001	1.678467e-002
-7.705112e+001	1.068115e-002
-7.699440e+001	1.678467e-002
-7.693768e+001	1.831055e-002
-7.688096e+001	1.068115e-002
-7.682423e+001	1.525879e-002
-7.676751e+001	1.525879e-002
-7.671078e+001	2.746582e-002
-7.665407e+001	1.983643e-002
-7.659734e+001	2.136230e-002
-7.654062e+001	1.983643e-002
-7.648389e+001	1.678467e-002
-7.642717e+001	1.220703e-002
-7.637045e+001	2.899170e-002
-7.631372e+001	1.220703e-002
-7.625700e+001	1.983643e-002
-7.620028e+001	2.136230e-002
-7.614355e+001	1.678467e-002
-7.608683e+001	1.220703e-002
-7.603011e+001	2.746582e-002
-7.597338e+001	3.204346e-002
-7.591666e+001	3.051758e-002
-7.585993e+001	2.441406e-002
-7.580322e+001	3.967285e-002
-7.574649e+001	2.136230e-002
-7.568977e+001	2.899170e-002
-7.563304e+001	3.967285e-002
-7.557632e+001	3.204346e-002
-7.551959e+001	3.051758e-002
-7.546288e+001	2.899170e-002
-7.540615e+001	2.746582e-002
-7.534943e+001	2.746582e-002
-7.529270e+001	3.967285e-002
-7.523598e+001	3.051758e-002
-7.517926e+001	3.051758e-002
-7.512253e+001	2.593994e-002
-7.506581e+001	2.899170e-002
-7.500909e+001	2.899170e-002
-7.495236e+001	2.746582e-002
-7.489564e+001	4.730225e-002
-7.483891e+001	3.356934e-002
-7.478219e+001	4.425049e-002
-7.472547e+001	2.746582e-002
-7.466874e+001	5.035400e-002
-7.461202e+001	2.899170e-002
-7.455530e+001	3.814697e-002
-7.449857e+001	3.051758e-002
-7.444185e+001	2.746582e-002
-7.438512e+001	3.967285e-002
-7.432841e+001	3.051758e-002
-7.427168e+001	1.983643e-002
-7.421496e+001	3.814697e-002
-7.415823e+001	3.051758e-002
-7.410151e+001	3.509521e-002
-7.404478e+001	3.814697e-002
-7.398807e+001	2.441406e-002
-7.393134e+001	3.204346e-002
-7.387462e+001	2.593994e-002
-7.381789e+001	1.983643e-002
-7.376117e+001	2.899170e-002
-7.370445e+001	4.577637e-002
-7.364773e+001	3.509521e-002
-7.359100e+001	2.899170e-002
-7.353428e+001	3.356934e-002
-7.347755e+001	2.288818e-002
-7.342083e+001	3.662109e-002
-7.336411e+001	4.730225e-002
-7.330738e+001	2.899170e-002
-7.325066e+001	3.356934e-002
-7.319394e+001	2.288818e-002
-7.313721e+001	3.814697e-002
-7.308050e+001	3.814697e-002
-7.302377e+001	3.051758e-002
-7.296704e+001	3.051758e-002
-7.291032e+001	3.356934e-002
-7.285360e+001	2.746582e-002
-7.279688e+001	3.204346e-002
-7.274015e+001	2.136230e-002
-7.268343e+001	2.746582e-002
-7.262671e+001	3.662109e-002
-7.256998e+001	2.441406e-002
-7.251326e+001	2.441406e-002
-7.245654e+001	2.746582e-002
-7.239981e+001	2.899170e-002
-7.234309e+001	1.983643e-002
-7.228636e+001	2.746582e-002
-7.222964e+001	2.899170e-002
-7.217292e+001	2.441406e-002
-7.211619e+001	1.678467e-002
-7.205947e+001	2.288818e-002
-7.200275e+001	2.746582e-002
-7.194602e+001	2.441406e-002
-7.188931e+001	3.662109e-002
-7.183257e+001	2.136230e-002
-7.177586e+001	2.899170e-002
-7.171913e+001	2.593994e-002
-7.166241e+001	1.678467e-002
-7.160569e+001	2.593994e-002
-7.154896e+001	3.204346e-002
-7.149223e+001	2.288818e-002
-7.143552e+001	2.288818e-002
-7.137879e+001	7.629395e-003
-7.132207e+001	1.831055e-002
-7.126534e+001	1.831055e-002
-7.120862e+001	1.525879e-002
-7.115190e+001	1.983643e-002
-7.109518e+001	9.155273e-003
-7.103845e+001	1.678467e-002
-7.098173e+001	1.220703e-002
-7.092500e+001	2.136230e-002
-7.086828e+001	1.525879e-002
-7.081156e+001	1.373291e-002
-7.075484e+001	2.899170e-002
-7.069811e+001	2.136230e-002
-7.064139e+001	1.678467e-002
-7.058466e+001	1.678467e-002
-7.052795e+001	1.983643e-002
-7.047121e+001	2.441406e-002
-7.041450e+001	1.983643e-002
-7.035777e+001	1.831055e-002
-7.030105e+001	1.525879e-002
-7.024432e+001	3.051758e-002
-7.018760e+001	2.593994e-002
-7.013087e+001	1.525879e-002
-7.007416e+001	2.136230e-002
-7.001743e+001	1.831055e-002
-6.996071e+001	1.220703e-002
-6.990398e+001	1.525879e-002
-6.984726e+001	7.629395e-003
-6.979053e+001	1.373291e-002
-6.973381e+001	1.525879e-002
-6.967709e+001	7.629395e-003
-6.962037e+001	1.220703e-002
-6.956364e+001	1.220703e-002
-6.950692e+001	1.831055e-002
-6.945020e+001	9.155273e-003
-6.939347e+001	6.103516e-003
-6.933675e+001	1.373291e-002
-6.928002e+001	1.068115e-002
-6.922330e+001	9.155273e-003
-6.916658e+001	4.577637e-003
-6.910986e+001	1.220703e-002
-6.905314e+001	6.103516e-003
-6.899641e+001	1.220703e-002
-6.893968e+001	1.068115e-002
-6.888297e+001	9.155273e-003
-6.882624e+001	7.629395e-003
-6.876952e+001	1.373291e-002
-6.871279e+001	7.629395e-003
-6.865607e+001	1.373291e-002
-6.859935e+001	1.220703e-002
-6.854262e+001	1.220703e-002
-6.848590e+001	1.068115e-002
-6.842918e+001	1.373291e-002
-6.837245e+001	7.629395e-003
-6.831573e+001	1.678467e-002
-6.825900e+001	1.220703e-002
-6.820229e+001	1.373291e-002
-6.814556e+001	6.103516e-003
-6.808884e+001	1.373291e-002
-6.803211e+001	1.373291e-002
-6.797539e+001	1.678467e-002
-6.791866e+001	1.525879e-002
-6.786195e+001	7.629395e-003
-6.780522e+001	1.220703e-002
-6.774850e+001	1.220703e-002
-6.769177e+001	7.629395e-003
-6.763505e+001	4.577637e-003
-6.757833e+001	4.577637e-003
-6.752161e+001	1.983643e-002
-6.746487e+001	1.068115e-002
-6.740816e+001	1.220703e-002
-6.735143e+001	3.051758e-003
-6.729471e+001	9.155273e-003
-6.723799e+001	7.629395e-003
-6.718126e+001	1.678467e-002
-6.712454e+001	9.155273e-003
-6.706782e+001	9.155273e-003
-6.701109e+001	4.577637e-003
-6.695437e+001	1.373291e-002
-6.689764e+001	7.629395e-003
-6.684092e+001	1.373291e-002
-6.678420e+001	9.155273e-003
-6.672748e+001	1.068115e-002
-6.667075e+001	6.103516e-003
-6.661403e+001	9.155273e-003
-6.655730e+001	4.577637e-003
-6.650059e+001	1.525879e-003
-6.644386e+001	4.577637e-003
-6.638713e+001	6.103516e-003
-6.633041e+001	9.155273e-003
-6.627369e+001	7.629395e-003
-6.621696e+001	1.220703e-002
-6.616024e+001	3.051758e-003
-6.610352e+001	1.525879e-002
-6.604680e+001	1.373291e-002
-6.599007e+001	1.525879e-003
-6.593335e+001	1.068115e-002
-6.587663e+001	4.577637e-003
-6.581990e+001	1.525879e-003
-6.576318e+001	7.629395e-003
-6.570645e+001	4.577637e-003
-6.564973e+001	3.051758e-003
-6.559301e+001	1.373291e-002
-6.553629e+001	4.577637e-003
-6.547957e+001	1.525879e-003
-6.542284e+001	9.155273e-003
-6.536611e+001	1.525879e-003
-6.530939e+001	9.155273e-003
-6.525267e+001	0.000000e+000
-6.519595e+001	7.629395e-003
-6.513922e+001	9.155273e-003
-6.508250e+001	4.577637e-003
-6.502578e+001	4.577637e-003
-6.496906e+001	4.577637e-003
-6.491232e+001	6.103516e-003
-6.485561e+001	9.155273e-003
-6.479888e+001	3.051758e-003
-6.474216e+001	3.051758e-003
-6.468544e+001	9.155273e-003
-6.462872e+001	6.103516e-003
-6.457199e+001	6.103516e-003
-6.451527e+001	1.525879e-003
-6.445854e+001	4.577637e-003
-6.440182e+001	6.103516e-003
-6.434509e+001	1.525879e-003
-6.428837e+001	4.577637e-003
-6.423165e+001	4.577637e-003
-6.417493e+001	7.629395e-003
-6.411820e+001	0.000000e+000
-6.406148e+001	3.051758e-003
-6.400475e+001	6.103516e-003
-6.394803e+001	4.577637e-003
-6.389131e+001	3.051758e-003
-6.383459e+001	7.629395e-003
-6.377787e+001	7.629395e-003
-6.372114e+001	3.051758e-003
-6.366441e+001	1.373291e-002
-6.360769e+001	7.629395e-003
-6.355097e+001	3.051758e-003
-6.349424e+001	1.525879e-003
-6.343752e+001	4.577637e-003
-6.338080e+001	1.525879e-003
-6.332408e+001	1.068115e-002
-6.326735e+001	0.000000e+000
-6.321062e+001	3.051758e-003
-6.315391e+001	4.577637e-003
-6.309718e+001	4.577637e-003
-6.304045e+001	6.103516e-003
-6.298373e+001	3.051758e-003
-6.292701e+001	1.525879e-003
-6.287029e+001	1.525879e-003
-6.281356e+001	3.051758e-003
-6.275684e+001	4.577637e-003
-6.270012e+001	7.629395e-003
-6.264339e+001	9.155273e-003
-6.258667e+001	4.577637e-003
-6.252995e+001	6.103516e-003
-6.247322e+001	4.577637e-003
-6.241650e+001	7.629395e-003
-6.235978e+001	4.577637e-003
-6.230306e+001	3.051758e-003
-6.224633e+001	4.577637e-003
-6.218961e+001	3.051758e-003
-6.213288e+001	4.577637e-003
-6.207616e+001	6.103516e-003
-6.201944e+001	6.103516e-003
-6.196271e+001	4.577637e-003
-6.190599e+001	3.051758e-003
-6.184927e+001	3.051758e-003
-6.179255e+001	3.051758e-003
-6.173582e+001	3.051758e-003
-6.167910e+001	4.577637e-003
-6.162238e+001	0.000000e+000
-6.156565e+001	1.525879e-003
-6.150893e+001	4.577637e-003
-6.145221e+001	3.051758e-003
-6.139548e+001	4.577637e-003
-6.133876e+001	3.051758e-003
-6.128204e+001	1.525879e-003
-6.122532e+001	1.525879e-003
-6.116859e+001	3.051758e-003
-6.111186e+001	6.103516e-003
-6.105514e+001	9.155273e-003
-6.099842e+001	0.000000e+000
-6.094169e+001	1.525879e-003
-6.088497e+001	1.525879e-003
-6.082825e+001	3.051758e-003
-6.077153e+001	6.103516e-003
-6.071480e+001	0.000000e+000
-6.065808e+001	3.051758e-003
-6.060136e+001	4.577637e-003
-6.054463e+001	1.525879e-003
-6.048790e+001	1.525879e-003
-6.043118e+001	3.051758e-003
-6.037446e+001	1.525879e-003
-6.031774e+001	7.629395e-003
-6.026101e+001	3.051758e-003
-6.020429e+001	1.525879e-003
-6.014757e+001	1.525879e-003
-6.009084e+001	3.051758e-003
-6.003411e+001	4.577637e-003
-5.997740e+001	0.000000e+000
-5.992067e+001	3.051758e-003
-5.986395e+001	4.577637e-003
-5.980723e+001	3.051758e-003
-5.975051e+001	1.525879e-003
-5.969378e+001	3.051758e-003
-5.963705e+001	1.525879e-003
-5.958033e+001	3.051758e-003
-5.952361e+001	3.051758e-003
-5.946688e+001	4.577637e-003
-5.941016e+001	3.051758e-003
-5.935344e+001	1.525879e-003
-5.929672e+001	1.525879e-003
-5.923999e+001	1.525879e-003
-5.918327e+001	3.051758e-003
-5.912655e+001	1.525879e-003
-5.906982e+001	4.577637e-003
-5.901310e+001	3.051758e-003
-5.895638e+001	3.051758e-003
-5.889965e+001	4.577637e-003
-5.884293e+001	1.525879e-003
-5.878621e+001	1.525879e-003
-5.872948e+001	3.051758e-003
-5.867276e+001	1.525879e-003
-5.861604e+001	1.525879e-003
-5.855931e+001	3.051758e-003
-5.850259e+001	0.000000e+000
-5.844587e+001	3.051758e-003
-5.838914e+001	0.000000e+000
-5.833242e+001	3.051758e-003
-5.827570e+001	4.577637e-003
-5.821898e+001	1.525879e-003
-5.816225e+001	4.577637e-003
-5.810553e+001	6.103516e-003
-5.804881e+001	1.525879e-003
-5.799208e+001	1.525879e-003
-5.793535e+001	0.000000e+000
-5.787863e+001	0.000000e+000
-5.782191e+001	0.000000e+000
-5.776519e+001	1.525879e-003
-5.770846e+001	3.051758e-003
-5.765174e+001	3.051758e-003
-5.759502e+001	3.051758e-003
-5.753829e+001	1.525879e-003
-5.748157e+001	1.525879e-003
-5.742485e+001	4.577637e-003
-5.736812e+001	4.577637e-003
-5.731140e+001	4.577637e-003
-5.725468e+001	3.051758e-003
-5.719796e+001	1.525879e-003
-5.714123e+001	1.525879e-003
-5.708450e+001	1.525879e-003
-5.702778e+001	3.051758e-003
-5.697106e+001	6.103516e-003
-5.691433e+001	7.629395e-003
-5.685761e+001	6.103516e-003
-5.680089e+001	6.103516e-003
-5.674417e+001	3.051758e-003
-5.668744e+001	1.525879e-003
-5.663072e+001	1.525879e-003
-5.657400e+001	1.525879e-003
-5.651727e+001	7.629395e-003
-5.646055e+001	6.103516e-003
-5.640382e+001	1.525879e-003
-5.634710e+001	4.577637e-003
-5.629038e+001	3.051758e-003
-5.623365e+001	3.051758e-003
-5.617693e+001	1.525879e-003
-5.612021e+001	1.525879e-003
-5.606348e+001	0.000000e+000
-5.600676e+001	1.525879e-003
-5.595004e+001	1.525879e-003
-5.589332e+001	4.577637e-003
-5.583659e+001	4.577637e-003
-5.577987e+001	3.051758e-003
-5.572315e+001	1.525879e-003
-5.566642e+001	3.051758e-003
-5.560970e+001	6.103516e-003
-5.555297e+001	4.577637e-003
-5.549625e+001	1.525879e-003
-5.543953e+001	4.577637e-003
-5.538280e+001	3.051758e-003
-5.532608e+001	1.525879e-003
-5.526936e+001	0.000000e+000
-5.521264e+001	1.525879e-003
-5.515591e+001	1.525879e-003
-5.509919e+001	3.051758e-003
-5.504247e+001	1.525879e-003
-5.498574e+001	1.525879e-003
-5.492902e+001	3.051758e-003
-5.487230e+001	3.051758e-003
-5.481557e+001	3.051758e-003
-5.475885e+001	4.577637e-003
-5.470213e+001	4.577637e-003
-5.464540e+001	3.051758e-003
-5.458868e+001	0.000000e+000
-5.453196e+001	1.525879e-003
-5.447523e+001	7.629395e-003
-5.441851e+001	6.103516e-003
-5.436178e+001	3.051758e-003
-5.430506e+001	1.525879e-003
-5.424834e+001	0.000000e+000
-5.419162e+001	4.577637e-003
-5.413489e+001	1.525879e-003
-5.407817e+001	1.525879e-003
-5.402145e+001	0.000000e+000
-5.396472e+001	1.525879e-003
-5.390799e+001	3.051758e-003
-5.385127e+001	1.525879e-003
-5.379455e+001	3.051758e-003
-5.373783e+001	1.525879e-003
-5.368111e+001	3.051758e-003
-5.362439e+001	1.525879e-003
-5.356766e+001	1.525879e-003
-5.351093e+001	0.000000e+000
-5.345421e+001	3.051758e-003
-5.339749e+001	1.525879e-003
-5.334077e+001	1.525879e-003
-5.328404e+001	0.000000e+000
-5.322732e+001	4.577637e-003
-5.317060e+001	0.000000e+000
-5.311387e+001	3.051758e-003
-5.305714e+001	1.525879e-003
-5.300042e+001	1.525879e-003
-5.294370e+001	1.525879e-003
-5.288698e+001	4.577637e-003
-5.283026e+001	1.525879e-003
-5.277354e+001	4.577637e-003
-5.271681e+001	4.577637e-003
-5.266008e+001	3.051758e-003
-5.260336e+001	3.051758e-003
-5.254664e+001	3.051758e-003
-5.248991e+001	4.577637e-003
-5.243319e+001	4.577637e-003
-5.237647e+001	1.525879e-003
-5.231975e+001	3.051758e-003
-5.226302e+001	3.051758e-003
-5.220630e+001	3.051758e-003
-5.214958e+001	4.577637e-003
-5.209285e+001	1.525879e-003
-5.203613e+001	1.525879e-003
-5.197940e+001	3.051758e-003
-5.192268e+001	1.525879e-003
-5.186596e+001	6.103516e-003
-5.180923e+001	1.525879e-003
-5.175251e+001	3.051758e-003
-5.169579e+001	1.525879e-003
-5.163906e+001	1.525879e-003
-5.158234e+001	0.000000e+000
-5.152562e+001	1.525879e-003
-5.146889e+001	3.051758e-003
-5.141217e+001	4.577637e-003
-5.135545e+001	4.577637e-003
-5.129873e+001	4.577637e-003
-5.124200e+001	4.577637e-003
-5.118528e+001	0.000000e+000
-5.112856e+001	0.000000e+000
-5.107183e+001	3.051758e-003
-5.101511e+001	1.525879e-003
-5.095838e+001	7.629395e-003
-5.090166e+001	0.000000e+000
-5.084494e+001	3.051758e-003
-5.078821e+001	6.103516e-003
-5.073149e+001	1.525879e-003
-5.067477e+001	0.000000e+000
-5.061805e+001	1.525879e-003
-5.056132e+001	1.525879e-003
-5.050460e+001	1.525879e-003
-5.044788e+001	1.525879e-003
-5.039115e+001	0.000000e+000
-5.033443e+001	3.051758e-003
-5.027771e+001	1.525879e-003
-5.022098e+001	0.000000e+000
-5.016426e+001	0.000000e+000
-5.010753e+001	0.000000e+000
-5.005081e+001	4.577637e-003
-4.999409e+001	6.103516e-003
-4.993736e+001	4.577637e-003
-4.988064e+001	0.000000e+000
-4.982392e+001	1.525879e-003
-4.976720e+001	1.525879e-003
-4.971047e+001	1.525879e-003
-4.965375e+001	1.525879e-003
-4.959703e+001	0.000000e+000
-4.954030e+001	0.000000e+000
-4.948357e+001	1.525879e-003
-4.942685e+001	0.000000e+000
-4.937013e+001	3.051758e-003
-4.931341e+001	1.525879e-003
-4.925668e+001	3.051758e-003
-4.919996e+001	0.000000e+000
-4.914324e+001	3.051758e-003
-4.908651e+001	1.525879e-003
-4.902979e+001	3.051758e-003
-4.897307e+001	0.000000e+000
-4.891634e+001	1.525879e-003
-4.885962e+001	0.000000e+000
-4.880290e+001	6.103516e-003
-4.874618e+001	1.525879e-003
-4.868945e+001	4.577637e-003
-4.863272e+001	0.000000e+000
-4.857600e+001	6.103516e-003
-4.851928e+001	1.525879e-003
-4.846255e+001	0.000000e+000
-4.840583e+001	0.000000e+000
-4.834911e+001	1.525879e-003
-4.829239e+001	1.525879e-003
-4.823566e+001	7.629395e-003
-4.817894e+001	3.051758e-003
-4.812222e+001	6.103516e-003
-4.806549e+001	1.525879e-003
-4.800877e+001	6.103516e-003
-4.795205e+001	3.051758e-003
-4.789532e+001	0.000000e+000
-4.783860e+001	0.000000e+000
-4.778188e+001	1.525879e-003
-4.772515e+001	4.577637e-003
-4.766843e+001	4.577637e-003
-4.761171e+001	3.051758e-003
-4.755498e+001	1.525879e-003
-4.749826e+001	4.577637e-003
-4.744154e+001	6.103516e-003
-4.738481e+001	0.000000e+000
-4.732809e+001	3.051758e-003
-4.727137e+001	0.000000e+000
-4.721465e+001	3.051758e-003
-4.715792e+001	0.000000e+000
-4.710120e+001	0.000000e+000
-4.704448e+001	7.629395e-003
-4.698775e+001	0.000000e+000
-4.693102e+001	4.577637e-003
-4.687430e+001	1.525879e-003
-4.681758e+001	1.525879e-003
-4.676086e+001	0.000000e+000
-4.670413e+001	3.051758e-003
-4.664742e+001	1.525879e-003
-4.659069e+001	3.051758e-003
-4.653396e+001	3.051758e-003
-4.647724e+001	4.577637e-003
-4.642052e+001	3.051758e-003
-4.636379e+001	3.051758e-003
-4.630707e+001	4.577637e-003
-4.625035e+001	1.525879e-003
-4.619363e+001	1.525879e-003
-4.613690e+001	1.525879e-003
-4.608017e+001	0.000000e+000
-4.602345e+001	3.051758e-003
-4.596673e+001	6.103516e-003
-4.591000e+001	0.000000e+000
-4.585328e+001	4.577637e-003
-4.579656e+001	4.577637e-003
-4.573984e+001	1.525879e-003
-4.568311e+001	3.051758e-003
-4.562639e+001	3.051758e-003
-4.556967e+001	1.525879e-003
-4.551294e+001	0.000000e+000
-4.545621e+001	1.525879e-003
-4.539949e+001	1.525879e-003
-4.534277e+001	1.525879e-003
-4.528605e+001	1.525879e-003
-4.522932e+001	1.525879e-003
-4.517260e+001	0.000000e+000
-4.511588e+001	1.525879e-003
-4.505915e+001	3.051758e-003
-4.500243e+001	0.000000e+000
-4.494571e+001	3.051758e-003
-4.488898e+001	1.525879e-003
-4.483226e+001	3.051758e-003
-4.477554e+001	7.629395e-003
-4.471882e+001	0.000000e+000
-4.466209e+001	3.051758e-003
-4.460537e+001	1.525879e-003
-4.454865e+001	7.629395e-003
-4.449192e+001	3.051758e-003
-4.443520e+001	1.525879e-003
-4.437847e+001	4.577637e-003
-4.432175e+001	3.051758e-003
-4.426503e+001	4.577637e-003
-4.420831e+001	4.577637e-003
-4.415158e+001	3.051758e-003
-4.409486e+001	1.525879e-003
-4.403814e+001	1.525879e-003
-4.398141e+001	1.525879e-003
-4.392469e+001	0.000000e+000
-4.386797e+001	4.577637e-003
-4.381124e+001	4.577637e-003
-4.375452e+001	1.525879e-003
-4.369780e+001	3.051758e-003
-4.364108e+001	1.525879e-003
-4.358435e+001	0.000000e+000
-4.352763e+001	3.051758e-003
-4.347090e+001	4.577637e-003
-4.341418e+001	3.051758e-003
-4.335745e+001	0.000000e+000
-4.330073e+001	6.103516e-003
-4.324401e+001	0.000000e+000
-4.318729e+001	1.525879e-003
-4.313057e+001	6.103516e-003
-4.307384e+001	1.525879e-003
-4.301712e+001	0.000000e+000
-4.296039e+001	3.051758e-003
-4.290367e+001	4.577637e-003
-4.284694e+001	4.577637e-003
-4.279022e+001	1.525879e-003
-4.273350e+001	1.525879e-003
-4.267678e+001	1.525879e-003
-4.262005e+001	1.525879e-003
-4.256333e+001	4.577637e-003
-4.250660e+001	3.051758e-003
-4.244988e+001	0.000000e+000
-4.239315e+001	3.051758e-003
-4.233643e+001	3.051758e-003
-4.227971e+001	3.051758e-003
-4.222299e+001	3.051758e-003
-4.216627e+001	3.051758e-003
-4.210954e+001	0.000000e+000
-4.205282e+001	0.000000e+000
-4.199609e+001	4.577637e-003
-4.193937e+001	1.525879e-003
-4.188264e+001	0.000000e+000
-4.182592e+001	0.000000e+000
-4.176920e+001	1.525879e-003
-4.171248e+001	1.525879e-003
-4.165575e+001	7.629395e-003
-4.159903e+001	1.525879e-003
-4.154231e+001	7.629395e-003
-4.148558e+001	1.525879e-003
-4.142886e+001	1.525879e-003
-4.137214e+001	3.051758e-003
-4.131542e+001	1.525879e-003
-4.125869e+001	4.577637e-003
-4.120197e+001	6.103516e-003
-4.114524e+001	1.525879e-003
-4.108852e+001	1.525879e-003
-4.103180e+001	1.525879e-003
-4.097507e+001	3.051758e-003
-4.091835e+001	1.525879e-003
-4.086163e+001	4.577637e-003
-4.080490e+001	1.525879e-003
-4.074818e+001	6.103516e-003
-4.069146e+001	3.051758e-003
-4.063474e+001	7.629395e-003
-4.057801e+001	3.051758e-003
-4.052129e+001	4.577637e-003
-4.046457e+001	1.525879e-003
-4.040784e+001	3.051758e-003
-4.035112e+001	0.000000e+000
-4.029439e+001	3.051758e-003
-4.023767e+001	1.525879e-003
-4.018095e+001	1.525879e-003
-4.012423e+001	0.000000e+000
-4.006750e+001	3.051758e-003
-4.001078e+001	3.051758e-003
-3.995406e+001	1.525879e-003
-3.989733e+001	4.577637e-003
-3.984061e+001	3.051758e-003
-3.978388e+001	0.000000e+000
-3.972716e+001	0.000000e+000
-3.967044e+001	3.051758e-003
-3.961372e+001	3.051758e-003
-3.955699e+001	1.525879e-003
-3.950027e+001	3.051758e-003
-3.944354e+001	6.103516e-003
-3.938682e+001	0.000000e+000
-3.933009e+001	1.525879e-003
-3.927337e+001	0.000000e+000
-3.921665e+001	0.000000e+000
-3.915993e+001	1.525879e-003
-3.910321e+001	4.577637e-003
-3.904648e+001	3.051758e-003
-3.898976e+001	3.051758e-003
-3.893303e+001	3.051758e-003
-3.887631e+001	1.525879e-003
-3.881958e+001	3.051758e-003
-3.876286e+001	4.577637e-003
-3.870614e+001	0.000000e+000
-3.864942e+001	1.525879e-003
-3.859269e+001	6.103516e-003
-3.853597e+001	4.577637e-003
-3.847924e+001	4.577637e-003
-3.842252e+001	1.525879e-003
-3.836580e+001	0.000000e+000
-3.830908e+001	6.103516e-003
-3.825236e+001	6.103516e-003
-3.819563e+001	6.103516e-003
-3.813891e+001	1.525879e-003
-3.808218e+001	4.577637e-003
-3.802546e+001	1.525879e-003
-3.796873e+001	1.525879e-003
-3.791201e+001	3.051758e-003
-3.785529e+001	6.103516e-003
-3.779857e+001	4.577637e-003
-3.774184e+001	1.525879e-003
-3.768512e+001	4.577637e-003
-3.762840e+001	3.051758e-003
-3.757167e+001	6.103516e-003
-3.751495e+001	3.051758e-003
-3.745823e+001	7.629395e-003
-3.740150e+001	4.577637e-003
-3.734478e+001	6.103516e-003
-3.728806e+001	3.051758e-003
-3.723133e+001	3.051758e-003
-3.717461e+001	0.000000e+000
-3.711789e+001	0.000000e+000
-3.706116e+001	3.051758e-003
-3.700444e+001	3.051758e-003
-3.694772e+001	1.525879e-003
-3.689099e+001	4.577637e-003
-3.683427e+001	0.000000e+000
-3.677755e+001	7.629395e-003
-3.672082e+001	6.103516e-003
-3.666410e+001	6.103516e-003
-3.660738e+001	4.577637e-003
-3.655066e+001	1.525879e-003
-3.649393e+001	0.000000e+000
-3.643721e+001	1.525879e-003
-3.638048e+001	1.525879e-003
-3.632376e+001	6.103516e-003
-3.626703e+001	3.051758e-003
-3.621031e+001	0.000000e+000
-3.615359e+001	3.051758e-003
-3.609687e+001	4.577637e-003
-3.604015e+001	0.000000e+000
-3.598342e+001	4.577637e-003
-3.592670e+001	0.000000e+000
-3.586997e+001	1.525879e-003
-3.581325e+001	4.577637e-003
-3.575653e+001	3.051758e-003
-3.569980e+001	0.000000e+000
-3.564308e+001	1.525879e-003
-3.558636e+001	1.525879e-003
-3.552963e+001	1.525879e-003
-3.547291e+001	9.155273e-003
-3.541618e+001	0.000000e+000
-3.535946e+001	3.051758e-003
-3.530274e+001	1.525879e-003
-3.524602e+001	3.051758e-003
-3.518930e+001	7.629395e-003
-3.513257e+001	3.051758e-003
-3.507585e+001	1.525879e-003
-3.501912e+001	1.525879e-003
-3.496240e+001	4.577637e-003
-3.490567e+001	3.051758e-003
-3.484895e+001	1.525879e-003
-3.479223e+001	6.103516e-003
-3.473551e+001	7.629395e-003
-3.467878e+001	3.051758e-003
-3.462206e+001	4.577637e-003
-3.456533e+001	7.629395e-003
-3.450861e+001	3.051758e-003
-3.445189e+001	0.000000e+000
-3.439516e+001	3.051758e-003
-3.433844e+001	3.051758e-003
-3.428172e+001	4.577637e-003
-3.422500e+001	7.629395e-003
-3.416827e+001	3.051758e-003
-3.411155e+001	1.525879e-003
-3.405482e+001	4.577637e-003
-3.399810e+001	4.577637e-003
-3.394138e+001	4.577637e-003
-3.388465e+001	3.051758e-003
-3.382793e+001	3.051758e-003
-3.377121e+001	4.577637e-003
-3.371449e+001	3.051758e-003
-3.365776e+001	6.103516e-003
-3.360104e+001	4.577637e-003
-3.354432e+001	1.068115e-002
-3.348759e+001	4.577637e-003
-3.343087e+001	9.155273e-003
-3.337415e+001	3.051758e-003
-3.331742e+001	6.103516e-003
-3.326070e+001	3.051758e-003
-3.320397e+001	4.577637e-003
-3.314725e+001	7.629395e-003
-3.309053e+001	4.577637e-003
-3.303381e+001	3.051758e-003
-3.297708e+001	0.000000e+000
-3.292036e+001	6.103516e-003
-3.286364e+001	7.629395e-003
-3.280691e+001	4.577637e-003
-3.275019e+001	0.000000e+000
-3.269347e+001	0.000000e+000
-3.263674e+001	1.525879e-003
-3.258002e+001	4.577637e-003
-3.252330e+001	4.577637e-003
-3.246657e+001	1.525879e-003
-3.240985e+001	6.103516e-003
-3.235312e+001	3.051758e-003
-3.229640e+001	4.577637e-003
-3.223968e+001	6.103516e-003
-3.218296e+001	1.525879e-003
-3.212624e+001	7.629395e-003
-3.206951e+001	3.051758e-003
-3.201279e+001	4.577637e-003
-3.195606e+001	1.525879e-003
-3.189934e+001	3.051758e-003
-3.184261e+001	1.525879e-003
-3.178589e+001	3.051758e-003
-3.172917e+001	3.051758e-003
-3.167245e+001	7.629395e-003
-3.161572e+001	1.068115e-002
-3.155900e+001	4.577637e-003
-3.150227e+001	7.629395e-003
-3.144555e+001	3.051758e-003
-3.138883e+001	4.577637e-003
-3.133210e+001	3.051758e-003
-3.127538e+001	3.051758e-003
-3.121866e+001	3.051758e-003
-3.116194e+001	6.103516e-003
-3.110521e+001	3.051758e-003
-3.104849e+001	1.525879e-003
-3.099176e+001	4.577637e-003
-3.093504e+001	1.525879e-003
-3.087832e+001	1.525879e-003
-3.082160e+001	3.051758e-003
-3.076487e+001	3.051758e-003
-3.070815e+001	4.577637e-003
-3.065142e+001	4.577637e-003
-3.059470e+001	6.103516e-003
-3.053798e+001	4.577637e-003
-3.048125e+001	6.103516e-003
-3.042453e+001	4.577637e-003
-3.036781e+001	7.629395e-003
-3.031109e+001	1.525879e-003
-3.025436e+001	6.103516e-003
-3.019764e+001	9.155273e-003
-3.014091e+001	1.525879e-003
-3.008419e+001	3.051758e-003
-3.002747e+001	6.103516e-003
-2.997075e+001	3.051758e-003
-2.991402e+001	0.000000e+000
-2.985730e+001	1.525879e-003
-2.980058e+001	6.103516e-003
-2.974385e+001	0.000000e+000
-2.968713e+001	6.103516e-003
-2.963040e+001	1.525879e-003
-2.957368e+001	3.051758e-003
-2.951696e+001	9.155273e-003
-2.946024e+001	7.629395e-003
-2.940351e+001	4.577637e-003
-2.934679e+001	7.629395e-003
-2.929006e+001	4.577637e-003
-2.923334e+001	6.103516e-003
-2.917661e+001	6.103516e-003
-2.911989e+001	7.629395e-003
-2.906317e+001	4.577637e-003
-2.900645e+001	6.103516e-003
-2.894973e+001	6.103516e-003
-2.889300e+001	1.525879e-003
-2.883628e+001	7.629395e-003
-2.877955e+001	4.577637e-003
-2.872283e+001	0.000000e+000
-2.866611e+001	4.577637e-003
-2.860938e+001	1.525879e-003
-2.855266e+001	3.051758e-003
-2.849594e+001	3.051758e-003
-2.843921e+001	4.577637e-003
-2.838249e+001	4.577637e-003
-2.832577e+001	4.577637e-003
-2.826904e+001	4.577637e-003
-2.821232e+001	4.577637e-003
-2.815560e+001	3.051758e-003
-2.809888e+001	1.525879e-003
-2.804215e+001	6.103516e-003
-2.798543e+001	1.220703e-002
-2.792870e+001	1.525879e-003
-2.787198e+001	4.577637e-003
-2.781526e+001	3.051758e-003
-2.775854e+001	1.525879e-003
-2.770181e+001	9.155273e-003
-2.764509e+001	4.577637e-003
-2.758836e+001	1.525879e-003
-2.753164e+001	3.051758e-003
-2.747491e+001	4.577637e-003
-2.741819e+001	7.629395e-003
-2.736147e+001	7.629395e-003
-2.730475e+001	1.525879e-003
-2.724803e+001	9.155273e-003
-2.719130e+001	3.051758e-003
-2.713458e+001	6.103516e-003
-2.707785e+001	4.577637e-003
-2.702113e+001	7.629395e-003
-2.696441e+001	7.629395e-003
-2.690768e+001	3.051758e-003
-2.685096e+001	6.103516e-003
-2.679424e+001	9.155273e-003
-2.673751e+001	6.103516e-003
-2.668079e+001	1.220703e-002
-2.662407e+001	4.577637e-003
-2.656734e+001	6.103516e-003
-2.651062e+001	3.051758e-003
-2.645390e+001	6.103516e-003
-2.639717e+001	4.577637e-003
-2.634045e+001	0.000000e+000
-2.628373e+001	4.577637e-003
-2.622700e+001	3.051758e-003
-2.617028e+001	6.103516e-003
-2.611355e+001	7.629395e-003
-2.605683e+001	7.629395e-003
-2.600011e+001	7.629395e-003
-2.594339e+001	9.155273e-003
-2.588666e+001	6.103516e-003
-2.582994e+001	7.629395e-003
-2.577322e+001	4.577637e-003
-2.571649e+001	4.577637e-003
-2.565977e+001	4.577637e-003
-2.560304e+001	1.068115e-002
-2.554632e+001	1.525879e-003
-2.548960e+001	6.103516e-003
-2.543288e+001	9.155273e-003
-2.537615e+001	7.629395e-003
-2.531943e+001	3.051758e-003
-2.526270e+001	3.051758e-003
-2.520598e+001	6.103516e-003
-2.514926e+001	7.629395e-003
-2.509254e+001	6.103516e-003
-2.503582e+001	3.051758e-003
-2.497909e+001	6.103516e-003
-2.492237e+001	1.525879e-003
-2.486564e+001	1.068115e-002
-2.480892e+001	7.629395e-003
-2.475220e+001	4.577637e-003
-2.469547e+001	9.155273e-003
-2.463875e+001	1.068115e-002
-2.458203e+001	4.577637e-003
-2.452530e+001	4.577637e-003
-2.446858e+001	3.051758e-003
-2.441185e+001	7.629395e-003
-2.435513e+001	3.051758e-003
-2.429841e+001	6.103516e-003
-2.424169e+001	4.577637e-003
-2.418497e+001	4.577637e-003
-2.412824e+001	1.068115e-002
-2.407152e+001	1.525879e-003
-2.401479e+001	7.629395e-003
-2.395807e+001	1.373291e-002
-2.390134e+001	6.103516e-003
-2.384462e+001	1.373291e-002
-2.378790e+001	1.220703e-002
-2.373118e+001	9.155273e-003
-2.367445e+001	9.155273e-003
-2.361773e+001	1.678467e-002
-2.356100e+001	3.051758e-003
-2.350428e+001	6.103516e-003
-2.344756e+001	7.629395e-003
-2.339083e+001	1.068115e-002
-2.333411e+001	6.103516e-003
-2.327739e+001	4.577637e-003
-2.322067e+001	4.577637e-003
-2.316394e+001	6.103516e-003
-2.310722e+001	9.155273e-003
-2.305049e+001	3.051758e-003
-2.299377e+001	6.103516e-003
-2.293705e+001	9.155273e-003
-2.288033e+001	7.629395e-003
-2.282360e+001	7.629395e-003
-2.276688e+001	1.068115e-002
-2.271016e+001	7.629395e-003
-2.265343e+001	1.068115e-002
-2.259671e+001	1.068115e-002
-2.253998e+001	4.577637e-003
-2.248326e+001	3.051758e-003
-2.242654e+001	4.577637e-003
-2.236982e+001	9.155273e-003
-2.231309e+001	1.373291e-002
-2.225637e+001	6.103516e-003
-2.219964e+001	1.068115e-002
-2.214292e+001	7.629395e-003
-2.208620e+001	4.577637e-003
-2.202948e+001	7.629395e-003
-2.197275e+001	3.051758e-003
-2.191603e+001	4.577637e-003
-2.185931e+001	6.103516e-003
-2.180258e+001	7.629395e-003
-2.174586e+001	1.525879e-002
-2.168913e+001	7.629395e-003
-2.163241e+001	6.103516e-003
-2.157569e+001	6.103516e-003
-2.151897e+001	1.220703e-002
-2.146224e+001	1.068115e-002
-2.140552e+001	6.103516e-003
-2.134879e+001	1.373291e-002
-2.129207e+001	6.103516e-003
-2.123535e+001	1.831055e-002
-2.117863e+001	3.051758e-003
-2.112190e+001	1.068115e-002
-2.106518e+001	3.051758e-003
-2.100846e+001	9.155273e-003
-2.095173e+001	7.629395e-003
-2.089501e+001	1.525879e-002
-2.083828e+001	1.220703e-002
-2.078156e+001	9.155273e-003
-2.072484e+001	6.103516e-003
-2.066812e+001	7.629395e-003
-2.061139e+001	6.103516e-003
-2.055467e+001	9.155273e-003
-2.049794e+001	1.068115e-002
-2.044122e+001	7.629395e-003
-2.038450e+001	1.220703e-002
-2.032777e+001	9.155273e-003
-2.027105e+001	9.155273e-003
-2.021433e+001	1.373291e-002
-2.015761e+001	1.068115e-002
-2.010088e+001	1.220703e-002
-2.004416e+001	7.629395e-003
-1.998743e+001	1.525879e-002
-1.993071e+001	1.068115e-002
-1.987399e+001	1.525879e-002
-1.981726e+001	9.155273e-003
-1.976054e+001	1.068115e-002
-1.970382e+001	4.577637e-003
-1.964709e+001	1.220703e-002
-1.959037e+001	1.220703e-002
-1.953365e+001	6.103516e-003
-1.947692e+001	1.068115e-002
-1.942020e+001	7.629395e-003
-1.936348e+001	1.220703e-002
-1.930676e+001	9.155273e-003
-1.925003e+001	1.220703e-002
-1.919331e+001	9.155273e-003
-1.913658e+001	1.068115e-002
-1.907986e+001	1.678467e-002
-1.902314e+001	9.155273e-003
-1.896642e+001	9.155273e-003
-1.890969e+001	1.678467e-002
-1.885297e+001	9.155273e-003
-1.879625e+001	2.136230e-002
-1.873952e+001	6.103516e-003
-1.868280e+001	1.220703e-002
-1.862607e+001	1.220703e-002
-1.856935e+001	9.155273e-003
-1.851263e+001	1.373291e-002
-1.845591e+001	1.373291e-002
-1.839918e+001	1.525879e-002
-1.834246e+001	1.831055e-002
-1.828573e+001	2.288818e-002
-1.822901e+001	2.288818e-002
-1.817229e+001	1.220703e-002
-1.811556e+001	1.983643e-002
-1.805884e+001	1.831055e-002
-1.800212e+001	1.068115e-002
-1.794540e+001	1.678467e-002
-1.788867e+001	1.525879e-002
-1.783195e+001	1.373291e-002
-1.777522e+001	1.831055e-002
-1.771850e+001	2.593994e-002
-1.766178e+001	1.983643e-002
-1.760505e+001	1.678467e-002
-1.754833e+001	1.220703e-002
-1.749161e+001	2.288818e-002
-1.743488e+001	1.373291e-002
-1.737816e+001	2.136230e-002
-1.732143e+001	1.525879e-002
-1.726471e+001	1.831055e-002
-1.720799e+001	1.831055e-002
-1.715127e+001	1.831055e-002
-1.709455e+001	1.831055e-002
-1.703782e+001	1.678467e-002
-1.698110e+001	1.831055e-002
-1.692437e+001	1.983643e-002
-1.686765e+001	1.678467e-002
-1.681092e+001	1.983643e-002
-1.675420e+001	1.983643e-002
-1.669748e+001	1.983643e-002
-1.664076e+001	1.220703e-002
-1.658403e+001	9.155273e-003
-1.652731e+001	3.051758e-002
-1.647058e+001	1.831055e-002
-1.641386e+001	1.983643e-002
-1.635714e+001	2.746582e-002
-1.630042e+001	1.068115e-002
-1.624370e+001	9.155273e-003
-1.618697e+001	1.525879e-002
-1.613025e+001	2.593994e-002
-1.607352e+001	6.103516e-003
-1.601680e+001	3.204346e-002
-1.596008e+001	1.525879e-002
-1.590335e+001	1.983643e-002
-1.584663e+001	1.068115e-002
-1.578991e+001	2.441406e-002
-1.573318e+001	1.373291e-002
-1.567646e+001	1.525879e-002
-1.561974e+001	1.983643e-002
-1.556301e+001	1.525879e-002
-1.550629e+001	2.441406e-002
-1.544957e+001	2.288818e-002
-1.539285e+001	2.593994e-002
-1.533612e+001	2.136230e-002
-1.527940e+001	1.983643e-002
-1.522267e+001	1.983643e-002
-1.516595e+001	2.288818e-002
-1.510922e+001	2.136230e-002
-1.505250e+001	1.525879e-002
-1.499578e+001	1.983643e-002
-1.493906e+001	1.678467e-002
-1.488234e+001	2.136230e-002
-1.482561e+001	1.983643e-002
-1.476889e+001	3.051758e-002
-1.471216e+001	2.136230e-002
-1.465544e+001	2.441406e-002
-1.459871e+001	1.678467e-002
-1.454199e+001	2.136230e-002
-1.448527e+001	2.288818e-002
-1.442855e+001	2.746582e-002
-1.437182e+001	2.136230e-002
-1.431510e+001	2.288818e-002
-1.425837e+001	1.983643e-002
-1.420165e+001	2.136230e-002
-1.414493e+001	2.746582e-002
-1.408821e+001	2.593994e-002
-1.403149e+001	2.593994e-002
-1.397476e+001	2.593994e-002
-1.391804e+001	1.525879e-002
-1.386131e+001	1.678467e-002
-1.380459e+001	2.288818e-002
-1.374786e+001	1.373291e-002
-1.369114e+001	3.509521e-002
-1.363442e+001	2.441406e-002
-1.357770e+001	3.509521e-002
-1.352097e+001	3.204346e-002
-1.346425e+001	2.441406e-002
-1.340752e+001	3.051758e-002
-1.335080e+001	2.746582e-002
-1.329408e+001	2.593994e-002
-1.323736e+001	3.967285e-002
-1.318063e+001	3.051758e-002
-1.312391e+001	3.204346e-002
-1.306719e+001	2.899170e-002
-1.301046e+001	3.967285e-002
-1.295374e+001	3.356934e-002
-1.289701e+001	5.340576e-002
-1.284029e+001	3.051758e-002
-1.278357e+001	3.662109e-002
-1.272685e+001	3.051758e-002
-1.267012e+001	4.119873e-002
-1.261340e+001	3.967285e-002
-1.255667e+001	2.899170e-002
-1.249995e+001	3.509521e-002
-1.244323e+001	2.441406e-002
-1.238651e+001	2.288818e-002
-1.232978e+001	3.814697e-002
-1.227306e+001	3.967285e-002
-1.221634e+001	3.509521e-002
-1.215961e+001	2.288818e-002
-1.210289e+001	3.814697e-002
-1.204616e+001	4.272461e-002
-1.198944e+001	4.119873e-002
-1.193272e+001	2.593994e-002
-1.187600e+001	3.814697e-002
-1.181927e+001	2.746582e-002
-1.176255e+001	3.051758e-002
-1.170583e+001	2.746582e-002
-1.164910e+001	3.509521e-002
-1.159238e+001	5.493164e-002
-1.153565e+001	3.051758e-002
-1.147893e+001	2.441406e-002
-1.142221e+001	2.746582e-002
-1.136549e+001	4.882813e-002
-1.130876e+001	4.425049e-002
-1.125204e+001	4.119873e-002
-1.119531e+001	4.272461e-002
-1.113859e+001	2.899170e-002
-1.108187e+001	4.425049e-002
-1.102515e+001	4.730225e-002
-1.096842e+001	3.662109e-002
-1.091170e+001	5.035400e-002
-1.085498e+001	4.730225e-002
-1.079825e+001	5.187988e-002
-1.074153e+001	6.256104e-002
-1.068480e+001	4.119873e-002
-1.062808e+001	4.425049e-002
-1.057136e+001	5.035400e-002
-1.051464e+001	4.119873e-002
-1.045791e+001	5.493164e-002
-1.040119e+001	3.967285e-002
-1.034446e+001	4.119873e-002
-1.028774e+001	5.035400e-002
-1.023102e+001	4.577637e-002
-1.017429e+001	4.577637e-002
-1.011757e+001	4.119873e-002
-1.006085e+001	3.662109e-002
-1.000413e+001	5.950928e-002
-9.947401e+000	4.577637e-002
-9.890679e+000	4.577637e-002
-9.833954e+000	4.882813e-002
-9.777232e+000	7.171631e-002
-9.720507e+000	5.340576e-002
-9.663786e+000	5.950928e-002
-9.607059e+000	7.781982e-002
-9.550339e+000	6.713867e-002
-9.493612e+000	5.035400e-002
-9.436892e+000	5.340576e-002
-9.380171e+000	5.340576e-002
-9.323444e+000	4.425049e-002
-9.266724e+000	6.866455e-002
-9.209997e+000	5.798340e-002
-9.153276e+000	6.561279e-002
-9.096550e+000	6.713867e-002
-9.039829e+000	5.340576e-002
-8.983103e+000	5.187988e-002
-8.926382e+000	5.340576e-002
-8.869656e+000	5.493164e-002
-8.812935e+000	6.561279e-002
-8.756208e+000	4.882813e-002
-8.699488e+000	6.713867e-002
-8.642762e+000	4.882813e-002
-8.586040e+000	5.645752e-002
-8.529320e+000	6.561279e-002
-8.472594e+000	4.882813e-002
-8.415873e+000	6.561279e-002
-8.359147e+000	5.493164e-002
-8.302425e+000	5.493164e-002
-8.245700e+000	6.408691e-002
-8.188979e+000	5.493164e-002
-8.132253e+000	7.019043e-002
-8.075532e+000	5.645752e-002
-8.018806e+000	6.103516e-002
-7.962085e+000	7.476807e-002
-7.905358e+000	6.256104e-002
-7.848638e+000	8.392334e-002
-7.791916e+000	7.476807e-002
-7.735190e+000	6.103516e-002
-7.678470e+000	6.713867e-002
-7.621743e+000	8.392334e-002
-7.565022e+000	6.408691e-002
-7.508296e+000	5.187988e-002
-7.451575e+000	7.629395e-002
-7.394849e+000	6.103516e-002
-7.338128e+000	6.713867e-002
-7.281402e+000	6.866455e-002
-7.224681e+000	9.307861e-002
-7.167955e+000	7.171631e-002
-7.111234e+000	9.002686e-002
-7.054508e+000	6.713867e-002
-6.997787e+000	5.798340e-002
-6.941066e+000	8.392334e-002
-6.884340e+000	7.781982e-002
-6.827619e+000	6.866455e-002
-6.770893e+000	5.950928e-002
-6.714172e+000	7.171631e-002
-6.657446e+000	1.007080e-001
-6.600725e+000	7.324219e-002
-6.543999e+000	8.087158e-002
-6.487278e+000	7.934570e-002
-6.430552e+000	7.629395e-002
-6.373831e+000	8.850098e-002
-6.317104e+000	8.697510e-002
-6.260384e+000	7.629395e-002
-6.203663e+000	9.002686e-002
-6.146936e+000	5.798340e-002
-6.090216e+000	9.613037e-002
-6.033489e+000	1.037598e-001
-5.976768e+000	8.850098e-002
-5.920043e+000	9.613037e-002
-5.863321e+000	8.850098e-002
-5.806595e+000	9.460449e-002
-5.749875e+000	8.239746e-002
-5.693148e+000	9.918213e-002
-5.636427e+000	6.713867e-002
-5.579701e+000	9.918213e-002
-5.522980e+000	8.392334e-002
-5.466259e+000	8.392334e-002
-5.409533e+000	1.007080e-001
-5.352812e+000	9.155273e-002
-5.296086e+000	9.155273e-002
-5.239365e+000	1.007080e-001
-5.182639e+000	9.155273e-002
-5.125918e+000	8.697510e-002
-5.069192e+000	1.037598e-001
-5.012471e+000	8.392334e-002
-4.955745e+000	1.022339e-001
-4.899024e+000	8.239746e-002
-4.842298e+000	8.087158e-002
-4.785577e+000	1.007080e-001
-4.728851e+000	1.037598e-001
-4.672130e+000	1.007080e-001
-4.615409e+000	1.068115e-001
-4.558682e+000	1.144409e-001
-4.501962e+000	1.068115e-001
-4.445236e+000	1.007080e-001
-4.388515e+000	9.155273e-002
-4.331789e+000	1.373291e-001
-4.275067e+000	9.002686e-002
-4.218341e+000	1.266479e-001
-4.161621e+000	1.205444e-001
-4.104894e+000	9.765625e-002
-4.048173e+000	1.037598e-001
-3.991447e+000	1.129150e-001
-3.934726e+000	1.266479e-001
-3.878006e+000	1.083374e-001
-3.821279e+000	1.174927e-001
-3.764558e+000	1.022339e-001
-3.707832e+000	1.022339e-001
-3.651111e+000	1.251221e-001
-3.594385e+000	9.613037e-002
-3.537664e+000	1.129150e-001
-3.480938e+000	1.052856e-001
-3.424217e+000	1.266479e-001
-3.367491e+000	1.190186e-001
-3.310770e+000	1.296997e-001
-3.254044e+000	1.144409e-001
-3.197323e+000	1.129150e-001
-3.140597e+000	1.129150e-001
-3.083876e+000	1.571655e-001
-3.027155e+000	1.373291e-001
-2.970429e+000	1.113892e-001
-2.913708e+000	1.251221e-001
-2.856982e+000	1.342773e-001
-2.800261e+000	1.251221e-001
-2.743535e+000	1.556396e-001
-2.686814e+000	1.113892e-001
-2.630087e+000	1.647949e-001
-2.573367e+000	1.174927e-001
-2.516640e+000	1.449585e-001
-2.459919e+000	1.464844e-001
-2.403193e+000	1.510620e-001
-2.346473e+000	1.602173e-001
-2.289752e+000	1.296997e-001
-2.233025e+000	1.449585e-001
-2.176304e+000	1.831055e-001
-2.119578e+000	1.388550e-001
-2.062857e+000	1.495361e-001
-2.006131e+000	1.602173e-001
-1.949410e+000	1.388550e-001
-1.892684e+000	1.235962e-001
-1.835963e+000	1.770020e-001
-1.779237e+000	1.800537e-001
-1.722516e+000	1.647949e-001
-1.665790e+000	1.373291e-001
-1.609069e+000	1.602173e-001
-1.552348e+000	1.296997e-001
-1.495622e+000	1.708984e-001
-1.438901e+000	1.358032e-001
-1.382175e+000	1.541138e-001
-1.325454e+000	1.449585e-001
-1.268728e+000	1.449585e-001
-1.212007e+000	1.617432e-001
-1.155281e+000	1.861572e-001
-1.098560e+000	1.647949e-001
-1.041834e+000	1.373291e-001
-9.851127e-001	1.815796e-001
-9.283865e-001	1.647949e-001
-8.716656e-001	1.892090e-001
-8.149394e-001	1.754761e-001
-7.582185e-001	1.724243e-001
-7.014976e-001	2.090454e-001
-6.447714e-001	1.632690e-001
-5.880505e-001	1.693726e-001
-5.313243e-001	1.449585e-001
-4.746034e-001	1.708984e-001
-4.178773e-001	1.998901e-001
-3.611563e-001	1.724243e-001
-3.044302e-001	1.541138e-001
-2.477093e-001	1.556396e-001
-1.909831e-001	1.754761e-001
-1.342622e-001	1.724243e-001
-7.753600e-002	1.693726e-001
-2.081511e-002	1.922607e-001
3.591108e-002	1.922607e-001
9.262669e-002	1.800537e-001
1.493529e-001	1.785278e-001
2.060791e-001	2.212524e-001
2.628053e-001	1.907349e-001
3.195209e-001	2.059937e-001
3.762470e-001	2.044678e-001
4.329732e-001	1.953125e-001
4.896994e-001	1.876831e-001
5.464150e-001	1.968384e-001
6.031412e-001	1.846313e-001
6.598674e-001	2.075195e-001
7.165936e-001	2.136230e-001
7.733092e-001	2.304077e-001
8.300354e-001	2.120972e-001
8.867615e-001	2.182007e-001
9.434772e-001	2.014160e-001
1.000203e+000	2.029419e-001
1.056930e+000	1.968384e-001
1.113656e+000	2.075195e-001
1.170371e+000	1.892090e-001
1.227098e+000	2.441406e-001
1.283824e+000	2.319336e-001
1.340550e+000	2.120972e-001
1.397266e+000	1.983643e-001
1.453992e+000	2.334595e-001
1.510718e+000	2.487183e-001
1.567444e+000	2.365112e-001
1.624160e+000	2.182007e-001
1.680886e+000	2.380371e-001
1.737612e+000	2.380371e-001
1.794328e+000	2.670288e-001
1.851054e+000	2.014160e-001
1.907780e+000	2.304077e-001
1.964506e+000	2.487183e-001
2.021222e+000	2.227783e-001
2.077948e+000	2.426147e-001
2.134674e+000	2.578735e-001
2.191400e+000	2.044678e-001
2.248116e+000	2.441406e-001
2.304842e+000	2.227783e-001
2.361568e+000	2.655029e-001
2.418284e+000	2.380371e-001
2.475010e+000	1.983643e-001
2.531736e+000	2.502441e-001
2.588463e+000	2.609253e-001
2.645178e+000	2.639771e-001
2.701904e+000	2.700806e-001
2.758631e+000	2.624512e-001
2.815357e+000	2.761841e-001
2.872072e+000	2.456665e-001
2.928798e+000	2.670288e-001
2.985525e+000	2.487183e-001
3.042251e+000	2.365112e-001
3.098967e+000	2.807617e-001
3.155693e+000	2.792358e-001
3.212419e+000	3.143311e-001
3.269135e+000	2.578735e-001
3.325861e+000	2.563477e-001
3.382587e+000	2.731323e-001
3.439313e+000	2.578735e-001
3.496029e+000	2.502441e-001
3.552755e+000	3.067017e-001
3.609481e+000	2.731323e-001
3.666207e+000	2.349854e-001
3.722923e+000	2.624512e-001
3.779649e+000	2.868652e-001
3.836375e+000	2.685547e-001
3.893101e+000	2.624512e-001
3.949817e+000	2.578735e-001
4.006543e+000	2.365112e-001
4.063269e+000	2.655029e-001
4.119985e+000	3.036499e-001
4.176711e+000	2.624512e-001
4.233438e+000	3.036499e-001
4.290164e+000	2.380371e-001
4.346879e+000	3.036499e-001
4.403605e+000	2.822876e-001
4.460331e+000	2.883911e-001
4.517058e+000	2.868652e-001
4.573773e+000	2.899170e-001
4.630499e+000	2.746582e-001
4.687226e+000	2.822876e-001
4.743941e+000	2.578735e-001
4.800667e+000	2.975464e-001
4.857394e+000	2.838135e-001
4.914120e+000	3.234863e-001
4.970836e+000	2.792358e-001
5.027562e+000	2.883911e-001
5.084288e+000	3.005981e-001
5.141014e+000	2.899170e-001
5.197730e+000	2.975464e-001
5.254456e+000	3.067017e-001
5.311182e+000	2.563477e-001
5.367908e+000	3.128052e-001
5.424624e+000	2.960205e-001
5.481350e+000	2.868652e-001
5.538076e+000	3.005981e-001
5.594792e+000	2.990723e-001
5.651518e+000	2.822876e-001
5.708244e+000	2.960205e-001
5.764970e+000	3.021240e-001
5.821686e+000	2.807617e-001
5.878412e+000	3.158569e-001
5.935138e+000	3.173828e-001
5.991865e+000	3.097534e-001
6.048580e+000	3.158569e-001
6.105306e+000	2.639771e-001
6.162033e+000	3.005981e-001
6.218759e+000	3.173828e-001
6.275474e+000	2.883911e-001
6.332201e+000	2.761841e-001
6.388927e+000	2.899170e-001
6.445642e+000	2.853394e-001
6.502368e+000	2.517700e-001
6.559094e+000	3.234863e-001
6.615821e+000	2.990723e-001
6.672536e+000	2.929688e-001
6.729263e+000	3.082275e-001
6.785989e+000	2.899170e-001
6.842715e+000	2.914429e-001
6.899431e+000	3.173828e-001
6.956157e+000	2.868652e-001
7.012883e+000	3.189087e-001
7.069609e+000	2.960205e-001
7.126325e+000	2.716064e-001
7.183051e+000	3.158569e-001
7.239777e+000	2.990723e-001
7.296493e+000	2.899170e-001
7.353219e+000	3.112793e-001
7.409945e+000	2.578735e-001
7.466671e+000	3.112793e-001
7.523387e+000	2.929688e-001
7.580113e+000	2.838135e-001
7.636839e+000	2.883911e-001
7.693565e+000	3.234863e-001
7.750281e+000	2.807617e-001
7.807007e+000	2.777100e-001
7.863733e+000	3.097534e-001
7.920449e+000	3.204346e-001
7.977175e+000	3.021240e-001
8.033901e+000	3.234863e-001
8.090628e+000	2.960205e-001
8.147344e+000	2.883911e-001
8.204069e+000	3.158569e-001
8.260796e+000	2.685547e-001
8.317522e+000	2.960205e-001
8.374237e+000	2.792358e-001
8.430964e+000	2.777100e-001
8.487690e+000	2.899170e-001
8.544416e+000	2.777100e-001
8.601131e+000	2.593994e-001
8.657858e+000	2.761841e-001
8.714584e+000	2.655029e-001
8.771299e+000	2.624512e-001
8.828026e+000	2.609253e-001
8.884752e+000	2.624512e-001
8.941478e+000	2.929688e-001
8.998194e+000	2.777100e-001
9.054920e+000	2.624512e-001
9.111646e+000	2.365112e-001
9.168372e+000	2.639771e-001
9.225088e+000	2.624512e-001
9.281814e+000	2.853394e-001
9.338540e+000	2.517700e-001
9.395267e+000	2.639771e-001
9.451982e+000	2.792358e-001
9.508708e+000	2.822876e-001
9.565434e+000	2.609253e-001
9.622150e+000	2.609253e-001
9.678876e+000	2.548218e-001
9.735602e+000	2.593994e-001
9.792329e+000	2.105713e-001
9.849044e+000	2.365112e-001
9.905770e+000	2.578735e-001
9.962497e+000	2.517700e-001
1.001922e+001	2.227783e-001
1.007594e+001	2.151489e-001
1.013266e+001	1.998901e-001
1.018939e+001	2.304077e-001
1.024611e+001	2.334595e-001
1.030283e+001	1.724243e-001
1.035956e+001	2.731323e-001
1.041628e+001	2.075195e-001
1.047300e+001	2.105713e-001
1.052973e+001	2.243042e-001
1.058645e+001	2.319336e-001
1.064318e+001	2.136230e-001
1.069989e+001	2.120972e-001
1.075662e+001	1.892090e-001
1.081335e+001	2.151489e-001
1.087007e+001	1.907349e-001
1.092679e+001	2.151489e-001
1.098351e+001	2.075195e-001
1.104024e+001	2.044678e-001
1.109696e+001	2.059937e-001
1.115368e+001	2.136230e-001
1.121041e+001	2.243042e-001
1.126714e+001	1.922607e-001
1.132385e+001	2.120972e-001
1.138058e+001	1.892090e-001
1.143730e+001	1.541138e-001
1.149403e+001	1.998901e-001
1.155075e+001	1.892090e-001
1.160747e+001	1.983643e-001
1.166420e+001	1.464844e-001
1.172092e+001	1.693726e-001
1.177764e+001	1.770020e-001
1.183437e+001	1.693726e-001
1.189109e+001	1.800537e-001
1.194781e+001	1.785278e-001
1.200453e+001	1.602173e-001
1.206126e+001	1.968384e-001
1.211799e+001	1.846313e-001
1.217470e+001	1.663208e-001
1.223143e+001	1.968384e-001
1.228815e+001	1.663208e-001
1.234488e+001	1.678467e-001
1.240160e+001	1.388550e-001
1.245832e+001	1.724243e-001
1.251505e+001	1.419067e-001
1.257177e+001	1.815796e-001
1.262849e+001	1.632690e-001
1.268522e+001	1.510620e-001
1.274194e+001	1.388550e-001
1.279866e+001	1.495361e-001
1.285538e+001	1.480103e-001
1.291211e+001	1.296997e-001
1.296884e+001	1.327515e-001
1.302555e+001	1.296997e-001
1.308228e+001	1.312256e-001
1.313900e+001	1.708984e-001
1.319573e+001	1.358032e-001
1.325245e+001	1.480103e-001
1.330917e+001	1.434326e-001
1.336590e+001	1.434326e-001
1.342261e+001	1.541138e-001
1.347934e+001	1.403809e-001
1.353607e+001	1.205444e-001
1.359279e+001	1.083374e-001
1.364951e+001	1.754761e-001
1.370623e+001	1.388550e-001
1.376296e+001	1.235962e-001
1.381969e+001	1.403809e-001
1.387640e+001	1.205444e-001
1.393313e+001	1.052856e-001
1.398985e+001	1.449585e-001
1.404658e+001	1.113892e-001
1.410330e+001	1.251221e-001
1.416002e+001	1.113892e-001
1.421675e+001	1.312256e-001
1.427346e+001	9.307861e-002
1.433019e+001	1.235962e-001
1.438692e+001	1.144409e-001
1.444364e+001	9.155273e-002
1.450036e+001	1.220703e-001
1.455709e+001	1.037598e-001
1.461381e+001	1.159668e-001
1.467054e+001	1.220703e-001
1.472725e+001	1.007080e-001
1.478398e+001	1.205444e-001
1.484070e+001	8.697510e-002
1.489743e+001	9.765625e-002
1.495415e+001	1.235962e-001
1.501087e+001	1.174927e-001
1.506760e+001	9.918213e-002
1.512432e+001	9.155273e-002
1.518104e+001	1.098633e-001
1.523777e+001	9.155273e-002
1.529449e+001	1.022339e-001
1.535121e+001	1.068115e-001
1.540794e+001	9.460449e-002
1.546466e+001	8.239746e-002
1.552139e+001	8.392334e-002
1.557810e+001	1.129150e-001
1.563483e+001	1.144409e-001
1.569156e+001	1.083374e-001
1.574827e+001	1.007080e-001
1.580500e+001	1.159668e-001
1.586172e+001	8.697510e-002
1.591845e+001	1.037598e-001
1.597517e+001	9.002686e-002
1.603189e+001	1.251221e-001
1.608862e+001	8.697510e-002
1.614534e+001	1.083374e-001
1.620206e+001	9.002686e-002
1.625879e+001	1.266479e-001
1.631551e+001	9.765625e-002
1.637224e+001	7.476807e-002
1.642895e+001	1.068115e-001
1.648568e+001	1.144409e-001
1.654241e+001	8.392334e-002
1.659912e+001	8.392334e-002
1.665585e+001	9.460449e-002
1.671257e+001	7.781982e-002
1.676930e+001	8.087158e-002
1.682602e+001	7.324219e-002
1.688274e+001	7.934570e-002
1.693947e+001	6.866455e-002
1.699619e+001	7.324219e-002
1.705291e+001	8.697510e-002
1.710964e+001	6.561279e-002
1.716636e+001	7.324219e-002
1.722309e+001	9.002686e-002
1.727980e+001	6.713867e-002
1.733653e+001	7.476807e-002
1.739326e+001	7.934570e-002
1.744997e+001	6.866455e-002
1.750670e+001	7.934570e-002
1.756343e+001	9.155273e-002
1.762015e+001	5.340576e-002
1.767687e+001	6.866455e-002
1.773359e+001	6.408691e-002
1.779032e+001	5.493164e-002
1.784705e+001	6.408691e-002
1.790376e+001	7.476807e-002
1.796049e+001	8.087158e-002
1.801721e+001	5.187988e-002
1.807393e+001	7.171631e-002
1.813066e+001	6.713867e-002
1.818738e+001	6.713867e-002
1.824411e+001	6.408691e-002
1.830082e+001	5.493164e-002
1.835755e+001	5.340576e-002
1.841428e+001	5.035400e-002
1.847100e+001	5.187988e-002
1.852772e+001	5.798340e-002
1.858444e+001	3.509521e-002
1.864117e+001	6.713867e-002
1.869790e+001	6.256104e-002
1.875461e+001	5.493164e-002
1.881134e+001	4.730225e-002
1.886806e+001	6.866455e-002
1.892478e+001	5.798340e-002
1.898151e+001	5.493164e-002
1.903823e+001	5.340576e-002
1.909496e+001	3.509521e-002
1.915167e+001	3.967285e-002
1.920840e+001	5.950928e-002
1.926513e+001	4.577637e-002
1.932185e+001	5.340576e-002
1.937857e+001	4.119873e-002
1.943529e+001	3.967285e-002
1.949202e+001	5.035400e-002
1.954875e+001	5.035400e-002
1.960546e+001	2.746582e-002
1.966219e+001	3.967285e-002
1.971891e+001	5.645752e-002
1.977563e+001	4.882813e-002
1.983236e+001	3.356934e-002
1.988908e+001	4.577637e-002
1.994581e+001	3.204346e-002
2.000252e+001	4.425049e-002
2.005925e+001	2.899170e-002
2.011598e+001	4.272461e-002
2.017270e+001	3.051758e-002
2.022942e+001	3.509521e-002
2.028614e+001	3.356934e-002
2.034287e+001	3.662109e-002
2.039960e+001	3.509521e-002
2.045631e+001	3.662109e-002
2.051304e+001	3.509521e-002
2.056977e+001	4.272461e-002
2.062648e+001	2.899170e-002
2.068321e+001	4.272461e-002
2.073993e+001	3.204346e-002
2.079666e+001	3.356934e-002
2.085337e+001	2.136230e-002
2.091010e+001	2.746582e-002
2.096683e+001	2.899170e-002
2.102355e+001	4.119873e-002
2.108027e+001	4.425049e-002
2.113700e+001	2.593994e-002
2.119372e+001	4.119873e-002
2.125044e+001	2.593994e-002
2.130716e+001	3.051758e-002
2.136389e+001	3.204346e-002
2.142061e+001	4.272461e-002
2.147733e+001	2.899170e-002
2.153406e+001	3.356934e-002
2.159078e+001	2.441406e-002
2.164751e+001	2.899170e-002
2.170423e+001	2.441406e-002
2.176095e+001	2.593994e-002
2.181768e+001	3.204346e-002
2.187440e+001	2.136230e-002
2.193112e+001	1.983643e-002
2.198784e+001	2.899170e-002
2.204457e+001	3.509521e-002
2.210129e+001	2.288818e-002
2.215801e+001	2.593994e-002
2.221474e+001	2.136230e-002
2.227147e+001	2.441406e-002
2.232818e+001	2.441406e-002
2.238491e+001	3.509521e-002
2.244163e+001	2.441406e-002
2.249836e+001	2.288818e-002
2.255507e+001	2.288818e-002
2.261180e+001	2.136230e-002
2.266853e+001	3.356934e-002
2.272525e+001	2.746582e-002
2.278197e+001	1.678467e-002
2.283870e+001	2.136230e-002
2.289542e+001	2.441406e-002
2.295214e+001	1.068115e-002
2.300886e+001	1.831055e-002
2.306559e+001	1.220703e-002
2.312232e+001	2.136230e-002
2.317903e+001	2.288818e-002
2.323576e+001	1.983643e-002
2.329248e+001	2.746582e-002
2.334921e+001	1.525879e-002
2.340593e+001	2.593994e-002
2.346265e+001	1.220703e-002
2.351938e+001	7.629395e-003
2.357609e+001	1.831055e-002
2.363282e+001	1.525879e-002
2.368955e+001	9.155273e-003
2.374627e+001	1.373291e-002
2.380299e+001	1.373291e-002
2.385971e+001	1.068115e-002
2.391644e+001	1.068115e-002
2.397317e+001	1.983643e-002
2.402988e+001	1.525879e-002
2.408661e+001	1.678467e-002
2.414334e+001	4.577637e-003
2.420006e+001	1.831055e-002
2.425678e+001	1.068115e-002
2.431350e+001	1.068115e-002
2.437023e+001	7.629395e-003
2.442694e+001	1.068115e-002
2.448367e+001	4.577637e-003
2.454040e+001	1.068115e-002
2.459712e+001	3.051758e-003
2.465384e+001	6.103516e-003
[truncated: 50 more rows]
