# Supplementary material for: Open-source micro-tensile testers via additive manufacturing for the mechanical characterization of thin films and papers
Source: PLoS One. 2018 May 29;13(5):e0197999. doi: 10.1371/journal.pone.0197999 (PMC5973562; doi:10.1371/journal.pone.0197999)
Supplement: S1 Data — (ZIP) [file pone.0197999.s002.zip › SI2_Data/Demonstration Problem 1/Exp2 Results/1-5_phase_histo.txt]

-7.310707e+001	0.000000e+000
-4.470817e+001	1.525879e-003
-4.468043e+001	0.000000e+000
-4.465268e+001	0.000000e+000
-4.462493e+001	0.000000e+000
-4.459718e+001	0.000000e+000
-4.456944e+001	0.000000e+000
-4.454169e+001	0.000000e+000
-4.451394e+001	0.000000e+000
-4.448620e+001	0.000000e+000
-4.445845e+001	0.000000e+000
-4.443070e+001	0.000000e+000
-4.440296e+001	0.000000e+000
-4.437521e+001	0.000000e+000
-4.434746e+001	0.000000e+000
-4.431972e+001	0.000000e+000
-4.429197e+001	0.000000e+000
-4.426422e+001	0.000000e+000
-4.423648e+001	0.000000e+000
-4.420873e+001	0.000000e+000
-4.418098e+001	0.000000e+000
-4.415324e+001	0.000000e+000
-4.412549e+001	0.000000e+000
-4.409774e+001	0.000000e+000
-4.407000e+001	0.000000e+000
-4.404225e+001	0.000000e+000
-4.401450e+001	0.000000e+000
-4.398675e+001	0.000000e+000
-4.395901e+001	0.000000e+000
-4.393126e+001	0.000000e+000
-4.390351e+001	0.000000e+000
-4.387577e+001	0.000000e+000
-4.384802e+001	0.000000e+000
-4.382027e+001	0.000000e+000
-4.379253e+001	0.000000e+000
-4.376478e+001	0.000000e+000
-4.373703e+001	0.000000e+000
-4.370929e+001	0.000000e+000
-4.368154e+001	0.000000e+000
-4.365379e+001	0.000000e+000
-4.362605e+001	0.000000e+000
-4.359830e+001	0.000000e+000
-4.357055e+001	0.000000e+000
-4.354280e+001	0.000000e+000
-4.351506e+001	0.000000e+000
-4.348731e+001	0.000000e+000
-4.345956e+001	0.000000e+000
-4.343182e+001	0.000000e+000
-4.340407e+001	0.000000e+000
-4.337632e+001	0.000000e+000
-4.334858e+001	0.000000e+000
-4.332083e+001	0.000000e+000
-4.329308e+001	0.000000e+000
-4.326534e+001	0.000000e+000
-4.323759e+001	0.000000e+000
-4.320984e+001	0.000000e+000
-4.318209e+001	0.000000e+000
-4.315435e+001	0.000000e+000
-4.312660e+001	0.000000e+000
-4.309885e+001	0.000000e+000
-4.307111e+001	0.000000e+000
-4.304336e+001	0.000000e+000
-4.301561e+001	0.000000e+000
-4.298787e+001	0.000000e+000
-4.296012e+001	0.000000e+000
-4.293237e+001	0.000000e+000
-4.290463e+001	0.000000e+000
-4.287688e+001	0.000000e+000
-4.284913e+001	0.000000e+000
-4.282139e+001	0.000000e+000
-4.279364e+001	0.000000e+000
-4.276589e+001	0.000000e+000
-4.273815e+001	0.000000e+000
-4.271040e+001	0.000000e+000
-4.268265e+001	0.000000e+000
-4.265491e+001	0.000000e+000
-4.262716e+001	0.000000e+000
-4.259941e+001	0.000000e+000
-4.257166e+001	0.000000e+000
-4.254392e+001	0.000000e+000
-4.251617e+001	0.000000e+000
-4.248842e+001	0.000000e+000
-4.246068e+001	0.000000e+000
-4.243293e+001	0.000000e+000
-4.240518e+001	0.000000e+000
-4.237744e+001	0.000000e+000
-4.234969e+001	0.000000e+000
-4.232194e+001	0.000000e+000
-4.229420e+001	0.000000e+000
-4.226645e+001	0.000000e+000
-4.223870e+001	0.000000e+000
-4.221096e+001	0.000000e+000
-4.218321e+001	0.000000e+000
-4.215546e+001	0.000000e+000
-4.212772e+001	0.000000e+000
-4.209997e+001	0.000000e+000
-4.207222e+001	0.000000e+000
-4.204448e+001	0.000000e+000
-4.201673e+001	0.000000e+000
-4.198898e+001	0.000000e+000
-4.196123e+001	0.000000e+000
-4.193349e+001	0.000000e+000
-4.190574e+001	0.000000e+000
-4.187799e+001	0.000000e+000
-4.185025e+001	0.000000e+000
-4.182250e+001	0.000000e+000
-4.179475e+001	0.000000e+000
-4.176701e+001	0.000000e+000
-4.173926e+001	0.000000e+000
-4.171151e+001	0.000000e+000
-4.168377e+001	0.000000e+000
-4.165602e+001	0.000000e+000
-4.162827e+001	0.000000e+000
-4.160052e+001	0.000000e+000
-4.157278e+001	0.000000e+000
-4.154503e+001	0.000000e+000
-4.151728e+001	0.000000e+000
-4.148954e+001	0.000000e+000
-4.146179e+001	0.000000e+000
-4.143404e+001	0.000000e+000
-4.140630e+001	0.000000e+000
-4.137855e+001	0.000000e+000
-4.135080e+001	0.000000e+000
-4.132306e+001	0.000000e+000
-4.129531e+001	0.000000e+000
-4.126756e+001	0.000000e+000
-4.123982e+001	0.000000e+000
-4.121207e+001	0.000000e+000
-4.118432e+001	0.000000e+000
-4.115657e+001	0.000000e+000
-4.112883e+001	0.000000e+000
-4.110108e+001	0.000000e+000
-4.107333e+001	0.000000e+000
-4.104559e+001	0.000000e+000
-4.101784e+001	0.000000e+000
-4.099009e+001	0.000000e+000
-4.096235e+001	0.000000e+000
-4.093460e+001	0.000000e+000
-4.090685e+001	0.000000e+000
-4.087911e+001	0.000000e+000
-4.085136e+001	0.000000e+000
-4.082361e+001	0.000000e+000
-4.079587e+001	0.000000e+000
-4.076812e+001	0.000000e+000
-4.074037e+001	0.000000e+000
-4.071263e+001	0.000000e+000
-4.068488e+001	0.000000e+000
-4.065713e+001	0.000000e+000
-4.062939e+001	0.000000e+000
-4.060164e+001	0.000000e+000
-4.057389e+001	0.000000e+000
-4.054614e+001	0.000000e+000
-4.051840e+001	0.000000e+000
-4.049065e+001	0.000000e+000
-4.046290e+001	0.000000e+000
-4.043516e+001	0.000000e+000
-4.040741e+001	0.000000e+000
-4.037966e+001	0.000000e+000
-4.035192e+001	0.000000e+000
-4.032417e+001	0.000000e+000
-4.029642e+001	0.000000e+000
-4.026868e+001	0.000000e+000
-4.024093e+001	0.000000e+000
-4.021318e+001	0.000000e+000
-4.018544e+001	0.000000e+000
-4.015769e+001	0.000000e+000
-4.012994e+001	0.000000e+000
-4.010220e+001	0.000000e+000
-4.007445e+001	0.000000e+000
-4.004670e+001	0.000000e+000
-4.001896e+001	0.000000e+000
-3.999121e+001	0.000000e+000
-3.996346e+001	0.000000e+000
-3.993571e+001	0.000000e+000
-3.990797e+001	0.000000e+000
-3.988022e+001	0.000000e+000
-3.985247e+001	0.000000e+000
-3.982473e+001	0.000000e+000
-3.979698e+001	0.000000e+000
-3.976923e+001	0.000000e+000
-3.974149e+001	0.000000e+000
-3.971374e+001	0.000000e+000
-3.968599e+001	0.000000e+000
-3.965825e+001	0.000000e+000
-3.963050e+001	0.000000e+000
-3.960275e+001	0.000000e+000
-3.957500e+001	0.000000e+000
-3.954726e+001	0.000000e+000
-3.951951e+001	0.000000e+000
-3.949176e+001	0.000000e+000
-3.946402e+001	0.000000e+000
-3.943627e+001	0.000000e+000
-3.940852e+001	0.000000e+000
-3.938078e+001	0.000000e+000
-3.935303e+001	0.000000e+000
-3.932528e+001	0.000000e+000
-3.929754e+001	0.000000e+000
-3.926979e+001	0.000000e+000
-3.924204e+001	0.000000e+000
-3.921430e+001	0.000000e+000
-3.918655e+001	0.000000e+000
-3.915880e+001	0.000000e+000
-3.913105e+001	0.000000e+000
-3.910331e+001	0.000000e+000
-3.907556e+001	0.000000e+000
-3.904781e+001	0.000000e+000
-3.902007e+001	0.000000e+000
-3.899232e+001	0.000000e+000
-3.896457e+001	0.000000e+000
-3.893683e+001	0.000000e+000
-3.890908e+001	0.000000e+000
-3.888133e+001	0.000000e+000
-3.885359e+001	0.000000e+000
-3.882584e+001	0.000000e+000
-3.879809e+001	0.000000e+000
-3.877035e+001	0.000000e+000
-3.874260e+001	0.000000e+000
-3.871486e+001	0.000000e+000
-3.868711e+001	0.000000e+000
-3.865936e+001	0.000000e+000
-3.863161e+001	0.000000e+000
-3.860387e+001	0.000000e+000
-3.857612e+001	0.000000e+000
-3.854837e+001	0.000000e+000
-3.852062e+001	0.000000e+000
-3.849288e+001	0.000000e+000
-3.846513e+001	0.000000e+000
-3.843738e+001	0.000000e+000
-3.840964e+001	0.000000e+000
-3.838189e+001	0.000000e+000
-3.835415e+001	0.000000e+000
-3.832640e+001	0.000000e+000
-3.829865e+001	0.000000e+000
-3.827090e+001	1.525879e-003
-3.824316e+001	0.000000e+000
-3.821541e+001	0.000000e+000
-3.818766e+001	0.000000e+000
-3.815992e+001	0.000000e+000
-3.813217e+001	0.000000e+000
-3.810442e+001	0.000000e+000
-3.807668e+001	0.000000e+000
-3.804893e+001	0.000000e+000
-3.802118e+001	0.000000e+000
-3.799343e+001	0.000000e+000
-3.796569e+001	0.000000e+000
-3.793794e+001	0.000000e+000
-3.791019e+001	0.000000e+000
-3.788245e+001	0.000000e+000
-3.785470e+001	0.000000e+000
-3.782695e+001	0.000000e+000
-3.779921e+001	0.000000e+000
-3.777146e+001	0.000000e+000
-3.774371e+001	0.000000e+000
-3.771597e+001	0.000000e+000
-3.768822e+001	0.000000e+000
-3.766047e+001	0.000000e+000
-3.763272e+001	0.000000e+000
-3.760498e+001	0.000000e+000
-3.757723e+001	0.000000e+000
-3.754948e+001	0.000000e+000
-3.752174e+001	0.000000e+000
-3.749399e+001	0.000000e+000
-3.746624e+001	0.000000e+000
-3.743850e+001	0.000000e+000
-3.741075e+001	0.000000e+000
-3.738300e+001	0.000000e+000
-3.735526e+001	0.000000e+000
-3.732751e+001	0.000000e+000
-3.729976e+001	0.000000e+000
-3.727202e+001	0.000000e+000
-3.724427e+001	0.000000e+000
-3.721652e+001	0.000000e+000
-3.718878e+001	0.000000e+000
-3.716103e+001	0.000000e+000
-3.713328e+001	0.000000e+000
-3.710553e+001	0.000000e+000
-3.707779e+001	0.000000e+000
-3.705005e+001	0.000000e+000
-3.702229e+001	0.000000e+000
-3.699455e+001	0.000000e+000
-3.696680e+001	0.000000e+000
-3.693905e+001	0.000000e+000
-3.691131e+001	0.000000e+000
-3.688356e+001	0.000000e+000
-3.685582e+001	0.000000e+000
-3.682807e+001	0.000000e+000
-3.680032e+001	0.000000e+000
-3.677257e+001	0.000000e+000
-3.674483e+001	0.000000e+000
-3.671708e+001	0.000000e+000
-3.668933e+001	0.000000e+000
-3.666159e+001	0.000000e+000
-3.663384e+001	0.000000e+000
-3.660609e+001	0.000000e+000
-3.657835e+001	0.000000e+000
-3.655060e+001	0.000000e+000
-3.652285e+001	0.000000e+000
-3.649511e+001	0.000000e+000
-3.646736e+001	0.000000e+000
-3.643961e+001	0.000000e+000
-3.641187e+001	0.000000e+000
-3.638412e+001	0.000000e+000
-3.635637e+001	0.000000e+000
-3.632862e+001	0.000000e+000
-3.630088e+001	0.000000e+000
-3.627313e+001	0.000000e+000
-3.624538e+001	0.000000e+000
-3.621764e+001	0.000000e+000
-3.618989e+001	0.000000e+000
-3.616214e+001	0.000000e+000
-3.613440e+001	0.000000e+000
-3.610665e+001	0.000000e+000
-3.607890e+001	0.000000e+000
-3.605116e+001	0.000000e+000
-3.602341e+001	0.000000e+000
-3.599566e+001	0.000000e+000
-3.596791e+001	1.525879e-003
-3.594017e+001	0.000000e+000
-3.591242e+001	0.000000e+000
-3.588467e+001	0.000000e+000
-3.585693e+001	0.000000e+000
-3.582918e+001	0.000000e+000
-3.580143e+001	0.000000e+000
-3.577369e+001	0.000000e+000
-3.574594e+001	0.000000e+000
-3.571819e+001	0.000000e+000
-3.569045e+001	0.000000e+000
-3.566270e+001	0.000000e+000
-3.563495e+001	0.000000e+000
-3.560720e+001	1.525879e-003
-3.557946e+001	0.000000e+000
-3.555172e+001	0.000000e+000
-3.552396e+001	0.000000e+000
-3.549622e+001	0.000000e+000
-3.546847e+001	1.525879e-003
-3.544072e+001	0.000000e+000
-3.541298e+001	0.000000e+000
-3.538523e+001	0.000000e+000
-3.535748e+001	0.000000e+000
-3.532974e+001	0.000000e+000
-3.530199e+001	0.000000e+000
-3.527424e+001	0.000000e+000
-3.524650e+001	0.000000e+000
-3.521875e+001	0.000000e+000
-3.519101e+001	0.000000e+000
-3.516326e+001	0.000000e+000
-3.513551e+001	0.000000e+000
-3.510776e+001	0.000000e+000
-3.508001e+001	0.000000e+000
-3.505227e+001	0.000000e+000
-3.502452e+001	0.000000e+000
-3.499678e+001	0.000000e+000
-3.496903e+001	0.000000e+000
-3.494128e+001	0.000000e+000
-3.491353e+001	0.000000e+000
-3.488579e+001	0.000000e+000
-3.485804e+001	0.000000e+000
-3.483030e+001	0.000000e+000
-3.480255e+001	0.000000e+000
-3.477480e+001	0.000000e+000
-3.474706e+001	0.000000e+000
-3.471931e+001	1.525879e-003
-3.469156e+001	0.000000e+000
-3.466381e+001	0.000000e+000
-3.463607e+001	0.000000e+000
-3.460832e+001	0.000000e+000
-3.458057e+001	0.000000e+000
-3.455283e+001	0.000000e+000
-3.452508e+001	0.000000e+000
-3.449733e+001	0.000000e+000
-3.446959e+001	0.000000e+000
-3.444184e+001	0.000000e+000
-3.441409e+001	0.000000e+000
-3.438634e+001	0.000000e+000
-3.435860e+001	0.000000e+000
-3.433085e+001	0.000000e+000
-3.430310e+001	0.000000e+000
-3.427536e+001	0.000000e+000
-3.424761e+001	0.000000e+000
-3.421986e+001	0.000000e+000
-3.419212e+001	1.525879e-003
-3.416437e+001	0.000000e+000
-3.413662e+001	0.000000e+000
-3.410888e+001	0.000000e+000
-3.408113e+001	0.000000e+000
-3.405338e+001	0.000000e+000
-3.402563e+001	0.000000e+000
-3.399789e+001	0.000000e+000
-3.397014e+001	0.000000e+000
-3.394239e+001	0.000000e+000
-3.391465e+001	0.000000e+000
-3.388690e+001	0.000000e+000
-3.385915e+001	1.525879e-003
-3.383141e+001	0.000000e+000
-3.380366e+001	0.000000e+000
-3.377591e+001	0.000000e+000
-3.374817e+001	0.000000e+000
-3.372042e+001	0.000000e+000
-3.369267e+001	0.000000e+000
-3.366493e+001	0.000000e+000
-3.363718e+001	0.000000e+000
-3.360943e+001	0.000000e+000
-3.358168e+001	0.000000e+000
-3.355394e+001	0.000000e+000
-3.352620e+001	1.525879e-003
-3.349845e+001	0.000000e+000
-3.347070e+001	0.000000e+000
-3.344295e+001	0.000000e+000
-3.341520e+001	0.000000e+000
-3.338746e+001	1.525879e-003
-3.335971e+001	0.000000e+000
-3.333197e+001	0.000000e+000
-3.330422e+001	0.000000e+000
-3.327647e+001	0.000000e+000
-3.324872e+001	0.000000e+000
-3.322098e+001	0.000000e+000
-3.319323e+001	0.000000e+000
-3.316549e+001	0.000000e+000
-3.313774e+001	0.000000e+000
-3.310999e+001	0.000000e+000
-3.308224e+001	0.000000e+000
-3.305449e+001	0.000000e+000
-3.302675e+001	0.000000e+000
-3.299900e+001	0.000000e+000
-3.297126e+001	0.000000e+000
-3.294351e+001	0.000000e+000
-3.291576e+001	0.000000e+000
-3.288801e+001	0.000000e+000
-3.286027e+001	0.000000e+000
-3.283252e+001	0.000000e+000
-3.280478e+001	0.000000e+000
-3.277703e+001	0.000000e+000
-3.274928e+001	0.000000e+000
-3.272153e+001	0.000000e+000
-3.269379e+001	0.000000e+000
-3.266604e+001	1.525879e-003
-3.263829e+001	0.000000e+000
-3.261055e+001	0.000000e+000
-3.258280e+001	0.000000e+000
-3.255505e+001	0.000000e+000
-3.252731e+001	0.000000e+000
-3.249956e+001	0.000000e+000
-3.247181e+001	0.000000e+000
-3.244407e+001	0.000000e+000
-3.241632e+001	0.000000e+000
-3.238857e+001	0.000000e+000
-3.236082e+001	0.000000e+000
-3.233308e+001	0.000000e+000
-3.230533e+001	0.000000e+000
-3.227758e+001	0.000000e+000
-3.224984e+001	0.000000e+000
-3.222209e+001	0.000000e+000
-3.219434e+001	0.000000e+000
-3.216660e+001	0.000000e+000
-3.213885e+001	0.000000e+000
-3.211110e+001	1.525879e-003
-3.208335e+001	0.000000e+000
-3.205561e+001	0.000000e+000
-3.202786e+001	1.525879e-003
-3.200011e+001	0.000000e+000
-3.197237e+001	0.000000e+000
-3.194462e+001	0.000000e+000
-3.191687e+001	0.000000e+000
-3.188913e+001	0.000000e+000
-3.186138e+001	0.000000e+000
-3.183364e+001	0.000000e+000
-3.180589e+001	0.000000e+000
-3.177814e+001	0.000000e+000
-3.175039e+001	0.000000e+000
-3.172265e+001	0.000000e+000
-3.169490e+001	0.000000e+000
-3.166715e+001	0.000000e+000
-3.163941e+001	0.000000e+000
-3.161166e+001	0.000000e+000
-3.158391e+001	0.000000e+000
-3.155617e+001	0.000000e+000
-3.152842e+001	0.000000e+000
-3.150067e+001	0.000000e+000
-3.147293e+001	0.000000e+000
-3.144518e+001	0.000000e+000
-3.141743e+001	0.000000e+000
-3.138968e+001	0.000000e+000
-3.136194e+001	0.000000e+000
-3.133419e+001	0.000000e+000
-3.130645e+001	0.000000e+000
-3.127870e+001	0.000000e+000
-3.125095e+001	0.000000e+000
-3.122321e+001	0.000000e+000
-3.119546e+001	0.000000e+000
-3.116771e+001	0.000000e+000
-3.113996e+001	0.000000e+000
-3.111222e+001	0.000000e+000
-3.108447e+001	0.000000e+000
-3.105672e+001	0.000000e+000
-3.102897e+001	0.000000e+000
-3.100123e+001	0.000000e+000
-3.097348e+001	0.000000e+000
-3.094574e+001	0.000000e+000
-3.091799e+001	0.000000e+000
-3.089024e+001	0.000000e+000
-3.086250e+001	0.000000e+000
-3.083475e+001	0.000000e+000
-3.080700e+001	0.000000e+000
-3.077925e+001	0.000000e+000
-3.075151e+001	0.000000e+000
-3.072376e+001	0.000000e+000
-3.069601e+001	1.525879e-003
-3.066827e+001	0.000000e+000
-3.064052e+001	0.000000e+000
-3.061277e+001	0.000000e+000
-3.058503e+001	0.000000e+000
-3.055728e+001	0.000000e+000
-3.052954e+001	0.000000e+000
-3.050179e+001	0.000000e+000
-3.047404e+001	0.000000e+000
-3.044629e+001	0.000000e+000
-3.041854e+001	0.000000e+000
-3.039080e+001	0.000000e+000
-3.036305e+001	0.000000e+000
-3.033530e+001	0.000000e+000
-3.030756e+001	0.000000e+000
-3.027981e+001	0.000000e+000
-3.025206e+001	0.000000e+000
-3.022432e+001	0.000000e+000
-3.019657e+001	0.000000e+000
-3.016883e+001	0.000000e+000
-3.014108e+001	0.000000e+000
-3.011333e+001	0.000000e+000
-3.008558e+001	0.000000e+000
-3.005784e+001	0.000000e+000
-3.003009e+001	0.000000e+000
-3.000234e+001	0.000000e+000
-2.997460e+001	0.000000e+000
-2.994685e+001	0.000000e+000
-2.991910e+001	0.000000e+000
-2.989135e+001	0.000000e+000
-2.986361e+001	0.000000e+000
-2.983586e+001	0.000000e+000
-2.980812e+001	0.000000e+000
-2.978037e+001	0.000000e+000
-2.975262e+001	0.000000e+000
-2.972487e+001	0.000000e+000
-2.969713e+001	0.000000e+000
-2.966938e+001	0.000000e+000
-2.964163e+001	0.000000e+000
-2.961389e+001	0.000000e+000
-2.958614e+001	0.000000e+000
-2.955839e+001	0.000000e+000
-2.953065e+001	0.000000e+000
-2.950290e+001	0.000000e+000
-2.947515e+001	0.000000e+000
-2.944741e+001	0.000000e+000
-2.941966e+001	0.000000e+000
-2.939191e+001	0.000000e+000
-2.936416e+001	0.000000e+000
-2.933642e+001	0.000000e+000
-2.930867e+001	0.000000e+000
-2.928093e+001	0.000000e+000
-2.925318e+001	0.000000e+000
-2.922543e+001	0.000000e+000
-2.919769e+001	0.000000e+000
-2.916994e+001	0.000000e+000
-2.914219e+001	0.000000e+000
-2.911444e+001	0.000000e+000
-2.908670e+001	0.000000e+000
-2.905895e+001	0.000000e+000
-2.903120e+001	0.000000e+000
-2.900346e+001	0.000000e+000
-2.897571e+001	0.000000e+000
-2.894796e+001	0.000000e+000
-2.892022e+001	0.000000e+000
-2.889247e+001	0.000000e+000
-2.886472e+001	0.000000e+000
-2.883698e+001	0.000000e+000
-2.880923e+001	0.000000e+000
-2.878148e+001	0.000000e+000
-2.875373e+001	0.000000e+000
-2.872599e+001	1.525879e-003
-2.869824e+001	0.000000e+000
-2.867050e+001	0.000000e+000
-2.864275e+001	0.000000e+000
-2.861500e+001	0.000000e+000
-2.858725e+001	0.000000e+000
-2.855951e+001	0.000000e+000
-2.853176e+001	1.525879e-003
-2.850401e+001	0.000000e+000
-2.847626e+001	0.000000e+000
-2.844852e+001	0.000000e+000
-2.842077e+001	0.000000e+000
-2.839302e+001	0.000000e+000
-2.836528e+001	0.000000e+000
-2.833753e+001	0.000000e+000
-2.830979e+001	0.000000e+000
-2.828204e+001	0.000000e+000
-2.825429e+001	0.000000e+000
-2.822654e+001	0.000000e+000
-2.819880e+001	0.000000e+000
-2.817105e+001	0.000000e+000
-2.814330e+001	0.000000e+000
-2.811556e+001	0.000000e+000
-2.808781e+001	0.000000e+000
-2.806006e+001	0.000000e+000
-2.803232e+001	0.000000e+000
-2.800457e+001	0.000000e+000
-2.797682e+001	0.000000e+000
-2.794908e+001	0.000000e+000
-2.792133e+001	0.000000e+000
-2.789358e+001	0.000000e+000
-2.786583e+001	0.000000e+000
-2.783809e+001	0.000000e+000
-2.781034e+001	0.000000e+000
-2.778260e+001	0.000000e+000
-2.775485e+001	0.000000e+000
-2.772710e+001	0.000000e+000
-2.769935e+001	0.000000e+000
-2.767161e+001	0.000000e+000
-2.764386e+001	0.000000e+000
-2.761611e+001	0.000000e+000
-2.758837e+001	1.525879e-003
-2.756062e+001	0.000000e+000
-2.753287e+001	1.525879e-003
-2.750513e+001	0.000000e+000
-2.747738e+001	0.000000e+000
-2.744963e+001	0.000000e+000
-2.742189e+001	0.000000e+000
-2.739414e+001	0.000000e+000
-2.736639e+001	0.000000e+000
-2.733865e+001	0.000000e+000
-2.731090e+001	0.000000e+000
-2.728315e+001	1.525879e-003
-2.725541e+001	0.000000e+000
-2.722766e+001	0.000000e+000
-2.719991e+001	0.000000e+000
-2.717216e+001	0.000000e+000
-2.714442e+001	0.000000e+000
-2.711667e+001	0.000000e+000
-2.708892e+001	0.000000e+000
-2.706118e+001	0.000000e+000
-2.703343e+001	0.000000e+000
-2.700569e+001	0.000000e+000
-2.697794e+001	0.000000e+000
-2.695019e+001	0.000000e+000
-2.692244e+001	0.000000e+000
-2.689470e+001	0.000000e+000
-2.686695e+001	0.000000e+000
-2.683920e+001	0.000000e+000
-2.681146e+001	0.000000e+000
-2.678371e+001	0.000000e+000
-2.675596e+001	0.000000e+000
-2.672821e+001	0.000000e+000
-2.670047e+001	0.000000e+000
-2.667272e+001	0.000000e+000
-2.664498e+001	0.000000e+000
-2.661723e+001	0.000000e+000
-2.658948e+001	0.000000e+000
-2.656173e+001	0.000000e+000
-2.653399e+001	0.000000e+000
-2.650624e+001	0.000000e+000
-2.647849e+001	0.000000e+000
-2.645075e+001	0.000000e+000
-2.642300e+001	0.000000e+000
-2.639525e+001	0.000000e+000
-2.636750e+001	0.000000e+000
-2.633976e+001	0.000000e+000
-2.631201e+001	0.000000e+000
-2.628427e+001	0.000000e+000
-2.625652e+001	0.000000e+000
-2.622877e+001	0.000000e+000
-2.620102e+001	0.000000e+000
-2.617328e+001	0.000000e+000
-2.614553e+001	0.000000e+000
-2.611778e+001	0.000000e+000
-2.609004e+001	0.000000e+000
-2.606229e+001	0.000000e+000
-2.603454e+001	0.000000e+000
-2.600680e+001	0.000000e+000
-2.597905e+001	0.000000e+000
-2.595130e+001	0.000000e+000
-2.592356e+001	0.000000e+000
-2.589581e+001	0.000000e+000
-2.586806e+001	0.000000e+000
-2.584032e+001	0.000000e+000
-2.581257e+001	0.000000e+000
-2.578482e+001	0.000000e+000
-2.575708e+001	0.000000e+000
-2.572933e+001	0.000000e+000
-2.570158e+001	0.000000e+000
-2.567383e+001	0.000000e+000
-2.564609e+001	1.525879e-003
-2.561834e+001	0.000000e+000
-2.559059e+001	0.000000e+000
-2.556285e+001	0.000000e+000
-2.553510e+001	0.000000e+000
-2.550735e+001	0.000000e+000
-2.547961e+001	0.000000e+000
-2.545186e+001	0.000000e+000
-2.542411e+001	0.000000e+000
-2.539637e+001	0.000000e+000
-2.536862e+001	0.000000e+000
-2.534087e+001	0.000000e+000
-2.531313e+001	0.000000e+000
-2.528538e+001	0.000000e+000
-2.525763e+001	0.000000e+000
-2.522989e+001	0.000000e+000
-2.520214e+001	0.000000e+000
-2.517439e+001	0.000000e+000
-2.514665e+001	0.000000e+000
-2.511890e+001	0.000000e+000
-2.509115e+001	0.000000e+000
-2.506340e+001	0.000000e+000
-2.503566e+001	0.000000e+000
-2.500791e+001	0.000000e+000
-2.498017e+001	0.000000e+000
-2.495242e+001	0.000000e+000
-2.492467e+001	0.000000e+000
-2.489692e+001	1.525879e-003
-2.486917e+001	0.000000e+000
-2.484143e+001	0.000000e+000
-2.481368e+001	0.000000e+000
-2.478594e+001	0.000000e+000
-2.475819e+001	1.525879e-003
-2.473044e+001	0.000000e+000
-2.470269e+001	0.000000e+000
-2.467495e+001	0.000000e+000
-2.464720e+001	0.000000e+000
-2.461946e+001	0.000000e+000
-2.459171e+001	0.000000e+000
-2.456396e+001	0.000000e+000
-2.453621e+001	0.000000e+000
-2.450847e+001	0.000000e+000
-2.448072e+001	0.000000e+000
-2.445297e+001	0.000000e+000
-2.442523e+001	0.000000e+000
-2.439748e+001	0.000000e+000
-2.436973e+001	0.000000e+000
-2.434198e+001	0.000000e+000
-2.431424e+001	0.000000e+000
-2.428649e+001	0.000000e+000
-2.425875e+001	0.000000e+000
-2.423100e+001	0.000000e+000
-2.420325e+001	0.000000e+000
-2.417550e+001	0.000000e+000
-2.414776e+001	0.000000e+000
-2.412001e+001	0.000000e+000
-2.409226e+001	0.000000e+000
-2.406452e+001	0.000000e+000
-2.403677e+001	0.000000e+000
-2.400902e+001	0.000000e+000
-2.398128e+001	0.000000e+000
-2.395353e+001	0.000000e+000
-2.392578e+001	0.000000e+000
-2.389804e+001	0.000000e+000
-2.387029e+001	0.000000e+000
-2.384254e+001	0.000000e+000
-2.381480e+001	0.000000e+000
-2.378705e+001	0.000000e+000
-2.375930e+001	0.000000e+000
-2.373156e+001	0.000000e+000
-2.370381e+001	0.000000e+000
-2.367606e+001	0.000000e+000
-2.364831e+001	0.000000e+000
-2.362057e+001	0.000000e+000
-2.359282e+001	0.000000e+000
-2.356507e+001	0.000000e+000
-2.353733e+001	0.000000e+000
-2.350958e+001	0.000000e+000
-2.348184e+001	0.000000e+000
-2.345409e+001	0.000000e+000
-2.342634e+001	0.000000e+000
-2.339859e+001	0.000000e+000
-2.337085e+001	0.000000e+000
-2.334310e+001	0.000000e+000
-2.331535e+001	0.000000e+000
-2.328761e+001	0.000000e+000
-2.325986e+001	1.525879e-003
-2.323211e+001	0.000000e+000
-2.320436e+001	0.000000e+000
-2.317662e+001	0.000000e+000
-2.314887e+001	0.000000e+000
-2.312113e+001	0.000000e+000
-2.309338e+001	0.000000e+000
-2.306563e+001	0.000000e+000
-2.303788e+001	0.000000e+000
-2.301014e+001	0.000000e+000
-2.298239e+001	1.525879e-003
-2.295465e+001	0.000000e+000
-2.292690e+001	1.525879e-003
-2.289915e+001	0.000000e+000
-2.287140e+001	0.000000e+000
-2.284365e+001	0.000000e+000
-2.281591e+001	0.000000e+000
-2.278816e+001	0.000000e+000
-2.276042e+001	0.000000e+000
-2.273267e+001	0.000000e+000
-2.270492e+001	0.000000e+000
-2.267717e+001	0.000000e+000
-2.264943e+001	0.000000e+000
-2.262168e+001	0.000000e+000
-2.259394e+001	0.000000e+000
-2.256619e+001	0.000000e+000
-2.253844e+001	0.000000e+000
-2.251069e+001	0.000000e+000
-2.248295e+001	0.000000e+000
-2.245520e+001	0.000000e+000
-2.242745e+001	0.000000e+000
-2.239971e+001	0.000000e+000
-2.237196e+001	0.000000e+000
-2.234421e+001	0.000000e+000
-2.231647e+001	0.000000e+000
-2.228872e+001	0.000000e+000
-2.226097e+001	0.000000e+000
-2.223323e+001	0.000000e+000
-2.220548e+001	0.000000e+000
-2.217773e+001	0.000000e+000
-2.214998e+001	0.000000e+000
-2.212224e+001	0.000000e+000
-2.209449e+001	0.000000e+000
-2.206674e+001	0.000000e+000
-2.203900e+001	0.000000e+000
-2.201125e+001	0.000000e+000
-2.198350e+001	1.525879e-003
-2.195576e+001	1.525879e-003
-2.192801e+001	0.000000e+000
-2.190026e+001	0.000000e+000
-2.187252e+001	0.000000e+000
-2.184477e+001	0.000000e+000
-2.181702e+001	0.000000e+000
-2.178928e+001	0.000000e+000
-2.176153e+001	0.000000e+000
-2.173378e+001	0.000000e+000
-2.170604e+001	1.525879e-003
-2.167829e+001	0.000000e+000
-2.165054e+001	0.000000e+000
-2.162279e+001	0.000000e+000
-2.159505e+001	0.000000e+000
-2.156730e+001	0.000000e+000
-2.153955e+001	0.000000e+000
-2.151181e+001	0.000000e+000
-2.148406e+001	0.000000e+000
-2.145632e+001	0.000000e+000
-2.142857e+001	0.000000e+000
-2.140082e+001	0.000000e+000
-2.137307e+001	0.000000e+000
-2.134533e+001	0.000000e+000
-2.131758e+001	0.000000e+000
-2.128983e+001	0.000000e+000
-2.126208e+001	0.000000e+000
-2.123434e+001	0.000000e+000
-2.120659e+001	0.000000e+000
-2.117885e+001	0.000000e+000
-2.115110e+001	0.000000e+000
-2.112335e+001	0.000000e+000
-2.109561e+001	0.000000e+000
-2.106786e+001	0.000000e+000
-2.104011e+001	0.000000e+000
-2.101237e+001	0.000000e+000
-2.098462e+001	0.000000e+000
-2.095687e+001	0.000000e+000
-2.092912e+001	0.000000e+000
-2.090138e+001	0.000000e+000
-2.087363e+001	0.000000e+000
-2.084588e+001	0.000000e+000
-2.081814e+001	0.000000e+000
-2.079039e+001	0.000000e+000
-2.076264e+001	0.000000e+000
-2.073490e+001	1.525879e-003
-2.070715e+001	0.000000e+000
-2.067940e+001	0.000000e+000
-2.065166e+001	0.000000e+000
-2.062391e+001	0.000000e+000
-2.059616e+001	0.000000e+000
-2.056841e+001	0.000000e+000
-2.054067e+001	0.000000e+000
-2.051292e+001	0.000000e+000
-2.048517e+001	0.000000e+000
-2.045743e+001	0.000000e+000
-2.042968e+001	0.000000e+000
-2.040193e+001	0.000000e+000
-2.037419e+001	0.000000e+000
-2.034644e+001	0.000000e+000
-2.031869e+001	0.000000e+000
-2.029095e+001	0.000000e+000
-2.026320e+001	0.000000e+000
-2.023545e+001	0.000000e+000
-2.020771e+001	0.000000e+000
-2.017996e+001	0.000000e+000
-2.015221e+001	0.000000e+000
-2.012446e+001	0.000000e+000
-2.009672e+001	0.000000e+000
-2.006897e+001	0.000000e+000
-2.004122e+001	0.000000e+000
-2.001348e+001	0.000000e+000
-1.998573e+001	0.000000e+000
-1.995798e+001	0.000000e+000
-1.993024e+001	0.000000e+000
-1.990249e+001	0.000000e+000
-1.987474e+001	0.000000e+000
-1.984700e+001	0.000000e+000
-1.981925e+001	1.525879e-003
-1.979150e+001	1.525879e-003
-1.976376e+001	0.000000e+000
-1.973601e+001	0.000000e+000
-1.970826e+001	0.000000e+000
-1.968052e+001	0.000000e+000
-1.965277e+001	0.000000e+000
-1.962502e+001	0.000000e+000
-1.959728e+001	0.000000e+000
-1.956953e+001	0.000000e+000
-1.954178e+001	0.000000e+000
-1.951404e+001	0.000000e+000
-1.948629e+001	0.000000e+000
-1.945854e+001	0.000000e+000
-1.943080e+001	0.000000e+000
-1.940305e+001	0.000000e+000
-1.937530e+001	0.000000e+000
-1.934755e+001	0.000000e+000
-1.931981e+001	0.000000e+000
-1.929206e+001	0.000000e+000
-1.926431e+001	1.525879e-003
-1.923657e+001	0.000000e+000
-1.920882e+001	0.000000e+000
-1.918107e+001	0.000000e+000
-1.915333e+001	0.000000e+000
-1.912558e+001	0.000000e+000
-1.909783e+001	0.000000e+000
-1.907009e+001	0.000000e+000
-1.904234e+001	1.525879e-003
-1.901459e+001	0.000000e+000
-1.898685e+001	0.000000e+000
-1.895910e+001	0.000000e+000
-1.893135e+001	0.000000e+000
-1.890360e+001	0.000000e+000
-1.887586e+001	0.000000e+000
-1.884811e+001	0.000000e+000
-1.882036e+001	0.000000e+000
-1.879262e+001	0.000000e+000
-1.876487e+001	0.000000e+000
-1.873712e+001	0.000000e+000
-1.870938e+001	0.000000e+000
-1.868163e+001	0.000000e+000
-1.865388e+001	0.000000e+000
-1.862613e+001	1.525879e-003
-1.859839e+001	0.000000e+000
-1.857064e+001	0.000000e+000
-1.854289e+001	1.525879e-003
-1.851515e+001	1.525879e-003
-1.848740e+001	0.000000e+000
-1.845965e+001	0.000000e+000
-1.843191e+001	0.000000e+000
-1.840416e+001	1.525879e-003
-1.837641e+001	0.000000e+000
-1.834867e+001	0.000000e+000
-1.832092e+001	0.000000e+000
-1.829317e+001	0.000000e+000
-1.826543e+001	0.000000e+000
-1.823768e+001	0.000000e+000
-1.820993e+001	0.000000e+000
-1.818219e+001	0.000000e+000
-1.815444e+001	0.000000e+000
-1.812669e+001	0.000000e+000
-1.809894e+001	0.000000e+000
-1.807120e+001	1.525879e-003
-1.804345e+001	0.000000e+000
-1.801571e+001	0.000000e+000
-1.798796e+001	1.525879e-003
-1.796021e+001	0.000000e+000
-1.793246e+001	0.000000e+000
-1.790472e+001	1.525879e-003
-1.787697e+001	3.051758e-003
-1.784922e+001	0.000000e+000
-1.782148e+001	1.525879e-003
-1.779373e+001	0.000000e+000
-1.776598e+001	0.000000e+000
-1.773824e+001	0.000000e+000
-1.771049e+001	0.000000e+000
-1.768274e+001	0.000000e+000
-1.765500e+001	0.000000e+000
-1.762725e+001	3.051758e-003
-1.759950e+001	1.525879e-003
-1.757176e+001	0.000000e+000
-1.754401e+001	0.000000e+000
-1.751626e+001	0.000000e+000
-1.748852e+001	1.525879e-003
-1.746077e+001	1.525879e-003
-1.743302e+001	0.000000e+000
-1.740528e+001	0.000000e+000
-1.737753e+001	0.000000e+000
-1.734978e+001	0.000000e+000
-1.732203e+001	0.000000e+000
-1.729429e+001	0.000000e+000
-1.726654e+001	0.000000e+000
-1.723879e+001	0.000000e+000
-1.721105e+001	0.000000e+000
-1.718330e+001	0.000000e+000
-1.715555e+001	0.000000e+000
-1.712781e+001	1.525879e-003
-1.710006e+001	0.000000e+000
-1.707231e+001	0.000000e+000
-1.704457e+001	0.000000e+000
-1.701682e+001	0.000000e+000
-1.698907e+001	0.000000e+000
-1.696132e+001	1.525879e-003
-1.693358e+001	0.000000e+000
-1.690583e+001	0.000000e+000
-1.687808e+001	0.000000e+000
-1.685034e+001	0.000000e+000
-1.682259e+001	0.000000e+000
-1.679484e+001	0.000000e+000
-1.676710e+001	0.000000e+000
-1.673935e+001	0.000000e+000
-1.671160e+001	0.000000e+000
-1.668386e+001	1.525879e-003
-1.665611e+001	0.000000e+000
-1.662836e+001	1.525879e-003
-1.660061e+001	0.000000e+000
-1.657287e+001	3.051758e-003
-1.654512e+001	1.525879e-003
-1.651737e+001	3.051758e-003
-1.648963e+001	0.000000e+000
-1.646188e+001	0.000000e+000
-1.643413e+001	1.525879e-003
-1.640639e+001	3.051758e-003
-1.637864e+001	0.000000e+000
-1.635089e+001	0.000000e+000
-1.632315e+001	0.000000e+000
-1.629540e+001	0.000000e+000
-1.626765e+001	0.000000e+000
-1.623991e+001	0.000000e+000
-1.621216e+001	0.000000e+000
-1.618441e+001	1.525879e-003
-1.615667e+001	0.000000e+000
-1.612892e+001	0.000000e+000
-1.610117e+001	0.000000e+000
-1.607343e+001	0.000000e+000
-1.604568e+001	0.000000e+000
-1.601793e+001	0.000000e+000
-1.599019e+001	0.000000e+000
-1.596244e+001	0.000000e+000
-1.593469e+001	0.000000e+000
-1.590695e+001	3.051758e-003
-1.587920e+001	1.525879e-003
-1.585145e+001	0.000000e+000
-1.582370e+001	3.051758e-003
-1.579596e+001	0.000000e+000
-1.576821e+001	0.000000e+000
-1.574046e+001	1.525879e-003
-1.571272e+001	0.000000e+000
-1.568497e+001	1.525879e-003
-1.565722e+001	3.051758e-003
-1.562948e+001	0.000000e+000
-1.560173e+001	1.525879e-003
-1.557398e+001	0.000000e+000
-1.554624e+001	0.000000e+000
-1.551849e+001	3.051758e-003
-1.549074e+001	1.525879e-003
-1.546299e+001	1.525879e-003
-1.543525e+001	0.000000e+000
-1.540750e+001	1.525879e-003
-1.537975e+001	0.000000e+000
-1.535201e+001	0.000000e+000
-1.532426e+001	1.525879e-003
-1.529651e+001	3.051758e-003
-1.526877e+001	0.000000e+000
-1.524102e+001	3.051758e-003
-1.521327e+001	1.525879e-003
-1.518553e+001	1.525879e-003
-1.515778e+001	1.525879e-003
-1.513003e+001	3.051758e-003
-1.510229e+001	0.000000e+000
-1.507454e+001	0.000000e+000
-1.504679e+001	0.000000e+000
-1.501904e+001	0.000000e+000
-1.499130e+001	0.000000e+000
-1.496355e+001	0.000000e+000
-1.493580e+001	0.000000e+000
-1.490806e+001	1.525879e-003
-1.488031e+001	0.000000e+000
-1.485256e+001	4.577637e-003
-1.482482e+001	0.000000e+000
-1.479707e+001	1.525879e-003
-1.476933e+001	0.000000e+000
-1.474158e+001	1.525879e-003
-1.471383e+001	0.000000e+000
-1.468608e+001	1.525879e-003
-1.465834e+001	0.000000e+000
-1.463059e+001	0.000000e+000
-1.460284e+001	3.051758e-003
-1.457510e+001	1.525879e-003
-1.454735e+001	1.525879e-003
-1.451960e+001	0.000000e+000
-1.449186e+001	4.577637e-003
-1.446411e+001	7.629395e-003
-1.443636e+001	3.051758e-003
-1.440862e+001	6.103516e-003
-1.438087e+001	0.000000e+000
-1.435312e+001	3.051758e-003
-1.432537e+001	0.000000e+000
-1.429763e+001	1.525879e-003
-1.426988e+001	1.525879e-003
-1.424213e+001	0.000000e+000
-1.421439e+001	3.051758e-003
-1.418664e+001	1.525879e-003
-1.415889e+001	0.000000e+000
-1.413115e+001	0.000000e+000
-1.410340e+001	1.525879e-003
-1.407565e+001	0.000000e+000
-1.404791e+001	3.051758e-003
-1.402016e+001	3.051758e-003
-1.399241e+001	1.525879e-003
-1.396467e+001	0.000000e+000
-1.393692e+001	1.525879e-003
-1.390917e+001	1.525879e-003
-1.388142e+001	1.525879e-003
-1.385368e+001	1.525879e-003
-1.382593e+001	3.051758e-003
-1.379818e+001	6.103516e-003
-1.377044e+001	1.525879e-003
-1.374269e+001	1.525879e-003
-1.371494e+001	1.525879e-003
-1.368720e+001	1.525879e-003
-1.365945e+001	3.051758e-003
-1.363170e+001	3.051758e-003
-1.360396e+001	0.000000e+000
-1.357621e+001	4.577637e-003
-1.354846e+001	0.000000e+000
-1.352072e+001	3.051758e-003
-1.349297e+001	1.525879e-003
-1.346522e+001	1.525879e-003
-1.343747e+001	1.525879e-003
-1.340973e+001	0.000000e+000
-1.338198e+001	4.577637e-003
-1.335423e+001	4.577637e-003
-1.332649e+001	1.525879e-003
-1.329874e+001	1.525879e-003
-1.327099e+001	3.051758e-003
-1.324325e+001	3.051758e-003
-1.321550e+001	3.051758e-003
-1.318775e+001	1.525879e-003
-1.316001e+001	3.051758e-003
-1.313226e+001	3.051758e-003
-1.310451e+001	0.000000e+000
-1.307677e+001	4.577637e-003
-1.304902e+001	1.525879e-003
-1.302127e+001	4.577637e-003
-1.299352e+001	4.577637e-003
-1.296578e+001	6.103516e-003
-1.293803e+001	1.525879e-003
-1.291029e+001	9.155273e-003
-1.288254e+001	1.525879e-003
-1.285479e+001	4.577637e-003
-1.282705e+001	1.525879e-003
-1.279930e+001	0.000000e+000
-1.277155e+001	0.000000e+000
-1.274380e+001	3.051758e-003
-1.271606e+001	6.103516e-003
-1.268831e+001	0.000000e+000
-1.266056e+001	1.525879e-003
-1.263282e+001	4.577637e-003
-1.260507e+001	3.051758e-003
-1.257732e+001	3.051758e-003
-1.254958e+001	6.103516e-003
-1.252183e+001	1.525879e-003
-1.249408e+001	4.577637e-003
-1.246634e+001	4.577637e-003
-1.243859e+001	1.525879e-003
-1.241084e+001	6.103516e-003
-1.238310e+001	1.525879e-003
-1.235535e+001	7.629395e-003
-1.232760e+001	1.068115e-002
-1.229985e+001	4.577637e-003
-1.227211e+001	4.577637e-003
-1.224436e+001	3.051758e-003
-1.221661e+001	1.525879e-003
-1.218887e+001	7.629395e-003
-1.216112e+001	4.577637e-003
-1.213337e+001	1.525879e-003
-1.210563e+001	1.525879e-003
-1.207788e+001	1.525879e-003
-1.205013e+001	0.000000e+000
-1.202239e+001	9.155273e-003
-1.199464e+001	4.577637e-003
-1.196689e+001	3.051758e-003
-1.193915e+001	4.577637e-003
-1.191140e+001	7.629395e-003
-1.188365e+001	1.525879e-003
-1.185590e+001	4.577637e-003
-1.182816e+001	6.103516e-003
-1.180041e+001	6.103516e-003
-1.177266e+001	4.577637e-003
-1.174492e+001	6.103516e-003
-1.171717e+001	3.051758e-003
-1.168942e+001	1.525879e-003
-1.166168e+001	9.155273e-003
-1.163393e+001	4.577637e-003
-1.160618e+001	9.155273e-003
-1.157844e+001	4.577637e-003
-1.155069e+001	4.577637e-003
-1.152294e+001	1.525879e-002
-1.149520e+001	4.577637e-003
-1.146745e+001	7.629395e-003
-1.143970e+001	1.220703e-002
-1.141195e+001	7.629395e-003
-1.138421e+001	1.220703e-002
-1.135646e+001	4.577637e-003
-1.132872e+001	1.220703e-002
-1.130097e+001	4.577637e-003
-1.127322e+001	3.051758e-003
-1.124548e+001	6.103516e-003
-1.121773e+001	9.155273e-003
-1.118998e+001	9.155273e-003
-1.116223e+001	7.629395e-003
-1.113449e+001	9.155273e-003
-1.110674e+001	9.155273e-003
-1.107899e+001	3.051758e-003
-1.105125e+001	1.068115e-002
-1.102350e+001	6.103516e-003
-1.099575e+001	1.068115e-002
-1.096801e+001	1.068115e-002
-1.094026e+001	6.103516e-003
-1.091251e+001	7.629395e-003
-1.088477e+001	4.577637e-003
-1.085702e+001	4.577637e-003
-1.082927e+001	1.525879e-003
-1.080153e+001	9.155273e-003
-1.077378e+001	4.577637e-003
-1.074603e+001	7.629395e-003
-1.071828e+001	9.155273e-003
-1.069054e+001	7.629395e-003
-1.066279e+001	9.155273e-003
-1.063504e+001	9.155273e-003
-1.060730e+001	9.155273e-003
-1.057955e+001	9.155273e-003
-1.055180e+001	9.155273e-003
-1.052406e+001	4.577637e-003
-1.049631e+001	4.577637e-003
-1.046856e+001	9.155273e-003
-1.044082e+001	6.103516e-003
-1.041307e+001	6.103516e-003
-1.038532e+001	1.373291e-002
-1.035758e+001	9.155273e-003
-1.032983e+001	1.068115e-002
-1.030208e+001	6.103516e-003
-1.027433e+001	1.220703e-002
-1.024659e+001	1.068115e-002
-1.021884e+001	1.220703e-002
-1.019109e+001	1.373291e-002
-1.016335e+001	1.373291e-002
-1.013560e+001	1.068115e-002
-1.010785e+001	1.068115e-002
-1.008011e+001	1.068115e-002
-1.005236e+001	1.373291e-002
-1.002461e+001	1.220703e-002
-9.996866e+000	7.629395e-003
-9.969120e+000	1.983643e-002
-9.941374e+000	9.155273e-003
-9.913625e+000	6.103516e-003
-9.885879e+000	1.983643e-002
-9.858133e+000	1.220703e-002
-9.830384e+000	3.051758e-003
-9.802638e+000	1.068115e-002
-9.774892e+000	1.525879e-002
-9.747144e+000	1.525879e-002
-9.719398e+000	1.525879e-002
-9.691651e+000	1.068115e-002
-9.663905e+000	1.068115e-002
-9.636156e+000	2.593994e-002
-9.608411e+000	1.220703e-002
-9.580665e+000	4.577637e-003
-9.552916e+000	1.373291e-002
-9.525169e+000	9.155273e-003
-9.497423e+000	1.373291e-002
-9.469675e+000	1.831055e-002
-9.441929e+000	2.136230e-002
-9.414183e+000	2.593994e-002
-9.386436e+000	2.441406e-002
-9.358688e+000	9.155273e-003
-9.330942e+000	1.525879e-002
-9.303196e+000	1.525879e-002
-9.275447e+000	1.983643e-002
-9.247701e+000	1.525879e-002
-9.219955e+000	2.441406e-002
-9.192209e+000	9.155273e-003
-9.164460e+000	2.136230e-002
-9.136714e+000	1.525879e-002
-9.108968e+000	1.678467e-002
-9.081220e+000	1.831055e-002
-9.053473e+000	1.525879e-002
-9.025727e+000	1.525879e-002
-8.997978e+000	2.593994e-002
-8.970233e+000	2.136230e-002
-8.942487e+000	1.678467e-002
-8.914741e+000	2.441406e-002
-8.886992e+000	1.525879e-002
-8.859245e+000	1.525879e-002
-8.831500e+000	1.678467e-002
-8.803751e+000	1.373291e-002
-8.776005e+000	2.288818e-002
-8.748259e+000	2.288818e-002
-8.720510e+000	3.204346e-002
-8.692764e+000	1.525879e-002
-8.665018e+000	2.593994e-002
-8.637272e+000	1.525879e-002
-8.609524e+000	3.204346e-002
-8.581778e+000	1.983643e-002
-8.554031e+000	2.899170e-002
-8.526282e+000	1.983643e-002
-8.498536e+000	3.814697e-002
-8.470791e+000	2.593994e-002
-8.443042e+000	1.983643e-002
-8.415296e+000	3.204346e-002
-8.387549e+000	3.051758e-002
-8.359803e+000	2.746582e-002
-8.332055e+000	2.899170e-002
-8.304309e+000	3.356934e-002
-8.276563e+000	2.441406e-002
-8.248814e+000	2.441406e-002
-8.221068e+000	2.441406e-002
-8.193322e+000	3.356934e-002
-8.165573e+000	3.051758e-002
-8.137827e+000	3.814697e-002
-8.110081e+000	2.593994e-002
-8.082335e+000	2.441406e-002
-8.054586e+000	1.373291e-002
-8.026840e+000	2.899170e-002
-7.999094e+000	2.746582e-002
-7.971345e+000	3.509521e-002
-7.943599e+000	1.983643e-002
-7.915854e+000	1.983643e-002
-7.888104e+000	2.899170e-002
-7.860359e+000	2.899170e-002
-7.832613e+000	3.967285e-002
-7.804866e+000	3.662109e-002
-7.777118e+000	2.288818e-002
-7.749372e+000	3.356934e-002
-7.721626e+000	2.746582e-002
-7.693877e+000	2.593994e-002
-7.666131e+000	3.356934e-002
-7.638385e+000	2.746582e-002
-7.610636e+000	5.035400e-002
-7.582890e+000	4.882813e-002
-7.555144e+000	2.899170e-002
-7.527398e+000	4.577637e-002
-7.499650e+000	3.967285e-002
-7.471903e+000	5.035400e-002
-7.444157e+000	4.272461e-002
-7.416409e+000	4.272461e-002
-7.388662e+000	3.967285e-002
-7.360917e+000	3.814697e-002
-7.333168e+000	4.577637e-002
-7.305422e+000	4.730225e-002
-7.277676e+000	4.272461e-002
-7.249929e+000	5.035400e-002
-7.222181e+000	3.967285e-002
-7.194435e+000	5.645752e-002
-7.166689e+000	5.340576e-002
-7.138940e+000	5.035400e-002
-7.111194e+000	4.577637e-002
-7.083448e+000	4.730225e-002
-7.055699e+000	5.950928e-002
-7.027953e+000	3.967285e-002
-7.000207e+000	5.645752e-002
-6.972461e+000	4.577637e-002
-6.944712e+000	6.408691e-002
-6.916966e+000	5.950928e-002
-6.889220e+000	4.425049e-002
-6.861472e+000	4.425049e-002
-6.833725e+000	5.340576e-002
-6.805979e+000	6.103516e-002
-6.778234e+000	5.950928e-002
-6.750484e+000	5.798340e-002
-6.722739e+000	5.798340e-002
-6.694993e+000	5.187988e-002
-6.667244e+000	4.577637e-002
-6.639498e+000	7.019043e-002
-6.611752e+000	8.850098e-002
-6.584003e+000	5.645752e-002
-6.556257e+000	6.866455e-002
-6.528511e+000	4.730225e-002
-6.500765e+000	6.713867e-002
-6.473016e+000	6.713867e-002
-6.445270e+000	4.425049e-002
-6.417524e+000	5.645752e-002
-6.389775e+000	4.730225e-002
-6.362029e+000	5.493164e-002
-6.334283e+000	7.019043e-002
-6.306534e+000	7.019043e-002
-6.278789e+000	6.408691e-002
-6.251042e+000	6.561279e-002
-6.223296e+000	7.324219e-002
-6.195548e+000	7.171631e-002
-6.167801e+000	1.083374e-001
-6.140056e+000	5.645752e-002
-6.112307e+000	5.645752e-002
-6.084561e+000	5.645752e-002
-6.056815e+000	8.544922e-002
-6.029066e+000	8.392334e-002
-6.001320e+000	9.002686e-002
-5.973574e+000	8.850098e-002
-5.945828e+000	7.781982e-002
-5.918079e+000	7.476807e-002
-5.890333e+000	7.934570e-002
-5.862587e+000	7.171631e-002
-5.834838e+000	7.019043e-002
-5.807092e+000	9.155273e-002
-5.779346e+000	8.850098e-002
-5.751597e+000	7.324219e-002
-5.723851e+000	8.544922e-002
-5.696105e+000	7.781982e-002
-5.668359e+000	8.544922e-002
-5.640611e+000	1.007080e-001
-5.612864e+000	7.171631e-002
-5.585118e+000	9.002686e-002
-5.557370e+000	8.697510e-002
-5.529624e+000	8.544922e-002
-5.501878e+000	7.781982e-002
-5.474129e+000	8.850098e-002
-5.446383e+000	9.613037e-002
-5.418637e+000	9.918213e-002
-5.390891e+000	1.113892e-001
-5.363142e+000	9.307861e-002
-5.335396e+000	8.392334e-002
-5.307650e+000	1.205444e-001
-5.279902e+000	1.205444e-001
-5.252155e+000	1.052856e-001
-5.224409e+000	9.307861e-002
-5.196661e+000	7.629395e-002
-5.168914e+000	8.544922e-002
-5.141169e+000	9.155273e-002
-5.113422e+000	1.251221e-001
-5.085674e+000	1.068115e-001
-5.057928e+000	1.022339e-001
-5.030181e+000	1.312256e-001
-5.002433e+000	1.235962e-001
-4.974687e+000	8.697510e-002
-4.946941e+000	1.174927e-001
-4.919192e+000	9.307861e-002
-4.891446e+000	1.220703e-001
-4.863700e+000	1.342773e-001
-4.835954e+000	1.037598e-001
-4.808205e+000	1.129150e-001
-4.780459e+000	1.190186e-001
-4.752713e+000	1.281738e-001
-4.724964e+000	1.251221e-001
-4.697218e+000	1.022339e-001
-4.669472e+000	1.174927e-001
-4.641724e+000	1.174927e-001
-4.613977e+000	1.129150e-001
-4.586231e+000	1.419067e-001
-4.558486e+000	1.251221e-001
-4.530736e+000	1.449585e-001
-4.502991e+000	1.281738e-001
-4.475245e+000	1.388550e-001
-4.447496e+000	1.464844e-001
-4.419750e+000	1.205444e-001
-4.392004e+000	1.739502e-001
-4.364258e+000	1.144409e-001
-4.336509e+000	1.480103e-001
-4.308763e+000	1.296997e-001
-4.281017e+000	1.373291e-001
-4.253268e+000	1.602173e-001
-4.225522e+000	1.296997e-001
-4.197776e+000	1.312256e-001
-4.170027e+000	1.678467e-001
-4.142281e+000	1.647949e-001
-4.114535e+000	1.373291e-001
-4.086789e+000	1.556396e-001
-4.059041e+000	1.296997e-001
-4.031294e+000	1.434326e-001
-4.003548e+000	1.632690e-001
-3.975800e+000	1.419067e-001
-3.948054e+000	1.327515e-001
-3.920307e+000	1.388550e-001
-3.892559e+000	1.632690e-001
-3.864813e+000	1.602173e-001
-3.837067e+000	1.419067e-001
-3.809321e+000	1.937866e-001
-3.781572e+000	1.586914e-001
-3.753826e+000	1.724243e-001
-3.726080e+000	1.480103e-001
-3.698331e+000	1.663208e-001
-3.670585e+000	1.464844e-001
-3.642839e+000	1.403809e-001
-3.615090e+000	1.892090e-001
-3.587344e+000	1.815796e-001
-3.559598e+000	1.815796e-001
-3.531852e+000	1.525879e-001
-3.504103e+000	1.831055e-001
-3.476357e+000	1.647949e-001
-3.448611e+000	1.693726e-001
-3.420863e+000	1.724243e-001
-3.393116e+000	1.556396e-001
-3.365371e+000	1.708984e-001
-3.337622e+000	1.632690e-001
-3.309876e+000	1.632690e-001
-3.282130e+000	1.754761e-001
-3.254384e+000	1.831055e-001
-3.226635e+000	1.861572e-001
-3.198889e+000	2.258301e-001
-3.171143e+000	1.922607e-001
-3.143394e+000	1.785278e-001
-3.115648e+000	1.922607e-001
-3.087902e+000	1.754761e-001
-3.060153e+000	1.937866e-001
-3.032407e+000	1.846313e-001
-3.004661e+000	2.120972e-001
-2.976915e+000	2.014160e-001
-2.949167e+000	2.105713e-001
-2.921420e+000	2.044678e-001
-2.893674e+000	2.182007e-001
-2.865926e+000	1.846313e-001
-2.838180e+000	1.739502e-001
-2.810433e+000	2.365112e-001
-2.782685e+000	2.029419e-001
-2.754939e+000	1.922607e-001
-2.727193e+000	1.876831e-001
-2.699447e+000	2.044678e-001
-2.671698e+000	2.227783e-001
-2.643952e+000	2.182007e-001
-2.616206e+000	1.907349e-001
-2.588457e+000	1.815796e-001
-2.560711e+000	2.380371e-001
-2.532965e+000	2.182007e-001
-2.505216e+000	2.395630e-001
-2.477470e+000	2.105713e-001
-2.449724e+000	2.212524e-001
-2.421978e+000	2.059937e-001
-2.394229e+000	2.349854e-001
-2.366483e+000	2.182007e-001
-2.338737e+000	2.136230e-001
-2.310989e+000	2.090454e-001
-2.283242e+000	2.182007e-001
-2.255497e+000	1.983643e-001
-2.227748e+000	2.334595e-001
-2.200002e+000	2.243042e-001
-2.172256e+000	2.395630e-001
-2.144510e+000	2.014160e-001
-2.116761e+000	2.334595e-001
-2.089015e+000	2.182007e-001
-2.061269e+000	2.243042e-001
-2.033520e+000	2.349854e-001
-2.005774e+000	2.365112e-001
-1.978028e+000	2.380371e-001
-1.950282e+000	2.426147e-001
-1.922533e+000	2.227783e-001
-1.894787e+000	2.624512e-001
-1.867041e+000	2.548218e-001
-1.839292e+000	2.670288e-001
-1.811546e+000	2.288818e-001
-1.783800e+000	2.365112e-001
-1.756052e+000	2.365112e-001
-1.728306e+000	2.609253e-001
-1.700559e+000	2.731323e-001
-1.672813e+000	2.731323e-001
-1.645065e+000	2.441406e-001
-1.617319e+000	2.563477e-001
-1.589573e+000	2.639771e-001
-1.561824e+000	2.685547e-001
-1.534078e+000	2.792358e-001
-1.506332e+000	2.853394e-001
-1.478583e+000	2.761841e-001
-1.450837e+000	2.655029e-001
-1.423091e+000	3.082275e-001
-1.395345e+000	3.051758e-001
-1.367596e+000	2.700806e-001
-1.339850e+000	2.517700e-001
-1.312104e+000	2.487183e-001
-1.284355e+000	2.380371e-001
-1.256609e+000	2.746582e-001
-1.228863e+000	2.593994e-001
-1.201115e+000	2.822876e-001
-1.173369e+000	2.807617e-001
-1.145622e+000	3.128052e-001
-1.117876e+000	2.593994e-001
-1.090128e+000	2.777100e-001
-1.062382e+000	2.822876e-001
-1.034636e+000	2.670288e-001
-1.006887e+000	2.700806e-001
-9.791409e-001	2.853394e-001
-9.513948e-001	2.578735e-001
-9.236461e-001	3.021240e-001
-8.959001e-001	2.487183e-001
-8.681540e-001	2.426147e-001
-8.404080e-001	2.777100e-001
-8.126592e-001	2.685547e-001
-7.849132e-001	2.944946e-001
-7.571671e-001	3.005981e-001
-7.294184e-001	2.777100e-001
-7.016724e-001	2.792358e-001
-6.739263e-001	2.960205e-001
-6.461776e-001	2.624512e-001
-6.184316e-001	2.929688e-001
-5.906855e-001	2.838135e-001
-5.629395e-001	3.021240e-001
-5.351907e-001	2.838135e-001
-5.074447e-001	2.777100e-001
-4.796986e-001	2.883911e-001
-4.519499e-001	2.609253e-001
-4.242039e-001	2.929688e-001
-3.964578e-001	3.067017e-001
-3.687091e-001	2.716064e-001
-3.409630e-001	2.838135e-001
-3.132170e-001	3.158569e-001
-2.854709e-001	3.005981e-001
-2.577222e-001	3.479004e-001
-2.299762e-001	3.097534e-001
-2.022301e-001	3.051758e-001
-1.744814e-001	2.990723e-001
-1.467354e-001	3.143311e-001
-1.189893e-001	2.502441e-001
-9.124059e-002	2.822876e-001
-6.349454e-002	3.036499e-001
-3.574849e-002	3.128052e-001
-8.002439e-003	2.990723e-001
1.974628e-002	2.868652e-001
4.749233e-002	2.883911e-001
7.523838e-002	3.143311e-001
1.029844e-001	2.944946e-001
1.307305e-001	2.944946e-001
1.584819e-001	2.990723e-001
1.862279e-001	3.219604e-001
2.139740e-001	2.929688e-001
2.417200e-001	2.868652e-001
2.694661e-001	3.173828e-001
2.972121e-001	3.341675e-001
3.249582e-001	3.128052e-001
3.527095e-001	3.128052e-001
3.804556e-001	2.868652e-001
4.082016e-001	2.929688e-001
4.359477e-001	3.173828e-001
4.636937e-001	2.700806e-001
4.914398e-001	3.128052e-001
5.191912e-001	2.716064e-001
5.469372e-001	3.234863e-001
5.746833e-001	3.143311e-001
6.024293e-001	3.067017e-001
6.301754e-001	2.807617e-001
6.579214e-001	3.143311e-001
6.856675e-001	2.685547e-001
7.134188e-001	3.219604e-001
7.411649e-001	3.356934e-001
7.689109e-001	2.792358e-001
7.966570e-001	2.792358e-001
8.244030e-001	2.838135e-001
8.521491e-001	2.914429e-001
8.798952e-001	3.112793e-001
9.076465e-001	2.853394e-001
9.353926e-001	3.509521e-001
9.631386e-001	2.990723e-001
9.908847e-001	3.189087e-001
1.018631e+000	2.746582e-001
1.046377e+000	3.250122e-001
1.074128e+000	2.914429e-001
1.101874e+000	3.067017e-001
1.129620e+000	2.899170e-001
1.157366e+000	2.838135e-001
1.185112e+000	2.975464e-001
1.212858e+000	2.761841e-001
1.240605e+000	2.990723e-001
1.268356e+000	2.563477e-001
1.296102e+000	2.716064e-001
1.323848e+000	2.380371e-001
1.351594e+000	3.097534e-001
1.379340e+000	2.731323e-001
1.407086e+000	3.311157e-001
1.434832e+000	2.975464e-001
1.462584e+000	2.914429e-001
1.490330e+000	2.914429e-001
1.518076e+000	2.868652e-001
1.545822e+000	2.822876e-001
1.573568e+000	2.853394e-001
1.601314e+000	2.746582e-001
1.629065e+000	2.258301e-001
1.656811e+000	2.624512e-001
1.684557e+000	2.487183e-001
1.712303e+000	2.563477e-001
1.740049e+000	2.593994e-001
1.767795e+000	2.899170e-001
1.795542e+000	2.716064e-001
1.823293e+000	2.700806e-001
1.851039e+000	2.853394e-001
1.878785e+000	3.204346e-001
1.906531e+000	2.761841e-001
1.934277e+000	2.899170e-001
1.962023e+000	2.899170e-001
1.989769e+000	2.822876e-001
2.017521e+000	2.380371e-001
2.045267e+000	2.578735e-001
2.073013e+000	2.334595e-001
2.100759e+000	2.716064e-001
2.128505e+000	3.067017e-001
2.156251e+000	2.365112e-001
2.184002e+000	2.563477e-001
2.211748e+000	2.670288e-001
2.239494e+000	2.548218e-001
2.267240e+000	2.365112e-001
2.294986e+000	2.410889e-001
2.322732e+000	2.624512e-001
2.350478e+000	2.761841e-001
2.378230e+000	2.502441e-001
2.405976e+000	2.456665e-001
2.433722e+000	2.639771e-001
2.461468e+000	2.807617e-001
2.489214e+000	2.838135e-001
2.516960e+000	2.716064e-001
2.544706e+000	2.487183e-001
2.572458e+000	2.670288e-001
2.600204e+000	2.609253e-001
2.627950e+000	2.471924e-001
2.655696e+000	2.334595e-001
2.683442e+000	2.365112e-001
2.711188e+000	2.532959e-001
2.738934e+000	2.456665e-001
2.766685e+000	2.578735e-001
2.794431e+000	2.334595e-001
2.822177e+000	2.532959e-001
2.849923e+000	2.426147e-001
2.877669e+000	2.334595e-001
2.905416e+000	2.151489e-001
2.933167e+000	2.578735e-001
2.960913e+000	2.258301e-001
2.988659e+000	2.380371e-001
3.016405e+000	2.456665e-001
3.044151e+000	2.517700e-001
3.071897e+000	2.197266e-001
3.099643e+000	2.090454e-001
3.127394e+000	1.998901e-001
3.155141e+000	2.410889e-001
3.182887e+000	2.410889e-001
3.210633e+000	2.075195e-001
3.238379e+000	2.319336e-001
3.266125e+000	2.243042e-001
3.293871e+000	2.151489e-001
3.321622e+000	2.456665e-001
3.349368e+000	2.319336e-001
3.377114e+000	1.937866e-001
3.404860e+000	2.059937e-001
3.432606e+000	2.243042e-001
3.460352e+000	2.288818e-001
3.488104e+000	2.029419e-001
3.515850e+000	2.059937e-001
3.543596e+000	2.029419e-001
3.571342e+000	2.212524e-001
3.599088e+000	2.410889e-001
3.626834e+000	1.953125e-001
3.654580e+000	1.846313e-001
3.682332e+000	1.876831e-001
3.710078e+000	2.136230e-001
3.737824e+000	1.922607e-001
3.765570e+000	1.724243e-001
3.793316e+000	2.136230e-001
3.821062e+000	1.968384e-001
3.848808e+000	2.197266e-001
3.876559e+000	2.120972e-001
3.904305e+000	1.922607e-001
3.932051e+000	1.785278e-001
3.959797e+000	1.953125e-001
3.987543e+000	2.014160e-001
4.015289e+000	1.708984e-001
4.043041e+000	1.983643e-001
4.070787e+000	1.892090e-001
4.098533e+000	1.724243e-001
4.126279e+000	1.892090e-001
4.154025e+000	2.166748e-001
4.181771e+000	1.831055e-001
4.209517e+000	1.541138e-001
4.237268e+000	1.724243e-001
4.265015e+000	1.510620e-001
4.292761e+000	1.647949e-001
4.320507e+000	1.632690e-001
4.348253e+000	1.571655e-001
4.375999e+000	1.968384e-001
4.403745e+000	1.541138e-001
4.431496e+000	1.586914e-001
4.459242e+000	1.647949e-001
4.486989e+000	1.586914e-001
4.514734e+000	1.556396e-001
4.542480e+000	1.586914e-001
4.570227e+000	1.480103e-001
4.597978e+000	1.495361e-001
4.625724e+000	1.815796e-001
4.653470e+000	1.556396e-001
4.681216e+000	1.678467e-001
4.708962e+000	1.434326e-001
4.736708e+000	1.815796e-001
4.764454e+000	1.586914e-001
4.792205e+000	1.342773e-001
4.819952e+000	1.617432e-001
4.847698e+000	1.388550e-001
4.875444e+000	1.419067e-001
4.903190e+000	1.235962e-001
4.930936e+000	1.388550e-001
4.958682e+000	1.358032e-001
4.986433e+000	1.678467e-001
5.014179e+000	1.449585e-001
5.041925e+000	1.602173e-001
5.069672e+000	1.525879e-001
5.097417e+000	1.449585e-001
5.125164e+000	1.159668e-001
5.152910e+000	1.205444e-001
5.180661e+000	1.205444e-001
5.208407e+000	1.388550e-001
5.236153e+000	9.918213e-002
5.263899e+000	1.251221e-001
5.291645e+000	1.541138e-001
5.319391e+000	1.190186e-001
5.347143e+000	1.342773e-001
5.374888e+000	9.002686e-002
5.402635e+000	1.419067e-001
5.430381e+000	1.190186e-001
5.458127e+000	1.434326e-001
5.485873e+000	1.235962e-001
5.513619e+000	1.037598e-001
5.541370e+000	1.113892e-001
5.569116e+000	9.918213e-002
5.596862e+000	9.765625e-002
5.624609e+000	1.007080e-001
5.652354e+000	1.083374e-001
5.680100e+000	1.266479e-001
5.707847e+000	9.155273e-002
5.735598e+000	1.281738e-001
5.763344e+000	9.460449e-002
5.791090e+000	8.697510e-002
5.818836e+000	9.613037e-002
5.846582e+000	1.174927e-001
5.874328e+000	1.174927e-001
5.902080e+000	8.850098e-002
5.929826e+000	9.002686e-002
5.957572e+000	8.392334e-002
5.985318e+000	9.307861e-002
6.013064e+000	9.613037e-002
6.040810e+000	8.392334e-002
6.068556e+000	9.307861e-002
6.096307e+000	9.307861e-002
6.124053e+000	8.087158e-002
6.151799e+000	8.239746e-002
6.179545e+000	7.629395e-002
6.207292e+000	7.781982e-002
6.235037e+000	8.087158e-002
6.262784e+000	9.613037e-002
6.290535e+000	8.697510e-002
6.318281e+000	8.087158e-002
6.346027e+000	6.103516e-002
6.373773e+000	5.950928e-002
6.401519e+000	7.934570e-002
6.429265e+000	6.408691e-002
6.457016e+000	6.408691e-002
6.484763e+000	6.256104e-002
6.512509e+000	6.561279e-002
6.540255e+000	7.781982e-002
6.568001e+000	6.866455e-002
6.595747e+000	5.340576e-002
6.623493e+000	5.493164e-002
6.651244e+000	6.561279e-002
6.678990e+000	5.187988e-002
6.706737e+000	5.493164e-002
6.734482e+000	5.340576e-002
6.762228e+000	5.645752e-002
6.789975e+000	4.119873e-002
6.817720e+000	5.035400e-002
6.845472e+000	6.408691e-002
6.873218e+000	5.035400e-002
6.900964e+000	3.662109e-002
6.928710e+000	5.340576e-002
6.956456e+000	5.340576e-002
6.984202e+000	4.730225e-002
7.011953e+000	3.662109e-002
7.039700e+000	4.272461e-002
7.067446e+000	5.187988e-002
7.095192e+000	4.119873e-002
7.122938e+000	3.814697e-002
7.150684e+000	2.899170e-002
7.178430e+000	4.119873e-002
7.206181e+000	3.967285e-002
7.233927e+000	3.204346e-002
7.261673e+000	3.967285e-002
7.289419e+000	3.662109e-002
7.317165e+000	3.509521e-002
7.344912e+000	3.204346e-002
7.372658e+000	2.899170e-002
7.400409e+000	3.662109e-002
7.428155e+000	3.356934e-002
7.455901e+000	4.425049e-002
7.483647e+000	2.288818e-002
7.511393e+000	2.593994e-002
7.539139e+000	3.051758e-002
7.566885e+000	3.051758e-002
7.594636e+000	2.593994e-002
7.622383e+000	3.356934e-002
7.650129e+000	2.746582e-002
7.677875e+000	3.356934e-002
7.705621e+000	2.746582e-002
7.733367e+000	2.899170e-002
7.761118e+000	3.509521e-002
7.788864e+000	2.746582e-002
7.816610e+000	2.136230e-002
7.844357e+000	1.831055e-002
7.872102e+000	1.831055e-002
7.899848e+000	2.441406e-002
7.927595e+000	9.155273e-003
7.955346e+000	1.373291e-002
7.983092e+000	2.288818e-002
8.010839e+000	2.288818e-002
8.038584e+000	2.441406e-002
8.066330e+000	1.983643e-002
8.094076e+000	1.220703e-002
8.121822e+000	1.678467e-002
8.149573e+000	1.525879e-002
8.177320e+000	2.136230e-002
8.205066e+000	1.983643e-002
8.232812e+000	1.220703e-002
8.260558e+000	1.525879e-002
8.288304e+000	1.983643e-002
8.316055e+000	1.678467e-002
8.343801e+000	1.220703e-002
8.371548e+000	2.288818e-002
8.399293e+000	1.373291e-002
8.427039e+000	1.525879e-002
8.454785e+000	1.525879e-002
8.482532e+000	1.220703e-002
8.510283e+000	9.155273e-003
8.538029e+000	1.068115e-002
8.565775e+000	9.155273e-003
8.593521e+000	1.220703e-002
8.621267e+000	9.155273e-003
8.649014e+000	1.220703e-002
8.676760e+000	1.220703e-002
8.704511e+000	7.629395e-003
8.732257e+000	1.373291e-002
8.760003e+000	1.220703e-002
8.787748e+000	4.577637e-003
8.815495e+000	1.678467e-002
8.843241e+000	7.629395e-003
8.870993e+000	6.103516e-003
8.898738e+000	3.051758e-003
8.926484e+000	1.068115e-002
8.954230e+000	7.629395e-003
8.981977e+000	4.577637e-003
9.009723e+000	6.103516e-003
9.037469e+000	1.373291e-002
9.065220e+000	4.577637e-003
9.092966e+000	7.629395e-003
9.120712e+000	4.577637e-003
9.148458e+000	7.629395e-003
9.176204e+000	0.000000e+000
9.203950e+000	3.051758e-003
9.231696e+000	1.068115e-002
9.259448e+000	3.051758e-003
9.287193e+000	3.051758e-003
9.314939e+000	3.051758e-003
9.342686e+000	3.051758e-003
9.370432e+000	3.051758e-003
9.398178e+000	3.051758e-003
9.425929e+000	6.103516e-003
9.453675e+000	7.629395e-003
9.481421e+000	7.629395e-003
9.509168e+000	6.103516e-003
9.536914e+000	3.051758e-003
9.564659e+000	1.525879e-003
9.592405e+000	1.220703e-002
9.620157e+000	6.103516e-003
9.647903e+000	4.577637e-003
9.675649e+000	1.525879e-003
9.703395e+000	4.577637e-003
9.731141e+000	1.525879e-003
9.758887e+000	3.051758e-003
9.786633e+000	6.103516e-003
9.814384e+000	1.525879e-003
9.842131e+000	3.051758e-003
9.869877e+000	0.000000e+000
9.897623e+000	0.000000e+000
9.925369e+000	0.000000e+000
9.953115e+000	4.577637e-003
9.980861e+000	0.000000e+000
1.000861e+001	1.525879e-003
1.003636e+001	1.525879e-003
1.006410e+001	1.525879e-003
1.009185e+001	3.051758e-003
1.011960e+001	0.000000e+000
1.014734e+001	1.525879e-003
1.017509e+001	1.525879e-003
1.020284e+001	1.525879e-003
1.023059e+001	3.051758e-003
1.025833e+001	1.525879e-003
1.028608e+001	1.525879e-003
1.031382e+001	4.577637e-003
1.034157e+001	6.103516e-003
1.036932e+001	1.525879e-003
1.039707e+001	3.051758e-003
1.042481e+001	0.000000e+000
1.045256e+001	0.000000e+000
1.048031e+001	4.577637e-003
1.050805e+001	0.000000e+000
1.053580e+001	1.525879e-003
1.056355e+001	1.525879e-003
1.059130e+001	0.000000e+000
1.061904e+001	1.525879e-003
1.064679e+001	3.051758e-003
1.067453e+001	1.525879e-003
1.070228e+001	0.000000e+000
1.073003e+001	3.051758e-003
[truncated: 50 more rows]
