# Supplementary material for: Open-source micro-tensile testers via additive manufacturing for the mechanical characterization of thin films and papers
Source: PLoS One. 2018 May 29;13(5):e0197999. doi: 10.1371/journal.pone.0197999 (PMC5973562; doi:10.1371/journal.pone.0197999)
Supplement: S1 Data — (ZIP) [file pone.0197999.s002.zip › SI2_Data/Demonstration Problem 1/Exp3 Results/Height_turn0-25.txt]

�m	%
-2.085506e+000	0.000000e+000
-1.026023e+000	1.525879e-003
-1.024988e+000	0.000000e+000
-1.023953e+000	0.000000e+000
-1.022917e+000	0.000000e+000
-1.021882e+000	0.000000e+000
-1.020847e+000	0.000000e+000
-1.019812e+000	0.000000e+000
-1.018777e+000	0.000000e+000
-1.017742e+000	1.525879e-003
-1.016707e+000	0.000000e+000
-1.015671e+000	1.525879e-003
-1.014636e+000	1.525879e-003
-1.013601e+000	0.000000e+000
-1.012566e+000	0.000000e+000
-1.011531e+000	0.000000e+000
-1.010496e+000	1.525879e-003
-1.009460e+000	0.000000e+000
-1.008425e+000	0.000000e+000
-1.007390e+000	0.000000e+000
-1.006355e+000	1.525879e-003
-1.005320e+000	1.525879e-003
-1.004285e+000	1.525879e-003
-1.003250e+000	0.000000e+000
-1.002214e+000	1.525879e-003
-1.001179e+000	1.525879e-003
-1.000144e+000	0.000000e+000
-9.991089e-001	0.000000e+000
-9.980737e-001	0.000000e+000
-9.970386e-001	1.525879e-003
-9.960033e-001	0.000000e+000
-9.949682e-001	3.051758e-003
-9.939331e-001	0.000000e+000
-9.928980e-001	3.051758e-003
-9.918629e-001	0.000000e+000
-9.908276e-001	0.000000e+000
-9.897924e-001	0.000000e+000
-9.887573e-001	1.525879e-003
-9.877222e-001	0.000000e+000
-9.866870e-001	0.000000e+000
-9.856518e-001	1.525879e-003
-9.846167e-001	3.051758e-003
-9.835815e-001	0.000000e+000
-9.825463e-001	0.000000e+000
-9.815112e-001	0.000000e+000
-9.804761e-001	0.000000e+000
-9.794409e-001	3.051758e-003
-9.784058e-001	1.525879e-003
-9.773705e-001	0.000000e+000
-9.763354e-001	1.525879e-003
-9.753003e-001	3.051758e-003
-9.742652e-001	0.000000e+000
-9.732299e-001	1.525879e-003
-9.721948e-001	0.000000e+000
-9.711596e-001	3.051758e-003
-9.701245e-001	1.525879e-003
-9.690893e-001	0.000000e+000
-9.680542e-001	1.525879e-003
-9.670190e-001	0.000000e+000
-9.659839e-001	1.525879e-003
-9.649486e-001	0.000000e+000
-9.639135e-001	1.525879e-003
-9.628784e-001	0.000000e+000
-9.618433e-001	4.577637e-003
-9.608081e-001	0.000000e+000
-9.597729e-001	0.000000e+000
-9.587377e-001	0.000000e+000
-9.577026e-001	0.000000e+000
-9.566675e-001	0.000000e+000
-9.556323e-001	1.525879e-003
-9.545971e-001	1.525879e-003
-9.535619e-001	1.525879e-003
-9.525268e-001	0.000000e+000
-9.514916e-001	1.525879e-003
-9.504565e-001	1.525879e-003
-9.494213e-001	1.525879e-003
-9.483862e-001	3.051758e-003
-9.473510e-001	1.525879e-003
-9.463159e-001	0.000000e+000
-9.452807e-001	0.000000e+000
-9.442456e-001	0.000000e+000
-9.432104e-001	0.000000e+000
-9.421753e-001	4.577637e-003
-9.411401e-001	6.103516e-003
-9.401049e-001	0.000000e+000
-9.390698e-001	1.525879e-003
-9.380346e-001	3.051758e-003
-9.369995e-001	0.000000e+000
-9.359642e-001	4.577637e-003
-9.349291e-001	1.525879e-003
-9.338940e-001	0.000000e+000
-9.328588e-001	3.051758e-003
-9.318237e-001	0.000000e+000
-9.307885e-001	0.000000e+000
-9.297534e-001	3.051758e-003
-9.287182e-001	0.000000e+000
-9.276830e-001	1.525879e-003
-9.266479e-001	1.525879e-003
-9.256128e-001	0.000000e+000
-9.245776e-001	1.525879e-003
-9.235424e-001	0.000000e+000
-9.225072e-001	1.525879e-003
-9.214721e-001	3.051758e-003
-9.204369e-001	0.000000e+000
-9.194018e-001	1.525879e-003
-9.183667e-001	4.577637e-003
-9.173315e-001	1.525879e-003
-9.162963e-001	0.000000e+000
-9.152611e-001	0.000000e+000
-9.142260e-001	7.629395e-003
-9.131908e-001	1.525879e-003
-9.121557e-001	1.525879e-003
-9.111205e-001	0.000000e+000
-9.100854e-001	3.051758e-003
-9.090502e-001	1.525879e-003
-9.080151e-001	0.000000e+000
-9.069799e-001	1.525879e-003
-9.059448e-001	1.525879e-003
-9.049096e-001	0.000000e+000
-9.038744e-001	0.000000e+000
-9.028392e-001	1.525879e-003
-9.018041e-001	0.000000e+000
-9.007690e-001	1.525879e-003
-8.997338e-001	3.051758e-003
-8.986986e-001	0.000000e+000
-8.976635e-001	1.525879e-003
-8.966283e-001	0.000000e+000
-8.955932e-001	1.525879e-003
-8.945580e-001	3.051758e-003
-8.935229e-001	1.525879e-003
-8.924877e-001	0.000000e+000
-8.914525e-001	0.000000e+000
-8.904174e-001	3.051758e-003
-8.893822e-001	1.525879e-003
-8.883471e-001	0.000000e+000
-8.873119e-001	1.525879e-003
-8.862767e-001	3.051758e-003
-8.852416e-001	1.525879e-003
-8.842064e-001	0.000000e+000
-8.831713e-001	0.000000e+000
-8.821361e-001	0.000000e+000
-8.811010e-001	3.051758e-003
-8.800658e-001	3.051758e-003
-8.790307e-001	4.577637e-003
-8.779955e-001	1.525879e-003
-8.769604e-001	1.525879e-003
-8.759252e-001	1.525879e-003
-8.748900e-001	1.525879e-003
-8.738548e-001	3.051758e-003
-8.728197e-001	0.000000e+000
-8.717846e-001	0.000000e+000
-8.707494e-001	0.000000e+000
-8.697143e-001	4.577637e-003
-8.686791e-001	4.577637e-003
-8.676440e-001	3.051758e-003
-8.666088e-001	3.051758e-003
-8.655736e-001	3.051758e-003
-8.645385e-001	0.000000e+000
-8.635033e-001	0.000000e+000
-8.624681e-001	7.629395e-003
-8.614330e-001	0.000000e+000
-8.603978e-001	3.051758e-003
-8.593627e-001	0.000000e+000
-8.583276e-001	1.525879e-003
-8.572924e-001	6.103516e-003
-8.562573e-001	6.103516e-003
-8.552221e-001	0.000000e+000
-8.541869e-001	1.525879e-003
-8.531517e-001	3.051758e-003
-8.521166e-001	4.577637e-003
-8.510814e-001	4.577637e-003
-8.500462e-001	0.000000e+000
-8.490111e-001	4.577637e-003
-8.479759e-001	3.051758e-003
-8.469408e-001	4.577637e-003
-8.459056e-001	3.051758e-003
-8.448705e-001	1.525879e-003
-8.438353e-001	1.525879e-003
-8.428002e-001	3.051758e-003
-8.417650e-001	4.577637e-003
-8.407299e-001	3.051758e-003
-8.396947e-001	7.629395e-003
-8.386596e-001	0.000000e+000
-8.376243e-001	0.000000e+000
-8.365892e-001	4.577637e-003
-8.355540e-001	1.525879e-003
-8.345189e-001	1.525879e-003
-8.334837e-001	6.103516e-003
-8.324486e-001	1.525879e-003
-8.314134e-001	3.051758e-003
-8.303783e-001	3.051758e-003
-8.293431e-001	3.051758e-003
-8.283080e-001	1.525879e-003
-8.272728e-001	4.577637e-003
-8.262377e-001	1.525879e-003
-8.252024e-001	4.577637e-003
-8.241673e-001	3.051758e-003
-8.231322e-001	1.220703e-002
-8.220970e-001	6.103516e-003
-8.210619e-001	3.051758e-003
-8.200267e-001	1.525879e-003
-8.189916e-001	3.051758e-003
-8.179564e-001	3.051758e-003
-8.169212e-001	4.577637e-003
-8.158861e-001	4.577637e-003
-8.148509e-001	1.525879e-003
-8.138158e-001	1.525879e-003
-8.127806e-001	6.103516e-003
-8.117455e-001	1.525879e-003
-8.107103e-001	6.103516e-003
-8.096752e-001	3.051758e-003
-8.086400e-001	1.525879e-003
-8.076049e-001	1.525879e-003
-8.065697e-001	3.051758e-003
-8.055346e-001	3.051758e-003
-8.044993e-001	3.051758e-003
-8.034642e-001	0.000000e+000
-8.024290e-001	4.577637e-003
-8.013939e-001	1.525879e-003
-8.003587e-001	7.629395e-003
-7.993236e-001	7.629395e-003
-7.982884e-001	3.051758e-003
-7.972533e-001	6.103516e-003
-7.962181e-001	4.577637e-003
-7.951830e-001	1.525879e-003
-7.941478e-001	6.103516e-003
-7.931127e-001	1.525879e-003
-7.920775e-001	3.051758e-003
-7.910423e-001	9.155273e-003
-7.900072e-001	3.051758e-003
-7.889720e-001	6.103516e-003
-7.879368e-001	3.051758e-003
-7.869016e-001	1.220703e-002
-7.858665e-001	3.051758e-003
-7.848313e-001	1.525879e-003
-7.837962e-001	3.051758e-003
-7.827610e-001	1.525879e-003
-7.817259e-001	4.577637e-003
-7.806908e-001	7.629395e-003
-7.796556e-001	3.051758e-003
-7.786204e-001	0.000000e+000
-7.775853e-001	7.629395e-003
-7.765501e-001	3.051758e-003
-7.755149e-001	6.103516e-003
-7.744798e-001	0.000000e+000
-7.734446e-001	7.629395e-003
-7.724095e-001	4.577637e-003
-7.713743e-001	7.629395e-003
-7.703392e-001	6.103516e-003
-7.693041e-001	3.051758e-003
-7.682689e-001	1.525879e-003
-7.672337e-001	9.155273e-003
-7.661985e-001	3.051758e-003
-7.651634e-001	4.577637e-003
-7.641282e-001	7.629395e-003
-7.630931e-001	1.068115e-002
-7.620579e-001	9.155273e-003
-7.610228e-001	6.103516e-003
-7.599876e-001	7.629395e-003
-7.589525e-001	6.103516e-003
-7.579173e-001	1.068115e-002
-7.568822e-001	1.525879e-003
-7.558470e-001	7.629395e-003
-7.548118e-001	9.155273e-003
-7.537766e-001	6.103516e-003
-7.527415e-001	1.220703e-002
-7.517063e-001	4.577637e-003
-7.506712e-001	6.103516e-003
-7.496360e-001	7.629395e-003
-7.486009e-001	4.577637e-003
-7.475657e-001	6.103516e-003
-7.465306e-001	1.068115e-002
-7.454954e-001	4.577637e-003
-7.444603e-001	6.103516e-003
-7.434251e-001	6.103516e-003
-7.423899e-001	9.155273e-003
-7.413548e-001	9.155273e-003
-7.403196e-001	9.155273e-003
-7.392844e-001	9.155273e-003
-7.382493e-001	4.577637e-003
-7.372141e-001	7.629395e-003
-7.361790e-001	3.051758e-003
-7.351438e-001	9.155273e-003
-7.341087e-001	7.629395e-003
-7.330735e-001	6.103516e-003
-7.320384e-001	1.068115e-002
-7.310032e-001	9.155273e-003
-7.299681e-001	3.051758e-003
-7.289329e-001	3.051758e-003
-7.278978e-001	6.103516e-003
-7.268625e-001	6.103516e-003
-7.258274e-001	7.629395e-003
-7.247922e-001	1.068115e-002
-7.237571e-001	1.068115e-002
-7.227219e-001	7.629395e-003
-7.216868e-001	7.629395e-003
-7.206517e-001	1.220703e-002
-7.196165e-001	1.068115e-002
-7.185814e-001	4.577637e-003
-7.175461e-001	1.525879e-003
-7.165110e-001	1.525879e-003
-7.154758e-001	3.051758e-003
-7.144407e-001	7.629395e-003
-7.134055e-001	1.373291e-002
-7.123704e-001	1.068115e-002
-7.113352e-001	1.068115e-002
-7.103001e-001	7.629395e-003
-7.092649e-001	3.051758e-003
-7.082298e-001	7.629395e-003
-7.071946e-001	1.220703e-002
-7.061595e-001	6.103516e-003
-7.051243e-001	6.103516e-003
-7.040891e-001	3.051758e-003
-7.030540e-001	4.577637e-003
-7.020188e-001	7.629395e-003
-7.009836e-001	6.103516e-003
-6.999485e-001	9.155273e-003
-6.989133e-001	1.525879e-002
-6.978782e-001	4.577637e-003
-6.968430e-001	1.525879e-002
-6.958079e-001	7.629395e-003
-6.947727e-001	7.629395e-003
-6.937376e-001	6.103516e-003
-6.927024e-001	1.525879e-002
-6.916673e-001	7.629395e-003
-6.906321e-001	6.103516e-003
-6.895969e-001	7.629395e-003
-6.885617e-001	1.068115e-002
-6.875266e-001	1.831055e-002
-6.864914e-001	9.155273e-003
-6.854563e-001	1.220703e-002
-6.844211e-001	1.068115e-002
-6.833860e-001	9.155273e-003
-6.823508e-001	7.629395e-003
-6.813157e-001	1.525879e-002
-6.802805e-001	7.629395e-003
-6.792454e-001	1.373291e-002
-6.782102e-001	4.577637e-003
-6.771750e-001	7.629395e-003
-6.761398e-001	1.678467e-002
-6.751047e-001	6.103516e-003
-6.740696e-001	1.220703e-002
-6.730344e-001	1.068115e-002
-6.719993e-001	1.220703e-002
-6.709641e-001	1.068115e-002
-6.699290e-001	1.068115e-002
-6.688938e-001	1.525879e-002
-6.678586e-001	1.373291e-002
-6.668235e-001	1.373291e-002
-6.657883e-001	1.525879e-002
-6.647531e-001	1.220703e-002
-6.637180e-001	1.678467e-002
-6.626829e-001	1.373291e-002
-6.616477e-001	2.593994e-002
-6.606126e-001	9.155273e-003
-6.595774e-001	7.629395e-003
-6.585423e-001	9.155273e-003
-6.575071e-001	1.220703e-002
-6.564720e-001	1.678467e-002
-6.554367e-001	6.103516e-003
-6.544016e-001	1.220703e-002
-6.533664e-001	9.155273e-003
-6.523312e-001	1.525879e-002
-6.512961e-001	1.525879e-002
-6.502609e-001	9.155273e-003
-6.492258e-001	1.525879e-002
-6.481906e-001	1.525879e-002
-6.471555e-001	7.629395e-003
-6.461204e-001	1.678467e-002
-6.450852e-001	1.525879e-002
-6.440501e-001	2.441406e-002
-6.430149e-001	1.220703e-002
-6.419797e-001	1.678467e-002
-6.409446e-001	1.831055e-002
-6.399093e-001	1.068115e-002
-6.388742e-001	1.373291e-002
-6.378390e-001	1.220703e-002
-6.368039e-001	7.629395e-003
-6.357687e-001	1.373291e-002
-6.347336e-001	1.678467e-002
-6.336984e-001	1.678467e-002
-6.326633e-001	1.678467e-002
-6.316282e-001	1.220703e-002
-6.305930e-001	1.678467e-002
-6.295578e-001	1.831055e-002
-6.285227e-001	2.899170e-002
-6.274875e-001	1.983643e-002
-6.264523e-001	1.373291e-002
-6.254172e-001	1.525879e-002
-6.243820e-001	1.678467e-002
-6.233469e-001	1.525879e-002
-6.223117e-001	2.136230e-002
-6.212766e-001	2.136230e-002
-6.202415e-001	1.983643e-002
-6.192063e-001	9.155273e-003
-6.181711e-001	1.068115e-002
-6.171359e-001	1.983643e-002
-6.161008e-001	1.831055e-002
-6.150656e-001	2.136230e-002
-6.140305e-001	1.678467e-002
-6.129953e-001	2.746582e-002
-6.119602e-001	2.288818e-002
-6.109250e-001	1.831055e-002
-6.098899e-001	1.831055e-002
-6.088547e-001	2.136230e-002
-6.078196e-001	3.509521e-002
-6.067844e-001	1.831055e-002
-6.057492e-001	2.746582e-002
-6.047140e-001	2.593994e-002
-6.036789e-001	2.593994e-002
-6.026437e-001	1.983643e-002
-6.016086e-001	2.746582e-002
-6.005734e-001	2.136230e-002
-5.995383e-001	2.746582e-002
-5.985031e-001	2.441406e-002
-5.974680e-001	1.983643e-002
-5.964328e-001	3.814697e-002
-5.953977e-001	3.051758e-002
-5.943625e-001	2.136230e-002
-5.933273e-001	1.373291e-002
-5.922922e-001	2.441406e-002
-5.912570e-001	3.051758e-002
-5.902218e-001	2.746582e-002
-5.891866e-001	2.593994e-002
-5.881515e-001	2.746582e-002
-5.871164e-001	3.356934e-002
-5.860812e-001	2.288818e-002
-5.850461e-001	3.356934e-002
-5.840109e-001	3.051758e-002
-5.829758e-001	3.814697e-002
-5.819406e-001	2.593994e-002
-5.809054e-001	3.204346e-002
-5.798703e-001	1.983643e-002
-5.788352e-001	4.272461e-002
-5.777999e-001	2.441406e-002
-5.767648e-001	3.662109e-002
-5.757296e-001	2.593994e-002
-5.746945e-001	2.593994e-002
-5.736593e-001	3.356934e-002
-5.726242e-001	3.356934e-002
-5.715891e-001	2.441406e-002
-5.705539e-001	4.119873e-002
-5.695188e-001	4.119873e-002
-5.684835e-001	4.119873e-002
-5.674484e-001	2.746582e-002
-5.664132e-001	2.441406e-002
-5.653781e-001	2.593994e-002
-5.643429e-001	3.509521e-002
-5.633078e-001	2.899170e-002
-5.622726e-001	2.441406e-002
-5.612375e-001	3.814697e-002
-5.602023e-001	3.204346e-002
-5.591672e-001	3.356934e-002
-5.581320e-001	3.051758e-002
-5.570969e-001	3.204346e-002
-5.560617e-001	3.051758e-002
-5.550265e-001	3.356934e-002
-5.539914e-001	3.967285e-002
-5.529562e-001	4.272461e-002
-5.519210e-001	3.204346e-002
-5.508859e-001	4.119873e-002
-5.498507e-001	3.051758e-002
-5.488156e-001	4.119873e-002
-5.477804e-001	3.662109e-002
-5.467453e-001	3.356934e-002
-5.457101e-001	4.272461e-002
-5.446749e-001	3.814697e-002
-5.436398e-001	2.746582e-002
-5.426047e-001	4.119873e-002
-5.415695e-001	5.493164e-002
-5.405343e-001	4.577637e-002
-5.394992e-001	2.899170e-002
-5.384640e-001	3.662109e-002
-5.374288e-001	4.577637e-002
-5.363937e-001	4.730225e-002
-5.353585e-001	4.882813e-002
-5.343234e-001	5.035400e-002
-5.332882e-001	4.425049e-002
-5.322531e-001	4.577637e-002
-5.312179e-001	3.356934e-002
-5.301828e-001	4.272461e-002
-5.291476e-001	3.967285e-002
-5.281124e-001	4.882813e-002
-5.270773e-001	3.356934e-002
-5.260421e-001	4.272461e-002
-5.250070e-001	3.509521e-002
-5.239718e-001	5.035400e-002
-5.229367e-001	3.967285e-002
-5.219015e-001	3.204346e-002
-5.208664e-001	3.204346e-002
-5.198312e-001	3.509521e-002
-5.187960e-001	3.662109e-002
-5.177609e-001	3.967285e-002
-5.167257e-001	3.509521e-002
-5.156905e-001	3.356934e-002
-5.146554e-001	4.730225e-002
-5.136203e-001	3.509521e-002
-5.125851e-001	4.730225e-002
-5.115500e-001	2.899170e-002
-5.105148e-001	5.035400e-002
-5.094796e-001	3.814697e-002
-5.084444e-001	2.746582e-002
-5.074093e-001	3.967285e-002
-5.063741e-001	5.493164e-002
-5.053390e-001	6.103516e-002
-5.043038e-001	4.730225e-002
-5.032687e-001	2.746582e-002
-5.022335e-001	3.967285e-002
-5.011984e-001	4.730225e-002
-5.001632e-001	4.882813e-002
-4.991280e-001	4.272461e-002
-4.980929e-001	5.187988e-002
-4.970577e-001	6.103516e-002
-4.960226e-001	4.272461e-002
-4.949874e-001	5.950928e-002
-4.939523e-001	4.577637e-002
-4.929171e-001	4.119873e-002
-4.918820e-001	5.493164e-002
-4.908468e-001	6.256104e-002
-4.898116e-001	3.356934e-002
-4.887765e-001	4.577637e-002
-4.877413e-001	3.967285e-002
-4.867061e-001	4.882813e-002
-4.856710e-001	4.882813e-002
-4.846358e-001	4.730225e-002
-4.836007e-001	5.950928e-002
-4.825656e-001	3.662109e-002
-4.815304e-001	4.882813e-002
-4.804952e-001	4.272461e-002
-4.794601e-001	5.035400e-002
-4.784249e-001	5.493164e-002
-4.773897e-001	5.798340e-002
-4.763546e-001	3.967285e-002
-4.753194e-001	5.798340e-002
-4.742843e-001	4.882813e-002
-4.732491e-001	4.730225e-002
-4.722140e-001	4.425049e-002
-4.711788e-001	7.171631e-002
-4.701436e-001	4.882813e-002
-4.691085e-001	5.187988e-002
-4.680733e-001	5.340576e-002
-4.670382e-001	4.577637e-002
-4.660030e-001	4.882813e-002
-4.649678e-001	4.577637e-002
-4.639327e-001	4.882813e-002
-4.628975e-001	5.493164e-002
-4.618624e-001	4.425049e-002
-4.608272e-001	6.561279e-002
-4.597921e-001	5.340576e-002
-4.587569e-001	4.882813e-002
-4.577217e-001	5.493164e-002
-4.566866e-001	5.798340e-002
-4.556514e-001	3.509521e-002
-4.546163e-001	5.950928e-002
-4.535812e-001	5.798340e-002
-4.525459e-001	5.493164e-002
-4.515108e-001	4.425049e-002
-4.504757e-001	5.950928e-002
-4.494405e-001	4.577637e-002
-4.484054e-001	5.645752e-002
-4.473702e-001	5.798340e-002
-4.463350e-001	6.713867e-002
-4.452999e-001	5.645752e-002
-4.442647e-001	4.425049e-002
-4.432296e-001	4.882813e-002
-4.421944e-001	5.645752e-002
-4.411593e-001	4.730225e-002
-4.401241e-001	6.103516e-002
-4.390889e-001	5.340576e-002
-4.380538e-001	5.950928e-002
-4.370186e-001	5.493164e-002
-4.359835e-001	6.408691e-002
-4.349483e-001	5.340576e-002
-4.339131e-001	6.256104e-002
-4.328780e-001	6.713867e-002
-4.318428e-001	5.798340e-002
-4.308077e-001	5.950928e-002
-4.297725e-001	5.950928e-002
-4.287374e-001	4.425049e-002
-4.277022e-001	8.544922e-002
-4.266670e-001	5.035400e-002
-4.256319e-001	7.019043e-002
-4.245967e-001	5.035400e-002
-4.235616e-001	6.103516e-002
-4.225265e-001	5.798340e-002
-4.214913e-001	6.713867e-002
-4.204561e-001	7.629395e-002
-4.194210e-001	6.103516e-002
-4.183858e-001	5.187988e-002
-4.173507e-001	7.324219e-002
-4.163155e-001	7.324219e-002
-4.152803e-001	6.103516e-002
-4.142452e-001	7.171631e-002
-4.132100e-001	6.408691e-002
-4.121749e-001	7.171631e-002
-4.111397e-001	7.476807e-002
-4.101046e-001	6.713867e-002
-4.090693e-001	8.544922e-002
-4.080342e-001	7.171631e-002
-4.069990e-001	6.103516e-002
-4.059639e-001	6.713867e-002
-4.049288e-001	4.730225e-002
-4.038936e-001	7.324219e-002
-4.028584e-001	7.629395e-002
-4.018233e-001	8.239746e-002
-4.007881e-001	6.561279e-002
-3.997530e-001	6.561279e-002
-3.987178e-001	6.561279e-002
-3.976827e-001	5.645752e-002
-3.966475e-001	6.103516e-002
-3.956123e-001	7.476807e-002
-3.945772e-001	9.765625e-002
-3.935420e-001	8.697510e-002
-3.925069e-001	6.866455e-002
-3.914717e-001	7.171631e-002
-3.904365e-001	8.544922e-002
-3.894014e-001	8.850098e-002
-3.883662e-001	9.460449e-002
-3.873311e-001	6.561279e-002
-3.862959e-001	6.866455e-002
-3.852608e-001	7.629395e-002
-3.842256e-001	6.866455e-002
-3.831904e-001	8.087158e-002
-3.821553e-001	7.476807e-002
-3.811201e-001	8.392334e-002
-3.800850e-001	7.324219e-002
-3.790499e-001	7.781982e-002
-3.780146e-001	6.103516e-002
-3.769795e-001	8.087158e-002
-3.759444e-001	6.866455e-002
-3.749092e-001	6.256104e-002
-3.738741e-001	9.460449e-002
-3.728389e-001	8.087158e-002
-3.718037e-001	7.781982e-002
-3.707686e-001	7.629395e-002
-3.697334e-001	7.476807e-002
-3.686983e-001	8.697510e-002
-3.676631e-001	7.629395e-002
-3.666280e-001	9.002686e-002
-3.655928e-001	9.155273e-002
-3.645576e-001	8.850098e-002
-3.635225e-001	9.307861e-002
-3.624873e-001	7.476807e-002
-3.614522e-001	6.103516e-002
-3.604170e-001	7.934570e-002
-3.593818e-001	6.408691e-002
-3.583467e-001	9.460449e-002
-3.573115e-001	6.713867e-002
-3.562764e-001	8.850098e-002
-3.552412e-001	9.002686e-002
-3.542061e-001	7.934570e-002
-3.531709e-001	8.087158e-002
-3.521357e-001	8.392334e-002
-3.511006e-001	7.934570e-002
-3.500654e-001	1.068115e-001
-3.490303e-001	8.697510e-002
-3.479952e-001	8.239746e-002
-3.469600e-001	7.324219e-002
-3.459248e-001	7.781982e-002
-3.448897e-001	7.934570e-002
-3.438545e-001	9.613037e-002
-3.428194e-001	8.239746e-002
-3.417842e-001	9.307861e-002
-3.407490e-001	6.256104e-002
-3.397138e-001	9.155273e-002
-3.386787e-001	7.934570e-002
-3.376436e-001	8.239746e-002
-3.366084e-001	8.087158e-002
-3.355733e-001	1.037598e-001
-3.345380e-001	9.002686e-002
-3.335029e-001	8.544922e-002
-3.324677e-001	7.629395e-002
-3.314326e-001	7.171631e-002
-3.303975e-001	5.645752e-002
-3.293623e-001	6.866455e-002
-3.283271e-001	9.613037e-002
-3.272920e-001	8.087158e-002
-3.262568e-001	9.002686e-002
-3.252217e-001	6.713867e-002
-3.241865e-001	6.408691e-002
-3.231514e-001	7.781982e-002
-3.221162e-001	8.544922e-002
-3.210810e-001	8.697510e-002
-3.200459e-001	8.544922e-002
-3.190107e-001	9.613037e-002
-3.179756e-001	7.476807e-002
-3.169404e-001	8.850098e-002
-3.159052e-001	9.002686e-002
-3.148701e-001	8.544922e-002
-3.138349e-001	9.155273e-002
-3.127998e-001	9.613037e-002
-3.117646e-001	8.850098e-002
-3.107295e-001	8.697510e-002
-3.096943e-001	8.239746e-002
-3.086591e-001	7.019043e-002
-3.076240e-001	9.307861e-002
-3.065888e-001	7.476807e-002
-3.055537e-001	9.002686e-002
-3.045186e-001	8.850098e-002
-3.034833e-001	8.697510e-002
-3.024482e-001	9.765625e-002
-3.014131e-001	1.052856e-001
-3.003779e-001	1.037598e-001
-2.993428e-001	8.544922e-002
-2.983076e-001	9.460449e-002
-2.972724e-001	1.098633e-001
-2.962373e-001	9.002686e-002
-2.952021e-001	8.850098e-002
-2.941670e-001	1.113892e-001
-2.931318e-001	8.697510e-002
-2.920967e-001	8.087158e-002
-2.910615e-001	9.002686e-002
-2.900263e-001	1.037598e-001
-2.889912e-001	1.007080e-001
-2.879560e-001	6.256104e-002
-2.869209e-001	8.239746e-002
-2.858857e-001	8.850098e-002
-2.848505e-001	9.460449e-002
-2.838154e-001	9.155273e-002
-2.827802e-001	7.781982e-002
-2.817451e-001	1.235962e-001
-2.807099e-001	9.918213e-002
-2.796748e-001	9.155273e-002
-2.786396e-001	8.850098e-002
-2.776044e-001	7.629395e-002
-2.765693e-001	9.765625e-002
-2.755341e-001	1.037598e-001
-2.744990e-001	8.544922e-002
-2.734639e-001	9.460449e-002
-2.724286e-001	1.022339e-001
-2.713935e-001	9.002686e-002
-2.703584e-001	8.697510e-002
-2.693232e-001	1.022339e-001
-2.682881e-001	9.613037e-002
-2.672529e-001	1.174927e-001
-2.662177e-001	1.113892e-001
-2.651825e-001	1.007080e-001
-2.641474e-001	9.918213e-002
-2.631122e-001	9.307861e-002
-2.620771e-001	1.205444e-001
-2.610420e-001	1.037598e-001
-2.600067e-001	1.129150e-001
-2.589716e-001	9.918213e-002
-2.579364e-001	8.239746e-002
-2.569013e-001	1.159668e-001
-2.558662e-001	8.544922e-002
-2.548310e-001	1.068115e-001
-2.537958e-001	1.083374e-001
-2.527607e-001	9.765625e-002
-2.517255e-001	1.358032e-001
-2.506904e-001	7.476807e-002
-2.496552e-001	1.083374e-001
-2.486201e-001	1.296997e-001
-2.475849e-001	1.037598e-001
-2.465497e-001	1.312256e-001
-2.455146e-001	1.129150e-001
-2.444794e-001	1.068115e-001
-2.434443e-001	7.171631e-002
-2.424091e-001	1.159668e-001
-2.413739e-001	1.098633e-001
-2.403388e-001	1.052856e-001
-2.393036e-001	1.174927e-001
-2.382685e-001	1.052856e-001
-2.372333e-001	1.205444e-001
-2.361982e-001	9.765625e-002
-2.351630e-001	1.220703e-001
-2.341278e-001	1.068115e-001
-2.330927e-001	1.159668e-001
-2.320575e-001	1.068115e-001
-2.310224e-001	1.037598e-001
-2.299873e-001	9.613037e-002
-2.289520e-001	1.159668e-001
-2.279169e-001	1.190186e-001
-2.268818e-001	1.251221e-001
-2.258466e-001	1.144409e-001
-2.248115e-001	1.159668e-001
-2.237763e-001	9.460449e-002
-2.227411e-001	1.510620e-001
-2.217060e-001	8.392334e-002
-2.206708e-001	1.068115e-001
-2.196357e-001	1.129150e-001
-2.186005e-001	1.647949e-001
-2.175654e-001	1.251221e-001
-2.165302e-001	1.220703e-001
-2.154950e-001	1.190186e-001
-2.144599e-001	1.113892e-001
-2.134247e-001	1.144409e-001
-2.123896e-001	1.174927e-001
-2.113544e-001	1.159668e-001
-2.103192e-001	1.220703e-001
-2.092841e-001	1.190186e-001
-2.082489e-001	1.220703e-001
-2.072138e-001	1.342773e-001
-2.061786e-001	1.342773e-001
-2.051435e-001	1.296997e-001
-2.041083e-001	1.296997e-001
-2.030731e-001	1.113892e-001
-2.020380e-001	1.464844e-001
-2.010028e-001	9.613037e-002
-1.999677e-001	1.052856e-001
-1.989325e-001	1.052856e-001
-1.978973e-001	1.312256e-001
-1.968622e-001	1.373291e-001
-1.958270e-001	1.098633e-001
-1.947919e-001	1.220703e-001
-1.937567e-001	1.190186e-001
-1.927216e-001	1.174927e-001
-1.916864e-001	1.525879e-001
-1.906512e-001	1.281738e-001
-1.896161e-001	1.083374e-001
-1.885810e-001	1.068115e-001
-1.875458e-001	1.083374e-001
-1.865107e-001	1.358032e-001
-1.854754e-001	1.358032e-001
-1.844403e-001	1.388550e-001
-1.834052e-001	1.129150e-001
-1.823700e-001	1.464844e-001
-1.813349e-001	1.052856e-001
-1.802997e-001	1.190186e-001
-1.792645e-001	1.159668e-001
-1.782294e-001	1.113892e-001
-1.771942e-001	1.205444e-001
-1.761591e-001	1.419067e-001
-1.751239e-001	1.144409e-001
-1.740888e-001	1.098633e-001
-1.730536e-001	9.613037e-002
-1.720184e-001	1.373291e-001
-1.709833e-001	1.510620e-001
-1.699481e-001	1.129150e-001
-1.689130e-001	1.358032e-001
-1.678778e-001	1.174927e-001
-1.668426e-001	1.266479e-001
-1.658075e-001	1.480103e-001
-1.647723e-001	1.159668e-001
-1.637372e-001	1.281738e-001
-1.627020e-001	1.419067e-001
-1.616669e-001	1.373291e-001
-1.606317e-001	1.403809e-001
-1.595965e-001	1.022339e-001
-1.585614e-001	1.129150e-001
-1.575262e-001	1.205444e-001
-1.564911e-001	1.327515e-001
-1.554560e-001	1.327515e-001
-1.544207e-001	1.342773e-001
-1.533856e-001	1.235962e-001
-1.523505e-001	1.235962e-001
-1.513153e-001	1.571655e-001
-1.502802e-001	1.296997e-001
-1.492450e-001	1.144409e-001
-1.482098e-001	1.434326e-001
-1.471746e-001	1.419067e-001
-1.461395e-001	1.327515e-001
-1.451044e-001	1.113892e-001
-1.440692e-001	1.449585e-001
-1.430341e-001	1.434326e-001
-1.419989e-001	1.190186e-001
-1.409637e-001	1.190186e-001
-1.399286e-001	1.235962e-001
-1.388934e-001	1.113892e-001
-1.378583e-001	1.419067e-001
-1.368231e-001	1.327515e-001
-1.357879e-001	1.480103e-001
-1.347528e-001	1.220703e-001
-1.337176e-001	1.403809e-001
-1.326825e-001	1.403809e-001
-1.316473e-001	1.220703e-001
-1.306122e-001	1.113892e-001
-1.295770e-001	1.388550e-001
-1.285418e-001	1.342773e-001
-1.275067e-001	1.235962e-001
-1.264715e-001	1.327515e-001
-1.254364e-001	1.174927e-001
-1.244012e-001	1.266479e-001
-1.233660e-001	1.235962e-001
-1.223309e-001	1.190186e-001
-1.212957e-001	1.373291e-001
-1.202606e-001	1.266479e-001
-1.192254e-001	1.266479e-001
-1.181903e-001	1.449585e-001
-1.171551e-001	1.373291e-001
-1.161199e-001	1.266479e-001
-1.150848e-001	1.129150e-001
-1.140496e-001	1.190186e-001
-1.130145e-001	1.541138e-001
-1.119794e-001	1.220703e-001
-1.109441e-001	1.235962e-001
-1.099090e-001	1.159668e-001
-1.088739e-001	1.068115e-001
-1.078387e-001	1.541138e-001
-1.068036e-001	1.327515e-001
-1.057684e-001	1.266479e-001
-1.047332e-001	1.266479e-001
-1.036981e-001	9.613037e-002
-1.026629e-001	1.464844e-001
-1.016278e-001	1.190186e-001
-1.005926e-001	1.083374e-001
-9.955748e-002	1.296997e-001
-9.852226e-002	1.068115e-001
-9.748712e-002	1.266479e-001
-9.645197e-002	1.358032e-001
-9.541682e-002	1.098633e-001
-9.438168e-002	1.052856e-001
-9.334653e-002	1.220703e-001
-9.231132e-002	1.159668e-001
-9.127618e-002	1.525879e-001
-9.024103e-002	1.373291e-001
-8.920588e-002	1.159668e-001
-8.817074e-002	1.052856e-001
-8.713559e-002	1.220703e-001
-8.610038e-002	1.281738e-001
-8.506523e-002	1.129150e-001
-8.403008e-002	1.159668e-001
-8.299494e-002	1.327515e-001
-8.195980e-002	1.251221e-001
-8.092465e-002	1.342773e-001
-7.988944e-002	1.113892e-001
-7.885429e-002	1.525879e-001
-7.781914e-002	1.144409e-001
-7.678400e-002	1.312256e-001
-7.574885e-002	1.220703e-001
-7.471370e-002	1.220703e-001
-7.367849e-002	1.373291e-001
-7.264335e-002	9.918213e-002
-7.160821e-002	1.251221e-001
-7.057306e-002	1.022339e-001
-6.953791e-002	1.281738e-001
-6.850276e-002	1.388550e-001
-6.746755e-002	1.312256e-001
-6.643241e-002	1.220703e-001
-6.539726e-002	1.144409e-001
-6.436211e-002	1.495361e-001
-6.332697e-002	1.464844e-001
-6.229183e-002	1.373291e-001
-6.125661e-002	9.765625e-002
-6.022147e-002	1.235962e-001
-5.918632e-002	1.327515e-001
-5.815117e-002	1.129150e-001
-5.711603e-002	1.449585e-001
-5.608088e-002	9.918213e-002
-5.504567e-002	1.159668e-001
-5.401052e-002	1.174927e-001
-5.297538e-002	1.144409e-001
-5.194023e-002	1.266479e-001
-5.090509e-002	1.251221e-001
-4.986994e-002	1.174927e-001
-4.883473e-002	1.296997e-001
-4.779958e-002	1.190186e-001
-4.676443e-002	1.144409e-001
-4.572929e-002	1.144409e-001
-4.469414e-002	1.342773e-001
-4.365900e-002	1.312256e-001
-4.262379e-002	1.296997e-001
-4.158864e-002	1.007080e-001
-4.055349e-002	1.052856e-001
-3.951835e-002	1.068115e-001
-3.848320e-002	1.251221e-001
-3.744806e-002	1.327515e-001
-3.641285e-002	1.052856e-001
-3.537770e-002	1.068115e-001
-3.434255e-002	1.220703e-001
-3.330740e-002	9.765625e-002
-3.227226e-002	1.174927e-001
-3.123711e-002	1.388550e-001
-3.020190e-002	1.144409e-001
-2.916676e-002	1.312256e-001
-2.813161e-002	8.087158e-002
-2.709646e-002	9.307861e-002
-2.606132e-002	1.037598e-001
-2.502617e-002	1.068115e-001
-2.399096e-002	1.174927e-001
-2.295582e-002	1.358032e-001
-2.192067e-002	1.037598e-001
-2.088552e-002	1.052856e-001
-1.985038e-002	1.037598e-001
-1.881523e-002	1.129150e-001
-1.778002e-002	1.052856e-001
-1.674487e-002	1.266479e-001
-1.570973e-002	1.007080e-001
-1.467458e-002	1.022339e-001
-1.363943e-002	1.159668e-001
-1.260429e-002	9.460449e-002
-1.156908e-002	1.251221e-001
-1.053393e-002	1.220703e-001
-9.498785e-003	9.613037e-002
-8.463639e-003	1.083374e-001
-7.428492e-003	1.174927e-001
-6.393346e-003	1.037598e-001
-5.358135e-003	1.068115e-001
-4.322989e-003	9.002686e-002
-3.287843e-003	8.544922e-002
-2.252697e-003	1.083374e-001
-1.217551e-003	1.083374e-001
-1.824046e-004	1.144409e-001
8.528067e-004	1.190186e-001
1.887953e-003	7.476807e-002
2.923099e-003	1.235962e-001
3.958245e-003	1.113892e-001
4.993391e-003	1.266479e-001
6.028537e-003	1.052856e-001
7.063749e-003	1.174927e-001
8.098895e-003	1.159668e-001
9.134041e-003	1.159668e-001
1.016919e-002	1.190186e-001
1.120433e-002	9.460449e-002
1.223948e-002	1.113892e-001
1.327469e-002	1.037598e-001
1.430984e-002	1.052856e-001
1.534498e-002	1.373291e-001
1.638013e-002	1.174927e-001
1.741527e-002	1.174927e-001
1.845042e-002	1.052856e-001
1.948563e-002	1.083374e-001
2.052078e-002	1.007080e-001
2.155593e-002	1.251221e-001
2.259107e-002	1.205444e-001
2.362622e-002	1.022339e-001
2.466136e-002	9.765625e-002
2.569657e-002	1.159668e-001
2.673172e-002	7.781982e-002
2.776687e-002	1.098633e-001
2.880201e-002	1.037598e-001
2.983716e-002	1.144409e-001
3.087230e-002	8.087158e-002
3.190751e-002	1.083374e-001
3.294266e-002	1.220703e-001
3.397781e-002	1.113892e-001
3.501295e-002	1.266479e-001
3.604810e-002	9.460449e-002
3.708331e-002	1.129150e-001
3.811846e-002	1.251221e-001
3.915360e-002	1.113892e-001
4.018875e-002	1.205444e-001
4.122390e-002	1.235962e-001
4.225904e-002	1.037598e-001
4.329425e-002	1.129150e-001
4.432940e-002	1.220703e-001
4.536454e-002	1.144409e-001
4.639969e-002	1.083374e-001
4.743484e-002	1.068115e-001
4.846999e-002	9.307861e-002
4.950520e-002	1.129150e-001
5.054034e-002	1.007080e-001
5.157549e-002	8.087158e-002
5.261063e-002	1.373291e-001
5.364578e-002	1.159668e-001
5.468092e-002	1.052856e-001
5.571614e-002	9.918213e-002
5.675128e-002	1.235962e-001
5.778643e-002	1.052856e-001
5.882158e-002	7.934570e-002
5.985672e-002	1.190186e-001
6.089187e-002	9.002686e-002
6.192708e-002	1.159668e-001
6.296222e-002	1.205444e-001
6.399737e-002	8.544922e-002
6.503252e-002	1.113892e-001
6.606766e-002	1.083374e-001
6.710281e-002	1.174927e-001
6.813796e-002	1.129150e-001
6.917310e-002	9.460449e-002
7.020824e-002	1.159668e-001
7.124353e-002	1.174927e-001
7.227867e-002	1.083374e-001
7.331381e-002	1.129150e-001
7.434896e-002	9.460449e-002
7.538411e-002	8.697510e-002
7.641925e-002	9.765625e-002
7.745440e-002	9.918213e-002
7.848955e-002	1.159668e-001
7.952470e-002	1.068115e-001
8.055984e-002	9.613037e-002
8.159498e-002	1.007080e-001
8.263013e-002	9.918213e-002
8.366541e-002	9.460449e-002
8.470055e-002	1.022339e-001
8.573570e-002	1.129150e-001
8.677085e-002	1.403809e-001
8.780599e-002	1.068115e-001
8.884114e-002	1.266479e-001
8.987629e-002	1.312256e-001
9.091143e-002	1.098633e-001
9.194657e-002	9.918213e-002
9.298172e-002	9.155273e-002
9.401687e-002	9.155273e-002
9.505202e-002	1.068115e-001
9.608729e-002	1.235962e-001
9.712244e-002	1.037598e-001
9.815759e-002	1.098633e-001
9.919273e-002	1.312256e-001
1.002279e-001	9.002686e-002
1.012630e-001	1.174927e-001
1.022982e-001	9.155273e-002
1.033333e-001	1.083374e-001
1.043685e-001	1.129150e-001
1.054036e-001	1.190186e-001
1.064388e-001	1.235962e-001
1.074739e-001	1.205444e-001
1.085092e-001	1.037598e-001
1.095443e-001	1.205444e-001
1.105795e-001	1.022339e-001
1.116146e-001	8.544922e-002
1.126498e-001	1.068115e-001
1.136849e-001	9.918213e-002
1.147201e-001	1.113892e-001
1.157552e-001	9.918213e-002
1.167903e-001	1.068115e-001
1.178255e-001	1.113892e-001
1.188606e-001	1.052856e-001
1.198958e-001	1.052856e-001
1.209311e-001	9.765625e-002
1.219662e-001	9.307861e-002
1.230014e-001	1.190186e-001
1.240365e-001	9.307861e-002
1.250716e-001	1.007080e-001
1.261068e-001	1.022339e-001
1.271419e-001	1.068115e-001
1.281771e-001	1.068115e-001
1.292122e-001	1.068115e-001
1.302474e-001	1.129150e-001
1.312825e-001	1.266479e-001
1.323177e-001	1.190186e-001
1.333529e-001	1.129150e-001
1.343881e-001	1.205444e-001
1.354232e-001	1.144409e-001
1.364584e-001	1.052856e-001
1.374935e-001	1.007080e-001
1.385287e-001	1.022339e-001
1.395638e-001	1.129150e-001
1.405990e-001	1.007080e-001
1.416341e-001	1.022339e-001
1.426693e-001	8.392334e-002
1.437044e-001	9.155273e-002
1.447395e-001	1.007080e-001
1.457748e-001	7.629395e-002
1.468100e-001	1.007080e-001
1.478451e-001	7.171631e-002
1.488803e-001	1.007080e-001
1.499154e-001	1.205444e-001
1.509506e-001	1.098633e-001
1.519857e-001	1.037598e-001
1.530208e-001	9.918213e-002
1.540560e-001	1.098633e-001
1.550911e-001	1.068115e-001
1.561263e-001	8.087158e-002
1.571614e-001	8.392334e-002
1.581967e-001	9.155273e-002
1.592319e-001	9.613037e-002
1.602670e-001	1.052856e-001
1.613022e-001	8.850098e-002
1.623373e-001	9.765625e-002
1.633724e-001	1.052856e-001
1.644076e-001	1.083374e-001
1.654427e-001	8.850098e-002
1.664779e-001	7.019043e-002
1.675130e-001	1.129150e-001
1.685482e-001	7.934570e-002
1.695833e-001	9.765625e-002
1.706186e-001	1.037598e-001
1.716537e-001	7.629395e-002
1.726889e-001	8.544922e-002
1.737240e-001	9.155273e-002
1.747592e-001	9.460449e-002
1.757943e-001	9.613037e-002
1.768295e-001	1.129150e-001
1.778646e-001	7.171631e-002
1.788998e-001	1.007080e-001
1.799349e-001	1.007080e-001
1.809700e-001	9.918213e-002
1.820052e-001	7.324219e-002
1.830405e-001	8.392334e-002
1.840756e-001	9.765625e-002
1.851108e-001	8.239746e-002
1.861459e-001	9.307861e-002
1.871811e-001	8.392334e-002
1.882162e-001	1.022339e-001
1.892514e-001	9.155273e-002
1.902865e-001	9.613037e-002
1.913216e-001	7.171631e-002
1.923568e-001	8.392334e-002
1.933919e-001	7.934570e-002
1.944271e-001	1.068115e-001
1.954624e-001	6.866455e-002
1.964975e-001	7.781982e-002
1.975327e-001	1.022339e-001
1.985678e-001	9.460449e-002
1.996030e-001	7.781982e-002
2.006381e-001	7.019043e-002
2.016732e-001	1.037598e-001
2.027084e-001	8.697510e-002
2.037435e-001	8.697510e-002
2.047787e-001	8.850098e-002
2.058138e-001	1.129150e-001
2.068490e-001	7.476807e-002
2.078842e-001	1.037598e-001
2.089194e-001	8.544922e-002
2.099545e-001	9.002686e-002
2.109897e-001	1.007080e-001
2.120248e-001	1.205444e-001
2.130600e-001	9.460449e-002
2.140951e-001	9.155273e-002
2.151303e-001	1.098633e-001
2.161654e-001	1.205444e-001
2.172006e-001	9.155273e-002
2.182357e-001	8.850098e-002
2.192708e-001	8.850098e-002
2.203061e-001	7.324219e-002
2.213413e-001	9.307861e-002
2.223764e-001	9.460449e-002
2.234116e-001	9.613037e-002
2.244467e-001	7.781982e-002
2.254819e-001	9.918213e-002
2.265170e-001	1.052856e-001
2.275521e-001	9.155273e-002
2.285873e-001	7.781982e-002
2.296224e-001	9.460449e-002
2.306576e-001	9.460449e-002
2.316927e-001	9.460449e-002
2.327280e-001	1.129150e-001
2.337632e-001	9.765625e-002
2.347983e-001	8.850098e-002
2.358335e-001	9.155273e-002
2.368686e-001	8.544922e-002
2.379037e-001	7.781982e-002
2.389389e-001	8.239746e-002
2.399740e-001	9.765625e-002
2.410092e-001	9.155273e-002
2.420443e-001	7.171631e-002
2.430795e-001	9.765625e-002
2.441146e-001	1.083374e-001
2.451499e-001	9.613037e-002
2.461850e-001	8.544922e-002
2.472202e-001	7.324219e-002
2.482553e-001	9.765625e-002
2.492905e-001	1.022339e-001
2.503256e-001	9.155273e-002
2.513608e-001	7.781982e-002
2.523959e-001	9.002686e-002
2.534311e-001	8.544922e-002
2.544662e-001	8.697510e-002
2.555014e-001	9.765625e-002
2.565365e-001	8.392334e-002
2.575718e-001	6.866455e-002
2.586069e-001	6.713867e-002
2.596421e-001	9.002686e-002
2.606772e-001	9.613037e-002
2.617124e-001	8.850098e-002
2.627475e-001	7.629395e-002
2.637827e-001	1.037598e-001
2.648178e-001	8.087158e-002
2.658529e-001	8.697510e-002
2.668881e-001	8.087158e-002
2.679232e-001	1.022339e-001
2.689584e-001	6.256104e-002
2.699937e-001	8.697510e-002
2.710288e-001	8.697510e-002
2.720639e-001	7.476807e-002
2.730991e-001	7.934570e-002
2.741342e-001	7.781982e-002
2.751694e-001	7.781982e-002
2.762045e-001	9.307861e-002
2.772397e-001	9.613037e-002
2.782748e-001	5.950928e-002
2.793100e-001	8.697510e-002
2.803451e-001	6.713867e-002
2.813803e-001	1.052856e-001
2.824156e-001	9.002686e-002
2.834507e-001	7.171631e-002
2.844858e-001	7.171631e-002
2.855210e-001	9.002686e-002
2.865561e-001	4.882813e-002
2.875913e-001	6.256104e-002
2.886264e-001	8.239746e-002
2.896616e-001	8.392334e-002
2.906967e-001	8.697510e-002
2.917319e-001	7.629395e-002
2.927670e-001	7.781982e-002
2.938021e-001	7.629395e-002
2.948374e-001	9.460449e-002
2.958726e-001	7.629395e-002
2.969077e-001	7.019043e-002
2.979429e-001	8.544922e-002
2.989780e-001	5.645752e-002
3.000132e-001	5.493164e-002
3.010483e-001	7.629395e-002
3.020835e-001	5.035400e-002
3.031186e-001	6.713867e-002
3.041538e-001	8.697510e-002
3.051889e-001	5.950928e-002
3.062240e-001	6.103516e-002
3.072593e-001	7.019043e-002
3.082945e-001	8.239746e-002
3.093296e-001	7.629395e-002
3.103648e-001	7.019043e-002
3.113999e-001	6.408691e-002
3.124350e-001	6.713867e-002
3.134702e-001	6.561279e-002
3.145053e-001	7.476807e-002
3.155405e-001	7.629395e-002
3.165756e-001	6.256104e-002
3.176108e-001	8.850098e-002
3.186459e-001	6.713867e-002
3.196812e-001	5.340576e-002
3.207163e-001	3.509521e-002
3.217515e-001	6.866455e-002
3.227866e-001	6.561279e-002
3.238218e-001	6.561279e-002
3.248569e-001	6.713867e-002
3.258921e-001	7.019043e-002
3.269272e-001	7.019043e-002
3.279624e-001	6.256104e-002
3.289975e-001	5.340576e-002
3.300327e-001	5.035400e-002
3.310678e-001	7.019043e-002
3.321031e-001	8.544922e-002
3.331382e-001	6.256104e-002
3.341734e-001	6.866455e-002
3.352085e-001	6.256104e-002
3.362437e-001	6.103516e-002
3.372788e-001	4.730225e-002
3.383140e-001	6.103516e-002
3.393491e-001	7.476807e-002
3.403842e-001	6.408691e-002
3.414194e-001	5.645752e-002
3.424545e-001	5.798340e-002
3.434897e-001	6.103516e-002
3.445250e-001	5.798340e-002
3.455601e-001	5.493164e-002
3.465953e-001	6.866455e-002
3.476304e-001	6.561279e-002
3.486655e-001	4.272461e-002
3.497007e-001	6.256104e-002
3.507358e-001	6.866455e-002
3.517710e-001	7.476807e-002
3.528061e-001	6.408691e-002
3.538413e-001	5.493164e-002
3.548764e-001	5.950928e-002
3.559116e-001	5.950928e-002
3.569469e-001	6.866455e-002
3.579820e-001	4.425049e-002
3.590172e-001	5.340576e-002
3.600523e-001	7.019043e-002
3.610874e-001	6.866455e-002
3.621226e-001	4.577637e-002
3.631577e-001	5.645752e-002
3.641929e-001	6.408691e-002
3.652280e-001	6.561279e-002
3.662632e-001	4.882813e-002
3.672983e-001	8.087158e-002
3.683334e-001	6.103516e-002
3.693687e-001	5.187988e-002
3.704039e-001	6.103516e-002
3.714390e-001	5.645752e-002
3.724742e-001	5.798340e-002
3.735093e-001	4.425049e-002
3.745445e-001	5.035400e-002
3.755796e-001	3.662109e-002
3.766148e-001	5.035400e-002
3.776499e-001	5.950928e-002
3.786851e-001	4.425049e-002
3.797202e-001	5.340576e-002
3.807554e-001	5.645752e-002
3.817906e-001	5.035400e-002
3.828258e-001	5.340576e-002
3.838609e-001	5.493164e-002
3.848961e-001	4.577637e-002
3.859312e-001	5.950928e-002
3.869663e-001	4.425049e-002
3.880015e-001	3.967285e-002
3.890366e-001	4.577637e-002
3.900718e-001	5.493164e-002
3.911069e-001	4.882813e-002
3.921421e-001	4.882813e-002
3.931772e-001	3.967285e-002
3.942125e-001	6.561279e-002
3.952476e-001	5.340576e-002
3.962828e-001	4.272461e-002
3.973179e-001	4.882813e-002
3.983531e-001	3.051758e-002
3.993882e-001	3.509521e-002
4.004234e-001	4.730225e-002
4.014585e-001	5.950928e-002
4.024937e-001	4.882813e-002
4.035288e-001	5.798340e-002
4.045640e-001	5.035400e-002
4.055991e-001	5.035400e-002
4.066344e-001	6.408691e-002
4.076695e-001	4.272461e-002
4.087047e-001	4.577637e-002
4.097398e-001	5.340576e-002
4.107750e-001	4.577637e-002
4.118101e-001	4.882813e-002
4.128453e-001	3.662109e-002
4.138804e-001	4.730225e-002
4.149155e-001	4.882813e-002
4.159507e-001	4.425049e-002
4.169858e-001	5.187988e-002
4.180210e-001	4.272461e-002
4.190563e-001	4.882813e-002
4.200914e-001	5.035400e-002
4.211266e-001	4.119873e-002
4.221617e-001	5.645752e-002
4.231969e-001	5.187988e-002
4.242320e-001	2.746582e-002
4.252671e-001	5.798340e-002
4.263023e-001	4.577637e-002
4.273374e-001	2.899170e-002
4.283726e-001	3.204346e-002
4.294077e-001	4.577637e-002
4.304429e-001	5.187988e-002
4.314782e-001	3.662109e-002
4.325133e-001	5.950928e-002
4.335485e-001	3.814697e-002
4.345836e-001	4.272461e-002
4.356187e-001	4.577637e-002
4.366539e-001	4.730225e-002
4.376890e-001	3.509521e-002
4.387242e-001	5.035400e-002
4.397593e-001	4.425049e-002
4.407945e-001	4.577637e-002
4.418296e-001	4.119873e-002
4.428647e-001	5.493164e-002
4.439000e-001	4.119873e-002
4.449352e-001	4.425049e-002
4.459703e-001	3.814697e-002
4.470055e-001	5.187988e-002
4.480406e-001	5.035400e-002
4.490758e-001	4.272461e-002
4.501109e-001	2.441406e-002
4.511461e-001	4.882813e-002
4.521812e-001	3.814697e-002
4.532164e-001	5.340576e-002
4.542515e-001	3.509521e-002
4.552867e-001	3.814697e-002
4.563219e-001	4.272461e-002
4.573571e-001	4.882813e-002
4.583922e-001	3.967285e-002
4.594274e-001	6.103516e-002
4.604625e-001	3.356934e-002
4.614976e-001	5.340576e-002
4.625328e-001	4.577637e-002
4.635679e-001	3.509521e-002
4.646031e-001	4.730225e-002
4.656382e-001	3.967285e-002
4.666734e-001	3.356934e-002
4.677085e-001	4.882813e-002
4.687438e-001	2.136230e-002
4.697789e-001	3.814697e-002
4.708141e-001	5.340576e-002
4.718492e-001	3.356934e-002
4.728844e-001	4.425049e-002
4.739195e-001	3.662109e-002
4.749547e-001	3.662109e-002
4.759898e-001	4.272461e-002
4.770250e-001	4.425049e-002
4.780601e-001	3.509521e-002
4.790953e-001	3.356934e-002
4.801304e-001	4.272461e-002
4.811657e-001	4.119873e-002
4.822008e-001	3.356934e-002
4.832360e-001	2.593994e-002
4.842711e-001	3.662109e-002
4.853063e-001	4.119873e-002
4.863414e-001	4.119873e-002
4.873766e-001	4.882813e-002
4.884117e-001	2.136230e-002
4.894468e-001	3.662109e-002
4.904820e-001	4.272461e-002
4.915171e-001	4.119873e-002
4.925523e-001	2.593994e-002
4.935875e-001	4.119873e-002
4.946227e-001	5.187988e-002
4.956578e-001	2.746582e-002
4.966930e-001	2.288818e-002
4.977281e-001	3.662109e-002
4.987633e-001	3.509521e-002
4.997984e-001	4.119873e-002
5.008336e-001	2.746582e-002
5.018687e-001	3.356934e-002
5.029039e-001	5.493164e-002
5.039390e-001	3.662109e-002
5.049742e-001	2.746582e-002
5.060094e-001	4.272461e-002
5.070446e-001	2.441406e-002
5.080797e-001	4.425049e-002
5.091149e-001	1.983643e-002
5.101500e-001	3.356934e-002
5.111852e-001	2.746582e-002
5.122203e-001	1.525879e-002
5.132555e-001	3.051758e-002
5.142906e-001	3.662109e-002
5.153258e-001	3.662109e-002
5.163609e-001	4.119873e-002
5.173961e-001	4.882813e-002
5.184314e-001	4.119873e-002
5.194665e-001	2.288818e-002
5.205016e-001	3.051758e-002
5.215368e-001	2.746582e-002
5.225719e-001	1.678467e-002
5.236071e-001	3.662109e-002
5.246422e-001	3.204346e-002
5.256774e-001	4.272461e-002
5.267125e-001	3.509521e-002
5.277477e-001	3.967285e-002
5.287828e-001	3.051758e-002
5.298180e-001	2.746582e-002
5.308532e-001	2.746582e-002
5.318884e-001	4.119873e-002
5.329235e-001	2.441406e-002
5.339587e-001	2.746582e-002
5.349938e-001	4.272461e-002
5.360289e-001	2.136230e-002
5.370641e-001	4.577637e-002
5.380992e-001	2.593994e-002
5.391344e-001	2.746582e-002
5.401695e-001	3.204346e-002
5.412047e-001	2.441406e-002
5.422398e-001	3.662109e-002
5.432751e-001	3.356934e-002
5.443102e-001	2.899170e-002
5.453454e-001	2.136230e-002
5.463805e-001	2.136230e-002
5.474157e-001	2.593994e-002
5.484508e-001	2.899170e-002
5.494860e-001	2.288818e-002
5.505211e-001	2.441406e-002
5.515563e-001	2.899170e-002
5.525914e-001	2.136230e-002
5.536266e-001	9.155273e-003
5.546617e-001	3.051758e-002
5.556970e-001	2.899170e-002
5.567321e-001	3.356934e-002
5.577673e-001	2.288818e-002
5.588024e-001	2.136230e-002
5.598376e-001	1.831055e-002
5.608727e-001	1.220703e-002
5.619079e-001	1.678467e-002
5.629430e-001	1.525879e-002
5.639782e-001	3.204346e-002
5.650133e-001	3.509521e-002
5.660485e-001	2.593994e-002
5.670837e-001	2.593994e-002
5.681189e-001	1.983643e-002
5.691540e-001	1.831055e-002
5.701892e-001	1.831055e-002
5.712243e-001	1.831055e-002
5.722595e-001	1.983643e-002
5.732946e-001	2.136230e-002
5.743298e-001	3.051758e-002
5.753649e-001	3.051758e-002
5.764001e-001	3.051758e-002
5.774352e-001	1.831055e-002
5.784703e-001	1.983643e-002
5.795056e-001	1.678467e-002
5.805408e-001	2.136230e-002
5.815759e-001	2.746582e-002
5.826111e-001	3.662109e-002
5.836462e-001	3.051758e-002
5.846813e-001	2.593994e-002
5.857165e-001	3.204346e-002
5.867516e-001	2.288818e-002
5.877868e-001	1.525879e-002
5.888219e-001	2.288818e-002
5.898571e-001	2.441406e-002
5.908922e-001	2.136230e-002
5.919275e-001	2.746582e-002
5.929626e-001	3.051758e-002
5.939978e-001	2.746582e-002
5.950329e-001	2.288818e-002
5.960681e-001	1.831055e-002
5.971032e-001	3.204346e-002
5.981383e-001	2.441406e-002
5.991735e-001	1.678467e-002
6.002086e-001	1.983643e-002
6.012438e-001	2.441406e-002
6.022789e-001	2.746582e-002
6.033141e-001	2.593994e-002
6.043494e-001	3.356934e-002
6.053845e-001	2.746582e-002
6.064197e-001	2.136230e-002
6.074548e-001	3.356934e-002
6.084900e-001	2.746582e-002
6.095251e-001	4.119873e-002
6.105603e-001	2.593994e-002
6.115954e-001	1.983643e-002
6.126306e-001	1.831055e-002
6.136657e-001	2.288818e-002
6.147008e-001	1.678467e-002
6.157360e-001	1.831055e-002
6.167713e-001	3.662109e-002
6.178064e-001	2.288818e-002
6.188416e-001	1.831055e-002
6.198767e-001	2.136230e-002
6.209119e-001	1.983643e-002
6.219470e-001	3.356934e-002
6.229822e-001	2.899170e-002
6.240173e-001	2.288818e-002
6.250525e-001	3.662109e-002
6.260876e-001	1.220703e-002
6.271227e-001	2.593994e-002
6.281579e-001	3.509521e-002
6.291932e-001	1.831055e-002
6.302283e-001	2.899170e-002
6.312634e-001	2.288818e-002
6.322986e-001	2.441406e-002
6.333337e-001	2.288818e-002
6.343689e-001	2.746582e-002
6.354040e-001	2.441406e-002
6.364392e-001	1.983643e-002
6.374743e-001	2.593994e-002
6.385094e-001	2.746582e-002
6.395446e-001	2.441406e-002
6.405797e-001	1.678467e-002
6.416150e-001	2.441406e-002
6.426501e-001	3.051758e-002
6.436853e-001	2.288818e-002
6.447204e-001	1.983643e-002
6.457556e-001	1.678467e-002
6.467907e-001	1.983643e-002
6.478259e-001	1.831055e-002
6.488610e-001	2.746582e-002
6.498962e-001	1.983643e-002
6.509313e-001	2.899170e-002
6.519665e-001	2.746582e-002
6.530016e-001	3.051758e-002
6.540369e-001	2.593994e-002
6.550721e-001	2.288818e-002
6.561072e-001	1.678467e-002
6.571423e-001	1.831055e-002
6.581775e-001	1.373291e-002
6.592126e-001	1.220703e-002
6.602478e-001	1.220703e-002
6.612829e-001	2.288818e-002
6.623181e-001	7.629395e-003
6.633532e-001	1.983643e-002
6.643884e-001	1.678467e-002
6.654235e-001	1.831055e-002
6.664588e-001	1.525879e-002
6.674940e-001	2.288818e-002
6.685291e-001	2.746582e-002
6.695643e-001	1.525879e-002
6.705994e-001	1.983643e-002
6.716346e-001	1.983643e-002
6.726697e-001	2.136230e-002
6.737048e-001	2.288818e-002
6.747400e-001	2.593994e-002
6.757751e-001	1.068115e-002
6.768103e-001	1.983643e-002
6.778454e-001	2.288818e-002
6.788807e-001	1.983643e-002
6.799158e-001	1.983643e-002
6.809510e-001	1.983643e-002
6.819861e-001	2.441406e-002
6.830213e-001	2.593994e-002
6.840564e-001	1.678467e-002
6.850915e-001	2.899170e-002
6.861267e-001	1.068115e-002
6.871618e-001	1.525879e-002
6.881970e-001	1.831055e-002
6.892321e-001	1.831055e-002
6.902673e-001	2.593994e-002
6.913025e-001	1.373291e-002
6.923377e-001	2.136230e-002
6.933728e-001	1.678467e-002
6.944080e-001	1.983643e-002
6.954431e-001	1.373291e-002
6.964783e-001	1.983643e-002
6.975134e-001	2.288818e-002
6.985486e-001	2.593994e-002
6.995837e-001	1.678467e-002
7.006189e-001	1.983643e-002
7.016540e-001	2.593994e-002
7.026892e-001	2.441406e-002
7.037244e-001	2.746582e-002
7.047596e-001	2.593994e-002
7.057947e-001	1.525879e-002
7.068299e-001	1.373291e-002
7.078650e-001	2.441406e-002
7.089002e-001	1.068115e-002
7.099353e-001	2.288818e-002
7.109705e-001	2.441406e-002
7.120056e-001	1.373291e-002
7.130408e-001	2.136230e-002
7.140759e-001	2.288818e-002
7.151111e-001	2.441406e-002
7.161463e-001	1.983643e-002
7.171815e-001	2.136230e-002
7.182166e-001	2.288818e-002
7.192518e-001	2.136230e-002
7.202869e-001	2.746582e-002
7.213221e-001	1.983643e-002
7.223572e-001	2.136230e-002
7.233924e-001	1.220703e-002
7.244275e-001	1.525879e-002
7.254627e-001	9.155273e-003
7.264978e-001	1.983643e-002
7.275329e-001	2.441406e-002
7.285682e-001	2.593994e-002
7.296034e-001	1.678467e-002
7.306385e-001	1.831055e-002
7.316737e-001	1.678467e-002
7.327088e-001	2.593994e-002
7.337439e-001	2.593994e-002
7.347791e-001	2.899170e-002
7.358142e-001	1.525879e-002
7.368494e-001	3.204346e-002
7.378845e-001	2.899170e-002
7.389197e-001	2.136230e-002
7.399548e-001	2.288818e-002
7.409901e-001	2.288818e-002
7.420252e-001	2.593994e-002
7.430604e-001	2.288818e-002
7.440955e-001	2.288818e-002
7.451307e-001	1.373291e-002
7.461658e-001	7.629395e-003
7.472010e-001	1.525879e-002
7.482361e-001	1.678467e-002
7.492713e-001	1.220703e-002
7.503064e-001	2.746582e-002
7.513415e-001	3.204346e-002
7.523767e-001	2.288818e-002
7.534120e-001	1.983643e-002
7.544471e-001	1.220703e-002
7.554823e-001	2.288818e-002
7.565174e-001	2.746582e-002
7.575526e-001	1.831055e-002
7.585877e-001	2.288818e-002
7.596229e-001	2.899170e-002
7.606580e-001	3.204346e-002
7.616932e-001	1.983643e-002
7.627283e-001	2.899170e-002
7.637635e-001	2.746582e-002
7.647986e-001	1.831055e-002
7.658339e-001	1.831055e-002
7.668690e-001	1.678467e-002
7.679042e-001	2.899170e-002
7.689393e-001	2.441406e-002
7.699745e-001	1.831055e-002
7.710096e-001	1.678467e-002
7.720448e-001	2.441406e-002
7.730799e-001	2.593994e-002
7.741151e-001	2.593994e-002
7.751502e-001	2.746582e-002
7.761853e-001	1.678467e-002
7.772205e-001	1.373291e-002
7.782558e-001	2.746582e-002
7.792909e-001	1.678467e-002
7.803260e-001	3.509521e-002
7.813612e-001	2.746582e-002
7.823963e-001	1.525879e-002
7.834315e-001	2.136230e-002
7.844666e-001	2.593994e-002
7.855018e-001	1.525879e-002
7.865369e-001	3.051758e-002
7.875720e-001	2.899170e-002
7.886072e-001	1.983643e-002
7.896423e-001	2.441406e-002
7.906776e-001	2.288818e-002
7.917128e-001	1.831055e-002
7.927479e-001	1.983643e-002
7.937830e-001	1.220703e-002
7.948182e-001	2.288818e-002
7.958533e-001	1.373291e-002
7.968885e-001	2.746582e-002
7.979236e-001	2.136230e-002
7.989588e-001	2.136230e-002
7.999939e-001	1.983643e-002
8.010291e-001	1.525879e-002
8.020642e-001	1.831055e-002
8.030995e-001	2.288818e-002
8.041347e-001	1.831055e-002
8.051698e-001	1.831055e-002
8.062050e-001	2.288818e-002
8.072401e-001	1.220703e-002
8.082753e-001	2.136230e-002
8.093104e-001	1.220703e-002
8.103455e-001	1.678467e-002
8.113807e-001	2.288818e-002
8.124158e-001	1.525879e-002
8.134510e-001	1.983643e-002
8.144861e-001	2.441406e-002
8.155214e-001	1.983643e-002
8.165566e-001	2.136230e-002
8.175917e-001	1.068115e-002
8.186269e-001	2.288818e-002
8.196620e-001	1.678467e-002
8.206972e-001	1.831055e-002
8.217323e-001	1.525879e-002
8.227674e-001	2.441406e-002
8.238026e-001	1.373291e-002
8.248377e-001	2.441406e-002
8.258729e-001	9.155273e-003
8.269080e-001	1.220703e-002
8.279433e-001	2.441406e-002
8.289784e-001	3.051758e-002
8.300136e-001	2.593994e-002
8.310487e-001	2.441406e-002
8.320839e-001	1.983643e-002
8.331190e-001	1.983643e-002
8.341542e-001	1.220703e-002
8.351893e-001	1.831055e-002
8.362244e-001	1.983643e-002
8.372596e-001	1.525879e-002
8.382947e-001	1.068115e-002
8.393299e-001	1.525879e-002
8.403651e-001	1.678467e-002
8.414003e-001	7.629395e-003
8.424354e-001	1.678467e-002
8.434706e-001	1.525879e-002
8.445057e-001	9.155273e-003
8.455409e-001	2.136230e-002
8.465760e-001	1.525879e-002
8.476112e-001	1.525879e-002
8.486463e-001	1.831055e-002
8.496815e-001	1.373291e-002
8.507166e-001	1.983643e-002
8.517518e-001	7.629395e-003
8.527870e-001	1.220703e-002
8.538222e-001	1.983643e-002
8.548573e-001	9.155273e-003
8.558925e-001	1.220703e-002
8.569276e-001	9.155273e-003
8.579628e-001	6.103516e-003
8.589979e-001	1.220703e-002
8.600331e-001	9.155273e-003
8.610682e-001	1.525879e-002
8.621034e-001	2.441406e-002
8.631385e-001	1.525879e-002
8.641737e-001	4.577637e-003
8.652090e-001	1.373291e-002
8.662441e-001	4.577637e-003
8.672792e-001	1.068115e-002
8.683144e-001	7.629395e-003
8.693495e-001	1.373291e-002
8.703847e-001	4.577637e-003
8.714198e-001	1.068115e-002
8.724550e-001	1.068115e-002
8.734901e-001	7.629395e-003
8.745253e-001	7.629395e-003
8.755604e-001	1.220703e-002
8.765955e-001	6.103516e-003
8.776308e-001	3.051758e-003
8.786660e-001	7.629395e-003
8.797011e-001	7.629395e-003
8.807363e-001	7.629395e-003
8.817714e-001	9.155273e-003
8.828065e-001	7.629395e-003
8.838417e-001	3.051758e-003
8.848768e-001	3.051758e-003
8.859120e-001	1.220703e-002
8.869471e-001	9.155273e-003
8.879823e-001	7.629395e-003
8.890174e-001	1.525879e-003
8.900527e-001	4.577637e-003
8.910878e-001	1.220703e-002
8.921230e-001	4.577637e-003
8.931581e-001	6.103516e-003
8.941933e-001	7.629395e-003
8.952284e-001	9.155273e-003
8.962636e-001	3.051758e-003
8.972987e-001	6.103516e-003
8.983339e-001	3.051758e-003
8.993690e-001	6.103516e-003
9.004042e-001	6.103516e-003
9.014393e-001	7.629395e-003
9.024746e-001	4.577637e-003
9.035097e-001	3.051758e-003
9.045449e-001	1.220703e-002
9.055800e-001	1.525879e-003
9.066152e-001	9.155273e-003
9.076503e-001	6.103516e-003
9.086855e-001	6.103516e-003
9.097206e-001	4.577637e-003
9.107558e-001	3.051758e-003
9.117909e-001	9.155273e-003
9.128261e-001	4.577637e-003
9.138612e-001	3.051758e-003
9.148965e-001	3.051758e-003
9.159316e-001	1.525879e-003
9.169668e-001	4.577637e-003
9.180019e-001	7.629395e-003
9.190371e-001	1.525879e-003
9.200722e-001	4.577637e-003
9.211074e-001	1.068115e-002
9.221425e-001	9.155273e-003
9.231777e-001	4.577637e-003
9.242128e-001	9.155273e-003
9.252479e-001	1.525879e-003
9.262831e-001	7.629395e-003
9.273184e-001	3.051758e-003
9.283535e-001	4.577637e-003
9.293886e-001	3.051758e-003
9.304238e-001	4.577637e-003
9.314589e-001	7.629395e-003
9.324941e-001	6.103516e-003
9.335292e-001	9.155273e-003
9.345644e-001	1.525879e-003
9.355995e-001	6.103516e-003
9.366346e-001	4.577637e-003
9.376698e-001	1.525879e-003
9.387049e-001	3.051758e-003
9.397402e-001	1.525879e-003
9.407754e-001	3.051758e-003
9.418105e-001	4.577637e-003
9.428457e-001	9.155273e-003
9.438808e-001	1.525879e-003
9.449159e-001	3.051758e-003
9.459511e-001	3.051758e-003
9.469862e-001	0.000000e+000
9.480214e-001	0.000000e+000
9.490565e-001	3.051758e-003
9.500917e-001	4.577637e-003
9.511268e-001	3.051758e-003
9.521621e-001	3.051758e-003
9.531973e-001	3.051758e-003
9.542324e-001	0.000000e+000
9.552675e-001	0.000000e+000
9.563028e-001	1.525879e-003
9.573379e-001	0.000000e+000
9.583730e-001	3.051758e-003
9.594081e-001	4.577637e-003
9.604433e-001	4.577637e-003
9.614785e-001	9.155273e-003
9.625136e-001	3.051758e-003
9.635487e-001	3.051758e-003
9.645840e-001	3.051758e-003
9.656192e-001	0.000000e+000
9.666543e-001	1.525879e-003
9.676894e-001	4.577637e-003
9.687246e-001	4.577637e-003
9.697598e-001	4.577637e-003
9.707949e-001	1.525879e-003
9.718300e-001	1.525879e-003
9.728652e-001	3.051758e-003
9.739003e-001	3.051758e-003
9.749355e-001	3.051758e-003
9.759706e-001	0.000000e+000
9.770059e-001	1.525879e-003
9.780410e-001	1.525879e-003
9.790762e-001	1.525879e-003
9.801113e-001	1.525879e-003
9.811465e-001	0.000000e+000
9.821816e-001	0.000000e+000
9.832168e-001	0.000000e+000
9.842519e-001	0.000000e+000
9.852871e-001	1.525879e-003
9.863222e-001	0.000000e+000
9.873573e-001	3.051758e-003
9.883925e-001	4.577637e-003
9.894278e-001	1.525879e-003
9.904629e-001	0.000000e+000
9.914980e-001	1.525879e-003
9.925332e-001	1.525879e-003
9.935684e-001	1.525879e-003
9.946035e-001	1.525879e-003
9.956386e-001	0.000000e+000
9.966737e-001	0.000000e+000
9.977090e-001	0.000000e+000
9.987441e-001	0.000000e+000
9.997792e-001	0.000000e+000
1.000814e+000	1.525879e-003
1.001850e+000	1.525879e-003
1.002885e+000	1.525879e-003
1.003920e+000	4.577637e-003
1.004955e+000	0.000000e+000
1.005990e+000	1.525879e-003
1.007025e+000	0.000000e+000
1.008061e+000	0.000000e+000
1.009096e+000	0.000000e+000
1.010131e+000	1.525879e-003
1.011166e+000	0.000000e+000
1.012201e+000	0.000000e+000
1.013236e+000	0.000000e+000
1.014272e+000	0.000000e+000
1.015307e+000	0.000000e+000
1.016342e+000	3.051758e-003
1.017377e+000	1.525879e-003
1.018412e+000	3.051758e-003
1.019447e+000	0.000000e+000
1.020482e+000	0.000000e+000
1.021518e+000	1.525879e-003
1.022553e+000	0.000000e+000
1.023588e+000	0.000000e+000
1.024623e+000	0.000000e+000
1.025658e+000	1.525879e-003
1.026693e+000	1.525879e-003
1.027729e+000	1.525879e-003
1.028764e+000	0.000000e+000
1.029799e+000	0.000000e+000
1.030834e+000	1.525879e-003
1.031869e+000	0.000000e+000
1.032904e+000	0.000000e+000
1.033939e+000	0.000000e+000
1.034975e+000	0.000000e+000
1.036010e+000	0.000000e+000
1.037045e+000	1.525879e-003
1.038080e+000	0.000000e+000
1.039115e+000	0.000000e+000
1.040150e+000	0.000000e+000
1.041186e+000	0.000000e+000
[truncated: 51 more rows]
