# Supplementary material for: Open-source micro-tensile testers via additive manufacturing for the mechanical characterization of thin films and papers
Source: PLoS One. 2018 May 29;13(5):e0197999. doi: 10.1371/journal.pone.0197999 (PMC5973562; doi:10.1371/journal.pone.0197999)
Supplement: S1 Data — (ZIP) [file pone.0197999.s002.zip › SI2_Data/Demonstration Problem 1/Exp3 Results/Height_turn0-5.txt]

�m	%
-1.759543e+000	0.000000e+000
-8.062017e-001	1.525879e-003
-8.052702e-001	0.000000e+000
-8.043388e-001	0.000000e+000
-8.034073e-001	0.000000e+000
-8.024759e-001	1.525879e-003
-8.015444e-001	0.000000e+000
-8.006130e-001	0.000000e+000
-7.996815e-001	0.000000e+000
-7.987500e-001	0.000000e+000
-7.978186e-001	1.525879e-003
-7.968872e-001	0.000000e+000
-7.959557e-001	0.000000e+000
-7.950242e-001	1.525879e-003
-7.940928e-001	0.000000e+000
-7.931613e-001	0.000000e+000
-7.922299e-001	0.000000e+000
-7.912984e-001	0.000000e+000
-7.903670e-001	0.000000e+000
-7.894355e-001	0.000000e+000
-7.885041e-001	0.000000e+000
-7.875727e-001	0.000000e+000
-7.866411e-001	0.000000e+000
-7.857097e-001	1.525879e-003
-7.847783e-001	0.000000e+000
-7.838468e-001	0.000000e+000
-7.829154e-001	0.000000e+000
-7.819839e-001	0.000000e+000
-7.810524e-001	0.000000e+000
-7.801210e-001	0.000000e+000
-7.791896e-001	3.051758e-003
-7.782581e-001	1.525879e-003
-7.773266e-001	1.525879e-003
-7.763952e-001	1.525879e-003
-7.754637e-001	3.051758e-003
-7.745323e-001	0.000000e+000
-7.736008e-001	1.525879e-003
-7.726694e-001	1.525879e-003
-7.717379e-001	3.051758e-003
-7.708065e-001	1.525879e-003
-7.698750e-001	0.000000e+000
-7.689436e-001	0.000000e+000
-7.680121e-001	6.103516e-003
-7.670807e-001	1.525879e-003
-7.661492e-001	0.000000e+000
-7.652178e-001	1.525879e-003
-7.642864e-001	0.000000e+000
-7.633549e-001	0.000000e+000
-7.624234e-001	3.051758e-003
-7.614920e-001	3.051758e-003
-7.605605e-001	0.000000e+000
-7.596291e-001	0.000000e+000
-7.586976e-001	0.000000e+000
-7.577661e-001	0.000000e+000
-7.568347e-001	1.525879e-003
-7.559033e-001	3.051758e-003
-7.549718e-001	1.525879e-003
-7.540403e-001	1.525879e-003
-7.531089e-001	0.000000e+000
-7.521775e-001	3.051758e-003
-7.512460e-001	6.103516e-003
-7.503145e-001	1.525879e-003
-7.493831e-001	0.000000e+000
-7.484516e-001	1.525879e-003
-7.475202e-001	4.577637e-003
-7.465888e-001	4.577637e-003
-7.456572e-001	0.000000e+000
-7.447259e-001	4.577637e-003
-7.437944e-001	4.577637e-003
-7.428629e-001	1.525879e-003
-7.419315e-001	1.525879e-003
-7.410001e-001	1.525879e-003
-7.400686e-001	1.525879e-003
-7.391371e-001	3.051758e-003
-7.382057e-001	3.051758e-003
-7.372743e-001	3.051758e-003
-7.363428e-001	1.525879e-003
-7.354113e-001	0.000000e+000
-7.344798e-001	1.525879e-003
-7.335484e-001	3.051758e-003
-7.326170e-001	1.525879e-003
-7.316855e-001	0.000000e+000
-7.307540e-001	0.000000e+000
-7.298226e-001	3.051758e-003
-7.288912e-001	9.155273e-003
-7.279597e-001	3.051758e-003
-7.270282e-001	4.577637e-003
-7.260969e-001	6.103516e-003
-7.251653e-001	3.051758e-003
-7.242339e-001	3.051758e-003
-7.233025e-001	3.051758e-003
-7.223710e-001	7.629395e-003
-7.214396e-001	6.103516e-003
-7.205081e-001	0.000000e+000
-7.195766e-001	3.051758e-003
-7.186452e-001	3.051758e-003
-7.177138e-001	3.051758e-003
-7.167823e-001	7.629395e-003
-7.158508e-001	4.577637e-003
-7.149194e-001	6.103516e-003
-7.139880e-001	4.577637e-003
-7.130565e-001	0.000000e+000
-7.121250e-001	3.051758e-003
-7.111935e-001	6.103516e-003
-7.102621e-001	3.051758e-003
-7.093307e-001	3.051758e-003
-7.083992e-001	1.525879e-003
-7.074677e-001	7.629395e-003
-7.065363e-001	4.577637e-003
-7.056049e-001	6.103516e-003
-7.046734e-001	6.103516e-003
-7.037420e-001	7.629395e-003
-7.028106e-001	3.051758e-003
-7.018791e-001	9.155273e-003
-7.009476e-001	4.577637e-003
-7.000162e-001	1.373291e-002
-6.990847e-001	6.103516e-003
-6.981533e-001	6.103516e-003
-6.972218e-001	6.103516e-003
-6.962903e-001	9.155273e-003
-6.953589e-001	1.068115e-002
-6.944275e-001	3.051758e-003
-6.934960e-001	4.577637e-003
-6.925645e-001	7.629395e-003
-6.916331e-001	4.577637e-003
-6.907017e-001	4.577637e-003
-6.897702e-001	6.103516e-003
-6.888387e-001	9.155273e-003
-6.879073e-001	6.103516e-003
-6.869758e-001	1.525879e-003
-6.860444e-001	1.220703e-002
-6.851130e-001	4.577637e-003
-6.841814e-001	1.068115e-002
-6.832501e-001	4.577637e-003
-6.823186e-001	4.577637e-003
-6.813871e-001	6.103516e-003
-6.804557e-001	9.155273e-003
-6.795242e-001	7.629395e-003
-6.785928e-001	7.629395e-003
-6.776613e-001	6.103516e-003
-6.767299e-001	1.220703e-002
-6.757984e-001	2.746582e-002
-6.748670e-001	9.155273e-003
-6.739355e-001	7.629395e-003
-6.730041e-001	1.068115e-002
-6.720726e-001	6.103516e-003
-6.711412e-001	6.103516e-003
-6.702097e-001	1.525879e-002
-6.692782e-001	6.103516e-003
-6.683468e-001	7.629395e-003
-6.674153e-001	1.831055e-002
-6.664839e-001	1.525879e-002
-6.655524e-001	7.629395e-003
-6.646209e-001	1.068115e-002
-6.636895e-001	1.373291e-002
-6.627581e-001	1.525879e-002
-6.618267e-001	1.525879e-002
-6.608952e-001	1.068115e-002
-6.599637e-001	1.373291e-002
-6.590323e-001	1.373291e-002
-6.581008e-001	1.220703e-002
-6.571694e-001	4.577637e-003
-6.562379e-001	7.629395e-003
-6.553065e-001	7.629395e-003
-6.543750e-001	1.068115e-002
-6.534436e-001	1.220703e-002
-6.525121e-001	1.373291e-002
-6.515806e-001	1.068115e-002
-6.506492e-001	1.220703e-002
-6.497178e-001	1.373291e-002
-6.487863e-001	6.103516e-003
-6.478548e-001	1.983643e-002
-6.469234e-001	1.678467e-002
-6.459919e-001	1.220703e-002
-6.450605e-001	1.678467e-002
-6.441290e-001	2.136230e-002
-6.431976e-001	1.525879e-002
-6.422662e-001	9.155273e-003
-6.413347e-001	2.136230e-002
-6.404032e-001	1.220703e-002
-6.394718e-001	1.831055e-002
-6.385404e-001	1.373291e-002
-6.376089e-001	2.593994e-002
-6.366774e-001	2.746582e-002
-6.357460e-001	1.678467e-002
-6.348145e-001	1.678467e-002
-6.338831e-001	1.220703e-002
-6.329516e-001	6.103516e-003
-6.320202e-001	1.831055e-002
-6.310887e-001	2.136230e-002
-6.301573e-001	2.136230e-002
-6.292258e-001	1.525879e-002
-6.282943e-001	1.983643e-002
-6.273629e-001	1.373291e-002
-6.264315e-001	1.983643e-002
-6.255000e-001	2.136230e-002
-6.245685e-001	2.593994e-002
-6.236370e-001	2.136230e-002
-6.227056e-001	3.356934e-002
-6.217742e-001	1.373291e-002
-6.208428e-001	2.288818e-002
-6.199113e-001	2.441406e-002
-6.189799e-001	2.899170e-002
-6.180484e-001	1.831055e-002
-6.171169e-001	2.593994e-002
-6.161855e-001	1.983643e-002
-6.152541e-001	1.983643e-002
-6.143226e-001	1.983643e-002
-6.133911e-001	2.593994e-002
-6.124597e-001	2.441406e-002
-6.115282e-001	2.593994e-002
-6.105968e-001	2.899170e-002
-6.096653e-001	2.441406e-002
-6.087339e-001	2.899170e-002
-6.078024e-001	2.746582e-002
-6.068710e-001	1.525879e-002
-6.059395e-001	3.204346e-002
-6.050080e-001	3.051758e-002
-6.040766e-001	2.441406e-002
-6.031452e-001	2.288818e-002
-6.022137e-001	2.899170e-002
-6.012823e-001	2.136230e-002
-6.003509e-001	2.441406e-002
-5.994194e-001	3.509521e-002
-5.984879e-001	2.746582e-002
-5.975565e-001	2.441406e-002
-5.966250e-001	2.288818e-002
-5.956936e-001	3.204346e-002
-5.947621e-001	3.509521e-002
-5.938306e-001	2.593994e-002
-5.928992e-001	3.509521e-002
-5.919678e-001	2.441406e-002
-5.910363e-001	2.441406e-002
-5.901048e-001	2.593994e-002
-5.891734e-001	2.288818e-002
-5.882419e-001	1.678467e-002
-5.873105e-001	3.051758e-002
-5.863790e-001	4.272461e-002
-5.854476e-001	2.288818e-002
-5.845161e-001	2.746582e-002
-5.835847e-001	3.051758e-002
-5.826532e-001	3.662109e-002
-5.817217e-001	3.356934e-002
-5.807904e-001	2.899170e-002
-5.798589e-001	2.593994e-002
-5.789274e-001	3.356934e-002
-5.779960e-001	2.136230e-002
-5.770646e-001	3.356934e-002
-5.761331e-001	3.204346e-002
-5.752016e-001	3.051758e-002
-5.742702e-001	2.899170e-002
-5.733388e-001	3.662109e-002
-5.724073e-001	3.814697e-002
-5.714758e-001	3.509521e-002
-5.705443e-001	4.272461e-002
-5.696129e-001	3.051758e-002
-5.686815e-001	2.441406e-002
-5.677500e-001	2.899170e-002
-5.668185e-001	1.373291e-002
-5.658871e-001	3.051758e-002
-5.649556e-001	3.509521e-002
-5.640242e-001	2.899170e-002
-5.630927e-001	3.051758e-002
-5.621613e-001	1.983643e-002
-5.612298e-001	3.356934e-002
-5.602984e-001	3.662109e-002
-5.593670e-001	3.051758e-002
-5.584355e-001	2.441406e-002
-5.575041e-001	2.441406e-002
-5.565726e-001	4.119873e-002
-5.556411e-001	3.814697e-002
-5.547097e-001	3.204346e-002
-5.537782e-001	3.051758e-002
-5.528468e-001	4.119873e-002
-5.519153e-001	3.356934e-002
-5.509839e-001	1.831055e-002
-5.500524e-001	3.051758e-002
-5.491210e-001	3.814697e-002
-5.481895e-001	2.593994e-002
-5.472581e-001	3.356934e-002
-5.463266e-001	3.204346e-002
-5.453952e-001	2.746582e-002
-5.444637e-001	3.204346e-002
-5.435322e-001	3.204346e-002
-5.426008e-001	3.356934e-002
-5.416694e-001	2.593994e-002
-5.407379e-001	3.204346e-002
-5.398065e-001	3.662109e-002
-5.388750e-001	2.441406e-002
-5.379435e-001	3.662109e-002
-5.370121e-001	3.509521e-002
-5.360807e-001	4.119873e-002
-5.351492e-001	4.119873e-002
-5.342177e-001	4.425049e-002
-5.332863e-001	1.983643e-002
-5.323548e-001	4.425049e-002
-5.314234e-001	3.509521e-002
-5.304919e-001	2.441406e-002
-5.295605e-001	4.119873e-002
-5.286290e-001	4.577637e-002
-5.276976e-001	4.272461e-002
-5.267661e-001	4.119873e-002
-5.258347e-001	3.051758e-002
-5.249032e-001	4.425049e-002
-5.239718e-001	2.593994e-002
-5.230403e-001	3.967285e-002
-5.221088e-001	3.509521e-002
-5.211774e-001	3.814697e-002
-5.202460e-001	4.272461e-002
-5.193145e-001	4.425049e-002
-5.183830e-001	2.899170e-002
-5.174516e-001	5.340576e-002
-5.165202e-001	3.662109e-002
-5.155887e-001	3.509521e-002
-5.146572e-001	4.272461e-002
-5.137258e-001	5.035400e-002
-5.127943e-001	5.035400e-002
-5.118629e-001	4.272461e-002
-5.109314e-001	3.967285e-002
-5.100000e-001	5.340576e-002
-5.090686e-001	5.493164e-002
-5.081371e-001	5.645752e-002
-5.072056e-001	3.356934e-002
-5.062742e-001	5.187988e-002
-5.053427e-001	3.509521e-002
-5.044113e-001	3.662109e-002
-5.034798e-001	4.730225e-002
-5.025483e-001	5.340576e-002
-5.016169e-001	3.967285e-002
-5.006855e-001	5.187988e-002
-4.997540e-001	4.119873e-002
-4.988226e-001	3.204346e-002
-4.978911e-001	4.730225e-002
-4.969597e-001	5.187988e-002
-4.960282e-001	3.967285e-002
-4.950967e-001	4.119873e-002
-4.941653e-001	5.493164e-002
-4.932339e-001	5.340576e-002
-4.923024e-001	3.662109e-002
-4.913709e-001	4.882813e-002
-4.904395e-001	4.119873e-002
-4.895081e-001	7.171631e-002
-4.885766e-001	5.340576e-002
-4.876451e-001	4.882813e-002
-4.867137e-001	7.781982e-002
-4.857823e-001	5.645752e-002
-4.848508e-001	5.035400e-002
-4.839193e-001	4.882813e-002
-4.829879e-001	4.730225e-002
-4.820564e-001	4.119873e-002
-4.811250e-001	4.119873e-002
-4.801935e-001	5.340576e-002
-4.792621e-001	4.577637e-002
-4.783307e-001	4.425049e-002
-4.773992e-001	5.493164e-002
-4.764677e-001	5.645752e-002
-4.755363e-001	5.340576e-002
-4.746048e-001	5.035400e-002
-4.736734e-001	5.798340e-002
-4.727419e-001	6.408691e-002
-4.718105e-001	4.272461e-002
-4.708790e-001	4.425049e-002
-4.699476e-001	5.035400e-002
-4.690161e-001	5.340576e-002
-4.680847e-001	5.645752e-002
-4.671532e-001	7.171631e-002
-4.662218e-001	6.561279e-002
-4.652903e-001	5.950928e-002
-4.643588e-001	6.561279e-002
-4.634274e-001	3.814697e-002
-4.624960e-001	6.103516e-002
-4.615645e-001	4.577637e-002
-4.606331e-001	4.730225e-002
-4.597016e-001	6.408691e-002
-4.587702e-001	5.187988e-002
-4.578387e-001	5.798340e-002
-4.569072e-001	6.103516e-002
-4.559758e-001	6.256104e-002
-4.550443e-001	4.730225e-002
-4.541129e-001	5.187988e-002
-4.531814e-001	6.103516e-002
-4.522500e-001	5.645752e-002
-4.513185e-001	5.645752e-002
-4.503871e-001	5.950928e-002
-4.494556e-001	6.256104e-002
-4.485242e-001	4.730225e-002
-4.475927e-001	6.561279e-002
-4.466613e-001	5.798340e-002
-4.457298e-001	5.798340e-002
-4.447984e-001	7.171631e-002
-4.438669e-001	5.340576e-002
-4.429355e-001	5.187988e-002
-4.420040e-001	4.882813e-002
-4.410726e-001	6.256104e-002
-4.401411e-001	7.019043e-002
-4.392097e-001	8.850098e-002
-4.382782e-001	6.256104e-002
-4.373468e-001	3.967285e-002
-4.364153e-001	6.103516e-002
-4.354839e-001	4.730225e-002
-4.345524e-001	6.561279e-002
-4.336209e-001	6.103516e-002
-4.326895e-001	5.493164e-002
-4.317581e-001	4.577637e-002
-4.308266e-001	5.340576e-002
-4.298952e-001	5.187988e-002
-4.289637e-001	5.798340e-002
-4.280322e-001	7.476807e-002
-4.271008e-001	7.934570e-002
-4.261693e-001	5.950928e-002
-4.252379e-001	6.256104e-002
-4.243064e-001	5.340576e-002
-4.233750e-001	5.798340e-002
-4.224435e-001	6.256104e-002
-4.215121e-001	5.187988e-002
-4.205806e-001	5.645752e-002
-4.196492e-001	7.781982e-002
-4.187177e-001	5.493164e-002
-4.177863e-001	7.171631e-002
-4.168548e-001	6.866455e-002
-4.159234e-001	6.713867e-002
-4.149919e-001	6.408691e-002
-4.140605e-001	6.713867e-002
-4.131290e-001	5.645752e-002
-4.121976e-001	6.103516e-002
-4.112661e-001	5.340576e-002
-4.103346e-001	5.187988e-002
-4.094032e-001	7.934570e-002
-4.084717e-001	6.408691e-002
-4.075403e-001	8.392334e-002
-4.066088e-001	5.950928e-002
-4.056774e-001	6.103516e-002
-4.047459e-001	6.713867e-002
-4.038145e-001	7.171631e-002
-4.028830e-001	6.866455e-002
-4.019516e-001	5.187988e-002
-4.010201e-001	5.950928e-002
-4.000887e-001	6.256104e-002
-3.991572e-001	6.256104e-002
-3.982258e-001	6.408691e-002
-3.972943e-001	6.103516e-002
-3.963629e-001	8.239746e-002
-3.954314e-001	6.103516e-002
-3.945000e-001	7.476807e-002
-3.935685e-001	5.645752e-002
-3.926370e-001	7.171631e-002
-3.917056e-001	5.187988e-002
-3.907741e-001	7.781982e-002
-3.898427e-001	6.256104e-002
-3.889113e-001	7.476807e-002
-3.879798e-001	7.629395e-002
-3.870483e-001	8.239746e-002
-3.861169e-001	5.950928e-002
-3.851854e-001	7.019043e-002
-3.842540e-001	5.340576e-002
-3.833225e-001	7.476807e-002
-3.823911e-001	8.087158e-002
-3.814596e-001	7.019043e-002
-3.805282e-001	7.629395e-002
-3.795967e-001	6.866455e-002
-3.786653e-001	5.340576e-002
-3.777338e-001	6.256104e-002
-3.768024e-001	6.561279e-002
-3.758709e-001	7.324219e-002
-3.749395e-001	7.476807e-002
-3.740080e-001	6.713867e-002
-3.730766e-001	6.713867e-002
-3.721451e-001	8.087158e-002
-3.712137e-001	6.256104e-002
-3.702822e-001	8.239746e-002
-3.693508e-001	7.019043e-002
-3.684193e-001	7.934570e-002
-3.674879e-001	7.171631e-002
-3.665564e-001	5.950928e-002
-3.656250e-001	8.392334e-002
-3.646935e-001	6.713867e-002
-3.637621e-001	8.697510e-002
-3.628306e-001	7.781982e-002
-3.618991e-001	8.087158e-002
-3.609677e-001	7.171631e-002
-3.600362e-001	7.019043e-002
-3.591048e-001	7.324219e-002
-3.581734e-001	5.493164e-002
-3.572419e-001	7.629395e-002
-3.563104e-001	8.087158e-002
-3.553790e-001	8.239746e-002
-3.544475e-001	6.866455e-002
-3.535161e-001	7.019043e-002
-3.525846e-001	7.781982e-002
-3.516532e-001	8.850098e-002
-3.507217e-001	7.781982e-002
-3.497903e-001	1.007080e-001
-3.488588e-001	8.697510e-002
-3.479274e-001	8.544922e-002
-3.469959e-001	7.934570e-002
-3.460645e-001	9.002686e-002
-3.451330e-001	6.103516e-002
-3.442016e-001	7.629395e-002
-3.432701e-001	7.171631e-002
-3.423387e-001	9.765625e-002
-3.414072e-001	6.713867e-002
-3.404758e-001	1.007080e-001
-3.395443e-001	7.019043e-002
-3.386129e-001	7.476807e-002
-3.376814e-001	9.002686e-002
-3.367500e-001	7.629395e-002
-3.358185e-001	1.052856e-001
-3.348871e-001	7.171631e-002
-3.339556e-001	7.019043e-002
-3.330242e-001	8.087158e-002
-3.320927e-001	9.613037e-002
-3.311612e-001	8.087158e-002
-3.302298e-001	8.544922e-002
-3.292983e-001	1.022339e-001
-3.283669e-001	7.629395e-002
-3.274355e-001	8.544922e-002
-3.265040e-001	8.392334e-002
-3.255725e-001	9.460449e-002
-3.246411e-001	9.460449e-002
-3.237096e-001	6.713867e-002
-3.227782e-001	8.544922e-002
-3.218467e-001	8.239746e-002
-3.209153e-001	8.850098e-002
-3.199838e-001	9.918213e-002
-3.190524e-001	1.129150e-001
-3.181209e-001	9.765625e-002
-3.171895e-001	8.087158e-002
-3.162580e-001	9.460449e-002
-3.153266e-001	7.934570e-002
-3.143951e-001	8.544922e-002
-3.134637e-001	7.934570e-002
-3.125322e-001	9.765625e-002
-3.116008e-001	9.765625e-002
-3.106693e-001	8.239746e-002
-3.097379e-001	9.460449e-002
-3.088064e-001	1.083374e-001
-3.078749e-001	8.697510e-002
-3.069435e-001	9.002686e-002
-3.060121e-001	1.113892e-001
-3.050806e-001	9.765625e-002
-3.041492e-001	1.098633e-001
-3.032177e-001	1.113892e-001
-3.022863e-001	8.392334e-002
-3.013548e-001	1.159668e-001
-3.004233e-001	8.697510e-002
-2.994919e-001	9.307861e-002
-2.985604e-001	9.613037e-002
-2.976290e-001	9.307861e-002
-2.966976e-001	1.068115e-001
-2.957661e-001	8.850098e-002
-2.948346e-001	1.068115e-001
-2.939032e-001	1.022339e-001
-2.929717e-001	7.019043e-002
-2.920403e-001	9.460449e-002
-2.911088e-001	9.002686e-002
-2.901774e-001	1.174927e-001
-2.892459e-001	1.129150e-001
-2.883145e-001	1.068115e-001
-2.873830e-001	1.220703e-001
-2.864516e-001	9.002686e-002
-2.855201e-001	9.460449e-002
-2.845887e-001	1.037598e-001
-2.836572e-001	1.495361e-001
-2.827258e-001	8.544922e-002
-2.817943e-001	9.002686e-002
-2.808628e-001	9.002686e-002
-2.799314e-001	1.037598e-001
-2.789999e-001	8.697510e-002
-2.780685e-001	1.205444e-001
-2.771370e-001	7.781982e-002
-2.762056e-001	9.765625e-002
-2.752741e-001	1.098633e-001
-2.743427e-001	9.307861e-002
-2.734112e-001	1.190186e-001
-2.724798e-001	1.007080e-001
-2.715483e-001	9.002686e-002
-2.706169e-001	1.037598e-001
-2.696854e-001	8.392334e-002
-2.687540e-001	1.205444e-001
-2.678225e-001	1.144409e-001
-2.668910e-001	9.765625e-002
-2.659596e-001	9.613037e-002
-2.650282e-001	1.007080e-001
-2.640967e-001	1.220703e-001
-2.631653e-001	1.022339e-001
-2.622338e-001	1.037598e-001
-2.613024e-001	9.460449e-002
-2.603709e-001	1.449585e-001
-2.594394e-001	1.327515e-001
-2.585080e-001	1.098633e-001
-2.575765e-001	1.052856e-001
-2.566451e-001	1.251221e-001
-2.557137e-001	1.113892e-001
-2.547822e-001	1.098633e-001
-2.538507e-001	1.068115e-001
-2.529193e-001	8.850098e-002
-2.519879e-001	1.235962e-001
-2.510564e-001	1.144409e-001
-2.501249e-001	1.281738e-001
-2.491935e-001	1.113892e-001
-2.482620e-001	1.098633e-001
-2.473306e-001	1.068115e-001
-2.463992e-001	9.307861e-002
-2.454677e-001	1.190186e-001
-2.445362e-001	1.098633e-001
-2.436048e-001	9.918213e-002
-2.426733e-001	9.002686e-002
-2.417419e-001	9.460449e-002
-2.408104e-001	1.190186e-001
-2.398789e-001	9.307861e-002
-2.389475e-001	1.037598e-001
-2.380161e-001	1.205444e-001
-2.370846e-001	9.918213e-002
-2.361532e-001	1.358032e-001
-2.352217e-001	1.220703e-001
-2.342903e-001	1.007080e-001
-2.333588e-001	1.098633e-001
-2.324274e-001	1.037598e-001
-2.314959e-001	1.068115e-001
-2.305644e-001	8.392334e-002
-2.296330e-001	1.434326e-001
-2.287016e-001	1.022339e-001
-2.277701e-001	8.850098e-002
-2.268387e-001	1.281738e-001
-2.259072e-001	1.113892e-001
-2.249757e-001	1.235962e-001
-2.240443e-001	8.850098e-002
-2.231129e-001	1.037598e-001
-2.221814e-001	1.098633e-001
-2.212499e-001	8.544922e-002
-2.203185e-001	8.697510e-002
-2.193870e-001	9.613037e-002
-2.184556e-001	9.460449e-002
-2.175241e-001	1.159668e-001
-2.165927e-001	1.007080e-001
-2.156612e-001	9.613037e-002
-2.147298e-001	1.190186e-001
-2.137984e-001	1.068115e-001
-2.128669e-001	1.129150e-001
-2.119354e-001	1.068115e-001
-2.110040e-001	1.022339e-001
-2.100725e-001	8.850098e-002
-2.091411e-001	1.144409e-001
-2.082096e-001	1.251221e-001
-2.072781e-001	9.002686e-002
-2.063467e-001	9.918213e-002
-2.054153e-001	1.266479e-001
-2.044838e-001	8.087158e-002
-2.035523e-001	9.155273e-002
-2.026209e-001	9.002686e-002
-2.016894e-001	1.113892e-001
-2.007580e-001	1.113892e-001
-1.998266e-001	1.174927e-001
-1.988951e-001	1.281738e-001
-1.979636e-001	9.765625e-002
-1.970322e-001	1.190186e-001
-1.961007e-001	1.174927e-001
-1.951693e-001	1.007080e-001
-1.942378e-001	1.052856e-001
-1.933064e-001	9.307861e-002
-1.923749e-001	1.098633e-001
-1.914435e-001	1.052856e-001
-1.905121e-001	1.098633e-001
-1.895806e-001	1.190186e-001
-1.886491e-001	1.159668e-001
-1.877177e-001	1.129150e-001
-1.867862e-001	9.460449e-002
-1.858548e-001	1.220703e-001
-1.849233e-001	1.037598e-001
-1.839918e-001	9.765625e-002
-1.830604e-001	8.850098e-002
-1.821290e-001	1.068115e-001
-1.811975e-001	1.327515e-001
-1.802661e-001	1.220703e-001
-1.793346e-001	1.022339e-001
-1.784031e-001	1.129150e-001
-1.774717e-001	1.113892e-001
-1.765403e-001	1.113892e-001
-1.756088e-001	1.159668e-001
-1.746773e-001	9.918213e-002
-1.737459e-001	1.144409e-001
-1.728145e-001	1.129150e-001
-1.718830e-001	1.144409e-001
-1.709516e-001	1.037598e-001
-1.700201e-001	1.312256e-001
-1.690886e-001	1.007080e-001
-1.681572e-001	1.358032e-001
-1.672258e-001	1.174927e-001
-1.662943e-001	9.918213e-002
-1.653628e-001	1.022339e-001
-1.644314e-001	1.358032e-001
-1.634999e-001	1.205444e-001
-1.625685e-001	1.052856e-001
-1.616370e-001	1.007080e-001
-1.607055e-001	1.129150e-001
-1.597741e-001	1.113892e-001
-1.588427e-001	1.022339e-001
-1.579112e-001	1.068115e-001
-1.569798e-001	1.144409e-001
-1.560483e-001	9.460449e-002
-1.551168e-001	1.205444e-001
-1.541854e-001	1.022339e-001
-1.532540e-001	1.144409e-001
-1.523225e-001	9.765625e-002
-1.513910e-001	1.144409e-001
-1.504596e-001	1.113892e-001
-1.495282e-001	1.266479e-001
-1.485967e-001	1.037598e-001
-1.476652e-001	1.037598e-001
-1.467338e-001	1.190186e-001
-1.458023e-001	1.358032e-001
-1.448709e-001	1.220703e-001
-1.439395e-001	1.174927e-001
-1.430080e-001	1.327515e-001
-1.420765e-001	1.098633e-001
-1.411451e-001	1.052856e-001
-1.402136e-001	9.002686e-002
-1.392822e-001	1.098633e-001
-1.383507e-001	1.144409e-001
-1.374192e-001	1.098633e-001
-1.364878e-001	1.083374e-001
-1.355564e-001	9.460449e-002
-1.346249e-001	1.174927e-001
-1.336935e-001	1.083374e-001
-1.327620e-001	1.235962e-001
-1.318306e-001	1.068115e-001
-1.308991e-001	1.098633e-001
-1.299677e-001	1.251221e-001
-1.290362e-001	9.460449e-002
-1.281047e-001	1.129150e-001
-1.271733e-001	1.113892e-001
-1.262419e-001	1.144409e-001
-1.253104e-001	1.174927e-001
-1.243790e-001	1.190186e-001
-1.234475e-001	1.098633e-001
-1.225160e-001	1.068115e-001
-1.215846e-001	1.159668e-001
-1.206532e-001	9.918213e-002
-1.197217e-001	1.281738e-001
-1.187902e-001	1.129150e-001
-1.178588e-001	1.159668e-001
-1.169273e-001	1.174927e-001
-1.159959e-001	1.510620e-001
-1.150644e-001	1.129150e-001
-1.141330e-001	1.022339e-001
-1.132015e-001	1.022339e-001
-1.122701e-001	1.373291e-001
-1.113387e-001	1.129150e-001
-1.104072e-001	1.434326e-001
-1.094757e-001	1.022339e-001
-1.085443e-001	1.083374e-001
-1.076128e-001	1.007080e-001
-1.066814e-001	1.144409e-001
-1.057499e-001	1.235962e-001
-1.048184e-001	1.220703e-001
-1.038870e-001	1.144409e-001
-1.029556e-001	9.765625e-002
-1.020241e-001	1.220703e-001
-1.010927e-001	1.403809e-001
-1.001612e-001	1.388550e-001
-9.922973e-002	1.220703e-001
-9.829830e-002	9.765625e-002
-9.736686e-002	1.190186e-001
-9.643537e-002	1.037598e-001
-9.550394e-002	1.113892e-001
-9.457251e-002	1.281738e-001
-9.364101e-002	1.358032e-001
-9.270958e-002	1.113892e-001
-9.177815e-002	1.113892e-001
-9.084672e-002	1.159668e-001
-8.991523e-002	8.544922e-002
-8.898379e-002	1.220703e-001
-8.805236e-002	1.205444e-001
-8.712087e-002	1.296997e-001
-8.618943e-002	1.083374e-001
-8.525800e-002	1.037598e-001
-8.432651e-002	9.918213e-002
-8.339507e-002	1.159668e-001
-8.246364e-002	1.266479e-001
-8.153215e-002	1.022339e-001
-8.060072e-002	1.098633e-001
-7.966928e-002	9.765625e-002
-7.873779e-002	1.342773e-001
-7.780636e-002	1.083374e-001
-7.687493e-002	1.251221e-001
-7.594343e-002	1.403809e-001
-7.501200e-002	1.113892e-001
-7.408057e-002	1.342773e-001
-7.314907e-002	8.392334e-002
-7.221765e-002	1.220703e-001
-7.128621e-002	1.022339e-001
-7.035472e-002	1.296997e-001
-6.942329e-002	9.765625e-002
-6.849185e-002	1.281738e-001
-6.756042e-002	1.296997e-001
-6.662893e-002	1.220703e-001
-6.569749e-002	1.251221e-001
-6.476606e-002	1.068115e-001
-6.383457e-002	8.544922e-002
-6.290313e-002	1.113892e-001
-6.197170e-002	1.159668e-001
-6.104021e-002	1.129150e-001
-6.010877e-002	1.113892e-001
-5.917735e-002	1.098633e-001
-5.824585e-002	1.129150e-001
-5.731442e-002	8.850098e-002
-5.638299e-002	1.220703e-001
-5.545149e-002	1.098633e-001
-5.452006e-002	1.113892e-001
-5.358863e-002	1.113892e-001
-5.265714e-002	1.342773e-001
-5.172570e-002	1.113892e-001
-5.079427e-002	1.251221e-001
-4.986278e-002	9.307861e-002
-4.893134e-002	9.765625e-002
-4.799992e-002	1.571655e-001
-4.706848e-002	8.392334e-002
-4.613699e-002	9.460449e-002
-4.520556e-002	1.083374e-001
-4.427412e-002	7.781982e-002
-4.334263e-002	9.460449e-002
-4.241120e-002	1.098633e-001
-4.147977e-002	1.037598e-001
-4.054827e-002	1.251221e-001
-3.961684e-002	1.098633e-001
-3.868541e-002	9.460449e-002
-3.775391e-002	9.918213e-002
-3.682248e-002	1.159668e-001
-3.589105e-002	1.205444e-001
-3.495956e-002	8.544922e-002
-3.402812e-002	8.087158e-002
-3.309669e-002	1.113892e-001
-3.216520e-002	1.129150e-001
-3.123376e-002	1.205444e-001
-3.030233e-002	1.190186e-001
-2.937084e-002	1.113892e-001
-2.843941e-002	1.159668e-001
-2.750797e-002	1.113892e-001
-2.657654e-002	1.022339e-001
-2.564505e-002	9.918213e-002
-2.471362e-002	1.098633e-001
-2.378219e-002	1.129150e-001
-2.285069e-002	1.251221e-001
-2.191926e-002	9.460449e-002
-2.098783e-002	1.037598e-001
-2.005633e-002	9.460449e-002
-1.912490e-002	1.296997e-001
-1.819347e-002	1.129150e-001
-1.726197e-002	1.052856e-001
-1.633054e-002	1.052856e-001
-1.539911e-002	9.765625e-002
-1.446761e-002	1.007080e-001
-1.353618e-002	9.460449e-002
-1.260475e-002	8.697510e-002
-1.167326e-002	1.083374e-001
-1.074183e-002	9.765625e-002
-9.810394e-003	1.174927e-001
-8.878898e-003	1.007080e-001
-7.947467e-003	9.155273e-002
-7.016036e-003	1.159668e-001
-6.084605e-003	1.144409e-001
-5.153109e-003	9.918213e-002
-4.221678e-003	1.083374e-001
-3.290247e-003	1.220703e-001
-2.358750e-003	8.087158e-002
-1.427319e-003	9.155273e-002
-4.958886e-004	9.155273e-002
4.356079e-004	9.765625e-002
1.367039e-003	1.251221e-001
2.298470e-003	9.613037e-002
3.229966e-003	9.613037e-002
4.161397e-003	8.850098e-002
5.092828e-003	1.007080e-001
6.024325e-003	9.613037e-002
6.955756e-003	8.697510e-002
7.887186e-003	1.068115e-001
8.818683e-003	8.239746e-002
9.750114e-003	9.918213e-002
1.068154e-002	1.159668e-001
1.161304e-002	1.068115e-001
1.254447e-002	9.155273e-002
1.347590e-002	1.159668e-001
1.440733e-002	9.002686e-002
1.533883e-002	1.083374e-001
1.627026e-002	9.918213e-002
1.720169e-002	1.129150e-001
1.813319e-002	1.052856e-001
1.906462e-002	9.307861e-002
1.999605e-002	7.934570e-002
2.092755e-002	9.918213e-002
2.185898e-002	9.460449e-002
2.279041e-002	8.239746e-002
2.372190e-002	8.392334e-002
2.465334e-002	9.460449e-002
2.558477e-002	7.934570e-002
2.651626e-002	1.037598e-001
2.744769e-002	1.144409e-001
2.837912e-002	7.934570e-002
2.931062e-002	9.460449e-002
3.024205e-002	9.460449e-002
3.117349e-002	8.544922e-002
3.210498e-002	8.239746e-002
3.303641e-002	9.765625e-002
3.396784e-002	8.850098e-002
3.489927e-002	7.629395e-002
3.583077e-002	7.476807e-002
3.676220e-002	8.087158e-002
3.769363e-002	8.697510e-002
3.862513e-002	8.087158e-002
3.955656e-002	9.307861e-002
4.048799e-002	8.850098e-002
4.141949e-002	8.850098e-002
4.235092e-002	9.613037e-002
4.328235e-002	9.002686e-002
4.421385e-002	6.866455e-002
4.514527e-002	7.629395e-002
4.607671e-002	9.765625e-002
4.700820e-002	9.155273e-002
4.793963e-002	7.324219e-002
4.887107e-002	8.392334e-002
4.980256e-002	8.697510e-002
5.073399e-002	7.171631e-002
5.166542e-002	9.765625e-002
5.259692e-002	8.850098e-002
5.352835e-002	7.934570e-002
5.445978e-002	6.408691e-002
5.539121e-002	9.460449e-002
5.632271e-002	7.171631e-002
5.725414e-002	9.460449e-002
5.818557e-002	9.613037e-002
5.911707e-002	7.171631e-002
6.004850e-002	1.083374e-001
6.097993e-002	7.629395e-002
6.191142e-002	8.697510e-002
6.284286e-002	1.098633e-001
6.377429e-002	6.561279e-002
6.470578e-002	6.866455e-002
6.563722e-002	8.087158e-002
6.656865e-002	7.781982e-002
6.750014e-002	8.850098e-002
6.843158e-002	7.324219e-002
6.936300e-002	6.256104e-002
7.029450e-002	7.629395e-002
7.122593e-002	7.934570e-002
7.215736e-002	9.307861e-002
7.308886e-002	9.307861e-002
7.402029e-002	6.866455e-002
7.495172e-002	8.544922e-002
7.588315e-002	8.697510e-002
7.681465e-002	6.866455e-002
7.774608e-002	9.002686e-002
7.867751e-002	6.103516e-002
7.960901e-002	8.087158e-002
8.054044e-002	7.781982e-002
8.147187e-002	7.781982e-002
8.240336e-002	6.408691e-002
8.333480e-002	7.781982e-002
8.426623e-002	6.866455e-002
8.519772e-002	9.155273e-002
8.612916e-002	7.171631e-002
8.706058e-002	7.781982e-002
8.799208e-002	9.613037e-002
8.892351e-002	8.239746e-002
8.985494e-002	8.392334e-002
9.078644e-002	8.087158e-002
9.171787e-002	7.324219e-002
9.264930e-002	5.950928e-002
9.358079e-002	8.087158e-002
9.451223e-002	4.730225e-002
9.544366e-002	7.934570e-002
9.637509e-002	6.866455e-002
9.730659e-002	7.324219e-002
9.823802e-002	5.798340e-002
9.916945e-002	5.798340e-002
1.001009e-001	6.561279e-002
1.010324e-001	7.324219e-002
1.019638e-001	8.392334e-002
1.028953e-001	5.950928e-002
1.038267e-001	5.798340e-002
1.047582e-001	9.613037e-002
1.056897e-001	1.037598e-001
1.066211e-001	5.950928e-002
1.075525e-001	7.781982e-002
1.084840e-001	8.544922e-002
1.094155e-001	6.256104e-002
1.103469e-001	6.103516e-002
1.112784e-001	7.781982e-002
1.122098e-001	8.087158e-002
1.131412e-001	8.239746e-002
1.140727e-001	7.934570e-002
1.150042e-001	6.561279e-002
1.159356e-001	9.307861e-002
1.168670e-001	7.629395e-002
1.177985e-001	7.781982e-002
1.187300e-001	5.798340e-002
1.196614e-001	5.493164e-002
1.205929e-001	6.256104e-002
1.215243e-001	6.713867e-002
1.224557e-001	7.324219e-002
1.233872e-001	3.814697e-002
1.243187e-001	7.171631e-002
1.252501e-001	5.950928e-002
1.261816e-001	7.171631e-002
1.271130e-001	9.002686e-002
1.280445e-001	1.022339e-001
1.289760e-001	6.408691e-002
1.299074e-001	7.629395e-002
1.308388e-001	8.392334e-002
1.317703e-001	7.019043e-002
1.327017e-001	7.476807e-002
1.336332e-001	6.103516e-002
1.345647e-001	6.866455e-002
1.354961e-001	8.239746e-002
1.364275e-001	7.476807e-002
1.373590e-001	6.713867e-002
1.382905e-001	7.629395e-002
1.392219e-001	6.713867e-002
1.401533e-001	8.544922e-002
1.410848e-001	6.866455e-002
1.420162e-001	6.256104e-002
1.429477e-001	7.171631e-002
1.438792e-001	5.340576e-002
1.448106e-001	7.171631e-002
1.457420e-001	8.544922e-002
1.466735e-001	6.103516e-002
1.476050e-001	6.256104e-002
1.485364e-001	8.697510e-002
1.494679e-001	7.324219e-002
1.503993e-001	5.493164e-002
1.513308e-001	7.019043e-002
1.522623e-001	7.781982e-002
1.531937e-001	6.256104e-002
1.541251e-001	8.087158e-002
1.550566e-001	8.697510e-002
1.559880e-001	7.019043e-002
1.569195e-001	6.256104e-002
1.578510e-001	8.239746e-002
1.587824e-001	6.866455e-002
1.597138e-001	8.087158e-002
1.606453e-001	5.950928e-002
1.615768e-001	7.629395e-002
1.625082e-001	5.950928e-002
1.634396e-001	6.256104e-002
1.643711e-001	6.256104e-002
1.653026e-001	7.171631e-002
1.662340e-001	7.324219e-002
1.671655e-001	7.781982e-002
1.680969e-001	7.476807e-002
1.690283e-001	8.544922e-002
1.699598e-001	6.561279e-002
1.708913e-001	7.781982e-002
1.718227e-001	6.713867e-002
1.727542e-001	8.392334e-002
1.736856e-001	7.934570e-002
1.746171e-001	6.713867e-002
1.755485e-001	7.476807e-002
1.764800e-001	8.239746e-002
1.774114e-001	7.324219e-002
1.783429e-001	6.561279e-002
1.792743e-001	7.629395e-002
1.802058e-001	6.256104e-002
1.811372e-001	9.155273e-002
1.820687e-001	6.408691e-002
1.830001e-001	8.697510e-002
1.839316e-001	5.950928e-002
1.848631e-001	7.476807e-002
1.857945e-001	7.934570e-002
1.867259e-001	8.392334e-002
1.876574e-001	6.561279e-002
1.885888e-001	7.019043e-002
1.895203e-001	6.866455e-002
1.904518e-001	5.035400e-002
1.913832e-001	8.544922e-002
1.923146e-001	6.866455e-002
1.932461e-001	6.713867e-002
1.941776e-001	6.408691e-002
1.951090e-001	8.087158e-002
1.960405e-001	8.087158e-002
1.969719e-001	7.629395e-002
1.979034e-001	6.561279e-002
1.988349e-001	8.850098e-002
1.997663e-001	6.561279e-002
2.006977e-001	8.087158e-002
2.016291e-001	3.967285e-002
2.025606e-001	8.544922e-002
2.034921e-001	6.713867e-002
2.044235e-001	7.324219e-002
2.053550e-001	7.019043e-002
2.062864e-001	8.850098e-002
2.072179e-001	8.850098e-002
2.081494e-001	7.476807e-002
2.090808e-001	6.256104e-002
2.100122e-001	6.561279e-002
2.109437e-001	7.019043e-002
2.118751e-001	5.950928e-002
2.128066e-001	8.239746e-002
2.137381e-001	5.645752e-002
2.146695e-001	6.408691e-002
2.156009e-001	7.171631e-002
2.165324e-001	7.781982e-002
2.174639e-001	5.340576e-002
2.183953e-001	6.561279e-002
2.193268e-001	6.866455e-002
2.202582e-001	5.645752e-002
2.211897e-001	8.544922e-002
2.221211e-001	7.324219e-002
2.230526e-001	6.256104e-002
2.239840e-001	7.476807e-002
2.249154e-001	6.408691e-002
2.258469e-001	8.392334e-002
2.267784e-001	5.950928e-002
2.277098e-001	8.392334e-002
2.286413e-001	9.002686e-002
2.295727e-001	6.713867e-002
2.305042e-001	7.476807e-002
2.314356e-001	6.256104e-002
2.323671e-001	5.340576e-002
2.332985e-001	6.256104e-002
2.342300e-001	5.035400e-002
2.351614e-001	7.476807e-002
2.360929e-001	4.882813e-002
2.370244e-001	7.629395e-002
2.379558e-001	9.765625e-002
2.388872e-001	7.934570e-002
2.398187e-001	8.392334e-002
2.407502e-001	6.713867e-002
2.416816e-001	6.713867e-002
2.426130e-001	8.392334e-002
2.435445e-001	6.866455e-002
2.444760e-001	6.866455e-002
2.454074e-001	6.713867e-002
2.463389e-001	7.476807e-002
2.472703e-001	7.934570e-002
2.482017e-001	6.866455e-002
2.491332e-001	5.645752e-002
2.500647e-001	5.950928e-002
2.509961e-001	5.645752e-002
2.519276e-001	6.561279e-002
2.528590e-001	6.256104e-002
2.537905e-001	6.561279e-002
2.547220e-001	6.103516e-002
2.556534e-001	5.950928e-002
2.565848e-001	6.713867e-002
2.575163e-001	6.866455e-002
2.584477e-001	7.171631e-002
2.593792e-001	5.798340e-002
2.603107e-001	7.781982e-002
2.612421e-001	4.425049e-002
2.621735e-001	5.187988e-002
2.631050e-001	7.476807e-002
2.640365e-001	7.324219e-002
2.649679e-001	6.561279e-002
2.658993e-001	6.561279e-002
2.668308e-001	7.324219e-002
2.677623e-001	7.171631e-002
2.686937e-001	5.798340e-002
2.696252e-001	6.103516e-002
2.705566e-001	7.324219e-002
2.714880e-001	7.171631e-002
2.724195e-001	6.256104e-002
2.733510e-001	7.629395e-002
2.742824e-001	4.882813e-002
2.752139e-001	7.476807e-002
2.761453e-001	5.950928e-002
2.770768e-001	7.324219e-002
2.780083e-001	6.256104e-002
2.789397e-001	6.408691e-002
2.798711e-001	6.408691e-002
2.808026e-001	5.493164e-002
2.817340e-001	3.967285e-002
2.826655e-001	6.256104e-002
2.835969e-001	6.408691e-002
2.845284e-001	6.866455e-002
2.854598e-001	7.019043e-002
2.863913e-001	5.340576e-002
2.873228e-001	5.340576e-002
2.882542e-001	7.476807e-002
2.891856e-001	5.035400e-002
2.901171e-001	5.798340e-002
2.910485e-001	6.713867e-002
2.919800e-001	7.934570e-002
2.929115e-001	6.408691e-002
2.938429e-001	4.272461e-002
2.947743e-001	5.950928e-002
2.957058e-001	5.493164e-002
2.966372e-001	6.866455e-002
2.975688e-001	5.493164e-002
2.985002e-001	6.103516e-002
2.994316e-001	5.035400e-002
3.003630e-001	6.866455e-002
3.012945e-001	6.256104e-002
3.022259e-001	5.493164e-002
3.031575e-001	6.561279e-002
3.040889e-001	6.713867e-002
3.050203e-001	5.798340e-002
3.059518e-001	4.882813e-002
3.068832e-001	5.340576e-002
3.078146e-001	8.544922e-002
3.087462e-001	4.882813e-002
3.096776e-001	7.171631e-002
3.106090e-001	5.035400e-002
3.115405e-001	6.713867e-002
3.124719e-001	4.119873e-002
3.134033e-001	6.256104e-002
3.143348e-001	6.256104e-002
3.152663e-001	5.035400e-002
3.161978e-001	6.103516e-002
3.171292e-001	6.103516e-002
3.180606e-001	5.187988e-002
3.189921e-001	5.645752e-002
3.199235e-001	5.340576e-002
3.208551e-001	6.103516e-002
3.217865e-001	6.713867e-002
3.227179e-001	5.035400e-002
3.236493e-001	6.866455e-002
3.245808e-001	7.019043e-002
3.255122e-001	4.882813e-002
3.264438e-001	6.866455e-002
3.273752e-001	5.187988e-002
3.283066e-001	5.645752e-002
3.292381e-001	5.340576e-002
3.301695e-001	6.713867e-002
3.311009e-001	4.577637e-002
3.320325e-001	4.272461e-002
3.329639e-001	5.798340e-002
3.338953e-001	5.187988e-002
3.348268e-001	4.119873e-002
3.357582e-001	7.324219e-002
3.366897e-001	5.798340e-002
3.376211e-001	6.103516e-002
3.385526e-001	5.798340e-002
3.394841e-001	5.340576e-002
3.404155e-001	5.035400e-002
3.413469e-001	5.645752e-002
3.422784e-001	3.814697e-002
3.432098e-001	4.577637e-002
3.441413e-001	4.882813e-002
3.450728e-001	5.645752e-002
3.460042e-001	5.187988e-002
3.469356e-001	6.103516e-002
3.478671e-001	6.866455e-002
3.487985e-001	4.882813e-002
3.497301e-001	5.187988e-002
3.506615e-001	7.171631e-002
3.515929e-001	4.577637e-002
3.525244e-001	4.272461e-002
3.534558e-001	5.187988e-002
3.543872e-001	5.340576e-002
3.553187e-001	5.798340e-002
3.562502e-001	5.950928e-002
3.571816e-001	6.561279e-002
3.581131e-001	4.577637e-002
3.590445e-001	5.035400e-002
3.599759e-001	6.103516e-002
3.609074e-001	4.730225e-002
3.618389e-001	4.425049e-002
3.627704e-001	5.035400e-002
3.637018e-001	4.882813e-002
3.646332e-001	6.103516e-002
3.655647e-001	4.882813e-002
3.664961e-001	4.425049e-002
3.674276e-001	2.899170e-002
3.683591e-001	5.340576e-002
3.692905e-001	3.967285e-002
3.702220e-001	6.713867e-002
3.711534e-001	5.187988e-002
3.720848e-001	5.950928e-002
3.730164e-001	6.256104e-002
3.739478e-001	4.730225e-002
3.748792e-001	4.425049e-002
3.758107e-001	6.103516e-002
3.767421e-001	4.882813e-002
3.776735e-001	3.967285e-002
3.786049e-001	3.356934e-002
3.795365e-001	6.103516e-002
3.804680e-001	6.103516e-002
3.813994e-001	6.408691e-002
3.823308e-001	3.814697e-002
3.832622e-001	5.493164e-002
3.841937e-001	2.746582e-002
3.851252e-001	4.272461e-002
3.860567e-001	5.645752e-002
3.869881e-001	4.425049e-002
3.879195e-001	4.730225e-002
3.888510e-001	4.882813e-002
3.897824e-001	4.119873e-002
3.907140e-001	5.340576e-002
3.916454e-001	5.187988e-002
3.925768e-001	7.019043e-002
3.935082e-001	4.730225e-002
3.944397e-001	5.340576e-002
3.953711e-001	4.119873e-002
3.963027e-001	4.730225e-002
3.972341e-001	4.425049e-002
3.981655e-001	5.187988e-002
3.990970e-001	4.425049e-002
4.000284e-001	5.187988e-002
4.009598e-001	5.035400e-002
4.018912e-001	5.340576e-002
4.028228e-001	3.051758e-002
4.037542e-001	4.730225e-002
4.046857e-001	5.340576e-002
4.056171e-001	4.882813e-002
4.065485e-001	2.288818e-002
4.074800e-001	3.662109e-002
4.084115e-001	6.713867e-002
4.093430e-001	3.051758e-002
4.102744e-001	4.272461e-002
4.112058e-001	4.272461e-002
4.121372e-001	2.899170e-002
4.130687e-001	3.967285e-002
4.140003e-001	4.730225e-002
4.149317e-001	4.882813e-002
4.158631e-001	4.577637e-002
4.167945e-001	3.509521e-002
4.177260e-001	5.340576e-002
4.186574e-001	3.509521e-002
4.195888e-001	4.272461e-002
4.205204e-001	2.746582e-002
4.214518e-001	3.204346e-002
4.223833e-001	3.204346e-002
4.233147e-001	4.577637e-002
4.242461e-001	4.425049e-002
4.251775e-001	4.882813e-002
4.261091e-001	4.730225e-002
4.270405e-001	4.577637e-002
4.279720e-001	2.441406e-002
4.289034e-001	2.899170e-002
4.298348e-001	3.204346e-002
4.307662e-001	2.899170e-002
4.316978e-001	4.119873e-002
4.326293e-001	3.967285e-002
4.335607e-001	4.577637e-002
4.344921e-001	3.204346e-002
4.354235e-001	4.119873e-002
4.363550e-001	3.509521e-002
4.372865e-001	4.272461e-002
4.382180e-001	3.662109e-002
4.391494e-001	4.425049e-002
4.400808e-001	3.204346e-002
4.410123e-001	3.814697e-002
4.419437e-001	3.967285e-002
4.428751e-001	3.051758e-002
4.438067e-001	4.119873e-002
4.447381e-001	3.967285e-002
4.456695e-001	3.967285e-002
4.466010e-001	3.662109e-002
4.475324e-001	4.730225e-002
4.484639e-001	4.119873e-002
4.493954e-001	4.730225e-002
4.503268e-001	3.967285e-002
4.512583e-001	4.425049e-002
4.521897e-001	2.746582e-002
4.531211e-001	4.272461e-002
4.540526e-001	2.593994e-002
4.549841e-001	3.662109e-002
4.559155e-001	3.509521e-002
4.568470e-001	4.882813e-002
4.577784e-001	4.425049e-002
4.587098e-001	3.967285e-002
4.596413e-001	4.730225e-002
4.605727e-001	2.899170e-002
4.615043e-001	4.272461e-002
4.624357e-001	5.340576e-002
4.633671e-001	2.899170e-002
4.642986e-001	4.272461e-002
4.652300e-001	4.730225e-002
4.661614e-001	4.730225e-002
4.670930e-001	4.730225e-002
4.680244e-001	3.967285e-002
4.689558e-001	3.662109e-002
4.698873e-001	3.662109e-002
4.708187e-001	3.814697e-002
4.717501e-001	2.441406e-002
4.726817e-001	3.356934e-002
4.736131e-001	5.798340e-002
4.745446e-001	3.662109e-002
4.754760e-001	5.035400e-002
4.764074e-001	3.662109e-002
4.773389e-001	3.814697e-002
4.782704e-001	3.967285e-002
4.792018e-001	5.187988e-002
4.801333e-001	3.814697e-002
4.810647e-001	3.051758e-002
4.819962e-001	3.662109e-002
4.829276e-001	2.441406e-002
4.838590e-001	4.119873e-002
4.847906e-001	2.441406e-002
4.857220e-001	4.119873e-002
4.866534e-001	3.509521e-002
4.875849e-001	4.119873e-002
4.885163e-001	2.593994e-002
4.894477e-001	4.730225e-002
4.903793e-001	3.051758e-002
4.913107e-001	4.272461e-002
4.922421e-001	2.593994e-002
4.931736e-001	3.509521e-002
4.941050e-001	3.204346e-002
4.950364e-001	3.204346e-002
4.959680e-001	3.814697e-002
4.968994e-001	4.272461e-002
4.978309e-001	2.746582e-002
4.987623e-001	4.425049e-002
4.996937e-001	4.882813e-002
5.006252e-001	2.899170e-002
5.015566e-001	5.035400e-002
5.024881e-001	4.882813e-002
5.034196e-001	3.814697e-002
5.043510e-001	2.288818e-002
5.052825e-001	3.662109e-002
5.062139e-001	4.577637e-002
5.071453e-001	4.119873e-002
5.080769e-001	3.204346e-002
5.090083e-001	4.730225e-002
5.099398e-001	4.272461e-002
5.108711e-001	3.509521e-002
5.118026e-001	5.340576e-002
5.127340e-001	2.746582e-002
5.136656e-001	4.119873e-002
5.145970e-001	2.441406e-002
5.155284e-001	5.340576e-002
5.164599e-001	4.119873e-002
5.173913e-001	3.967285e-002
5.183227e-001	3.356934e-002
5.192543e-001	3.662109e-002
5.201857e-001	2.441406e-002
5.211172e-001	4.425049e-002
5.220486e-001	4.882813e-002
5.229800e-001	2.899170e-002
5.239115e-001	3.356934e-002
5.248429e-001	3.051758e-002
5.257745e-001	5.035400e-002
5.267059e-001	3.662109e-002
5.276373e-001	4.272461e-002
5.285688e-001	3.356934e-002
5.295001e-001	2.593994e-002
5.304316e-001	3.814697e-002
5.313632e-001	2.593994e-002
5.322946e-001	3.662109e-002
5.332260e-001	3.204346e-002
5.341574e-001	3.814697e-002
5.350889e-001	3.051758e-002
5.360203e-001	2.899170e-002
5.369519e-001	4.425049e-002
5.378833e-001	3.509521e-002
5.388147e-001	3.662109e-002
5.397462e-001	5.035400e-002
5.406776e-001	3.662109e-002
5.416090e-001	2.288818e-002
5.425405e-001	3.356934e-002
5.434720e-001	2.288818e-002
5.444035e-001	4.119873e-002
5.453349e-001	5.035400e-002
5.462663e-001	3.967285e-002
5.471978e-001	3.814697e-002
5.481292e-001	4.119873e-002
5.490608e-001	2.899170e-002
5.499922e-001	3.051758e-002
5.509236e-001	4.272461e-002
5.518550e-001	3.509521e-002
5.527864e-001	3.204346e-002
5.537179e-001	4.272461e-002
5.546494e-001	5.187988e-002
5.555809e-001	3.204346e-002
5.565123e-001	3.509521e-002
5.574437e-001	3.204346e-002
5.583752e-001	4.730225e-002
5.593066e-001	3.356934e-002
5.602382e-001	3.509521e-002
5.611696e-001	2.441406e-002
5.621010e-001	5.035400e-002
5.630325e-001	4.119873e-002
5.639639e-001	2.136230e-002
5.648953e-001	4.119873e-002
5.658268e-001	3.662109e-002
5.667583e-001	2.746582e-002
5.676898e-001	3.356934e-002
5.686212e-001	2.899170e-002
5.695526e-001	3.204346e-002
5.704840e-001	4.882813e-002
5.714155e-001	3.814697e-002
5.723471e-001	1.983643e-002
5.732784e-001	4.272461e-002
5.742099e-001	3.509521e-002
5.751413e-001	4.272461e-002
5.760728e-001	4.577637e-002
5.770042e-001	2.746582e-002
5.779357e-001	4.730225e-002
5.788672e-001	3.967285e-002
5.797986e-001	3.814697e-002
5.807300e-001	3.204346e-002
5.816615e-001	3.051758e-002
5.825929e-001	3.204346e-002
5.835244e-001	3.814697e-002
5.844559e-001	3.662109e-002
5.853873e-001	4.272461e-002
5.863188e-001	5.645752e-002
5.872502e-001	3.051758e-002
5.881816e-001	2.441406e-002
5.891131e-001	2.899170e-002
5.900446e-001	3.356934e-002
5.909761e-001	4.577637e-002
5.919075e-001	3.509521e-002
5.928389e-001	2.288818e-002
5.937703e-001	3.967285e-002
5.947018e-001	3.509521e-002
5.956333e-001	3.509521e-002
5.965647e-001	3.204346e-002
5.974962e-001	3.509521e-002
5.984276e-001	4.425049e-002
5.993591e-001	2.899170e-002
6.002905e-001	2.746582e-002
6.012220e-001	4.272461e-002
6.021535e-001	2.899170e-002
6.030849e-001	2.593994e-002
6.040163e-001	4.577637e-002
6.049478e-001	3.204346e-002
6.058792e-001	3.967285e-002
6.068107e-001	3.051758e-002
6.077422e-001	2.441406e-002
6.086736e-001	3.509521e-002
6.096051e-001	4.119873e-002
6.105365e-001	4.425049e-002
6.114679e-001	3.204346e-002
6.123993e-001	3.509521e-002
6.133309e-001	3.814697e-002
6.142624e-001	2.288818e-002
6.151938e-001	3.662109e-002
6.161252e-001	3.509521e-002
6.170566e-001	2.441406e-002
6.179881e-001	2.441406e-002
6.189196e-001	3.356934e-002
6.198511e-001	2.441406e-002
6.207825e-001	4.119873e-002
6.217139e-001	3.662109e-002
6.226454e-001	3.204346e-002
6.235768e-001	3.509521e-002
6.245082e-001	2.746582e-002
6.254398e-001	2.746582e-002
6.263712e-001	2.593994e-002
6.273027e-001	1.831055e-002
6.282341e-001	3.509521e-002
6.291655e-001	3.204346e-002
6.300970e-001	3.356934e-002
6.310285e-001	4.730225e-002
6.319599e-001	4.730225e-002
6.328914e-001	2.746582e-002
6.338228e-001	3.204346e-002
6.347542e-001	2.441406e-002
6.356856e-001	3.509521e-002
6.366172e-001	2.136230e-002
6.375486e-001	3.204346e-002
6.384801e-001	4.272461e-002
6.394115e-001	3.051758e-002
6.403429e-001	1.983643e-002
6.412744e-001	2.288818e-002
6.422059e-001	3.051758e-002
6.431374e-001	2.899170e-002
6.440688e-001	4.577637e-002
6.450002e-001	3.509521e-002
6.459317e-001	3.204346e-002
6.468631e-001	2.136230e-002
6.477945e-001	2.593994e-002
6.487261e-001	2.593994e-002
6.496575e-001	3.662109e-002
6.505890e-001	3.204346e-002
6.515204e-001	3.204346e-002
6.524518e-001	3.204346e-002
6.533832e-001	3.204346e-002
6.543148e-001	1.983643e-002
6.552463e-001	3.051758e-002
6.561776e-001	2.136230e-002
6.571091e-001	1.831055e-002
6.580405e-001	2.441406e-002
6.589719e-001	2.441406e-002
6.599035e-001	4.577637e-002
6.608349e-001	3.662109e-002
6.617664e-001	2.593994e-002
6.626978e-001	3.204346e-002
6.636292e-001	2.746582e-002
6.645607e-001	2.288818e-002
6.654922e-001	2.288818e-002
6.664237e-001	2.441406e-002
6.673551e-001	3.356934e-002
6.682865e-001	1.678467e-002
6.692180e-001	2.441406e-002
6.701494e-001	2.136230e-002
6.710808e-001	3.356934e-002
6.720124e-001	2.441406e-002
6.729438e-001	3.051758e-002
6.738753e-001	1.831055e-002
6.748066e-001	1.983643e-002
6.757381e-001	2.136230e-002
6.766695e-001	3.356934e-002
6.776011e-001	4.119873e-002
6.785325e-001	1.678467e-002
6.794639e-001	3.356934e-002
6.803954e-001	2.746582e-002
6.813268e-001	2.899170e-002
6.822582e-001	2.746582e-002
6.831898e-001	1.983643e-002
6.841212e-001	2.746582e-002
6.850527e-001	2.136230e-002
6.859841e-001	2.593994e-002
6.869155e-001	2.441406e-002
6.878470e-001	1.983643e-002
6.887784e-001	3.509521e-002
6.897100e-001	2.136230e-002
6.906414e-001	2.441406e-002
6.915728e-001	2.593994e-002
6.925043e-001	2.593994e-002
6.934357e-001	2.899170e-002
6.943671e-001	2.288818e-002
6.952987e-001	3.509521e-002
6.962301e-001	1.831055e-002
6.971615e-001	1.983643e-002
6.980929e-001	3.356934e-002
6.990244e-001	2.899170e-002
6.999558e-001	3.967285e-002
7.008874e-001	1.068115e-002
7.018188e-001	2.288818e-002
7.027502e-001	1.831055e-002
7.036817e-001	2.899170e-002
7.046131e-001	1.983643e-002
7.055446e-001	2.593994e-002
7.064761e-001	2.441406e-002
7.074075e-001	2.593994e-002
7.083390e-001	2.593994e-002
7.092704e-001	1.068115e-002
7.102018e-001	2.441406e-002
7.111333e-001	1.983643e-002
7.120647e-001	2.593994e-002
7.129963e-001	2.593994e-002
7.139277e-001	1.678467e-002
7.148591e-001	2.441406e-002
7.157905e-001	2.441406e-002
7.167220e-001	2.136230e-002
7.176534e-001	1.068115e-002
7.185849e-001	2.136230e-002
7.195164e-001	3.051758e-002
7.204478e-001	1.068115e-002
7.213793e-001	1.983643e-002
7.223107e-001	2.746582e-002
7.232421e-001	2.136230e-002
7.241737e-001	2.288818e-002
7.251051e-001	2.288818e-002
7.260365e-001	1.983643e-002
7.269680e-001	2.136230e-002
7.278994e-001	2.288818e-002
7.288309e-001	1.831055e-002
7.297623e-001	2.136230e-002
7.306938e-001	1.525879e-002
7.316253e-001	2.746582e-002
7.325567e-001	2.288818e-002
7.334882e-001	2.288818e-002
7.344196e-001	1.983643e-002
7.353510e-001	1.983643e-002
7.362826e-001	1.373291e-002
7.372140e-001	2.746582e-002
7.381454e-001	1.525879e-002
7.390768e-001	1.678467e-002
7.400083e-001	3.356934e-002
7.409397e-001	2.288818e-002
7.418712e-001	3.204346e-002
7.428027e-001	1.678467e-002
7.437341e-001	1.373291e-002
7.446656e-001	2.593994e-002
7.455970e-001	1.525879e-002
7.465284e-001	2.136230e-002
7.474600e-001	1.373291e-002
7.483914e-001	9.155273e-003
7.493229e-001	1.373291e-002
7.502543e-001	1.983643e-002
7.511857e-001	1.983643e-002
7.521172e-001	1.983643e-002
7.530486e-001	1.220703e-002
7.539801e-001	2.441406e-002
7.549116e-001	1.831055e-002
7.558430e-001	2.136230e-002
7.567744e-001	2.288818e-002
7.577058e-001	2.593994e-002
7.586373e-001	1.525879e-002
7.595688e-001	2.746582e-002
7.605003e-001	1.678467e-002
7.614317e-001	2.136230e-002
7.623631e-001	1.220703e-002
7.632946e-001	1.068115e-002
7.642260e-001	1.831055e-002
7.651576e-001	1.373291e-002
7.660890e-001	2.746582e-002
7.670204e-001	1.678467e-002
7.679519e-001	1.678467e-002
7.688833e-001	1.373291e-002
7.698147e-001	1.373291e-002
7.707462e-001	2.746582e-002
7.716777e-001	2.288818e-002
7.726092e-001	1.068115e-002
7.735406e-001	1.373291e-002
7.744720e-001	1.831055e-002
7.754035e-001	1.983643e-002
7.763348e-001	1.831055e-002
7.772665e-001	1.983643e-002
7.781979e-001	1.373291e-002
7.791293e-001	1.373291e-002
7.800607e-001	1.068115e-002
7.809921e-001	1.831055e-002
7.819236e-001	1.678467e-002
7.828551e-001	1.831055e-002
7.837866e-001	7.629395e-003
7.847180e-001	1.068115e-002
7.856494e-001	1.068115e-002
7.865809e-001	1.525879e-002
7.875123e-001	1.068115e-002
7.884439e-001	9.155273e-003
7.893753e-001	6.103516e-003
7.903067e-001	1.220703e-002
7.912382e-001	1.220703e-002
7.921696e-001	1.831055e-002
7.931010e-001	2.441406e-002
7.940325e-001	1.831055e-002
7.949640e-001	1.525879e-002
7.958955e-001	1.525879e-002
7.968269e-001	1.373291e-002
7.977583e-001	1.068115e-002
7.986897e-001	1.220703e-002
7.996211e-001	1.373291e-002
8.005528e-001	1.068115e-002
8.014841e-001	9.155273e-003
8.024156e-001	1.831055e-002
8.033470e-001	1.373291e-002
8.042784e-001	1.373291e-002
8.052099e-001	7.629395e-003
8.061414e-001	1.068115e-002
8.070729e-001	4.577637e-003
8.080043e-001	9.155273e-003
8.089357e-001	7.629395e-003
8.098672e-001	6.103516e-003
8.107986e-001	9.155273e-003
8.117300e-001	1.068115e-002
8.126616e-001	4.577637e-003
8.135930e-001	9.155273e-003
8.145245e-001	1.220703e-002
8.154559e-001	1.220703e-002
8.163873e-001	7.629395e-003
8.173187e-001	9.155273e-003
8.182503e-001	1.220703e-002
8.191818e-001	9.155273e-003
8.201131e-001	3.051758e-003
8.210446e-001	9.155273e-003
8.219760e-001	9.155273e-003
8.229075e-001	9.155273e-003
8.238390e-001	9.155273e-003
8.247704e-001	7.629395e-003
8.257019e-001	1.220703e-002
8.266333e-001	7.629395e-003
8.275647e-001	6.103516e-003
8.284962e-001	1.983643e-002
8.294277e-001	7.629395e-003
8.303592e-001	4.577637e-003
8.312906e-001	6.103516e-003
8.322220e-001	6.103516e-003
8.331535e-001	7.629395e-003
8.340849e-001	1.068115e-002
8.350164e-001	7.629395e-003
8.359479e-001	9.155273e-003
8.368793e-001	6.103516e-003
8.378108e-001	3.051758e-003
8.387422e-001	1.373291e-002
8.396736e-001	3.051758e-003
8.406050e-001	6.103516e-003
8.415366e-001	4.577637e-003
8.424680e-001	7.629395e-003
8.433994e-001	3.051758e-003
8.443309e-001	1.068115e-002
8.452623e-001	7.629395e-003
8.461938e-001	6.103516e-003
8.471253e-001	6.103516e-003
8.480567e-001	7.629395e-003
8.489882e-001	6.103516e-003
8.499196e-001	7.629395e-003
8.508511e-001	6.103516e-003
8.517825e-001	1.068115e-002
8.527139e-001	1.068115e-002
8.536455e-001	6.103516e-003
8.545769e-001	6.103516e-003
8.555083e-001	1.831055e-002
8.564398e-001	1.068115e-002
8.573712e-001	7.629395e-003
8.583026e-001	4.577637e-003
8.592342e-001	4.577637e-003
8.601656e-001	3.051758e-003
8.610970e-001	9.155273e-003
8.620285e-001	6.103516e-003
8.629599e-001	6.103516e-003
8.638913e-001	1.220703e-002
8.648229e-001	7.629395e-003
8.657543e-001	3.051758e-003
8.666858e-001	9.155273e-003
8.676172e-001	3.051758e-003
8.685486e-001	7.629395e-003
8.694801e-001	4.577637e-003
8.704116e-001	9.155273e-003
8.713430e-001	6.103516e-003
8.722745e-001	4.577637e-003
8.732059e-001	4.577637e-003
8.741374e-001	7.629395e-003
8.750688e-001	7.629395e-003
8.760002e-001	1.220703e-002
8.769318e-001	0.000000e+000
8.778632e-001	6.103516e-003
8.787947e-001	9.155273e-003
8.797260e-001	9.155273e-003
8.806575e-001	4.577637e-003
8.815889e-001	1.068115e-002
8.825205e-001	9.155273e-003
8.834519e-001	1.068115e-002
8.843833e-001	6.103516e-003
8.853148e-001	6.103516e-003
8.862462e-001	7.629395e-003
8.871776e-001	6.103516e-003
8.881092e-001	1.373291e-002
8.890406e-001	1.068115e-002
8.899721e-001	9.155273e-003
8.909035e-001	6.103516e-003
8.918349e-001	6.103516e-003
8.927664e-001	7.629395e-003
8.936979e-001	6.103516e-003
8.946294e-001	7.629395e-003
8.955608e-001	1.068115e-002
8.964922e-001	3.051758e-003
8.974237e-001	3.051758e-003
8.983551e-001	6.103516e-003
8.992865e-001	9.155273e-003
9.002181e-001	3.051758e-003
9.011495e-001	1.068115e-002
9.020809e-001	4.577637e-003
9.030123e-001	6.103516e-003
9.039438e-001	4.577637e-003
9.048752e-001	7.629395e-003
9.058068e-001	3.051758e-003
9.067382e-001	1.525879e-003
9.076696e-001	9.155273e-003
9.086011e-001	9.155273e-003
9.095325e-001	1.525879e-003
9.104639e-001	3.051758e-003
9.113955e-001	9.155273e-003
9.123269e-001	1.068115e-002
9.132584e-001	6.103516e-003
9.141898e-001	6.103516e-003
9.151212e-001	7.629395e-003
9.160527e-001	7.629395e-003
9.169841e-001	7.629395e-003
9.179157e-001	6.103516e-003
9.188471e-001	4.577637e-003
9.197785e-001	6.103516e-003
9.207100e-001	0.000000e+000
9.216413e-001	3.051758e-003
9.225728e-001	3.051758e-003
9.235044e-001	4.577637e-003
9.244358e-001	7.629395e-003
9.253672e-001	1.068115e-002
9.262986e-001	0.000000e+000
9.272301e-001	9.155273e-003
9.281615e-001	6.103516e-003
9.290931e-001	9.155273e-003
9.300245e-001	3.051758e-003
9.309559e-001	1.068115e-002
9.318874e-001	1.525879e-003
9.328188e-001	3.051758e-003
9.337502e-001	1.525879e-003
9.346818e-001	6.103516e-003
9.356132e-001	4.577637e-003
9.365447e-001	1.525879e-003
9.374761e-001	1.525879e-003
9.384075e-001	0.000000e+000
9.393390e-001	9.155273e-003
9.402704e-001	4.577637e-003
9.412020e-001	6.103516e-003
9.421334e-001	1.525879e-003
9.430648e-001	3.051758e-003
9.439962e-001	3.051758e-003
9.449276e-001	7.629395e-003
9.458591e-001	0.000000e+000
9.467906e-001	4.577637e-003
9.477221e-001	3.051758e-003
9.486535e-001	1.525879e-003
9.495849e-001	4.577637e-003
9.505164e-001	1.525879e-003
9.514478e-001	3.051758e-003
9.523794e-001	4.577637e-003
9.533108e-001	3.051758e-003
9.542422e-001	6.103516e-003
9.551736e-001	6.103516e-003
9.561051e-001	6.103516e-003
9.570365e-001	0.000000e+000
9.579679e-001	1.525879e-003
9.588995e-001	3.051758e-003
9.598309e-001	6.103516e-003
9.607623e-001	1.525879e-003
9.616938e-001	4.577637e-003
9.626252e-001	0.000000e+000
9.635567e-001	4.577637e-003
9.644882e-001	0.000000e+000
9.654196e-001	3.051758e-003
9.663511e-001	4.577637e-003
9.672825e-001	3.051758e-003
9.682140e-001	3.051758e-003
9.691454e-001	3.051758e-003
9.700769e-001	1.525879e-003
9.710084e-001	0.000000e+000
9.719398e-001	1.525879e-003
9.728712e-001	3.051758e-003
9.738027e-001	1.525879e-003
9.747341e-001	4.577637e-003
9.756657e-001	1.525879e-003
9.765971e-001	6.103516e-003
9.775285e-001	3.051758e-003
9.784600e-001	3.051758e-003
9.793914e-001	4.577637e-003
9.803229e-001	3.051758e-003
9.812543e-001	1.525879e-003
9.821858e-001	0.000000e+000
9.831173e-001	7.629395e-003
9.840487e-001	0.000000e+000
9.849801e-001	1.525879e-003
9.859116e-001	1.525879e-003
9.868430e-001	1.525879e-003
9.877746e-001	3.051758e-003
9.887060e-001	4.577637e-003
9.896374e-001	1.525879e-003
9.905689e-001	1.525879e-003
9.915003e-001	3.051758e-003
9.924316e-001	1.525879e-003
9.933633e-001	3.051758e-003
9.942947e-001	0.000000e+000
9.952261e-001	4.577637e-003
9.961575e-001	1.525879e-003
9.970889e-001	0.000000e+000
9.980204e-001	3.051758e-003
9.989518e-001	0.000000e+000
9.998834e-001	1.525879e-003
1.000815e+000	3.051758e-003
1.001746e+000	6.103516e-003
1.002678e+000	1.525879e-003
1.003609e+000	0.000000e+000
1.004541e+000	3.051758e-003
1.005472e+000	0.000000e+000
1.006404e+000	1.525879e-003
1.007335e+000	0.000000e+000
1.008266e+000	3.051758e-003
1.009198e+000	0.000000e+000
1.010129e+000	1.525879e-003
1.011061e+000	0.000000e+000
1.011992e+000	1.525879e-003
1.012924e+000	0.000000e+000
1.013855e+000	0.000000e+000
1.014787e+000	0.000000e+000
1.015718e+000	0.000000e+000
1.016650e+000	1.525879e-003
1.017581e+000	0.000000e+000
1.018512e+000	1.525879e-003
1.019444e+000	1.525879e-003
1.020375e+000	0.000000e+000
1.021307e+000	0.000000e+000
1.022238e+000	0.000000e+000
1.023170e+000	0.000000e+000
1.024101e+000	0.000000e+000
1.025033e+000	0.000000e+000
1.025964e+000	0.000000e+000
1.026895e+000	0.000000e+000
1.027827e+000	0.000000e+000
1.028758e+000	0.000000e+000
1.029690e+000	0.000000e+000
1.030621e+000	0.000000e+000
1.031553e+000	0.000000e+000
1.032484e+000	1.525879e-003
1.033416e+000	0.000000e+000
1.034347e+000	0.000000e+000
1.035279e+000	1.525879e-003
1.036210e+000	1.525879e-003
1.037141e+000	0.000000e+000
1.038073e+000	1.525879e-003
1.039004e+000	0.000000e+000
1.039936e+000	0.000000e+000
1.040867e+000	0.000000e+000
1.041799e+000	1.525879e-003
1.042730e+000	0.000000e+000
1.043662e+000	0.000000e+000
1.044593e+000	0.000000e+000
1.045524e+000	0.000000e+000
1.046456e+000	3.051758e-003
1.047387e+000	0.000000e+000
1.048319e+000	0.000000e+000
1.049250e+000	0.000000e+000
1.050182e+000	0.000000e+000
1.051113e+000	1.525879e-003
1.052045e+000	0.000000e+000
1.052976e+000	0.000000e+000
1.053908e+000	0.000000e+000
[truncated: 51 more rows]
