# Supplementary material for: Open-source micro-tensile testers via additive manufacturing for the mechanical characterization of thin films and papers
Source: PLoS One. 2018 May 29;13(5):e0197999. doi: 10.1371/journal.pone.0197999 (PMC5973562; doi:10.1371/journal.pone.0197999)
Supplement: S1 Data — (ZIP) [file pone.0197999.s002.zip › SI2_Data/Demonstration Problem 1/Exp3 Results/Height_turn0.txt]

�m	%
-2.545147e+000	0.000000e+000
-1.072764e+000	3.051758e-003
-1.071325e+000	0.000000e+000
-1.069886e+000	0.000000e+000
-1.068448e+000	0.000000e+000
-1.067009e+000	0.000000e+000
-1.065571e+000	0.000000e+000
-1.064132e+000	0.000000e+000
-1.062694e+000	1.525879e-003
-1.061255e+000	0.000000e+000
-1.059816e+000	0.000000e+000
-1.058378e+000	0.000000e+000
-1.056939e+000	0.000000e+000
-1.055501e+000	0.000000e+000
-1.054062e+000	1.525879e-003
-1.052623e+000	0.000000e+000
-1.051185e+000	0.000000e+000
-1.049746e+000	0.000000e+000
-1.048308e+000	0.000000e+000
-1.046869e+000	0.000000e+000
-1.045431e+000	0.000000e+000
-1.043992e+000	0.000000e+000
-1.042554e+000	1.525879e-003
-1.041115e+000	0.000000e+000
-1.039676e+000	0.000000e+000
-1.038238e+000	0.000000e+000
-1.036799e+000	0.000000e+000
-1.035361e+000	1.525879e-003
-1.033922e+000	0.000000e+000
-1.032483e+000	0.000000e+000
-1.031045e+000	0.000000e+000
-1.029606e+000	0.000000e+000
-1.028168e+000	0.000000e+000
-1.026729e+000	0.000000e+000
-1.025291e+000	0.000000e+000
-1.023852e+000	0.000000e+000
-1.022413e+000	0.000000e+000
-1.020975e+000	0.000000e+000
-1.019536e+000	1.525879e-003
-1.018098e+000	0.000000e+000
-1.016659e+000	0.000000e+000
-1.015221e+000	0.000000e+000
-1.013782e+000	0.000000e+000
-1.012343e+000	0.000000e+000
-1.010905e+000	0.000000e+000
-1.009466e+000	0.000000e+000
-1.008028e+000	3.051758e-003
-1.006589e+000	0.000000e+000
-1.005151e+000	3.051758e-003
-1.003712e+000	1.525879e-003
-1.002273e+000	4.577637e-003
-1.000835e+000	1.525879e-003
-9.993962e-001	7.629395e-003
-9.979576e-001	1.525879e-003
-9.965190e-001	3.051758e-003
-9.950804e-001	1.525879e-003
-9.936418e-001	1.525879e-003
-9.922034e-001	3.051758e-003
-9.907648e-001	3.051758e-003
-9.893262e-001	4.577637e-003
-9.878876e-001	0.000000e+000
-9.864491e-001	4.577637e-003
-9.850105e-001	7.629395e-003
-9.835719e-001	6.103516e-003
-9.821333e-001	3.051758e-003
-9.806947e-001	6.103516e-003
-9.792561e-001	4.577637e-003
-9.778175e-001	6.103516e-003
-9.763789e-001	0.000000e+000
-9.749403e-001	1.373291e-002
-9.735018e-001	4.577637e-003
-9.720633e-001	1.068115e-002
-9.706247e-001	4.577637e-003
-9.691861e-001	4.577637e-003
-9.677475e-001	3.051758e-003
-9.663090e-001	3.051758e-003
-9.648704e-001	6.103516e-003
-9.634318e-001	1.068115e-002
-9.619932e-001	9.155273e-003
-9.605546e-001	7.629395e-003
-9.591161e-001	6.103516e-003
-9.576775e-001	9.155273e-003
-9.562389e-001	3.051758e-003
-9.548003e-001	3.051758e-003
-9.533618e-001	1.525879e-003
-9.519232e-001	3.051758e-003
-9.504846e-001	1.525879e-003
-9.490460e-001	6.103516e-003
-9.476074e-001	6.103516e-003
-9.461689e-001	1.068115e-002
-9.447303e-001	1.525879e-003
-9.432917e-001	7.629395e-003
-9.418532e-001	7.629395e-003
-9.404146e-001	4.577637e-003
-9.389760e-001	1.220703e-002
-9.375374e-001	7.629395e-003
-9.360988e-001	6.103516e-003
-9.346602e-001	7.629395e-003
-9.332217e-001	6.103516e-003
-9.317831e-001	9.155273e-003
-9.303445e-001	1.068115e-002
-9.289060e-001	4.577637e-003
-9.274673e-001	3.051758e-003
-9.260288e-001	4.577637e-003
-9.245902e-001	1.068115e-002
-9.231517e-001	9.155273e-003
-9.217131e-001	9.155273e-003
-9.202745e-001	7.629395e-003
-9.188359e-001	9.155273e-003
-9.173973e-001	1.068115e-002
-9.159588e-001	1.220703e-002
-9.145202e-001	1.068115e-002
-9.130816e-001	7.629395e-003
-9.116430e-001	1.220703e-002
-9.102044e-001	6.103516e-003
-9.087659e-001	9.155273e-003
-9.073273e-001	7.629395e-003
-9.058887e-001	1.525879e-002
-9.044501e-001	1.373291e-002
-9.030116e-001	9.155273e-003
-9.015731e-001	7.629395e-003
-9.001344e-001	1.068115e-002
-8.986958e-001	1.220703e-002
-8.972573e-001	6.103516e-003
-8.958187e-001	1.220703e-002
-8.943802e-001	1.068115e-002
-8.929416e-001	1.068115e-002
-8.915030e-001	9.155273e-003
-8.900644e-001	7.629395e-003
-8.886258e-001	1.373291e-002
-8.871872e-001	9.155273e-003
-8.857486e-001	9.155273e-003
-8.843101e-001	1.220703e-002
-8.828715e-001	1.068115e-002
-8.814329e-001	1.220703e-002
-8.799943e-001	1.373291e-002
-8.785558e-001	1.373291e-002
-8.771172e-001	6.103516e-003
-8.756787e-001	1.831055e-002
-8.742401e-001	4.577637e-003
-8.728014e-001	9.155273e-003
-8.713629e-001	9.155273e-003
-8.699243e-001	1.220703e-002
-8.684858e-001	1.068115e-002
-8.670472e-001	1.068115e-002
-8.656086e-001	9.155273e-003
-8.641700e-001	9.155273e-003
-8.627314e-001	1.220703e-002
-8.612928e-001	1.373291e-002
-8.598543e-001	1.525879e-002
-8.584157e-001	1.068115e-002
-8.569772e-001	2.136230e-002
-8.555386e-001	1.220703e-002
-8.540999e-001	1.678467e-002
-8.526614e-001	1.220703e-002
-8.512228e-001	7.629395e-003
-8.497843e-001	1.068115e-002
-8.483457e-001	1.373291e-002
-8.469071e-001	7.629395e-003
-8.454685e-001	1.678467e-002
-8.440300e-001	1.373291e-002
-8.425914e-001	9.155273e-003
-8.411528e-001	1.373291e-002
-8.397142e-001	7.629395e-003
-8.382756e-001	1.068115e-002
-8.368371e-001	1.068115e-002
-8.353985e-001	1.525879e-002
-8.339599e-001	1.220703e-002
-8.325213e-001	2.136230e-002
-8.310828e-001	1.525879e-002
-8.296442e-001	1.373291e-002
-8.282056e-001	1.831055e-002
-8.267671e-001	1.373291e-002
-8.253285e-001	1.373291e-002
-8.238899e-001	1.678467e-002
-8.224513e-001	4.577637e-003
-8.210127e-001	1.220703e-002
-8.195742e-001	6.103516e-003
-8.181356e-001	1.678467e-002
-8.166970e-001	1.983643e-002
-8.152584e-001	1.373291e-002
-8.138198e-001	1.068115e-002
-8.123813e-001	1.678467e-002
-8.109427e-001	1.983643e-002
-8.095041e-001	7.629395e-003
-8.080655e-001	1.525879e-002
-8.066269e-001	1.373291e-002
-8.051884e-001	9.155273e-003
-8.037498e-001	9.155273e-003
-8.023112e-001	1.220703e-002
-8.008727e-001	7.629395e-003
-7.994341e-001	1.373291e-002
-7.979955e-001	6.103516e-003
-7.965569e-001	1.525879e-002
-7.951183e-001	1.678467e-002
-7.936798e-001	1.525879e-002
-7.922412e-001	2.136230e-002
-7.908026e-001	9.155273e-003
-7.893640e-001	2.288818e-002
-7.879254e-001	1.678467e-002
-7.864869e-001	1.220703e-002
-7.850483e-001	1.220703e-002
-7.836097e-001	2.136230e-002
-7.821711e-001	2.288818e-002
-7.807326e-001	1.678467e-002
-7.792940e-001	1.831055e-002
-7.778554e-001	1.831055e-002
-7.764168e-001	2.136230e-002
-7.749783e-001	7.629395e-003
-7.735397e-001	1.525879e-002
-7.721011e-001	1.983643e-002
-7.706626e-001	1.678467e-002
-7.692240e-001	9.155273e-003
-7.677854e-001	1.831055e-002
-7.663468e-001	1.525879e-002
-7.649082e-001	1.678467e-002
-7.634696e-001	2.136230e-002
-7.620311e-001	1.373291e-002
-7.605925e-001	2.899170e-002
-7.591539e-001	2.593994e-002
-7.577153e-001	1.525879e-002
-7.562768e-001	1.831055e-002
-7.548383e-001	2.136230e-002
-7.533997e-001	2.441406e-002
-7.519611e-001	3.356934e-002
-7.505224e-001	2.136230e-002
-7.490839e-001	2.593994e-002
-7.476453e-001	1.983643e-002
-7.462068e-001	2.441406e-002
-7.447682e-001	1.983643e-002
-7.433296e-001	1.525879e-002
-7.418910e-001	2.899170e-002
-7.404524e-001	2.593994e-002
-7.390138e-001	1.831055e-002
-7.375752e-001	3.051758e-002
-7.361367e-001	3.356934e-002
-7.346982e-001	1.983643e-002
-7.332595e-001	1.525879e-002
-7.318209e-001	3.356934e-002
-7.303824e-001	1.525879e-002
-7.289439e-001	2.288818e-002
-7.275053e-001	3.509521e-002
-7.260667e-001	4.882813e-002
-7.246281e-001	1.525879e-002
-7.231895e-001	2.288818e-002
-7.217510e-001	1.831055e-002
-7.203124e-001	3.509521e-002
-7.188738e-001	2.593994e-002
-7.174352e-001	2.441406e-002
-7.159967e-001	2.746582e-002
-7.145580e-001	3.662109e-002
-7.131194e-001	1.831055e-002
-7.116809e-001	3.204346e-002
-7.102423e-001	3.204346e-002
-7.088038e-001	2.288818e-002
-7.073652e-001	3.051758e-002
-7.059266e-001	3.509521e-002
-7.044880e-001	2.441406e-002
-7.030495e-001	2.746582e-002
-7.016109e-001	2.593994e-002
-7.001723e-001	2.288818e-002
-6.987337e-001	3.204346e-002
-6.972951e-001	3.051758e-002
-6.958566e-001	2.899170e-002
-6.944180e-001	2.899170e-002
-6.929794e-001	2.136230e-002
-6.915408e-001	3.356934e-002
-6.901023e-001	2.136230e-002
-6.886637e-001	4.882813e-002
-6.872251e-001	3.204346e-002
-6.857865e-001	2.593994e-002
-6.843480e-001	3.662109e-002
-6.829094e-001	3.509521e-002
-6.814708e-001	3.204346e-002
-6.800322e-001	3.051758e-002
-6.785937e-001	3.356934e-002
-6.771551e-001	3.662109e-002
-6.757165e-001	3.356934e-002
-6.742779e-001	2.746582e-002
-6.728393e-001	4.577637e-002
-6.714008e-001	3.051758e-002
-6.699622e-001	2.746582e-002
-6.685236e-001	4.882813e-002
-6.670850e-001	5.035400e-002
-6.656464e-001	3.662109e-002
-6.642079e-001	4.577637e-002
-6.627693e-001	3.051758e-002
-6.613307e-001	4.119873e-002
-6.598922e-001	5.035400e-002
-6.584536e-001	5.340576e-002
-6.570150e-001	3.967285e-002
-6.555764e-001	2.899170e-002
-6.541378e-001	4.119873e-002
-6.526993e-001	4.577637e-002
-6.512607e-001	4.425049e-002
-6.498221e-001	4.272461e-002
-6.483835e-001	3.356934e-002
-6.469450e-001	3.662109e-002
-6.455064e-001	5.340576e-002
-6.440678e-001	4.425049e-002
-6.426292e-001	3.662109e-002
-6.411907e-001	5.035400e-002
-6.397520e-001	4.425049e-002
-6.383135e-001	4.730225e-002
-6.368749e-001	4.730225e-002
-6.354363e-001	3.967285e-002
-6.339978e-001	4.119873e-002
-6.325592e-001	4.272461e-002
-6.311207e-001	4.577637e-002
-6.296820e-001	4.730225e-002
-6.282435e-001	4.730225e-002
-6.268049e-001	4.425049e-002
-6.253663e-001	3.967285e-002
-6.239277e-001	5.035400e-002
-6.224892e-001	4.730225e-002
-6.210506e-001	3.662109e-002
-6.196120e-001	4.272461e-002
-6.181734e-001	5.493164e-002
-6.167348e-001	4.577637e-002
-6.152963e-001	5.035400e-002
-6.138578e-001	4.577637e-002
-6.124192e-001	3.509521e-002
-6.109805e-001	5.187988e-002
-6.095419e-001	5.340576e-002
-6.081034e-001	5.035400e-002
-6.066649e-001	4.272461e-002
-6.052263e-001	6.408691e-002
-6.037877e-001	6.713867e-002
-6.023491e-001	3.509521e-002
-6.009105e-001	4.119873e-002
-5.994719e-001	3.662109e-002
-5.980334e-001	4.119873e-002
-5.965948e-001	4.882813e-002
-5.951562e-001	4.577637e-002
-5.937176e-001	4.882813e-002
-5.922790e-001	5.187988e-002
-5.908404e-001	3.662109e-002
-5.894019e-001	4.577637e-002
-5.879633e-001	5.950928e-002
-5.865248e-001	4.425049e-002
-5.850862e-001	6.103516e-002
-5.836476e-001	3.662109e-002
-5.822090e-001	5.798340e-002
-5.807705e-001	3.967285e-002
-5.793319e-001	4.882813e-002
-5.778933e-001	5.493164e-002
-5.764547e-001	6.713867e-002
-5.750161e-001	4.730225e-002
-5.735776e-001	6.408691e-002
-5.721390e-001	3.967285e-002
-5.707004e-001	5.645752e-002
-5.692618e-001	7.171631e-002
-5.678233e-001	5.798340e-002
-5.663847e-001	7.171631e-002
-5.649461e-001	5.340576e-002
-5.635075e-001	6.103516e-002
-5.620689e-001	5.950928e-002
-5.606304e-001	6.561279e-002
-5.591918e-001	5.950928e-002
-5.577533e-001	4.882813e-002
-5.563146e-001	4.730225e-002
-5.548761e-001	6.561279e-002
-5.534375e-001	6.561279e-002
-5.519989e-001	4.730225e-002
-5.505603e-001	5.645752e-002
-5.491218e-001	4.730225e-002
-5.476832e-001	7.781982e-002
-5.462446e-001	8.087158e-002
-5.448060e-001	5.950928e-002
-5.433674e-001	8.544922e-002
-5.419289e-001	5.187988e-002
-5.404903e-001	6.256104e-002
-5.390518e-001	6.713867e-002
-5.376131e-001	7.019043e-002
-5.361746e-001	5.493164e-002
-5.347360e-001	6.713867e-002
-5.332974e-001	7.019043e-002
-5.318589e-001	8.544922e-002
-5.304203e-001	5.340576e-002
-5.289817e-001	7.171631e-002
-5.275431e-001	7.019043e-002
-5.261045e-001	8.239746e-002
-5.246659e-001	7.171631e-002
-5.232274e-001	7.629395e-002
-5.217888e-001	7.629395e-002
-5.203502e-001	7.324219e-002
-5.189116e-001	6.561279e-002
-5.174730e-001	8.087158e-002
-5.160345e-001	6.713867e-002
-5.145959e-001	5.798340e-002
-5.131574e-001	8.087158e-002
-5.117188e-001	7.171631e-002
-5.102802e-001	8.392334e-002
-5.088416e-001	7.629395e-002
-5.074031e-001	7.324219e-002
-5.059645e-001	7.476807e-002
-5.045259e-001	7.324219e-002
-5.030873e-001	8.239746e-002
-5.016487e-001	7.781982e-002
-5.002101e-001	7.629395e-002
-4.987716e-001	6.561279e-002
-4.973330e-001	7.171631e-002
-4.958944e-001	9.155273e-002
-4.944559e-001	8.239746e-002
-4.930173e-001	6.713867e-002
-4.915787e-001	7.934570e-002
-4.901401e-001	8.697510e-002
-4.887015e-001	8.392334e-002
-4.872630e-001	8.392334e-002
-4.858244e-001	7.629395e-002
-4.843859e-001	7.934570e-002
-4.829473e-001	1.022339e-001
-4.815087e-001	7.781982e-002
-4.800701e-001	9.155273e-002
-4.786315e-001	8.697510e-002
-4.771929e-001	7.324219e-002
-4.757543e-001	5.798340e-002
-4.743158e-001	6.713867e-002
-4.728772e-001	8.239746e-002
-4.714387e-001	7.171631e-002
-4.700000e-001	1.007080e-001
-4.685615e-001	8.239746e-002
-4.671229e-001	8.087158e-002
-4.656843e-001	6.866455e-002
-4.642457e-001	8.392334e-002
-4.628072e-001	8.392334e-002
-4.613686e-001	7.781982e-002
-4.599300e-001	9.002686e-002
-4.584915e-001	8.392334e-002
-4.570529e-001	8.850098e-002
-4.556143e-001	6.561279e-002
-4.541757e-001	9.002686e-002
-4.527372e-001	1.068115e-001
-4.512985e-001	6.103516e-002
-4.498600e-001	9.155273e-002
-4.484214e-001	7.934570e-002
-4.469828e-001	7.629395e-002
-4.455443e-001	7.324219e-002
-4.441057e-001	8.544922e-002
-4.426671e-001	9.765625e-002
-4.412285e-001	6.408691e-002
-4.397900e-001	8.087158e-002
-4.383514e-001	7.629395e-002
-4.369128e-001	6.866455e-002
-4.354742e-001	7.629395e-002
-4.340356e-001	7.324219e-002
-4.325971e-001	1.083374e-001
-4.311585e-001	7.171631e-002
-4.297199e-001	8.544922e-002
-4.282813e-001	6.866455e-002
-4.268428e-001	8.850098e-002
-4.254042e-001	9.613037e-002
-4.239656e-001	8.392334e-002
-4.225270e-001	8.087158e-002
-4.210884e-001	1.007080e-001
-4.196499e-001	8.850098e-002
-4.182113e-001	1.022339e-001
-4.167727e-001	1.007080e-001
-4.153341e-001	1.037598e-001
-4.138956e-001	9.002686e-002
-4.124570e-001	8.850098e-002
-4.110184e-001	1.083374e-001
-4.095798e-001	6.561279e-002
-4.081413e-001	9.460449e-002
-4.067027e-001	1.129150e-001
-4.052641e-001	9.918213e-002
-4.038255e-001	9.307861e-002
-4.023869e-001	8.850098e-002
-4.009484e-001	9.918213e-002
-3.995098e-001	1.037598e-001
-3.980713e-001	9.307861e-002
-3.966327e-001	1.007080e-001
-3.951941e-001	7.781982e-002
-3.937555e-001	1.022339e-001
-3.923169e-001	1.022339e-001
-3.908783e-001	9.460449e-002
-3.894397e-001	1.068115e-001
-3.880012e-001	7.629395e-002
-3.865626e-001	9.918213e-002
-3.851241e-001	8.087158e-002
-3.836855e-001	9.155273e-002
-3.822469e-001	7.476807e-002
-3.808083e-001	1.251221e-001
-3.793698e-001	9.765625e-002
-3.779312e-001	1.220703e-001
-3.764926e-001	1.144409e-001
-3.750540e-001	1.007080e-001
-3.736154e-001	9.460449e-002
-3.721769e-001	1.174927e-001
-3.707383e-001	1.235962e-001
-3.692997e-001	9.002686e-002
-3.678611e-001	9.307861e-002
-3.664226e-001	1.205444e-001
-3.649840e-001	8.392334e-002
-3.635454e-001	9.918213e-002
-3.621068e-001	8.544922e-002
-3.606682e-001	1.068115e-001
-3.592297e-001	1.007080e-001
-3.577911e-001	1.068115e-001
-3.563525e-001	8.697510e-002
-3.549139e-001	9.918213e-002
-3.534754e-001	1.007080e-001
-3.520368e-001	1.083374e-001
-3.505982e-001	1.251221e-001
-3.491596e-001	9.307861e-002
-3.477210e-001	1.129150e-001
-3.462825e-001	1.007080e-001
-3.448439e-001	1.266479e-001
-3.434053e-001	1.251221e-001
-3.419667e-001	1.113892e-001
-3.405282e-001	9.307861e-002
-3.390896e-001	1.312256e-001
-3.376510e-001	1.266479e-001
-3.362125e-001	9.460449e-002
-3.347738e-001	1.342773e-001
-3.333353e-001	1.403809e-001
-3.318967e-001	8.850098e-002
-3.304581e-001	1.022339e-001
-3.290195e-001	1.022339e-001
-3.275810e-001	1.098633e-001
-3.261424e-001	1.235962e-001
-3.247038e-001	1.312256e-001
-3.232653e-001	1.174927e-001
-3.218267e-001	1.281738e-001
-3.203881e-001	1.159668e-001
-3.189495e-001	8.239746e-002
-3.175110e-001	1.113892e-001
-3.160723e-001	1.174927e-001
-3.146338e-001	1.098633e-001
-3.131952e-001	1.205444e-001
-3.117567e-001	1.190186e-001
-3.103181e-001	1.251221e-001
-3.088795e-001	8.544922e-002
-3.074409e-001	1.205444e-001
-3.060023e-001	1.159668e-001
-3.045638e-001	1.220703e-001
-3.031252e-001	1.205444e-001
-3.016866e-001	1.296997e-001
-3.002480e-001	1.449585e-001
-2.988095e-001	1.251221e-001
-2.973709e-001	1.434326e-001
-2.959323e-001	1.220703e-001
-2.944937e-001	1.235962e-001
-2.930551e-001	1.281738e-001
-2.916166e-001	1.571655e-001
-2.901780e-001	1.388550e-001
-2.887394e-001	1.296997e-001
-2.873008e-001	1.327515e-001
-2.858623e-001	1.373291e-001
-2.844237e-001	1.220703e-001
-2.829851e-001	1.281738e-001
-2.815465e-001	1.220703e-001
-2.801080e-001	1.266479e-001
-2.786694e-001	1.342773e-001
-2.772308e-001	1.266479e-001
-2.757922e-001	1.525879e-001
-2.743536e-001	1.525879e-001
-2.729151e-001	1.434326e-001
-2.714765e-001	1.235962e-001
-2.700379e-001	1.449585e-001
-2.685993e-001	1.144409e-001
-2.671608e-001	1.220703e-001
-2.657222e-001	1.220703e-001
-2.642836e-001	1.174927e-001
-2.628450e-001	1.632690e-001
-2.614065e-001	1.068115e-001
-2.599679e-001	1.449585e-001
-2.585293e-001	1.495361e-001
-2.570908e-001	1.403809e-001
-2.556521e-001	1.434326e-001
-2.542136e-001	1.541138e-001
-2.527750e-001	1.022339e-001
-2.513364e-001	1.113892e-001
-2.498979e-001	1.495361e-001
-2.484593e-001	1.419067e-001
-2.470207e-001	1.541138e-001
-2.455821e-001	1.220703e-001
-2.441436e-001	1.327515e-001
-2.427050e-001	1.525879e-001
-2.412664e-001	1.342773e-001
-2.398278e-001	1.708984e-001
-2.383893e-001	1.235962e-001
-2.369507e-001	1.388550e-001
-2.355121e-001	1.388550e-001
-2.340735e-001	1.419067e-001
-2.326349e-001	1.281738e-001
-2.311964e-001	1.373291e-001
-2.297578e-001	1.815796e-001
-2.283192e-001	1.388550e-001
-2.268806e-001	1.571655e-001
-2.254421e-001	1.434326e-001
-2.240035e-001	1.113892e-001
-2.225649e-001	1.602173e-001
-2.211263e-001	1.235962e-001
-2.196877e-001	1.312256e-001
-2.182492e-001	1.205444e-001
-2.168106e-001	1.312256e-001
-2.153720e-001	1.525879e-001
-2.139334e-001	1.251221e-001
-2.124949e-001	1.327515e-001
-2.110563e-001	1.464844e-001
-2.096177e-001	1.373291e-001
-2.081791e-001	1.266479e-001
-2.067405e-001	1.281738e-001
-2.053020e-001	1.556396e-001
-2.038634e-001	1.281738e-001
-2.024248e-001	1.235962e-001
-2.009862e-001	1.403809e-001
-1.995477e-001	1.876831e-001
-1.981091e-001	1.403809e-001
-1.966705e-001	1.235962e-001
-1.952319e-001	1.434326e-001
-1.937933e-001	1.403809e-001
-1.923548e-001	1.251221e-001
-1.909162e-001	1.281738e-001
-1.894776e-001	1.419067e-001
-1.880391e-001	1.358032e-001
-1.866005e-001	1.281738e-001
-1.851619e-001	1.388550e-001
-1.837234e-001	1.327515e-001
-1.822848e-001	1.647949e-001
-1.808462e-001	1.632690e-001
-1.794076e-001	1.266479e-001
-1.779690e-001	1.449585e-001
-1.765305e-001	1.449585e-001
-1.750919e-001	1.312256e-001
-1.736533e-001	1.113892e-001
-1.722147e-001	1.403809e-001
-1.707762e-001	1.190186e-001
-1.693376e-001	1.342773e-001
-1.678990e-001	1.495361e-001
-1.664604e-001	1.663208e-001
-1.650218e-001	1.495361e-001
-1.635833e-001	1.663208e-001
-1.621447e-001	1.281738e-001
-1.607061e-001	1.617432e-001
-1.592675e-001	1.525879e-001
-1.578290e-001	1.525879e-001
-1.563904e-001	1.190186e-001
-1.549518e-001	1.708984e-001
-1.535132e-001	1.815796e-001
-1.520747e-001	1.464844e-001
-1.506361e-001	1.358032e-001
-1.491975e-001	1.525879e-001
-1.477589e-001	1.647949e-001
-1.463203e-001	1.403809e-001
-1.448818e-001	1.434326e-001
-1.434432e-001	1.708984e-001
-1.420046e-001	1.495361e-001
-1.405660e-001	1.388550e-001
-1.391275e-001	1.434326e-001
-1.376889e-001	1.174927e-001
-1.362503e-001	1.586914e-001
-1.348117e-001	1.464844e-001
-1.333732e-001	1.831055e-001
-1.319346e-001	1.785278e-001
-1.304960e-001	1.388550e-001
-1.290574e-001	1.785278e-001
-1.276189e-001	1.617432e-001
-1.261803e-001	1.693726e-001
-1.247417e-001	1.434326e-001
-1.233031e-001	1.495361e-001
-1.218645e-001	1.464844e-001
-1.204260e-001	1.571655e-001
-1.189874e-001	1.449585e-001
-1.175488e-001	1.678467e-001
-1.161102e-001	1.785278e-001
-1.146717e-001	1.708984e-001
-1.132331e-001	1.525879e-001
-1.117945e-001	1.815796e-001
-1.103559e-001	1.693726e-001
-1.089173e-001	1.571655e-001
-1.074788e-001	1.937866e-001
-1.060402e-001	1.464844e-001
-1.046016e-001	1.754761e-001
-1.031630e-001	1.510620e-001
-1.017245e-001	1.586914e-001
-1.002859e-001	1.739502e-001
-9.884732e-002	1.388550e-001
-9.740872e-002	1.678467e-001
-9.597022e-002	1.510620e-001
-9.453162e-002	1.678467e-001
-9.309302e-002	1.495361e-001
-9.165442e-002	1.464844e-001
-9.021581e-002	1.724243e-001
-8.877733e-002	1.647949e-001
-8.733873e-002	1.403809e-001
-8.590013e-002	1.480103e-001
-8.446152e-002	1.724243e-001
-8.302303e-002	1.571655e-001
-8.158443e-002	1.327515e-001
-8.014583e-002	1.480103e-001
-7.870722e-002	1.541138e-001
-7.726862e-002	1.419067e-001
-7.583014e-002	1.678467e-001
-7.439154e-002	1.632690e-001
-7.295293e-002	1.586914e-001
-7.151433e-002	1.495361e-001
-7.007584e-002	1.296997e-001
-6.863724e-002	1.480103e-001
-6.719863e-002	1.647949e-001
-6.576003e-002	1.556396e-001
-6.432143e-002	1.495361e-001
-6.288295e-002	1.739502e-001
-6.144434e-002	1.907349e-001
-6.000574e-002	1.449585e-001
-5.856714e-002	1.449585e-001
-5.712865e-002	1.617432e-001
-5.569005e-002	1.464844e-001
-5.425145e-002	1.358032e-001
-5.281284e-002	1.739502e-001
-5.137424e-002	1.525879e-001
-4.993575e-002	1.907349e-001
-4.849715e-002	1.586914e-001
-4.705855e-002	1.586914e-001
-4.561995e-002	1.296997e-001
-4.418146e-002	1.861572e-001
-4.274286e-002	1.663208e-001
-4.130425e-002	1.495361e-001
-3.986565e-002	1.754761e-001
-3.842705e-002	1.861572e-001
-3.698856e-002	1.800537e-001
-3.554996e-002	1.388550e-001
-3.411136e-002	1.480103e-001
-3.267276e-002	1.571655e-001
-3.123427e-002	1.800537e-001
-2.979567e-002	1.815796e-001
-2.835706e-002	1.708984e-001
-2.691846e-002	1.510620e-001
-2.547997e-002	1.724243e-001
-2.404137e-002	1.708984e-001
-2.260277e-002	1.510620e-001
-2.116417e-002	1.235962e-001
-1.972557e-002	1.449585e-001
-1.828708e-002	1.693726e-001
-1.684848e-002	1.693726e-001
-1.540987e-002	1.632690e-001
-1.397127e-002	1.693726e-001
-1.253278e-002	1.693726e-001
-1.109418e-002	1.403809e-001
-9.655579e-003	1.602173e-001
-8.216978e-003	1.647949e-001
-6.778377e-003	1.708984e-001
-5.339886e-003	1.678467e-001
-3.901285e-003	1.815796e-001
-2.462683e-003	1.312256e-001
-1.024082e-003	1.770020e-001
4.144083e-004	1.617432e-001
1.853010e-003	1.403809e-001
3.291611e-003	1.693726e-001
4.730213e-003	1.617432e-001
6.168814e-003	1.464844e-001
7.607304e-003	1.510620e-001
9.045906e-003	1.632690e-001
1.048451e-002	1.159668e-001
1.192311e-002	1.480103e-001
1.336160e-002	1.708984e-001
1.480020e-002	1.586914e-001
1.623880e-002	1.449585e-001
1.767740e-002	1.388550e-001
1.911600e-002	1.388550e-001
2.055449e-002	1.586914e-001
2.199310e-002	1.510620e-001
2.343170e-002	1.632690e-001
2.487030e-002	1.220703e-001
2.630879e-002	1.556396e-001
2.774739e-002	1.739502e-001
2.918599e-002	1.449585e-001
3.062459e-002	1.190186e-001
3.206319e-002	1.525879e-001
3.350168e-002	1.464844e-001
3.494029e-002	1.327515e-001
3.637889e-002	1.434326e-001
3.781749e-002	1.510620e-001
3.925598e-002	1.388550e-001
4.069458e-002	1.541138e-001
4.213318e-002	1.373291e-001
4.357178e-002	1.388550e-001
4.501027e-002	1.434326e-001
4.644888e-002	1.235962e-001
4.788748e-002	1.327515e-001
4.932608e-002	1.464844e-001
5.076468e-002	1.632690e-001
5.220317e-002	1.281738e-001
5.364177e-002	1.464844e-001
5.508037e-002	1.419067e-001
5.651898e-002	1.342773e-001
5.795746e-002	1.495361e-001
5.939607e-002	1.342773e-001
6.083467e-002	1.617432e-001
6.227327e-002	1.327515e-001
6.371187e-002	1.358032e-001
6.515036e-002	1.235962e-001
6.658897e-002	1.296997e-001
6.802757e-002	1.068115e-001
6.946617e-002	1.281738e-001
7.090465e-002	1.190186e-001
7.234326e-002	1.190186e-001
7.378186e-002	1.174927e-001
7.522046e-002	1.220703e-001
7.665906e-002	1.373291e-001
7.809756e-002	1.174927e-001
7.953616e-002	1.220703e-001
8.097476e-002	1.342773e-001
8.241336e-002	1.098633e-001
8.385184e-002	1.449585e-001
8.529045e-002	1.190186e-001
8.672905e-002	1.312256e-001
8.816765e-002	1.144409e-001
8.960625e-002	1.083374e-001
9.104475e-002	9.460449e-002
9.248335e-002	1.281738e-001
9.392195e-002	1.358032e-001
9.536055e-002	1.190186e-001
9.679904e-002	1.281738e-001
9.823764e-002	1.068115e-001
9.967624e-002	1.296997e-001
1.011148e-001	1.205444e-001
1.025533e-001	1.174927e-001
1.039919e-001	1.159668e-001
1.054305e-001	1.220703e-001
1.068691e-001	1.174927e-001
1.083077e-001	1.098633e-001
1.097462e-001	1.251221e-001
1.111848e-001	1.190186e-001
1.126234e-001	1.434326e-001
1.140620e-001	1.129150e-001
1.155005e-001	1.129150e-001
1.169391e-001	1.190186e-001
1.183777e-001	9.307861e-002
1.198163e-001	9.765625e-002
1.212549e-001	1.281738e-001
1.226934e-001	1.205444e-001
1.241320e-001	1.358032e-001
1.255706e-001	1.144409e-001
1.270092e-001	9.307861e-002
1.284477e-001	1.068115e-001
1.298863e-001	1.190186e-001
1.313249e-001	8.850098e-002
1.327635e-001	1.373291e-001
1.342021e-001	1.296997e-001
1.356406e-001	8.850098e-002
1.370792e-001	1.129150e-001
1.385178e-001	1.327515e-001
1.399564e-001	1.235962e-001
1.413949e-001	1.358032e-001
1.428335e-001	1.129150e-001
1.442721e-001	1.037598e-001
1.457107e-001	1.174927e-001
1.471493e-001	1.068115e-001
1.485878e-001	1.205444e-001
1.500264e-001	1.083374e-001
1.514650e-001	1.251221e-001
1.529036e-001	1.327515e-001
1.543421e-001	1.174927e-001
1.557807e-001	8.544922e-002
1.572193e-001	1.251221e-001
1.586579e-001	1.068115e-001
1.600965e-001	9.002686e-002
1.615350e-001	1.205444e-001
1.629736e-001	1.159668e-001
1.644122e-001	1.327515e-001
1.658508e-001	1.312256e-001
1.672893e-001	1.068115e-001
1.687279e-001	1.190186e-001
1.701665e-001	1.235962e-001
1.716051e-001	1.388550e-001
1.730436e-001	1.205444e-001
1.744822e-001	1.022339e-001
1.759208e-001	1.251221e-001
1.773594e-001	9.613037e-002
1.787980e-001	1.052856e-001
1.802365e-001	1.113892e-001
1.816751e-001	1.144409e-001
1.831137e-001	1.159668e-001
1.845523e-001	9.002686e-002
1.859908e-001	1.281738e-001
1.874294e-001	1.052856e-001
1.888680e-001	1.022339e-001
1.903066e-001	1.235962e-001
1.917452e-001	1.235962e-001
1.931837e-001	1.129150e-001
1.946223e-001	1.098633e-001
1.960609e-001	1.113892e-001
1.974995e-001	1.007080e-001
1.989380e-001	9.918213e-002
2.003766e-001	1.174927e-001
2.018152e-001	9.155273e-002
2.032538e-001	8.239746e-002
2.046924e-001	8.850098e-002
2.061309e-001	9.155273e-002
2.075695e-001	8.697510e-002
2.090081e-001	1.144409e-001
2.104467e-001	1.052856e-001
2.118852e-001	1.098633e-001
2.133238e-001	9.460449e-002
2.147624e-001	9.307861e-002
2.162010e-001	9.155273e-002
2.176396e-001	9.155273e-002
2.190780e-001	1.190186e-001
2.205167e-001	1.052856e-001
2.219553e-001	1.129150e-001
2.233939e-001	1.098633e-001
2.248323e-001	1.007080e-001
2.262709e-001	1.068115e-001
2.277095e-001	1.113892e-001
2.291482e-001	1.113892e-001
2.305867e-001	1.007080e-001
2.320252e-001	8.239746e-002
2.334638e-001	1.052856e-001
2.349024e-001	9.613037e-002
2.363411e-001	9.918213e-002
2.377795e-001	8.850098e-002
2.392181e-001	1.205444e-001
2.406567e-001	1.052856e-001
2.420954e-001	8.392334e-002
2.435338e-001	8.697510e-002
2.449724e-001	8.239746e-002
2.464110e-001	1.022339e-001
2.478496e-001	8.697510e-002
2.492882e-001	1.022339e-001
2.507267e-001	9.155273e-002
2.521653e-001	9.765625e-002
2.536039e-001	7.629395e-002
2.550425e-001	8.392334e-002
2.564810e-001	1.037598e-001
2.579196e-001	8.392334e-002
2.593582e-001	9.155273e-002
2.607968e-001	9.765625e-002
2.622354e-001	9.460449e-002
2.636739e-001	6.713867e-002
2.651125e-001	6.561279e-002
2.665511e-001	9.613037e-002
2.679897e-001	7.324219e-002
2.694282e-001	8.239746e-002
2.708668e-001	6.713867e-002
2.723054e-001	9.002686e-002
2.737440e-001	7.019043e-002
2.751826e-001	7.934570e-002
2.766211e-001	8.544922e-002
2.780597e-001	8.087158e-002
2.794983e-001	1.052856e-001
2.809369e-001	7.171631e-002
2.823754e-001	7.019043e-002
2.838140e-001	8.392334e-002
2.852526e-001	8.850098e-002
2.866912e-001	8.850098e-002
2.881298e-001	7.476807e-002
2.895683e-001	7.476807e-002
2.910069e-001	7.629395e-002
2.924455e-001	5.187988e-002
2.938841e-001	9.002686e-002
2.953226e-001	1.037598e-001
2.967612e-001	6.256104e-002
2.981998e-001	6.866455e-002
2.996384e-001	5.645752e-002
3.010769e-001	8.087158e-002
3.025155e-001	5.950928e-002
3.039541e-001	8.544922e-002
3.053927e-001	5.645752e-002
3.068313e-001	7.324219e-002
3.082698e-001	8.239746e-002
3.097084e-001	8.087158e-002
3.111470e-001	8.544922e-002
3.125856e-001	8.087158e-002
3.140241e-001	5.798340e-002
3.154627e-001	6.713867e-002
3.169013e-001	8.544922e-002
3.183399e-001	7.019043e-002
3.197785e-001	7.476807e-002
3.212170e-001	7.781982e-002
3.226556e-001	7.781982e-002
3.240942e-001	6.408691e-002
3.255328e-001	7.781982e-002
3.269713e-001	6.256104e-002
3.284099e-001	7.781982e-002
3.298485e-001	6.713867e-002
3.312871e-001	8.697510e-002
3.327257e-001	7.629395e-002
3.341642e-001	6.103516e-002
3.356028e-001	8.850098e-002
3.370414e-001	7.629395e-002
3.384800e-001	7.171631e-002
3.399185e-001	8.087158e-002
3.413571e-001	7.324219e-002
3.427957e-001	6.256104e-002
3.442343e-001	4.882813e-002
3.456729e-001	7.171631e-002
3.471114e-001	8.392334e-002
3.485499e-001	6.866455e-002
3.499886e-001	8.850098e-002
3.514272e-001	7.171631e-002
3.528656e-001	7.324219e-002
3.543043e-001	5.798340e-002
3.557429e-001	7.934570e-002
3.571814e-001	7.324219e-002
3.586201e-001	6.103516e-002
3.600586e-001	7.476807e-002
3.614971e-001	7.324219e-002
3.629358e-001	8.392334e-002
3.643744e-001	7.019043e-002
3.658128e-001	7.476807e-002
3.672514e-001	7.171631e-002
3.686901e-001	6.103516e-002
3.701286e-001	7.476807e-002
3.715671e-001	8.544922e-002
3.730057e-001	6.408691e-002
3.744443e-001	5.798340e-002
3.758829e-001	6.256104e-002
3.773216e-001	5.645752e-002
3.787600e-001	7.324219e-002
3.801986e-001	7.019043e-002
3.816372e-001	7.781982e-002
3.830758e-001	5.950928e-002
3.845143e-001	8.392334e-002
3.859529e-001	7.629395e-002
3.873915e-001	7.171631e-002
3.888301e-001	6.408691e-002
3.902687e-001	7.019043e-002
3.917072e-001	8.850098e-002
3.931458e-001	8.544922e-002
3.945844e-001	7.629395e-002
3.960230e-001	8.544922e-002
3.974615e-001	8.392334e-002
3.989001e-001	7.476807e-002
4.003387e-001	5.950928e-002
4.017773e-001	6.866455e-002
4.032159e-001	5.798340e-002
4.046544e-001	7.476807e-002
4.060930e-001	6.713867e-002
4.075316e-001	9.613037e-002
4.089702e-001	7.934570e-002
4.104087e-001	7.629395e-002
4.118473e-001	8.392334e-002
4.132859e-001	6.408691e-002
4.147245e-001	8.392334e-002
4.161631e-001	8.697510e-002
4.176016e-001	7.476807e-002
4.190402e-001	6.256104e-002
4.204788e-001	4.577637e-002
4.219174e-001	5.340576e-002
4.233559e-001	7.171631e-002
4.247945e-001	6.256104e-002
4.262331e-001	5.950928e-002
4.276717e-001	6.866455e-002
4.291103e-001	5.798340e-002
4.305488e-001	7.171631e-002
4.319874e-001	5.950928e-002
4.334260e-001	7.171631e-002
4.348646e-001	5.187988e-002
4.363031e-001	8.239746e-002
4.377417e-001	5.950928e-002
4.391803e-001	6.713867e-002
4.406189e-001	8.697510e-002
4.420574e-001	6.103516e-002
4.434960e-001	7.171631e-002
4.449346e-001	7.476807e-002
4.463732e-001	8.392334e-002
4.478118e-001	8.087158e-002
4.492503e-001	6.408691e-002
4.506889e-001	5.493164e-002
4.521275e-001	6.713867e-002
4.535661e-001	5.493164e-002
4.550046e-001	5.035400e-002
4.564432e-001	7.171631e-002
4.578818e-001	7.171631e-002
4.593204e-001	7.629395e-002
4.607590e-001	4.730225e-002
4.621975e-001	4.730225e-002
4.636361e-001	5.798340e-002
4.650747e-001	8.087158e-002
4.665133e-001	5.798340e-002
4.679518e-001	5.645752e-002
4.693904e-001	5.340576e-002
4.708290e-001	7.019043e-002
4.722676e-001	6.561279e-002
4.737062e-001	6.561279e-002
4.751447e-001	6.408691e-002
4.765833e-001	5.950928e-002
4.780219e-001	5.187988e-002
4.794605e-001	6.256104e-002
4.808990e-001	4.730225e-002
4.823376e-001	6.408691e-002
4.837761e-001	6.561279e-002
4.852147e-001	7.476807e-002
4.866534e-001	6.256104e-002
4.880919e-001	7.476807e-002
4.895305e-001	4.425049e-002
4.909691e-001	6.408691e-002
4.924077e-001	5.645752e-002
4.938461e-001	5.493164e-002
4.952848e-001	6.103516e-002
4.967234e-001	6.256104e-002
4.981620e-001	4.730225e-002
4.996006e-001	4.272461e-002
5.010390e-001	7.019043e-002
5.024776e-001	7.171631e-002
5.039162e-001	5.493164e-002
5.053549e-001	5.187988e-002
5.067934e-001	6.866455e-002
5.082319e-001	7.781982e-002
5.096705e-001	7.019043e-002
5.111091e-001	6.866455e-002
5.125476e-001	7.934570e-002
5.139863e-001	7.476807e-002
5.154249e-001	7.019043e-002
5.168635e-001	4.272461e-002
5.183020e-001	4.272461e-002
5.197405e-001	6.103516e-002
5.211791e-001	5.035400e-002
5.226177e-001	4.119873e-002
5.240564e-001	3.662109e-002
5.254948e-001	6.103516e-002
5.269334e-001	6.713867e-002
5.283720e-001	4.730225e-002
5.298106e-001	6.561279e-002
5.312492e-001	5.035400e-002
5.326877e-001	6.866455e-002
5.341263e-001	7.019043e-002
5.355649e-001	4.425049e-002
5.370035e-001	3.967285e-002
5.384420e-001	5.340576e-002
5.398806e-001	6.256104e-002
5.413192e-001	4.882813e-002
5.427578e-001	5.187988e-002
5.441964e-001	5.187988e-002
5.456349e-001	4.730225e-002
5.470735e-001	5.187988e-002
5.485121e-001	5.493164e-002
5.499507e-001	5.950928e-002
5.513892e-001	4.882813e-002
5.528278e-001	4.119873e-002
5.542664e-001	5.950928e-002
5.557050e-001	5.645752e-002
5.571436e-001	6.713867e-002
5.585821e-001	3.967285e-002
5.600207e-001	4.272461e-002
5.614593e-001	5.493164e-002
5.628979e-001	4.577637e-002
5.643364e-001	5.493164e-002
5.657750e-001	4.425049e-002
5.672136e-001	5.645752e-002
5.686522e-001	6.256104e-002
5.700907e-001	3.051758e-002
5.715293e-001	5.035400e-002
5.729679e-001	3.051758e-002
5.744065e-001	5.035400e-002
5.758451e-001	4.730225e-002
5.772836e-001	3.204346e-002
5.787222e-001	4.577637e-002
5.801608e-001	3.356934e-002
5.815994e-001	5.493164e-002
5.830379e-001	4.577637e-002
5.844765e-001	4.730225e-002
5.859151e-001	3.814697e-002
5.873537e-001	4.425049e-002
5.887923e-001	4.119873e-002
5.902308e-001	6.256104e-002
5.916694e-001	4.119873e-002
5.931080e-001	4.425049e-002
5.945466e-001	5.340576e-002
5.959851e-001	3.814697e-002
5.974237e-001	3.356934e-002
5.988623e-001	5.798340e-002
6.003009e-001	4.577637e-002
6.017395e-001	3.967285e-002
6.031780e-001	5.035400e-002
6.046166e-001	4.272461e-002
6.060552e-001	4.577637e-002
6.074938e-001	5.035400e-002
6.089323e-001	4.730225e-002
6.103709e-001	3.814697e-002
6.118095e-001	5.035400e-002
6.132481e-001	4.272461e-002
6.146867e-001	5.035400e-002
6.161251e-001	3.204346e-002
6.175638e-001	3.509521e-002
6.190024e-001	5.187988e-002
6.204410e-001	3.356934e-002
6.218795e-001	5.035400e-002
6.233180e-001	3.204346e-002
6.247566e-001	4.425049e-002
6.261953e-001	5.798340e-002
6.276339e-001	3.662109e-002
6.290724e-001	5.187988e-002
6.305110e-001	3.967285e-002
6.319495e-001	4.577637e-002
6.333881e-001	4.272461e-002
6.348267e-001	2.746582e-002
6.362653e-001	5.493164e-002
6.377039e-001	3.814697e-002
6.391425e-001	4.730225e-002
6.405809e-001	4.425049e-002
6.420195e-001	3.967285e-002
6.434581e-001	3.967285e-002
6.448968e-001	4.119873e-002
6.463354e-001	4.119873e-002
6.477738e-001	3.967285e-002
6.492124e-001	5.035400e-002
6.506510e-001	4.272461e-002
6.520896e-001	3.509521e-002
6.535282e-001	2.746582e-002
6.549668e-001	4.119873e-002
6.564053e-001	3.814697e-002
6.578439e-001	3.509521e-002
6.592825e-001	2.899170e-002
6.607210e-001	5.493164e-002
6.621596e-001	4.272461e-002
6.635983e-001	4.119873e-002
6.650369e-001	3.356934e-002
6.664753e-001	3.662109e-002
6.679139e-001	4.119873e-002
6.693525e-001	4.425049e-002
6.707911e-001	5.035400e-002
6.722297e-001	4.882813e-002
6.736682e-001	3.204346e-002
6.751068e-001	3.356934e-002
6.765454e-001	3.356934e-002
6.779840e-001	5.187988e-002
6.794225e-001	1.983643e-002
6.808611e-001	3.662109e-002
6.822997e-001	3.967285e-002
6.837383e-001	2.899170e-002
6.851769e-001	3.509521e-002
6.866154e-001	4.577637e-002
6.880540e-001	3.356934e-002
6.894926e-001	2.746582e-002
6.909312e-001	3.509521e-002
6.923697e-001	4.272461e-002
6.938083e-001	4.730225e-002
6.952469e-001	3.051758e-002
6.966855e-001	2.746582e-002
6.981241e-001	3.662109e-002
6.995626e-001	3.051758e-002
7.010012e-001	3.814697e-002
7.024398e-001	3.356934e-002
7.038784e-001	4.730225e-002
7.053169e-001	3.204346e-002
7.067555e-001	2.593994e-002
7.081941e-001	2.593994e-002
7.096327e-001	2.441406e-002
7.110712e-001	2.288818e-002
7.125098e-001	3.204346e-002
7.139484e-001	2.899170e-002
7.153870e-001	3.051758e-002
7.168256e-001	3.814697e-002
7.182641e-001	2.441406e-002
7.197027e-001	2.899170e-002
7.211413e-001	2.441406e-002
7.225799e-001	2.288818e-002
7.240184e-001	3.356934e-002
7.254570e-001	1.831055e-002
7.268956e-001	2.441406e-002
7.283342e-001	2.746582e-002
7.297728e-001	2.441406e-002
7.312113e-001	1.373291e-002
7.326499e-001	2.899170e-002
7.340885e-001	2.746582e-002
7.355271e-001	2.593994e-002
7.369655e-001	1.983643e-002
7.384042e-001	2.899170e-002
7.398428e-001	1.831055e-002
7.412814e-001	3.204346e-002
7.427200e-001	2.593994e-002
7.441585e-001	3.051758e-002
7.455970e-001	1.831055e-002
7.470357e-001	2.288818e-002
7.484743e-001	1.678467e-002
7.499128e-001	3.051758e-002
7.513514e-001	1.678467e-002
7.527900e-001	2.288818e-002
7.542286e-001	3.051758e-002
7.556671e-001	3.051758e-002
7.571057e-001	1.983643e-002
7.585443e-001	1.678467e-002
7.599829e-001	2.441406e-002
7.614215e-001	1.678467e-002
7.628599e-001	2.441406e-002
7.642985e-001	2.136230e-002
7.657372e-001	1.983643e-002
7.671758e-001	1.983643e-002
7.686143e-001	1.373291e-002
7.700528e-001	2.136230e-002
7.714914e-001	2.288818e-002
7.729300e-001	1.831055e-002
7.743686e-001	3.204346e-002
7.758072e-001	1.525879e-002
7.772458e-001	1.678467e-002
7.786844e-001	2.746582e-002
7.801229e-001	1.220703e-002
7.815614e-001	3.204346e-002
7.830000e-001	2.746582e-002
7.844387e-001	1.983643e-002
7.858773e-001	2.288818e-002
7.873159e-001	2.136230e-002
7.887543e-001	2.136230e-002
7.901929e-001	1.220703e-002
7.916315e-001	2.441406e-002
7.930701e-001	1.678467e-002
7.945087e-001	1.373291e-002
7.959472e-001	9.155273e-003
7.973858e-001	1.220703e-002
7.988244e-001	2.136230e-002
8.002630e-001	1.678467e-002
8.017015e-001	2.136230e-002
8.031403e-001	1.983643e-002
8.045787e-001	2.441406e-002
8.060172e-001	1.068115e-002
8.074559e-001	1.220703e-002
8.088944e-001	7.629395e-003
8.103329e-001	2.746582e-002
8.117716e-001	1.525879e-002
8.132101e-001	1.831055e-002
8.146488e-001	1.525879e-002
8.160873e-001	3.051758e-002
8.175258e-001	9.155273e-003
8.189645e-001	2.441406e-002
8.204030e-001	1.525879e-002
8.218418e-001	9.155273e-003
8.232802e-001	2.288818e-002
8.247187e-001	1.373291e-002
8.261574e-001	1.220703e-002
8.275959e-001	1.373291e-002
8.290346e-001	1.831055e-002
8.304731e-001	2.136230e-002
8.319116e-001	1.678467e-002
8.333503e-001	1.373291e-002
8.347888e-001	1.068115e-002
8.362273e-001	1.373291e-002
8.376660e-001	2.288818e-002
8.391045e-001	2.441406e-002
8.405432e-001	1.678467e-002
8.419817e-001	1.678467e-002
8.434202e-001	1.831055e-002
8.448589e-001	1.525879e-002
8.462974e-001	1.678467e-002
8.477361e-001	1.373291e-002
8.491746e-001	1.678467e-002
8.506131e-001	1.831055e-002
8.520518e-001	1.525879e-002
8.534903e-001	1.678467e-002
8.549290e-001	1.983643e-002
8.563675e-001	1.220703e-002
8.578060e-001	1.525879e-002
8.592447e-001	1.678467e-002
8.606832e-001	1.220703e-002
8.621217e-001	1.983643e-002
8.635604e-001	1.983643e-002
8.649989e-001	1.525879e-002
8.664376e-001	1.678467e-002
8.678761e-001	1.678467e-002
8.693146e-001	2.288818e-002
8.707533e-001	1.678467e-002
8.721918e-001	1.678467e-002
8.736305e-001	1.831055e-002
8.750690e-001	1.678467e-002
8.765074e-001	1.068115e-002
8.779462e-001	2.593994e-002
8.793847e-001	1.678467e-002
8.808232e-001	1.831055e-002
8.822619e-001	9.155273e-003
8.837004e-001	2.136230e-002
8.851391e-001	1.678467e-002
8.865776e-001	1.373291e-002
8.880161e-001	1.373291e-002
8.894548e-001	1.220703e-002
8.908933e-001	1.831055e-002
8.923320e-001	2.136230e-002
8.937704e-001	1.068115e-002
8.952089e-001	2.136230e-002
8.966477e-001	1.678467e-002
8.980862e-001	1.220703e-002
8.995249e-001	2.441406e-002
9.009634e-001	1.831055e-002
9.024018e-001	1.983643e-002
9.038405e-001	2.136230e-002
9.052791e-001	1.678467e-002
9.067176e-001	1.678467e-002
9.081563e-001	1.373291e-002
9.095947e-001	1.678467e-002
9.110335e-001	2.441406e-002
9.124719e-001	1.831055e-002
9.139105e-001	7.629395e-003
9.153492e-001	1.525879e-002
9.167877e-001	7.629395e-003
9.182264e-001	1.678467e-002
9.196648e-001	2.136230e-002
9.211033e-001	1.983643e-002
9.225420e-001	7.629395e-003
9.239806e-001	2.136230e-002
9.254193e-001	1.373291e-002
9.268578e-001	1.831055e-002
9.282962e-001	1.525879e-002
9.297349e-001	1.525879e-002
9.311734e-001	1.678467e-002
9.326120e-001	1.373291e-002
9.340507e-001	2.441406e-002
9.354891e-001	2.288818e-002
9.369278e-001	1.525879e-002
9.383663e-001	1.678467e-002
9.398048e-001	1.983643e-002
9.412435e-001	1.525879e-002
9.426820e-001	1.831055e-002
9.441208e-001	2.441406e-002
9.455592e-001	1.373291e-002
9.469977e-001	1.373291e-002
9.484364e-001	1.373291e-002
9.498749e-001	1.983643e-002
9.513134e-001	2.288818e-002
9.527521e-001	2.288818e-002
9.541906e-001	1.525879e-002
9.556293e-001	2.288818e-002
9.570679e-001	1.220703e-002
9.585063e-001	2.288818e-002
9.599451e-001	1.525879e-002
9.613835e-001	2.593994e-002
9.628222e-001	1.525879e-002
9.642607e-001	1.983643e-002
9.656992e-001	1.831055e-002
9.671379e-001	2.288818e-002
9.685764e-001	1.678467e-002
9.700151e-001	1.220703e-002
9.714536e-001	1.068115e-002
9.728921e-001	1.068115e-002
9.743308e-001	1.068115e-002
9.757694e-001	1.831055e-002
9.772078e-001	1.525879e-002
9.786465e-001	2.593994e-002
9.800850e-001	1.373291e-002
9.815237e-001	1.220703e-002
9.829622e-001	2.288818e-002
9.844007e-001	1.831055e-002
9.858394e-001	2.288818e-002
9.872779e-001	2.441406e-002
9.887166e-001	1.983643e-002
9.901551e-001	2.593994e-002
9.915935e-001	1.678467e-002
9.930322e-001	1.373291e-002
9.944708e-001	1.678467e-002
9.959095e-001	1.983643e-002
9.973480e-001	1.373291e-002
9.987865e-001	1.831055e-002
1.000225e+000	2.288818e-002
1.001664e+000	1.525879e-002
1.003102e+000	1.678467e-002
1.004541e+000	2.136230e-002
1.005979e+000	1.525879e-002
1.007418e+000	1.220703e-002
1.008857e+000	1.220703e-002
1.010295e+000	1.373291e-002
1.011734e+000	1.831055e-002
1.013172e+000	1.068115e-002
1.014611e+000	1.373291e-002
1.016050e+000	1.525879e-002
1.017488e+000	1.220703e-002
1.018927e+000	1.068115e-002
1.020365e+000	1.525879e-002
1.021804e+000	1.525879e-002
1.023242e+000	1.068115e-002
1.024681e+000	1.068115e-002
1.026120e+000	1.525879e-002
1.027558e+000	1.525879e-002
1.028997e+000	1.373291e-002
1.030435e+000	1.068115e-002
1.031874e+000	9.155273e-003
1.033313e+000	9.155273e-003
1.034751e+000	1.220703e-002
1.036189e+000	1.525879e-002
1.037628e+000	2.288818e-002
1.039067e+000	1.525879e-002
1.040505e+000	1.373291e-002
1.041944e+000	1.678467e-002
1.043382e+000	1.831055e-002
1.044821e+000	1.373291e-002
1.046260e+000	1.220703e-002
1.047698e+000	6.103516e-003
1.049137e+000	4.577637e-003
1.050575e+000	1.373291e-002
1.052014e+000	4.577637e-003
1.053452e+000	6.103516e-003
1.054891e+000	1.068115e-002
1.056330e+000	1.525879e-002
1.057768e+000	6.103516e-003
1.059207e+000	1.068115e-002
1.060645e+000	7.629395e-003
1.062084e+000	1.068115e-002
1.063523e+000	1.525879e-002
1.064961e+000	1.983643e-002
1.066400e+000	4.577637e-003
1.067838e+000	1.525879e-002
1.069277e+000	1.373291e-002
1.070715e+000	9.155273e-003
1.072154e+000	1.678467e-002
1.073592e+000	1.068115e-002
1.075031e+000	1.220703e-002
1.076470e+000	6.103516e-003
1.077908e+000	9.155273e-003
1.079347e+000	1.068115e-002
1.080785e+000	1.220703e-002
1.082224e+000	6.103516e-003
1.083662e+000	1.373291e-002
1.085101e+000	9.155273e-003
1.086540e+000	9.155273e-003
1.087978e+000	3.051758e-003
1.089417e+000	1.220703e-002
1.090855e+000	6.103516e-003
1.092294e+000	4.577637e-003
1.093733e+000	3.051758e-003
1.095171e+000	6.103516e-003
1.096610e+000	6.103516e-003
1.098048e+000	1.220703e-002
1.099487e+000	4.577637e-003
1.100925e+000	4.577637e-003
1.102364e+000	6.103516e-003
1.103803e+000	6.103516e-003
1.105241e+000	4.577637e-003
1.106680e+000	4.577637e-003
1.108118e+000	1.068115e-002
1.109557e+000	3.051758e-003
1.110996e+000	1.068115e-002
1.112434e+000	1.220703e-002
1.113873e+000	4.577637e-003
1.115311e+000	6.103516e-003
1.116750e+000	4.577637e-003
1.118188e+000	9.155273e-003
1.119627e+000	4.577637e-003
1.121065e+000	1.525879e-003
1.122504e+000	4.577637e-003
1.123943e+000	1.373291e-002
1.125381e+000	1.068115e-002
1.126820e+000	4.577637e-003
1.128258e+000	9.155273e-003
1.129697e+000	1.220703e-002
1.131136e+000	7.629395e-003
1.132574e+000	7.629395e-003
1.134013e+000	9.155273e-003
1.135451e+000	7.629395e-003
1.136890e+000	0.000000e+000
1.138328e+000	7.629395e-003
1.139767e+000	1.525879e-003
1.141206e+000	6.103516e-003
1.142644e+000	6.103516e-003
1.144083e+000	7.629395e-003
1.145521e+000	3.051758e-003
1.146960e+000	6.103516e-003
1.148399e+000	4.577637e-003
1.149837e+000	3.051758e-003
1.151276e+000	4.577637e-003
1.152714e+000	4.577637e-003
1.154153e+000	6.103516e-003
1.155591e+000	6.103516e-003
1.157030e+000	6.103516e-003
1.158468e+000	6.103516e-003
1.159907e+000	4.577637e-003
1.161346e+000	7.629395e-003
1.162784e+000	4.577637e-003
1.164223e+000	7.629395e-003
1.165661e+000	3.051758e-003
1.167100e+000	1.525879e-003
1.168539e+000	3.051758e-003
1.169977e+000	7.629395e-003
1.171416e+000	3.051758e-003
1.172854e+000	3.051758e-003
1.174293e+000	1.525879e-003
1.175731e+000	7.629395e-003
1.177170e+000	4.577637e-003
1.178609e+000	1.525879e-003
1.180047e+000	1.525879e-003
1.181486e+000	1.525879e-003
1.182924e+000	7.629395e-003
1.184363e+000	4.577637e-003
1.185802e+000	3.051758e-003
1.187240e+000	0.000000e+000
1.188679e+000	6.103516e-003
1.190117e+000	3.051758e-003
1.191556e+000	1.525879e-003
1.192994e+000	3.051758e-003
1.194433e+000	3.051758e-003
1.195871e+000	1.525879e-003
1.197310e+000	6.103516e-003
1.198749e+000	3.051758e-003
1.200187e+000	7.629395e-003
1.201626e+000	3.051758e-003
1.203064e+000	4.577637e-003
1.204503e+000	3.051758e-003
1.205942e+000	6.103516e-003
1.207380e+000	3.051758e-003
1.208819e+000	4.577637e-003
1.210257e+000	1.525879e-003
1.211696e+000	1.525879e-003
1.213134e+000	0.000000e+000
1.214573e+000	3.051758e-003
1.216012e+000	0.000000e+000
1.217450e+000	1.525879e-003
1.218889e+000	4.577637e-003
1.220327e+000	3.051758e-003
1.221766e+000	1.068115e-002
1.223205e+000	3.051758e-003
1.224643e+000	3.051758e-003
1.226082e+000	0.000000e+000
1.227520e+000	6.103516e-003
1.228959e+000	4.577637e-003
1.230397e+000	1.525879e-003
1.231836e+000	6.103516e-003
1.233274e+000	1.525879e-003
1.234713e+000	6.103516e-003
1.236152e+000	4.577637e-003
1.237590e+000	3.051758e-003
1.239029e+000	4.577637e-003
1.240467e+000	3.051758e-003
1.241906e+000	4.577637e-003
1.243345e+000	3.051758e-003
1.244783e+000	1.220703e-002
1.246222e+000	7.629395e-003
1.247660e+000	1.525879e-003
1.249099e+000	6.103516e-003
1.250537e+000	3.051758e-003
1.251976e+000	7.629395e-003
1.253415e+000	1.525879e-003
1.254853e+000	7.629395e-003
1.256292e+000	1.525879e-003
1.257730e+000	3.051758e-003
1.259169e+000	0.000000e+000
1.260608e+000	1.525879e-003
1.262046e+000	1.525879e-003
1.263485e+000	4.577637e-003
1.264923e+000	6.103516e-003
1.266362e+000	0.000000e+000
1.267800e+000	6.103516e-003
1.269239e+000	6.103516e-003
1.270678e+000	4.577637e-003
1.272116e+000	1.525879e-003
1.273555e+000	4.577637e-003
1.274993e+000	6.103516e-003
1.276432e+000	1.525879e-003
1.277870e+000	0.000000e+000
1.279309e+000	6.103516e-003
1.280747e+000	0.000000e+000
1.282186e+000	3.051758e-003
1.283625e+000	0.000000e+000
1.285063e+000	1.525879e-003
1.286502e+000	1.525879e-003
1.287940e+000	3.051758e-003
1.289379e+000	4.577637e-003
1.290818e+000	1.525879e-003
1.292256e+000	4.577637e-003
1.293695e+000	1.525879e-003
1.295133e+000	0.000000e+000
1.296572e+000	1.525879e-003
1.298010e+000	1.525879e-003
1.299449e+000	3.051758e-003
1.300888e+000	3.051758e-003
1.302326e+000	1.525879e-003
1.303765e+000	3.051758e-003
1.305203e+000	0.000000e+000
1.306642e+000	0.000000e+000
1.308081e+000	4.577637e-003
1.309519e+000	3.051758e-003
1.310958e+000	1.525879e-003
1.312396e+000	6.103516e-003
1.313835e+000	0.000000e+000
1.315273e+000	3.051758e-003
1.316712e+000	0.000000e+000
1.318150e+000	3.051758e-003
1.319589e+000	0.000000e+000
1.321028e+000	3.051758e-003
1.322466e+000	1.525879e-003
1.323905e+000	1.525879e-003
1.325343e+000	3.051758e-003
1.326782e+000	0.000000e+000
1.328220e+000	1.525879e-003
1.329659e+000	3.051758e-003
1.331098e+000	1.525879e-003
1.332536e+000	0.000000e+000
1.333975e+000	3.051758e-003
1.335413e+000	0.000000e+000
1.336852e+000	1.525879e-003
1.338291e+000	0.000000e+000
1.339729e+000	0.000000e+000
1.341168e+000	0.000000e+000
1.342606e+000	3.051758e-003
1.344045e+000	3.051758e-003
1.345483e+000	0.000000e+000
1.346922e+000	1.525879e-003
1.348361e+000	0.000000e+000
1.349799e+000	0.000000e+000
1.351238e+000	1.525879e-003
1.352676e+000	0.000000e+000
1.354115e+000	0.000000e+000
1.355553e+000	0.000000e+000
1.356992e+000	0.000000e+000
1.358431e+000	1.525879e-003
1.359869e+000	0.000000e+000
1.361308e+000	1.525879e-003
1.362746e+000	0.000000e+000
1.364185e+000	0.000000e+000
1.365624e+000	3.051758e-003
1.367062e+000	3.051758e-003
1.368501e+000	3.051758e-003
1.369939e+000	0.000000e+000
1.371378e+000	1.525879e-003
1.372816e+000	1.525879e-003
1.374255e+000	0.000000e+000
1.375694e+000	1.525879e-003
1.377132e+000	0.000000e+000
1.378571e+000	1.525879e-003
1.380009e+000	0.000000e+000
1.381448e+000	0.000000e+000
1.382886e+000	3.051758e-003
1.384325e+000	1.525879e-003
1.385764e+000	0.000000e+000
1.387202e+000	0.000000e+000
1.388641e+000	1.525879e-003
1.390079e+000	1.525879e-003
1.391518e+000	1.525879e-003
1.392957e+000	0.000000e+000
1.394395e+000	0.000000e+000
1.395834e+000	0.000000e+000
1.397272e+000	1.525879e-003
1.398711e+000	0.000000e+000
1.400149e+000	1.525879e-003
1.401588e+000	3.051758e-003
1.403027e+000	0.000000e+000
1.404465e+000	0.000000e+000
1.405904e+000	0.000000e+000
1.407342e+000	3.051758e-003
1.408781e+000	3.051758e-003
1.410219e+000	3.051758e-003
1.411658e+000	1.525879e-003
1.413097e+000	3.051758e-003
1.414535e+000	4.577637e-003
1.415974e+000	1.525879e-003
1.417412e+000	0.000000e+000
1.418851e+000	4.577637e-003
1.420289e+000	0.000000e+000
1.421728e+000	0.000000e+000
1.423167e+000	0.000000e+000
1.424605e+000	0.000000e+000
1.426044e+000	1.525879e-003
1.427482e+000	0.000000e+000
1.428921e+000	1.525879e-003
1.430360e+000	0.000000e+000
1.431798e+000	1.525879e-003
1.433237e+000	1.525879e-003
1.434675e+000	1.525879e-003
1.436114e+000	0.000000e+000
1.437552e+000	1.525879e-003
1.438991e+000	0.000000e+000
1.440430e+000	3.051758e-003
1.441868e+000	0.000000e+000
1.443307e+000	1.525879e-003
1.444745e+000	0.000000e+000
1.446184e+000	1.525879e-003
1.447622e+000	1.525879e-003
1.449061e+000	1.525879e-003
1.450500e+000	1.525879e-003
1.451938e+000	1.525879e-003
1.453377e+000	0.000000e+000
1.454815e+000	1.525879e-003
1.456254e+000	0.000000e+000
1.457692e+000	0.000000e+000
1.459131e+000	0.000000e+000
1.460570e+000	0.000000e+000
1.462008e+000	0.000000e+000
1.463447e+000	0.000000e+000
1.464885e+000	0.000000e+000
1.466324e+000	0.000000e+000
1.467763e+000	1.525879e-003
1.469201e+000	0.000000e+000
1.470640e+000	0.000000e+000
1.472078e+000	0.000000e+000
1.473517e+000	0.000000e+000
1.474955e+000	0.000000e+000
1.476394e+000	0.000000e+000
1.477832e+000	0.000000e+000
1.479271e+000	0.000000e+000
1.480710e+000	0.000000e+000
1.482148e+000	0.000000e+000
1.483587e+000	0.000000e+000
1.485025e+000	0.000000e+000
1.486464e+000	1.525879e-003
1.487903e+000	0.000000e+000
1.489341e+000	0.000000e+000
1.490780e+000	0.000000e+000
1.492218e+000	0.000000e+000
1.493657e+000	0.000000e+000
1.495095e+000	0.000000e+000
1.496534e+000	0.000000e+000
1.497973e+000	1.525879e-003
1.499411e+000	1.525879e-003
1.500850e+000	0.000000e+000
1.502288e+000	1.525879e-003
1.503727e+000	0.000000e+000
1.505166e+000	0.000000e+000
1.506604e+000	1.525879e-003
1.508043e+000	0.000000e+000
1.509481e+000	1.525879e-003
1.510920e+000	0.000000e+000
1.512358e+000	0.000000e+000
1.513797e+000	0.000000e+000
1.515235e+000	0.000000e+000
1.516674e+000	3.051758e-003
1.518113e+000	0.000000e+000
1.519551e+000	0.000000e+000
1.520990e+000	0.000000e+000
1.522428e+000	0.000000e+000
1.523867e+000	0.000000e+000
1.525305e+000	0.000000e+000
1.526744e+000	0.000000e+000
1.528183e+000	1.525879e-003
1.529621e+000	0.000000e+000
1.531060e+000	3.051758e-003
1.532498e+000	0.000000e+000
1.533937e+000	0.000000e+000
1.535376e+000	0.000000e+000
1.536814e+000	0.000000e+000
1.538253e+000	0.000000e+000
1.539691e+000	3.051758e-003
1.541130e+000	0.000000e+000
1.542568e+000	0.000000e+000
1.544007e+000	0.000000e+000
1.545446e+000	0.000000e+000
1.546884e+000	0.000000e+000
1.548323e+000	0.000000e+000
1.549761e+000	0.000000e+000
1.551200e+000	0.000000e+000
1.552639e+000	0.000000e+000
1.554077e+000	0.000000e+000
1.555516e+000	0.000000e+000
1.556954e+000	0.000000e+000
1.558393e+000	0.000000e+000
1.559831e+000	0.000000e+000
1.561270e+000	0.000000e+000
1.562708e+000	0.000000e+000
1.564147e+000	0.000000e+000
1.565586e+000	0.000000e+000
1.567024e+000	1.525879e-003
1.568463e+000	3.051758e-003
1.569901e+000	1.525879e-003
1.571340e+000	0.000000e+000
1.572779e+000	0.000000e+000
1.574217e+000	0.000000e+000
1.575656e+000	0.000000e+000
1.577094e+000	0.000000e+000
1.578533e+000	0.000000e+000
1.579971e+000	0.000000e+000
1.581410e+000	0.000000e+000
1.582849e+000	1.525879e-003
1.584287e+000	0.000000e+000
1.585726e+000	1.525879e-003
1.587164e+000	0.000000e+000
1.588603e+000	0.000000e+000
1.590042e+000	0.000000e+000
1.591480e+000	1.525879e-003
1.592919e+000	3.051758e-003
1.594357e+000	0.000000e+000
1.595796e+000	0.000000e+000
1.597234e+000	0.000000e+000
1.598673e+000	0.000000e+000
1.600111e+000	0.000000e+000
1.601550e+000	0.000000e+000
1.602989e+000	0.000000e+000
1.604427e+000	0.000000e+000
1.605866e+000	0.000000e+000
1.607304e+000	0.000000e+000
1.608743e+000	1.525879e-003
1.610182e+000	0.000000e+000
1.611620e+000	0.000000e+000
1.613059e+000	0.000000e+000
1.614497e+000	1.525879e-003
1.615936e+000	0.000000e+000
1.617374e+000	0.000000e+000
1.618813e+000	1.525879e-003
1.620252e+000	0.000000e+000
1.621690e+000	1.525879e-003
1.623129e+000	3.051758e-003
1.624567e+000	0.000000e+000
1.626006e+000	1.525879e-003
1.627445e+000	0.000000e+000
1.628883e+000	0.000000e+000
1.630322e+000	0.000000e+000
1.631760e+000	0.000000e+000
1.633199e+000	0.000000e+000
1.634637e+000	0.000000e+000
1.636076e+000	1.525879e-003
1.637514e+000	0.000000e+000
1.638953e+000	1.525879e-003
1.640392e+000	0.000000e+000
1.641830e+000	0.000000e+000
1.643269e+000	0.000000e+000
1.644707e+000	0.000000e+000
1.646146e+000	0.000000e+000
1.647585e+000	3.051758e-003
1.649023e+000	0.000000e+000
1.650462e+000	0.000000e+000
1.651900e+000	0.000000e+000
1.653339e+000	1.525879e-003
1.654777e+000	1.525879e-003
1.656216e+000	1.525879e-003
1.657655e+000	3.051758e-003
1.659093e+000	0.000000e+000
1.660532e+000	0.000000e+000
1.661970e+000	1.525879e-003
1.663409e+000	0.000000e+000
1.664848e+000	1.525879e-003
1.666286e+000	0.000000e+000
1.667725e+000	1.525879e-003
1.669163e+000	0.000000e+000
1.670602e+000	0.000000e+000
1.672040e+000	0.000000e+000
1.673479e+000	1.525879e-003
1.674917e+000	1.525879e-003
1.676356e+000	0.000000e+000
1.677795e+000	0.000000e+000
1.679233e+000	0.000000e+000
1.680672e+000	1.525879e-003
1.682110e+000	0.000000e+000
1.683549e+000	0.000000e+000
1.684988e+000	1.525879e-003
1.686426e+000	0.000000e+000
1.687865e+000	1.525879e-003
1.689303e+000	0.000000e+000
1.690742e+000	0.000000e+000
1.692180e+000	1.525879e-003
1.693619e+000	0.000000e+000
1.695058e+000	1.525879e-003
1.696496e+000	4.577637e-003
1.697935e+000	0.000000e+000
1.699373e+000	0.000000e+000
1.700812e+000	3.051758e-003
1.702251e+000	0.000000e+000
1.703689e+000	0.000000e+000
1.705128e+000	1.525879e-003
1.706566e+000	0.000000e+000
1.708005e+000	0.000000e+000
1.709443e+000	1.525879e-003
1.710882e+000	1.525879e-003
1.712321e+000	0.000000e+000
1.713759e+000	0.000000e+000
1.715198e+000	0.000000e+000
1.716636e+000	1.525879e-003
1.718075e+000	1.525879e-003
1.719513e+000	0.000000e+000
1.720952e+000	0.000000e+000
1.722390e+000	1.525879e-003
1.723829e+000	0.000000e+000
1.725268e+000	0.000000e+000
1.726706e+000	0.000000e+000
1.728145e+000	0.000000e+000
1.729583e+000	0.000000e+000
1.731022e+000	0.000000e+000
1.732461e+000	0.000000e+000
1.733899e+000	0.000000e+000
1.735338e+000	0.000000e+000
1.736776e+000	0.000000e+000
1.738215e+000	0.000000e+000
1.739653e+000	0.000000e+000
1.741092e+000	1.525879e-003
1.742531e+000	0.000000e+000
1.743969e+000	0.000000e+000
1.745408e+000	0.000000e+000
1.746846e+000	0.000000e+000
1.748285e+000	0.000000e+000
1.749724e+000	0.000000e+000
1.751162e+000	0.000000e+000
1.752600e+000	0.000000e+000
1.754039e+000	0.000000e+000
1.755478e+000	0.000000e+000
1.756917e+000	0.000000e+000
1.758355e+000	0.000000e+000
1.759793e+000	0.000000e+000
1.761232e+000	0.000000e+000
1.762671e+000	0.000000e+000
1.764109e+000	0.000000e+000
1.765548e+000	0.000000e+000
1.766986e+000	0.000000e+000
1.768425e+000	0.000000e+000
1.769864e+000	1.525879e-003
1.771302e+000	0.000000e+000
1.772741e+000	0.000000e+000
1.774179e+000	0.000000e+000
1.775618e+000	0.000000e+000
1.777056e+000	0.000000e+000
1.778495e+000	0.000000e+000
1.779934e+000	1.525879e-003
1.781372e+000	1.525879e-003
1.782811e+000	1.525879e-003
1.784249e+000	0.000000e+000
1.785688e+000	1.525879e-003
1.787127e+000	0.000000e+000
1.788565e+000	0.000000e+000
1.790004e+000	0.000000e+000
1.791442e+000	0.000000e+000
1.792881e+000	0.000000e+000
1.794319e+000	0.000000e+000
1.795758e+000	0.000000e+000
1.797196e+000	1.525879e-003
1.798635e+000	1.525879e-003
1.800074e+000	1.525879e-003
[truncated: 51 more rows]
