# Supplementary material for: Open-source micro-tensile testers via additive manufacturing for the mechanical characterization of thin films and papers
Source: PLoS One. 2018 May 29;13(5):e0197999. doi: 10.1371/journal.pone.0197999 (PMC5973562; doi:10.1371/journal.pone.0197999)
Supplement: S1 Data — (ZIP) [file pone.0197999.s002.zip › SI2_Data/Demonstration Problem 1/Exp3 Results/Height_turn1-5.txt]

�m	%
-1.963109e+000	0.000000e+000
-8.805217e-001	1.525879e-003
-8.794640e-001	0.000000e+000
-8.784063e-001	0.000000e+000
-8.773486e-001	0.000000e+000
-8.762908e-001	0.000000e+000
-8.752331e-001	0.000000e+000
-8.741754e-001	0.000000e+000
-8.731176e-001	0.000000e+000
-8.720599e-001	0.000000e+000
-8.710022e-001	0.000000e+000
-8.699444e-001	0.000000e+000
-8.688867e-001	1.525879e-003
-8.678290e-001	0.000000e+000
-8.667712e-001	1.525879e-003
-8.657136e-001	1.525879e-003
-8.646558e-001	0.000000e+000
-8.635980e-001	1.525879e-003
-8.625403e-001	0.000000e+000
-8.614826e-001	1.525879e-003
-8.604248e-001	1.525879e-003
-8.593672e-001	3.051758e-003
-8.583094e-001	3.051758e-003
-8.572517e-001	0.000000e+000
-8.561940e-001	4.577637e-003
-8.551362e-001	4.577637e-003
-8.540785e-001	1.525879e-003
-8.530207e-001	3.051758e-003
-8.519630e-001	4.577637e-003
-8.509053e-001	7.629395e-003
-8.498475e-001	4.577637e-003
-8.487899e-001	3.051758e-003
-8.477321e-001	7.629395e-003
-8.466743e-001	3.051758e-003
-8.456166e-001	0.000000e+000
-8.445589e-001	3.051758e-003
-8.435011e-001	3.051758e-003
-8.424435e-001	1.068115e-002
-8.413857e-001	3.051758e-003
-8.403280e-001	1.525879e-003
-8.392703e-001	3.051758e-003
-8.382125e-001	6.103516e-003
-8.371547e-001	1.525879e-003
-8.360971e-001	3.051758e-003
-8.350393e-001	9.155273e-003
-8.339816e-001	9.155273e-003
-8.329239e-001	6.103516e-003
-8.318661e-001	1.068115e-002
-8.308083e-001	4.577637e-003
-8.297507e-001	9.155273e-003
-8.286929e-001	6.103516e-003
-8.276352e-001	4.577637e-003
-8.265775e-001	6.103516e-003
-8.255197e-001	6.103516e-003
-8.244620e-001	7.629395e-003
-8.234043e-001	6.103516e-003
-8.223466e-001	4.577637e-003
-8.212888e-001	1.525879e-003
-8.202312e-001	6.103516e-003
-8.191734e-001	6.103516e-003
-8.181156e-001	1.068115e-002
-8.170579e-001	3.051758e-003
-8.160002e-001	1.220703e-002
-8.149424e-001	4.577637e-003
-8.138848e-001	1.525879e-003
-8.128270e-001	1.220703e-002
-8.117692e-001	4.577637e-003
-8.107115e-001	6.103516e-003
-8.096538e-001	7.629395e-003
-8.085960e-001	0.000000e+000
-8.075383e-001	4.577637e-003
-8.064806e-001	1.068115e-002
-8.054229e-001	4.577637e-003
-8.043652e-001	4.577637e-003
-8.033074e-001	1.068115e-002
-8.022496e-001	7.629395e-003
-8.011919e-001	1.220703e-002
-8.001342e-001	1.068115e-002
-7.990765e-001	3.051758e-003
-7.980188e-001	6.103516e-003
-7.969610e-001	4.577637e-003
-7.959033e-001	7.629395e-003
-7.948455e-001	4.577637e-003
-7.937878e-001	7.629395e-003
-7.927301e-001	7.629395e-003
-7.916723e-001	1.373291e-002
-7.906146e-001	1.220703e-002
-7.895569e-001	9.155273e-003
-7.884992e-001	1.068115e-002
-7.874415e-001	1.220703e-002
-7.863837e-001	1.220703e-002
-7.853259e-001	1.525879e-002
-7.842683e-001	1.068115e-002
-7.832105e-001	1.525879e-002
-7.821528e-001	1.373291e-002
-7.810951e-001	1.220703e-002
-7.800373e-001	6.103516e-003
-7.789796e-001	1.525879e-002
-7.779219e-001	1.068115e-002
-7.768641e-001	9.155273e-003
-7.758064e-001	1.373291e-002
-7.747487e-001	1.068115e-002
-7.736909e-001	2.136230e-002
-7.726332e-001	1.831055e-002
-7.715755e-001	9.155273e-003
-7.705178e-001	1.678467e-002
-7.694600e-001	1.068115e-002
-7.684023e-001	1.220703e-002
-7.673445e-001	1.525879e-002
-7.662868e-001	1.678467e-002
-7.652291e-001	9.155273e-003
-7.641714e-001	2.288818e-002
-7.631136e-001	1.983643e-002
-7.620559e-001	1.525879e-002
-7.609982e-001	1.831055e-002
-7.599404e-001	1.831055e-002
-7.588828e-001	1.678467e-002
-7.578250e-001	1.220703e-002
-7.567672e-001	1.220703e-002
-7.557095e-001	1.831055e-002
-7.546518e-001	1.831055e-002
-7.535941e-001	1.525879e-002
-7.525364e-001	1.220703e-002
-7.514786e-001	2.593994e-002
-7.504208e-001	1.373291e-002
-7.493631e-001	1.983643e-002
-7.483054e-001	1.373291e-002
-7.472477e-001	2.136230e-002
-7.461899e-001	1.373291e-002
-7.451322e-001	1.678467e-002
-7.440745e-001	1.220703e-002
-7.430167e-001	1.373291e-002
-7.419591e-001	1.831055e-002
-7.409013e-001	1.525879e-002
-7.398435e-001	2.441406e-002
-7.387858e-001	9.155273e-003
-7.377281e-001	1.983643e-002
-7.366704e-001	1.983643e-002
-7.356127e-001	1.373291e-002
-7.345549e-001	1.525879e-002
-7.334971e-001	1.525879e-002
-7.324395e-001	1.831055e-002
-7.313817e-001	1.983643e-002
-7.303240e-001	2.288818e-002
-7.292663e-001	1.678467e-002
-7.282085e-001	2.441406e-002
-7.271508e-001	1.983643e-002
-7.260931e-001	2.136230e-002
-7.250354e-001	3.051758e-002
-7.239776e-001	1.525879e-002
-7.229199e-001	1.831055e-002
-7.218621e-001	2.899170e-002
-7.208044e-001	1.831055e-002
-7.197467e-001	1.831055e-002
-7.186890e-001	9.155273e-003
-7.176312e-001	1.525879e-002
-7.165734e-001	1.525879e-002
-7.155158e-001	2.288818e-002
-7.144580e-001	1.831055e-002
-7.134003e-001	1.831055e-002
-7.123426e-001	1.373291e-002
-7.112848e-001	1.831055e-002
-7.102271e-001	1.220703e-002
-7.091694e-001	3.051758e-002
-7.081117e-001	9.155273e-003
-7.070540e-001	1.983643e-002
-7.059962e-001	2.746582e-002
-7.049384e-001	1.373291e-002
-7.038807e-001	1.983643e-002
-7.028230e-001	2.288818e-002
-7.017653e-001	2.899170e-002
-7.007076e-001	2.746582e-002
-6.996498e-001	3.509521e-002
-6.985921e-001	1.831055e-002
-6.975343e-001	1.373291e-002
-6.964766e-001	3.051758e-002
-6.954189e-001	3.662109e-002
-6.943612e-001	3.204346e-002
-6.933034e-001	2.593994e-002
-6.922457e-001	1.678467e-002
-6.911879e-001	1.678467e-002
-6.901303e-001	2.899170e-002
-6.890725e-001	2.136230e-002
-6.880147e-001	2.288818e-002
-6.869570e-001	1.831055e-002
-6.858993e-001	2.288818e-002
-6.848416e-001	2.441406e-002
-6.837839e-001	2.593994e-002
-6.827261e-001	2.441406e-002
-6.816684e-001	3.814697e-002
-6.806107e-001	2.441406e-002
-6.795529e-001	3.204346e-002
-6.784952e-001	2.593994e-002
-6.774374e-001	2.593994e-002
-6.763797e-001	1.983643e-002
-6.753220e-001	2.746582e-002
-6.742643e-001	2.441406e-002
-6.732066e-001	1.983643e-002
-6.721488e-001	2.441406e-002
-6.710910e-001	3.204346e-002
-6.700333e-001	3.204346e-002
-6.689756e-001	3.204346e-002
-6.679179e-001	2.136230e-002
-6.668602e-001	2.746582e-002
-6.658024e-001	3.662109e-002
-6.647447e-001	2.899170e-002
-6.636870e-001	3.356934e-002
-6.626292e-001	1.525879e-002
-6.615716e-001	3.509521e-002
-6.605138e-001	1.983643e-002
-6.594560e-001	2.593994e-002
-6.583983e-001	4.577637e-002
-6.573406e-001	4.119873e-002
-6.562829e-001	3.967285e-002
-6.552252e-001	2.746582e-002
-6.541674e-001	3.051758e-002
-6.531096e-001	2.288818e-002
-6.520519e-001	2.899170e-002
-6.509942e-001	1.678467e-002
-6.499365e-001	2.746582e-002
-6.488788e-001	2.746582e-002
-6.478210e-001	3.814697e-002
-6.467633e-001	3.509521e-002
-6.457055e-001	3.662109e-002
-6.446479e-001	3.051758e-002
-6.435901e-001	3.814697e-002
-6.425324e-001	2.288818e-002
-6.414746e-001	3.967285e-002
-6.404169e-001	2.746582e-002
-6.393591e-001	3.662109e-002
-6.383015e-001	3.051758e-002
-6.372437e-001	5.187988e-002
-6.361859e-001	4.882813e-002
-6.351282e-001	4.882813e-002
-6.340705e-001	3.509521e-002
-6.330127e-001	4.577637e-002
-6.319551e-001	4.425049e-002
-6.308973e-001	3.814697e-002
-6.298396e-001	4.272461e-002
-6.287819e-001	4.272461e-002
-6.277241e-001	3.662109e-002
-6.266663e-001	4.119873e-002
-6.256087e-001	2.899170e-002
-6.245509e-001	5.798340e-002
-6.234932e-001	2.441406e-002
-6.224354e-001	2.899170e-002
-6.213778e-001	5.340576e-002
-6.203200e-001	3.814697e-002
-6.192623e-001	4.272461e-002
-6.182045e-001	4.425049e-002
-6.171468e-001	3.509521e-002
-6.160891e-001	4.119873e-002
-6.150314e-001	3.662109e-002
-6.139736e-001	1.983643e-002
-6.129159e-001	3.356934e-002
-6.118582e-001	4.730225e-002
-6.108004e-001	5.187988e-002
-6.097427e-001	4.425049e-002
-6.086850e-001	4.577637e-002
-6.076272e-001	4.425049e-002
-6.065695e-001	4.577637e-002
-6.055118e-001	3.662109e-002
-6.044540e-001	3.662109e-002
-6.033963e-001	4.882813e-002
-6.023386e-001	3.662109e-002
-6.012808e-001	3.967285e-002
-6.002231e-001	4.272461e-002
-5.991654e-001	3.509521e-002
-5.981076e-001	3.204346e-002
-5.970500e-001	5.035400e-002
-5.959922e-001	3.356934e-002
-5.949345e-001	5.035400e-002
-5.938767e-001	4.577637e-002
-5.928190e-001	4.119873e-002
-5.917612e-001	3.814697e-002
-5.907035e-001	4.577637e-002
-5.896458e-001	5.187988e-002
-5.885881e-001	3.662109e-002
-5.875303e-001	5.798340e-002
-5.864727e-001	4.119873e-002
-5.854149e-001	5.798340e-002
-5.843571e-001	6.408691e-002
-5.832995e-001	4.730225e-002
-5.822417e-001	5.798340e-002
-5.811839e-001	6.561279e-002
-5.801263e-001	4.730225e-002
-5.790685e-001	4.730225e-002
-5.780108e-001	6.561279e-002
-5.769530e-001	4.425049e-002
-5.758953e-001	5.645752e-002
-5.748375e-001	4.425049e-002
-5.737799e-001	6.256104e-002
-5.727221e-001	6.103516e-002
-5.716644e-001	6.408691e-002
-5.706066e-001	4.425049e-002
-5.695489e-001	4.425049e-002
-5.684912e-001	7.171631e-002
-5.674335e-001	4.119873e-002
-5.663758e-001	3.662109e-002
-5.653180e-001	6.103516e-002
-5.642603e-001	6.866455e-002
-5.632025e-001	4.577637e-002
-5.621448e-001	7.019043e-002
-5.610871e-001	5.950928e-002
-5.600294e-001	6.103516e-002
-5.589716e-001	5.645752e-002
-5.579139e-001	7.934570e-002
-5.568562e-001	6.866455e-002
-5.557984e-001	7.476807e-002
-5.547407e-001	5.035400e-002
-5.536830e-001	5.340576e-002
-5.526252e-001	6.713867e-002
-5.515675e-001	7.324219e-002
-5.505098e-001	7.934570e-002
-5.494521e-001	7.781982e-002
-5.483943e-001	6.561279e-002
-5.473366e-001	4.882813e-002
-5.462788e-001	8.697510e-002
-5.452212e-001	4.882813e-002
-5.441634e-001	6.408691e-002
-5.431057e-001	6.408691e-002
-5.420479e-001	5.798340e-002
-5.409902e-001	7.476807e-002
-5.399325e-001	7.934570e-002
-5.388748e-001	7.476807e-002
-5.378170e-001	7.324219e-002
-5.367593e-001	7.324219e-002
-5.357016e-001	7.324219e-002
-5.346438e-001	5.493164e-002
-5.335861e-001	7.629395e-002
-5.325284e-001	7.171631e-002
-5.314706e-001	6.408691e-002
-5.304129e-001	6.561279e-002
-5.293552e-001	6.713867e-002
-5.282974e-001	7.171631e-002
-5.272397e-001	8.239746e-002
-5.261820e-001	5.035400e-002
-5.251242e-001	6.561279e-002
-5.240665e-001	5.493164e-002
-5.230088e-001	6.408691e-002
-5.219511e-001	5.950928e-002
-5.208933e-001	8.544922e-002
-5.198356e-001	6.866455e-002
-5.187779e-001	5.950928e-002
-5.177201e-001	6.408691e-002
-5.166624e-001	7.171631e-002
-5.156047e-001	7.476807e-002
-5.145470e-001	5.645752e-002
-5.134892e-001	6.561279e-002
-5.124315e-001	8.087158e-002
-5.113737e-001	5.645752e-002
-5.103160e-001	6.408691e-002
-5.092583e-001	6.408691e-002
-5.082006e-001	5.798340e-002
-5.071428e-001	6.256104e-002
-5.060851e-001	5.950928e-002
-5.050274e-001	6.408691e-002
-5.039696e-001	8.087158e-002
-5.029119e-001	7.476807e-002
-5.018542e-001	6.561279e-002
-5.007964e-001	6.561279e-002
-4.997387e-001	6.713867e-002
-4.986809e-001	6.408691e-002
-4.976233e-001	6.103516e-002
-4.965655e-001	8.087158e-002
-4.955078e-001	8.697510e-002
-4.944500e-001	5.950928e-002
-4.933923e-001	7.324219e-002
-4.923346e-001	7.171631e-002
-4.912769e-001	7.781982e-002
-4.902191e-001	7.781982e-002
-4.891614e-001	8.544922e-002
-4.881037e-001	5.798340e-002
-4.870460e-001	7.934570e-002
-4.859882e-001	5.493164e-002
-4.849305e-001	7.629395e-002
-4.838728e-001	6.256104e-002
-4.828150e-001	7.781982e-002
-4.817573e-001	5.950928e-002
-4.806996e-001	5.798340e-002
-4.796418e-001	7.171631e-002
-4.785841e-001	7.019043e-002
-4.775264e-001	5.340576e-002
-4.764686e-001	5.187988e-002
-4.754109e-001	6.866455e-002
-4.743532e-001	7.171631e-002
-4.732954e-001	6.256104e-002
-4.722377e-001	8.239746e-002
-4.711800e-001	6.408691e-002
-4.701222e-001	6.408691e-002
-4.690645e-001	6.713867e-002
-4.680068e-001	5.340576e-002
-4.669490e-001	6.256104e-002
-4.658913e-001	6.866455e-002
-4.648336e-001	7.934570e-002
-4.637759e-001	5.798340e-002
-4.627182e-001	7.019043e-002
-4.616604e-001	8.544922e-002
-4.606027e-001	8.544922e-002
-4.595450e-001	6.103516e-002
-4.584872e-001	5.950928e-002
-4.574295e-001	6.866455e-002
-4.563718e-001	6.866455e-002
-4.553140e-001	7.934570e-002
-4.542563e-001	7.019043e-002
-4.531986e-001	7.171631e-002
-4.521408e-001	6.866455e-002
-4.510831e-001	7.019043e-002
-4.500254e-001	5.798340e-002
-4.489676e-001	6.866455e-002
-4.479099e-001	7.934570e-002
-4.468522e-001	5.950928e-002
-4.457945e-001	6.408691e-002
-4.447367e-001	8.850098e-002
-4.436790e-001	7.476807e-002
-4.426213e-001	9.002686e-002
-4.415635e-001	7.934570e-002
-4.405058e-001	7.171631e-002
-4.394481e-001	8.239746e-002
-4.383903e-001	6.103516e-002
-4.373326e-001	6.713867e-002
-4.362749e-001	6.103516e-002
-4.352171e-001	7.629395e-002
-4.341594e-001	7.476807e-002
-4.331017e-001	7.781982e-002
-4.320440e-001	7.476807e-002
-4.309862e-001	6.103516e-002
-4.299285e-001	7.781982e-002
-4.288708e-001	7.324219e-002
-4.278130e-001	6.408691e-002
-4.267553e-001	6.256104e-002
-4.256976e-001	7.934570e-002
-4.246398e-001	8.697510e-002
-4.235821e-001	4.882813e-002
-4.225244e-001	7.781982e-002
-4.214666e-001	7.171631e-002
-4.204089e-001	1.007080e-001
-4.193512e-001	6.256104e-002
-4.182934e-001	6.561279e-002
-4.172357e-001	7.629395e-002
-4.161780e-001	1.007080e-001
-4.151203e-001	8.239746e-002
-4.140626e-001	7.781982e-002
-4.130048e-001	9.460449e-002
-4.119471e-001	9.307861e-002
-4.108894e-001	8.239746e-002
-4.098316e-001	7.019043e-002
-4.087739e-001	9.460449e-002
-4.077162e-001	6.256104e-002
-4.066584e-001	9.460449e-002
-4.056007e-001	9.002686e-002
-4.045430e-001	8.697510e-002
-4.034852e-001	7.476807e-002
-4.024275e-001	1.037598e-001
-4.013698e-001	8.544922e-002
-4.003120e-001	7.019043e-002
-3.992543e-001	8.850098e-002
-3.981966e-001	1.007080e-001
-3.971388e-001	8.850098e-002
-3.960811e-001	9.765625e-002
-3.950234e-001	8.544922e-002
-3.939656e-001	1.022339e-001
-3.929079e-001	9.002686e-002
-3.918502e-001	7.781982e-002
-3.907925e-001	6.103516e-002
-3.897347e-001	8.392334e-002
-3.886770e-001	7.476807e-002
-3.876193e-001	8.239746e-002
-3.865615e-001	8.392334e-002
-3.855038e-001	1.174927e-001
-3.844461e-001	9.460449e-002
-3.833884e-001	6.866455e-002
-3.823306e-001	7.781982e-002
-3.812729e-001	7.629395e-002
-3.802152e-001	8.239746e-002
-3.791574e-001	1.037598e-001
-3.780997e-001	7.934570e-002
-3.770420e-001	8.850098e-002
-3.759842e-001	8.697510e-002
-3.749265e-001	8.850098e-002
-3.738687e-001	9.155273e-002
-3.728110e-001	7.934570e-002
-3.717533e-001	9.155273e-002
-3.706955e-001	7.324219e-002
-3.696378e-001	7.476807e-002
-3.685801e-001	8.697510e-002
-3.675224e-001	7.781982e-002
-3.664647e-001	8.850098e-002
-3.654069e-001	1.098633e-001
-3.643492e-001	8.544922e-002
-3.632915e-001	1.083374e-001
-3.622337e-001	7.934570e-002
-3.611760e-001	1.037598e-001
-3.601183e-001	9.460449e-002
-3.590606e-001	1.083374e-001
-3.580028e-001	8.697510e-002
-3.569451e-001	1.037598e-001
-3.558874e-001	9.613037e-002
-3.548296e-001	1.022339e-001
-3.537719e-001	7.171631e-002
-3.527142e-001	7.934570e-002
-3.516564e-001	7.934570e-002
-3.505987e-001	8.239746e-002
-3.495410e-001	1.007080e-001
-3.484832e-001	7.324219e-002
-3.474255e-001	1.083374e-001
-3.463678e-001	9.307861e-002
-3.453100e-001	8.239746e-002
-3.442523e-001	8.087158e-002
-3.431946e-001	9.002686e-002
-3.421368e-001	9.002686e-002
-3.410791e-001	1.220703e-001
-3.400214e-001	8.239746e-002
-3.389636e-001	8.087158e-002
-3.379059e-001	9.613037e-002
-3.368482e-001	9.002686e-002
-3.357905e-001	9.765625e-002
-3.347328e-001	6.561279e-002
-3.336750e-001	8.697510e-002
-3.326173e-001	8.697510e-002
-3.315596e-001	1.068115e-001
-3.305018e-001	8.392334e-002
-3.294441e-001	7.781982e-002
-3.283864e-001	9.155273e-002
-3.273286e-001	1.098633e-001
-3.262709e-001	1.068115e-001
-3.252131e-001	7.934570e-002
-3.241554e-001	1.037598e-001
-3.230977e-001	9.002686e-002
-3.220399e-001	9.918213e-002
-3.209822e-001	1.327515e-001
-3.199245e-001	1.007080e-001
-3.188668e-001	9.765625e-002
-3.178091e-001	1.037598e-001
-3.167513e-001	9.155273e-002
-3.156936e-001	1.281738e-001
-3.146359e-001	1.007080e-001
-3.135781e-001	7.476807e-002
-3.125204e-001	1.052856e-001
-3.114627e-001	9.155273e-002
-3.104049e-001	1.113892e-001
-3.093472e-001	9.918213e-002
-3.082895e-001	9.765625e-002
-3.072317e-001	9.460449e-002
-3.061740e-001	1.098633e-001
-3.051163e-001	7.934570e-002
-3.040586e-001	9.002686e-002
-3.030008e-001	1.022339e-001
-3.019431e-001	9.460449e-002
-3.008853e-001	1.083374e-001
-2.998276e-001	1.098633e-001
-2.987699e-001	7.934570e-002
-2.977121e-001	9.460449e-002
-2.966544e-001	9.307861e-002
-2.955967e-001	1.037598e-001
-2.945389e-001	1.083374e-001
-2.934812e-001	1.144409e-001
-2.924235e-001	1.068115e-001
-2.913658e-001	8.239746e-002
-2.903080e-001	1.007080e-001
-2.892503e-001	9.307861e-002
-2.881926e-001	1.037598e-001
-2.871349e-001	7.476807e-002
-2.860772e-001	1.007080e-001
-2.850194e-001	9.155273e-002
-2.839617e-001	9.155273e-002
-2.829040e-001	1.144409e-001
-2.818462e-001	9.002686e-002
-2.807885e-001	1.007080e-001
-2.797308e-001	1.052856e-001
-2.786730e-001	1.068115e-001
-2.776153e-001	7.629395e-002
-2.765575e-001	9.613037e-002
-2.754998e-001	7.019043e-002
-2.744421e-001	1.052856e-001
-2.733843e-001	1.022339e-001
-2.723266e-001	9.307861e-002
-2.712689e-001	9.460449e-002
-2.702112e-001	9.307861e-002
-2.691534e-001	7.934570e-002
-2.680957e-001	9.765625e-002
-2.670380e-001	8.087158e-002
-2.659802e-001	1.037598e-001
-2.649225e-001	1.083374e-001
-2.638648e-001	1.022339e-001
-2.628070e-001	1.113892e-001
-2.617493e-001	1.083374e-001
-2.606916e-001	8.850098e-002
-2.596339e-001	9.460449e-002
-2.585761e-001	1.144409e-001
-2.575184e-001	9.002686e-002
-2.564607e-001	1.098633e-001
-2.554030e-001	9.765625e-002
-2.543452e-001	1.052856e-001
-2.532875e-001	1.022339e-001
-2.522297e-001	1.022339e-001
-2.511720e-001	7.781982e-002
-2.501143e-001	1.159668e-001
-2.490565e-001	9.155273e-002
-2.479988e-001	9.918213e-002
-2.469411e-001	8.850098e-002
-2.458833e-001	1.220703e-001
-2.448256e-001	8.697510e-002
-2.437679e-001	8.239746e-002
-2.427101e-001	1.022339e-001
-2.416524e-001	8.087158e-002
-2.405947e-001	8.087158e-002
-2.395370e-001	1.098633e-001
-2.384793e-001	1.113892e-001
-2.374215e-001	9.155273e-002
-2.363638e-001	1.068115e-001
-2.353061e-001	1.068115e-001
-2.342483e-001	1.022339e-001
-2.331906e-001	8.087158e-002
-2.321329e-001	9.460449e-002
-2.310751e-001	8.697510e-002
-2.300174e-001	9.307861e-002
-2.289597e-001	9.002686e-002
-2.279019e-001	9.307861e-002
-2.268442e-001	9.155273e-002
-2.257865e-001	1.068115e-001
-2.247287e-001	6.866455e-002
-2.236711e-001	1.129150e-001
-2.226133e-001	8.392334e-002
-2.215555e-001	9.613037e-002
-2.204979e-001	1.174927e-001
-2.194401e-001	9.460449e-002
-2.183824e-001	1.022339e-001
-2.173247e-001	8.239746e-002
-2.162669e-001	9.002686e-002
-2.152092e-001	1.037598e-001
-2.141514e-001	9.155273e-002
-2.130937e-001	1.281738e-001
-2.120360e-001	9.460449e-002
-2.109782e-001	7.171631e-002
-2.099205e-001	9.460449e-002
-2.088628e-001	8.087158e-002
-2.078050e-001	9.765625e-002
-2.067473e-001	9.155273e-002
-2.056896e-001	6.713867e-002
-2.046318e-001	1.098633e-001
-2.035742e-001	9.002686e-002
-2.025164e-001	8.544922e-002
-2.014586e-001	1.159668e-001
-2.004010e-001	6.561279e-002
-1.993432e-001	8.239746e-002
-1.982854e-001	9.918213e-002
-1.972278e-001	8.544922e-002
-1.961700e-001	9.918213e-002
-1.951123e-001	9.002686e-002
-1.940546e-001	1.052856e-001
-1.929968e-001	9.460449e-002
-1.919391e-001	8.697510e-002
-1.908814e-001	9.918213e-002
-1.898236e-001	9.918213e-002
-1.887659e-001	1.083374e-001
-1.877082e-001	7.019043e-002
-1.866505e-001	1.037598e-001
-1.855927e-001	1.022339e-001
-1.845350e-001	9.307861e-002
-1.834773e-001	9.613037e-002
-1.824195e-001	9.307861e-002
-1.813618e-001	1.022339e-001
-1.803041e-001	9.613037e-002
-1.792463e-001	9.613037e-002
-1.781886e-001	8.239746e-002
-1.771309e-001	9.460449e-002
-1.760731e-001	9.155273e-002
-1.750154e-001	9.155273e-002
-1.739577e-001	1.144409e-001
-1.728999e-001	9.613037e-002
-1.718422e-001	1.251221e-001
-1.707845e-001	7.781982e-002
-1.697267e-001	9.307861e-002
-1.686691e-001	9.765625e-002
-1.676113e-001	1.007080e-001
-1.665535e-001	9.307861e-002
-1.654958e-001	1.037598e-001
-1.644381e-001	1.037598e-001
-1.633804e-001	1.007080e-001
-1.623226e-001	8.087158e-002
-1.612649e-001	8.697510e-002
-1.602072e-001	8.544922e-002
-1.591494e-001	9.002686e-002
-1.580917e-001	7.324219e-002
-1.570340e-001	1.022339e-001
-1.559762e-001	1.052856e-001
-1.549186e-001	1.083374e-001
-1.538608e-001	8.392334e-002
-1.528030e-001	8.087158e-002
-1.517454e-001	1.098633e-001
-1.506876e-001	1.098633e-001
-1.496298e-001	9.460449e-002
-1.485722e-001	9.460449e-002
-1.475144e-001	9.918213e-002
-1.464567e-001	1.052856e-001
-1.453990e-001	7.171631e-002
-1.443412e-001	9.460449e-002
-1.432835e-001	9.307861e-002
-1.422258e-001	9.307861e-002
-1.411680e-001	1.174927e-001
-1.401103e-001	9.155273e-002
-1.390526e-001	1.266479e-001
-1.379948e-001	9.460449e-002
-1.369371e-001	1.037598e-001
-1.358794e-001	9.002686e-002
-1.348216e-001	9.613037e-002
-1.337639e-001	9.155273e-002
-1.327062e-001	1.129150e-001
-1.316485e-001	9.765625e-002
-1.305907e-001	8.697510e-002
-1.295330e-001	8.697510e-002
-1.284753e-001	1.159668e-001
-1.274175e-001	9.307861e-002
-1.263598e-001	8.697510e-002
-1.253021e-001	1.052856e-001
-1.242443e-001	1.190186e-001
-1.231866e-001	1.007080e-001
-1.221289e-001	8.544922e-002
-1.210711e-001	8.544922e-002
-1.200135e-001	9.613037e-002
-1.189557e-001	1.007080e-001
-1.178979e-001	1.068115e-001
-1.168402e-001	1.022339e-001
-1.157825e-001	9.918213e-002
-1.147247e-001	9.613037e-002
-1.136670e-001	1.113892e-001
-1.126093e-001	7.476807e-002
-1.115516e-001	9.460449e-002
-1.104938e-001	8.392334e-002
-1.094361e-001	9.460449e-002
-1.083784e-001	9.613037e-002
-1.073206e-001	1.098633e-001
-1.062629e-001	8.544922e-002
-1.052052e-001	9.765625e-002
-1.041474e-001	9.918213e-002
-1.030897e-001	1.083374e-001
-1.020320e-001	8.697510e-002
-1.009742e-001	1.052856e-001
-9.991656e-002	8.392334e-002
-9.885880e-002	1.266479e-001
-9.780104e-002	7.476807e-002
-9.674336e-002	8.697510e-002
-9.568561e-002	1.098633e-001
-9.462786e-002	9.613037e-002
-9.357017e-002	1.083374e-001
-9.251242e-002	1.159668e-001
-9.145467e-002	9.765625e-002
-9.039699e-002	7.019043e-002
-8.933923e-002	1.022339e-001
-8.828147e-002	9.307861e-002
-8.722380e-002	8.544922e-002
-8.616604e-002	7.934570e-002
-8.510828e-002	7.476807e-002
-8.405060e-002	9.002686e-002
-8.299285e-002	8.239746e-002
-8.193509e-002	1.037598e-001
-8.087741e-002	9.613037e-002
-7.981966e-002	8.239746e-002
-7.876190e-002	1.022339e-001
-7.770422e-002	8.697510e-002
-7.664647e-002	9.765625e-002
-7.558872e-002	8.697510e-002
-7.453104e-002	9.765625e-002
-7.347328e-002	8.850098e-002
-7.241552e-002	8.850098e-002
-7.135785e-002	9.155273e-002
-7.030009e-002	8.239746e-002
-6.924233e-002	8.544922e-002
-6.818458e-002	7.934570e-002
-6.712690e-002	7.324219e-002
-6.606914e-002	9.002686e-002
-6.501138e-002	8.544922e-002
-6.395371e-002	7.324219e-002
-6.289595e-002	7.781982e-002
-6.183819e-002	9.460449e-002
-6.078051e-002	8.850098e-002
-5.972277e-002	1.159668e-001
-5.866501e-002	1.052856e-001
-5.760733e-002	9.307861e-002
-5.654957e-002	9.002686e-002
-5.549182e-002	7.476807e-002
-5.443414e-002	6.408691e-002
-5.337638e-002	9.613037e-002
-5.231863e-002	7.476807e-002
-5.126095e-002	1.083374e-001
-5.020319e-002	9.155273e-002
-4.914543e-002	1.068115e-001
-4.808776e-002	1.068115e-001
-4.703000e-002	9.613037e-002
-4.597225e-002	7.629395e-002
-4.491457e-002	9.460449e-002
-4.385681e-002	5.950928e-002
-4.279905e-002	9.613037e-002
-4.174138e-002	8.087158e-002
-4.068362e-002	1.022339e-001
-3.962586e-002	7.781982e-002
-3.856819e-002	8.392334e-002
-3.751043e-002	8.392334e-002
-3.645268e-002	9.918213e-002
-3.539500e-002	7.476807e-002
-3.433724e-002	8.239746e-002
-3.327948e-002	6.866455e-002
-3.222181e-002	8.697510e-002
-3.116405e-002	7.934570e-002
-3.010629e-002	8.697510e-002
-2.904862e-002	7.934570e-002
-2.799086e-002	9.613037e-002
-2.693310e-002	9.460449e-002
-2.587542e-002	1.022339e-001
-2.481767e-002	1.113892e-001
-2.375991e-002	7.476807e-002
-2.270223e-002	9.155273e-002
-2.164448e-002	8.087158e-002
-2.058672e-002	1.129150e-001
-1.952905e-002	1.007080e-001
-1.847129e-002	1.022339e-001
-1.741353e-002	9.307861e-002
-1.635578e-002	9.155273e-002
-1.529810e-002	9.155273e-002
-1.424034e-002	9.155273e-002
-1.318259e-002	8.392334e-002
-1.212491e-002	9.613037e-002
-1.106715e-002	9.918213e-002
-1.000940e-002	8.392334e-002
-8.951718e-003	9.918213e-002
-7.893963e-003	1.037598e-001
-6.836207e-003	7.934570e-002
-5.778528e-003	8.087158e-002
-4.720772e-003	8.850098e-002
-3.663017e-003	9.155273e-002
-2.605338e-003	9.765625e-002
-1.547582e-003	8.544922e-002
-4.898265e-004	1.083374e-001
5.678526e-004	8.697510e-002
1.625608e-003	9.002686e-002
2.683364e-003	8.850098e-002
3.741043e-003	8.392334e-002
4.798798e-003	7.324219e-002
5.856554e-003	9.918213e-002
6.914233e-003	8.544922e-002
7.971988e-003	6.866455e-002
9.029744e-003	9.155273e-002
1.008742e-002	7.629395e-002
1.114518e-002	9.460449e-002
1.220293e-002	8.544922e-002
1.326061e-002	7.934570e-002
1.431837e-002	9.307861e-002
1.537613e-002	8.087158e-002
1.643380e-002	7.934570e-002
1.749156e-002	8.544922e-002
1.854931e-002	8.239746e-002
1.960699e-002	9.002686e-002
2.066475e-002	8.850098e-002
2.172250e-002	9.918213e-002
2.278018e-002	7.629395e-002
2.383794e-002	8.850098e-002
2.489570e-002	9.918213e-002
2.595337e-002	8.697510e-002
2.701113e-002	7.019043e-002
2.806889e-002	9.307861e-002
2.912656e-002	9.918213e-002
3.018432e-002	7.629395e-002
3.124208e-002	7.781982e-002
3.229983e-002	9.613037e-002
3.335751e-002	7.476807e-002
3.441527e-002	8.239746e-002
3.547302e-002	6.256104e-002
3.653070e-002	7.629395e-002
3.758846e-002	8.392334e-002
3.864621e-002	8.239746e-002
3.970389e-002	9.002686e-002
4.076165e-002	8.087158e-002
4.181940e-002	6.561279e-002
4.287708e-002	1.007080e-001
4.393484e-002	1.007080e-001
4.499259e-002	7.934570e-002
4.605027e-002	1.083374e-001
4.710803e-002	7.171631e-002
4.816578e-002	8.239746e-002
4.922346e-002	9.155273e-002
5.028122e-002	6.561279e-002
5.133897e-002	8.697510e-002
5.239665e-002	9.613037e-002
5.345441e-002	6.713867e-002
5.451216e-002	7.019043e-002
5.556984e-002	7.781982e-002
5.662760e-002	8.239746e-002
5.768536e-002	9.460449e-002
5.874303e-002	6.713867e-002
5.980079e-002	7.171631e-002
6.085855e-002	9.307861e-002
6.191623e-002	7.324219e-002
6.297398e-002	8.087158e-002
6.403173e-002	7.324219e-002
6.508941e-002	8.392334e-002
6.614717e-002	8.239746e-002
6.720492e-002	7.781982e-002
6.826260e-002	8.392334e-002
6.932036e-002	8.392334e-002
7.037811e-002	8.392334e-002
7.143579e-002	9.155273e-002
7.249355e-002	9.002686e-002
7.355131e-002	7.019043e-002
7.460898e-002	8.087158e-002
7.566674e-002	7.629395e-002
7.672450e-002	6.713867e-002
7.778218e-002	8.087158e-002
7.883993e-002	6.408691e-002
7.989769e-002	8.544922e-002
8.095544e-002	7.781982e-002
8.201312e-002	7.476807e-002
8.307087e-002	1.022339e-001
8.412863e-002	7.019043e-002
8.518631e-002	6.866455e-002
8.624406e-002	7.934570e-002
8.730182e-002	7.629395e-002
8.835950e-002	8.850098e-002
8.941726e-002	9.155273e-002
9.047501e-002	1.037598e-001
9.153269e-002	7.781982e-002
9.259045e-002	8.544922e-002
9.364820e-002	8.239746e-002
9.470588e-002	7.324219e-002
9.576364e-002	9.155273e-002
9.682140e-002	1.007080e-001
9.787907e-002	8.544922e-002
9.893682e-002	7.629395e-002
9.999458e-002	8.697510e-002
1.010523e-001	8.544922e-002
1.021100e-001	8.087158e-002
1.031678e-001	8.392334e-002
1.042254e-001	9.155273e-002
1.052832e-001	8.239746e-002
1.063410e-001	5.950928e-002
1.073986e-001	8.850098e-002
1.084564e-001	9.307861e-002
1.095142e-001	9.155273e-002
1.105718e-001	7.629395e-002
1.116296e-001	8.697510e-002
1.126873e-001	6.866455e-002
1.137450e-001	7.934570e-002
1.148028e-001	7.171631e-002
1.158605e-001	7.781982e-002
1.169182e-001	8.392334e-002
1.179760e-001	7.171631e-002
1.190337e-001	6.103516e-002
1.200914e-001	8.239746e-002
1.211492e-001	8.697510e-002
1.222069e-001	7.781982e-002
1.232646e-001	7.934570e-002
1.243224e-001	1.007080e-001
1.253801e-001	7.019043e-002
1.264378e-001	8.087158e-002
1.274955e-001	9.307861e-002
1.285533e-001	7.781982e-002
1.296111e-001	6.866455e-002
1.306687e-001	7.171631e-002
1.317265e-001	1.037598e-001
1.327842e-001	7.781982e-002
1.338419e-001	7.476807e-002
1.348997e-001	9.307861e-002
1.359574e-001	6.866455e-002
1.370151e-001	7.781982e-002
1.380729e-001	8.239746e-002
1.391306e-001	8.392334e-002
1.401883e-001	6.561279e-002
1.412461e-001	8.850098e-002
1.423038e-001	7.781982e-002
1.433615e-001	8.544922e-002
1.444192e-001	8.239746e-002
1.454770e-001	8.850098e-002
1.465347e-001	9.765625e-002
1.475924e-001	8.392334e-002
1.486502e-001	6.866455e-002
1.497079e-001	6.866455e-002
1.507656e-001	4.882813e-002
1.518234e-001	8.850098e-002
1.528811e-001	5.645752e-002
1.539388e-001	8.087158e-002
1.549966e-001	5.950928e-002
1.560543e-001	7.019043e-002
1.571120e-001	6.866455e-002
1.581698e-001	8.850098e-002
1.592274e-001	9.460449e-002
1.602852e-001	9.765625e-002
1.613430e-001	7.019043e-002
1.624006e-001	8.392334e-002
1.634584e-001	9.307861e-002
1.645161e-001	8.697510e-002
1.655738e-001	7.781982e-002
1.666316e-001	7.934570e-002
1.676893e-001	7.781982e-002
1.687470e-001	7.934570e-002
1.698048e-001	7.629395e-002
1.708625e-001	8.544922e-002
1.719202e-001	8.239746e-002
1.729780e-001	9.460449e-002
1.740357e-001	5.950928e-002
1.750934e-001	9.613037e-002
1.761511e-001	8.544922e-002
1.772089e-001	8.239746e-002
1.782667e-001	8.087158e-002
1.793243e-001	7.781982e-002
1.803821e-001	9.918213e-002
1.814398e-001	9.765625e-002
1.824975e-001	7.781982e-002
1.835553e-001	8.239746e-002
1.846130e-001	1.022339e-001
1.856707e-001	8.087158e-002
1.867285e-001	8.697510e-002
1.877862e-001	1.007080e-001
1.888439e-001	8.697510e-002
1.899017e-001	5.340576e-002
1.909594e-001	9.613037e-002
1.920171e-001	7.629395e-002
1.930749e-001	8.392334e-002
1.941326e-001	7.934570e-002
1.951903e-001	8.697510e-002
1.962480e-001	8.239746e-002
1.973058e-001	8.697510e-002
1.983635e-001	8.392334e-002
1.994212e-001	1.129150e-001
2.004790e-001	8.087158e-002
2.015367e-001	7.781982e-002
2.025944e-001	8.697510e-002
2.036522e-001	8.087158e-002
2.047099e-001	8.239746e-002
2.057676e-001	7.781982e-002
2.068254e-001	6.866455e-002
2.078830e-001	9.155273e-002
2.089408e-001	7.324219e-002
2.099986e-001	6.866455e-002
2.110562e-001	6.256104e-002
2.121140e-001	8.697510e-002
2.131717e-001	7.324219e-002
2.142294e-001	8.392334e-002
2.152872e-001	7.171631e-002
2.163449e-001	7.934570e-002
2.174026e-001	7.324219e-002
2.184604e-001	8.544922e-002
2.195181e-001	7.324219e-002
2.205758e-001	7.934570e-002
2.216336e-001	7.476807e-002
2.226913e-001	9.613037e-002
2.237490e-001	6.866455e-002
2.248068e-001	6.103516e-002
2.258645e-001	9.002686e-002
2.269222e-001	1.007080e-001
2.279800e-001	9.613037e-002
2.290377e-001	7.476807e-002
2.300955e-001	1.022339e-001
2.311531e-001	9.155273e-002
2.322109e-001	7.171631e-002
2.332687e-001	7.629395e-002
2.343263e-001	8.087158e-002
2.353841e-001	8.392334e-002
2.364418e-001	8.239746e-002
2.374995e-001	9.307861e-002
2.385573e-001	8.850098e-002
2.396150e-001	8.087158e-002
2.406727e-001	6.256104e-002
2.417305e-001	8.392334e-002
2.427882e-001	7.476807e-002
2.438459e-001	8.087158e-002
2.449036e-001	9.002686e-002
2.459614e-001	6.103516e-002
2.470191e-001	8.544922e-002
2.480768e-001	7.781982e-002
2.491346e-001	8.239746e-002
2.501923e-001	7.781982e-002
2.512500e-001	9.918213e-002
2.523078e-001	9.155273e-002
2.533655e-001	7.171631e-002
2.544232e-001	5.950928e-002
2.554810e-001	7.934570e-002
2.565387e-001	8.544922e-002
2.575964e-001	1.007080e-001
2.586542e-001	6.103516e-002
2.597118e-001	6.408691e-002
2.607696e-001	1.098633e-001
2.618274e-001	6.713867e-002
2.628850e-001	9.307861e-002
2.639428e-001	7.476807e-002
2.650006e-001	8.392334e-002
2.660582e-001	9.307861e-002
2.671160e-001	6.713867e-002
2.681737e-001	7.934570e-002
2.692314e-001	6.713867e-002
2.702892e-001	8.087158e-002
2.713469e-001	8.392334e-002
2.724046e-001	8.087158e-002
2.734624e-001	7.934570e-002
2.745201e-001	6.713867e-002
2.755778e-001	8.087158e-002
2.766355e-001	6.866455e-002
2.776933e-001	7.781982e-002
2.787511e-001	5.493164e-002
2.798087e-001	5.798340e-002
2.808665e-001	6.103516e-002
2.819243e-001	6.713867e-002
2.829819e-001	7.934570e-002
2.840397e-001	9.155273e-002
2.850975e-001	5.950928e-002
2.861551e-001	6.408691e-002
2.872129e-001	7.171631e-002
2.882706e-001	8.239746e-002
2.893283e-001	8.087158e-002
2.903861e-001	8.697510e-002
2.914438e-001	6.866455e-002
2.925015e-001	6.713867e-002
2.935593e-001	5.493164e-002
2.946170e-001	8.087158e-002
2.956747e-001	5.493164e-002
2.967325e-001	7.171631e-002
2.977902e-001	7.781982e-002
2.988479e-001	8.544922e-002
2.999057e-001	8.697510e-002
3.009634e-001	8.697510e-002
3.020211e-001	9.613037e-002
3.030788e-001	7.629395e-002
3.041366e-001	8.850098e-002
3.051943e-001	8.087158e-002
3.062520e-001	4.119873e-002
3.073098e-001	6.866455e-002
3.083674e-001	6.713867e-002
3.094252e-001	5.187988e-002
3.104830e-001	7.171631e-002
3.115406e-001	7.781982e-002
3.125984e-001	5.340576e-002
3.136562e-001	6.866455e-002
3.147138e-001	8.697510e-002
3.157716e-001	7.781982e-002
3.168294e-001	5.798340e-002
3.178870e-001	6.866455e-002
3.189448e-001	7.171631e-002
3.200025e-001	5.950928e-002
3.210602e-001	5.798340e-002
3.221180e-001	7.934570e-002
3.231757e-001	5.798340e-002
3.242334e-001	6.103516e-002
3.252912e-001	6.408691e-002
3.263489e-001	6.103516e-002
3.274067e-001	6.713867e-002
3.284644e-001	6.866455e-002
3.295221e-001	6.561279e-002
3.305799e-001	7.934570e-002
3.316376e-001	5.798340e-002
3.326953e-001	7.171631e-002
3.337531e-001	4.882813e-002
3.348107e-001	6.103516e-002
3.358685e-001	3.967285e-002
3.369262e-001	5.950928e-002
3.379839e-001	7.324219e-002
3.390417e-001	5.035400e-002
3.400994e-001	5.493164e-002
3.411571e-001	6.408691e-002
3.422149e-001	5.645752e-002
3.432726e-001	5.187988e-002
3.443303e-001	5.340576e-002
3.453881e-001	7.324219e-002
3.464458e-001	4.730225e-002
3.475035e-001	6.866455e-002
3.485613e-001	6.103516e-002
3.496190e-001	6.256104e-002
3.506767e-001	5.187988e-002
3.517345e-001	5.798340e-002
3.527922e-001	7.476807e-002
3.538499e-001	6.103516e-002
3.549076e-001	5.798340e-002
3.559654e-001	6.408691e-002
3.570231e-001	6.103516e-002
3.580808e-001	5.035400e-002
3.591386e-001	5.493164e-002
3.601963e-001	3.814697e-002
3.612540e-001	7.171631e-002
3.623118e-001	6.408691e-002
3.633695e-001	5.798340e-002
3.644272e-001	6.408691e-002
3.654850e-001	6.408691e-002
3.665427e-001	5.187988e-002
3.676004e-001	5.340576e-002
3.686582e-001	5.493164e-002
3.697158e-001	5.798340e-002
3.707736e-001	6.713867e-002
3.718313e-001	4.882813e-002
3.728890e-001	6.103516e-002
3.739468e-001	6.408691e-002
3.750045e-001	5.798340e-002
3.760623e-001	4.577637e-002
3.771200e-001	3.662109e-002
3.781777e-001	4.119873e-002
3.792355e-001	4.882813e-002
3.802932e-001	3.967285e-002
3.813509e-001	4.730225e-002
3.824087e-001	5.035400e-002
3.834664e-001	3.814697e-002
3.845241e-001	5.645752e-002
3.855819e-001	4.272461e-002
3.866395e-001	5.340576e-002
3.876973e-001	5.035400e-002
3.887550e-001	6.103516e-002
3.898127e-001	5.645752e-002
3.908705e-001	4.730225e-002
3.919282e-001	4.882813e-002
3.929859e-001	6.408691e-002
3.940437e-001	5.187988e-002
3.951014e-001	5.493164e-002
3.961591e-001	7.781982e-002
3.972169e-001	5.493164e-002
3.982746e-001	5.798340e-002
3.993323e-001	5.035400e-002
4.003901e-001	6.103516e-002
4.014478e-001	5.187988e-002
4.025055e-001	6.103516e-002
4.035632e-001	7.019043e-002
4.046210e-001	5.950928e-002
4.056787e-001	5.493164e-002
4.067365e-001	5.798340e-002
4.077941e-001	5.798340e-002
4.088519e-001	4.425049e-002
4.099096e-001	5.645752e-002
4.109674e-001	6.713867e-002
4.120251e-001	5.340576e-002
4.130829e-001	5.340576e-002
4.141405e-001	5.340576e-002
4.151983e-001	6.103516e-002
4.162560e-001	5.950928e-002
4.173138e-001	5.950928e-002
4.183715e-001	4.577637e-002
4.194293e-001	6.408691e-002
4.204869e-001	3.662109e-002
4.215446e-001	5.645752e-002
4.226024e-001	6.561279e-002
4.236601e-001	5.645752e-002
4.247179e-001	5.340576e-002
4.257757e-001	5.645752e-002
4.268333e-001	5.187988e-002
4.278910e-001	3.204346e-002
4.289488e-001	4.425049e-002
4.300065e-001	5.035400e-002
4.310643e-001	6.256104e-002
4.321220e-001	4.730225e-002
4.331796e-001	5.340576e-002
4.342374e-001	5.340576e-002
4.352951e-001	3.509521e-002
4.363529e-001	4.882813e-002
4.374106e-001	5.950928e-002
4.384684e-001	5.340576e-002
4.395260e-001	6.103516e-002
4.405838e-001	5.798340e-002
4.416415e-001	6.103516e-002
4.426993e-001	5.798340e-002
4.437570e-001	5.798340e-002
4.448148e-001	5.340576e-002
4.458724e-001	4.577637e-002
4.469302e-001	5.493164e-002
4.479879e-001	6.103516e-002
4.490457e-001	5.340576e-002
4.501034e-001	7.781982e-002
4.511612e-001	4.425049e-002
4.522189e-001	5.950928e-002
4.532765e-001	5.340576e-002
4.543343e-001	3.509521e-002
4.553920e-001	5.950928e-002
4.564498e-001	4.425049e-002
4.575076e-001	4.425049e-002
4.585653e-001	3.662109e-002
4.596229e-001	5.035400e-002
4.606807e-001	5.187988e-002
4.617384e-001	5.645752e-002
4.627962e-001	6.103516e-002
4.638539e-001	4.119873e-002
4.649117e-001	5.798340e-002
4.659693e-001	4.882813e-002
4.670270e-001	4.272461e-002
4.680848e-001	7.019043e-002
4.691425e-001	4.272461e-002
4.702003e-001	4.425049e-002
4.712581e-001	5.493164e-002
4.723157e-001	3.662109e-002
4.733734e-001	4.425049e-002
4.744312e-001	7.171631e-002
4.754889e-001	5.798340e-002
4.765467e-001	5.798340e-002
4.776044e-001	4.577637e-002
4.786621e-001	4.577637e-002
4.797198e-001	4.272461e-002
4.807775e-001	5.340576e-002
4.818353e-001	5.187988e-002
4.828931e-001	6.408691e-002
4.839508e-001	4.272461e-002
4.850085e-001	6.256104e-002
4.860662e-001	6.256104e-002
4.871239e-001	5.340576e-002
4.881817e-001	3.814697e-002
4.892395e-001	5.187988e-002
4.902972e-001	4.730225e-002
4.913548e-001	5.645752e-002
4.924126e-001	4.577637e-002
4.934703e-001	5.035400e-002
4.945281e-001	5.493164e-002
4.955858e-001	5.187988e-002
4.966436e-001	4.882813e-002
4.977012e-001	5.493164e-002
4.987589e-001	4.425049e-002
4.998167e-001	6.256104e-002
5.008745e-001	3.204346e-002
5.019322e-001	4.272461e-002
5.029900e-001	3.814697e-002
5.040477e-001	5.645752e-002
5.051053e-001	5.798340e-002
5.061631e-001	5.340576e-002
5.072208e-001	6.103516e-002
5.082786e-001	6.103516e-002
5.093364e-001	5.187988e-002
5.103941e-001	4.882813e-002
5.114517e-001	4.272461e-002
5.125095e-001	6.256104e-002
5.135672e-001	5.035400e-002
5.146250e-001	6.408691e-002
5.156828e-001	5.493164e-002
5.167405e-001	4.272461e-002
5.177981e-001	4.882813e-002
5.188559e-001	3.662109e-002
5.199136e-001	5.187988e-002
5.209714e-001	5.187988e-002
5.220291e-001	5.645752e-002
5.230869e-001	5.035400e-002
5.241445e-001	5.645752e-002
5.252022e-001	3.814697e-002
5.262600e-001	4.882813e-002
5.273178e-001	6.866455e-002
5.283755e-001	6.561279e-002
5.294332e-001	5.493164e-002
5.304909e-001	4.882813e-002
5.315486e-001	4.730225e-002
5.326064e-001	5.340576e-002
5.336641e-001	4.577637e-002
5.347219e-001	4.730225e-002
5.357796e-001	4.577637e-002
5.368372e-001	5.645752e-002
5.378950e-001	5.798340e-002
5.389527e-001	5.340576e-002
5.400105e-001	4.425049e-002
5.410682e-001	3.356934e-002
5.421260e-001	2.899170e-002
5.431836e-001	5.493164e-002
5.442413e-001	5.950928e-002
5.452991e-001	5.187988e-002
5.463569e-001	5.493164e-002
5.474146e-001	4.730225e-002
5.484724e-001	5.645752e-002
5.495302e-001	5.950928e-002
5.505877e-001	5.798340e-002
5.516455e-001	5.035400e-002
5.527033e-001	5.645752e-002
5.537610e-001	7.019043e-002
5.548188e-001	5.950928e-002
5.558765e-001	3.662109e-002
5.569341e-001	6.103516e-002
5.579919e-001	3.509521e-002
5.590496e-001	5.798340e-002
5.601074e-001	4.730225e-002
5.611652e-001	5.950928e-002
5.622229e-001	3.356934e-002
5.632805e-001	4.425049e-002
5.643383e-001	5.798340e-002
5.653960e-001	3.967285e-002
5.664538e-001	4.882813e-002
5.675115e-001	5.798340e-002
5.685693e-001	4.425049e-002
5.696269e-001	4.882813e-002
5.706846e-001	5.340576e-002
5.717424e-001	4.119873e-002
5.728002e-001	5.645752e-002
5.738579e-001	4.425049e-002
5.749156e-001	6.408691e-002
5.759733e-001	6.256104e-002
5.770310e-001	5.950928e-002
5.780888e-001	3.662109e-002
5.791466e-001	6.713867e-002
5.802043e-001	4.425049e-002
5.812620e-001	3.509521e-002
5.823197e-001	5.340576e-002
5.833774e-001	5.950928e-002
5.844352e-001	3.967285e-002
5.854929e-001	4.882813e-002
5.865507e-001	5.645752e-002
5.876084e-001	4.577637e-002
5.886660e-001	4.730225e-002
5.897238e-001	5.187988e-002
5.907816e-001	4.425049e-002
5.918393e-001	4.272461e-002
5.928970e-001	5.645752e-002
5.939548e-001	4.577637e-002
5.950124e-001	2.136230e-002
5.960702e-001	3.662109e-002
5.971280e-001	5.035400e-002
5.981857e-001	4.577637e-002
5.992434e-001	4.119873e-002
6.003012e-001	3.814697e-002
6.013589e-001	5.187988e-002
6.024165e-001	5.340576e-002
6.034743e-001	2.288818e-002
6.045320e-001	5.187988e-002
6.055898e-001	6.103516e-002
6.066476e-001	4.272461e-002
6.077053e-001	5.187988e-002
6.087629e-001	3.967285e-002
6.098207e-001	4.425049e-002
6.108784e-001	5.187988e-002
6.119362e-001	5.645752e-002
6.129940e-001	1.983643e-002
6.140517e-001	4.272461e-002
6.151093e-001	3.814697e-002
6.161671e-001	4.272461e-002
6.172248e-001	6.256104e-002
6.182826e-001	3.814697e-002
6.193403e-001	4.730225e-002
6.203981e-001	3.967285e-002
6.214557e-001	3.814697e-002
6.225134e-001	3.967285e-002
6.235712e-001	3.509521e-002
6.246290e-001	4.425049e-002
6.256867e-001	4.577637e-002
6.267445e-001	3.967285e-002
6.278021e-001	3.204346e-002
6.288598e-001	3.509521e-002
6.299176e-001	3.967285e-002
6.309754e-001	3.967285e-002
6.320331e-001	5.187988e-002
6.330908e-001	5.645752e-002
6.341485e-001	2.593994e-002
6.352062e-001	3.814697e-002
6.362640e-001	3.204346e-002
6.373217e-001	4.272461e-002
6.383794e-001	4.425049e-002
6.394372e-001	3.356934e-002
6.404948e-001	4.272461e-002
6.415526e-001	4.272461e-002
6.426104e-001	3.509521e-002
6.436681e-001	2.288818e-002
6.447258e-001	3.509521e-002
6.457836e-001	2.746582e-002
6.468414e-001	2.899170e-002
6.478990e-001	3.356934e-002
6.489567e-001	4.882813e-002
6.500145e-001	2.899170e-002
6.510722e-001	3.814697e-002
6.521300e-001	3.051758e-002
6.531877e-001	2.136230e-002
6.542454e-001	4.882813e-002
6.553031e-001	2.899170e-002
6.563608e-001	4.730225e-002
6.574186e-001	3.509521e-002
6.584764e-001	4.272461e-002
6.595341e-001	3.814697e-002
6.605918e-001	3.662109e-002
6.616495e-001	3.662109e-002
6.627072e-001	4.272461e-002
6.637650e-001	3.204346e-002
6.648228e-001	4.577637e-002
6.658805e-001	3.967285e-002
6.669381e-001	2.746582e-002
6.679959e-001	3.204346e-002
6.690536e-001	2.746582e-002
6.701114e-001	3.204346e-002
6.711691e-001	4.425049e-002
6.722269e-001	4.119873e-002
6.732845e-001	4.119873e-002
6.743422e-001	3.051758e-002
6.754000e-001	4.272461e-002
6.764578e-001	3.051758e-002
6.775155e-001	4.272461e-002
6.785733e-001	3.356934e-002
6.796309e-001	4.119873e-002
6.806886e-001	5.493164e-002
6.817464e-001	4.425049e-002
6.828041e-001	3.662109e-002
6.838619e-001	2.899170e-002
6.849197e-001	4.272461e-002
6.859772e-001	2.288818e-002
6.870350e-001	3.509521e-002
6.880928e-001	5.187988e-002
6.891505e-001	2.441406e-002
6.902083e-001	2.746582e-002
6.912661e-001	4.272461e-002
6.923236e-001	3.967285e-002
6.933814e-001	2.441406e-002
6.944392e-001	3.967285e-002
6.954969e-001	4.730225e-002
6.965547e-001	2.593994e-002
6.976124e-001	2.441406e-002
6.986702e-001	3.204346e-002
6.997278e-001	3.204346e-002
7.007855e-001	3.662109e-002
7.018433e-001	3.204346e-002
7.029010e-001	5.340576e-002
7.039588e-001	4.882813e-002
7.050165e-001	2.288818e-002
7.060742e-001	3.814697e-002
7.071319e-001	3.356934e-002
7.081896e-001	4.272461e-002
7.092474e-001	3.204346e-002
7.103052e-001	3.662109e-002
7.113629e-001	4.577637e-002
7.124205e-001	4.119873e-002
7.134783e-001	1.983643e-002
7.145360e-001	3.204346e-002
7.155938e-001	3.051758e-002
7.166515e-001	2.288818e-002
7.177093e-001	2.746582e-002
7.187669e-001	3.967285e-002
7.198246e-001	3.509521e-002
7.208824e-001	3.356934e-002
7.219402e-001	2.593994e-002
7.229979e-001	3.509521e-002
7.240557e-001	3.662109e-002
7.251133e-001	1.678467e-002
7.261710e-001	3.356934e-002
7.272288e-001	2.136230e-002
7.282866e-001	2.746582e-002
7.293443e-001	3.356934e-002
7.304021e-001	3.204346e-002
7.314597e-001	3.814697e-002
7.325174e-001	2.441406e-002
7.335752e-001	2.593994e-002
7.346329e-001	2.899170e-002
7.356907e-001	2.899170e-002
7.367485e-001	2.746582e-002
7.378060e-001	3.814697e-002
7.388638e-001	2.441406e-002
7.399216e-001	2.593994e-002
7.409793e-001	3.509521e-002
7.420371e-001	3.356934e-002
7.430948e-001	2.593994e-002
7.441526e-001	2.746582e-002
7.452102e-001	3.509521e-002
7.462679e-001	2.441406e-002
7.473257e-001	2.136230e-002
7.483835e-001	2.441406e-002
7.494412e-001	2.441406e-002
7.504989e-001	1.678467e-002
7.515566e-001	2.593994e-002
7.526143e-001	2.593994e-002
7.536721e-001	2.288818e-002
7.547299e-001	1.983643e-002
7.557876e-001	3.356934e-002
7.568453e-001	1.831055e-002
7.579030e-001	1.678467e-002
7.589607e-001	2.136230e-002
7.600185e-001	3.509521e-002
7.610762e-001	3.051758e-002
7.621340e-001	1.831055e-002
7.631917e-001	3.967285e-002
7.642493e-001	6.103516e-003
7.653071e-001	1.983643e-002
7.663648e-001	2.136230e-002
7.674226e-001	2.899170e-002
7.684803e-001	1.983643e-002
7.695381e-001	2.288818e-002
7.705957e-001	2.746582e-002
7.716534e-001	1.831055e-002
7.727112e-001	1.525879e-002
7.737690e-001	1.678467e-002
7.748267e-001	2.136230e-002
7.758845e-001	3.662109e-002
7.769421e-001	1.525879e-002
7.779998e-001	2.136230e-002
7.790576e-001	2.899170e-002
7.801153e-001	1.678467e-002
7.811731e-001	2.288818e-002
7.822309e-001	2.441406e-002
7.832884e-001	1.831055e-002
7.843462e-001	1.373291e-002
7.854040e-001	1.831055e-002
7.864617e-001	1.525879e-002
7.875195e-001	1.525879e-002
7.885773e-001	1.525879e-002
7.896348e-001	1.525879e-002
7.906926e-001	1.068115e-002
7.917504e-001	1.373291e-002
7.928081e-001	1.220703e-002
7.938659e-001	2.136230e-002
7.949236e-001	2.288818e-002
7.959814e-001	2.288818e-002
7.970390e-001	2.136230e-002
7.980967e-001	1.525879e-002
7.991545e-001	2.288818e-002
8.002123e-001	1.220703e-002
8.012700e-001	1.678467e-002
8.023277e-001	1.220703e-002
8.033854e-001	2.593994e-002
8.044431e-001	2.746582e-002
8.055009e-001	1.678467e-002
8.065587e-001	1.983643e-002
8.076164e-001	1.678467e-002
8.086741e-001	2.441406e-002
8.097318e-001	2.288818e-002
8.107895e-001	2.746582e-002
8.118473e-001	2.288818e-002
8.129050e-001	2.593994e-002
8.139627e-001	2.593994e-002
8.150205e-001	1.831055e-002
8.160781e-001	1.068115e-002
8.171359e-001	1.831055e-002
8.181937e-001	2.593994e-002
8.192514e-001	1.831055e-002
8.203091e-001	3.356934e-002
8.213669e-001	1.525879e-002
8.224245e-001	1.831055e-002
8.234823e-001	1.373291e-002
8.245400e-001	2.593994e-002
8.255978e-001	2.136230e-002
8.266555e-001	3.204346e-002
8.277133e-001	7.629395e-003
8.287709e-001	1.373291e-002
8.298287e-001	1.678467e-002
8.308864e-001	2.136230e-002
8.319441e-001	1.525879e-002
8.330019e-001	2.746582e-002
8.340597e-001	2.593994e-002
8.351172e-001	2.899170e-002
8.361750e-001	1.678467e-002
8.372328e-001	2.441406e-002
8.382905e-001	2.136230e-002
8.393483e-001	2.593994e-002
8.404061e-001	2.288818e-002
8.414636e-001	2.288818e-002
8.425214e-001	2.441406e-002
8.435792e-001	2.288818e-002
8.446369e-001	3.204346e-002
8.456947e-001	1.068115e-002
8.467524e-001	2.288818e-002
8.478102e-001	2.441406e-002
8.488678e-001	1.678467e-002
8.499255e-001	1.220703e-002
8.509833e-001	1.831055e-002
8.520411e-001	1.831055e-002
8.530988e-001	1.373291e-002
8.541566e-001	1.678467e-002
8.552142e-001	1.983643e-002
8.562719e-001	1.525879e-002
8.573297e-001	2.746582e-002
8.583874e-001	1.068115e-002
8.594452e-001	9.155273e-003
8.605030e-001	1.068115e-002
8.615605e-001	2.288818e-002
8.626183e-001	1.220703e-002
8.636761e-001	1.831055e-002
8.647338e-001	1.525879e-002
8.657915e-001	1.068115e-002
8.668493e-001	1.373291e-002
8.679069e-001	1.068115e-002
8.689647e-001	6.103516e-003
8.700225e-001	1.831055e-002
8.710802e-001	1.068115e-002
8.721379e-001	9.155273e-003
8.731957e-001	7.629395e-003
8.742533e-001	1.220703e-002
8.753111e-001	1.678467e-002
8.763688e-001	1.220703e-002
8.774266e-001	4.577637e-003
8.784843e-001	9.155273e-003
8.795421e-001	7.629395e-003
8.805997e-001	6.103516e-003
8.816575e-001	6.103516e-003
8.827152e-001	6.103516e-003
8.837729e-001	9.155273e-003
8.848307e-001	4.577637e-003
8.858885e-001	7.629395e-003
8.869461e-001	9.155273e-003
8.880038e-001	6.103516e-003
8.890616e-001	1.373291e-002
8.901193e-001	9.155273e-003
8.911771e-001	9.155273e-003
8.922348e-001	4.577637e-003
8.932926e-001	9.155273e-003
8.943502e-001	1.831055e-002
8.954079e-001	3.051758e-003
8.964657e-001	1.068115e-002
8.975235e-001	6.103516e-003
8.985812e-001	4.577637e-003
8.996390e-001	0.000000e+000
9.006966e-001	4.577637e-003
9.017543e-001	9.155273e-003
9.028121e-001	3.051758e-003
9.038699e-001	6.103516e-003
9.049276e-001	1.068115e-002
9.059854e-001	1.525879e-003
9.070430e-001	3.051758e-003
9.081007e-001	0.000000e+000
9.091585e-001	4.577637e-003
9.102162e-001	6.103516e-003
9.112740e-001	6.103516e-003
9.123318e-001	6.103516e-003
9.133893e-001	4.577637e-003
9.144471e-001	3.051758e-003
9.155049e-001	9.155273e-003
9.165626e-001	6.103516e-003
9.176204e-001	6.103516e-003
9.186781e-001	3.051758e-003
9.197357e-001	3.051758e-003
9.207935e-001	1.525879e-003
9.218512e-001	1.525879e-003
9.229090e-001	6.103516e-003
9.239668e-001	3.051758e-003
9.250245e-001	1.525879e-003
9.260821e-001	0.000000e+000
9.271399e-001	1.525879e-003
9.281976e-001	4.577637e-003
9.292554e-001	1.525879e-003
9.303131e-001	3.051758e-003
9.313709e-001	4.577637e-003
9.324285e-001	1.525879e-003
9.334863e-001	3.051758e-003
9.345440e-001	1.525879e-003
9.356017e-001	1.525879e-003
9.366595e-001	1.525879e-003
9.377173e-001	1.525879e-003
9.387749e-001	0.000000e+000
9.398326e-001	6.103516e-003
9.408904e-001	3.051758e-003
9.419481e-001	3.051758e-003
9.430059e-001	0.000000e+000
9.440636e-001	0.000000e+000
9.451214e-001	1.525879e-003
9.461790e-001	1.525879e-003
9.472367e-001	3.051758e-003
9.482945e-001	0.000000e+000
9.493523e-001	1.525879e-003
9.504100e-001	1.525879e-003
9.514678e-001	0.000000e+000
9.525254e-001	1.525879e-003
9.535831e-001	0.000000e+000
9.546409e-001	3.051758e-003
9.556986e-001	0.000000e+000
9.567564e-001	0.000000e+000
9.578141e-001	0.000000e+000
9.588717e-001	4.577637e-003
9.599295e-001	3.051758e-003
9.609872e-001	0.000000e+000
9.620451e-001	0.000000e+000
9.631028e-001	1.525879e-003
9.641606e-001	0.000000e+000
9.652182e-001	1.525879e-003
9.662759e-001	1.525879e-003
9.673337e-001	3.051758e-003
9.683914e-001	1.525879e-003
9.694492e-001	3.051758e-003
9.705069e-001	0.000000e+000
9.715645e-001	1.525879e-003
9.726223e-001	3.051758e-003
9.736800e-001	4.577637e-003
9.747378e-001	3.051758e-003
9.757955e-001	1.525879e-003
9.768534e-001	1.525879e-003
9.779109e-001	0.000000e+000
9.789686e-001	3.051758e-003
9.800265e-001	0.000000e+000
9.810842e-001	1.525879e-003
9.821420e-001	3.051758e-003
9.831997e-001	1.525879e-003
9.842573e-001	1.525879e-003
9.853151e-001	0.000000e+000
9.863728e-001	1.525879e-003
9.874306e-001	0.000000e+000
9.884883e-001	0.000000e+000
9.895460e-001	0.000000e+000
9.906038e-001	3.051758e-003
9.916614e-001	3.051758e-003
9.927192e-001	1.525879e-003
9.937769e-001	3.051758e-003
9.948346e-001	3.051758e-003
9.958925e-001	1.525879e-003
9.969502e-001	1.525879e-003
9.980077e-001	0.000000e+000
9.990656e-001	1.525879e-003
1.000123e+000	3.051758e-003
1.001181e+000	3.051758e-003
1.002239e+000	3.051758e-003
1.003297e+000	1.525879e-003
1.004354e+000	0.000000e+000
1.005412e+000	1.525879e-003
1.006470e+000	3.051758e-003
1.007527e+000	1.525879e-003
1.008585e+000	3.051758e-003
1.009643e+000	3.051758e-003
1.010701e+000	1.525879e-003
1.011758e+000	3.051758e-003
1.012816e+000	1.525879e-003
1.013874e+000	1.525879e-003
1.014932e+000	0.000000e+000
1.015989e+000	1.525879e-003
1.017047e+000	1.525879e-003
1.018105e+000	3.051758e-003
1.019162e+000	0.000000e+000
1.020220e+000	0.000000e+000
1.021278e+000	0.000000e+000
1.022336e+000	1.525879e-003
1.023393e+000	4.577637e-003
1.024451e+000	3.051758e-003
1.025509e+000	3.051758e-003
1.026567e+000	3.051758e-003
1.027624e+000	1.525879e-003
1.028682e+000	3.051758e-003
1.029740e+000	0.000000e+000
1.030797e+000	1.525879e-003
1.031855e+000	1.525879e-003
1.032913e+000	0.000000e+000
1.033971e+000	0.000000e+000
1.035029e+000	1.525879e-003
1.036086e+000	0.000000e+000
1.037144e+000	1.525879e-003
1.038202e+000	0.000000e+000
1.039259e+000	1.525879e-003
1.040317e+000	1.525879e-003
1.041375e+000	1.525879e-003
1.042433e+000	3.051758e-003
1.043490e+000	1.525879e-003
1.044548e+000	3.051758e-003
1.045606e+000	3.051758e-003
1.046663e+000	1.525879e-003
1.047721e+000	1.525879e-003
1.048779e+000	3.051758e-003
1.049837e+000	1.525879e-003
1.050894e+000	1.525879e-003
1.051952e+000	7.629395e-003
1.053010e+000	1.525879e-003
1.054068e+000	3.051758e-003
1.055125e+000	3.051758e-003
1.056183e+000	0.000000e+000
1.057241e+000	1.525879e-003
1.058298e+000	3.051758e-003
1.059356e+000	7.629395e-003
1.060414e+000	1.525879e-003
1.061472e+000	1.525879e-003
1.062529e+000	1.525879e-003
1.063587e+000	3.051758e-003
1.064645e+000	0.000000e+000
1.065703e+000	3.051758e-003
1.066760e+000	0.000000e+000
1.067818e+000	4.577637e-003
1.068876e+000	1.525879e-003
1.069934e+000	0.000000e+000
1.070991e+000	3.051758e-003
1.072049e+000	4.577637e-003
1.073107e+000	4.577637e-003
1.074165e+000	3.051758e-003
1.075222e+000	0.000000e+000
1.076280e+000	0.000000e+000
1.077338e+000	6.103516e-003
1.078395e+000	0.000000e+000
1.079453e+000	3.051758e-003
1.080511e+000	3.051758e-003
1.081568e+000	1.525879e-003
1.082626e+000	1.525879e-003
1.083684e+000	4.577637e-003
1.084742e+000	3.051758e-003
1.085800e+000	3.051758e-003
1.086857e+000	3.051758e-003
1.087915e+000	0.000000e+000
1.088973e+000	4.577637e-003
1.090030e+000	1.525879e-003
1.091088e+000	3.051758e-003
1.092146e+000	3.051758e-003
1.093204e+000	0.000000e+000
1.094261e+000	3.051758e-003
1.095319e+000	4.577637e-003
1.096377e+000	1.525879e-003
1.097435e+000	0.000000e+000
1.098492e+000	0.000000e+000
1.099550e+000	1.525879e-003
1.100608e+000	1.525879e-003
1.101665e+000	3.051758e-003
1.102723e+000	3.051758e-003
1.103781e+000	6.103516e-003
1.104839e+000	0.000000e+000
1.105896e+000	0.000000e+000
1.106954e+000	3.051758e-003
1.108012e+000	1.525879e-003
1.109070e+000	0.000000e+000
1.110127e+000	6.103516e-003
1.111185e+000	3.051758e-003
1.112243e+000	1.525879e-003
1.113301e+000	0.000000e+000
1.114358e+000	1.525879e-003
1.115416e+000	6.103516e-003
1.116474e+000	0.000000e+000
1.117531e+000	0.000000e+000
1.118589e+000	4.577637e-003
1.119647e+000	4.577637e-003
1.120704e+000	4.577637e-003
1.121762e+000	3.051758e-003
1.122820e+000	4.577637e-003
1.123878e+000	1.525879e-003
1.124936e+000	1.525879e-003
1.125993e+000	4.577637e-003
1.127051e+000	7.629395e-003
1.128109e+000	1.525879e-003
1.129166e+000	0.000000e+000
1.130224e+000	3.051758e-003
1.131282e+000	0.000000e+000
1.132340e+000	1.525879e-003
1.133397e+000	1.525879e-003
1.134455e+000	0.000000e+000
1.135513e+000	0.000000e+000
1.136571e+000	6.103516e-003
1.137628e+000	3.051758e-003
1.138686e+000	0.000000e+000
1.139744e+000	3.051758e-003
1.140801e+000	3.051758e-003
1.141859e+000	1.525879e-003
1.142917e+000	0.000000e+000
1.143975e+000	4.577637e-003
1.145032e+000	4.577637e-003
1.146090e+000	6.103516e-003
1.147148e+000	3.051758e-003
1.148206e+000	4.577637e-003
1.149263e+000	7.629395e-003
1.150321e+000	4.577637e-003
1.151379e+000	1.525879e-003
1.152437e+000	4.577637e-003
1.153494e+000	4.577637e-003
1.154552e+000	0.000000e+000
1.155610e+000	3.051758e-003
1.156668e+000	0.000000e+000
1.157725e+000	3.051758e-003
1.158783e+000	1.525879e-003
1.159841e+000	7.629395e-003
1.160898e+000	4.577637e-003
1.161956e+000	0.000000e+000
1.163014e+000	0.000000e+000
1.164072e+000	3.051758e-003
1.165129e+000	0.000000e+000
1.166187e+000	4.577637e-003
1.167245e+000	3.051758e-003
1.168302e+000	1.525879e-003
1.169360e+000	1.525879e-003
1.170418e+000	0.000000e+000
1.171476e+000	3.051758e-003
1.172533e+000	1.525879e-003
1.173591e+000	6.103516e-003
1.174649e+000	3.051758e-003
1.175707e+000	3.051758e-003
1.176764e+000	3.051758e-003
1.177822e+000	1.525879e-003
1.178880e+000	1.525879e-003
1.179937e+000	1.525879e-003
1.180995e+000	3.051758e-003
1.182053e+000	0.000000e+000
1.183111e+000	1.525879e-003
1.184168e+000	1.525879e-003
1.185226e+000	1.525879e-003
1.186284e+000	1.525879e-003
1.187342e+000	6.103516e-003
1.188399e+000	1.525879e-003
1.189457e+000	4.577637e-003
1.190515e+000	0.000000e+000
1.191573e+000	4.577637e-003
1.192630e+000	1.525879e-003
1.193688e+000	1.525879e-003
1.194746e+000	1.525879e-003
1.195804e+000	3.051758e-003
1.196861e+000	6.103516e-003
1.197919e+000	0.000000e+000
1.198977e+000	3.051758e-003
1.200034e+000	1.525879e-003
1.201092e+000	0.000000e+000
1.202150e+000	1.525879e-003
1.203208e+000	0.000000e+000
1.204265e+000	3.051758e-003
1.205323e+000	6.103516e-003
1.206381e+000	1.525879e-003
1.207438e+000	3.051758e-003
1.208496e+000	0.000000e+000
1.209554e+000	7.629395e-003
1.210612e+000	1.525879e-003
1.211669e+000	4.577637e-003
1.212727e+000	9.155273e-003
1.213785e+000	1.525879e-003
1.214843e+000	0.000000e+000
1.215900e+000	7.629395e-003
1.216958e+000	1.525879e-003
1.218016e+000	0.000000e+000
1.219074e+000	3.051758e-003
1.220131e+000	1.220703e-002
1.221189e+000	1.525879e-003
1.222247e+000	4.577637e-003
1.223305e+000	4.577637e-003
1.224362e+000	4.577637e-003
1.225420e+000	1.525879e-003
1.226478e+000	3.051758e-003
1.227535e+000	6.103516e-003
1.228593e+000	6.103516e-003
1.229651e+000	1.525879e-003
1.230709e+000	6.103516e-003
1.231766e+000	4.577637e-003
[truncated: 51 more rows]
