# Supplementary material for: Open-source micro-tensile testers via additive manufacturing for the mechanical characterization of thin films and papers
Source: PLoS One. 2018 May 29;13(5):e0197999. doi: 10.1371/journal.pone.0197999 (PMC5973562; doi:10.1371/journal.pone.0197999)
Supplement: S1 Data — (ZIP) [file pone.0197999.s002.zip › SI2_Data/Demonstration Problem 1/Exp3 Results/Height_turn1.txt]

�m	%
-2.272861e+000	0.000000e+000
-1.184496e+000	1.525879e-003
-1.183433e+000	0.000000e+000
-1.182370e+000	0.000000e+000
-1.181306e+000	1.525879e-003
-1.180243e+000	0.000000e+000
-1.179179e+000	0.000000e+000
-1.178116e+000	0.000000e+000
-1.177053e+000	0.000000e+000
-1.175989e+000	0.000000e+000
-1.174926e+000	0.000000e+000
-1.173863e+000	0.000000e+000
-1.172799e+000	0.000000e+000
-1.171736e+000	0.000000e+000
-1.170672e+000	0.000000e+000
-1.169609e+000	0.000000e+000
-1.168546e+000	0.000000e+000
-1.167482e+000	0.000000e+000
-1.166419e+000	0.000000e+000
-1.165356e+000	0.000000e+000
-1.164292e+000	0.000000e+000
-1.163229e+000	1.525879e-003
-1.162165e+000	0.000000e+000
-1.161102e+000	0.000000e+000
-1.160039e+000	0.000000e+000
-1.158975e+000	0.000000e+000
-1.157912e+000	0.000000e+000
-1.156849e+000	0.000000e+000
-1.155785e+000	0.000000e+000
-1.154722e+000	0.000000e+000
-1.153658e+000	0.000000e+000
-1.152595e+000	0.000000e+000
-1.151532e+000	0.000000e+000
-1.150468e+000	0.000000e+000
-1.149405e+000	0.000000e+000
-1.148342e+000	1.525879e-003
-1.147278e+000	0.000000e+000
-1.146215e+000	0.000000e+000
-1.145151e+000	0.000000e+000
-1.144088e+000	0.000000e+000
-1.143025e+000	0.000000e+000
-1.141961e+000	0.000000e+000
-1.140898e+000	0.000000e+000
-1.139835e+000	0.000000e+000
-1.138771e+000	0.000000e+000
-1.137708e+000	0.000000e+000
-1.136644e+000	0.000000e+000
-1.135581e+000	1.525879e-003
-1.134518e+000	0.000000e+000
-1.133454e+000	0.000000e+000
-1.132391e+000	0.000000e+000
-1.131328e+000	0.000000e+000
-1.130264e+000	0.000000e+000
-1.129201e+000	0.000000e+000
-1.128137e+000	0.000000e+000
-1.127074e+000	0.000000e+000
-1.126011e+000	1.525879e-003
-1.124947e+000	1.525879e-003
-1.123884e+000	0.000000e+000
-1.122821e+000	0.000000e+000
-1.121757e+000	0.000000e+000
-1.120694e+000	0.000000e+000
-1.119630e+000	0.000000e+000
-1.118567e+000	0.000000e+000
-1.117504e+000	0.000000e+000
-1.116440e+000	0.000000e+000
-1.115377e+000	3.051758e-003
-1.114313e+000	0.000000e+000
-1.113250e+000	0.000000e+000
-1.112187e+000	1.525879e-003
-1.111123e+000	0.000000e+000
-1.110060e+000	0.000000e+000
-1.108997e+000	1.525879e-003
-1.107933e+000	0.000000e+000
-1.106870e+000	1.525879e-003
-1.105807e+000	0.000000e+000
-1.104743e+000	0.000000e+000
-1.103680e+000	0.000000e+000
-1.102616e+000	1.525879e-003
-1.101553e+000	0.000000e+000
-1.100490e+000	0.000000e+000
-1.099426e+000	0.000000e+000
-1.098363e+000	1.525879e-003
-1.097300e+000	0.000000e+000
-1.096236e+000	0.000000e+000
-1.095173e+000	3.051758e-003
-1.094109e+000	0.000000e+000
-1.093046e+000	3.051758e-003
-1.091983e+000	0.000000e+000
-1.090919e+000	1.525879e-003
-1.089856e+000	4.577637e-003
-1.088792e+000	3.051758e-003
-1.087729e+000	3.051758e-003
-1.086666e+000	1.525879e-003
-1.085602e+000	0.000000e+000
-1.084539e+000	1.525879e-003
-1.083476e+000	3.051758e-003
-1.082412e+000	3.051758e-003
-1.081349e+000	6.103516e-003
-1.080286e+000	0.000000e+000
-1.079222e+000	0.000000e+000
-1.078159e+000	4.577637e-003
-1.077095e+000	4.577637e-003
-1.076032e+000	3.051758e-003
-1.074969e+000	3.051758e-003
-1.073905e+000	1.525879e-003
-1.072842e+000	3.051758e-003
-1.071779e+000	1.525879e-003
-1.070715e+000	0.000000e+000
-1.069652e+000	1.525879e-003
-1.068588e+000	0.000000e+000
-1.067525e+000	0.000000e+000
-1.066462e+000	1.525879e-003
-1.065398e+000	3.051758e-003
-1.064335e+000	1.525879e-003
-1.063271e+000	1.525879e-003
-1.062208e+000	3.051758e-003
-1.061145e+000	6.103516e-003
-1.060081e+000	3.051758e-003
-1.059018e+000	6.103516e-003
-1.057955e+000	0.000000e+000
-1.056891e+000	4.577637e-003
-1.055828e+000	1.525879e-003
-1.054765e+000	1.525879e-003
-1.053701e+000	4.577637e-003
-1.052638e+000	1.525879e-003
-1.051574e+000	3.051758e-003
-1.050511e+000	1.525879e-003
-1.049448e+000	1.525879e-003
-1.048384e+000	6.103516e-003
-1.047321e+000	0.000000e+000
-1.046257e+000	0.000000e+000
-1.045194e+000	1.525879e-003
-1.044131e+000	1.525879e-003
-1.043067e+000	0.000000e+000
-1.042004e+000	0.000000e+000
-1.040941e+000	1.525879e-003
-1.039877e+000	3.051758e-003
-1.038814e+000	0.000000e+000
-1.037751e+000	4.577637e-003
-1.036687e+000	1.525879e-003
-1.035624e+000	3.051758e-003
-1.034560e+000	0.000000e+000
-1.033497e+000	1.525879e-003
-1.032434e+000	0.000000e+000
-1.031370e+000	0.000000e+000
-1.030307e+000	1.525879e-003
-1.029244e+000	3.051758e-003
-1.028180e+000	0.000000e+000
-1.027117e+000	0.000000e+000
-1.026053e+000	1.525879e-003
-1.024990e+000	1.525879e-003
-1.023927e+000	6.103516e-003
-1.022863e+000	1.525879e-003
-1.021800e+000	1.525879e-003
-1.020736e+000	4.577637e-003
-1.019673e+000	4.577637e-003
-1.018610e+000	3.051758e-003
-1.017546e+000	3.051758e-003
-1.016483e+000	3.051758e-003
-1.015420e+000	1.525879e-003
-1.014356e+000	1.525879e-003
-1.013293e+000	1.525879e-003
-1.012230e+000	3.051758e-003
-1.011166e+000	1.525879e-003
-1.010103e+000	1.525879e-003
-1.009039e+000	1.525879e-003
-1.007976e+000	0.000000e+000
-1.006913e+000	0.000000e+000
-1.005849e+000	1.525879e-003
-1.004786e+000	3.051758e-003
-1.003723e+000	4.577637e-003
-1.002659e+000	1.525879e-003
-1.001596e+000	0.000000e+000
-1.000532e+000	1.525879e-003
-9.994690e-001	1.525879e-003
-9.984055e-001	1.525879e-003
-9.973422e-001	0.000000e+000
-9.962788e-001	0.000000e+000
-9.952155e-001	1.525879e-003
-9.941522e-001	1.525879e-003
-9.930887e-001	0.000000e+000
-9.920253e-001	3.051758e-003
-9.909620e-001	3.051758e-003
-9.898986e-001	0.000000e+000
-9.888352e-001	1.525879e-003
-9.877718e-001	0.000000e+000
-9.867084e-001	1.525879e-003
-9.856451e-001	0.000000e+000
-9.845818e-001	1.525879e-003
-9.835184e-001	0.000000e+000
-9.824549e-001	0.000000e+000
-9.813916e-001	0.000000e+000
-9.803282e-001	0.000000e+000
-9.792649e-001	3.051758e-003
-9.782015e-001	0.000000e+000
-9.771381e-001	0.000000e+000
-9.760747e-001	1.525879e-003
-9.750114e-001	4.577637e-003
-9.739480e-001	3.051758e-003
-9.728847e-001	1.525879e-003
-9.718212e-001	6.103516e-003
-9.707578e-001	0.000000e+000
-9.696944e-001	0.000000e+000
-9.686311e-001	6.103516e-003
-9.675678e-001	3.051758e-003
-9.665043e-001	1.525879e-003
-9.654410e-001	1.525879e-003
-9.643776e-001	0.000000e+000
-9.633142e-001	4.577637e-003
-9.622509e-001	4.577637e-003
-9.611874e-001	0.000000e+000
-9.601241e-001	3.051758e-003
-9.590607e-001	0.000000e+000
-9.579974e-001	1.525879e-003
-9.569339e-001	1.525879e-003
-9.558706e-001	0.000000e+000
-9.548072e-001	1.525879e-003
-9.537439e-001	7.629395e-003
-9.526805e-001	1.525879e-003
-9.516170e-001	0.000000e+000
-9.505537e-001	0.000000e+000
-9.494904e-001	0.000000e+000
-9.484269e-001	0.000000e+000
-9.473636e-001	4.577637e-003
-9.463002e-001	0.000000e+000
-9.452368e-001	0.000000e+000
-9.441734e-001	0.000000e+000
-9.431101e-001	0.000000e+000
-9.420467e-001	0.000000e+000
-9.409833e-001	1.525879e-003
-9.399200e-001	0.000000e+000
-9.388565e-001	4.577637e-003
-9.377932e-001	3.051758e-003
-9.367298e-001	1.525879e-003
-9.356664e-001	3.051758e-003
-9.346031e-001	1.525879e-003
-9.335397e-001	1.525879e-003
-9.324763e-001	0.000000e+000
-9.314130e-001	4.577637e-003
-9.303496e-001	1.525879e-003
-9.292862e-001	0.000000e+000
-9.282228e-001	0.000000e+000
-9.271594e-001	1.525879e-003
-9.260960e-001	1.525879e-003
-9.250327e-001	0.000000e+000
-9.239693e-001	1.525879e-003
-9.229059e-001	1.525879e-003
-9.218426e-001	1.525879e-003
-9.207792e-001	0.000000e+000
-9.197158e-001	0.000000e+000
-9.186525e-001	0.000000e+000
-9.175890e-001	1.525879e-003
-9.165257e-001	1.525879e-003
-9.154624e-001	0.000000e+000
-9.143989e-001	0.000000e+000
-9.133355e-001	0.000000e+000
-9.122722e-001	0.000000e+000
-9.112088e-001	0.000000e+000
-9.101454e-001	0.000000e+000
-9.090821e-001	4.577637e-003
-9.080186e-001	1.525879e-003
-9.069553e-001	0.000000e+000
-9.058920e-001	0.000000e+000
-9.048285e-001	0.000000e+000
-9.037652e-001	1.525879e-003
-9.027018e-001	3.051758e-003
-9.016384e-001	0.000000e+000
-9.005750e-001	1.525879e-003
-8.995117e-001	1.525879e-003
-8.984483e-001	0.000000e+000
-8.973850e-001	3.051758e-003
-8.963216e-001	0.000000e+000
-8.952582e-001	0.000000e+000
-8.941948e-001	0.000000e+000
-8.931314e-001	1.525879e-003
-8.920680e-001	3.051758e-003
-8.910047e-001	3.051758e-003
-8.899413e-001	1.525879e-003
-8.888779e-001	4.577637e-003
-8.878145e-001	0.000000e+000
-8.867512e-001	1.525879e-003
-8.856878e-001	3.051758e-003
-8.846245e-001	0.000000e+000
-8.835610e-001	1.525879e-003
-8.824977e-001	3.051758e-003
-8.814342e-001	4.577637e-003
-8.803709e-001	1.525879e-003
-8.793076e-001	1.525879e-003
-8.782442e-001	0.000000e+000
-8.771808e-001	0.000000e+000
-8.761174e-001	3.051758e-003
-8.750540e-001	1.525879e-003
-8.739906e-001	0.000000e+000
-8.729273e-001	6.103516e-003
-8.718639e-001	0.000000e+000
-8.708005e-001	6.103516e-003
-8.697371e-001	0.000000e+000
-8.686737e-001	3.051758e-003
-8.676104e-001	0.000000e+000
-8.665471e-001	1.525879e-003
-8.654837e-001	3.051758e-003
-8.644203e-001	1.525879e-003
-8.633569e-001	3.051758e-003
-8.622935e-001	1.525879e-003
-8.612301e-001	0.000000e+000
-8.601668e-001	1.525879e-003
-8.591034e-001	1.525879e-003
-8.580400e-001	1.525879e-003
-8.569766e-001	1.525879e-003
-8.559132e-001	0.000000e+000
-8.548499e-001	0.000000e+000
-8.537866e-001	0.000000e+000
-8.527232e-001	1.525879e-003
-8.516598e-001	0.000000e+000
-8.505963e-001	1.525879e-003
-8.495330e-001	0.000000e+000
-8.484697e-001	0.000000e+000
-8.474063e-001	1.525879e-003
-8.463429e-001	3.051758e-003
-8.452795e-001	1.525879e-003
-8.442161e-001	4.577637e-003
-8.431528e-001	3.051758e-003
-8.420894e-001	1.525879e-003
-8.410261e-001	1.525879e-003
-8.399626e-001	3.051758e-003
-8.388993e-001	3.051758e-003
-8.378358e-001	1.525879e-003
-8.367725e-001	4.577637e-003
-8.357091e-001	0.000000e+000
-8.346458e-001	1.525879e-003
-8.335824e-001	1.525879e-003
-8.325190e-001	1.525879e-003
-8.314556e-001	0.000000e+000
-8.303923e-001	3.051758e-003
-8.293289e-001	0.000000e+000
-8.282655e-001	3.051758e-003
-8.272021e-001	1.525879e-003
-8.261387e-001	1.525879e-003
-8.250753e-001	3.051758e-003
-8.240120e-001	0.000000e+000
-8.229486e-001	1.525879e-003
-8.218853e-001	7.629395e-003
-8.208219e-001	0.000000e+000
-8.197585e-001	4.577637e-003
-8.186951e-001	4.577637e-003
-8.176318e-001	4.577637e-003
-8.165683e-001	0.000000e+000
-8.155050e-001	3.051758e-003
-8.144416e-001	0.000000e+000
-8.133782e-001	3.051758e-003
-8.123149e-001	3.051758e-003
-8.112515e-001	1.525879e-003
-8.101882e-001	3.051758e-003
-8.091248e-001	1.525879e-003
-8.080614e-001	1.525879e-003
-8.069979e-001	3.051758e-003
-8.059346e-001	1.525879e-003
-8.048713e-001	1.525879e-003
-8.038079e-001	3.051758e-003
-8.027445e-001	9.155273e-003
-8.016811e-001	1.525879e-003
-8.006177e-001	1.525879e-003
-7.995543e-001	0.000000e+000
-7.984910e-001	3.051758e-003
-7.974277e-001	1.525879e-003
-7.963642e-001	1.525879e-003
-7.953009e-001	3.051758e-003
-7.942375e-001	0.000000e+000
-7.931741e-001	7.629395e-003
-7.921107e-001	1.525879e-003
-7.910474e-001	0.000000e+000
-7.899840e-001	0.000000e+000
-7.889206e-001	1.525879e-003
-7.878572e-001	1.068115e-002
-7.867938e-001	0.000000e+000
-7.857305e-001	4.577637e-003
-7.846671e-001	6.103516e-003
-7.836038e-001	0.000000e+000
-7.825403e-001	4.577637e-003
-7.814770e-001	1.525879e-003
-7.804136e-001	1.525879e-003
-7.793502e-001	0.000000e+000
-7.782869e-001	4.577637e-003
-7.772235e-001	3.051758e-003
-7.761601e-001	4.577637e-003
-7.750967e-001	3.051758e-003
-7.740334e-001	1.525879e-003
-7.729699e-001	1.525879e-003
-7.719066e-001	1.068115e-002
-7.708433e-001	6.103516e-003
-7.697798e-001	6.103516e-003
-7.687165e-001	4.577637e-003
-7.676531e-001	4.577637e-003
-7.665897e-001	7.629395e-003
-7.655264e-001	7.629395e-003
-7.644630e-001	1.220703e-002
-7.633996e-001	1.068115e-002
-7.623362e-001	6.103516e-003
-7.612729e-001	1.068115e-002
-7.602094e-001	9.155273e-003
-7.591461e-001	1.068115e-002
-7.580827e-001	7.629395e-003
-7.570193e-001	1.525879e-003
-7.559559e-001	7.629395e-003
-7.548926e-001	1.373291e-002
-7.538292e-001	1.373291e-002
-7.527659e-001	7.629395e-003
-7.517025e-001	1.831055e-002
-7.506391e-001	1.220703e-002
-7.495757e-001	1.373291e-002
-7.485123e-001	1.373291e-002
-7.474490e-001	1.220703e-002
-7.463856e-001	1.068115e-002
-7.453222e-001	1.831055e-002
-7.442588e-001	1.220703e-002
-7.431954e-001	6.103516e-003
-7.421321e-001	1.525879e-002
-7.410687e-001	1.678467e-002
-7.400054e-001	1.373291e-002
-7.389419e-001	1.220703e-002
-7.378786e-001	1.831055e-002
-7.368151e-001	1.220703e-002
-7.357518e-001	1.678467e-002
-7.346885e-001	2.441406e-002
-7.336251e-001	9.155273e-003
-7.325617e-001	1.983643e-002
-7.314983e-001	2.136230e-002
-7.304349e-001	2.288818e-002
-7.293715e-001	1.983643e-002
-7.283082e-001	1.678467e-002
-7.272449e-001	2.136230e-002
-7.261814e-001	1.831055e-002
-7.251181e-001	2.288818e-002
-7.240546e-001	6.103516e-003
-7.229913e-001	2.746582e-002
-7.219280e-001	1.678467e-002
-7.208646e-001	2.441406e-002
-7.198012e-001	1.373291e-002
-7.187378e-001	2.441406e-002
-7.176745e-001	1.525879e-002
-7.166111e-001	2.441406e-002
-7.155477e-001	1.983643e-002
-7.144843e-001	1.983643e-002
-7.134209e-001	2.593994e-002
-7.123575e-001	1.525879e-002
-7.112942e-001	2.136230e-002
-7.102308e-001	1.831055e-002
-7.091675e-001	2.136230e-002
-7.081041e-001	3.356934e-002
-7.070407e-001	1.678467e-002
-7.059773e-001	1.983643e-002
-7.049139e-001	2.441406e-002
-7.038506e-001	2.288818e-002
-7.027872e-001	3.662109e-002
-7.017238e-001	2.899170e-002
-7.006604e-001	2.441406e-002
-6.995970e-001	1.678467e-002
-6.985337e-001	1.525879e-002
-6.974703e-001	1.678467e-002
-6.964070e-001	2.441406e-002
-6.953435e-001	3.814697e-002
-6.942802e-001	1.831055e-002
-6.932167e-001	2.288818e-002
-6.921534e-001	2.441406e-002
-6.910900e-001	2.441406e-002
-6.900267e-001	2.136230e-002
-6.889633e-001	3.356934e-002
-6.878999e-001	1.983643e-002
-6.868365e-001	1.831055e-002
-6.857732e-001	3.509521e-002
-6.847098e-001	3.356934e-002
-6.836465e-001	3.509521e-002
-6.825830e-001	2.899170e-002
-6.815196e-001	2.899170e-002
-6.804563e-001	3.509521e-002
-6.793929e-001	2.136230e-002
-6.783296e-001	1.678467e-002
-6.772662e-001	1.983643e-002
-6.762028e-001	2.593994e-002
-6.751394e-001	2.593994e-002
-6.740760e-001	2.136230e-002
-6.730127e-001	2.593994e-002
-6.719494e-001	2.288818e-002
-6.708859e-001	2.746582e-002
-6.698226e-001	1.831055e-002
-6.687591e-001	3.662109e-002
-6.676958e-001	2.441406e-002
-6.666324e-001	2.288818e-002
-6.655691e-001	2.288818e-002
-6.645057e-001	3.814697e-002
-6.634423e-001	1.983643e-002
-6.623789e-001	3.051758e-002
-6.613155e-001	2.288818e-002
-6.602522e-001	3.204346e-002
-6.591888e-001	3.051758e-002
-6.581254e-001	2.136230e-002
-6.570620e-001	4.119873e-002
-6.559986e-001	1.831055e-002
-6.549353e-001	4.272461e-002
-6.538719e-001	2.746582e-002
-6.528086e-001	3.662109e-002
-6.517452e-001	2.288818e-002
-6.506818e-001	3.967285e-002
-6.496184e-001	2.899170e-002
-6.485550e-001	3.204346e-002
-6.474916e-001	2.746582e-002
-6.464283e-001	4.272461e-002
-6.453649e-001	3.509521e-002
-6.443015e-001	2.593994e-002
-6.432381e-001	3.051758e-002
-6.421748e-001	2.441406e-002
-6.411114e-001	3.356934e-002
-6.400480e-001	2.746582e-002
-6.389847e-001	3.051758e-002
-6.379212e-001	3.509521e-002
-6.368579e-001	2.746582e-002
-6.357945e-001	2.746582e-002
-6.347311e-001	3.356934e-002
-6.336678e-001	3.356934e-002
-6.326044e-001	3.204346e-002
-6.315410e-001	3.356934e-002
-6.304776e-001	2.136230e-002
-6.294143e-001	3.356934e-002
-6.283508e-001	2.441406e-002
-6.272875e-001	3.662109e-002
-6.262242e-001	4.577637e-002
-6.251607e-001	4.730225e-002
-6.240974e-001	4.272461e-002
-6.230340e-001	2.746582e-002
-6.219707e-001	2.288818e-002
-6.209073e-001	3.356934e-002
-6.198439e-001	3.814697e-002
-6.187805e-001	3.356934e-002
-6.177171e-001	4.730225e-002
-6.166538e-001	2.288818e-002
-6.155904e-001	2.899170e-002
-6.145270e-001	4.119873e-002
-6.134636e-001	3.509521e-002
-6.124002e-001	4.272461e-002
-6.113368e-001	3.509521e-002
-6.102735e-001	3.509521e-002
-6.092102e-001	3.662109e-002
-6.081468e-001	3.509521e-002
-6.070834e-001	3.356934e-002
-6.060200e-001	3.204346e-002
-6.049566e-001	4.119873e-002
-6.038932e-001	3.204346e-002
-6.028299e-001	3.204346e-002
-6.017665e-001	3.204346e-002
-6.007031e-001	4.882813e-002
-5.996397e-001	5.645752e-002
-5.985763e-001	3.814697e-002
-5.975130e-001	4.577637e-002
-5.964496e-001	3.662109e-002
-5.953863e-001	5.035400e-002
-5.943228e-001	3.967285e-002
-5.932595e-001	3.967285e-002
-5.921962e-001	4.119873e-002
-5.911327e-001	4.425049e-002
-5.900694e-001	5.187988e-002
-5.890060e-001	4.730225e-002
-5.879426e-001	5.035400e-002
-5.868792e-001	4.882813e-002
-5.858159e-001	3.051758e-002
-5.847525e-001	4.119873e-002
-5.836891e-001	3.967285e-002
-5.826258e-001	3.356934e-002
-5.815623e-001	4.119873e-002
-5.804990e-001	3.814697e-002
-5.794356e-001	4.272461e-002
-5.783722e-001	3.967285e-002
-5.773088e-001	4.577637e-002
-5.762455e-001	4.577637e-002
-5.751821e-001	4.882813e-002
-5.741188e-001	4.730225e-002
-5.730554e-001	4.577637e-002
-5.719920e-001	4.272461e-002
-5.709286e-001	3.204346e-002
-5.698652e-001	4.730225e-002
-5.688019e-001	4.577637e-002
-5.677385e-001	4.882813e-002
-5.666751e-001	4.882813e-002
-5.656117e-001	5.340576e-002
-5.645484e-001	4.730225e-002
-5.634850e-001	4.272461e-002
-5.624216e-001	5.187988e-002
-5.613583e-001	5.187988e-002
-5.602948e-001	5.187988e-002
-5.592315e-001	5.950928e-002
-5.581682e-001	5.187988e-002
-5.571047e-001	4.882813e-002
-5.560413e-001	4.730225e-002
-5.549780e-001	4.272461e-002
-5.539146e-001	6.408691e-002
-5.528512e-001	5.798340e-002
-5.517879e-001	4.730225e-002
-5.507245e-001	5.340576e-002
-5.496611e-001	5.798340e-002
-5.485978e-001	5.798340e-002
-5.475343e-001	5.035400e-002
-5.464710e-001	5.340576e-002
-5.454076e-001	5.340576e-002
-5.443442e-001	4.119873e-002
-5.432808e-001	4.425049e-002
-5.422175e-001	5.493164e-002
-5.411541e-001	6.713867e-002
-5.400907e-001	5.798340e-002
-5.390274e-001	4.882813e-002
-5.379640e-001	5.493164e-002
-5.369006e-001	4.730225e-002
-5.358372e-001	5.340576e-002
-5.347738e-001	4.882813e-002
-5.337104e-001	4.577637e-002
-5.326471e-001	5.187988e-002
-5.315837e-001	4.272461e-002
-5.305203e-001	3.967285e-002
-5.294570e-001	5.950928e-002
-5.283936e-001	5.950928e-002
-5.273302e-001	5.645752e-002
-5.262668e-001	5.187988e-002
-5.252035e-001	5.035400e-002
-5.241400e-001	3.662109e-002
-5.230767e-001	7.324219e-002
-5.220133e-001	6.256104e-002
-5.209499e-001	5.645752e-002
-5.198866e-001	5.187988e-002
-5.188232e-001	5.035400e-002
-5.177598e-001	4.730225e-002
-5.166964e-001	4.882813e-002
-5.156331e-001	5.035400e-002
-5.145696e-001	5.950928e-002
-5.135063e-001	5.187988e-002
-5.124429e-001	6.103516e-002
-5.113796e-001	4.577637e-002
-5.103162e-001	3.967285e-002
-5.092528e-001	5.340576e-002
-5.081895e-001	6.256104e-002
-5.071261e-001	6.713867e-002
-5.060627e-001	5.035400e-002
-5.049994e-001	5.340576e-002
-5.039360e-001	5.493164e-002
-5.028725e-001	6.103516e-002
-5.018092e-001	6.103516e-002
-5.007458e-001	5.035400e-002
-4.996824e-001	4.119873e-002
-4.986191e-001	4.882813e-002
-4.975557e-001	8.392334e-002
-4.964923e-001	5.950928e-002
-4.954290e-001	6.561279e-002
-4.943656e-001	6.408691e-002
-4.933021e-001	5.340576e-002
-4.922388e-001	6.561279e-002
-4.911755e-001	6.408691e-002
-4.901120e-001	5.645752e-002
-4.890487e-001	7.019043e-002
-4.879853e-001	6.713867e-002
-4.869219e-001	6.561279e-002
-4.858586e-001	4.272461e-002
-4.847952e-001	6.256104e-002
-4.837318e-001	6.256104e-002
-4.826684e-001	6.866455e-002
-4.816051e-001	6.713867e-002
-4.805416e-001	5.950928e-002
-4.794783e-001	6.103516e-002
-4.784149e-001	5.798340e-002
-4.773515e-001	6.561279e-002
-4.762882e-001	6.256104e-002
-4.752248e-001	6.256104e-002
-4.741614e-001	5.950928e-002
-4.730981e-001	5.798340e-002
-4.720347e-001	6.713867e-002
-4.709713e-001	9.460449e-002
-4.699079e-001	7.324219e-002
-4.688445e-001	7.324219e-002
-4.677811e-001	5.645752e-002
-4.667178e-001	6.561279e-002
-4.656544e-001	6.561279e-002
-4.645910e-001	6.561279e-002
-4.635277e-001	8.087158e-002
-4.624643e-001	6.561279e-002
-4.614009e-001	8.850098e-002
-4.603376e-001	6.866455e-002
-4.592742e-001	7.934570e-002
-4.582108e-001	6.866455e-002
-4.571474e-001	9.002686e-002
-4.560840e-001	5.950928e-002
-4.550206e-001	6.256104e-002
-4.539573e-001	5.645752e-002
-4.528939e-001	7.171631e-002
-4.518305e-001	8.697510e-002
-4.507672e-001	6.103516e-002
-4.497038e-001	7.934570e-002
-4.486404e-001	5.950928e-002
-4.475770e-001	6.256104e-002
-4.465136e-001	7.629395e-002
-4.454503e-001	6.561279e-002
-4.443869e-001	7.781982e-002
-4.433235e-001	5.950928e-002
-4.422602e-001	5.798340e-002
-4.411968e-001	6.713867e-002
-4.401334e-001	6.561279e-002
-4.390700e-001	7.476807e-002
-4.380067e-001	6.408691e-002
-4.369433e-001	6.103516e-002
-4.358799e-001	6.256104e-002
-4.348165e-001	5.950928e-002
-4.337531e-001	7.476807e-002
-4.326898e-001	5.493164e-002
-4.316264e-001	6.103516e-002
-4.305630e-001	5.645752e-002
-4.294997e-001	8.087158e-002
-4.284363e-001	8.087158e-002
-4.273729e-001	7.781982e-002
-4.263096e-001	7.476807e-002
-4.252462e-001	6.866455e-002
-4.241828e-001	8.544922e-002
-4.231194e-001	6.866455e-002
-4.220560e-001	5.950928e-002
-4.209926e-001	7.324219e-002
-4.199293e-001	5.798340e-002
-4.188659e-001	6.713867e-002
-4.178025e-001	6.408691e-002
-4.167392e-001	6.256104e-002
-4.156758e-001	5.950928e-002
-4.146124e-001	7.934570e-002
-4.135490e-001	7.324219e-002
-4.124856e-001	7.781982e-002
-4.114222e-001	7.476807e-002
-4.103589e-001	8.392334e-002
-4.092955e-001	9.155273e-002
-4.082321e-001	8.239746e-002
-4.071688e-001	6.408691e-002
-4.061054e-001	9.460449e-002
-4.050420e-001	7.934570e-002
-4.039786e-001	8.544922e-002
-4.029152e-001	6.408691e-002
-4.018518e-001	7.781982e-002
-4.007885e-001	8.239746e-002
-3.997251e-001	7.781982e-002
-3.986617e-001	6.408691e-002
-3.975984e-001	6.408691e-002
-3.965350e-001	5.340576e-002
-3.954716e-001	7.171631e-002
-3.944083e-001	6.256104e-002
-3.933449e-001	7.476807e-002
-3.922815e-001	7.171631e-002
-3.912182e-001	8.392334e-002
-3.901548e-001	8.239746e-002
-3.890914e-001	6.408691e-002
-3.880280e-001	6.713867e-002
-3.869646e-001	6.866455e-002
-3.859012e-001	8.544922e-002
-3.848379e-001	5.340576e-002
-3.837745e-001	6.713867e-002
-3.827112e-001	8.239746e-002
-3.816478e-001	7.476807e-002
-3.805844e-001	8.697510e-002
-3.795210e-001	7.934570e-002
-3.784576e-001	7.476807e-002
-3.773942e-001	7.171631e-002
-3.763309e-001	8.087158e-002
-3.752675e-001	8.087158e-002
-3.742041e-001	8.239746e-002
-3.731408e-001	7.781982e-002
-3.720774e-001	8.697510e-002
-3.710140e-001	6.561279e-002
-3.699506e-001	7.629395e-002
-3.688872e-001	5.187988e-002
-3.678238e-001	7.934570e-002
-3.667605e-001	5.035400e-002
-3.656971e-001	7.934570e-002
-3.646337e-001	7.629395e-002
-3.635704e-001	7.629395e-002
-3.625070e-001	8.850098e-002
-3.614436e-001	7.781982e-002
-3.603803e-001	9.307861e-002
-3.593169e-001	7.019043e-002
-3.582535e-001	7.934570e-002
-3.571901e-001	8.697510e-002
-3.561267e-001	7.324219e-002
-3.550633e-001	9.002686e-002
-3.540000e-001	8.239746e-002
-3.529366e-001	8.697510e-002
-3.518732e-001	8.087158e-002
-3.508099e-001	6.103516e-002
-3.497465e-001	8.239746e-002
-3.486831e-001	1.007080e-001
-3.476198e-001	8.850098e-002
-3.465563e-001	7.171631e-002
-3.454929e-001	9.460449e-002
-3.444296e-001	8.850098e-002
-3.433662e-001	7.629395e-002
-3.423028e-001	8.392334e-002
-3.412395e-001	5.950928e-002
-3.401761e-001	7.629395e-002
-3.391127e-001	1.083374e-001
-3.380494e-001	8.239746e-002
-3.369860e-001	9.155273e-002
-3.359226e-001	8.544922e-002
-3.348592e-001	7.934570e-002
-3.337958e-001	9.613037e-002
-3.327324e-001	8.544922e-002
-3.316691e-001	9.155273e-002
-3.306057e-001	9.613037e-002
-3.295423e-001	9.460449e-002
-3.284790e-001	1.037598e-001
-3.274156e-001	9.765625e-002
-3.263522e-001	8.392334e-002
-3.252889e-001	9.307861e-002
-3.242255e-001	8.850098e-002
-3.231621e-001	1.098633e-001
-3.220987e-001	8.087158e-002
-3.210353e-001	8.697510e-002
-3.199719e-001	7.629395e-002
-3.189086e-001	9.765625e-002
-3.178452e-001	9.765625e-002
-3.167819e-001	8.087158e-002
-3.157185e-001	9.002686e-002
-3.146551e-001	1.022339e-001
-3.135917e-001	8.697510e-002
-3.125283e-001	1.083374e-001
-3.114649e-001	1.007080e-001
-3.104016e-001	9.307861e-002
-3.093382e-001	9.918213e-002
-3.082748e-001	9.613037e-002
-3.072115e-001	7.934570e-002
-3.061481e-001	9.155273e-002
-3.050847e-001	9.613037e-002
-3.040213e-001	1.068115e-001
-3.029579e-001	8.544922e-002
-3.018945e-001	8.850098e-002
-3.008312e-001	9.002686e-002
-2.997678e-001	1.129150e-001
-2.987044e-001	9.002686e-002
-2.976411e-001	1.220703e-001
-2.965777e-001	1.159668e-001
-2.955143e-001	9.155273e-002
-2.944510e-001	9.155273e-002
-2.933876e-001	8.239746e-002
-2.923242e-001	1.251221e-001
-2.912608e-001	9.918213e-002
-2.901974e-001	9.918213e-002
-2.891341e-001	9.307861e-002
-2.880707e-001	9.460449e-002
-2.870073e-001	9.155273e-002
-2.859439e-001	8.239746e-002
-2.848806e-001	1.022339e-001
-2.838172e-001	1.037598e-001
-2.827538e-001	1.068115e-001
-2.816905e-001	9.765625e-002
-2.806271e-001	8.392334e-002
-2.795637e-001	9.155273e-002
-2.785003e-001	1.022339e-001
-2.774369e-001	1.083374e-001
-2.763735e-001	1.190186e-001
-2.753102e-001	9.307861e-002
-2.742468e-001	1.052856e-001
-2.731834e-001	8.850098e-002
-2.721201e-001	1.190186e-001
-2.710567e-001	7.934570e-002
-2.699933e-001	9.307861e-002
-2.689299e-001	1.205444e-001
-2.678665e-001	1.296997e-001
-2.668031e-001	8.087158e-002
-2.657398e-001	1.129150e-001
-2.646764e-001	8.392334e-002
-2.636130e-001	1.068115e-001
-2.625497e-001	1.144409e-001
-2.614863e-001	1.144409e-001
-2.604229e-001	8.392334e-002
-2.593596e-001	1.068115e-001
-2.582962e-001	9.307861e-002
-2.572328e-001	1.037598e-001
-2.561694e-001	9.002686e-002
-2.551060e-001	1.205444e-001
-2.540427e-001	1.220703e-001
-2.529793e-001	1.159668e-001
-2.519159e-001	9.002686e-002
-2.508526e-001	1.144409e-001
-2.497892e-001	1.144409e-001
-2.487258e-001	1.312256e-001
-2.476625e-001	8.392334e-002
-2.465991e-001	1.129150e-001
-2.455357e-001	7.171631e-002
-2.444723e-001	9.460449e-002
-2.434089e-001	1.205444e-001
-2.423455e-001	7.934570e-002
-2.412822e-001	9.613037e-002
-2.402188e-001	1.037598e-001
-2.391554e-001	9.307861e-002
-2.380921e-001	9.460449e-002
-2.370287e-001	1.022339e-001
-2.359653e-001	9.613037e-002
-2.349019e-001	1.052856e-001
-2.338385e-001	1.022339e-001
-2.327751e-001	1.205444e-001
-2.317118e-001	1.159668e-001
-2.306484e-001	1.007080e-001
-2.295850e-001	1.083374e-001
-2.285217e-001	1.037598e-001
-2.274583e-001	1.037598e-001
-2.263949e-001	1.358032e-001
-2.253315e-001	1.037598e-001
-2.242681e-001	9.155273e-002
-2.232048e-001	1.174927e-001
-2.221414e-001	1.068115e-001
-2.210780e-001	1.190186e-001
-2.200146e-001	8.850098e-002
-2.189513e-001	9.765625e-002
-2.178879e-001	1.251221e-001
-2.168245e-001	9.765625e-002
-2.157612e-001	9.765625e-002
-2.146978e-001	1.022339e-001
-2.136344e-001	9.765625e-002
-2.125710e-001	1.251221e-001
-2.115076e-001	1.251221e-001
-2.104442e-001	8.697510e-002
-2.093809e-001	1.098633e-001
-2.083175e-001	1.129150e-001
-2.072541e-001	1.266479e-001
-2.061908e-001	1.174927e-001
-2.051274e-001	1.342773e-001
-2.040640e-001	1.281738e-001
-2.030007e-001	9.918213e-002
-2.019373e-001	8.392334e-002
-2.008739e-001	9.155273e-002
-1.998105e-001	1.068115e-001
-1.987471e-001	1.083374e-001
-1.976837e-001	1.251221e-001
-1.966204e-001	1.113892e-001
-1.955570e-001	9.765625e-002
-1.944936e-001	9.918213e-002
-1.934303e-001	9.765625e-002
-1.923669e-001	1.220703e-001
-1.913035e-001	9.918213e-002
-1.902401e-001	9.460449e-002
-1.891767e-001	1.037598e-001
-1.881134e-001	1.342773e-001
-1.870500e-001	1.159668e-001
-1.859866e-001	1.113892e-001
-1.849233e-001	7.781982e-002
-1.838599e-001	9.765625e-002
-1.827965e-001	9.460449e-002
-1.817332e-001	9.613037e-002
-1.806698e-001	1.144409e-001
-1.796064e-001	9.918213e-002
-1.785430e-001	9.155273e-002
-1.774796e-001	1.037598e-001
-1.764162e-001	9.613037e-002
-1.753529e-001	9.002686e-002
-1.742895e-001	9.307861e-002
-1.732261e-001	1.083374e-001
-1.721628e-001	9.155273e-002
-1.710994e-001	9.002686e-002
-1.700360e-001	9.307861e-002
-1.689726e-001	9.460449e-002
-1.679092e-001	9.918213e-002
-1.668459e-001	1.190186e-001
-1.657825e-001	1.037598e-001
-1.647191e-001	7.781982e-002
-1.636557e-001	1.220703e-001
-1.625924e-001	7.781982e-002
-1.615290e-001	1.144409e-001
-1.604656e-001	1.113892e-001
-1.594023e-001	8.544922e-002
-1.583389e-001	1.113892e-001
-1.572755e-001	1.037598e-001
-1.562121e-001	6.713867e-002
-1.551487e-001	9.765625e-002
-1.540853e-001	1.098633e-001
-1.530220e-001	9.307861e-002
-1.519586e-001	7.324219e-002
-1.508952e-001	8.239746e-002
-1.498319e-001	8.697510e-002
-1.487685e-001	1.113892e-001
-1.477051e-001	1.007080e-001
-1.466418e-001	8.544922e-002
-1.455784e-001	1.281738e-001
-1.445150e-001	9.307861e-002
-1.434516e-001	9.155273e-002
-1.423882e-001	9.155273e-002
-1.413248e-001	9.460449e-002
-1.402615e-001	8.850098e-002
-1.391981e-001	1.159668e-001
-1.381347e-001	9.613037e-002
-1.370714e-001	9.002686e-002
-1.360080e-001	8.850098e-002
-1.349446e-001	1.022339e-001
-1.338812e-001	8.392334e-002
-1.328178e-001	8.544922e-002
-1.317544e-001	1.129150e-001
-1.306911e-001	1.190186e-001
-1.296277e-001	8.239746e-002
-1.285643e-001	1.098633e-001
-1.275010e-001	8.697510e-002
-1.264376e-001	1.235962e-001
-1.253743e-001	1.022339e-001
-1.243109e-001	1.068115e-001
-1.232475e-001	8.850098e-002
-1.221841e-001	1.113892e-001
-1.211207e-001	1.113892e-001
-1.200573e-001	9.918213e-002
-1.189940e-001	1.098633e-001
-1.179306e-001	9.002686e-002
-1.168672e-001	8.392334e-002
-1.158039e-001	9.460449e-002
-1.147405e-001	8.850098e-002
-1.136771e-001	1.251221e-001
-1.126137e-001	9.002686e-002
-1.115503e-001	7.324219e-002
-1.104869e-001	1.037598e-001
-1.094236e-001	9.002686e-002
-1.083602e-001	9.460449e-002
-1.072968e-001	9.765625e-002
-1.062335e-001	8.697510e-002
-1.051701e-001	1.052856e-001
-1.041067e-001	9.613037e-002
-1.030434e-001	1.144409e-001
-1.019800e-001	1.083374e-001
-1.009166e-001	9.460449e-002
-9.985323e-002	8.239746e-002
-9.878983e-002	9.002686e-002
-9.772643e-002	9.155273e-002
-9.666310e-002	8.850098e-002
-9.559970e-002	1.281738e-001
-9.453630e-002	1.098633e-001
-9.347298e-002	8.697510e-002
-9.240958e-002	8.850098e-002
-9.134617e-002	9.918213e-002
-9.028285e-002	9.765625e-002
-8.921945e-002	9.918213e-002
-8.815605e-002	8.392334e-002
-8.709272e-002	9.155273e-002
-8.602932e-002	1.129150e-001
-8.496592e-002	1.159668e-001
-8.390259e-002	9.155273e-002
-8.283919e-002	8.544922e-002
-8.177580e-002	8.697510e-002
-8.071246e-002	8.697510e-002
-7.964906e-002	7.476807e-002
-7.858566e-002	9.918213e-002
-7.752234e-002	1.144409e-001
-7.645894e-002	1.113892e-001
-7.539553e-002	9.613037e-002
-7.433221e-002	9.307861e-002
-7.326881e-002	8.697510e-002
-7.220541e-002	8.697510e-002
-7.114208e-002	1.235962e-001
-7.007868e-002	1.129150e-001
-6.901528e-002	1.190186e-001
-6.795195e-002	9.155273e-002
-6.688855e-002	1.296997e-001
-6.582516e-002	9.765625e-002
-6.476182e-002	8.239746e-002
-6.369842e-002	9.460449e-002
-6.263510e-002	9.460449e-002
-6.157170e-002	1.037598e-001
-6.050830e-002	9.460449e-002
-5.944497e-002	1.083374e-001
-5.838157e-002	1.022339e-001
-5.731817e-002	8.544922e-002
-5.625484e-002	9.002686e-002
-5.519144e-002	9.613037e-002
-5.412804e-002	1.022339e-001
-5.306471e-002	1.068115e-001
-5.200131e-002	9.307861e-002
-5.093791e-002	6.561279e-002
-4.987458e-002	9.918213e-002
-4.881118e-002	9.155273e-002
-4.774778e-002	9.918213e-002
-4.668446e-002	9.765625e-002
-4.562105e-002	1.007080e-001
-4.455766e-002	1.037598e-001
-4.349432e-002	1.083374e-001
-4.243093e-002	1.037598e-001
-4.136753e-002	1.144409e-001
-4.030420e-002	1.098633e-001
-3.924080e-002	7.781982e-002
-3.817740e-002	9.460449e-002
-3.711407e-002	8.697510e-002
-3.605067e-002	7.934570e-002
-3.498727e-002	9.002686e-002
-3.392394e-002	1.144409e-001
-3.286054e-002	9.918213e-002
-3.179714e-002	1.083374e-001
-3.073382e-002	1.052856e-001
-2.967042e-002	7.934570e-002
-2.860702e-002	1.190186e-001
-2.754369e-002	7.934570e-002
-2.648029e-002	1.052856e-001
-2.541689e-002	1.007080e-001
-2.435356e-002	8.544922e-002
-2.329016e-002	9.155273e-002
-2.222676e-002	8.392334e-002
-2.116343e-002	9.307861e-002
-2.010003e-002	1.068115e-001
-1.903663e-002	1.190186e-001
-1.797330e-002	1.052856e-001
-1.690990e-002	1.007080e-001
-1.584650e-002	9.613037e-002
-1.478317e-002	1.174927e-001
-1.371977e-002	1.068115e-001
-1.265637e-002	1.037598e-001
-1.159305e-002	9.613037e-002
-1.052965e-002	1.144409e-001
-9.466247e-003	1.129150e-001
-8.402918e-003	1.022339e-001
-7.339518e-003	9.155273e-002
-6.276119e-003	1.159668e-001
-5.212790e-003	1.098633e-001
-4.149390e-003	1.022339e-001
-3.085991e-003	1.144409e-001
-2.022662e-003	9.155273e-002
-9.592623e-004	1.037598e-001
1.040666e-004	9.460449e-002
1.167466e-003	8.697510e-002
2.230866e-003	1.083374e-001
3.294265e-003	9.765625e-002
4.357665e-003	1.007080e-001
5.420923e-003	8.850098e-002
6.484323e-003	7.476807e-002
7.547722e-003	1.007080e-001
8.611122e-003	8.087158e-002
9.674522e-003	7.171631e-002
1.073792e-002	1.205444e-001
1.180118e-002	8.544922e-002
1.286458e-002	8.392334e-002
1.392798e-002	9.307861e-002
1.499138e-002	1.068115e-001
1.605478e-002	9.307861e-002
1.711818e-002	9.918213e-002
1.818144e-002	1.098633e-001
1.924484e-002	1.007080e-001
2.030824e-002	1.205444e-001
2.137163e-002	1.022339e-001
2.243503e-002	9.307861e-002
2.349843e-002	9.460449e-002
2.456169e-002	8.697510e-002
2.562509e-002	9.155273e-002
2.668849e-002	9.002686e-002
2.775189e-002	1.113892e-001
2.881529e-002	8.850098e-002
2.987869e-002	8.850098e-002
3.094195e-002	9.155273e-002
3.200535e-002	8.239746e-002
3.306875e-002	8.392334e-002
3.413215e-002	9.765625e-002
3.519554e-002	9.002686e-002
3.625880e-002	1.007080e-001
3.732220e-002	7.934570e-002
3.838560e-002	8.697510e-002
3.944900e-002	8.392334e-002
4.051240e-002	7.934570e-002
4.157580e-002	1.022339e-001
4.263906e-002	1.037598e-001
4.370246e-002	8.697510e-002
4.476586e-002	9.307861e-002
4.582926e-002	1.144409e-001
4.689266e-002	8.544922e-002
4.795606e-002	1.113892e-001
4.901932e-002	9.918213e-002
5.008271e-002	1.007080e-001
5.114612e-002	7.324219e-002
5.220951e-002	1.052856e-001
5.327291e-002	9.765625e-002
5.433632e-002	1.159668e-001
5.539957e-002	1.037598e-001
5.646297e-002	8.239746e-002
5.752637e-002	9.307861e-002
5.858977e-002	6.866455e-002
5.965317e-002	8.544922e-002
6.071657e-002	8.239746e-002
6.177983e-002	8.850098e-002
6.284323e-002	1.068115e-001
6.390663e-002	9.918213e-002
6.497002e-002	9.002686e-002
6.603343e-002	7.934570e-002
6.709683e-002	9.155273e-002
6.816008e-002	8.697510e-002
6.922348e-002	7.781982e-002
7.028688e-002	9.613037e-002
7.135029e-002	7.934570e-002
7.241368e-002	9.155273e-002
7.347708e-002	8.697510e-002
7.454034e-002	6.408691e-002
7.560374e-002	7.629395e-002
7.666714e-002	1.068115e-001
7.773054e-002	9.460449e-002
7.879394e-002	1.007080e-001
7.985734e-002	9.002686e-002
8.092059e-002	1.037598e-001
8.198400e-002	7.171631e-002
8.304740e-002	9.307861e-002
8.411079e-002	9.002686e-002
8.517419e-002	8.392334e-002
8.623759e-002	1.007080e-001
8.730085e-002	8.544922e-002
8.836425e-002	7.324219e-002
8.942765e-002	8.697510e-002
9.049105e-002	8.087158e-002
9.155445e-002	8.087158e-002
9.261785e-002	1.068115e-001
9.368111e-002	8.850098e-002
9.474451e-002	9.002686e-002
9.580791e-002	9.155273e-002
9.687130e-002	1.068115e-001
9.793471e-002	8.850098e-002
9.899797e-002	7.629395e-002
1.000614e-001	7.476807e-002
1.011248e-001	7.934570e-002
1.021882e-001	9.307861e-002
1.032516e-001	9.613037e-002
1.043150e-001	8.850098e-002
1.053782e-001	8.087158e-002
1.064416e-001	9.613037e-002
1.075050e-001	9.002686e-002
1.085684e-001	7.476807e-002
1.096318e-001	1.052856e-001
1.106952e-001	9.918213e-002
1.117585e-001	9.918213e-002
1.128219e-001	9.307861e-002
1.138853e-001	7.781982e-002
1.149487e-001	1.068115e-001
1.160121e-001	7.476807e-002
1.170755e-001	8.087158e-002
1.181387e-001	7.629395e-002
1.192021e-001	9.613037e-002
1.202655e-001	7.324219e-002
1.213289e-001	9.918213e-002
1.223923e-001	9.002686e-002
1.234557e-001	8.850098e-002
1.245190e-001	7.324219e-002
1.255824e-001	7.629395e-002
1.266458e-001	7.324219e-002
1.277092e-001	8.087158e-002
1.287726e-001	9.155273e-002
1.298360e-001	7.476807e-002
1.308992e-001	7.934570e-002
1.319627e-001	8.850098e-002
1.330260e-001	9.002686e-002
1.340894e-001	7.171631e-002
1.351528e-001	1.037598e-001
1.362162e-001	1.052856e-001
1.372795e-001	9.002686e-002
1.383429e-001	9.613037e-002
1.394063e-001	8.392334e-002
1.404697e-001	8.850098e-002
1.415331e-001	5.493164e-002
1.425965e-001	9.002686e-002
1.436598e-001	1.022339e-001
1.447232e-001	9.460449e-002
1.457866e-001	8.239746e-002
1.468500e-001	9.002686e-002
1.479134e-001	8.087158e-002
1.489768e-001	9.460449e-002
1.500400e-001	9.002686e-002
1.511034e-001	1.022339e-001
1.521668e-001	8.697510e-002
1.532302e-001	9.155273e-002
1.542936e-001	7.934570e-002
1.553570e-001	8.392334e-002
1.564203e-001	1.007080e-001
1.574837e-001	7.476807e-002
1.585471e-001	9.765625e-002
1.596105e-001	7.324219e-002
1.606739e-001	9.155273e-002
1.617371e-001	8.392334e-002
1.628005e-001	8.087158e-002
1.638639e-001	7.781982e-002
1.649273e-001	8.392334e-002
1.659907e-001	7.476807e-002
1.670541e-001	8.850098e-002
1.681174e-001	7.019043e-002
1.691808e-001	9.918213e-002
1.702442e-001	8.544922e-002
1.713076e-001	7.324219e-002
1.723710e-001	9.918213e-002
1.734344e-001	8.239746e-002
1.744976e-001	9.155273e-002
1.755610e-001	7.934570e-002
1.766244e-001	8.239746e-002
1.776878e-001	9.460449e-002
1.787512e-001	9.307861e-002
1.798146e-001	8.544922e-002
1.808779e-001	7.476807e-002
1.819413e-001	8.544922e-002
1.830047e-001	6.713867e-002
1.840681e-001	7.324219e-002
1.851315e-001	7.476807e-002
1.861949e-001	7.476807e-002
1.872582e-001	9.613037e-002
1.883216e-001	7.476807e-002
1.893849e-001	1.205444e-001
1.904483e-001	8.850098e-002
1.915117e-001	5.798340e-002
1.925751e-001	8.392334e-002
1.936384e-001	1.022339e-001
1.947018e-001	7.324219e-002
1.957652e-001	8.544922e-002
1.968286e-001	8.392334e-002
1.978920e-001	7.019043e-002
1.989554e-001	8.392334e-002
2.000187e-001	8.239746e-002
2.010821e-001	7.171631e-002
2.021455e-001	7.019043e-002
2.032089e-001	7.476807e-002
2.042723e-001	7.934570e-002
2.053357e-001	7.324219e-002
2.063989e-001	5.340576e-002
2.074623e-001	7.324219e-002
2.085257e-001	1.007080e-001
2.095891e-001	1.037598e-001
2.106525e-001	8.850098e-002
2.117159e-001	9.002686e-002
2.127792e-001	1.113892e-001
2.138426e-001	7.476807e-002
2.149060e-001	8.850098e-002
2.159694e-001	7.019043e-002
2.170328e-001	9.613037e-002
2.180962e-001	5.950928e-002
2.191594e-001	9.155273e-002
2.202228e-001	8.850098e-002
2.212862e-001	8.697510e-002
2.223496e-001	1.022339e-001
2.234130e-001	7.171631e-002
2.244764e-001	1.022339e-001
2.255397e-001	7.476807e-002
2.266031e-001	8.392334e-002
2.276665e-001	8.697510e-002
2.287299e-001	9.918213e-002
2.297933e-001	8.850098e-002
2.308565e-001	8.239746e-002
2.319199e-001	8.087158e-002
2.329833e-001	8.850098e-002
2.340467e-001	9.002686e-002
2.351101e-001	7.019043e-002
2.361735e-001	7.934570e-002
2.372368e-001	8.544922e-002
2.383002e-001	7.019043e-002
2.393636e-001	1.037598e-001
2.404270e-001	8.239746e-002
2.414904e-001	9.002686e-002
2.425538e-001	8.544922e-002
2.436171e-001	9.918213e-002
2.446805e-001	7.629395e-002
2.457438e-001	9.002686e-002
2.468072e-001	9.460449e-002
2.478706e-001	9.460449e-002
2.489340e-001	8.850098e-002
2.499973e-001	9.002686e-002
2.510607e-001	9.002686e-002
2.521241e-001	9.765625e-002
2.531875e-001	6.713867e-002
2.542509e-001	8.239746e-002
2.553143e-001	8.850098e-002
2.563776e-001	5.950928e-002
2.574410e-001	6.866455e-002
2.585044e-001	9.155273e-002
2.595678e-001	9.155273e-002
2.606312e-001	8.697510e-002
2.616946e-001	7.171631e-002
2.627578e-001	9.155273e-002
2.638212e-001	6.103516e-002
2.648846e-001	7.171631e-002
2.659480e-001	6.866455e-002
2.670114e-001	7.934570e-002
2.680748e-001	9.155273e-002
2.691381e-001	8.087158e-002
2.702015e-001	7.476807e-002
2.712649e-001	8.697510e-002
2.723283e-001	1.007080e-001
2.733917e-001	9.765625e-002
2.744551e-001	7.934570e-002
2.755183e-001	7.934570e-002
2.765817e-001	7.324219e-002
2.776451e-001	5.798340e-002
2.787085e-001	7.934570e-002
2.797719e-001	8.239746e-002
2.808353e-001	9.613037e-002
2.818986e-001	8.239746e-002
2.829620e-001	9.155273e-002
2.840254e-001	7.934570e-002
2.850888e-001	6.713867e-002
2.861522e-001	7.629395e-002
2.872156e-001	7.019043e-002
2.882788e-001	8.087158e-002
2.893422e-001	7.629395e-002
2.904056e-001	9.155273e-002
2.914690e-001	7.629395e-002
2.925324e-001	9.002686e-002
2.935957e-001	1.022339e-001
2.946591e-001	8.697510e-002
2.957225e-001	5.950928e-002
2.967859e-001	5.493164e-002
2.978493e-001	9.002686e-002
2.989127e-001	7.476807e-002
2.999760e-001	6.408691e-002
3.010394e-001	8.239746e-002
3.021028e-001	8.087158e-002
3.031662e-001	7.781982e-002
3.042296e-001	9.155273e-002
3.052930e-001	6.866455e-002
3.063562e-001	6.866455e-002
3.074196e-001	7.934570e-002
3.084830e-001	8.392334e-002
3.095464e-001	6.866455e-002
3.106098e-001	7.934570e-002
3.116732e-001	9.460449e-002
3.127365e-001	6.256104e-002
3.137999e-001	7.019043e-002
3.148633e-001	8.850098e-002
3.159267e-001	7.171631e-002
3.169901e-001	7.781982e-002
3.180535e-001	9.155273e-002
3.191167e-001	7.629395e-002
3.201801e-001	6.713867e-002
3.212435e-001	7.629395e-002
3.223069e-001	9.460449e-002
3.233703e-001	6.103516e-002
3.244337e-001	9.155273e-002
3.254970e-001	1.022339e-001
3.265604e-001	7.629395e-002
3.276238e-001	7.476807e-002
3.286872e-001	7.781982e-002
3.297506e-001	8.087158e-002
3.308140e-001	7.629395e-002
3.318772e-001	7.476807e-002
3.329406e-001	9.155273e-002
3.340040e-001	7.324219e-002
3.350674e-001	6.103516e-002
3.361308e-001	8.544922e-002
3.371943e-001	7.629395e-002
3.382575e-001	7.934570e-002
3.393209e-001	7.171631e-002
3.403843e-001	7.934570e-002
3.414477e-001	9.002686e-002
3.425111e-001	6.713867e-002
3.435745e-001	9.307861e-002
3.446378e-001	1.083374e-001
3.457012e-001	6.866455e-002
3.467646e-001	5.493164e-002
3.478279e-001	8.087158e-002
3.488913e-001	6.866455e-002
3.499547e-001	5.950928e-002
3.510180e-001	9.765625e-002
3.520814e-001	9.002686e-002
3.531448e-001	6.256104e-002
3.542082e-001	6.866455e-002
3.552716e-001	6.561279e-002
3.563349e-001	8.087158e-002
3.573983e-001	8.697510e-002
3.584617e-001	7.171631e-002
3.595251e-001	6.866455e-002
3.605885e-001	9.155273e-002
3.616519e-001	7.476807e-002
3.627151e-001	4.577637e-002
3.637785e-001	5.950928e-002
3.648419e-001	8.087158e-002
3.659053e-001	6.561279e-002
3.669687e-001	7.171631e-002
3.680321e-001	7.781982e-002
3.690954e-001	7.324219e-002
3.701588e-001	6.256104e-002
3.712222e-001	7.324219e-002
3.722856e-001	5.645752e-002
3.733490e-001	6.713867e-002
3.744124e-001	8.087158e-002
3.754756e-001	5.950928e-002
3.765390e-001	6.561279e-002
3.776024e-001	6.256104e-002
3.786658e-001	4.577637e-002
3.797292e-001	6.408691e-002
3.807926e-001	6.713867e-002
3.818559e-001	5.340576e-002
3.829193e-001	5.035400e-002
3.839827e-001	5.493164e-002
3.850461e-001	5.187988e-002
3.861095e-001	7.171631e-002
3.871729e-001	5.798340e-002
3.882361e-001	5.645752e-002
3.892995e-001	7.781982e-002
3.903629e-001	5.798340e-002
3.914263e-001	7.324219e-002
3.924897e-001	7.629395e-002
3.935531e-001	8.544922e-002
3.946164e-001	6.561279e-002
3.956798e-001	8.392334e-002
3.967432e-001	6.866455e-002
3.978066e-001	6.256104e-002
3.988700e-001	6.561279e-002
3.999334e-001	7.171631e-002
4.009967e-001	4.730225e-002
4.020601e-001	7.324219e-002
4.031235e-001	5.340576e-002
4.041869e-001	7.324219e-002
4.052503e-001	4.730225e-002
4.063137e-001	6.408691e-002
4.073769e-001	5.645752e-002
4.084403e-001	8.392334e-002
4.095037e-001	9.460449e-002
4.105671e-001	6.256104e-002
4.116305e-001	7.171631e-002
4.126939e-001	6.256104e-002
4.137572e-001	6.866455e-002
4.148206e-001	7.171631e-002
4.158840e-001	7.171631e-002
4.169474e-001	4.882813e-002
4.180108e-001	3.814697e-002
4.190740e-001	6.561279e-002
4.201374e-001	6.103516e-002
4.212008e-001	5.798340e-002
4.222642e-001	7.171631e-002
4.233276e-001	5.493164e-002
4.243910e-001	6.256104e-002
4.254543e-001	6.713867e-002
4.265177e-001	5.950928e-002
4.275811e-001	6.866455e-002
4.286445e-001	5.187988e-002
4.297079e-001	6.408691e-002
4.307713e-001	7.476807e-002
4.318345e-001	6.713867e-002
4.328979e-001	5.798340e-002
4.339613e-001	8.087158e-002
4.350247e-001	8.087158e-002
4.360881e-001	6.866455e-002
4.371515e-001	6.408691e-002
4.382148e-001	8.239746e-002
4.392782e-001	4.730225e-002
4.403416e-001	5.645752e-002
4.414050e-001	6.866455e-002
4.424684e-001	4.425049e-002
4.435318e-001	4.882813e-002
4.445951e-001	4.272461e-002
4.456585e-001	4.882813e-002
4.467219e-001	6.256104e-002
4.477853e-001	5.187988e-002
4.488487e-001	7.171631e-002
4.499121e-001	7.324219e-002
4.509753e-001	7.476807e-002
4.520387e-001	5.645752e-002
4.531021e-001	6.866455e-002
4.541655e-001	5.493164e-002
4.552289e-001	5.493164e-002
4.562923e-001	5.035400e-002
4.573556e-001	7.324219e-002
4.584190e-001	5.035400e-002
4.594824e-001	6.256104e-002
4.605457e-001	6.561279e-002
4.616091e-001	5.645752e-002
4.626726e-001	4.272461e-002
4.637358e-001	7.476807e-002
4.647992e-001	6.408691e-002
4.658626e-001	6.561279e-002
4.669260e-001	5.493164e-002
4.679894e-001	6.256104e-002
4.690528e-001	6.866455e-002
4.701161e-001	5.493164e-002
4.711795e-001	6.866455e-002
4.722429e-001	5.950928e-002
4.733063e-001	6.561279e-002
4.743697e-001	5.187988e-002
4.754331e-001	6.103516e-002
4.764963e-001	6.408691e-002
4.775598e-001	4.882813e-002
4.786231e-001	4.577637e-002
4.796865e-001	5.645752e-002
4.807499e-001	6.103516e-002
4.818132e-001	4.577637e-002
4.828766e-001	6.561279e-002
4.839400e-001	5.798340e-002
4.850034e-001	6.408691e-002
4.860668e-001	7.934570e-002
4.871302e-001	5.493164e-002
4.881935e-001	5.645752e-002
4.892568e-001	4.119873e-002
4.903202e-001	5.187988e-002
4.913836e-001	7.019043e-002
4.924470e-001	6.866455e-002
4.935104e-001	5.645752e-002
4.945737e-001	6.408691e-002
4.956371e-001	5.493164e-002
4.967005e-001	4.425049e-002
4.977639e-001	5.340576e-002
4.988273e-001	6.256104e-002
4.998907e-001	5.493164e-002
5.009539e-001	5.950928e-002
5.020174e-001	4.577637e-002
5.030807e-001	6.256104e-002
5.041442e-001	5.950928e-002
5.052075e-001	5.035400e-002
5.062710e-001	5.340576e-002
5.073342e-001	5.493164e-002
5.083976e-001	5.035400e-002
5.094610e-001	6.256104e-002
5.105244e-001	5.493164e-002
5.115878e-001	6.256104e-002
5.126512e-001	6.256104e-002
5.137144e-001	5.340576e-002
5.147779e-001	5.950928e-002
5.158413e-001	5.950928e-002
5.169047e-001	6.256104e-002
5.179681e-001	5.493164e-002
5.190315e-001	5.340576e-002
5.200947e-001	5.035400e-002
5.211581e-001	6.561279e-002
5.222215e-001	4.882813e-002
5.232849e-001	6.256104e-002
5.243483e-001	4.882813e-002
5.254117e-001	7.171631e-002
5.264750e-001	5.340576e-002
5.275384e-001	4.577637e-002
5.286018e-001	6.866455e-002
5.296652e-001	4.119873e-002
5.307286e-001	5.340576e-002
5.317920e-001	6.713867e-002
5.328552e-001	6.713867e-002
5.339186e-001	5.493164e-002
5.349820e-001	5.950928e-002
5.360454e-001	5.035400e-002
5.371089e-001	4.272461e-002
5.381722e-001	3.814697e-002
5.392355e-001	5.187988e-002
5.402989e-001	5.950928e-002
5.413623e-001	5.187988e-002
5.424257e-001	5.035400e-002
5.434891e-001	5.798340e-002
5.445525e-001	5.340576e-002
5.456158e-001	6.256104e-002
5.466791e-001	5.950928e-002
5.477426e-001	4.577637e-002
5.488059e-001	4.425049e-002
5.498694e-001	5.340576e-002
5.509326e-001	5.798340e-002
5.519960e-001	4.882813e-002
5.530594e-001	6.256104e-002
5.541228e-001	3.662109e-002
5.551862e-001	4.882813e-002
5.562496e-001	5.187988e-002
5.573129e-001	3.509521e-002
5.583763e-001	5.798340e-002
5.594397e-001	5.035400e-002
5.605031e-001	4.882813e-002
5.615665e-001	5.340576e-002
5.626299e-001	4.730225e-002
5.636931e-001	4.119873e-002
5.647565e-001	5.340576e-002
5.658199e-001	5.187988e-002
5.668833e-001	4.425049e-002
5.679467e-001	8.087158e-002
5.690101e-001	5.187988e-002
5.700734e-001	3.204346e-002
5.711368e-001	3.814697e-002
5.722002e-001	5.187988e-002
5.732635e-001	5.493164e-002
5.743270e-001	4.882813e-002
5.753903e-001	5.798340e-002
5.764536e-001	4.577637e-002
5.775170e-001	5.645752e-002
5.785805e-001	3.967285e-002
5.796438e-001	3.662109e-002
5.807073e-001	4.272461e-002
5.817706e-001	4.425049e-002
5.828339e-001	6.103516e-002
5.838973e-001	3.356934e-002
5.849607e-001	5.493164e-002
5.860241e-001	5.493164e-002
5.870875e-001	4.119873e-002
5.881509e-001	5.340576e-002
5.892142e-001	4.577637e-002
5.902775e-001	2.899170e-002
5.913409e-001	3.967285e-002
5.924043e-001	5.035400e-002
5.934677e-001	4.425049e-002
5.945311e-001	3.662109e-002
5.955944e-001	3.509521e-002
5.966578e-001	5.950928e-002
5.977212e-001	3.967285e-002
5.987846e-001	3.662109e-002
5.998480e-001	3.967285e-002
6.009114e-001	3.204346e-002
6.019746e-001	3.814697e-002
6.030381e-001	2.899170e-002
6.041014e-001	4.119873e-002
6.051649e-001	2.441406e-002
6.062282e-001	3.814697e-002
6.072917e-001	3.356934e-002
6.083549e-001	3.814697e-002
6.094183e-001	4.577637e-002
6.104817e-001	4.272461e-002
6.115451e-001	4.425049e-002
6.126085e-001	3.509521e-002
6.136718e-001	3.509521e-002
6.147351e-001	4.425049e-002
6.157986e-001	4.425049e-002
6.168619e-001	4.425049e-002
6.179254e-001	4.425049e-002
6.189887e-001	3.967285e-002
6.200520e-001	2.746582e-002
6.211154e-001	4.119873e-002
6.221788e-001	3.814697e-002
6.232422e-001	4.272461e-002
6.243056e-001	3.356934e-002
6.253690e-001	3.509521e-002
6.264323e-001	3.662109e-002
6.274957e-001	2.746582e-002
6.285591e-001	4.119873e-002
6.296225e-001	4.577637e-002
6.306859e-001	4.730225e-002
6.317493e-001	3.051758e-002
6.328125e-001	3.509521e-002
6.338759e-001	2.441406e-002
6.349393e-001	5.645752e-002
6.360027e-001	4.425049e-002
6.370661e-001	2.899170e-002
6.381295e-001	4.425049e-002
6.391928e-001	4.577637e-002
6.402562e-001	3.662109e-002
6.413196e-001	4.425049e-002
6.423830e-001	2.593994e-002
6.434464e-001	3.356934e-002
6.445098e-001	3.356934e-002
6.455730e-001	1.983643e-002
6.466365e-001	3.662109e-002
6.476998e-001	3.509521e-002
6.487633e-001	2.746582e-002
6.498266e-001	4.425049e-002
6.508901e-001	3.662109e-002
6.519533e-001	3.814697e-002
6.530167e-001	2.899170e-002
6.540801e-001	3.967285e-002
6.551435e-001	3.356934e-002
6.562069e-001	3.967285e-002
6.572703e-001	4.882813e-002
6.583335e-001	3.967285e-002
6.593970e-001	2.746582e-002
6.604603e-001	3.509521e-002
6.615238e-001	4.119873e-002
6.625872e-001	4.272461e-002
6.636506e-001	3.204346e-002
6.647138e-001	4.577637e-002
6.657772e-001	2.441406e-002
6.668406e-001	2.746582e-002
6.679040e-001	3.509521e-002
6.689674e-001	4.882813e-002
6.700308e-001	2.441406e-002
6.710941e-001	3.662109e-002
6.721575e-001	3.814697e-002
6.732209e-001	3.662109e-002
6.742843e-001	3.356934e-002
6.753477e-001	2.899170e-002
6.764109e-001	3.967285e-002
6.774743e-001	2.593994e-002
6.785377e-001	4.119873e-002
6.796011e-001	3.967285e-002
6.806645e-001	4.425049e-002
6.817279e-001	3.204346e-002
6.827912e-001	3.356934e-002
6.838546e-001	3.509521e-002
6.849180e-001	2.136230e-002
6.859814e-001	3.967285e-002
6.870448e-001	3.509521e-002
6.881082e-001	3.967285e-002
6.891714e-001	2.899170e-002
6.902349e-001	2.746582e-002
6.912982e-001	2.899170e-002
6.923617e-001	3.967285e-002
6.934250e-001	3.814697e-002
6.944884e-001	3.814697e-002
6.955517e-001	4.577637e-002
6.966151e-001	2.746582e-002
6.976785e-001	4.730225e-002
6.987419e-001	4.577637e-002
6.998053e-001	3.662109e-002
7.008687e-001	2.746582e-002
7.019319e-001	2.593994e-002
7.029954e-001	2.899170e-002
7.040588e-001	3.356934e-002
7.051221e-001	3.356934e-002
7.061856e-001	2.899170e-002
7.072489e-001	2.593994e-002
7.083122e-001	1.983643e-002
7.093756e-001	3.356934e-002
7.104390e-001	3.814697e-002
7.115024e-001	2.899170e-002
7.125658e-001	3.662109e-002
7.136292e-001	3.051758e-002
7.146925e-001	2.746582e-002
7.157558e-001	2.746582e-002
7.168193e-001	3.814697e-002
7.178826e-001	2.288818e-002
7.189461e-001	1.983643e-002
7.200094e-001	2.746582e-002
7.210727e-001	2.899170e-002
7.221361e-001	2.593994e-002
7.231995e-001	3.051758e-002
7.242629e-001	2.288818e-002
7.253263e-001	2.746582e-002
7.263897e-001	2.899170e-002
7.274530e-001	3.509521e-002
7.285164e-001	2.136230e-002
7.295798e-001	3.204346e-002
7.306432e-001	2.136230e-002
7.317066e-001	2.136230e-002
7.327700e-001	3.051758e-002
7.338332e-001	2.899170e-002
7.348966e-001	2.746582e-002
7.359600e-001	3.814697e-002
7.370234e-001	2.136230e-002
7.380868e-001	1.678467e-002
7.391501e-001	1.983643e-002
7.402135e-001	2.288818e-002
7.412769e-001	2.441406e-002
7.423403e-001	3.356934e-002
7.434037e-001	3.204346e-002
7.444671e-001	2.136230e-002
7.455304e-001	1.525879e-002
7.465937e-001	1.983643e-002
7.476572e-001	2.136230e-002
7.487205e-001	1.678467e-002
7.497840e-001	2.288818e-002
7.508473e-001	2.288818e-002
7.519106e-001	1.983643e-002
7.529740e-001	1.373291e-002
7.540374e-001	1.525879e-002
7.551008e-001	2.288818e-002
7.561642e-001	1.831055e-002
7.572276e-001	1.831055e-002
7.582909e-001	1.983643e-002
7.593542e-001	2.288818e-002
7.604177e-001	7.629395e-003
7.614810e-001	9.155273e-003
7.625445e-001	1.220703e-002
7.636078e-001	1.525879e-002
7.646711e-001	6.103516e-003
7.657345e-001	1.525879e-002
7.667979e-001	6.103516e-003
7.678613e-001	1.220703e-002
7.689247e-001	6.103516e-003
7.699881e-001	1.678467e-002
7.710514e-001	9.155273e-003
7.721148e-001	1.220703e-002
7.731782e-001	1.525879e-002
7.742416e-001	1.220703e-002
7.753050e-001	6.103516e-003
7.763684e-001	7.629395e-003
7.774316e-001	1.373291e-002
7.784950e-001	1.068115e-002
7.795584e-001	1.068115e-002
7.806218e-001	4.577637e-003
7.816852e-001	7.629395e-003
7.827486e-001	6.103516e-003
7.838119e-001	1.068115e-002
7.848753e-001	1.373291e-002
7.859387e-001	7.629395e-003
7.870021e-001	1.373291e-002
7.880655e-001	1.068115e-002
7.891289e-001	7.629395e-003
7.901921e-001	9.155273e-003
7.912556e-001	4.577637e-003
7.923189e-001	1.068115e-002
7.933824e-001	7.629395e-003
7.944457e-001	4.577637e-003
7.955092e-001	4.577637e-003
7.965724e-001	4.577637e-003
7.976358e-001	9.155273e-003
7.986992e-001	6.103516e-003
7.997626e-001	9.155273e-003
8.008260e-001	7.629395e-003
8.018893e-001	9.155273e-003
8.029526e-001	9.155273e-003
8.040161e-001	1.525879e-002
8.050794e-001	6.103516e-003
8.061429e-001	6.103516e-003
8.072062e-001	7.629395e-003
8.082695e-001	1.678467e-002
8.093329e-001	3.051758e-003
8.103963e-001	0.000000e+000
8.114597e-001	9.155273e-003
8.125231e-001	6.103516e-003
8.135865e-001	3.051758e-003
8.146498e-001	7.629395e-003
8.157132e-001	7.629395e-003
8.167765e-001	7.629395e-003
8.178400e-001	6.103516e-003
8.189033e-001	1.678467e-002
8.199668e-001	6.103516e-003
8.210300e-001	3.051758e-003
8.220934e-001	7.629395e-003
8.231568e-001	9.155273e-003
8.242202e-001	6.103516e-003
8.252836e-001	7.629395e-003
8.263470e-001	7.629395e-003
8.274102e-001	4.577637e-003
8.284737e-001	1.525879e-003
8.295371e-001	1.220703e-002
8.306005e-001	1.831055e-002
8.316639e-001	3.051758e-003
8.327273e-001	3.051758e-003
8.337905e-001	6.103516e-003
8.348539e-001	7.629395e-003
8.359173e-001	6.103516e-003
8.369807e-001	7.629395e-003
8.380441e-001	3.051758e-003
8.391075e-001	7.629395e-003
8.401708e-001	1.068115e-002
8.412342e-001	3.051758e-003
8.422976e-001	4.577637e-003
8.433610e-001	6.103516e-003
8.444244e-001	4.577637e-003
8.454878e-001	1.525879e-003
8.465510e-001	4.577637e-003
8.476144e-001	7.629395e-003
8.486778e-001	1.373291e-002
8.497412e-001	7.629395e-003
8.508047e-001	6.103516e-003
8.518680e-001	4.577637e-003
8.529313e-001	3.051758e-003
8.539947e-001	6.103516e-003
8.550581e-001	1.525879e-003
8.561215e-001	0.000000e+000
8.571849e-001	6.103516e-003
8.582483e-001	4.577637e-003
8.593116e-001	1.068115e-002
8.603749e-001	4.577637e-003
8.614384e-001	4.577637e-003
8.625017e-001	9.155273e-003
8.635652e-001	6.103516e-003
8.646285e-001	6.103516e-003
8.656918e-001	6.103516e-003
8.667552e-001	3.051758e-003
8.678186e-001	3.051758e-003
8.688820e-001	3.051758e-003
8.699454e-001	3.051758e-003
8.710086e-001	7.629395e-003
8.720721e-001	1.525879e-003
8.731355e-001	1.068115e-002
8.741989e-001	6.103516e-003
8.752623e-001	6.103516e-003
8.763257e-001	1.220703e-002
8.773889e-001	1.373291e-002
8.784523e-001	6.103516e-003
8.795157e-001	3.051758e-003
8.805791e-001	1.525879e-003
8.816425e-001	1.220703e-002
8.827059e-001	7.629395e-003
8.837692e-001	4.577637e-003
8.848326e-001	9.155273e-003
8.858960e-001	9.155273e-003
8.869594e-001	1.220703e-002
8.880228e-001	9.155273e-003
8.890862e-001	9.155273e-003
8.901494e-001	6.103516e-003
8.912128e-001	6.103516e-003
8.922762e-001	9.155273e-003
8.933396e-001	6.103516e-003
8.944031e-001	4.577637e-003
8.954664e-001	4.577637e-003
8.965297e-001	4.577637e-003
8.975931e-001	9.155273e-003
8.986565e-001	1.068115e-002
8.997199e-001	6.103516e-003
9.007833e-001	6.103516e-003
9.018467e-001	3.051758e-003
9.029100e-001	1.068115e-002
9.039733e-001	4.577637e-003
9.050368e-001	9.155273e-003
9.061001e-001	4.577637e-003
9.071636e-001	7.629395e-003
9.082269e-001	9.155273e-003
9.092902e-001	3.051758e-003
9.103536e-001	6.103516e-003
9.114170e-001	1.220703e-002
9.124804e-001	6.103516e-003
9.135438e-001	7.629395e-003
9.146072e-001	3.051758e-003
9.156705e-001	9.155273e-003
9.167339e-001	7.629395e-003
9.177973e-001	4.577637e-003
9.188607e-001	1.373291e-002
9.199240e-001	1.525879e-003
9.209875e-001	4.577637e-003
9.220507e-001	3.051758e-003
9.231141e-001	1.525879e-003
9.241775e-001	6.103516e-003
9.252409e-001	1.525879e-003
9.263043e-001	3.051758e-003
9.273677e-001	4.577637e-003
9.284309e-001	4.577637e-003
9.294944e-001	6.103516e-003
9.305577e-001	1.525879e-003
9.316212e-001	3.051758e-003
9.326845e-001	6.103516e-003
9.337478e-001	7.629395e-003
9.348112e-001	3.051758e-003
9.358747e-001	6.103516e-003
9.369380e-001	3.051758e-003
9.380014e-001	7.629395e-003
9.390648e-001	6.103516e-003
[truncated: 51 more rows]
