# Supplementary material for: Open-source micro-tensile testers via additive manufacturing for the mechanical characterization of thin films and papers
Source: PLoS One. 2018 May 29;13(5):e0197999. doi: 10.1371/journal.pone.0197999 (PMC5973562; doi:10.1371/journal.pone.0197999)
Supplement: S1 Data — (ZIP) [file pone.0197999.s002.zip › SI2_Data/Demonstration Problem 1/Exp3 Results/Phase_turn0-25.txt]

�	%
-3.882318e+001	0.000000e+000
-7.717778e+000	1.525879e-003
-7.687387e+000	0.000000e+000
-7.656995e+000	0.000000e+000
-7.626604e+000	0.000000e+000
-7.596213e+000	0.000000e+000
-7.565822e+000	0.000000e+000
-7.535430e+000	0.000000e+000
-7.505040e+000	0.000000e+000
-7.474648e+000	0.000000e+000
-7.444257e+000	0.000000e+000
-7.413866e+000	0.000000e+000
-7.383474e+000	0.000000e+000
-7.353083e+000	0.000000e+000
-7.322692e+000	0.000000e+000
-7.292301e+000	0.000000e+000
-7.261910e+000	0.000000e+000
-7.231519e+000	0.000000e+000
-7.201127e+000	0.000000e+000
-7.170736e+000	0.000000e+000
-7.140345e+000	0.000000e+000
-7.109953e+000	0.000000e+000
-7.079563e+000	0.000000e+000
-7.049171e+000	0.000000e+000
-7.018780e+000	0.000000e+000
-6.988389e+000	0.000000e+000
-6.957997e+000	0.000000e+000
-6.927606e+000	0.000000e+000
-6.897215e+000	0.000000e+000
-6.866824e+000	0.000000e+000
-6.836433e+000	0.000000e+000
-6.806042e+000	0.000000e+000
-6.775650e+000	0.000000e+000
-6.745259e+000	0.000000e+000
-6.714868e+000	0.000000e+000
-6.684476e+000	0.000000e+000
-6.654086e+000	0.000000e+000
-6.623694e+000	0.000000e+000
-6.593303e+000	0.000000e+000
-6.562912e+000	0.000000e+000
-6.532521e+000	0.000000e+000
-6.502129e+000	0.000000e+000
-6.471738e+000	0.000000e+000
-6.441347e+000	0.000000e+000
-6.410956e+000	0.000000e+000
-6.380565e+000	0.000000e+000
-6.350174e+000	0.000000e+000
-6.319782e+000	0.000000e+000
-6.289391e+000	0.000000e+000
-6.259000e+000	0.000000e+000
-6.228609e+000	0.000000e+000
-6.198217e+000	0.000000e+000
-6.167827e+000	0.000000e+000
-6.137435e+000	0.000000e+000
-6.107044e+000	0.000000e+000
-6.076653e+000	0.000000e+000
-6.046261e+000	0.000000e+000
-6.015871e+000	0.000000e+000
-5.985479e+000	0.000000e+000
-5.955088e+000	0.000000e+000
-5.924697e+000	0.000000e+000
-5.894306e+000	0.000000e+000
-5.863914e+000	0.000000e+000
-5.833523e+000	0.000000e+000
-5.803132e+000	1.525879e-003
-5.772740e+000	0.000000e+000
-5.742350e+000	0.000000e+000
-5.711958e+000	0.000000e+000
-5.681567e+000	0.000000e+000
-5.651176e+000	0.000000e+000
-5.620785e+000	0.000000e+000
-5.590394e+000	0.000000e+000
-5.560002e+000	0.000000e+000
-5.529611e+000	0.000000e+000
-5.499220e+000	0.000000e+000
-5.468829e+000	0.000000e+000
-5.438437e+000	0.000000e+000
-5.408046e+000	0.000000e+000
-5.377655e+000	0.000000e+000
-5.347264e+000	0.000000e+000
-5.316873e+000	0.000000e+000
-5.286481e+000	0.000000e+000
-5.256090e+000	0.000000e+000
-5.225699e+000	0.000000e+000
-5.195308e+000	1.525879e-003
-5.164917e+000	0.000000e+000
-5.134525e+000	0.000000e+000
-5.104135e+000	0.000000e+000
-5.073743e+000	0.000000e+000
-5.043352e+000	0.000000e+000
-5.012961e+000	0.000000e+000
-4.982569e+000	0.000000e+000
-4.952178e+000	0.000000e+000
-4.921787e+000	0.000000e+000
-4.891396e+000	0.000000e+000
-4.861004e+000	0.000000e+000
-4.830613e+000	0.000000e+000
-4.800222e+000	0.000000e+000
-4.769831e+000	0.000000e+000
-4.739439e+000	0.000000e+000
-4.709049e+000	0.000000e+000
-4.678658e+000	0.000000e+000
-4.648266e+000	0.000000e+000
-4.617875e+000	0.000000e+000
-4.587484e+000	0.000000e+000
-4.557092e+000	0.000000e+000
-4.526701e+000	0.000000e+000
-4.496310e+000	0.000000e+000
-4.465919e+000	0.000000e+000
-4.435528e+000	0.000000e+000
-4.405137e+000	0.000000e+000
-4.374745e+000	0.000000e+000
-4.344354e+000	0.000000e+000
-4.313963e+000	0.000000e+000
-4.283572e+000	0.000000e+000
-4.253181e+000	0.000000e+000
-4.222789e+000	0.000000e+000
-4.192398e+000	0.000000e+000
-4.162007e+000	1.525879e-003
-4.131616e+000	0.000000e+000
-4.101224e+000	0.000000e+000
-4.070833e+000	0.000000e+000
-4.040442e+000	0.000000e+000
-4.010051e+000	0.000000e+000
-3.979660e+000	0.000000e+000
-3.949269e+000	0.000000e+000
-3.918877e+000	0.000000e+000
-3.888486e+000	0.000000e+000
-3.858095e+000	0.000000e+000
-3.827704e+000	0.000000e+000
-3.797312e+000	0.000000e+000
-3.766921e+000	0.000000e+000
-3.736530e+000	0.000000e+000
-3.706139e+000	0.000000e+000
-3.675748e+000	0.000000e+000
-3.645356e+000	1.525879e-003
-3.614965e+000	0.000000e+000
-3.584574e+000	0.000000e+000
-3.554183e+000	0.000000e+000
-3.523792e+000	0.000000e+000
-3.493401e+000	0.000000e+000
-3.463009e+000	0.000000e+000
-3.432618e+000	0.000000e+000
-3.402227e+000	0.000000e+000
-3.371836e+000	0.000000e+000
-3.341444e+000	0.000000e+000
-3.311053e+000	0.000000e+000
-3.280662e+000	0.000000e+000
-3.250271e+000	0.000000e+000
-3.219879e+000	0.000000e+000
-3.189488e+000	0.000000e+000
-3.159097e+000	0.000000e+000
-3.128706e+000	0.000000e+000
-3.098315e+000	0.000000e+000
-3.067924e+000	0.000000e+000
-3.037532e+000	0.000000e+000
-3.007141e+000	0.000000e+000
-2.976750e+000	0.000000e+000
-2.946359e+000	0.000000e+000
-2.915968e+000	0.000000e+000
-2.885576e+000	0.000000e+000
-2.855185e+000	0.000000e+000
-2.824794e+000	0.000000e+000
-2.794403e+000	0.000000e+000
-2.764011e+000	0.000000e+000
-2.733620e+000	0.000000e+000
-2.703229e+000	0.000000e+000
-2.672838e+000	0.000000e+000
-2.642447e+000	0.000000e+000
-2.612056e+000	0.000000e+000
-2.581664e+000	0.000000e+000
-2.551273e+000	0.000000e+000
-2.520882e+000	0.000000e+000
-2.490491e+000	0.000000e+000
-2.460099e+000	0.000000e+000
-2.429708e+000	0.000000e+000
-2.399317e+000	0.000000e+000
-2.368926e+000	0.000000e+000
-2.338535e+000	0.000000e+000
-2.308143e+000	0.000000e+000
-2.277752e+000	0.000000e+000
-2.247361e+000	0.000000e+000
-2.216970e+000	0.000000e+000
-2.186579e+000	0.000000e+000
-2.156188e+000	0.000000e+000
-2.125796e+000	0.000000e+000
-2.095405e+000	0.000000e+000
-2.065014e+000	0.000000e+000
-2.034622e+000	0.000000e+000
-2.004231e+000	0.000000e+000
-1.973840e+000	1.525879e-003
-1.943449e+000	1.525879e-003
-1.913058e+000	0.000000e+000
-1.882667e+000	0.000000e+000
-1.852275e+000	0.000000e+000
-1.821884e+000	0.000000e+000
-1.791493e+000	0.000000e+000
-1.761101e+000	0.000000e+000
-1.730711e+000	0.000000e+000
-1.700320e+000	0.000000e+000
-1.669928e+000	0.000000e+000
-1.639537e+000	0.000000e+000
-1.609146e+000	0.000000e+000
-1.578754e+000	1.525879e-003
-1.548363e+000	0.000000e+000
-1.517972e+000	1.525879e-003
-1.487581e+000	0.000000e+000
-1.457190e+000	1.525879e-003
-1.426799e+000	0.000000e+000
-1.396407e+000	0.000000e+000
-1.366016e+000	1.525879e-003
-1.335625e+000	0.000000e+000
-1.305233e+000	1.525879e-003
-1.274843e+000	1.525879e-003
-1.244452e+000	0.000000e+000
-1.214060e+000	1.525879e-003
-1.183669e+000	0.000000e+000
-1.153278e+000	1.525879e-003
-1.122886e+000	0.000000e+000
-1.092495e+000	0.000000e+000
-1.062104e+000	0.000000e+000
-1.031713e+000	1.525879e-003
-1.001322e+000	3.051758e-003
-9.709308e-001	1.525879e-003
-9.405391e-001	0.000000e+000
-9.101481e-001	0.000000e+000
-8.797572e-001	0.000000e+000
-8.493655e-001	0.000000e+000
-8.189746e-001	1.525879e-003
-7.885836e-001	0.000000e+000
-7.581919e-001	1.525879e-003
-7.278010e-001	1.525879e-003
-6.974093e-001	0.000000e+000
-6.670183e-001	0.000000e+000
-6.366274e-001	0.000000e+000
-6.062357e-001	0.000000e+000
-5.758447e-001	0.000000e+000
-5.454537e-001	0.000000e+000
-5.150621e-001	0.000000e+000
-4.846711e-001	0.000000e+000
-4.542801e-001	0.000000e+000
-4.238885e-001	0.000000e+000
-3.934975e-001	0.000000e+000
-3.631065e-001	0.000000e+000
-3.327149e-001	0.000000e+000
-3.023239e-001	1.525879e-003
-2.719330e-001	0.000000e+000
-2.415413e-001	0.000000e+000
-2.111503e-001	1.525879e-003
-1.807594e-001	0.000000e+000
-1.503677e-001	0.000000e+000
-1.199767e-001	0.000000e+000
-8.958576e-002	0.000000e+000
-5.919411e-002	0.000000e+000
-2.880313e-002	3.051758e-003
1.587844e-003	3.051758e-003
3.197949e-002	0.000000e+000
6.237047e-002	0.000000e+000
9.276144e-002	0.000000e+000
1.231531e-001	4.577637e-003
1.535441e-001	1.525879e-003
1.839350e-001	0.000000e+000
2.143267e-001	0.000000e+000
2.447177e-001	0.000000e+000
2.751086e-001	1.525879e-003
3.055003e-001	1.525879e-003
3.358913e-001	1.525879e-003
3.662822e-001	4.577637e-003
3.966739e-001	3.051758e-003
4.270649e-001	1.525879e-003
4.574558e-001	1.525879e-003
4.878475e-001	0.000000e+000
5.182385e-001	3.051758e-003
5.486295e-001	1.525879e-003
5.790211e-001	1.525879e-003
6.094121e-001	4.577637e-003
6.398031e-001	3.051758e-003
6.701947e-001	1.525879e-003
7.005857e-001	1.525879e-003
7.309766e-001	4.577637e-003
7.613683e-001	3.051758e-003
7.917593e-001	0.000000e+000
8.221502e-001	4.577637e-003
8.525419e-001	1.525879e-003
8.829328e-001	1.525879e-003
9.133245e-001	3.051758e-003
9.437155e-001	1.525879e-003
9.741064e-001	4.577637e-003
1.004498e+000	1.525879e-003
1.034889e+000	1.525879e-003
1.065280e+000	7.629395e-003
1.095672e+000	0.000000e+000
1.126063e+000	3.051758e-003
1.156454e+000	1.525879e-003
1.186845e+000	1.525879e-003
1.217236e+000	3.051758e-003
1.247627e+000	3.051758e-003
1.278019e+000	4.577637e-003
1.308410e+000	3.051758e-003
1.338801e+000	4.577637e-003
1.369192e+000	3.051758e-003
1.399583e+000	4.577637e-003
1.429974e+000	7.629395e-003
1.460366e+000	3.051758e-003
1.490757e+000	7.629395e-003
1.521148e+000	3.051758e-003
1.551540e+000	9.155273e-003
1.581931e+000	7.629395e-003
1.612322e+000	9.155273e-003
1.642713e+000	1.220703e-002
1.673104e+000	1.220703e-002
1.703495e+000	1.525879e-002
1.733887e+000	1.068115e-002
1.764278e+000	1.373291e-002
1.794669e+000	2.136230e-002
1.825060e+000	1.678467e-002
1.855451e+000	1.525879e-002
1.885842e+000	2.746582e-002
1.916234e+000	1.373291e-002
1.946625e+000	1.220703e-002
1.977016e+000	1.983643e-002
2.007408e+000	1.831055e-002
2.037799e+000	1.373291e-002
2.068190e+000	2.136230e-002
2.098581e+000	1.678467e-002
2.128972e+000	1.373291e-002
2.159363e+000	1.831055e-002
2.189755e+000	2.288818e-002
2.220146e+000	9.155273e-003
2.250537e+000	1.373291e-002
2.280928e+000	1.220703e-002
2.311319e+000	2.136230e-002
2.341710e+000	1.831055e-002
2.372102e+000	1.525879e-002
2.402493e+000	2.136230e-002
2.432885e+000	1.525879e-002
2.463276e+000	3.051758e-002
2.493667e+000	1.678467e-002
2.524058e+000	1.373291e-002
2.554449e+000	1.525879e-002
2.584840e+000	1.525879e-002
2.615232e+000	1.220703e-002
2.645623e+000	1.525879e-002
2.676014e+000	7.629395e-003
2.706405e+000	1.678467e-002
2.736796e+000	1.373291e-002
2.767187e+000	1.831055e-002
2.797579e+000	1.525879e-002
2.827970e+000	6.103516e-003
2.858361e+000	1.373291e-002
2.888753e+000	1.373291e-002
2.919144e+000	1.373291e-002
2.949535e+000	1.983643e-002
2.979926e+000	7.629395e-003
3.010317e+000	9.155273e-003
3.040708e+000	6.103516e-003
3.071100e+000	1.373291e-002
3.101491e+000	7.629395e-003
3.131882e+000	9.155273e-003
3.162273e+000	7.629395e-003
3.192664e+000	9.155273e-003
3.223055e+000	9.155273e-003
3.253447e+000	1.373291e-002
3.283838e+000	1.525879e-003
3.314229e+000	1.525879e-002
3.344621e+000	7.629395e-003
3.375012e+000	9.155273e-003
3.405403e+000	7.629395e-003
3.435794e+000	9.155273e-003
3.466185e+000	7.629395e-003
3.496576e+000	1.220703e-002
3.526968e+000	1.525879e-002
3.557359e+000	1.373291e-002
3.587750e+000	1.220703e-002
3.618141e+000	6.103516e-003
3.648533e+000	1.220703e-002
3.678923e+000	1.220703e-002
3.709315e+000	7.629395e-003
3.739707e+000	7.629395e-003
3.770097e+000	1.068115e-002
3.800489e+000	4.577637e-003
3.830880e+000	6.103516e-003
3.861271e+000	1.068115e-002
3.891662e+000	1.373291e-002
3.922054e+000	7.629395e-003
3.952444e+000	1.678467e-002
3.982836e+000	6.103516e-003
4.013227e+000	1.373291e-002
4.043618e+000	6.103516e-003
4.074009e+000	9.155273e-003
4.104401e+000	1.068115e-002
4.134791e+000	1.068115e-002
4.165183e+000	1.068115e-002
4.195575e+000	4.577637e-003
4.225965e+000	1.068115e-002
4.256357e+000	9.155273e-003
4.286748e+000	6.103516e-003
4.317139e+000	1.373291e-002
4.347530e+000	1.068115e-002
4.377922e+000	1.525879e-003
4.408312e+000	6.103516e-003
4.438704e+000	9.155273e-003
4.469096e+000	1.068115e-002
4.499486e+000	1.068115e-002
4.529878e+000	9.155273e-003
4.560269e+000	7.629395e-003
4.590660e+000	6.103516e-003
4.621051e+000	7.629395e-003
4.651443e+000	2.288818e-002
4.681833e+000	9.155273e-003
4.712224e+000	6.103516e-003
4.742616e+000	6.103516e-003
4.773006e+000	6.103516e-003
4.803398e+000	9.155273e-003
4.833790e+000	1.068115e-002
4.864180e+000	9.155273e-003
4.894572e+000	1.525879e-002
4.924963e+000	9.155273e-003
4.955354e+000	1.068115e-002
4.985745e+000	1.678467e-002
5.016137e+000	1.220703e-002
5.046527e+000	6.103516e-003
5.076919e+000	6.103516e-003
5.107311e+000	7.629395e-003
5.137701e+000	1.678467e-002
5.168093e+000	9.155273e-003
5.198484e+000	7.629395e-003
5.228875e+000	4.577637e-003
5.259266e+000	1.220703e-002
5.289658e+000	7.629395e-003
5.320048e+000	6.103516e-003
5.350440e+000	7.629395e-003
5.380832e+000	7.629395e-003
5.411222e+000	1.220703e-002
5.441614e+000	1.373291e-002
5.472005e+000	1.525879e-002
5.502396e+000	2.441406e-002
5.532787e+000	1.220703e-002
5.563179e+000	9.155273e-003
5.593569e+000	1.068115e-002
5.623960e+000	6.103516e-003
5.654352e+000	1.220703e-002
5.684742e+000	7.629395e-003
5.715134e+000	1.068115e-002
5.745526e+000	9.155273e-003
5.775916e+000	1.373291e-002
5.806308e+000	1.068115e-002
5.836699e+000	1.220703e-002
5.867090e+000	1.068115e-002
5.897481e+000	1.220703e-002
5.927873e+000	1.068115e-002
5.958263e+000	1.373291e-002
5.988655e+000	1.525879e-003
6.019047e+000	1.068115e-002
6.049437e+000	9.155273e-003
6.079829e+000	6.103516e-003
6.110220e+000	1.525879e-002
6.140611e+000	1.220703e-002
6.171002e+000	1.831055e-002
6.201394e+000	7.629395e-003
6.231784e+000	1.068115e-002
6.262176e+000	1.373291e-002
6.292568e+000	9.155273e-003
6.322959e+000	1.525879e-002
6.353350e+000	9.155273e-003
6.383741e+000	7.629395e-003
6.414133e+000	7.629395e-003
6.444523e+000	9.155273e-003
6.474915e+000	1.525879e-002
6.505306e+000	1.525879e-002
6.535697e+000	3.051758e-003
6.566088e+000	1.678467e-002
6.596480e+000	1.220703e-002
6.626870e+000	1.678467e-002
6.657262e+000	7.629395e-003
6.687654e+000	1.831055e-002
6.718044e+000	1.373291e-002
6.748435e+000	1.678467e-002
6.778827e+000	1.068115e-002
6.809217e+000	4.577637e-003
6.839609e+000	9.155273e-003
6.870001e+000	1.525879e-002
6.900391e+000	7.629395e-003
6.930783e+000	9.155273e-003
6.961174e+000	1.678467e-002
6.991565e+000	6.103516e-003
7.021956e+000	9.155273e-003
7.052348e+000	1.220703e-002
7.082738e+000	2.288818e-002
7.113130e+000	7.629395e-003
7.143521e+000	1.220703e-002
7.173912e+000	1.068115e-002
7.204303e+000	1.373291e-002
7.234695e+000	1.220703e-002
7.265085e+000	1.678467e-002
7.295477e+000	9.155273e-003
7.325869e+000	1.220703e-002
7.356259e+000	1.068115e-002
7.386651e+000	2.441406e-002
7.417042e+000	1.068115e-002
7.447433e+000	1.373291e-002
7.477824e+000	1.373291e-002
7.508216e+000	9.155273e-003
7.538606e+000	1.678467e-002
7.568998e+000	1.678467e-002
7.599390e+000	1.220703e-002
7.629780e+000	9.155273e-003
7.660172e+000	1.525879e-002
7.690563e+000	2.288818e-002
7.720953e+000	1.983643e-002
7.751345e+000	1.678467e-002
7.781737e+000	1.983643e-002
7.812127e+000	1.220703e-002
7.842519e+000	2.136230e-002
7.872910e+000	1.220703e-002
7.903301e+000	1.831055e-002
7.933692e+000	1.831055e-002
7.964084e+000	1.831055e-002
7.994474e+000	1.831055e-002
8.024866e+000	9.155273e-003
8.055258e+000	1.525879e-002
8.085648e+000	1.983643e-002
8.116039e+000	1.373291e-002
8.146431e+000	1.068115e-002
8.176822e+000	1.525879e-002
8.207213e+000	7.629395e-003
8.237605e+000	2.136230e-002
8.267995e+000	1.678467e-002
8.298387e+000	2.136230e-002
8.328778e+000	1.983643e-002
8.359169e+000	1.678467e-002
8.389561e+000	1.831055e-002
8.419951e+000	1.983643e-002
8.450342e+000	2.593994e-002
8.480734e+000	9.155273e-003
8.511126e+000	1.068115e-002
8.541515e+000	1.678467e-002
8.571907e+000	3.356934e-002
8.602299e+000	9.155273e-003
8.632689e+000	1.525879e-002
8.663081e+000	2.136230e-002
8.693473e+000	1.678467e-002
8.723863e+000	2.746582e-002
8.754254e+000	1.983643e-002
8.784646e+000	1.373291e-002
8.815037e+000	1.831055e-002
8.845428e+000	9.155273e-003
8.875820e+000	7.629395e-003
8.906210e+000	1.678467e-002
8.936602e+000	6.103516e-003
8.966993e+000	2.441406e-002
8.997384e+000	2.136230e-002
9.027776e+000	2.441406e-002
9.058167e+000	1.220703e-002
9.088557e+000	2.441406e-002
9.118949e+000	2.746582e-002
9.149341e+000	1.831055e-002
9.179731e+000	2.288818e-002
9.210123e+000	1.525879e-002
9.240515e+000	1.525879e-002
9.270905e+000	2.593994e-002
9.301296e+000	1.068115e-002
9.331688e+000	2.136230e-002
9.362079e+000	1.831055e-002
9.392469e+000	2.136230e-002
9.422861e+000	1.831055e-002
9.453253e+000	1.220703e-002
9.483644e+000	1.678467e-002
9.514035e+000	2.593994e-002
9.544427e+000	2.441406e-002
9.574817e+000	1.831055e-002
9.605208e+000	1.831055e-002
9.635600e+000	1.831055e-002
9.665991e+000	1.678467e-002
9.696383e+000	2.288818e-002
9.726774e+000	1.220703e-002
9.757164e+000	9.155273e-003
9.787556e+000	2.288818e-002
9.817947e+000	1.525879e-002
9.848338e+000	1.831055e-002
9.878730e+000	2.441406e-002
9.909122e+000	1.068115e-002
9.939511e+000	2.441406e-002
9.969903e+000	2.288818e-002
1.000029e+001	3.356934e-002
1.003069e+001	2.899170e-002
1.006108e+001	2.593994e-002
1.009147e+001	1.525879e-002
1.012186e+001	2.899170e-002
1.015225e+001	2.136230e-002
1.018264e+001	2.746582e-002
1.021303e+001	1.983643e-002
1.024342e+001	3.509521e-002
1.027382e+001	1.373291e-002
1.030421e+001	1.831055e-002
1.033460e+001	1.220703e-002
1.036499e+001	1.678467e-002
1.039538e+001	2.441406e-002
1.042577e+001	1.525879e-002
1.045616e+001	1.525879e-002
1.048655e+001	1.678467e-002
1.051694e+001	1.831055e-002
1.054734e+001	2.441406e-002
1.057773e+001	1.831055e-002
1.060812e+001	3.204346e-002
1.063851e+001	2.136230e-002
1.066890e+001	3.051758e-002
1.069929e+001	2.441406e-002
1.072968e+001	2.136230e-002
1.076007e+001	1.983643e-002
1.079047e+001	3.051758e-002
1.082086e+001	1.525879e-002
1.085125e+001	1.525879e-002
1.088164e+001	2.136230e-002
1.091203e+001	2.136230e-002
1.094242e+001	1.678467e-002
1.097281e+001	2.593994e-002
1.100320e+001	2.441406e-002
1.103360e+001	2.746582e-002
1.106399e+001	2.136230e-002
1.109438e+001	2.746582e-002
1.112477e+001	2.593994e-002
1.115516e+001	2.746582e-002
1.118555e+001	3.051758e-002
1.121594e+001	1.983643e-002
1.124633e+001	3.051758e-002
1.127672e+001	2.136230e-002
1.130712e+001	1.831055e-002
1.133751e+001	2.746582e-002
1.136790e+001	2.746582e-002
1.139829e+001	2.136230e-002
1.142868e+001	2.288818e-002
1.145907e+001	2.441406e-002
1.148946e+001	2.593994e-002
1.151985e+001	2.288818e-002
1.155025e+001	2.441406e-002
1.158064e+001	2.441406e-002
1.161103e+001	3.967285e-002
1.164142e+001	3.509521e-002
1.167181e+001	3.204346e-002
1.170220e+001	2.899170e-002
1.173259e+001	1.831055e-002
1.176298e+001	3.204346e-002
1.179338e+001	3.051758e-002
1.182377e+001	3.662109e-002
1.185416e+001	2.441406e-002
1.188455e+001	2.136230e-002
1.191494e+001	2.288818e-002
1.194533e+001	3.051758e-002
1.197572e+001	2.593994e-002
1.200611e+001	2.899170e-002
1.203650e+001	2.746582e-002
1.206690e+001	3.967285e-002
1.209729e+001	3.051758e-002
1.212768e+001	3.204346e-002
1.215807e+001	4.272461e-002
1.218846e+001	3.051758e-002
1.221885e+001	4.119873e-002
1.224924e+001	3.204346e-002
1.227963e+001	3.051758e-002
1.231003e+001	2.899170e-002
1.234042e+001	3.204346e-002
1.237081e+001	3.814697e-002
1.240120e+001	2.593994e-002
1.243159e+001	3.509521e-002
1.246198e+001	2.746582e-002
1.249237e+001	2.136230e-002
1.252276e+001	3.967285e-002
1.255316e+001	2.746582e-002
1.258355e+001	3.662109e-002
1.261394e+001	3.051758e-002
1.264433e+001	3.051758e-002
1.267472e+001	2.441406e-002
1.270511e+001	3.204346e-002
1.273550e+001	3.509521e-002
1.276589e+001	2.288818e-002
1.279628e+001	3.967285e-002
1.282668e+001	2.899170e-002
1.285707e+001	1.983643e-002
1.288746e+001	1.831055e-002
1.291785e+001	3.204346e-002
1.294824e+001	3.662109e-002
1.297863e+001	5.950928e-002
1.300902e+001	2.746582e-002
1.303942e+001	4.425049e-002
1.306981e+001	3.967285e-002
1.310020e+001	3.509521e-002
1.313059e+001	3.967285e-002
1.316098e+001	2.746582e-002
1.319137e+001	3.967285e-002
1.322176e+001	2.288818e-002
1.325215e+001	4.425049e-002
1.328254e+001	2.899170e-002
1.331294e+001	4.119873e-002
1.334333e+001	2.899170e-002
1.337372e+001	3.814697e-002
1.340411e+001	2.746582e-002
1.343450e+001	3.662109e-002
1.346489e+001	2.288818e-002
1.349528e+001	4.425049e-002
1.352567e+001	3.204346e-002
1.355607e+001	3.509521e-002
1.358646e+001	4.425049e-002
1.361685e+001	3.967285e-002
1.364724e+001	3.204346e-002
1.367763e+001	3.509521e-002
1.370802e+001	4.425049e-002
1.373841e+001	4.272461e-002
1.376880e+001	3.662109e-002
1.379919e+001	2.899170e-002
1.382959e+001	4.119873e-002
1.385998e+001	3.051758e-002
1.389037e+001	4.577637e-002
1.392076e+001	3.051758e-002
1.395115e+001	2.746582e-002
1.398154e+001	3.509521e-002
1.401193e+001	4.730225e-002
1.404233e+001	4.425049e-002
1.407271e+001	3.967285e-002
1.410311e+001	4.577637e-002
1.413350e+001	3.356934e-002
1.416389e+001	4.730225e-002
1.419428e+001	4.119873e-002
1.422467e+001	6.256104e-002
1.425506e+001	3.509521e-002
1.428545e+001	4.730225e-002
1.431585e+001	5.187988e-002
1.434624e+001	5.187988e-002
1.437663e+001	3.814697e-002
1.440702e+001	3.967285e-002
1.443741e+001	4.730225e-002
1.446780e+001	5.798340e-002
1.449819e+001	4.272461e-002
1.452858e+001	5.493164e-002
1.455897e+001	4.882813e-002
1.458937e+001	3.509521e-002
1.461976e+001	5.645752e-002
1.465015e+001	4.882813e-002
1.468054e+001	4.119873e-002
1.471093e+001	3.356934e-002
1.474132e+001	3.814697e-002
1.477171e+001	3.967285e-002
1.480210e+001	3.814697e-002
1.483250e+001	4.272461e-002
1.486289e+001	4.119873e-002
1.489328e+001	4.425049e-002
1.492367e+001	4.119873e-002
1.495406e+001	4.119873e-002
1.498445e+001	3.051758e-002
1.501484e+001	5.187988e-002
1.504523e+001	3.509521e-002
1.507562e+001	5.187988e-002
1.510602e+001	3.204346e-002
1.513641e+001	5.645752e-002
1.516680e+001	3.509521e-002
1.519719e+001	6.103516e-002
1.522758e+001	4.730225e-002
1.525797e+001	5.187988e-002
1.528836e+001	4.730225e-002
1.531876e+001	5.187988e-002
1.534915e+001	5.187988e-002
1.537954e+001	4.425049e-002
1.540993e+001	5.645752e-002
1.544032e+001	5.950928e-002
1.547071e+001	7.629395e-002
1.550110e+001	5.493164e-002
1.553149e+001	6.103516e-002
1.556189e+001	5.035400e-002
1.559227e+001	5.645752e-002
1.562267e+001	5.187988e-002
1.565306e+001	5.035400e-002
1.568345e+001	4.272461e-002
1.571384e+001	4.272461e-002
1.574423e+001	4.577637e-002
1.577462e+001	4.730225e-002
1.580501e+001	5.340576e-002
1.583541e+001	5.950928e-002
1.586580e+001	5.340576e-002
1.589619e+001	4.272461e-002
1.592658e+001	5.035400e-002
1.595697e+001	3.967285e-002
1.598736e+001	4.882813e-002
1.601775e+001	4.425049e-002
1.604814e+001	5.493164e-002
1.607854e+001	5.035400e-002
1.610893e+001	7.324219e-002
1.613932e+001	5.950928e-002
1.616971e+001	5.950928e-002
1.620010e+001	4.882813e-002
1.623049e+001	7.171631e-002
1.626088e+001	3.967285e-002
1.629128e+001	6.866455e-002
1.632166e+001	4.577637e-002
1.635205e+001	7.171631e-002
1.638245e+001	7.781982e-002
1.641284e+001	4.730225e-002
1.644323e+001	6.713867e-002
1.647362e+001	5.950928e-002
1.650401e+001	8.087158e-002
1.653440e+001	5.950928e-002
1.656479e+001	6.256104e-002
1.659519e+001	6.561279e-002
1.662558e+001	5.798340e-002
1.665597e+001	4.272461e-002
1.668636e+001	5.798340e-002
1.671675e+001	5.950928e-002
1.674714e+001	6.713867e-002
1.677753e+001	4.730225e-002
1.680792e+001	6.713867e-002
1.683832e+001	6.866455e-002
1.686871e+001	6.103516e-002
1.689910e+001	5.493164e-002
1.692949e+001	5.645752e-002
1.695988e+001	5.035400e-002
1.699027e+001	4.425049e-002
1.702066e+001	6.103516e-002
1.705105e+001	4.882813e-002
1.708144e+001	5.950928e-002
1.711184e+001	7.476807e-002
1.714223e+001	6.713867e-002
1.717262e+001	5.493164e-002
1.720301e+001	6.866455e-002
1.723340e+001	5.340576e-002
1.726379e+001	7.476807e-002
1.729418e+001	6.561279e-002
1.732457e+001	5.798340e-002
1.735497e+001	6.103516e-002
1.738536e+001	4.882813e-002
1.741575e+001	7.781982e-002
1.744614e+001	5.493164e-002
1.747653e+001	7.019043e-002
1.750692e+001	5.950928e-002
1.753731e+001	7.171631e-002
1.756771e+001	6.103516e-002
1.759810e+001	5.950928e-002
1.762848e+001	5.798340e-002
1.765888e+001	6.103516e-002
1.768927e+001	6.256104e-002
1.771966e+001	7.324219e-002
1.775005e+001	4.730225e-002
1.778044e+001	4.425049e-002
1.781083e+001	6.713867e-002
1.784122e+001	5.950928e-002
1.787162e+001	5.187988e-002
1.790201e+001	6.713867e-002
1.793240e+001	8.087158e-002
1.796279e+001	6.713867e-002
1.799318e+001	8.544922e-002
1.802357e+001	6.103516e-002
1.805396e+001	7.781982e-002
1.808435e+001	4.730225e-002
1.811475e+001	7.324219e-002
1.814514e+001	6.103516e-002
1.817553e+001	6.103516e-002
1.820592e+001	6.866455e-002
1.823631e+001	4.577637e-002
1.826670e+001	7.629395e-002
1.829709e+001	6.866455e-002
1.832749e+001	8.544922e-002
1.835787e+001	4.425049e-002
1.838827e+001	8.392334e-002
1.841866e+001	5.187988e-002
1.844905e+001	6.408691e-002
1.847944e+001	5.187988e-002
1.850983e+001	6.256104e-002
1.854022e+001	6.103516e-002
1.857061e+001	8.239746e-002
1.860101e+001	6.866455e-002
1.863140e+001	6.408691e-002
1.866179e+001	5.187988e-002
1.869218e+001	8.392334e-002
1.872257e+001	9.765625e-002
1.875296e+001	7.171631e-002
1.878335e+001	9.002686e-002
1.881374e+001	7.629395e-002
1.884414e+001	8.087158e-002
1.887453e+001	8.087158e-002
1.890491e+001	7.171631e-002
1.893531e+001	8.087158e-002
1.896570e+001	7.476807e-002
1.899609e+001	5.187988e-002
1.902648e+001	9.613037e-002
1.905687e+001	6.561279e-002
1.908726e+001	8.392334e-002
1.911765e+001	7.781982e-002
1.914805e+001	8.392334e-002
1.917844e+001	1.022339e-001
1.920883e+001	8.087158e-002
1.923922e+001	9.765625e-002
1.926961e+001	6.256104e-002
1.930000e+001	9.613037e-002
1.933039e+001	5.950928e-002
1.936078e+001	9.613037e-002
1.939118e+001	9.765625e-002
1.942157e+001	8.087158e-002
1.945196e+001	8.544922e-002
1.948235e+001	6.866455e-002
1.951274e+001	8.087158e-002
1.954313e+001	9.765625e-002
1.957352e+001	8.239746e-002
1.960392e+001	1.098633e-001
1.963430e+001	8.697510e-002
1.966470e+001	8.392334e-002
1.969509e+001	7.934570e-002
1.972548e+001	9.002686e-002
1.975587e+001	7.934570e-002
1.978626e+001	6.256104e-002
1.981665e+001	9.460449e-002
1.984704e+001	7.324219e-002
1.987744e+001	1.205444e-001
1.990783e+001	6.103516e-002
1.993822e+001	1.098633e-001
1.996861e+001	7.629395e-002
1.999900e+001	9.155273e-002
2.002939e+001	8.239746e-002
2.005978e+001	8.087158e-002
2.009017e+001	9.307861e-002
2.012057e+001	9.307861e-002
2.015096e+001	1.007080e-001
2.018135e+001	8.850098e-002
2.021174e+001	1.190186e-001
2.024213e+001	1.007080e-001
2.027252e+001	1.007080e-001
2.030291e+001	6.561279e-002
2.033330e+001	9.918213e-002
2.036370e+001	7.781982e-002
2.039408e+001	1.068115e-001
2.042448e+001	7.781982e-002
2.045487e+001	8.544922e-002
2.048526e+001	9.765625e-002
2.051565e+001	9.765625e-002
2.054604e+001	1.022339e-001
2.057643e+001	8.544922e-002
2.060682e+001	9.460449e-002
2.063721e+001	9.613037e-002
2.066761e+001	9.307861e-002
2.069800e+001	9.613037e-002
2.072839e+001	1.007080e-001
2.075878e+001	7.019043e-002
2.078917e+001	1.174927e-001
2.081956e+001	9.918213e-002
2.084995e+001	1.174927e-001
2.088035e+001	9.307861e-002
2.091074e+001	1.113892e-001
2.094113e+001	1.190186e-001
2.097152e+001	1.037598e-001
2.100191e+001	9.765625e-002
2.103230e+001	1.174927e-001
2.106269e+001	1.144409e-001
2.109308e+001	1.022339e-001
2.112347e+001	7.781982e-002
2.115387e+001	9.613037e-002
2.118426e+001	1.159668e-001
2.121465e+001	8.850098e-002
2.124504e+001	1.037598e-001
2.127543e+001	8.697510e-002
2.130582e+001	1.144409e-001
2.133621e+001	7.934570e-002
2.136660e+001	1.251221e-001
2.139700e+001	7.781982e-002
2.142739e+001	1.388550e-001
2.145778e+001	1.174927e-001
2.148817e+001	1.052856e-001
2.151856e+001	1.129150e-001
2.154895e+001	9.765625e-002
2.157934e+001	1.281738e-001
2.160974e+001	1.083374e-001
2.164013e+001	1.174927e-001
2.167052e+001	1.022339e-001
2.170091e+001	1.205444e-001
2.173130e+001	1.083374e-001
2.176169e+001	1.190186e-001
2.179208e+001	1.129150e-001
2.182247e+001	1.129150e-001
2.185286e+001	1.037598e-001
2.188326e+001	1.205444e-001
2.191365e+001	9.918213e-002
2.194404e+001	1.312256e-001
2.197443e+001	9.918213e-002
2.200482e+001	1.098633e-001
2.203521e+001	1.052856e-001
2.206560e+001	1.052856e-001
2.209599e+001	1.312256e-001
2.212638e+001	1.007080e-001
2.215678e+001	1.403809e-001
2.218717e+001	1.007080e-001
2.221756e+001	9.307861e-002
2.224795e+001	1.174927e-001
2.227834e+001	1.190186e-001
2.230873e+001	1.022339e-001
2.233912e+001	1.205444e-001
2.236951e+001	1.159668e-001
2.239990e+001	1.220703e-001
2.243030e+001	1.235962e-001
2.246069e+001	1.113892e-001
2.249108e+001	1.098633e-001
2.252147e+001	9.613037e-002
2.255186e+001	1.235962e-001
2.258225e+001	1.098633e-001
2.261264e+001	1.220703e-001
2.264303e+001	1.327515e-001
2.267343e+001	1.174927e-001
2.270382e+001	1.098633e-001
2.273421e+001	1.266479e-001
2.276460e+001	1.235962e-001
2.279499e+001	1.434326e-001
2.282538e+001	8.544922e-002
2.285577e+001	1.388550e-001
2.288617e+001	1.388550e-001
2.291656e+001	1.129150e-001
2.294695e+001	1.434326e-001
2.297734e+001	1.159668e-001
2.300773e+001	1.358032e-001
2.303812e+001	1.312256e-001
2.306851e+001	1.480103e-001
2.309890e+001	1.159668e-001
2.312929e+001	1.388550e-001
2.315969e+001	1.083374e-001
2.319008e+001	1.312256e-001
2.322047e+001	1.327515e-001
2.325086e+001	1.312256e-001
2.328125e+001	9.307861e-002
2.331164e+001	1.373291e-001
2.334203e+001	1.220703e-001
2.337242e+001	1.235962e-001
2.340281e+001	1.541138e-001
2.343321e+001	1.098633e-001
2.346360e+001	1.556396e-001
2.349399e+001	1.281738e-001
2.352438e+001	1.327515e-001
2.355477e+001	1.144409e-001
2.358516e+001	1.785278e-001
2.361555e+001	9.155273e-002
2.364595e+001	1.754761e-001
2.367634e+001	1.281738e-001
2.370673e+001	1.632690e-001
2.373712e+001	9.613037e-002
2.376751e+001	1.358032e-001
2.379790e+001	1.174927e-001
2.382829e+001	1.754761e-001
2.385868e+001	1.602173e-001
2.388907e+001	1.144409e-001
2.391946e+001	1.434326e-001
2.394986e+001	1.205444e-001
2.398025e+001	1.205444e-001
2.401064e+001	1.312256e-001
2.404103e+001	1.495361e-001
2.407142e+001	1.205444e-001
2.410181e+001	1.464844e-001
2.413220e+001	1.190186e-001
2.416260e+001	1.647949e-001
2.419299e+001	1.266479e-001
2.422338e+001	1.480103e-001
2.425377e+001	1.205444e-001
2.428416e+001	1.525879e-001
2.431455e+001	1.754761e-001
2.434494e+001	1.235962e-001
2.437533e+001	1.510620e-001
2.440573e+001	1.174927e-001
2.443612e+001	1.373291e-001
2.446651e+001	1.434326e-001
2.449690e+001	1.449585e-001
2.452729e+001	1.296997e-001
2.455768e+001	1.510620e-001
2.458807e+001	1.205444e-001
2.461846e+001	1.586914e-001
2.464885e+001	1.327515e-001
2.467924e+001	1.632690e-001
2.470964e+001	1.312256e-001
2.474003e+001	1.388550e-001
2.477042e+001	1.556396e-001
2.480081e+001	1.266479e-001
2.483120e+001	1.602173e-001
2.486159e+001	1.342773e-001
2.489198e+001	1.754761e-001
2.492238e+001	1.556396e-001
2.495277e+001	1.586914e-001
2.498316e+001	1.434326e-001
2.501355e+001	1.617432e-001
2.504394e+001	1.312256e-001
2.507433e+001	1.510620e-001
2.510472e+001	1.449585e-001
2.513511e+001	1.541138e-001
2.516550e+001	1.632690e-001
2.519590e+001	1.739502e-001
2.522629e+001	1.464844e-001
2.525668e+001	1.449585e-001
2.528707e+001	1.464844e-001
2.531746e+001	1.342773e-001
2.534785e+001	1.373291e-001
2.537824e+001	1.510620e-001
2.540863e+001	1.647949e-001
2.543903e+001	1.571655e-001
2.546942e+001	1.815796e-001
2.549981e+001	1.403809e-001
2.553020e+001	1.480103e-001
2.556059e+001	1.358032e-001
2.559098e+001	1.861572e-001
2.562137e+001	1.464844e-001
2.565176e+001	1.983643e-001
2.568216e+001	1.510620e-001
2.571255e+001	1.586914e-001
2.574294e+001	1.983643e-001
2.577333e+001	1.235962e-001
2.580372e+001	1.770020e-001
2.583411e+001	1.281738e-001
2.586450e+001	1.708984e-001
2.589489e+001	1.541138e-001
2.592528e+001	1.419067e-001
2.595568e+001	1.449585e-001
2.598607e+001	1.586914e-001
2.601646e+001	1.403809e-001
2.604685e+001	1.525879e-001
2.607724e+001	1.602173e-001
2.610763e+001	1.815796e-001
2.613802e+001	1.541138e-001
2.616842e+001	1.968384e-001
2.619881e+001	1.770020e-001
2.622920e+001	1.373291e-001
2.625959e+001	2.059937e-001
2.628998e+001	1.373291e-001
2.632037e+001	1.998901e-001
2.635076e+001	1.617432e-001
2.638115e+001	1.861572e-001
2.641154e+001	1.434326e-001
2.644193e+001	1.693726e-001
2.647233e+001	1.251221e-001
2.650272e+001	2.075195e-001
2.653311e+001	1.434326e-001
2.656350e+001	1.449585e-001
2.659389e+001	1.602173e-001
2.662428e+001	2.090454e-001
2.665467e+001	1.998901e-001
2.668506e+001	1.388550e-001
2.671546e+001	1.815796e-001
2.674585e+001	1.464844e-001
2.677624e+001	1.800537e-001
2.680663e+001	1.647949e-001
2.683702e+001	1.892090e-001
2.686741e+001	1.556396e-001
2.689780e+001	2.136230e-001
2.692820e+001	1.358032e-001
2.695859e+001	1.708984e-001
2.698898e+001	1.510620e-001
2.701937e+001	1.831055e-001
2.704976e+001	1.464844e-001
2.708015e+001	1.678467e-001
2.711054e+001	1.770020e-001
2.714093e+001	1.342773e-001
2.717133e+001	1.876831e-001
2.720172e+001	1.419067e-001
2.723211e+001	1.876831e-001
2.726250e+001	1.464844e-001
2.729289e+001	1.861572e-001
2.732328e+001	1.602173e-001
2.735367e+001	1.693726e-001
2.738406e+001	1.464844e-001
2.741445e+001	1.846313e-001
2.744485e+001	1.739502e-001
2.747524e+001	1.770020e-001
2.750563e+001	1.708984e-001
2.753602e+001	1.617432e-001
2.756641e+001	1.831055e-001
2.759680e+001	1.785278e-001
2.762719e+001	1.907349e-001
2.765758e+001	1.724243e-001
2.768797e+001	1.678467e-001
2.771837e+001	1.510620e-001
2.774876e+001	2.182007e-001
2.777915e+001	1.770020e-001
2.780954e+001	1.876831e-001
2.783993e+001	1.739502e-001
2.787032e+001	1.663208e-001
2.790071e+001	1.480103e-001
2.793110e+001	1.861572e-001
2.796149e+001	1.770020e-001
2.799189e+001	1.846313e-001
2.802228e+001	1.525879e-001
2.805267e+001	1.617432e-001
2.808306e+001	1.922607e-001
2.811345e+001	1.419067e-001
2.814384e+001	1.770020e-001
2.817423e+001	1.647949e-001
2.820463e+001	2.136230e-001
2.823502e+001	1.541138e-001
2.826541e+001	1.846313e-001
2.829580e+001	1.373291e-001
2.832619e+001	2.166748e-001
2.835658e+001	1.647949e-001
2.838697e+001	2.120972e-001
2.841736e+001	1.602173e-001
2.844776e+001	2.105713e-001
2.847815e+001	1.525879e-001
2.850854e+001	2.166748e-001
2.853893e+001	1.861572e-001
2.856932e+001	1.800537e-001
2.859971e+001	1.754761e-001
2.863010e+001	1.327515e-001
2.866049e+001	1.953125e-001
2.869088e+001	1.937866e-001
2.872128e+001	1.861572e-001
2.875167e+001	1.708984e-001
2.878206e+001	2.014160e-001
2.881245e+001	1.327515e-001
2.884284e+001	2.014160e-001
2.887323e+001	1.449585e-001
2.890362e+001	1.876831e-001
2.893401e+001	1.693726e-001
2.896441e+001	1.831055e-001
2.899480e+001	1.586914e-001
2.902519e+001	1.678467e-001
2.905558e+001	1.708984e-001
2.908597e+001	1.281738e-001
2.911636e+001	1.846313e-001
2.914675e+001	1.617432e-001
2.917715e+001	1.876831e-001
2.920753e+001	1.663208e-001
2.923792e+001	1.968384e-001
2.926832e+001	1.602173e-001
2.929871e+001	1.708984e-001
2.932910e+001	1.251221e-001
2.935949e+001	1.770020e-001
2.938988e+001	1.724243e-001
2.942027e+001	1.815796e-001
2.945066e+001	1.953125e-001
2.948106e+001	1.800537e-001
2.951145e+001	1.571655e-001
2.954184e+001	1.296997e-001
2.957223e+001	1.892090e-001
2.960262e+001	1.632690e-001
2.963301e+001	2.120972e-001
2.966340e+001	1.556396e-001
2.969379e+001	1.922607e-001
2.972419e+001	1.419067e-001
2.975458e+001	1.968384e-001
2.978497e+001	1.510620e-001
2.981536e+001	1.800537e-001
2.984575e+001	1.678467e-001
2.987614e+001	2.044678e-001
2.990653e+001	1.998901e-001
2.993693e+001	1.846313e-001
2.996731e+001	1.770020e-001
2.999771e+001	1.296997e-001
3.002810e+001	1.693726e-001
3.005849e+001	1.632690e-001
3.008888e+001	2.059937e-001
3.011927e+001	1.510620e-001
3.014966e+001	1.831055e-001
3.018005e+001	1.785278e-001
3.021045e+001	1.800537e-001
3.024084e+001	1.647949e-001
3.027123e+001	1.724243e-001
3.030162e+001	1.617432e-001
3.033201e+001	1.968384e-001
3.036240e+001	1.739502e-001
3.039279e+001	1.739502e-001
3.042318e+001	1.770020e-001
3.045358e+001	1.663208e-001
3.048397e+001	1.907349e-001
3.051436e+001	1.724243e-001
3.054475e+001	1.831055e-001
3.057514e+001	1.586914e-001
3.060553e+001	2.075195e-001
3.063592e+001	1.510620e-001
3.066631e+001	1.693726e-001
3.069670e+001	1.449585e-001
3.072709e+001	1.647949e-001
3.075749e+001	1.342773e-001
3.078788e+001	1.785278e-001
3.081827e+001	1.525879e-001
3.084866e+001	1.739502e-001
3.087905e+001	2.059937e-001
3.090944e+001	1.693726e-001
3.093983e+001	1.663208e-001
3.097022e+001	1.342773e-001
3.100062e+001	1.983643e-001
3.103101e+001	1.571655e-001
3.106140e+001	1.693726e-001
3.109179e+001	1.632690e-001
3.112218e+001	1.953125e-001
3.115257e+001	1.373291e-001
3.118296e+001	1.663208e-001
3.121336e+001	1.739502e-001
3.124374e+001	1.571655e-001
3.127414e+001	1.434326e-001
3.130453e+001	1.892090e-001
3.133492e+001	2.090454e-001
3.136531e+001	1.327515e-001
3.139570e+001	1.815796e-001
3.142609e+001	1.586914e-001
3.145648e+001	1.739502e-001
3.148688e+001	1.464844e-001
3.151727e+001	1.800537e-001
3.154766e+001	1.586914e-001
3.157805e+001	1.876831e-001
3.160844e+001	1.525879e-001
3.163883e+001	1.800537e-001
3.166922e+001	1.556396e-001
3.169961e+001	1.907349e-001
3.173001e+001	1.525879e-001
3.176040e+001	1.434326e-001
3.179079e+001	1.831055e-001
3.182118e+001	1.205444e-001
3.185157e+001	1.693726e-001
3.188196e+001	1.296997e-001
3.191235e+001	1.815796e-001
3.194275e+001	1.327515e-001
3.197313e+001	1.968384e-001
3.200352e+001	1.037598e-001
3.203392e+001	1.693726e-001
3.206431e+001	1.464844e-001
3.209470e+001	1.525879e-001
3.212509e+001	1.541138e-001
3.215548e+001	1.647949e-001
3.218587e+001	1.434326e-001
3.221626e+001	1.678467e-001
3.224665e+001	1.663208e-001
3.227705e+001	1.144409e-001
3.230744e+001	1.754761e-001
3.233783e+001	1.541138e-001
3.236822e+001	1.556396e-001
3.239861e+001	1.358032e-001
3.242900e+001	1.495361e-001
3.245939e+001	1.388550e-001
3.248978e+001	1.419067e-001
3.252018e+001	1.327515e-001
3.255057e+001	1.647949e-001
3.258096e+001	1.205444e-001
3.261135e+001	1.495361e-001
3.264174e+001	1.388550e-001
3.267213e+001	1.617432e-001
3.270252e+001	1.251221e-001
3.273291e+001	1.495361e-001
3.276331e+001	1.449585e-001
3.279370e+001	1.556396e-001
3.282409e+001	1.632690e-001
3.285448e+001	1.571655e-001
3.288487e+001	1.785278e-001
3.291526e+001	1.266479e-001
3.294565e+001	1.373291e-001
3.297604e+001	1.296997e-001
3.300644e+001	1.693726e-001
3.303683e+001	1.266479e-001
3.306722e+001	1.846313e-001
3.309761e+001	1.113892e-001
3.312800e+001	1.434326e-001
3.315839e+001	1.098633e-001
3.318878e+001	1.556396e-001
3.321917e+001	1.449585e-001
3.324957e+001	1.251221e-001
3.327996e+001	1.739502e-001
3.331035e+001	1.266479e-001
3.334074e+001	1.342773e-001
3.337113e+001	1.129150e-001
3.340152e+001	1.571655e-001
3.343192e+001	1.373291e-001
3.346230e+001	1.449585e-001
3.349269e+001	1.205444e-001
3.352309e+001	1.495361e-001
3.355348e+001	8.087158e-002
3.358387e+001	1.052856e-001
3.361426e+001	1.327515e-001
3.364465e+001	1.464844e-001
3.367504e+001	1.251221e-001
3.370543e+001	1.327515e-001
3.373582e+001	1.602173e-001
3.376622e+001	1.403809e-001
3.379661e+001	1.113892e-001
3.382700e+001	1.174927e-001
3.385739e+001	1.617432e-001
3.388778e+001	1.266479e-001
3.391817e+001	1.480103e-001
3.394856e+001	1.007080e-001
3.397895e+001	1.586914e-001
3.400935e+001	1.113892e-001
3.403974e+001	1.266479e-001
3.407013e+001	1.037598e-001
3.410052e+001	1.373291e-001
3.413091e+001	1.296997e-001
3.416130e+001	1.083374e-001
3.419169e+001	1.312256e-001
3.422208e+001	7.781982e-002
3.425248e+001	1.358032e-001
3.428287e+001	9.307861e-002
3.431326e+001	1.174927e-001
3.434365e+001	1.190186e-001
3.437404e+001	1.495361e-001
3.440443e+001	9.307861e-002
3.443482e+001	1.190186e-001
3.446521e+001	1.068115e-001
3.449561e+001	1.251221e-001
3.452600e+001	1.037598e-001
3.455639e+001	1.449585e-001
3.458678e+001	1.083374e-001
3.461717e+001	1.113892e-001
3.464756e+001	1.098633e-001
3.467795e+001	8.239746e-002
3.470834e+001	1.113892e-001
3.473873e+001	7.476807e-002
3.476912e+001	1.052856e-001
3.479951e+001	8.697510e-002
3.482991e+001	1.358032e-001
3.486030e+001	1.007080e-001
3.489069e+001	9.002686e-002
3.492108e+001	7.934570e-002
3.495147e+001	1.235962e-001
3.498186e+001	1.052856e-001
3.501226e+001	1.159668e-001
3.504265e+001	1.083374e-001
3.507304e+001	1.190186e-001
3.510343e+001	1.190186e-001
3.513382e+001	8.392334e-002
3.516421e+001	1.174927e-001
3.519460e+001	9.155273e-002
3.522499e+001	1.068115e-001
3.525539e+001	8.087158e-002
3.528577e+001	8.697510e-002
3.531617e+001	1.083374e-001
3.534656e+001	7.934570e-002
3.537695e+001	7.629395e-002
3.540734e+001	9.918213e-002
3.543773e+001	9.613037e-002
3.546812e+001	1.296997e-001
3.549851e+001	8.392334e-002
3.552890e+001	9.613037e-002
3.555930e+001	9.460449e-002
3.558969e+001	8.544922e-002
3.562008e+001	9.613037e-002
3.565047e+001	6.103516e-002
3.568086e+001	9.613037e-002
3.571125e+001	8.544922e-002
3.574164e+001	7.324219e-002
3.577203e+001	5.493164e-002
3.580243e+001	6.408691e-002
3.583282e+001	7.171631e-002
3.586321e+001	6.713867e-002
3.589360e+001	6.866455e-002
3.592399e+001	7.629395e-002
3.595438e+001	4.882813e-002
3.598478e+001	8.087158e-002
3.601517e+001	6.713867e-002
3.604556e+001	7.476807e-002
3.607595e+001	7.781982e-002
3.610634e+001	7.476807e-002
3.613673e+001	9.155273e-002
3.616712e+001	6.561279e-002
3.619751e+001	8.697510e-002
3.622790e+001	5.950928e-002
3.625829e+001	7.171631e-002
3.628868e+001	6.561279e-002
3.631908e+001	7.324219e-002
3.634947e+001	5.187988e-002
3.637986e+001	8.087158e-002
3.641025e+001	6.713867e-002
3.644064e+001	6.561279e-002
3.647103e+001	6.713867e-002
3.650142e+001	5.187988e-002
3.653181e+001	6.561279e-002
3.656221e+001	5.340576e-002
3.659260e+001	6.713867e-002
3.662299e+001	5.493164e-002
3.665338e+001	6.256104e-002
3.668377e+001	5.340576e-002
3.671416e+001	5.798340e-002
3.674456e+001	3.967285e-002
3.677494e+001	7.171631e-002
3.680534e+001	5.493164e-002
3.683573e+001	6.866455e-002
3.686612e+001	5.645752e-002
3.689651e+001	6.866455e-002
3.692690e+001	7.324219e-002
3.695729e+001	5.798340e-002
3.698768e+001	5.493164e-002
3.701807e+001	3.814697e-002
3.704847e+001	7.324219e-002
3.707886e+001	5.187988e-002
3.710925e+001	6.713867e-002
3.713964e+001	4.730225e-002
3.717003e+001	6.256104e-002
3.720042e+001	4.577637e-002
3.723081e+001	5.340576e-002
3.726120e+001	5.340576e-002
3.729160e+001	5.035400e-002
3.732199e+001	4.119873e-002
3.735238e+001	6.103516e-002
3.738277e+001	4.425049e-002
3.741316e+001	3.967285e-002
3.744355e+001	3.967285e-002
3.747394e+001	4.577637e-002
3.750433e+001	4.577637e-002
3.753473e+001	4.425049e-002
3.756512e+001	4.577637e-002
3.759550e+001	4.119873e-002
3.762590e+001	4.272461e-002
3.765629e+001	4.272461e-002
3.768668e+001	3.967285e-002
3.771707e+001	3.204346e-002
3.774747e+001	4.882813e-002
3.777785e+001	3.051758e-002
3.780824e+001	4.272461e-002
3.783864e+001	6.103516e-002
3.786903e+001	3.051758e-002
3.789942e+001	5.035400e-002
3.792981e+001	3.509521e-002
3.796020e+001	2.899170e-002
3.799059e+001	3.051758e-002
3.802098e+001	1.983643e-002
3.805138e+001	3.204346e-002
3.808176e+001	4.577637e-002
3.811216e+001	2.746582e-002
3.814255e+001	4.730225e-002
3.817294e+001	3.204346e-002
3.820333e+001	3.051758e-002
3.823372e+001	2.288818e-002
3.826411e+001	3.051758e-002
3.829451e+001	2.746582e-002
3.832489e+001	3.509521e-002
3.835529e+001	3.356934e-002
3.838568e+001	2.746582e-002
3.841607e+001	4.119873e-002
3.844646e+001	2.288818e-002
3.847686e+001	4.272461e-002
3.850724e+001	2.746582e-002
3.853763e+001	2.899170e-002
3.856803e+001	2.746582e-002
3.859842e+001	2.899170e-002
3.862881e+001	3.356934e-002
3.865920e+001	3.204346e-002
3.868959e+001	2.441406e-002
3.871998e+001	3.356934e-002
3.875037e+001	2.746582e-002
3.878077e+001	2.136230e-002
3.881115e+001	2.136230e-002
3.884155e+001	2.288818e-002
3.887194e+001	2.593994e-002
3.890233e+001	1.525879e-002
3.893272e+001	1.983643e-002
3.896311e+001	2.441406e-002
3.899350e+001	1.831055e-002
3.902390e+001	2.899170e-002
3.905429e+001	1.678467e-002
3.908468e+001	2.746582e-002
3.911507e+001	1.831055e-002
3.914546e+001	2.593994e-002
3.917585e+001	1.831055e-002
3.920624e+001	2.441406e-002
3.923663e+001	3.051758e-002
3.926702e+001	1.678467e-002
3.929742e+001	1.831055e-002
3.932780e+001	3.051758e-002
3.935820e+001	1.373291e-002
3.938859e+001	1.678467e-002
3.941898e+001	2.899170e-002
3.944937e+001	2.288818e-002
3.947976e+001	1.068115e-002
3.951015e+001	1.678467e-002
3.954054e+001	2.136230e-002
3.957094e+001	1.831055e-002
3.960133e+001	1.983643e-002
3.963171e+001	1.983643e-002
3.966211e+001	1.678467e-002
3.969250e+001	1.983643e-002
3.972289e+001	1.068115e-002
3.975328e+001	1.831055e-002
3.978368e+001	2.593994e-002
3.981406e+001	1.068115e-002
3.984446e+001	2.288818e-002
3.987485e+001	1.831055e-002
3.990524e+001	2.136230e-002
3.993563e+001	1.373291e-002
3.996602e+001	1.373291e-002
3.999641e+001	1.831055e-002
4.002681e+001	1.831055e-002
4.005719e+001	1.678467e-002
4.008759e+001	1.831055e-002
4.011798e+001	1.220703e-002
4.014837e+001	9.155273e-003
4.017876e+001	1.068115e-002
4.020915e+001	1.220703e-002
4.023954e+001	7.629395e-003
4.026993e+001	1.831055e-002
4.030033e+001	1.068115e-002
4.033072e+001	9.155273e-003
4.036110e+001	1.831055e-002
4.039150e+001	6.103516e-003
4.042189e+001	1.525879e-002
4.045228e+001	4.577637e-003
4.048267e+001	7.629395e-003
4.051307e+001	1.068115e-002
4.054345e+001	1.068115e-002
4.057384e+001	4.577637e-003
4.060424e+001	1.525879e-002
4.063463e+001	4.577637e-003
4.066502e+001	2.136230e-002
4.069541e+001	1.068115e-002
4.072580e+001	9.155273e-003
4.075620e+001	1.373291e-002
4.078658e+001	6.103516e-003
4.081697e+001	1.068115e-002
4.084737e+001	7.629395e-003
4.087776e+001	1.068115e-002
4.090815e+001	7.629395e-003
4.093854e+001	1.220703e-002
4.096893e+001	3.051758e-003
4.099932e+001	1.068115e-002
4.102972e+001	4.577637e-003
4.106010e+001	6.103516e-003
4.109049e+001	6.103516e-003
4.112089e+001	4.577637e-003
4.115128e+001	1.220703e-002
4.118167e+001	1.068115e-002
4.121206e+001	6.103516e-003
4.124245e+001	3.051758e-003
4.127284e+001	1.068115e-002
4.130323e+001	6.103516e-003
4.133363e+001	9.155273e-003
4.136401e+001	1.525879e-003
4.139441e+001	3.051758e-003
4.142480e+001	4.577637e-003
4.145519e+001	1.525879e-003
4.148558e+001	1.525879e-003
4.151597e+001	3.051758e-003
4.154636e+001	0.000000e+000
4.157676e+001	6.103516e-003
4.160715e+001	3.051758e-003
4.163754e+001	6.103516e-003
4.166793e+001	3.051758e-003
4.169832e+001	4.577637e-003
4.172871e+001	4.577637e-003
4.175911e+001	1.525879e-003
4.178949e+001	3.051758e-003
4.181988e+001	4.577637e-003
4.185028e+001	1.525879e-003
4.188066e+001	1.525879e-003
4.191106e+001	3.051758e-003
4.194145e+001	3.051758e-003
4.197184e+001	3.051758e-003
4.200223e+001	4.577637e-003
4.203262e+001	1.068115e-002
4.206301e+001	3.051758e-003
4.209340e+001	4.577637e-003
4.212380e+001	1.525879e-003
4.215419e+001	4.577637e-003
4.218458e+001	1.525879e-003
4.221497e+001	1.525879e-003
4.224536e+001	1.525879e-003
4.227575e+001	0.000000e+000
4.230614e+001	1.525879e-003
4.233654e+001	1.525879e-003
4.236693e+001	0.000000e+000
4.239732e+001	0.000000e+000
4.242771e+001	3.051758e-003
4.245810e+001	0.000000e+000
4.248849e+001	0.000000e+000
4.251888e+001	3.051758e-003
4.254927e+001	1.525879e-003
4.257967e+001	0.000000e+000
4.261005e+001	1.525879e-003
4.264045e+001	0.000000e+000
4.267084e+001	0.000000e+000
4.270123e+001	0.000000e+000
4.273162e+001	1.525879e-003
4.276201e+001	0.000000e+000
4.279240e+001	0.000000e+000
4.282279e+001	0.000000e+000
4.285319e+001	0.000000e+000
4.288358e+001	0.000000e+000
4.291397e+001	0.000000e+000
4.294436e+001	0.000000e+000
4.297475e+001	0.000000e+000
4.300514e+001	0.000000e+000
4.303553e+001	3.051758e-003
4.306593e+001	0.000000e+000
4.309631e+001	0.000000e+000
4.312671e+001	0.000000e+000
4.315710e+001	0.000000e+000
4.318749e+001	0.000000e+000
4.321788e+001	0.000000e+000
4.324827e+001	0.000000e+000
4.327866e+001	0.000000e+000
4.330906e+001	0.000000e+000
4.333944e+001	0.000000e+000
4.336984e+001	0.000000e+000
4.340023e+001	0.000000e+000
4.343062e+001	0.000000e+000
4.346101e+001	0.000000e+000
4.349140e+001	1.525879e-003
4.352179e+001	3.051758e-003
4.355218e+001	0.000000e+000
4.358258e+001	0.000000e+000
4.361296e+001	0.000000e+000
4.364336e+001	0.000000e+000
4.367375e+001	0.000000e+000
4.370414e+001	0.000000e+000
4.373453e+001	0.000000e+000
4.376492e+001	1.525879e-003
4.379531e+001	0.000000e+000
4.382570e+001	0.000000e+000
4.385609e+001	0.000000e+000
4.388649e+001	0.000000e+000
4.391688e+001	0.000000e+000
4.394727e+001	0.000000e+000
4.397766e+001	0.000000e+000
4.400805e+001	0.000000e+000
4.403844e+001	0.000000e+000
4.406883e+001	0.000000e+000
4.409923e+001	0.000000e+000
4.412962e+001	0.000000e+000
4.416001e+001	0.000000e+000
4.419040e+001	0.000000e+000
4.422079e+001	0.000000e+000
4.425118e+001	0.000000e+000
4.428157e+001	0.000000e+000
4.431197e+001	0.000000e+000
4.434235e+001	0.000000e+000
4.437275e+001	0.000000e+000
4.440314e+001	0.000000e+000
4.443353e+001	0.000000e+000
4.446392e+001	0.000000e+000
4.449431e+001	0.000000e+000
4.452470e+001	0.000000e+000
4.455509e+001	0.000000e+000
4.458548e+001	0.000000e+000
4.461588e+001	0.000000e+000
4.464626e+001	0.000000e+000
4.467666e+001	0.000000e+000
4.470705e+001	0.000000e+000
4.473744e+001	0.000000e+000
4.476783e+001	0.000000e+000
4.479822e+001	0.000000e+000
4.482861e+001	0.000000e+000
4.485900e+001	0.000000e+000
4.488940e+001	0.000000e+000
4.491979e+001	0.000000e+000
4.495018e+001	0.000000e+000
4.498057e+001	0.000000e+000
4.501096e+001	0.000000e+000
4.504136e+001	0.000000e+000
4.507174e+001	0.000000e+000
4.510214e+001	0.000000e+000
4.513253e+001	0.000000e+000
4.516291e+001	0.000000e+000
4.519331e+001	0.000000e+000
4.522370e+001	0.000000e+000
4.525409e+001	0.000000e+000
4.528448e+001	0.000000e+000
4.531488e+001	0.000000e+000
4.534526e+001	0.000000e+000
4.537565e+001	0.000000e+000
4.540605e+001	0.000000e+000
4.543644e+001	0.000000e+000
4.546683e+001	0.000000e+000
4.549722e+001	0.000000e+000
4.552761e+001	0.000000e+000
4.555800e+001	0.000000e+000
4.558839e+001	0.000000e+000
4.561879e+001	0.000000e+000
4.564918e+001	0.000000e+000
4.567957e+001	0.000000e+000
4.570996e+001	0.000000e+000
4.574035e+001	0.000000e+000
4.577074e+001	0.000000e+000
4.580113e+001	0.000000e+000
4.583152e+001	0.000000e+000
4.586192e+001	0.000000e+000
4.589230e+001	0.000000e+000
4.592270e+001	0.000000e+000
4.595309e+001	0.000000e+000
4.598348e+001	0.000000e+000
4.601387e+001	0.000000e+000
4.604427e+001	0.000000e+000
4.607465e+001	0.000000e+000
4.610504e+001	0.000000e+000
4.613544e+001	0.000000e+000
4.616582e+001	0.000000e+000
4.619622e+001	0.000000e+000
4.622661e+001	0.000000e+000
4.625700e+001	0.000000e+000
4.628739e+001	0.000000e+000
4.631778e+001	0.000000e+000
4.634818e+001	0.000000e+000
4.637856e+001	0.000000e+000
4.640896e+001	0.000000e+000
4.643935e+001	0.000000e+000
4.646974e+001	0.000000e+000
4.650013e+001	0.000000e+000
4.653052e+001	0.000000e+000
4.656091e+001	0.000000e+000
4.659130e+001	0.000000e+000
4.662169e+001	0.000000e+000
4.665209e+001	0.000000e+000
4.668248e+001	0.000000e+000
4.671287e+001	0.000000e+000
4.674326e+001	0.000000e+000
4.677365e+001	0.000000e+000
4.680404e+001	0.000000e+000
4.683443e+001	0.000000e+000
4.686483e+001	0.000000e+000
4.689521e+001	0.000000e+000
4.692561e+001	0.000000e+000
4.695600e+001	0.000000e+000
4.698639e+001	0.000000e+000
4.701678e+001	0.000000e+000
4.704717e+001	0.000000e+000
4.707756e+001	0.000000e+000
4.710795e+001	0.000000e+000
4.713835e+001	0.000000e+000
4.716874e+001	0.000000e+000
4.719913e+001	0.000000e+000
4.722952e+001	0.000000e+000
4.725991e+001	0.000000e+000
4.729030e+001	0.000000e+000
4.732069e+001	0.000000e+000
4.735108e+001	0.000000e+000
4.738148e+001	0.000000e+000
4.741187e+001	0.000000e+000
4.744226e+001	0.000000e+000
4.747265e+001	0.000000e+000
4.750304e+001	0.000000e+000
4.753343e+001	0.000000e+000
4.756382e+001	0.000000e+000
4.759422e+001	0.000000e+000
4.762460e+001	0.000000e+000
4.765500e+001	0.000000e+000
4.768539e+001	0.000000e+000
4.771577e+001	0.000000e+000
4.774617e+001	0.000000e+000
4.777656e+001	0.000000e+000
4.780695e+001	0.000000e+000
4.783734e+001	0.000000e+000
4.786774e+001	0.000000e+000
4.789812e+001	0.000000e+000
4.792852e+001	0.000000e+000
4.795891e+001	0.000000e+000
4.798930e+001	0.000000e+000
4.801969e+001	0.000000e+000
4.805008e+001	0.000000e+000
4.808047e+001	0.000000e+000
4.811086e+001	0.000000e+000
4.814125e+001	0.000000e+000
4.817165e+001	0.000000e+000
4.820204e+001	0.000000e+000
4.823243e+001	0.000000e+000
4.826282e+001	0.000000e+000
4.829321e+001	0.000000e+000
4.832360e+001	0.000000e+000
4.835399e+001	0.000000e+000
4.838439e+001	0.000000e+000
4.841478e+001	0.000000e+000
4.844517e+001	0.000000e+000
4.847556e+001	0.000000e+000
4.850595e+001	0.000000e+000
4.853634e+001	0.000000e+000
4.856673e+001	0.000000e+000
4.859713e+001	0.000000e+000
4.862751e+001	0.000000e+000
4.865790e+001	0.000000e+000
4.868830e+001	0.000000e+000
4.871869e+001	0.000000e+000
4.874908e+001	0.000000e+000
4.877947e+001	0.000000e+000
4.880986e+001	0.000000e+000
4.884025e+001	0.000000e+000
4.887064e+001	0.000000e+000
4.890104e+001	0.000000e+000
4.893143e+001	0.000000e+000
4.896182e+001	0.000000e+000
4.899221e+001	0.000000e+000
4.902260e+001	0.000000e+000
4.905299e+001	0.000000e+000
4.908338e+001	0.000000e+000
4.911378e+001	0.000000e+000
4.914417e+001	0.000000e+000
4.917456e+001	0.000000e+000
4.920495e+001	0.000000e+000
4.923534e+001	0.000000e+000
4.926573e+001	0.000000e+000
4.929612e+001	0.000000e+000
4.932652e+001	0.000000e+000
4.935690e+001	0.000000e+000
4.938729e+001	0.000000e+000
4.941769e+001	0.000000e+000
4.944807e+001	0.000000e+000
4.947847e+001	0.000000e+000
4.950886e+001	0.000000e+000
4.953925e+001	0.000000e+000
4.956964e+001	0.000000e+000
4.960003e+001	0.000000e+000
4.963042e+001	0.000000e+000
4.966081e+001	0.000000e+000
4.969121e+001	0.000000e+000
4.972160e+001	0.000000e+000
4.975199e+001	0.000000e+000
4.978238e+001	0.000000e+000
4.981277e+001	0.000000e+000
4.984316e+001	0.000000e+000
4.987355e+001	0.000000e+000
4.990395e+001	0.000000e+000
4.993434e+001	0.000000e+000
4.996473e+001	0.000000e+000
4.999512e+001	0.000000e+000
5.002551e+001	0.000000e+000
5.005590e+001	0.000000e+000
5.008629e+001	0.000000e+000
5.011668e+001	0.000000e+000
5.014708e+001	0.000000e+000
5.017746e+001	0.000000e+000
5.020786e+001	0.000000e+000
5.023825e+001	0.000000e+000
5.026864e+001	0.000000e+000
5.029903e+001	0.000000e+000
5.032942e+001	0.000000e+000
5.035981e+001	0.000000e+000
5.039020e+001	0.000000e+000
5.042060e+001	0.000000e+000
5.045098e+001	0.000000e+000
5.048138e+001	0.000000e+000
5.051177e+001	0.000000e+000
5.054216e+001	0.000000e+000
5.057255e+001	0.000000e+000
5.060294e+001	0.000000e+000
5.063334e+001	0.000000e+000
5.066373e+001	0.000000e+000
5.069411e+001	0.000000e+000
5.072451e+001	0.000000e+000
5.075490e+001	0.000000e+000
5.078529e+001	0.000000e+000
5.081568e+001	0.000000e+000
5.084607e+001	0.000000e+000
5.087646e+001	0.000000e+000
5.090685e+001	0.000000e+000
5.093725e+001	0.000000e+000
5.096764e+001	0.000000e+000
5.099803e+001	0.000000e+000
5.102842e+001	0.000000e+000
5.105881e+001	0.000000e+000
5.108920e+001	0.000000e+000
5.111959e+001	0.000000e+000
5.114999e+001	0.000000e+000
5.118037e+001	0.000000e+000
5.121077e+001	0.000000e+000
5.124116e+001	0.000000e+000
5.127155e+001	0.000000e+000
5.130194e+001	0.000000e+000
5.133233e+001	0.000000e+000
5.136272e+001	0.000000e+000
5.139311e+001	0.000000e+000
5.142350e+001	0.000000e+000
5.145390e+001	0.000000e+000
5.148429e+001	0.000000e+000
5.151468e+001	0.000000e+000
5.154507e+001	0.000000e+000
5.157546e+001	0.000000e+000
5.160585e+001	0.000000e+000
5.163624e+001	0.000000e+000
5.166664e+001	0.000000e+000
5.169703e+001	0.000000e+000
5.172742e+001	0.000000e+000
5.175781e+001	0.000000e+000
5.178820e+001	0.000000e+000
5.181859e+001	0.000000e+000
5.184898e+001	0.000000e+000
5.187938e+001	0.000000e+000
5.190976e+001	0.000000e+000
5.194016e+001	0.000000e+000
5.197055e+001	0.000000e+000
5.200093e+001	0.000000e+000
5.203133e+001	0.000000e+000
5.206172e+001	0.000000e+000
5.209211e+001	0.000000e+000
5.212250e+001	0.000000e+000
5.215289e+001	0.000000e+000
5.218328e+001	0.000000e+000
5.221368e+001	0.000000e+000
5.224407e+001	0.000000e+000
5.227446e+001	0.000000e+000
5.230485e+001	0.000000e+000
5.233524e+001	0.000000e+000
5.236563e+001	0.000000e+000
5.239603e+001	0.000000e+000
5.242641e+001	0.000000e+000
5.245681e+001	0.000000e+000
5.248720e+001	0.000000e+000
5.251759e+001	0.000000e+000
5.254798e+001	0.000000e+000
5.257837e+001	0.000000e+000
5.260876e+001	0.000000e+000
5.263915e+001	0.000000e+000
5.266955e+001	0.000000e+000
5.269994e+001	0.000000e+000
5.273032e+001	0.000000e+000
5.276072e+001	0.000000e+000
5.279111e+001	0.000000e+000
5.282150e+001	0.000000e+000
5.285189e+001	0.000000e+000
5.288228e+001	0.000000e+000
5.291267e+001	0.000000e+000
5.294307e+001	0.000000e+000
5.297346e+001	0.000000e+000
[truncated: 51 more rows]
