# Supplementary material for: Open-source micro-tensile testers via additive manufacturing for the mechanical characterization of thin films and papers
Source: PLoS One. 2018 May 29;13(5):e0197999. doi: 10.1371/journal.pone.0197999 (PMC5973562; doi:10.1371/journal.pone.0197999)
Supplement: S1 Data — (ZIP) [file pone.0197999.s002.zip › SI2_Data/Demonstration Problem 1/Exp3 Results/Phase_turn0-5.txt]

�	%
-2.750000e+001	0.000000e+000
-3.532051e+000	1.525879e-003
-3.508830e+000	0.000000e+000
-3.485609e+000	0.000000e+000
-3.462388e+000	0.000000e+000
-3.439167e+000	0.000000e+000
-3.415946e+000	0.000000e+000
-3.392726e+000	1.525879e-003
-3.369505e+000	0.000000e+000
-3.346284e+000	0.000000e+000
-3.323063e+000	0.000000e+000
-3.299843e+000	0.000000e+000
-3.276622e+000	0.000000e+000
-3.253401e+000	0.000000e+000
-3.230180e+000	0.000000e+000
-3.206959e+000	0.000000e+000
-3.183738e+000	0.000000e+000
-3.160518e+000	0.000000e+000
-3.137297e+000	0.000000e+000
-3.114076e+000	0.000000e+000
-3.090855e+000	0.000000e+000
-3.067635e+000	0.000000e+000
-3.044414e+000	1.525879e-003
-3.021193e+000	0.000000e+000
-2.997972e+000	0.000000e+000
-2.974752e+000	1.525879e-003
-2.951531e+000	0.000000e+000
-2.928310e+000	0.000000e+000
-2.905089e+000	0.000000e+000
-2.881868e+000	0.000000e+000
-2.858648e+000	0.000000e+000
-2.835427e+000	0.000000e+000
-2.812206e+000	0.000000e+000
-2.788985e+000	0.000000e+000
-2.765764e+000	0.000000e+000
-2.742544e+000	1.525879e-003
-2.719323e+000	0.000000e+000
-2.696102e+000	0.000000e+000
-2.672881e+000	0.000000e+000
-2.649660e+000	0.000000e+000
-2.626440e+000	0.000000e+000
-2.603219e+000	1.525879e-003
-2.579998e+000	0.000000e+000
-2.556777e+000	0.000000e+000
-2.533556e+000	0.000000e+000
-2.510336e+000	0.000000e+000
-2.487115e+000	0.000000e+000
-2.463894e+000	0.000000e+000
-2.440673e+000	0.000000e+000
-2.417453e+000	0.000000e+000
-2.394232e+000	0.000000e+000
-2.371011e+000	0.000000e+000
-2.347790e+000	0.000000e+000
-2.324569e+000	0.000000e+000
-2.301348e+000	0.000000e+000
-2.278128e+000	0.000000e+000
-2.254907e+000	0.000000e+000
-2.231686e+000	0.000000e+000
-2.208465e+000	0.000000e+000
-2.185245e+000	0.000000e+000
-2.162024e+000	0.000000e+000
-2.138803e+000	0.000000e+000
-2.115582e+000	0.000000e+000
-2.092361e+000	0.000000e+000
-2.069141e+000	1.525879e-003
-2.045920e+000	0.000000e+000
-2.022699e+000	0.000000e+000
-1.999478e+000	1.525879e-003
-1.976257e+000	0.000000e+000
-1.953037e+000	0.000000e+000
-1.929816e+000	1.525879e-003
-1.906595e+000	1.525879e-003
-1.883374e+000	1.525879e-003
-1.860153e+000	1.525879e-003
-1.836933e+000	0.000000e+000
-1.813712e+000	0.000000e+000
-1.790491e+000	0.000000e+000
-1.767270e+000	0.000000e+000
-1.744049e+000	0.000000e+000
-1.720829e+000	0.000000e+000
-1.697608e+000	0.000000e+000
-1.674387e+000	3.051758e-003
-1.651166e+000	0.000000e+000
-1.627945e+000	0.000000e+000
-1.604725e+000	0.000000e+000
-1.581504e+000	0.000000e+000
-1.558283e+000	3.051758e-003
-1.535062e+000	1.525879e-003
-1.511841e+000	0.000000e+000
-1.488621e+000	3.051758e-003
-1.465400e+000	3.051758e-003
-1.442179e+000	0.000000e+000
-1.418958e+000	0.000000e+000
-1.395738e+000	1.525879e-003
-1.372517e+000	0.000000e+000
-1.349296e+000	0.000000e+000
-1.326075e+000	1.525879e-003
-1.302854e+000	0.000000e+000
-1.279634e+000	0.000000e+000
-1.256413e+000	0.000000e+000
-1.233192e+000	1.525879e-003
-1.209971e+000	3.051758e-003
-1.186750e+000	0.000000e+000
-1.163530e+000	0.000000e+000
-1.140309e+000	0.000000e+000
-1.117088e+000	0.000000e+000
-1.093867e+000	0.000000e+000
-1.070646e+000	1.525879e-003
-1.047426e+000	1.525879e-003
-1.024205e+000	0.000000e+000
-1.000984e+000	0.000000e+000
-9.777632e-001	0.000000e+000
-9.545424e-001	0.000000e+000
-9.313217e-001	1.525879e-003
-9.081008e-001	0.000000e+000
-8.848801e-001	1.525879e-003
-8.616592e-001	0.000000e+000
-8.384385e-001	1.525879e-003
-8.152177e-001	3.051758e-003
-7.919968e-001	0.000000e+000
-7.687761e-001	0.000000e+000
-7.455552e-001	0.000000e+000
-7.223345e-001	0.000000e+000
-6.991138e-001	0.000000e+000
-6.758929e-001	0.000000e+000
-6.526721e-001	3.051758e-003
-6.294512e-001	0.000000e+000
-6.062307e-001	0.000000e+000
-5.830098e-001	1.525879e-003
-5.597889e-001	0.000000e+000
-5.365680e-001	0.000000e+000
-5.133472e-001	0.000000e+000
-4.901267e-001	3.051758e-003
-4.669058e-001	1.525879e-003
-4.436849e-001	0.000000e+000
-4.204640e-001	1.525879e-003
-3.972435e-001	1.525879e-003
-3.740226e-001	0.000000e+000
-3.508018e-001	1.525879e-003
-3.275809e-001	1.525879e-003
-3.043600e-001	0.000000e+000
-2.811395e-001	0.000000e+000
-2.579186e-001	1.525879e-003
-2.346978e-001	0.000000e+000
-2.114769e-001	0.000000e+000
-1.882564e-001	1.525879e-003
-1.650355e-001	0.000000e+000
-1.418146e-001	0.000000e+000
-1.185937e-001	3.051758e-003
-9.537321e-002	1.525879e-003
-7.215233e-002	3.051758e-003
-4.893146e-002	3.051758e-003
-2.571059e-002	0.000000e+000
-2.489723e-003	0.000000e+000
2.073081e-002	1.525879e-003
4.395168e-002	4.577637e-003
6.717255e-002	1.525879e-003
9.039342e-002	3.051758e-003
1.136140e-001	0.000000e+000
1.368348e-001	3.051758e-003
1.600557e-001	0.000000e+000
1.832766e-001	0.000000e+000
2.064974e-001	0.000000e+000
2.297180e-001	1.525879e-003
2.529388e-001	3.051758e-003
2.761597e-001	1.525879e-003
2.993806e-001	0.000000e+000
3.226011e-001	0.000000e+000
3.458220e-001	0.000000e+000
3.690429e-001	0.000000e+000
3.922637e-001	0.000000e+000
4.154843e-001	0.000000e+000
4.387051e-001	0.000000e+000
4.619260e-001	0.000000e+000
4.851469e-001	0.000000e+000
5.083677e-001	1.525879e-003
5.315883e-001	1.525879e-003
5.548092e-001	0.000000e+000
5.780300e-001	1.525879e-003
6.012509e-001	0.000000e+000
6.244714e-001	0.000000e+000
6.476923e-001	1.525879e-003
6.709132e-001	0.000000e+000
6.941341e-001	1.525879e-003
7.173549e-001	0.000000e+000
7.405754e-001	1.525879e-003
7.637963e-001	3.051758e-003
7.870172e-001	0.000000e+000
8.102381e-001	1.525879e-003
8.334586e-001	0.000000e+000
8.566794e-001	0.000000e+000
8.799003e-001	0.000000e+000
9.031212e-001	0.000000e+000
9.263417e-001	0.000000e+000
9.495626e-001	1.525879e-003
9.727834e-001	0.000000e+000
9.960043e-001	1.525879e-003
1.019225e+000	1.525879e-003
1.042446e+000	3.051758e-003
1.065667e+000	0.000000e+000
1.088887e+000	3.051758e-003
1.112108e+000	1.525879e-003
1.135329e+000	0.000000e+000
1.158550e+000	4.577637e-003
1.181771e+000	0.000000e+000
1.204991e+000	0.000000e+000
1.228212e+000	0.000000e+000
1.251433e+000	0.000000e+000
1.274654e+000	0.000000e+000
1.297875e+000	0.000000e+000
1.321095e+000	0.000000e+000
1.344316e+000	3.051758e-003
1.367537e+000	1.525879e-003
1.390758e+000	3.051758e-003
1.413979e+000	0.000000e+000
1.437200e+000	0.000000e+000
1.460420e+000	0.000000e+000
1.483641e+000	0.000000e+000
1.506862e+000	4.577637e-003
1.530083e+000	0.000000e+000
1.553303e+000	0.000000e+000
1.576524e+000	1.525879e-003
1.599745e+000	4.577637e-003
1.622966e+000	0.000000e+000
1.646186e+000	6.103516e-003
1.669407e+000	1.525879e-003
1.692628e+000	1.525879e-003
1.715849e+000	0.000000e+000
1.739070e+000	0.000000e+000
1.762290e+000	0.000000e+000
1.785511e+000	3.051758e-003
1.808732e+000	0.000000e+000
1.831953e+000	3.051758e-003
1.855173e+000	0.000000e+000
1.878394e+000	3.051758e-003
1.901615e+000	4.577637e-003
1.924836e+000	3.051758e-003
1.948057e+000	0.000000e+000
1.971278e+000	0.000000e+000
1.994498e+000	1.525879e-003
2.017719e+000	1.525879e-003
2.040940e+000	1.525879e-003
2.064161e+000	4.577637e-003
2.087382e+000	6.103516e-003
2.110602e+000	0.000000e+000
2.133823e+000	1.525879e-003
2.157044e+000	0.000000e+000
2.180265e+000	0.000000e+000
2.203485e+000	0.000000e+000
2.226707e+000	7.629395e-003
2.249927e+000	0.000000e+000
2.273148e+000	1.525879e-003
2.296369e+000	3.051758e-003
2.319589e+000	0.000000e+000
2.342810e+000	1.525879e-003
2.366031e+000	3.051758e-003
2.389252e+000	3.051758e-003
2.412473e+000	0.000000e+000
2.435694e+000	1.525879e-003
2.458915e+000	4.577637e-003
2.482135e+000	4.577637e-003
2.505356e+000	3.051758e-003
2.528576e+000	3.051758e-003
2.551797e+000	0.000000e+000
2.575018e+000	1.525879e-003
2.598239e+000	3.051758e-003
2.621460e+000	4.577637e-003
2.644681e+000	1.525879e-003
2.667902e+000	1.525879e-003
2.691123e+000	6.103516e-003
2.714343e+000	4.577637e-003
2.737564e+000	6.103516e-003
2.760784e+000	4.577637e-003
2.784005e+000	7.629395e-003
2.807226e+000	6.103516e-003
2.830447e+000	1.220703e-002
2.853668e+000	6.103516e-003
2.876889e+000	9.155273e-003
2.900110e+000	6.103516e-003
2.923331e+000	1.525879e-003
2.946551e+000	4.577637e-003
2.969772e+000	1.525879e-003
2.992992e+000	7.629395e-003
3.016213e+000	2.288818e-002
3.039434e+000	1.373291e-002
3.062655e+000	1.220703e-002
3.085876e+000	2.593994e-002
3.109097e+000	2.441406e-002
3.132317e+000	6.103516e-003
3.155538e+000	2.441406e-002
3.178759e+000	3.204346e-002
3.201980e+000	3.051758e-002
3.225200e+000	1.983643e-002
3.248421e+000	3.356934e-002
3.271642e+000	2.899170e-002
3.294863e+000	2.441406e-002
3.318084e+000	3.509521e-002
3.341304e+000	2.593994e-002
3.364525e+000	1.831055e-002
3.387746e+000	5.035400e-002
3.410967e+000	5.187988e-002
3.434188e+000	3.814697e-002
3.457408e+000	3.967285e-002
3.480629e+000	2.441406e-002
3.503850e+000	5.035400e-002
3.527071e+000	3.509521e-002
3.550291e+000	3.204346e-002
3.573512e+000	2.441406e-002
3.596733e+000	3.356934e-002
3.619954e+000	3.509521e-002
3.643175e+000	2.899170e-002
3.666396e+000	2.288818e-002
3.689617e+000	3.204346e-002
3.712837e+000	3.356934e-002
3.736058e+000	2.899170e-002
3.759279e+000	1.983643e-002
3.782499e+000	7.629395e-003
3.805720e+000	1.678467e-002
3.828941e+000	2.899170e-002
3.852162e+000	1.525879e-002
3.875383e+000	2.288818e-002
3.898604e+000	1.983643e-002
3.921825e+000	1.220703e-002
3.945045e+000	1.831055e-002
3.968266e+000	1.525879e-002
3.991487e+000	1.068115e-002
4.014708e+000	1.983643e-002
4.037928e+000	2.288818e-002
4.061149e+000	1.220703e-002
4.084370e+000	1.220703e-002
4.107591e+000	1.983643e-002
4.130812e+000	2.136230e-002
4.154033e+000	1.525879e-002
4.177253e+000	1.373291e-002
4.200474e+000	1.678467e-002
4.223695e+000	1.373291e-002
4.246915e+000	7.629395e-003
4.270136e+000	9.155273e-003
4.293357e+000	1.373291e-002
4.316578e+000	1.525879e-002
4.339799e+000	1.220703e-002
4.363019e+000	1.525879e-002
4.386240e+000	6.103516e-003
4.409461e+000	1.068115e-002
4.432682e+000	1.678467e-002
4.455903e+000	1.525879e-002
4.479124e+000	1.525879e-002
4.502344e+000	1.220703e-002
4.525565e+000	9.155273e-003
4.548786e+000	1.525879e-002
4.572006e+000	4.577637e-003
4.595227e+000	1.373291e-002
4.618448e+000	9.155273e-003
4.641669e+000	1.678467e-002
4.664890e+000	9.155273e-003
4.688111e+000	1.220703e-002
4.711331e+000	6.103516e-003
4.734552e+000	9.155273e-003
4.757773e+000	1.525879e-002
4.780993e+000	1.525879e-002
4.804214e+000	4.577637e-003
4.827435e+000	1.220703e-002
4.850656e+000	4.577637e-003
4.873877e+000	1.220703e-002
4.897098e+000	1.068115e-002
4.920319e+000	7.629395e-003
4.943540e+000	1.831055e-002
4.966761e+000	1.068115e-002
4.989981e+000	3.051758e-003
5.013202e+000	1.068115e-002
5.036422e+000	6.103516e-003
5.059643e+000	1.525879e-002
5.082864e+000	6.103516e-003
5.106085e+000	1.068115e-002
5.129306e+000	6.103516e-003
5.152527e+000	1.220703e-002
5.175747e+000	1.068115e-002
5.198968e+000	1.373291e-002
5.222188e+000	7.629395e-003
5.245409e+000	1.068115e-002
5.268631e+000	1.373291e-002
5.291851e+000	6.103516e-003
5.315072e+000	6.103516e-003
5.338293e+000	9.155273e-003
5.361514e+000	9.155273e-003
5.384734e+000	1.068115e-002
5.407955e+000	1.220703e-002
5.431176e+000	1.068115e-002
5.454397e+000	1.068115e-002
5.477618e+000	7.629395e-003
5.500838e+000	1.220703e-002
5.524059e+000	1.220703e-002
5.547280e+000	9.155273e-003
5.570501e+000	1.068115e-002
5.593721e+000	1.220703e-002
5.616942e+000	9.155273e-003
5.640163e+000	1.068115e-002
5.663384e+000	1.373291e-002
5.686604e+000	1.220703e-002
5.709826e+000	1.220703e-002
5.733047e+000	7.629395e-003
5.756268e+000	9.155273e-003
5.779488e+000	1.831055e-002
5.802708e+000	1.373291e-002
5.825929e+000	1.068115e-002
5.849150e+000	1.373291e-002
5.872371e+000	6.103516e-003
5.895592e+000	1.373291e-002
5.918813e+000	7.629395e-003
5.942034e+000	1.373291e-002
5.965254e+000	9.155273e-003
5.988475e+000	1.831055e-002
6.011695e+000	1.831055e-002
6.034916e+000	9.155273e-003
6.058137e+000	1.373291e-002
6.081358e+000	1.068115e-002
6.104579e+000	1.068115e-002
6.127800e+000	6.103516e-003
6.151021e+000	1.220703e-002
6.174242e+000	1.220703e-002
6.197463e+000	1.068115e-002
6.220683e+000	4.577637e-003
6.243904e+000	1.220703e-002
6.267125e+000	1.220703e-002
6.290345e+000	7.629395e-003
6.313566e+000	3.051758e-003
6.336787e+000	1.678467e-002
6.360008e+000	1.220703e-002
6.383229e+000	9.155273e-003
6.406450e+000	9.155273e-003
6.429670e+000	1.678467e-002
6.452891e+000	1.525879e-002
6.476111e+000	1.220703e-002
6.499332e+000	1.678467e-002
6.522553e+000	1.373291e-002
6.545774e+000	1.678467e-002
6.568995e+000	1.068115e-002
6.592216e+000	1.220703e-002
6.615436e+000	1.220703e-002
6.638657e+000	2.288818e-002
6.661878e+000	1.678467e-002
6.685099e+000	1.220703e-002
6.708320e+000	1.220703e-002
6.731541e+000	1.068115e-002
6.754761e+000	9.155273e-003
6.777982e+000	9.155273e-003
6.801203e+000	6.103516e-003
6.824423e+000	1.831055e-002
6.847644e+000	1.831055e-002
6.870865e+000	1.068115e-002
6.894086e+000	2.899170e-002
6.917307e+000	1.373291e-002
6.940527e+000	1.220703e-002
6.963748e+000	1.525879e-002
6.986969e+000	1.831055e-002
7.010190e+000	9.155273e-003
7.033411e+000	1.068115e-002
7.056632e+000	6.103516e-003
7.079852e+000	1.831055e-002
7.103073e+000	1.220703e-002
7.126294e+000	7.629395e-003
7.149515e+000	1.678467e-002
7.172736e+000	1.678467e-002
7.195957e+000	1.525879e-002
7.219177e+000	1.220703e-002
7.242398e+000	1.068115e-002
7.265618e+000	6.103516e-003
7.288839e+000	9.155273e-003
7.312060e+000	1.068115e-002
7.335281e+000	7.629395e-003
7.358502e+000	9.155273e-003
7.381723e+000	1.525879e-002
7.404944e+000	2.136230e-002
7.428164e+000	1.525879e-002
7.451385e+000	1.373291e-002
7.474606e+000	9.155273e-003
7.497827e+000	1.220703e-002
7.521048e+000	4.577637e-003
7.544268e+000	1.068115e-002
7.567489e+000	1.220703e-002
7.590710e+000	1.831055e-002
7.613931e+000	1.831055e-002
7.637152e+000	1.525879e-002
7.660372e+000	1.831055e-002
7.683593e+000	1.373291e-002
7.706814e+000	7.629395e-003
7.730035e+000	9.155273e-003
7.753255e+000	7.629395e-003
7.776475e+000	1.068115e-002
7.799696e+000	4.577637e-003
7.822917e+000	2.441406e-002
7.846138e+000	1.220703e-002
7.869359e+000	1.678467e-002
7.892580e+000	1.220703e-002
7.915801e+000	9.155273e-003
7.939022e+000	1.373291e-002
7.962243e+000	9.155273e-003
7.985464e+000	1.525879e-002
8.008684e+000	1.068115e-002
8.031905e+000	7.629395e-003
8.055126e+000	4.577637e-003
8.078347e+000	1.220703e-002
8.101568e+000	1.220703e-002
8.124788e+000	2.441406e-002
8.148009e+000	1.525879e-002
8.171229e+000	1.525879e-002
8.194450e+000	2.288818e-002
8.217670e+000	2.746582e-002
8.240891e+000	1.220703e-002
8.264112e+000	1.220703e-002
8.287333e+000	1.525879e-002
8.310555e+000	2.288818e-002
8.333776e+000	2.593994e-002
8.356997e+000	1.983643e-002
8.380217e+000	3.356934e-002
8.403438e+000	1.220703e-002
8.426659e+000	2.136230e-002
8.449880e+000	1.983643e-002
8.473101e+000	1.525879e-002
8.496322e+000	1.068115e-002
8.519542e+000	1.831055e-002
8.542763e+000	1.068115e-002
8.565983e+000	9.155273e-003
8.589204e+000	1.068115e-002
8.612424e+000	4.577637e-003
8.635645e+000	1.678467e-002
8.658866e+000	1.831055e-002
8.682087e+000	1.220703e-002
8.705308e+000	2.288818e-002
8.728529e+000	1.831055e-002
8.751750e+000	1.373291e-002
8.774970e+000	1.373291e-002
8.798191e+000	1.831055e-002
8.821412e+000	1.220703e-002
8.844633e+000	2.899170e-002
8.867854e+000	1.525879e-002
8.891075e+000	1.525879e-002
8.914295e+000	1.678467e-002
8.937516e+000	2.288818e-002
8.960737e+000	1.373291e-002
8.983957e+000	1.373291e-002
9.007177e+000	1.373291e-002
9.030398e+000	1.525879e-002
9.053619e+000	1.525879e-002
9.076840e+000	1.678467e-002
9.100061e+000	2.288818e-002
9.123282e+000	1.068115e-002
9.146502e+000	1.983643e-002
9.169724e+000	2.593994e-002
9.192945e+000	1.068115e-002
9.216166e+000	1.831055e-002
9.239387e+000	9.155273e-003
9.262608e+000	2.288818e-002
9.285829e+000	7.629395e-003
9.309049e+000	1.525879e-002
9.332270e+000	3.051758e-003
9.355491e+000	2.136230e-002
9.378712e+000	1.678467e-002
9.401931e+000	1.525879e-002
9.425152e+000	1.068115e-002
9.448373e+000	2.136230e-002
9.471594e+000	1.678467e-002
9.494815e+000	1.831055e-002
9.518036e+000	7.629395e-003
9.541256e+000	1.220703e-002
9.564477e+000	1.525879e-002
9.587698e+000	1.525879e-002
9.610919e+000	1.525879e-002
9.634140e+000	2.136230e-002
9.657361e+000	2.288818e-002
9.680582e+000	2.288818e-002
9.703802e+000	1.525879e-002
9.727023e+000	1.068115e-002
9.750244e+000	1.678467e-002
9.773465e+000	1.373291e-002
9.796684e+000	2.441406e-002
9.819905e+000	1.678467e-002
9.843126e+000	2.441406e-002
9.866347e+000	2.899170e-002
9.889568e+000	2.288818e-002
9.912789e+000	7.629395e-003
9.936009e+000	1.831055e-002
9.959230e+000	1.678467e-002
9.982451e+000	2.593994e-002
1.000567e+001	1.068115e-002
1.002889e+001	1.678467e-002
1.005211e+001	2.288818e-002
1.007534e+001	1.068115e-002
1.009856e+001	1.831055e-002
1.012178e+001	2.288818e-002
1.014500e+001	1.983643e-002
1.016822e+001	2.136230e-002
1.019144e+001	2.136230e-002
1.021466e+001	1.831055e-002
1.023788e+001	2.441406e-002
1.026110e+001	2.899170e-002
1.028432e+001	2.441406e-002
1.030754e+001	1.831055e-002
1.033076e+001	1.525879e-002
1.035398e+001	2.288818e-002
1.037720e+001	3.509521e-002
1.040043e+001	1.525879e-002
1.042365e+001	1.525879e-002
1.044687e+001	1.220703e-002
1.047009e+001	2.441406e-002
1.049331e+001	2.136230e-002
1.051653e+001	1.373291e-002
1.053975e+001	1.678467e-002
1.056297e+001	3.051758e-002
1.058619e+001	2.441406e-002
1.060941e+001	6.103516e-003
1.063263e+001	1.983643e-002
1.065585e+001	1.678467e-002
1.067908e+001	2.899170e-002
1.070230e+001	2.746582e-002
1.072552e+001	1.831055e-002
1.074874e+001	1.983643e-002
1.077196e+001	2.746582e-002
1.079518e+001	2.899170e-002
1.081840e+001	1.525879e-002
1.084162e+001	1.983643e-002
1.086484e+001	1.525879e-002
1.088806e+001	1.831055e-002
1.091128e+001	2.288818e-002
1.093450e+001	2.746582e-002
1.095773e+001	2.441406e-002
1.098095e+001	1.831055e-002
1.100417e+001	1.678467e-002
1.102739e+001	2.136230e-002
1.105061e+001	1.678467e-002
1.107383e+001	1.831055e-002
1.109705e+001	2.899170e-002
1.112027e+001	1.983643e-002
1.114349e+001	2.593994e-002
1.116671e+001	1.983643e-002
1.118993e+001	1.831055e-002
1.121315e+001	1.678467e-002
1.123637e+001	2.288818e-002
1.125960e+001	1.525879e-002
1.128282e+001	3.814697e-002
1.130604e+001	1.525879e-002
1.132926e+001	2.441406e-002
1.135248e+001	3.051758e-002
1.137570e+001	1.983643e-002
1.139892e+001	2.288818e-002
1.142214e+001	2.441406e-002
1.144536e+001	2.288818e-002
1.146858e+001	2.288818e-002
1.149180e+001	2.593994e-002
1.151502e+001	2.899170e-002
1.153824e+001	2.136230e-002
1.156147e+001	2.288818e-002
1.158469e+001	3.814697e-002
1.160791e+001	3.051758e-002
1.163113e+001	2.899170e-002
1.165435e+001	3.051758e-002
1.167757e+001	2.746582e-002
1.170079e+001	3.509521e-002
1.172401e+001	2.136230e-002
1.174723e+001	1.983643e-002
1.177045e+001	1.525879e-002
1.179367e+001	3.662109e-002
1.181689e+001	1.831055e-002
1.184012e+001	3.356934e-002
1.186334e+001	1.983643e-002
1.188656e+001	2.746582e-002
1.190978e+001	3.967285e-002
1.193300e+001	2.288818e-002
1.195622e+001	3.051758e-002
1.197944e+001	1.983643e-002
1.200266e+001	3.204346e-002
1.202588e+001	2.899170e-002
1.204910e+001	2.288818e-002
1.207232e+001	2.899170e-002
1.209554e+001	3.051758e-002
1.211876e+001	2.593994e-002
1.214199e+001	2.593994e-002
1.216521e+001	1.678467e-002
1.218843e+001	2.441406e-002
1.221165e+001	2.593994e-002
1.223487e+001	1.525879e-002
1.225809e+001	2.441406e-002
1.228131e+001	2.899170e-002
1.230453e+001	3.509521e-002
1.232775e+001	2.746582e-002
1.235097e+001	2.746582e-002
1.237419e+001	2.593994e-002
1.239741e+001	2.899170e-002
1.242064e+001	1.678467e-002
1.244386e+001	2.593994e-002
1.246708e+001	2.746582e-002
1.249030e+001	2.288818e-002
1.251352e+001	1.983643e-002
1.253674e+001	1.525879e-002
1.255996e+001	3.356934e-002
1.258318e+001	2.593994e-002
1.260640e+001	3.204346e-002
1.262962e+001	2.899170e-002
1.265284e+001	3.509521e-002
1.267606e+001	2.136230e-002
1.269928e+001	2.593994e-002
1.272250e+001	2.593994e-002
1.274573e+001	3.051758e-002
1.276895e+001	3.814697e-002
1.279217e+001	2.746582e-002
1.281539e+001	3.051758e-002
1.283861e+001	3.051758e-002
1.286183e+001	2.288818e-002
1.288505e+001	4.272461e-002
1.290827e+001	1.983643e-002
1.293149e+001	3.204346e-002
1.295471e+001	4.119873e-002
1.297793e+001	2.899170e-002
1.300115e+001	3.204346e-002
1.302438e+001	4.272461e-002
1.304760e+001	3.509521e-002
1.307082e+001	2.899170e-002
1.309404e+001	2.593994e-002
1.311726e+001	1.831055e-002
1.314048e+001	2.746582e-002
1.316370e+001	3.204346e-002
1.318692e+001	2.593994e-002
1.321014e+001	2.899170e-002
1.323336e+001	2.899170e-002
1.325658e+001	2.746582e-002
1.327980e+001	3.204346e-002
1.330303e+001	3.509521e-002
1.332625e+001	3.967285e-002
1.334947e+001	3.662109e-002
1.337269e+001	3.509521e-002
1.339591e+001	3.204346e-002
1.341913e+001	4.119873e-002
1.344235e+001	4.577637e-002
1.346557e+001	1.983643e-002
1.348879e+001	1.983643e-002
1.351201e+001	3.662109e-002
1.353523e+001	3.662109e-002
1.355845e+001	2.899170e-002
1.358167e+001	2.746582e-002
1.360490e+001	3.204346e-002
1.362812e+001	3.051758e-002
1.365134e+001	4.730225e-002
1.367456e+001	3.814697e-002
1.369778e+001	3.356934e-002
1.372100e+001	3.051758e-002
1.374422e+001	2.441406e-002
1.376744e+001	3.204346e-002
1.379066e+001	3.509521e-002
1.381388e+001	2.746582e-002
1.383710e+001	4.425049e-002
1.386032e+001	2.899170e-002
1.388355e+001	3.051758e-002
1.390676e+001	1.831055e-002
1.392999e+001	3.051758e-002
1.395321e+001	3.662109e-002
1.397643e+001	2.593994e-002
1.399965e+001	2.593994e-002
1.402287e+001	3.051758e-002
1.404609e+001	3.967285e-002
1.406931e+001	2.441406e-002
1.409253e+001	3.509521e-002
1.411575e+001	3.662109e-002
1.413897e+001	3.967285e-002
1.416220e+001	3.814697e-002
1.418542e+001	3.662109e-002
1.420864e+001	3.662109e-002
1.423186e+001	3.509521e-002
1.425508e+001	3.967285e-002
1.427830e+001	3.814697e-002
1.430152e+001	3.356934e-002
1.432474e+001	3.662109e-002
1.434796e+001	5.340576e-002
1.437118e+001	4.119873e-002
1.439440e+001	3.204346e-002
1.441762e+001	3.051758e-002
1.444084e+001	3.814697e-002
1.446406e+001	5.645752e-002
1.448729e+001	3.204346e-002
1.451051e+001	4.425049e-002
1.453373e+001	3.509521e-002
1.455695e+001	4.882813e-002
1.458017e+001	3.509521e-002
1.460339e+001	4.272461e-002
1.462661e+001	3.509521e-002
1.464983e+001	1.831055e-002
1.467305e+001	3.814697e-002
1.469627e+001	3.356934e-002
1.471949e+001	4.425049e-002
1.474271e+001	3.814697e-002
1.476593e+001	5.493164e-002
1.478916e+001	2.899170e-002
1.481238e+001	4.425049e-002
1.483560e+001	5.340576e-002
1.485882e+001	4.272461e-002
1.488204e+001	3.356934e-002
1.490526e+001	3.204346e-002
1.492848e+001	3.204346e-002
1.495170e+001	4.882813e-002
1.497492e+001	4.272461e-002
1.499814e+001	3.814697e-002
1.502136e+001	4.119873e-002
1.504459e+001	3.051758e-002
1.506781e+001	5.187988e-002
1.509103e+001	4.119873e-002
1.511425e+001	3.814697e-002
1.513747e+001	3.967285e-002
1.516069e+001	4.272461e-002
1.518391e+001	4.730225e-002
1.520713e+001	3.509521e-002
1.523035e+001	2.899170e-002
1.525357e+001	4.119873e-002
1.527679e+001	5.798340e-002
1.530001e+001	4.272461e-002
1.532323e+001	3.509521e-002
1.534646e+001	3.814697e-002
1.536968e+001	5.798340e-002
1.539290e+001	2.136230e-002
1.541612e+001	4.425049e-002
1.543934e+001	3.356934e-002
1.546256e+001	5.035400e-002
1.548578e+001	4.730225e-002
1.550900e+001	3.509521e-002
1.553222e+001	4.119873e-002
1.555544e+001	5.187988e-002
1.557866e+001	4.425049e-002
1.560188e+001	3.051758e-002
1.562510e+001	4.272461e-002
1.564832e+001	3.204346e-002
1.567155e+001	4.272461e-002
1.569477e+001	3.814697e-002
1.571799e+001	3.051758e-002
1.574121e+001	3.967285e-002
1.576443e+001	5.950928e-002
1.578765e+001	4.425049e-002
1.581087e+001	3.814697e-002
1.583409e+001	4.577637e-002
1.585731e+001	5.645752e-002
1.588053e+001	7.019043e-002
1.590376e+001	3.967285e-002
1.592698e+001	3.814697e-002
1.595020e+001	4.119873e-002
1.597342e+001	3.662109e-002
1.599664e+001	6.256104e-002
1.601986e+001	6.408691e-002
1.604308e+001	5.035400e-002
1.606630e+001	4.272461e-002
1.608952e+001	4.425049e-002
1.611274e+001	6.561279e-002
1.613596e+001	4.425049e-002
1.615918e+001	3.814697e-002
1.618240e+001	4.882813e-002
1.620563e+001	7.171631e-002
1.622885e+001	3.814697e-002
1.625207e+001	5.035400e-002
1.627529e+001	3.967285e-002
1.629851e+001	6.408691e-002
1.632173e+001	4.272461e-002
1.634495e+001	4.882813e-002
1.636817e+001	5.950928e-002
1.639139e+001	5.035400e-002
1.641461e+001	5.187988e-002
1.643783e+001	3.509521e-002
1.646105e+001	4.577637e-002
1.648427e+001	4.577637e-002
1.650749e+001	5.187988e-002
1.653072e+001	5.187988e-002
1.655394e+001	3.356934e-002
1.657716e+001	5.493164e-002
1.660038e+001	5.035400e-002
1.662360e+001	5.035400e-002
1.664682e+001	5.035400e-002
1.667004e+001	4.882813e-002
1.669326e+001	5.493164e-002
1.671648e+001	4.425049e-002
1.673970e+001	4.119873e-002
1.676292e+001	2.136230e-002
1.678614e+001	3.356934e-002
1.680936e+001	6.256104e-002
1.683259e+001	4.425049e-002
1.685581e+001	4.577637e-002
1.687903e+001	3.356934e-002
1.690225e+001	5.187988e-002
1.692547e+001	3.662109e-002
1.694869e+001	5.340576e-002
1.697191e+001	5.340576e-002
1.699513e+001	4.425049e-002
1.701835e+001	6.103516e-002
1.704157e+001	6.713867e-002
1.706479e+001	4.272461e-002
1.708801e+001	4.577637e-002
1.711124e+001	5.493164e-002
1.713446e+001	3.509521e-002
1.715768e+001	4.119873e-002
1.718090e+001	5.950928e-002
1.720412e+001	3.967285e-002
1.722734e+001	6.103516e-002
1.725056e+001	6.103516e-002
1.727378e+001	4.882813e-002
1.729700e+001	4.882813e-002
1.732022e+001	8.850098e-002
1.734344e+001	4.730225e-002
1.736666e+001	5.187988e-002
1.738988e+001	4.425049e-002
1.741311e+001	6.866455e-002
1.743633e+001	4.730225e-002
1.745955e+001	5.950928e-002
1.748277e+001	5.187988e-002
1.750599e+001	5.340576e-002
1.752921e+001	6.408691e-002
1.755243e+001	5.798340e-002
1.757565e+001	5.798340e-002
1.759887e+001	5.950928e-002
1.762209e+001	6.561279e-002
1.764531e+001	4.577637e-002
1.766853e+001	2.746582e-002
1.769176e+001	4.882813e-002
1.771498e+001	6.256104e-002
1.773820e+001	6.713867e-002
1.776142e+001	4.119873e-002
1.778464e+001	4.577637e-002
1.780786e+001	4.119873e-002
1.783108e+001	6.256104e-002
1.785430e+001	4.425049e-002
1.787752e+001	4.882813e-002
1.790074e+001	5.950928e-002
1.792396e+001	6.103516e-002
1.794719e+001	5.950928e-002
1.797041e+001	4.577637e-002
1.799363e+001	4.577637e-002
1.801685e+001	5.187988e-002
1.804007e+001	9.155273e-002
1.806329e+001	5.187988e-002
1.808651e+001	6.866455e-002
1.810973e+001	5.645752e-002
1.813295e+001	7.019043e-002
1.815617e+001	4.425049e-002
1.817939e+001	5.645752e-002
1.820261e+001	3.662109e-002
1.822583e+001	5.645752e-002
1.824905e+001	7.019043e-002
1.827228e+001	5.645752e-002
1.829550e+001	5.035400e-002
1.831872e+001	6.561279e-002
1.834194e+001	7.324219e-002
1.836516e+001	3.662109e-002
1.838838e+001	5.035400e-002
1.841160e+001	4.577637e-002
1.843482e+001	7.324219e-002
1.845804e+001	5.645752e-002
1.848126e+001	5.340576e-002
1.850448e+001	5.187988e-002
1.852770e+001	6.408691e-002
1.855092e+001	5.645752e-002
1.857415e+001	5.187988e-002
1.859737e+001	6.408691e-002
1.862059e+001	5.340576e-002
1.864381e+001	7.629395e-002
1.866703e+001	7.171631e-002
1.869025e+001	6.561279e-002
1.871347e+001	5.798340e-002
1.873669e+001	7.324219e-002
1.875991e+001	4.882813e-002
1.878313e+001	7.324219e-002
1.880635e+001	4.730225e-002
1.882957e+001	7.324219e-002
1.885279e+001	7.171631e-002
1.887601e+001	7.171631e-002
1.889924e+001	6.103516e-002
1.892246e+001	8.544922e-002
1.894568e+001	5.950928e-002
1.896890e+001	7.019043e-002
1.899212e+001	6.713867e-002
1.901534e+001	5.493164e-002
1.903856e+001	4.882813e-002
1.906178e+001	8.392334e-002
1.908500e+001	6.713867e-002
1.910822e+001	5.950928e-002
1.913144e+001	6.408691e-002
1.915466e+001	7.324219e-002
1.917789e+001	5.493164e-002
1.920111e+001	6.561279e-002
1.922433e+001	4.882813e-002
1.924755e+001	5.187988e-002
1.927077e+001	8.392334e-002
1.929399e+001	5.798340e-002
1.931721e+001	5.340576e-002
1.934043e+001	7.324219e-002
1.936365e+001	6.561279e-002
1.938688e+001	6.713867e-002
1.941009e+001	6.256104e-002
1.943331e+001	6.408691e-002
1.945654e+001	6.408691e-002
1.947976e+001	4.882813e-002
1.950298e+001	7.019043e-002
1.952620e+001	5.035400e-002
1.954942e+001	7.324219e-002
1.957264e+001	9.765625e-002
1.959586e+001	5.035400e-002
1.961908e+001	5.950928e-002
1.964230e+001	6.256104e-002
1.966552e+001	9.918213e-002
1.968874e+001	6.866455e-002
1.971196e+001	8.544922e-002
1.973519e+001	6.713867e-002
1.975841e+001	7.171631e-002
1.978163e+001	8.392334e-002
1.980485e+001	6.713867e-002
1.982807e+001	6.561279e-002
1.985129e+001	5.035400e-002
1.987451e+001	8.392334e-002
1.989773e+001	5.035400e-002
1.992095e+001	6.103516e-002
1.994417e+001	7.324219e-002
1.996739e+001	8.697510e-002
1.999061e+001	5.645752e-002
2.001383e+001	7.781982e-002
2.003706e+001	5.340576e-002
2.006028e+001	7.629395e-002
2.008350e+001	8.087158e-002
2.010672e+001	7.781982e-002
2.012994e+001	7.171631e-002
2.015316e+001	5.187988e-002
2.017638e+001	8.697510e-002
2.019960e+001	6.713867e-002
2.022282e+001	7.476807e-002
2.024604e+001	6.103516e-002
2.026926e+001	5.798340e-002
2.029248e+001	1.098633e-001
2.031570e+001	6.561279e-002
2.033893e+001	7.171631e-002
2.036215e+001	6.408691e-002
2.038537e+001	1.007080e-001
2.040859e+001	8.239746e-002
2.043181e+001	6.103516e-002
2.045503e+001	7.629395e-002
2.047825e+001	1.037598e-001
2.050147e+001	7.324219e-002
2.052469e+001	6.103516e-002
2.054791e+001	7.324219e-002
2.057113e+001	8.087158e-002
2.059435e+001	1.022339e-001
2.061758e+001	4.730225e-002
2.064080e+001	6.561279e-002
2.066401e+001	5.493164e-002
2.068724e+001	1.007080e-001
2.071046e+001	7.934570e-002
2.073368e+001	7.629395e-002
2.075690e+001	5.645752e-002
2.078012e+001	7.476807e-002
2.080334e+001	9.155273e-002
2.082656e+001	5.950928e-002
2.084978e+001	6.256104e-002
2.087300e+001	8.087158e-002
2.089622e+001	1.037598e-001
2.091945e+001	5.645752e-002
2.094267e+001	6.866455e-002
2.096589e+001	8.544922e-002
2.098911e+001	9.155273e-002
2.101233e+001	6.866455e-002
2.103555e+001	6.866455e-002
2.105877e+001	1.098633e-001
2.108199e+001	7.019043e-002
2.110521e+001	9.918213e-002
2.112843e+001	6.256104e-002
2.115165e+001	6.256104e-002
2.117488e+001	6.408691e-002
2.119810e+001	6.713867e-002
2.122132e+001	9.155273e-002
2.124454e+001	9.002686e-002
2.126776e+001	6.713867e-002
2.129098e+001	7.324219e-002
2.131420e+001	1.022339e-001
2.133742e+001	8.850098e-002
2.136064e+001	6.866455e-002
2.138386e+001	8.544922e-002
2.140708e+001	9.307861e-002
2.143030e+001	8.087158e-002
2.145353e+001	9.155273e-002
2.147675e+001	7.781982e-002
2.149996e+001	9.307861e-002
2.152319e+001	8.239746e-002
2.154641e+001	8.087158e-002
2.156963e+001	6.103516e-002
2.159285e+001	7.629395e-002
2.161607e+001	9.460449e-002
2.163929e+001	5.950928e-002
2.166251e+001	8.392334e-002
2.168573e+001	8.544922e-002
2.170895e+001	1.129150e-001
2.173217e+001	7.934570e-002
2.175540e+001	9.155273e-002
2.177861e+001	8.697510e-002
2.180184e+001	8.850098e-002
2.182506e+001	9.613037e-002
2.184828e+001	8.239746e-002
2.187150e+001	9.002686e-002
2.189472e+001	8.850098e-002
2.191794e+001	1.083374e-001
2.194116e+001	9.155273e-002
2.196438e+001	8.544922e-002
2.198760e+001	7.629395e-002
2.201082e+001	1.251221e-001
2.203404e+001	7.476807e-002
2.205726e+001	8.850098e-002
2.208048e+001	1.052856e-001
2.210371e+001	8.697510e-002
2.212693e+001	1.159668e-001
2.215015e+001	1.068115e-001
2.217337e+001	6.256104e-002
2.219659e+001	1.052856e-001
2.221981e+001	1.083374e-001
2.224303e+001	9.765625e-002
2.226625e+001	9.002686e-002
2.228947e+001	9.765625e-002
2.231269e+001	8.544922e-002
2.233591e+001	1.190186e-001
2.235913e+001	9.765625e-002
2.238235e+001	8.544922e-002
2.240558e+001	9.918213e-002
2.242880e+001	9.155273e-002
2.245202e+001	1.098633e-001
2.247524e+001	8.087158e-002
2.249846e+001	8.850098e-002
2.252168e+001	8.544922e-002
2.254490e+001	1.296997e-001
2.256812e+001	1.022339e-001
2.259134e+001	1.037598e-001
2.261456e+001	8.392334e-002
2.263778e+001	1.296997e-001
2.266101e+001	9.307861e-002
2.268423e+001	8.087158e-002
2.270745e+001	7.171631e-002
2.273067e+001	1.220703e-001
2.275389e+001	9.155273e-002
2.277711e+001	1.037598e-001
2.280033e+001	8.544922e-002
2.282355e+001	9.613037e-002
2.284677e+001	1.205444e-001
2.286999e+001	1.037598e-001
2.289321e+001	9.613037e-002
2.291643e+001	8.239746e-002
2.293966e+001	1.388550e-001
2.296288e+001	7.629395e-002
2.298610e+001	9.155273e-002
2.300932e+001	9.002686e-002
2.303254e+001	9.155273e-002
2.305576e+001	1.144409e-001
2.307898e+001	1.129150e-001
2.310220e+001	8.392334e-002
2.312542e+001	7.781982e-002
2.314864e+001	1.052856e-001
2.317186e+001	8.697510e-002
2.319508e+001	8.392334e-002
2.321830e+001	1.083374e-001
2.324153e+001	1.113892e-001
2.326475e+001	9.307861e-002
2.328797e+001	9.613037e-002
2.331119e+001	9.460449e-002
2.333441e+001	1.235962e-001
2.335763e+001	1.510620e-001
2.338085e+001	1.037598e-001
2.340407e+001	1.129150e-001
2.342729e+001	8.239746e-002
2.345051e+001	1.281738e-001
2.347373e+001	8.087158e-002
2.349695e+001	1.022339e-001
2.352018e+001	9.155273e-002
2.354340e+001	1.190186e-001
2.356661e+001	1.342773e-001
2.358984e+001	8.850098e-002
2.361306e+001	1.159668e-001
2.363628e+001	9.002686e-002
2.365950e+001	1.205444e-001
2.368272e+001	9.613037e-002
2.370594e+001	9.307861e-002
2.372916e+001	1.190186e-001
2.375238e+001	1.312256e-001
2.377560e+001	1.052856e-001
2.379882e+001	9.155273e-002
2.382205e+001	1.037598e-001
2.384527e+001	9.155273e-002
2.386849e+001	1.434326e-001
2.389171e+001	1.007080e-001
2.391493e+001	1.174927e-001
2.393815e+001	9.002686e-002
2.396137e+001	1.358032e-001
2.398459e+001	9.155273e-002
2.400781e+001	1.098633e-001
2.403103e+001	1.037598e-001
2.405425e+001	7.629395e-002
2.407747e+001	1.144409e-001
2.410069e+001	1.098633e-001
2.412392e+001	8.697510e-002
2.414713e+001	8.544922e-002
2.417036e+001	1.220703e-001
2.419358e+001	1.205444e-001
2.421680e+001	9.765625e-002
2.424002e+001	1.220703e-001
2.426324e+001	1.373291e-001
2.428646e+001	1.144409e-001
2.430968e+001	9.307861e-002
2.433290e+001	9.765625e-002
2.435612e+001	1.052856e-001
2.437934e+001	1.220703e-001
2.440256e+001	1.174927e-001
2.442579e+001	9.765625e-002
2.444901e+001	1.022339e-001
2.447223e+001	1.403809e-001
2.449545e+001	1.083374e-001
2.451867e+001	1.358032e-001
2.454189e+001	1.296997e-001
2.456511e+001	1.068115e-001
2.458833e+001	1.586914e-001
2.461155e+001	9.155273e-002
2.463477e+001	1.129150e-001
2.465800e+001	8.239746e-002
2.468121e+001	1.541138e-001
2.470444e+001	1.129150e-001
2.472766e+001	1.113892e-001
2.475088e+001	1.083374e-001
2.477410e+001	1.220703e-001
2.479732e+001	1.068115e-001
2.482054e+001	1.129150e-001
2.484376e+001	1.129150e-001
2.486698e+001	1.068115e-001
2.489020e+001	1.480103e-001
2.491342e+001	1.296997e-001
2.493664e+001	1.068115e-001
2.495987e+001	1.068115e-001
2.498308e+001	1.480103e-001
2.500631e+001	1.144409e-001
2.502953e+001	1.190186e-001
2.505275e+001	1.083374e-001
2.507597e+001	1.007080e-001
2.509919e+001	1.373291e-001
2.512241e+001	1.266479e-001
2.514563e+001	1.129150e-001
2.516885e+001	1.052856e-001
2.519207e+001	1.220703e-001
2.521529e+001	1.205444e-001
2.523851e+001	1.342773e-001
2.526173e+001	1.159668e-001
2.528495e+001	1.373291e-001
2.530818e+001	1.113892e-001
2.533140e+001	1.037598e-001
2.535462e+001	1.144409e-001
2.537784e+001	1.037598e-001
2.540106e+001	1.251221e-001
2.542428e+001	1.022339e-001
2.544750e+001	1.022339e-001
2.547072e+001	1.388550e-001
2.549394e+001	1.770020e-001
2.551716e+001	1.358032e-001
2.554038e+001	1.068115e-001
2.556360e+001	1.144409e-001
2.558682e+001	1.037598e-001
2.561005e+001	1.602173e-001
2.563327e+001	1.205444e-001
2.565649e+001	1.220703e-001
2.567971e+001	1.083374e-001
2.570293e+001	1.373291e-001
2.572615e+001	1.159668e-001
2.574937e+001	1.235962e-001
2.577259e+001	1.022339e-001
2.579581e+001	1.663208e-001
2.581903e+001	1.205444e-001
2.584225e+001	1.052856e-001
2.586547e+001	1.342773e-001
2.588870e+001	1.327515e-001
2.591192e+001	1.632690e-001
2.593514e+001	1.296997e-001
2.595836e+001	1.159668e-001
2.598158e+001	1.037598e-001
2.600480e+001	1.678467e-001
2.602802e+001	1.235962e-001
2.605124e+001	1.358032e-001
2.607446e+001	9.307861e-002
2.609768e+001	9.460449e-002
2.612090e+001	1.831055e-001
2.614412e+001	1.327515e-001
2.616735e+001	1.373291e-001
2.619057e+001	1.205444e-001
2.621379e+001	1.525879e-001
2.623701e+001	1.251221e-001
2.626023e+001	1.296997e-001
2.628345e+001	1.312256e-001
2.630667e+001	1.464844e-001
2.632989e+001	1.266479e-001
2.635311e+001	1.144409e-001
2.637633e+001	1.007080e-001
2.639955e+001	1.571655e-001
2.642277e+001	1.510620e-001
2.644600e+001	1.144409e-001
2.646922e+001	1.098633e-001
2.649244e+001	1.327515e-001
2.651566e+001	1.571655e-001
2.653888e+001	1.403809e-001
2.656210e+001	1.495361e-001
2.658532e+001	1.495361e-001
2.660854e+001	1.190186e-001
2.663176e+001	1.571655e-001
2.665498e+001	1.068115e-001
2.667820e+001	1.007080e-001
2.670142e+001	1.296997e-001
2.672465e+001	1.510620e-001
2.674787e+001	1.174927e-001
2.677109e+001	1.281738e-001
2.679431e+001	1.266479e-001
2.681753e+001	1.480103e-001
2.684075e+001	1.525879e-001
2.686397e+001	1.419067e-001
2.688719e+001	9.155273e-002
2.691041e+001	1.220703e-001
2.693363e+001	1.373291e-001
2.695685e+001	1.327515e-001
2.698007e+001	1.174927e-001
2.700329e+001	1.312256e-001
2.702652e+001	1.571655e-001
2.704973e+001	1.296997e-001
2.707296e+001	1.205444e-001
2.709618e+001	1.235962e-001
2.711940e+001	1.281738e-001
2.714262e+001	1.663208e-001
2.716584e+001	1.159668e-001
2.718906e+001	1.205444e-001
2.721228e+001	1.373291e-001
2.723550e+001	1.480103e-001
2.725872e+001	1.373291e-001
2.728194e+001	1.113892e-001
2.730516e+001	1.296997e-001
2.732838e+001	1.892090e-001
2.735160e+001	1.235962e-001
2.737483e+001	1.235962e-001
2.739805e+001	1.327515e-001
2.742127e+001	1.342773e-001
2.744449e+001	1.693726e-001
2.746771e+001	9.460449e-002
2.749093e+001	1.495361e-001
2.751415e+001	1.327515e-001
2.753737e+001	1.647949e-001
2.756059e+001	1.235962e-001
2.758381e+001	1.159668e-001
2.760704e+001	1.159668e-001
2.763025e+001	1.480103e-001
2.765347e+001	1.907349e-001
2.767670e+001	1.403809e-001
2.769992e+001	1.098633e-001
2.772314e+001	1.174927e-001
2.774636e+001	1.724243e-001
2.776958e+001	1.480103e-001
2.779280e+001	1.647949e-001
2.781602e+001	1.174927e-001
2.783924e+001	1.754761e-001
2.786246e+001	1.144409e-001
2.788568e+001	1.495361e-001
2.790891e+001	1.510620e-001
2.793213e+001	1.205444e-001
2.795535e+001	1.647949e-001
2.797857e+001	1.220703e-001
2.800179e+001	1.296997e-001
2.802501e+001	1.495361e-001
2.804823e+001	1.647949e-001
2.807145e+001	1.541138e-001
2.809467e+001	1.724243e-001
2.811789e+001	1.403809e-001
2.814111e+001	1.358032e-001
2.816433e+001	1.434326e-001
2.818755e+001	1.312256e-001
2.821078e+001	1.113892e-001
2.823400e+001	1.113892e-001
2.825722e+001	1.556396e-001
2.828044e+001	1.129150e-001
2.830366e+001	1.419067e-001
2.832688e+001	1.434326e-001
2.835010e+001	1.815796e-001
2.837332e+001	1.266479e-001
2.839654e+001	1.144409e-001
2.841976e+001	1.419067e-001
2.844298e+001	1.220703e-001
2.846620e+001	1.953125e-001
2.848942e+001	1.296997e-001
2.851265e+001	1.419067e-001
2.853587e+001	1.235962e-001
2.855909e+001	1.983643e-001
2.858231e+001	1.144409e-001
2.860553e+001	1.266479e-001
2.862875e+001	1.373291e-001
2.865197e+001	1.174927e-001
2.867519e+001	1.708984e-001
2.869841e+001	1.296997e-001
2.872163e+001	1.403809e-001
2.874485e+001	1.358032e-001
2.876807e+001	1.892090e-001
2.879130e+001	1.296997e-001
2.881452e+001	1.220703e-001
2.883774e+001	1.464844e-001
2.886096e+001	2.059937e-001
2.888418e+001	1.403809e-001
2.890740e+001	1.373291e-001
2.893062e+001	1.403809e-001
2.895384e+001	1.281738e-001
2.897706e+001	1.632690e-001
2.900028e+001	1.251221e-001
2.902350e+001	1.220703e-001
2.904672e+001	1.419067e-001
2.906994e+001	1.831055e-001
2.909317e+001	1.388550e-001
2.911639e+001	1.037598e-001
2.913961e+001	1.495361e-001
2.916283e+001	1.434326e-001
2.918605e+001	1.770020e-001
2.920927e+001	1.342773e-001
2.923249e+001	1.251221e-001
2.925571e+001	1.358032e-001
2.927893e+001	1.617432e-001
2.930215e+001	1.296997e-001
2.932537e+001	1.556396e-001
2.934859e+001	1.266479e-001
2.937181e+001	1.754761e-001
2.939504e+001	1.449585e-001
2.941825e+001	1.556396e-001
2.944148e+001	1.281738e-001
2.946470e+001	1.510620e-001
2.948792e+001	1.724243e-001
2.951114e+001	1.541138e-001
2.953436e+001	1.678467e-001
2.955758e+001	1.312256e-001
2.958080e+001	1.571655e-001
2.960402e+001	1.495361e-001
2.962724e+001	1.632690e-001
2.965047e+001	1.358032e-001
2.967369e+001	1.388550e-001
2.969691e+001	1.846313e-001
2.972013e+001	1.358032e-001
2.974335e+001	1.419067e-001
2.976657e+001	1.480103e-001
2.978979e+001	2.014160e-001
2.981301e+001	1.464844e-001
2.983623e+001	1.068115e-001
2.985945e+001	1.312256e-001
2.988267e+001	1.831055e-001
2.990589e+001	1.571655e-001
2.992912e+001	1.174927e-001
2.995233e+001	1.312256e-001
2.997556e+001	1.235962e-001
2.999878e+001	1.815796e-001
3.002200e+001	1.419067e-001
3.004522e+001	1.449585e-001
3.006844e+001	1.602173e-001
3.009166e+001	1.693726e-001
3.011488e+001	1.464844e-001
3.013810e+001	1.525879e-001
3.016132e+001	1.235962e-001
3.018454e+001	1.144409e-001
3.020776e+001	1.571655e-001
3.023099e+001	1.403809e-001
3.025420e+001	1.525879e-001
3.027743e+001	1.159668e-001
3.030065e+001	1.632690e-001
3.032387e+001	1.434326e-001
3.034709e+001	1.464844e-001
3.037031e+001	1.556396e-001
3.039353e+001	1.739502e-001
3.041675e+001	1.464844e-001
3.043997e+001	1.220703e-001
3.046319e+001	1.312256e-001
3.048641e+001	1.373291e-001
3.050963e+001	1.922607e-001
3.053285e+001	1.403809e-001
3.055607e+001	1.464844e-001
3.057930e+001	1.312256e-001
3.060252e+001	1.815796e-001
3.062574e+001	1.296997e-001
3.064896e+001	1.266479e-001
3.067218e+001	1.510620e-001
3.069540e+001	1.556396e-001
3.071862e+001	1.525879e-001
3.074184e+001	1.388550e-001
3.076506e+001	1.403809e-001
3.078828e+001	1.266479e-001
3.081150e+001	1.739502e-001
3.083472e+001	1.403809e-001
3.085795e+001	1.342773e-001
3.088117e+001	1.571655e-001
3.090439e+001	1.235962e-001
3.092761e+001	1.663208e-001
3.095083e+001	1.388550e-001
3.097405e+001	1.480103e-001
3.099727e+001	9.918213e-002
3.102049e+001	1.419067e-001
3.104371e+001	1.373291e-001
3.106693e+001	1.266479e-001
3.109015e+001	1.220703e-001
3.111337e+001	1.708984e-001
3.113659e+001	1.022339e-001
3.115982e+001	1.434326e-001
3.118304e+001	1.281738e-001
3.120626e+001	1.129150e-001
3.122948e+001	1.831055e-001
3.125270e+001	1.312256e-001
3.127592e+001	1.144409e-001
3.129914e+001	1.358032e-001
3.132236e+001	1.724243e-001
3.134558e+001	1.190186e-001
3.136880e+001	1.296997e-001
3.139202e+001	1.296997e-001
3.141525e+001	1.449585e-001
3.143847e+001	1.647949e-001
3.146169e+001	1.296997e-001
3.148491e+001	1.235962e-001
3.150813e+001	1.098633e-001
3.153135e+001	1.876831e-001
3.155457e+001	1.083374e-001
3.157779e+001	1.281738e-001
3.160101e+001	1.342773e-001
3.162423e+001	1.800537e-001
3.164745e+001	1.296997e-001
3.167067e+001	1.220703e-001
3.169390e+001	1.525879e-001
3.171712e+001	1.296997e-001
3.174034e+001	1.647949e-001
3.176356e+001	1.159668e-001
3.178678e+001	1.342773e-001
3.181000e+001	1.205444e-001
3.183322e+001	1.495361e-001
3.185644e+001	1.419067e-001
3.187966e+001	1.220703e-001
3.190288e+001	1.449585e-001
3.192610e+001	1.434326e-001
3.194932e+001	1.159668e-001
3.197254e+001	1.373291e-001
3.199577e+001	1.129150e-001
3.201899e+001	1.663208e-001
3.204221e+001	1.419067e-001
3.206543e+001	1.113892e-001
3.208865e+001	1.205444e-001
3.211187e+001	1.113892e-001
3.213509e+001	1.388550e-001
3.215831e+001	1.312256e-001
3.218153e+001	1.159668e-001
3.220475e+001	1.220703e-001
3.222797e+001	1.159668e-001
3.225119e+001	1.510620e-001
3.227441e+001	1.251221e-001
3.229763e+001	1.007080e-001
3.232085e+001	1.113892e-001
3.234408e+001	1.266479e-001
3.236730e+001	1.144409e-001
3.239052e+001	1.144409e-001
3.241374e+001	1.113892e-001
3.243696e+001	1.205444e-001
3.246018e+001	1.235962e-001
3.248340e+001	9.613037e-002
3.250662e+001	1.312256e-001
3.252984e+001	1.113892e-001
3.255306e+001	1.327515e-001
3.257628e+001	1.037598e-001
3.259951e+001	9.002686e-002
3.262273e+001	1.251221e-001
3.264595e+001	1.296997e-001
3.266917e+001	1.098633e-001
3.269239e+001	1.113892e-001
3.271561e+001	8.544922e-002
3.273883e+001	1.037598e-001
3.276205e+001	1.144409e-001
3.278527e+001	1.022339e-001
3.280849e+001	1.007080e-001
3.283171e+001	1.129150e-001
3.285493e+001	1.007080e-001
3.287815e+001	9.765625e-002
3.290137e+001	9.613037e-002
3.292460e+001	1.052856e-001
3.294782e+001	1.068115e-001
3.297104e+001	1.312256e-001
3.299426e+001	1.159668e-001
3.301748e+001	8.544922e-002
3.304070e+001	1.007080e-001
3.306392e+001	1.556396e-001
3.308714e+001	9.765625e-002
3.311036e+001	9.765625e-002
3.313358e+001	8.544922e-002
3.315680e+001	9.918213e-002
3.318003e+001	9.765625e-002
3.320325e+001	8.850098e-002
3.322647e+001	1.068115e-001
3.324969e+001	8.697510e-002
3.327291e+001	1.190186e-001
3.329613e+001	1.068115e-001
3.331935e+001	9.765625e-002
3.334257e+001	9.613037e-002
3.336579e+001	1.281738e-001
3.338901e+001	9.155273e-002
3.341223e+001	9.918213e-002
3.343546e+001	9.765625e-002
3.345868e+001	9.613037e-002
3.348190e+001	1.144409e-001
3.350512e+001	9.002686e-002
3.352834e+001	9.460449e-002
3.355156e+001	8.850098e-002
3.357478e+001	1.098633e-001
3.359800e+001	7.781982e-002
3.362122e+001	6.713867e-002
3.364444e+001	6.713867e-002
3.366766e+001	9.460449e-002
3.369088e+001	1.007080e-001
3.371410e+001	8.239746e-002
3.373732e+001	8.544922e-002
3.376055e+001	8.239746e-002
3.378377e+001	1.022339e-001
3.380698e+001	9.613037e-002
3.383021e+001	8.850098e-002
3.385343e+001	7.934570e-002
3.387665e+001	1.113892e-001
3.389987e+001	7.781982e-002
3.392309e+001	7.324219e-002
3.394631e+001	7.934570e-002
3.396953e+001	8.392334e-002
3.399275e+001	8.697510e-002
3.401598e+001	8.392334e-002
3.403919e+001	7.019043e-002
3.406242e+001	6.103516e-002
3.408564e+001	9.460449e-002
3.410886e+001	6.713867e-002
3.413208e+001	7.019043e-002
3.415530e+001	7.781982e-002
3.417852e+001	8.850098e-002
3.420174e+001	6.713867e-002
3.422496e+001	6.866455e-002
3.424818e+001	7.324219e-002
3.427140e+001	7.629395e-002
3.429462e+001	7.476807e-002
3.431784e+001	4.882813e-002
3.434106e+001	7.324219e-002
3.436428e+001	7.019043e-002
3.438750e+001	7.476807e-002
3.441073e+001	5.950928e-002
3.443395e+001	5.950928e-002
3.445717e+001	6.713867e-002
3.448039e+001	6.713867e-002
3.450361e+001	6.866455e-002
3.452683e+001	4.882813e-002
3.455005e+001	5.493164e-002
3.457327e+001	5.798340e-002
3.459649e+001	7.476807e-002
3.461971e+001	5.493164e-002
3.464293e+001	4.119873e-002
3.466616e+001	4.119873e-002
3.468938e+001	5.035400e-002
3.471260e+001	5.950928e-002
3.473582e+001	6.408691e-002
3.475904e+001	7.476807e-002
3.478226e+001	7.019043e-002
3.480548e+001	7.019043e-002
3.482870e+001	4.577637e-002
3.485192e+001	4.577637e-002
3.487514e+001	5.187988e-002
3.489837e+001	8.239746e-002
3.492159e+001	2.746582e-002
3.494481e+001	5.187988e-002
3.496803e+001	3.967285e-002
3.499125e+001	4.272461e-002
3.501447e+001	5.645752e-002
3.503769e+001	4.272461e-002
3.506091e+001	5.493164e-002
3.508413e+001	5.798340e-002
3.510735e+001	5.035400e-002
3.513057e+001	5.950928e-002
3.515379e+001	3.356934e-002
3.517701e+001	4.730225e-002
3.520023e+001	5.035400e-002
3.522345e+001	4.119873e-002
3.524668e+001	3.814697e-002
3.526990e+001	2.899170e-002
3.529312e+001	5.798340e-002
3.531634e+001	4.119873e-002
3.533956e+001	2.899170e-002
3.536278e+001	4.425049e-002
3.538600e+001	5.035400e-002
3.540922e+001	5.645752e-002
3.543244e+001	3.356934e-002
3.545566e+001	4.119873e-002
3.547888e+001	3.051758e-002
3.550211e+001	4.577637e-002
3.552533e+001	5.035400e-002
3.554855e+001	3.814697e-002
3.557177e+001	3.509521e-002
3.559499e+001	3.662109e-002
3.561821e+001	3.967285e-002
3.564143e+001	5.187988e-002
3.566465e+001	2.746582e-002
3.568787e+001	2.441406e-002
3.571109e+001	3.967285e-002
3.573431e+001	2.746582e-002
3.575753e+001	2.899170e-002
3.578075e+001	2.746582e-002
3.580397e+001	3.356934e-002
3.582719e+001	4.119873e-002
3.585042e+001	3.051758e-002
3.587363e+001	3.204346e-002
3.589686e+001	3.051758e-002
3.592008e+001	3.356934e-002
3.594330e+001	2.746582e-002
3.596652e+001	3.204346e-002
3.598974e+001	2.136230e-002
3.601296e+001	2.288818e-002
3.603618e+001	3.051758e-002
3.605940e+001	3.051758e-002
3.608263e+001	3.509521e-002
3.610585e+001	2.441406e-002
3.612907e+001	3.204346e-002
3.615229e+001	2.899170e-002
3.617551e+001	2.746582e-002
3.619873e+001	2.136230e-002
3.622195e+001	3.051758e-002
3.624517e+001	3.051758e-002
3.626839e+001	1.678467e-002
3.629161e+001	2.441406e-002
3.631483e+001	1.678467e-002
3.633805e+001	2.746582e-002
3.636127e+001	3.051758e-002
3.638449e+001	1.983643e-002
3.640771e+001	3.051758e-002
3.643094e+001	2.593994e-002
3.645415e+001	1.678467e-002
3.647738e+001	1.831055e-002
3.650060e+001	2.593994e-002
3.652382e+001	1.373291e-002
3.654704e+001	2.746582e-002
3.657026e+001	1.831055e-002
3.659348e+001	3.051758e-002
3.661670e+001	2.746582e-002
3.663992e+001	1.831055e-002
3.666314e+001	1.831055e-002
3.668637e+001	1.068115e-002
3.670958e+001	2.136230e-002
3.673281e+001	2.288818e-002
3.675603e+001	1.983643e-002
3.677925e+001	2.136230e-002
3.680247e+001	1.220703e-002
3.682569e+001	1.373291e-002
3.684891e+001	1.525879e-002
3.687213e+001	1.525879e-002
3.689535e+001	2.136230e-002
3.691858e+001	1.525879e-002
3.694179e+001	1.220703e-002
3.696502e+001	1.831055e-002
3.698824e+001	1.373291e-002
3.701146e+001	1.983643e-002
3.703468e+001	1.678467e-002
3.705790e+001	1.983643e-002
3.708112e+001	1.220703e-002
3.710434e+001	3.051758e-003
3.712756e+001	2.136230e-002
3.715078e+001	1.831055e-002
3.717400e+001	2.136230e-002
3.719722e+001	1.220703e-002
3.722044e+001	9.155273e-003
3.724366e+001	1.068115e-002
3.726688e+001	6.103516e-003
3.729010e+001	1.983643e-002
3.731333e+001	9.155273e-003
3.733655e+001	1.220703e-002
3.735977e+001	1.220703e-002
3.738299e+001	9.155273e-003
3.740621e+001	4.577637e-003
3.742943e+001	1.220703e-002
3.745265e+001	6.103516e-003
3.747587e+001	9.155273e-003
3.749909e+001	3.051758e-003
3.752231e+001	4.577637e-003
3.754553e+001	1.068115e-002
3.756876e+001	1.983643e-002
3.759198e+001	4.577637e-003
3.761520e+001	1.373291e-002
3.763842e+001	1.525879e-002
3.766164e+001	4.577637e-003
3.768486e+001	1.678467e-002
3.770808e+001	7.629395e-003
3.773130e+001	6.103516e-003
3.775452e+001	9.155273e-003
3.777774e+001	1.525879e-003
3.780096e+001	6.103516e-003
3.782418e+001	4.577637e-003
3.784740e+001	7.629395e-003
3.787062e+001	7.629395e-003
3.789384e+001	6.103516e-003
3.791707e+001	7.629395e-003
3.794029e+001	9.155273e-003
3.796351e+001	1.068115e-002
3.798673e+001	6.103516e-003
3.800995e+001	6.103516e-003
3.803317e+001	4.577637e-003
3.805639e+001	7.629395e-003
3.807961e+001	4.577637e-003
3.810283e+001	9.155273e-003
3.812605e+001	9.155273e-003
3.814928e+001	1.068115e-002
3.817250e+001	1.525879e-002
3.819572e+001	6.103516e-003
3.821894e+001	7.629395e-003
3.824216e+001	7.629395e-003
3.826538e+001	4.577637e-003
3.828860e+001	1.220703e-002
3.831182e+001	6.103516e-003
3.833504e+001	3.051758e-003
3.835826e+001	0.000000e+000
3.838148e+001	6.103516e-003
3.840471e+001	6.103516e-003
3.842793e+001	7.629395e-003
3.845115e+001	1.220703e-002
3.847437e+001	4.577637e-003
3.849759e+001	6.103516e-003
3.852081e+001	6.103516e-003
3.854403e+001	4.577637e-003
3.856725e+001	6.103516e-003
3.859047e+001	7.629395e-003
3.861369e+001	7.629395e-003
3.863691e+001	4.577637e-003
3.866013e+001	6.103516e-003
3.868335e+001	6.103516e-003
3.870657e+001	4.577637e-003
3.872979e+001	1.525879e-003
3.875302e+001	1.525879e-003
3.877623e+001	4.577637e-003
3.879946e+001	3.051758e-003
3.882268e+001	3.051758e-003
3.884590e+001	1.525879e-003
3.886912e+001	3.051758e-003
3.889234e+001	3.051758e-003
3.891556e+001	9.155273e-003
3.893878e+001	6.103516e-003
3.896200e+001	4.577637e-003
3.898523e+001	3.051758e-003
3.900845e+001	1.525879e-003
3.903167e+001	1.525879e-003
3.905489e+001	3.051758e-003
3.907811e+001	6.103516e-003
3.910133e+001	4.577637e-003
3.912455e+001	0.000000e+000
3.914777e+001	4.577637e-003
3.917099e+001	4.577637e-003
3.919421e+001	4.577637e-003
3.921743e+001	1.525879e-003
3.924065e+001	0.000000e+000
3.926387e+001	0.000000e+000
3.928709e+001	6.103516e-003
3.931031e+001	1.525879e-003
3.933354e+001	0.000000e+000
3.935675e+001	3.051758e-003
3.937998e+001	1.525879e-003
3.940320e+001	3.051758e-003
3.942642e+001	0.000000e+000
3.944964e+001	1.525879e-003
3.947286e+001	1.525879e-003
3.949608e+001	1.525879e-003
3.951930e+001	0.000000e+000
3.954252e+001	0.000000e+000
3.956574e+001	1.525879e-003
3.958897e+001	0.000000e+000
3.961218e+001	1.525879e-003
3.963541e+001	1.525879e-003
3.965863e+001	0.000000e+000
3.968185e+001	1.525879e-003
3.970507e+001	1.525879e-003
3.972829e+001	4.577637e-003
3.975151e+001	1.525879e-003
3.977473e+001	0.000000e+000
3.979795e+001	1.525879e-003
3.982117e+001	4.577637e-003
3.984439e+001	0.000000e+000
3.986761e+001	1.525879e-003
3.989083e+001	1.525879e-003
3.991405e+001	1.525879e-003
3.993727e+001	0.000000e+000
3.996049e+001	3.051758e-003
3.998372e+001	0.000000e+000
4.000694e+001	3.051758e-003
4.003016e+001	0.000000e+000
4.005338e+001	0.000000e+000
4.007660e+001	3.051758e-003
4.009982e+001	0.000000e+000
4.012304e+001	0.000000e+000
4.014626e+001	0.000000e+000
4.016948e+001	0.000000e+000
4.019270e+001	0.000000e+000
4.021593e+001	1.525879e-003
4.023915e+001	0.000000e+000
4.026237e+001	3.051758e-003
4.028559e+001	0.000000e+000
4.030881e+001	0.000000e+000
4.033203e+001	1.525879e-003
4.035525e+001	0.000000e+000
4.037847e+001	3.051758e-003
4.040169e+001	0.000000e+000
4.042491e+001	3.051758e-003
4.044813e+001	1.525879e-003
4.047136e+001	0.000000e+000
4.049458e+001	1.525879e-003
4.051780e+001	1.525879e-003
4.054102e+001	0.000000e+000
4.056424e+001	0.000000e+000
4.058746e+001	1.525879e-003
4.061068e+001	3.051758e-003
4.063390e+001	1.525879e-003
4.065712e+001	1.525879e-003
4.068034e+001	1.525879e-003
4.070356e+001	0.000000e+000
4.072678e+001	0.000000e+000
4.075000e+001	1.525879e-003
4.077322e+001	1.525879e-003
4.079644e+001	0.000000e+000
4.081967e+001	0.000000e+000
4.084289e+001	0.000000e+000
4.086611e+001	1.525879e-003
4.088933e+001	0.000000e+000
4.091255e+001	0.000000e+000
4.093577e+001	0.000000e+000
4.095899e+001	1.525879e-003
4.098221e+001	0.000000e+000
4.100543e+001	1.525879e-003
4.102865e+001	1.525879e-003
4.105188e+001	1.525879e-003
4.107510e+001	0.000000e+000
4.109832e+001	0.000000e+000
4.112154e+001	0.000000e+000
4.114476e+001	0.000000e+000
4.116798e+001	0.000000e+000
4.119120e+001	0.000000e+000
4.121442e+001	1.525879e-003
4.123764e+001	3.051758e-003
4.126086e+001	0.000000e+000
4.128408e+001	1.525879e-003
4.130730e+001	0.000000e+000
4.133052e+001	0.000000e+000
4.135374e+001	0.000000e+000
4.137696e+001	0.000000e+000
4.140019e+001	0.000000e+000
4.142341e+001	0.000000e+000
4.144663e+001	0.000000e+000
4.146985e+001	0.000000e+000
4.149307e+001	0.000000e+000
4.151629e+001	0.000000e+000
4.153951e+001	1.525879e-003
4.156273e+001	0.000000e+000
4.158595e+001	1.525879e-003
4.160917e+001	1.525879e-003
4.163239e+001	0.000000e+000
4.165562e+001	0.000000e+000
4.167884e+001	0.000000e+000
4.170205e+001	0.000000e+000
4.172528e+001	0.000000e+000
4.174850e+001	0.000000e+000
4.177172e+001	0.000000e+000
4.179494e+001	0.000000e+000
4.181816e+001	0.000000e+000
4.184138e+001	1.525879e-003
4.186460e+001	0.000000e+000
4.188782e+001	0.000000e+000
4.191105e+001	0.000000e+000
4.193427e+001	0.000000e+000
4.195749e+001	0.000000e+000
4.198071e+001	0.000000e+000
4.200393e+001	0.000000e+000
4.202715e+001	0.000000e+000
4.205037e+001	0.000000e+000
4.207359e+001	0.000000e+000
4.209681e+001	0.000000e+000
4.212003e+001	0.000000e+000
4.214325e+001	0.000000e+000
4.216647e+001	0.000000e+000
4.218969e+001	1.525879e-003
4.221292e+001	0.000000e+000
4.223613e+001	0.000000e+000
4.225935e+001	0.000000e+000
4.228258e+001	0.000000e+000
4.230580e+001	0.000000e+000
4.232902e+001	0.000000e+000
4.235224e+001	0.000000e+000
4.237546e+001	0.000000e+000
4.239868e+001	0.000000e+000
4.242190e+001	0.000000e+000
4.244512e+001	0.000000e+000
4.246835e+001	0.000000e+000
4.249156e+001	0.000000e+000
4.251478e+001	0.000000e+000
4.253801e+001	0.000000e+000
4.256123e+001	0.000000e+000
4.258445e+001	0.000000e+000
4.260767e+001	0.000000e+000
4.263089e+001	0.000000e+000
4.265411e+001	0.000000e+000
4.267733e+001	0.000000e+000
4.270055e+001	0.000000e+000
4.272377e+001	0.000000e+000
4.274699e+001	0.000000e+000
4.277021e+001	0.000000e+000
4.279343e+001	1.525879e-003
4.281666e+001	0.000000e+000
4.283987e+001	0.000000e+000
[truncated: 51 more rows]
