# Supplementary material for: Open-source micro-tensile testers via additive manufacturing for the mechanical characterization of thin films and papers
Source: PLoS One. 2018 May 29;13(5):e0197999. doi: 10.1371/journal.pone.0197999 (PMC5973562; doi:10.1371/journal.pone.0197999)
Supplement: S1 Data — (ZIP) [file pone.0197999.s002.zip › SI2_Data/Demonstration Problem 1/Exp3 Results/Phase_turn0.txt]

�	%
-3.373936e+001	0.000000e+000
-3.702336e+000	1.525879e-003
-3.672989e+000	0.000000e+000
-3.643641e+000	0.000000e+000
-3.614294e+000	0.000000e+000
-3.584947e+000	0.000000e+000
-3.555599e+000	0.000000e+000
-3.526252e+000	0.000000e+000
-3.496904e+000	0.000000e+000
-3.467557e+000	0.000000e+000
-3.438210e+000	0.000000e+000
-3.408863e+000	0.000000e+000
-3.379515e+000	0.000000e+000
-3.350168e+000	0.000000e+000
-3.320821e+000	0.000000e+000
-3.291473e+000	0.000000e+000
-3.262125e+000	0.000000e+000
-3.232778e+000	0.000000e+000
-3.203431e+000	0.000000e+000
-3.174084e+000	0.000000e+000
-3.144736e+000	0.000000e+000
-3.115389e+000	0.000000e+000
-3.086042e+000	0.000000e+000
-3.056694e+000	0.000000e+000
-3.027347e+000	0.000000e+000
-2.997999e+000	0.000000e+000
-2.968652e+000	0.000000e+000
-2.939305e+000	0.000000e+000
-2.909957e+000	0.000000e+000
-2.880610e+000	0.000000e+000
-2.851263e+000	0.000000e+000
-2.821915e+000	0.000000e+000
-2.792568e+000	0.000000e+000
-2.763221e+000	0.000000e+000
-2.733873e+000	0.000000e+000
-2.704526e+000	0.000000e+000
-2.675178e+000	0.000000e+000
-2.645831e+000	0.000000e+000
-2.616484e+000	0.000000e+000
-2.587136e+000	1.525879e-003
-2.557789e+000	0.000000e+000
-2.528442e+000	0.000000e+000
-2.499094e+000	0.000000e+000
-2.469747e+000	0.000000e+000
-2.440399e+000	0.000000e+000
-2.411052e+000	0.000000e+000
-2.381705e+000	1.525879e-003
-2.352357e+000	0.000000e+000
-2.323010e+000	0.000000e+000
-2.293663e+000	0.000000e+000
-2.264315e+000	1.525879e-003
-2.234968e+000	0.000000e+000
-2.205621e+000	0.000000e+000
-2.176273e+000	0.000000e+000
-2.146926e+000	0.000000e+000
-2.117579e+000	0.000000e+000
-2.088231e+000	0.000000e+000
-2.058884e+000	0.000000e+000
-2.029536e+000	0.000000e+000
-2.000189e+000	0.000000e+000
-1.970842e+000	0.000000e+000
-1.941494e+000	1.525879e-003
-1.912147e+000	0.000000e+000
-1.882800e+000	0.000000e+000
-1.853452e+000	0.000000e+000
-1.824105e+000	0.000000e+000
-1.794758e+000	0.000000e+000
-1.765410e+000	0.000000e+000
-1.736063e+000	0.000000e+000
-1.706715e+000	0.000000e+000
-1.677368e+000	0.000000e+000
-1.648021e+000	0.000000e+000
-1.618673e+000	0.000000e+000
-1.589326e+000	0.000000e+000
-1.559979e+000	0.000000e+000
-1.530631e+000	1.525879e-003
-1.501284e+000	0.000000e+000
-1.471937e+000	0.000000e+000
-1.442589e+000	0.000000e+000
-1.413242e+000	0.000000e+000
-1.383894e+000	1.525879e-003
-1.354547e+000	1.525879e-003
-1.325200e+000	0.000000e+000
-1.295852e+000	0.000000e+000
-1.266505e+000	0.000000e+000
-1.237158e+000	0.000000e+000
-1.207811e+000	0.000000e+000
-1.178463e+000	0.000000e+000
-1.149116e+000	0.000000e+000
-1.119768e+000	0.000000e+000
-1.090421e+000	0.000000e+000
-1.061074e+000	0.000000e+000
-1.031726e+000	1.525879e-003
-1.002379e+000	0.000000e+000
-9.730316e-001	1.525879e-003
-9.436841e-001	3.051758e-003
-9.143367e-001	0.000000e+000
-8.849894e-001	0.000000e+000
-8.556421e-001	1.525879e-003
-8.262948e-001	1.525879e-003
-7.969472e-001	0.000000e+000
-7.675999e-001	0.000000e+000
-7.382527e-001	3.051758e-003
-7.089051e-001	0.000000e+000
-6.795578e-001	1.525879e-003
-6.502105e-001	1.525879e-003
-6.208633e-001	0.000000e+000
-5.915160e-001	0.000000e+000
-5.621684e-001	4.577637e-003
-5.328211e-001	1.525879e-003
-5.034738e-001	0.000000e+000
-4.741262e-001	0.000000e+000
-4.447789e-001	0.000000e+000
-4.154316e-001	0.000000e+000
-3.860843e-001	3.051758e-003
-3.567371e-001	0.000000e+000
-3.273894e-001	1.525879e-003
-2.980422e-001	3.051758e-003
-2.686949e-001	3.051758e-003
-2.393473e-001	6.103516e-003
-2.100000e-001	1.220703e-002
-1.806527e-001	6.103516e-003
-1.513055e-001	1.678467e-002
-1.219582e-001	1.220703e-002
-9.261057e-002	1.373291e-002
-6.326329e-002	1.220703e-002
-3.391602e-002	2.746582e-002
-4.568403e-003	3.814697e-002
2.477887e-002	5.340576e-002
5.412615e-002	4.425049e-002
8.347343e-002	5.187988e-002
1.128207e-001	5.493164e-002
1.421683e-001	5.340576e-002
1.715156e-001	4.577637e-002
2.008629e-001	5.798340e-002
2.302105e-001	8.087158e-002
2.595578e-001	4.119873e-002
2.889051e-001	9.002686e-002
3.182523e-001	1.022339e-001
3.475996e-001	8.850098e-002
3.769472e-001	9.765625e-002
4.062945e-001	1.068115e-001
4.356418e-001	9.002686e-002
4.649894e-001	1.342773e-001
4.943367e-001	1.113892e-001
5.236839e-001	1.358032e-001
5.530312e-001	1.190186e-001
5.823785e-001	1.159668e-001
6.117261e-001	1.831055e-001
6.410734e-001	1.373291e-001
6.704206e-001	1.556396e-001
6.997682e-001	1.770020e-001
7.291155e-001	1.342773e-001
7.584628e-001	1.495361e-001
7.878101e-001	1.907349e-001
8.171574e-001	1.327515e-001
8.465050e-001	1.480103e-001
8.758523e-001	1.770020e-001
9.051995e-001	1.647949e-001
9.345472e-001	1.510620e-001
9.638944e-001	1.739502e-001
9.932417e-001	1.647949e-001
1.022589e+000	1.724243e-001
1.051936e+000	1.815796e-001
1.081284e+000	1.602173e-001
1.110631e+000	1.480103e-001
1.139978e+000	1.907349e-001
1.169326e+000	1.541138e-001
1.198673e+000	1.525879e-001
1.228021e+000	1.724243e-001
1.257368e+000	1.678467e-001
1.286715e+000	1.556396e-001
1.316063e+000	1.785278e-001
1.345410e+000	1.541138e-001
1.374757e+000	1.510620e-001
1.404105e+000	1.754761e-001
1.433452e+000	1.449585e-001
1.462800e+000	1.220703e-001
1.492147e+000	1.571655e-001
1.521494e+000	1.358032e-001
1.550842e+000	1.068115e-001
1.580189e+000	1.571655e-001
1.609536e+000	9.002686e-002
1.638884e+000	1.113892e-001
1.668231e+000	9.155273e-002
1.697578e+000	8.239746e-002
1.726926e+000	1.052856e-001
1.756273e+000	9.002686e-002
1.785621e+000	6.713867e-002
1.814968e+000	7.781982e-002
1.844315e+000	7.629395e-002
1.873663e+000	7.019043e-002
1.903010e+000	7.781982e-002
1.932357e+000	5.645752e-002
1.961705e+000	5.950928e-002
1.991052e+000	6.866455e-002
2.020399e+000	6.866455e-002
2.049746e+000	5.798340e-002
2.079094e+000	7.324219e-002
2.108442e+000	6.103516e-002
2.137789e+000	3.356934e-002
2.167136e+000	7.476807e-002
2.196484e+000	4.272461e-002
2.225831e+000	4.882813e-002
2.255178e+000	5.950928e-002
2.284526e+000	5.035400e-002
2.313873e+000	4.577637e-002
2.343220e+000	6.256104e-002
2.372567e+000	5.493164e-002
2.401915e+000	4.882813e-002
2.431263e+000	5.340576e-002
2.460610e+000	4.577637e-002
2.489957e+000	4.425049e-002
2.519304e+000	4.272461e-002
2.548652e+000	2.593994e-002
2.577999e+000	6.256104e-002
2.607346e+000	4.577637e-002
2.636694e+000	3.204346e-002
2.666042e+000	4.577637e-002
2.695389e+000	3.662109e-002
2.724736e+000	2.899170e-002
2.754084e+000	5.035400e-002
2.783431e+000	3.814697e-002
2.812778e+000	2.746582e-002
2.842125e+000	2.899170e-002
2.871473e+000	3.204346e-002
2.900820e+000	2.441406e-002
2.930167e+000	3.509521e-002
2.959515e+000	2.899170e-002
2.988862e+000	3.814697e-002
3.018209e+000	4.425049e-002
3.047557e+000	4.730225e-002
3.076904e+000	3.356934e-002
3.106252e+000	3.509521e-002
3.135599e+000	4.119873e-002
3.164946e+000	3.662109e-002
3.194294e+000	5.187988e-002
3.223641e+000	3.662109e-002
3.252988e+000	4.577637e-002
3.282336e+000	3.662109e-002
3.311683e+000	2.593994e-002
3.341031e+000	3.051758e-002
3.370378e+000	4.730225e-002
3.399725e+000	3.814697e-002
3.429073e+000	2.899170e-002
3.458420e+000	3.204346e-002
3.487767e+000	1.525879e-002
3.517115e+000	4.577637e-002
3.546462e+000	4.577637e-002
3.575809e+000	4.425049e-002
3.605157e+000	3.051758e-002
3.634504e+000	5.645752e-002
3.663852e+000	2.746582e-002
3.693199e+000	3.509521e-002
3.722546e+000	4.730225e-002
3.751894e+000	3.967285e-002
3.781241e+000	3.051758e-002
3.810588e+000	3.051758e-002
3.839936e+000	2.899170e-002
3.869283e+000	3.814697e-002
3.898631e+000	1.678467e-002
3.927978e+000	3.814697e-002
3.957325e+000	3.967285e-002
3.986673e+000	3.204346e-002
4.016020e+000	3.204346e-002
4.045367e+000	3.967285e-002
4.074715e+000	3.662109e-002
4.104062e+000	2.899170e-002
4.133410e+000	4.272461e-002
4.162757e+000	3.051758e-002
4.192104e+000	3.356934e-002
4.221452e+000	4.119873e-002
4.250799e+000	3.662109e-002
4.280146e+000	3.051758e-002
4.309494e+000	3.967285e-002
4.338840e+000	3.814697e-002
4.368188e+000	2.746582e-002
4.397535e+000	4.730225e-002
4.426883e+000	3.509521e-002
4.456231e+000	3.967285e-002
4.485578e+000	4.272461e-002
4.514925e+000	3.204346e-002
4.544273e+000	3.967285e-002
4.573620e+000	4.119873e-002
4.602967e+000	3.204346e-002
4.632315e+000	2.288818e-002
4.661662e+000	4.272461e-002
4.691010e+000	3.204346e-002
4.720356e+000	3.051758e-002
4.749704e+000	3.967285e-002
4.779052e+000	3.967285e-002
4.808399e+000	4.425049e-002
4.837746e+000	3.814697e-002
4.867093e+000	4.577637e-002
4.896441e+000	3.356934e-002
4.925788e+000	2.899170e-002
4.955135e+000	3.509521e-002
4.984483e+000	3.204346e-002
5.013831e+000	3.356934e-002
5.043178e+000	3.967285e-002
5.072525e+000	6.256104e-002
5.101872e+000	4.730225e-002
5.131219e+000	3.509521e-002
5.160567e+000	3.967285e-002
5.189914e+000	4.272461e-002
5.219262e+000	3.509521e-002
5.248610e+000	4.272461e-002
5.277956e+000	3.509521e-002
5.307304e+000	4.119873e-002
5.336651e+000	4.730225e-002
5.365998e+000	2.899170e-002
5.395346e+000	4.119873e-002
5.424693e+000	4.119873e-002
5.454041e+000	4.119873e-002
5.483388e+000	3.204346e-002
5.512735e+000	4.425049e-002
5.542083e+000	3.509521e-002
5.571430e+000	3.204346e-002
5.600777e+000	4.119873e-002
5.630125e+000	3.814697e-002
5.659472e+000	4.730225e-002
5.688819e+000	4.882813e-002
5.718167e+000	3.204346e-002
5.747514e+000	2.441406e-002
5.776862e+000	4.425049e-002
5.806209e+000	3.509521e-002
5.835556e+000	3.204346e-002
5.864904e+000	3.967285e-002
5.894251e+000	4.730225e-002
5.923598e+000	3.814697e-002
5.952946e+000	3.509521e-002
5.982293e+000	2.746582e-002
6.011641e+000	4.272461e-002
6.040988e+000	3.967285e-002
6.070335e+000	3.356934e-002
6.099683e+000	4.425049e-002
6.129030e+000	4.730225e-002
6.158377e+000	2.746582e-002
6.187725e+000	4.425049e-002
6.217072e+000	3.204346e-002
6.246419e+000	3.509521e-002
6.275766e+000	4.272461e-002
6.305114e+000	2.593994e-002
6.334462e+000	3.662109e-002
6.363809e+000	5.493164e-002
6.393156e+000	4.119873e-002
6.422504e+000	3.814697e-002
6.451851e+000	4.425049e-002
6.481198e+000	2.441406e-002
6.510546e+000	4.272461e-002
6.539893e+000	4.119873e-002
6.569241e+000	3.662109e-002
6.598588e+000	2.746582e-002
6.627935e+000	4.882813e-002
6.657283e+000	4.730225e-002
6.686630e+000	3.356934e-002
6.715977e+000	4.425049e-002
6.745324e+000	3.814697e-002
6.774672e+000	4.730225e-002
6.804019e+000	4.577637e-002
6.833366e+000	4.272461e-002
6.862714e+000	2.746582e-002
6.892062e+000	4.882813e-002
6.921409e+000	1.983643e-002
6.950756e+000	3.204346e-002
6.980104e+000	4.425049e-002
7.009451e+000	3.814697e-002
7.038798e+000	3.967285e-002
7.068145e+000	3.204346e-002
7.097493e+000	4.730225e-002
7.126841e+000	3.814697e-002
7.156188e+000	3.967285e-002
7.185535e+000	3.662109e-002
7.214882e+000	3.204346e-002
7.244230e+000	5.035400e-002
7.273577e+000	3.204346e-002
7.302924e+000	5.493164e-002
7.332272e+000	4.119873e-002
7.361619e+000	3.356934e-002
7.390966e+000	4.119873e-002
7.420314e+000	4.425049e-002
7.449662e+000	3.967285e-002
7.479009e+000	3.814697e-002
7.508356e+000	4.119873e-002
7.537703e+000	4.577637e-002
7.567050e+000	5.035400e-002
7.596397e+000	3.814697e-002
7.625746e+000	3.967285e-002
7.655093e+000	6.408691e-002
7.684440e+000	3.051758e-002
7.713788e+000	4.882813e-002
7.743135e+000	4.119873e-002
7.772482e+000	4.272461e-002
7.801829e+000	4.730225e-002
7.831177e+000	3.509521e-002
7.860524e+000	3.662109e-002
7.889871e+000	3.051758e-002
7.919219e+000	5.035400e-002
7.948566e+000	4.119873e-002
7.977913e+000	4.425049e-002
8.007261e+000	6.103516e-002
8.036609e+000	5.035400e-002
8.065955e+000	4.425049e-002
8.095304e+000	4.272461e-002
8.124651e+000	3.204346e-002
8.153997e+000	4.577637e-002
8.183346e+000	3.662109e-002
8.212693e+000	3.814697e-002
8.242040e+000	5.187988e-002
8.271388e+000	4.882813e-002
8.300735e+000	3.204346e-002
8.330082e+000	5.340576e-002
8.359428e+000	5.187988e-002
8.388777e+000	3.356934e-002
8.418124e+000	4.577637e-002
8.447471e+000	4.577637e-002
8.476819e+000	4.577637e-002
8.506166e+000	5.493164e-002
8.535513e+000	4.272461e-002
8.564861e+000	5.340576e-002
8.594209e+000	6.561279e-002
8.623555e+000	3.814697e-002
8.652904e+000	3.051758e-002
8.682251e+000	7.476807e-002
8.711597e+000	4.119873e-002
8.740945e+000	4.882813e-002
8.770292e+000	3.814697e-002
8.799640e+000	3.204346e-002
8.828986e+000	3.967285e-002
8.858335e+000	5.035400e-002
8.887682e+000	5.950928e-002
8.917028e+000	3.356934e-002
8.946377e+000	4.882813e-002
8.975724e+000	5.798340e-002
9.005071e+000	4.425049e-002
9.034419e+000	4.425049e-002
9.063766e+000	3.662109e-002
9.093113e+000	5.950928e-002
9.122461e+000	7.171631e-002
9.151809e+000	3.967285e-002
9.181155e+000	3.356934e-002
9.210504e+000	5.187988e-002
9.239850e+000	3.967285e-002
9.269197e+000	5.645752e-002
9.298544e+000	4.119873e-002
9.327892e+000	3.662109e-002
9.357240e+000	7.324219e-002
9.386586e+000	3.662109e-002
9.415935e+000	3.967285e-002
9.445282e+000	4.577637e-002
9.474628e+000	4.119873e-002
9.503977e+000	4.882813e-002
9.533324e+000	5.340576e-002
9.562671e+000	3.967285e-002
9.592019e+000	5.187988e-002
9.621367e+000	6.103516e-002
9.650713e+000	4.272461e-002
9.680060e+000	3.662109e-002
9.709408e+000	5.035400e-002
9.738755e+000	3.967285e-002
9.768102e+000	5.493164e-002
9.797450e+000	5.950928e-002
9.826797e+000	6.561279e-002
9.856144e+000	4.577637e-002
9.885492e+000	6.408691e-002
9.914840e+000	5.645752e-002
9.944186e+000	4.272461e-002
9.973535e+000	7.019043e-002
1.000288e+001	4.577637e-002
1.003223e+001	5.645752e-002
1.006158e+001	5.645752e-002
1.009092e+001	3.967285e-002
1.012027e+001	3.509521e-002
1.014962e+001	5.493164e-002
1.017897e+001	4.425049e-002
1.020831e+001	5.340576e-002
1.023766e+001	2.593994e-002
1.026701e+001	7.629395e-002
1.029636e+001	3.967285e-002
1.032570e+001	3.662109e-002
1.035505e+001	4.577637e-002
1.038440e+001	6.256104e-002
1.041374e+001	6.103516e-002
1.044309e+001	5.035400e-002
1.047244e+001	5.035400e-002
1.050179e+001	5.187988e-002
1.053113e+001	3.967285e-002
1.056048e+001	7.019043e-002
1.058983e+001	4.119873e-002
1.061918e+001	5.187988e-002
1.064852e+001	5.950928e-002
1.067787e+001	4.882813e-002
1.070722e+001	4.119873e-002
1.073657e+001	6.103516e-002
1.076591e+001	5.493164e-002
1.079526e+001	4.730225e-002
1.082461e+001	5.340576e-002
1.085396e+001	7.171631e-002
1.088330e+001	3.967285e-002
1.091265e+001	7.629395e-002
1.094200e+001	5.035400e-002
1.097134e+001	5.340576e-002
1.100069e+001	7.629395e-002
1.103004e+001	5.187988e-002
1.105939e+001	5.645752e-002
1.108873e+001	5.950928e-002
1.111808e+001	5.035400e-002
1.114743e+001	5.340576e-002
1.117678e+001	5.645752e-002
1.120612e+001	6.866455e-002
1.123547e+001	5.187988e-002
1.126482e+001	6.103516e-002
1.129417e+001	4.882813e-002
1.132351e+001	5.798340e-002
1.135286e+001	6.713867e-002
1.138221e+001	5.493164e-002
1.141156e+001	5.798340e-002
1.144090e+001	4.577637e-002
1.147025e+001	5.035400e-002
1.149960e+001	5.798340e-002
1.152894e+001	4.882813e-002
1.155829e+001	4.882813e-002
1.158764e+001	6.103516e-002
1.161699e+001	6.866455e-002
1.164633e+001	5.950928e-002
1.167568e+001	5.187988e-002
1.170503e+001	4.730225e-002
1.173438e+001	5.035400e-002
1.176372e+001	7.476807e-002
1.179307e+001	5.187988e-002
1.182242e+001	6.866455e-002
1.185177e+001	4.882813e-002
1.188111e+001	6.256104e-002
1.191046e+001	6.561279e-002
1.193981e+001	7.476807e-002
1.196916e+001	4.272461e-002
1.199850e+001	5.950928e-002
1.202785e+001	8.697510e-002
1.205720e+001	4.882813e-002
1.208654e+001	4.730225e-002
1.211589e+001	7.934570e-002
1.214524e+001	5.645752e-002
1.217459e+001	5.340576e-002
1.220393e+001	8.544922e-002
1.223328e+001	6.713867e-002
1.226263e+001	5.187988e-002
1.229198e+001	7.476807e-002
1.232132e+001	5.950928e-002
1.235067e+001	7.019043e-002
1.238002e+001	4.577637e-002
1.240937e+001	6.103516e-002
1.243871e+001	6.103516e-002
1.246806e+001	6.103516e-002
1.249741e+001	6.256104e-002
1.252676e+001	6.408691e-002
1.255610e+001	5.493164e-002
1.258545e+001	4.730225e-002
1.261480e+001	8.544922e-002
1.264414e+001	7.019043e-002
1.267349e+001	4.882813e-002
1.270284e+001	7.324219e-002
1.273219e+001	4.882813e-002
1.276153e+001	7.171631e-002
1.279088e+001	8.697510e-002
1.282023e+001	6.103516e-002
1.284958e+001	6.103516e-002
1.287892e+001	6.103516e-002
1.290827e+001	7.781982e-002
1.293762e+001	5.950928e-002
1.296697e+001	6.713867e-002
1.299631e+001	6.866455e-002
1.302566e+001	6.561279e-002
1.305501e+001	8.087158e-002
1.308435e+001	5.187988e-002
1.311370e+001	5.340576e-002
1.314305e+001	9.155273e-002
1.317240e+001	7.324219e-002
1.320174e+001	7.171631e-002
1.323109e+001	7.171631e-002
1.326044e+001	6.408691e-002
1.328979e+001	5.187988e-002
1.331913e+001	7.171631e-002
1.334848e+001	6.408691e-002
1.337783e+001	6.561279e-002
1.340718e+001	7.629395e-002
1.343652e+001	8.239746e-002
1.346587e+001	7.476807e-002
1.349522e+001	7.324219e-002
1.352456e+001	6.561279e-002
1.355391e+001	6.561279e-002
1.358326e+001	6.256104e-002
1.361261e+001	4.425049e-002
1.364195e+001	7.476807e-002
1.367130e+001	5.187988e-002
1.370065e+001	7.171631e-002
1.373000e+001	9.002686e-002
1.375934e+001	6.103516e-002
1.378869e+001	7.324219e-002
1.381804e+001	8.239746e-002
1.384739e+001	5.798340e-002
1.387673e+001	4.730225e-002
1.390608e+001	7.171631e-002
1.393543e+001	7.171631e-002
1.396478e+001	4.577637e-002
1.399412e+001	8.544922e-002
1.402347e+001	5.340576e-002
1.405282e+001	7.934570e-002
1.408216e+001	8.392334e-002
1.411151e+001	7.324219e-002
1.414086e+001	6.408691e-002
1.417021e+001	8.697510e-002
1.419955e+001	6.256104e-002
1.422890e+001	6.713867e-002
1.425825e+001	7.476807e-002
1.428760e+001	9.155273e-002
1.431694e+001	7.171631e-002
1.434629e+001	7.019043e-002
1.437564e+001	6.408691e-002
1.440499e+001	6.408691e-002
1.443433e+001	7.629395e-002
1.446368e+001	7.781982e-002
1.449303e+001	6.713867e-002
1.452238e+001	7.781982e-002
1.455172e+001	6.561279e-002
1.458107e+001	7.476807e-002
1.461042e+001	6.408691e-002
1.463976e+001	5.950928e-002
1.466911e+001	8.850098e-002
1.469846e+001	7.476807e-002
1.472781e+001	5.798340e-002
1.475715e+001	9.613037e-002
1.478650e+001	6.866455e-002
1.481585e+001	7.324219e-002
1.484520e+001	8.087158e-002
1.487454e+001	6.713867e-002
1.490389e+001	7.019043e-002
1.493324e+001	9.918213e-002
1.496259e+001	5.645752e-002
1.499193e+001	6.256104e-002
1.502128e+001	9.460449e-002
1.505063e+001	8.392334e-002
1.507998e+001	5.645752e-002
1.510932e+001	9.307861e-002
1.513867e+001	6.256104e-002
1.516802e+001	1.037598e-001
1.519736e+001	9.460449e-002
1.522671e+001	8.087158e-002
1.525606e+001	7.934570e-002
1.528541e+001	9.613037e-002
1.531475e+001	6.561279e-002
1.534410e+001	7.934570e-002
1.537345e+001	6.561279e-002
1.540280e+001	8.392334e-002
1.543214e+001	6.103516e-002
1.546149e+001	9.765625e-002
1.549084e+001	7.476807e-002
1.552019e+001	9.155273e-002
1.554953e+001	9.613037e-002
1.557888e+001	8.239746e-002
1.560823e+001	1.022339e-001
1.563758e+001	6.256104e-002
1.566692e+001	5.950928e-002
1.569627e+001	1.113892e-001
1.572562e+001	7.324219e-002
1.575496e+001	7.019043e-002
1.578431e+001	9.613037e-002
1.581366e+001	6.561279e-002
1.584301e+001	7.476807e-002
1.587235e+001	7.629395e-002
1.590170e+001	8.850098e-002
1.593105e+001	7.324219e-002
1.596040e+001	1.098633e-001
1.598974e+001	8.087158e-002
1.601909e+001	9.613037e-002
1.604844e+001	1.159668e-001
1.607779e+001	7.019043e-002
1.610713e+001	7.781982e-002
1.613648e+001	1.037598e-001
1.616583e+001	7.781982e-002
1.619518e+001	8.850098e-002
1.622452e+001	8.087158e-002
1.625387e+001	9.155273e-002
1.628322e+001	8.392334e-002
1.631256e+001	1.022339e-001
1.634191e+001	7.019043e-002
1.637126e+001	7.171631e-002
1.640061e+001	1.052856e-001
1.642995e+001	9.765625e-002
1.645930e+001	8.697510e-002
1.648865e+001	1.007080e-001
1.651800e+001	1.007080e-001
1.654734e+001	9.002686e-002
1.657669e+001	8.544922e-002
1.660604e+001	8.697510e-002
1.663539e+001	8.392334e-002
1.666473e+001	7.934570e-002
1.669408e+001	8.544922e-002
1.672343e+001	1.083374e-001
1.675278e+001	7.476807e-002
1.678212e+001	8.087158e-002
1.681147e+001	1.052856e-001
1.684082e+001	7.781982e-002
1.687016e+001	9.765625e-002
1.689951e+001	1.083374e-001
1.692886e+001	9.155273e-002
1.695821e+001	7.324219e-002
1.698755e+001	1.129150e-001
1.701690e+001	9.155273e-002
1.704625e+001	8.087158e-002
1.707560e+001	1.174927e-001
1.710494e+001	7.324219e-002
1.713429e+001	1.129150e-001
1.716364e+001	1.037598e-001
1.719298e+001	1.037598e-001
1.722233e+001	7.476807e-002
1.725168e+001	1.083374e-001
1.728103e+001	9.002686e-002
1.731038e+001	8.544922e-002
1.733972e+001	1.068115e-001
1.736907e+001	9.460449e-002
1.739842e+001	1.052856e-001
1.742776e+001	1.113892e-001
1.745711e+001	9.307861e-002
1.748646e+001	1.007080e-001
1.751581e+001	1.068115e-001
1.754515e+001	9.613037e-002
1.757450e+001	9.613037e-002
1.760385e+001	1.022339e-001
1.763320e+001	9.307861e-002
1.766254e+001	1.342773e-001
1.769189e+001	1.037598e-001
1.772124e+001	8.850098e-002
1.775058e+001	1.190186e-001
1.777993e+001	9.155273e-002
1.780928e+001	9.155273e-002
1.783863e+001	1.098633e-001
1.786798e+001	8.087158e-002
1.789732e+001	9.002686e-002
1.792667e+001	1.190186e-001
1.795602e+001	1.129150e-001
1.798536e+001	1.052856e-001
1.801471e+001	1.220703e-001
1.804406e+001	1.159668e-001
1.807341e+001	1.083374e-001
1.810275e+001	1.159668e-001
1.813210e+001	1.144409e-001
1.816145e+001	1.159668e-001
1.819080e+001	1.281738e-001
1.822014e+001	8.544922e-002
1.824949e+001	7.324219e-002
1.827884e+001	9.765625e-002
1.830818e+001	9.613037e-002
1.833753e+001	7.781982e-002
1.836688e+001	1.098633e-001
1.839623e+001	1.083374e-001
1.842558e+001	9.918213e-002
1.845492e+001	1.144409e-001
1.848427e+001	1.007080e-001
1.851362e+001	9.613037e-002
1.854296e+001	1.281738e-001
1.857231e+001	8.697510e-002
1.860166e+001	9.918213e-002
1.863101e+001	1.220703e-001
1.866035e+001	1.098633e-001
1.868970e+001	1.098633e-001
1.871905e+001	1.144409e-001
1.874840e+001	1.113892e-001
1.877774e+001	1.220703e-001
1.880709e+001	1.052856e-001
1.883644e+001	1.144409e-001
1.886579e+001	1.342773e-001
1.889513e+001	1.190186e-001
1.892448e+001	9.460449e-002
1.895383e+001	1.174927e-001
1.898317e+001	1.052856e-001
1.901252e+001	1.022339e-001
1.904187e+001	1.205444e-001
1.907121e+001	1.251221e-001
1.910056e+001	9.613037e-002
1.912991e+001	1.785278e-001
1.915926e+001	1.098633e-001
1.918861e+001	1.296997e-001
1.921795e+001	1.373291e-001
1.924730e+001	1.098633e-001
1.927665e+001	1.083374e-001
1.930599e+001	1.251221e-001
1.933534e+001	1.220703e-001
1.936469e+001	1.068115e-001
1.939404e+001	1.266479e-001
1.942338e+001	1.129150e-001
1.945273e+001	1.174927e-001
1.948208e+001	1.358032e-001
1.951143e+001	1.159668e-001
1.954078e+001	9.155273e-002
1.957012e+001	1.342773e-001
1.959947e+001	1.281738e-001
1.962882e+001	1.266479e-001
1.965816e+001	1.556396e-001
1.968751e+001	9.765625e-002
1.971686e+001	1.083374e-001
1.974620e+001	1.174927e-001
1.977555e+001	1.022339e-001
1.980490e+001	1.266479e-001
1.983425e+001	1.312256e-001
1.986360e+001	1.556396e-001
1.989294e+001	1.541138e-001
1.992229e+001	1.098633e-001
1.995164e+001	1.220703e-001
1.998099e+001	1.098633e-001
2.001033e+001	9.460449e-002
2.003968e+001	1.174927e-001
2.006903e+001	1.235962e-001
2.009837e+001	1.312256e-001
2.012772e+001	1.388550e-001
2.015707e+001	1.541138e-001
2.018641e+001	1.159668e-001
2.021576e+001	1.113892e-001
2.024511e+001	1.312256e-001
2.027446e+001	1.358032e-001
2.030381e+001	1.129150e-001
2.033315e+001	1.205444e-001
2.036250e+001	1.235962e-001
2.039185e+001	1.098633e-001
2.042119e+001	1.770020e-001
2.045054e+001	1.312256e-001
2.047989e+001	1.358032e-001
2.050924e+001	1.251221e-001
2.053858e+001	1.266479e-001
2.056793e+001	1.327515e-001
2.059728e+001	1.525879e-001
2.062663e+001	1.342773e-001
2.065598e+001	1.251221e-001
2.068532e+001	1.464844e-001
2.071467e+001	1.129150e-001
2.074402e+001	1.251221e-001
2.077336e+001	1.602173e-001
2.080271e+001	1.113892e-001
2.083206e+001	1.205444e-001
2.086140e+001	1.617432e-001
2.089075e+001	1.358032e-001
2.092010e+001	1.464844e-001
2.094945e+001	1.327515e-001
2.097879e+001	1.312256e-001
2.100814e+001	1.327515e-001
2.103749e+001	1.296997e-001
2.106684e+001	1.068115e-001
2.109619e+001	1.480103e-001
2.112553e+001	1.327515e-001
2.115488e+001	1.403809e-001
2.118423e+001	1.495361e-001
2.121357e+001	1.205444e-001
2.124292e+001	1.541138e-001
2.127227e+001	1.602173e-001
2.130161e+001	1.113892e-001
2.133096e+001	1.205444e-001
2.136031e+001	1.480103e-001
2.138966e+001	1.281738e-001
2.141901e+001	1.510620e-001
2.144835e+001	1.296997e-001
2.147770e+001	1.342773e-001
2.150705e+001	1.296997e-001
2.153639e+001	1.602173e-001
2.156574e+001	1.312256e-001
2.159509e+001	1.327515e-001
2.162444e+001	1.571655e-001
2.165378e+001	1.190186e-001
2.168313e+001	1.266479e-001
2.171248e+001	1.632690e-001
2.174183e+001	1.342773e-001
2.177118e+001	1.281738e-001
2.180052e+001	1.754761e-001
2.182987e+001	1.388550e-001
2.185922e+001	1.571655e-001
2.188856e+001	1.785278e-001
2.191791e+001	1.190186e-001
2.194726e+001	1.296997e-001
2.197660e+001	1.586914e-001
2.200595e+001	1.449585e-001
2.203530e+001	1.586914e-001
2.206465e+001	1.449585e-001
2.209399e+001	1.235962e-001
2.212334e+001	1.571655e-001
2.215269e+001	1.312256e-001
2.218204e+001	1.251221e-001
2.221138e+001	1.525879e-001
2.224073e+001	1.190186e-001
2.227008e+001	1.312256e-001
2.229943e+001	1.510620e-001
2.232877e+001	1.480103e-001
2.235812e+001	1.403809e-001
2.238747e+001	1.876831e-001
2.241681e+001	1.068115e-001
2.244616e+001	1.403809e-001
2.247551e+001	1.693726e-001
2.250486e+001	1.281738e-001
2.253421e+001	1.388550e-001
2.256355e+001	1.510620e-001
2.259290e+001	1.434326e-001
2.262225e+001	1.342773e-001
2.265159e+001	1.586914e-001
2.268094e+001	1.571655e-001
2.271029e+001	1.251221e-001
2.273964e+001	1.678467e-001
2.276898e+001	1.098633e-001
2.279833e+001	1.083374e-001
2.282768e+001	1.556396e-001
2.285703e+001	1.358032e-001
2.288637e+001	1.251221e-001
2.291572e+001	1.739502e-001
2.294507e+001	1.510620e-001
2.297442e+001	1.373291e-001
2.300376e+001	1.464844e-001
2.303311e+001	1.296997e-001
2.306246e+001	1.495361e-001
2.309180e+001	1.586914e-001
2.312115e+001	1.251221e-001
2.315050e+001	1.541138e-001
2.317985e+001	1.419067e-001
2.320919e+001	1.358032e-001
2.323854e+001	1.876831e-001
2.326789e+001	1.358032e-001
2.329724e+001	1.296997e-001
2.332658e+001	1.586914e-001
2.335593e+001	1.129150e-001
2.338528e+001	1.449585e-001
2.341463e+001	1.419067e-001
2.344397e+001	1.327515e-001
2.347332e+001	1.312256e-001
2.350267e+001	1.525879e-001
2.353201e+001	1.342773e-001
2.356136e+001	1.235962e-001
2.359071e+001	1.190186e-001
2.362006e+001	1.403809e-001
2.364941e+001	1.525879e-001
2.367875e+001	1.632690e-001
2.370810e+001	1.449585e-001
2.373745e+001	1.434326e-001
2.376679e+001	1.815796e-001
2.379614e+001	1.251221e-001
2.382549e+001	1.312256e-001
2.385484e+001	1.708984e-001
2.388418e+001	1.373291e-001
2.391353e+001	1.342773e-001
2.394288e+001	1.571655e-001
2.397223e+001	1.220703e-001
2.400157e+001	1.510620e-001
2.403092e+001	1.602173e-001
2.406027e+001	1.235962e-001
2.408961e+001	1.342773e-001
2.411896e+001	2.014160e-001
2.414831e+001	1.464844e-001
2.417766e+001	1.434326e-001
2.420700e+001	1.312256e-001
2.423635e+001	1.159668e-001
2.426570e+001	1.632690e-001
2.429505e+001	1.266479e-001
2.432439e+001	1.556396e-001
2.435374e+001	1.861572e-001
2.438309e+001	1.251221e-001
2.441244e+001	1.403809e-001
2.444178e+001	1.663208e-001
2.447113e+001	1.373291e-001
2.450048e+001	1.220703e-001
2.452983e+001	1.770020e-001
2.455917e+001	1.556396e-001
2.458852e+001	1.373291e-001
2.461787e+001	1.770020e-001
2.464721e+001	1.403809e-001
2.467656e+001	1.541138e-001
2.470591e+001	1.480103e-001
2.473526e+001	1.464844e-001
2.476460e+001	1.495361e-001
2.479395e+001	1.525879e-001
2.482330e+001	1.388550e-001
2.485265e+001	1.358032e-001
2.488199e+001	1.480103e-001
2.491134e+001	1.205444e-001
2.494069e+001	1.327515e-001
2.497004e+001	1.937866e-001
2.499938e+001	1.495361e-001
2.502873e+001	1.342773e-001
2.505808e+001	1.739502e-001
2.508743e+001	1.159668e-001
2.511677e+001	1.358032e-001
2.514612e+001	1.449585e-001
2.517547e+001	1.113892e-001
2.520481e+001	1.358032e-001
2.523416e+001	1.678467e-001
2.526351e+001	1.251221e-001
2.529286e+001	1.586914e-001
2.532220e+001	1.556396e-001
2.535155e+001	1.342773e-001
2.538090e+001	1.495361e-001
2.541025e+001	1.281738e-001
2.543959e+001	1.296997e-001
2.546894e+001	1.739502e-001
2.549829e+001	1.205444e-001
2.552764e+001	1.495361e-001
2.555698e+001	1.693726e-001
2.558633e+001	1.251221e-001
2.561568e+001	1.403809e-001
2.564503e+001	1.785278e-001
2.567437e+001	1.296997e-001
2.570372e+001	1.312256e-001
2.573307e+001	1.525879e-001
2.576241e+001	1.266479e-001
2.579176e+001	1.419067e-001
2.582111e+001	1.434326e-001
2.585046e+001	1.480103e-001
2.587980e+001	1.251221e-001
2.590915e+001	1.235962e-001
2.593850e+001	1.251221e-001
2.596784e+001	1.098633e-001
2.599719e+001	1.571655e-001
2.602654e+001	1.358032e-001
2.605589e+001	1.251221e-001
2.608524e+001	1.754761e-001
2.611458e+001	1.358032e-001
2.614393e+001	1.235962e-001
2.617328e+001	1.434326e-001
2.620263e+001	1.083374e-001
2.623197e+001	1.556396e-001
2.626132e+001	1.602173e-001
2.629067e+001	1.220703e-001
2.632001e+001	1.434326e-001
2.634936e+001	1.205444e-001
2.637871e+001	1.541138e-001
2.640806e+001	1.358032e-001
2.643740e+001	1.144409e-001
2.646675e+001	1.266479e-001
2.649610e+001	1.373291e-001
2.652545e+001	1.449585e-001
2.655479e+001	1.007080e-001
2.658414e+001	1.525879e-001
2.661349e+001	1.190186e-001
2.664284e+001	1.144409e-001
2.667218e+001	1.358032e-001
2.670153e+001	1.541138e-001
2.673088e+001	1.190186e-001
2.676023e+001	1.403809e-001
2.678957e+001	1.495361e-001
2.681892e+001	1.449585e-001
2.684827e+001	1.831055e-001
2.687761e+001	1.358032e-001
2.690696e+001	1.037598e-001
2.693631e+001	1.342773e-001
2.696566e+001	1.022339e-001
2.699500e+001	1.190186e-001
2.702435e+001	1.220703e-001
2.705370e+001	1.190186e-001
2.708304e+001	1.205444e-001
2.711239e+001	1.495361e-001
2.714174e+001	1.129150e-001
2.717109e+001	1.464844e-001
2.720044e+001	1.571655e-001
2.722978e+001	1.403809e-001
2.725913e+001	1.342773e-001
2.728848e+001	1.358032e-001
2.731783e+001	1.159668e-001
2.734717e+001	1.159668e-001
2.737652e+001	1.556396e-001
2.740587e+001	1.464844e-001
2.743521e+001	1.235962e-001
2.746456e+001	1.083374e-001
2.749391e+001	1.266479e-001
2.752326e+001	1.510620e-001
2.755260e+001	1.190186e-001
2.758195e+001	1.373291e-001
2.761130e+001	1.266479e-001
2.764065e+001	1.113892e-001
2.766999e+001	1.327515e-001
2.769934e+001	1.647949e-001
2.772869e+001	1.037598e-001
2.775804e+001	9.765625e-002
2.778738e+001	1.358032e-001
2.781673e+001	9.613037e-002
2.784608e+001	1.251221e-001
2.787542e+001	1.403809e-001
2.790477e+001	1.190186e-001
2.793412e+001	9.002686e-002
2.796347e+001	1.251221e-001
2.799282e+001	1.144409e-001
2.802216e+001	1.037598e-001
2.805151e+001	1.449585e-001
2.808086e+001	1.205444e-001
2.811020e+001	9.155273e-002
2.813955e+001	1.678467e-001
2.816890e+001	1.083374e-001
2.819824e+001	1.113892e-001
2.822759e+001	1.510620e-001
2.825694e+001	1.190186e-001
2.828629e+001	8.697510e-002
2.831564e+001	1.480103e-001
2.834498e+001	9.613037e-002
2.837433e+001	1.144409e-001
2.840368e+001	1.632690e-001
2.843303e+001	1.235962e-001
2.846237e+001	1.327515e-001
2.849172e+001	1.068115e-001
2.852107e+001	1.022339e-001
2.855041e+001	1.434326e-001
2.857976e+001	1.296997e-001
2.860911e+001	1.174927e-001
2.863846e+001	1.144409e-001
2.866780e+001	1.022339e-001
2.869715e+001	7.934570e-002
2.872650e+001	9.918213e-002
2.875585e+001	1.251221e-001
2.878519e+001	9.307861e-002
2.881454e+001	1.144409e-001
2.884389e+001	1.220703e-001
2.887323e+001	1.007080e-001
2.890258e+001	1.098633e-001
2.893193e+001	1.296997e-001
2.896128e+001	9.155273e-002
2.899062e+001	1.083374e-001
2.901997e+001	7.934570e-002
2.904932e+001	1.190186e-001
2.907867e+001	1.098633e-001
2.910802e+001	9.307861e-002
2.913736e+001	1.159668e-001
2.916671e+001	1.312256e-001
2.919606e+001	8.697510e-002
2.922540e+001	8.850098e-002
2.925475e+001	1.068115e-001
2.928410e+001	9.460449e-002
2.931344e+001	9.307861e-002
2.934279e+001	1.281738e-001
2.937214e+001	8.697510e-002
2.940149e+001	7.629395e-002
2.943084e+001	1.190186e-001
2.946018e+001	7.629395e-002
2.948953e+001	9.155273e-002
2.951888e+001	1.205444e-001
2.954823e+001	8.392334e-002
2.957757e+001	1.205444e-001
2.960692e+001	8.544922e-002
2.963627e+001	9.155273e-002
2.966561e+001	1.007080e-001
2.969496e+001	1.098633e-001
2.972431e+001	9.918213e-002
2.975365e+001	1.068115e-001
2.978300e+001	8.697510e-002
2.981235e+001	8.087158e-002
2.984170e+001	1.174927e-001
2.987105e+001	1.144409e-001
2.990039e+001	1.037598e-001
2.992974e+001	8.392334e-002
2.995909e+001	8.544922e-002
2.998843e+001	7.629395e-002
3.001778e+001	1.022339e-001
3.004713e+001	9.460449e-002
3.007648e+001	7.781982e-002
3.010582e+001	9.613037e-002
3.013517e+001	7.324219e-002
3.016452e+001	1.083374e-001
3.019387e+001	1.403809e-001
3.022322e+001	8.087158e-002
3.025256e+001	8.392334e-002
3.028191e+001	1.037598e-001
3.031126e+001	5.950928e-002
3.034060e+001	7.934570e-002
3.036995e+001	8.544922e-002
3.039930e+001	1.022339e-001
3.042864e+001	7.324219e-002
3.045799e+001	7.476807e-002
3.048734e+001	7.476807e-002
3.051669e+001	7.629395e-002
3.054604e+001	9.307861e-002
3.057538e+001	9.002686e-002
3.060473e+001	8.544922e-002
3.063408e+001	6.866455e-002
3.066342e+001	7.019043e-002
3.069277e+001	9.002686e-002
3.072212e+001	8.850098e-002
3.075146e+001	6.866455e-002
3.078081e+001	8.697510e-002
3.081016e+001	6.866455e-002
3.083951e+001	7.476807e-002
3.086885e+001	8.392334e-002
3.089820e+001	6.713867e-002
3.092755e+001	5.035400e-002
3.095690e+001	7.171631e-002
3.098625e+001	7.324219e-002
3.101559e+001	6.408691e-002
3.104494e+001	8.697510e-002
3.107429e+001	6.713867e-002
3.110363e+001	6.866455e-002
3.113298e+001	9.765625e-002
3.116233e+001	6.866455e-002
3.119168e+001	7.019043e-002
3.122102e+001	7.476807e-002
3.125037e+001	5.035400e-002
3.127972e+001	5.950928e-002
3.130907e+001	6.256104e-002
3.133842e+001	7.019043e-002
3.136776e+001	6.561279e-002
3.139711e+001	8.544922e-002
3.142646e+001	3.967285e-002
3.145580e+001	5.798340e-002
3.148515e+001	6.408691e-002
3.151450e+001	6.713867e-002
3.154384e+001	5.645752e-002
3.157319e+001	5.340576e-002
3.160254e+001	5.340576e-002
3.163189e+001	5.798340e-002
3.166123e+001	6.256104e-002
3.169058e+001	5.493164e-002
3.171993e+001	5.950928e-002
3.174928e+001	4.119873e-002
3.177862e+001	5.493164e-002
3.180797e+001	4.730225e-002
3.183732e+001	6.103516e-002
3.186666e+001	4.425049e-002
3.189601e+001	6.256104e-002
3.192536e+001	5.798340e-002
3.195471e+001	3.814697e-002
3.198405e+001	4.119873e-002
3.201340e+001	5.645752e-002
3.204275e+001	4.882813e-002
3.207210e+001	4.730225e-002
3.210144e+001	4.882813e-002
3.213079e+001	4.577637e-002
3.216014e+001	4.119873e-002
3.218949e+001	5.035400e-002
3.221883e+001	4.119873e-002
3.224818e+001	5.187988e-002
3.227753e+001	3.967285e-002
3.230688e+001	4.119873e-002
3.233622e+001	5.493164e-002
3.236557e+001	4.577637e-002
3.239492e+001	4.577637e-002
3.242427e+001	5.493164e-002
3.245361e+001	3.356934e-002
3.248296e+001	2.746582e-002
3.251231e+001	4.882813e-002
3.254165e+001	1.983643e-002
3.257100e+001	3.051758e-002
3.260035e+001	5.035400e-002
3.262970e+001	3.814697e-002
3.265904e+001	2.441406e-002
3.268839e+001	3.662109e-002
3.271774e+001	2.899170e-002
3.274709e+001	3.509521e-002
3.277644e+001	2.899170e-002
3.280578e+001	2.746582e-002
3.283513e+001	2.746582e-002
3.286448e+001	3.356934e-002
3.289382e+001	2.441406e-002
3.292317e+001	3.509521e-002
3.295252e+001	3.967285e-002
3.298186e+001	3.356934e-002
3.301121e+001	5.187988e-002
3.304056e+001	2.136230e-002
3.306991e+001	3.051758e-002
3.309925e+001	2.136230e-002
3.312860e+001	3.051758e-002
3.315795e+001	2.288818e-002
3.318730e+001	2.746582e-002
3.321664e+001	2.746582e-002
3.324599e+001	1.068115e-002
3.327534e+001	2.593994e-002
3.330469e+001	1.068115e-002
3.333403e+001	2.441406e-002
3.336338e+001	2.441406e-002
3.339273e+001	1.678467e-002
3.342208e+001	2.441406e-002
3.345142e+001	2.593994e-002
3.348077e+001	2.288818e-002
3.351012e+001	2.136230e-002
3.353947e+001	2.593994e-002
3.356881e+001	2.288818e-002
3.359816e+001	1.525879e-002
3.362751e+001	1.831055e-002
3.365685e+001	1.220703e-002
3.368620e+001	1.983643e-002
3.371555e+001	1.525879e-002
3.374490e+001	1.068115e-002
3.377424e+001	2.288818e-002
3.380359e+001	2.441406e-002
3.383294e+001	1.831055e-002
3.386229e+001	2.288818e-002
3.389164e+001	9.155273e-003
3.392098e+001	1.831055e-002
3.395033e+001	1.983643e-002
3.397968e+001	1.525879e-002
3.400902e+001	9.155273e-003
3.403837e+001	1.525879e-002
3.406772e+001	7.629395e-003
3.409706e+001	4.577637e-003
3.412641e+001	1.220703e-002
3.415576e+001	1.525879e-002
3.418511e+001	1.068115e-002
3.421445e+001	6.103516e-003
3.424380e+001	4.577637e-003
3.427315e+001	9.155273e-003
3.430250e+001	1.068115e-002
3.433184e+001	6.103516e-003
3.436119e+001	6.103516e-003
3.439054e+001	1.220703e-002
3.441988e+001	7.629395e-003
3.444923e+001	1.068115e-002
3.447858e+001	7.629395e-003
3.450793e+001	1.068115e-002
3.453728e+001	6.103516e-003
3.456662e+001	6.103516e-003
3.459597e+001	1.220703e-002
3.462532e+001	4.577637e-003
3.465467e+001	1.373291e-002
3.468401e+001	9.155273e-003
3.471336e+001	9.155273e-003
3.474271e+001	1.373291e-002
3.477205e+001	6.103516e-003
3.480140e+001	1.525879e-003
3.483075e+001	9.155273e-003
3.486010e+001	4.577637e-003
3.488944e+001	1.373291e-002
3.491879e+001	3.051758e-003
3.494814e+001	6.103516e-003
3.497749e+001	1.525879e-003
3.500684e+001	3.051758e-003
3.503618e+001	0.000000e+000
3.506553e+001	0.000000e+000
3.509488e+001	7.629395e-003
3.512422e+001	4.577637e-003
3.515357e+001	4.577637e-003
3.518292e+001	1.068115e-002
3.521227e+001	1.525879e-003
3.524161e+001	4.577637e-003
3.527096e+001	9.155273e-003
3.530031e+001	0.000000e+000
3.532965e+001	3.051758e-003
3.535900e+001	3.051758e-003
3.538835e+001	6.103516e-003
3.541770e+001	7.629395e-003
3.544704e+001	4.577637e-003
3.547639e+001	3.051758e-003
3.550574e+001	3.051758e-003
3.553508e+001	0.000000e+000
3.556443e+001	6.103516e-003
3.559378e+001	3.051758e-003
3.562313e+001	1.525879e-003
3.565247e+001	0.000000e+000
3.568182e+001	0.000000e+000
3.571117e+001	3.051758e-003
3.574052e+001	1.525879e-003
3.576987e+001	1.525879e-003
3.579921e+001	1.525879e-003
3.582856e+001	1.525879e-003
3.585791e+001	1.525879e-003
3.588725e+001	1.525879e-003
3.591660e+001	1.525879e-003
3.594595e+001	1.525879e-003
3.597530e+001	0.000000e+000
3.600464e+001	1.525879e-003
3.603399e+001	0.000000e+000
3.606334e+001	1.525879e-003
3.609269e+001	0.000000e+000
3.612204e+001	1.525879e-003
3.615138e+001	1.525879e-003
3.618073e+001	4.577637e-003
3.621008e+001	1.525879e-003
3.623942e+001	0.000000e+000
3.626877e+001	1.525879e-003
3.629811e+001	4.577637e-003
3.632747e+001	0.000000e+000
3.635681e+001	0.000000e+000
3.638616e+001	3.051758e-003
3.641551e+001	0.000000e+000
3.644485e+001	1.525879e-003
3.647420e+001	0.000000e+000
3.650355e+001	1.525879e-003
3.653290e+001	0.000000e+000
3.656224e+001	3.051758e-003
3.659159e+001	0.000000e+000
3.662094e+001	1.525879e-003
3.665028e+001	0.000000e+000
3.667963e+001	1.525879e-003
3.670898e+001	0.000000e+000
3.673833e+001	0.000000e+000
3.676767e+001	1.525879e-003
3.679702e+001	0.000000e+000
3.682637e+001	0.000000e+000
3.685572e+001	0.000000e+000
3.688507e+001	1.525879e-003
3.691441e+001	0.000000e+000
3.694376e+001	0.000000e+000
3.697311e+001	4.577637e-003
3.700245e+001	0.000000e+000
3.703180e+001	0.000000e+000
3.706115e+001	1.525879e-003
3.709050e+001	0.000000e+000
3.711984e+001	0.000000e+000
3.714919e+001	0.000000e+000
3.717854e+001	0.000000e+000
3.720789e+001	0.000000e+000
3.723723e+001	1.525879e-003
3.726658e+001	1.525879e-003
3.729593e+001	1.525879e-003
3.732528e+001	1.525879e-003
3.735462e+001	0.000000e+000
3.738397e+001	0.000000e+000
3.741331e+001	0.000000e+000
3.744267e+001	1.525879e-003
3.747201e+001	1.525879e-003
3.750136e+001	0.000000e+000
3.753070e+001	1.525879e-003
3.756005e+001	1.525879e-003
3.758940e+001	1.525879e-003
3.761875e+001	1.525879e-003
3.764810e+001	0.000000e+000
3.767744e+001	0.000000e+000
3.770679e+001	0.000000e+000
3.773614e+001	0.000000e+000
3.776548e+001	1.525879e-003
3.779483e+001	1.525879e-003
3.782418e+001	0.000000e+000
3.785353e+001	0.000000e+000
3.788287e+001	0.000000e+000
3.791222e+001	0.000000e+000
3.794157e+001	0.000000e+000
3.797092e+001	1.525879e-003
3.800027e+001	0.000000e+000
3.802961e+001	0.000000e+000
3.805896e+001	0.000000e+000
3.808831e+001	0.000000e+000
3.811765e+001	0.000000e+000
3.814700e+001	0.000000e+000
3.817635e+001	0.000000e+000
3.820570e+001	0.000000e+000
3.823504e+001	0.000000e+000
3.826439e+001	1.525879e-003
3.829374e+001	0.000000e+000
3.832309e+001	0.000000e+000
3.835243e+001	0.000000e+000
3.838178e+001	0.000000e+000
3.841113e+001	3.051758e-003
3.844048e+001	0.000000e+000
3.846982e+001	1.525879e-003
3.849917e+001	0.000000e+000
3.852851e+001	0.000000e+000
3.855787e+001	0.000000e+000
3.858721e+001	0.000000e+000
3.861656e+001	0.000000e+000
3.864590e+001	0.000000e+000
3.867525e+001	0.000000e+000
3.870460e+001	0.000000e+000
3.873395e+001	0.000000e+000
3.876330e+001	0.000000e+000
3.879264e+001	0.000000e+000
3.882199e+001	1.525879e-003
3.885134e+001	0.000000e+000
3.888068e+001	0.000000e+000
3.891003e+001	0.000000e+000
3.893938e+001	0.000000e+000
3.896873e+001	0.000000e+000
3.899807e+001	0.000000e+000
3.902742e+001	0.000000e+000
3.905677e+001	0.000000e+000
3.908612e+001	0.000000e+000
3.911546e+001	1.525879e-003
3.914481e+001	0.000000e+000
3.917416e+001	0.000000e+000
3.920351e+001	0.000000e+000
3.923285e+001	0.000000e+000
3.926220e+001	0.000000e+000
3.929155e+001	0.000000e+000
3.932090e+001	0.000000e+000
3.935024e+001	0.000000e+000
3.937959e+001	0.000000e+000
3.940894e+001	1.525879e-003
3.943829e+001	0.000000e+000
3.946763e+001	0.000000e+000
3.949698e+001	0.000000e+000
3.952633e+001	0.000000e+000
3.955567e+001	0.000000e+000
3.958502e+001	0.000000e+000
3.961437e+001	0.000000e+000
3.964371e+001	1.525879e-003
3.967307e+001	0.000000e+000
3.970241e+001	0.000000e+000
3.973176e+001	3.051758e-003
3.976110e+001	0.000000e+000
3.979045e+001	0.000000e+000
3.981980e+001	0.000000e+000
3.984915e+001	0.000000e+000
3.987850e+001	0.000000e+000
3.990784e+001	1.525879e-003
3.993719e+001	0.000000e+000
3.996654e+001	0.000000e+000
3.999588e+001	0.000000e+000
4.002523e+001	0.000000e+000
4.005458e+001	0.000000e+000
4.008393e+001	0.000000e+000
4.011327e+001	0.000000e+000
4.014262e+001	0.000000e+000
4.017197e+001	3.051758e-003
4.020132e+001	0.000000e+000
4.023066e+001	0.000000e+000
4.026001e+001	0.000000e+000
4.028936e+001	0.000000e+000
4.031871e+001	0.000000e+000
4.034805e+001	0.000000e+000
4.037740e+001	0.000000e+000
4.040675e+001	0.000000e+000
4.043610e+001	0.000000e+000
4.046544e+001	0.000000e+000
4.049479e+001	1.525879e-003
4.052414e+001	0.000000e+000
4.055349e+001	1.525879e-003
4.058283e+001	0.000000e+000
4.061218e+001	0.000000e+000
4.064153e+001	0.000000e+000
4.067087e+001	0.000000e+000
4.070022e+001	0.000000e+000
4.072957e+001	0.000000e+000
4.075891e+001	0.000000e+000
4.078827e+001	0.000000e+000
4.081761e+001	1.525879e-003
4.084696e+001	0.000000e+000
4.087630e+001	0.000000e+000
4.090565e+001	0.000000e+000
4.093500e+001	0.000000e+000
4.096435e+001	0.000000e+000
4.099369e+001	1.525879e-003
4.102304e+001	0.000000e+000
4.105239e+001	0.000000e+000
4.108174e+001	1.525879e-003
4.111108e+001	0.000000e+000
4.114043e+001	0.000000e+000
4.116978e+001	0.000000e+000
4.119913e+001	0.000000e+000
4.122847e+001	0.000000e+000
4.125782e+001	0.000000e+000
4.128717e+001	0.000000e+000
4.131651e+001	0.000000e+000
4.134586e+001	0.000000e+000
4.137521e+001	0.000000e+000
4.140456e+001	0.000000e+000
4.143391e+001	0.000000e+000
4.146325e+001	0.000000e+000
4.149260e+001	0.000000e+000
4.152195e+001	0.000000e+000
4.155130e+001	0.000000e+000
4.158064e+001	0.000000e+000
4.160999e+001	0.000000e+000
4.163934e+001	0.000000e+000
4.166868e+001	0.000000e+000
4.169803e+001	0.000000e+000
4.172738e+001	0.000000e+000
4.175673e+001	0.000000e+000
4.178608e+001	0.000000e+000
4.181542e+001	0.000000e+000
4.184477e+001	0.000000e+000
4.187411e+001	0.000000e+000
4.190347e+001	0.000000e+000
4.193281e+001	0.000000e+000
4.196216e+001	0.000000e+000
4.199150e+001	0.000000e+000
4.202085e+001	0.000000e+000
4.205020e+001	0.000000e+000
4.207955e+001	0.000000e+000
4.210890e+001	0.000000e+000
4.213824e+001	0.000000e+000
4.216759e+001	0.000000e+000
4.219694e+001	0.000000e+000
4.222628e+001	0.000000e+000
4.225563e+001	0.000000e+000
4.228498e+001	0.000000e+000
4.231432e+001	0.000000e+000
4.234367e+001	0.000000e+000
4.237302e+001	0.000000e+000
4.240237e+001	0.000000e+000
4.243172e+001	0.000000e+000
4.246106e+001	0.000000e+000
4.249041e+001	0.000000e+000
4.251976e+001	0.000000e+000
4.254910e+001	0.000000e+000
4.257845e+001	0.000000e+000
4.260780e+001	0.000000e+000
4.263715e+001	0.000000e+000
4.266649e+001	0.000000e+000
4.269584e+001	0.000000e+000
4.272519e+001	0.000000e+000
4.275454e+001	0.000000e+000
4.278389e+001	0.000000e+000
4.281323e+001	0.000000e+000
4.284258e+001	0.000000e+000
4.287193e+001	0.000000e+000
4.290127e+001	0.000000e+000
4.293062e+001	0.000000e+000
4.295997e+001	0.000000e+000
4.298932e+001	0.000000e+000
4.301866e+001	0.000000e+000
4.304801e+001	0.000000e+000
4.307736e+001	0.000000e+000
4.310670e+001	0.000000e+000
4.313605e+001	1.525879e-003
4.316540e+001	0.000000e+000
4.319474e+001	0.000000e+000
4.322409e+001	0.000000e+000
4.325344e+001	0.000000e+000
4.328279e+001	0.000000e+000
4.331214e+001	0.000000e+000
4.334148e+001	0.000000e+000
4.337083e+001	0.000000e+000
4.340018e+001	0.000000e+000
4.342953e+001	0.000000e+000
4.345887e+001	0.000000e+000
4.348822e+001	0.000000e+000
4.351757e+001	1.525879e-003
4.354691e+001	0.000000e+000
4.357626e+001	0.000000e+000
4.360561e+001	0.000000e+000
4.363496e+001	0.000000e+000
4.366431e+001	0.000000e+000
4.369365e+001	0.000000e+000
4.372300e+001	0.000000e+000
4.375235e+001	0.000000e+000
4.378170e+001	0.000000e+000
4.381104e+001	0.000000e+000
4.384039e+001	0.000000e+000
4.386974e+001	0.000000e+000
4.389908e+001	0.000000e+000
4.392843e+001	0.000000e+000
4.395778e+001	0.000000e+000
4.398713e+001	0.000000e+000
4.401648e+001	0.000000e+000
4.404582e+001	0.000000e+000
4.407517e+001	0.000000e+000
4.410452e+001	0.000000e+000
4.413387e+001	0.000000e+000
4.416321e+001	0.000000e+000
4.419256e+001	0.000000e+000
4.422190e+001	0.000000e+000
4.425125e+001	0.000000e+000
4.428060e+001	0.000000e+000
4.430995e+001	0.000000e+000
4.433929e+001	0.000000e+000
4.436864e+001	0.000000e+000
4.439799e+001	0.000000e+000
4.442733e+001	0.000000e+000
4.445668e+001	0.000000e+000
4.448603e+001	0.000000e+000
4.451538e+001	0.000000e+000
4.454472e+001	0.000000e+000
4.457407e+001	0.000000e+000
4.460342e+001	0.000000e+000
4.463277e+001	0.000000e+000
4.466212e+001	0.000000e+000
4.469146e+001	0.000000e+000
4.472081e+001	0.000000e+000
4.475016e+001	0.000000e+000
4.477950e+001	0.000000e+000
4.480885e+001	0.000000e+000
4.483820e+001	0.000000e+000
4.486755e+001	0.000000e+000
4.489689e+001	1.525879e-003
4.492624e+001	0.000000e+000
4.495559e+001	0.000000e+000
4.498494e+001	0.000000e+000
4.501429e+001	0.000000e+000
4.504363e+001	0.000000e+000
4.507298e+001	0.000000e+000
4.510233e+001	0.000000e+000
4.513167e+001	0.000000e+000
4.516102e+001	0.000000e+000
4.519037e+001	1.525879e-003
4.521971e+001	0.000000e+000
4.524906e+001	0.000000e+000
4.527841e+001	0.000000e+000
4.530776e+001	0.000000e+000
4.533710e+001	0.000000e+000
4.536646e+001	0.000000e+000
4.539580e+001	0.000000e+000
4.542514e+001	0.000000e+000
4.545449e+001	0.000000e+000
4.548384e+001	0.000000e+000
4.551319e+001	0.000000e+000
4.554254e+001	0.000000e+000
4.557188e+001	0.000000e+000
4.560123e+001	0.000000e+000
4.563058e+001	0.000000e+000
4.565993e+001	0.000000e+000
4.568927e+001	0.000000e+000
4.571862e+001	0.000000e+000
4.574797e+001	0.000000e+000
4.577731e+001	0.000000e+000
4.580666e+001	0.000000e+000
4.583601e+001	0.000000e+000
4.586536e+001	0.000000e+000
4.589471e+001	0.000000e+000
4.592405e+001	0.000000e+000
4.595340e+001	0.000000e+000
4.598275e+001	0.000000e+000
4.601210e+001	0.000000e+000
4.604144e+001	0.000000e+000
4.607079e+001	0.000000e+000
4.610014e+001	0.000000e+000
4.612948e+001	0.000000e+000
4.615883e+001	0.000000e+000
4.618818e+001	0.000000e+000
4.621753e+001	0.000000e+000
4.624687e+001	0.000000e+000
4.627622e+001	0.000000e+000
4.630556e+001	0.000000e+000
4.633492e+001	0.000000e+000
4.636426e+001	0.000000e+000
4.639361e+001	1.525879e-003
4.642295e+001	0.000000e+000
4.645230e+001	0.000000e+000
4.648165e+001	0.000000e+000
4.651100e+001	0.000000e+000
4.654035e+001	0.000000e+000
4.656969e+001	0.000000e+000
4.659904e+001	0.000000e+000
4.662839e+001	0.000000e+000
4.665773e+001	0.000000e+000
4.668708e+001	0.000000e+000
4.671643e+001	0.000000e+000
4.674578e+001	0.000000e+000
4.677512e+001	0.000000e+000
4.680447e+001	0.000000e+000
4.683382e+001	0.000000e+000
4.686317e+001	0.000000e+000
4.689252e+001	0.000000e+000
4.692186e+001	0.000000e+000
4.695121e+001	0.000000e+000
4.698056e+001	0.000000e+000
4.700990e+001	0.000000e+000
4.703925e+001	0.000000e+000
4.706860e+001	0.000000e+000
4.709794e+001	0.000000e+000
4.712729e+001	0.000000e+000
4.715664e+001	0.000000e+000
4.718599e+001	0.000000e+000
4.721534e+001	0.000000e+000
4.724469e+001	0.000000e+000
4.727403e+001	0.000000e+000
4.730338e+001	0.000000e+000
4.733273e+001	0.000000e+000
4.736207e+001	0.000000e+000
4.739142e+001	0.000000e+000
4.742077e+001	0.000000e+000
4.745011e+001	0.000000e+000
4.747946e+001	0.000000e+000
4.750881e+001	0.000000e+000
4.753816e+001	0.000000e+000
4.756750e+001	0.000000e+000
4.759686e+001	0.000000e+000
4.762620e+001	0.000000e+000
4.765554e+001	0.000000e+000
4.768489e+001	0.000000e+000
4.771424e+001	0.000000e+000
4.774359e+001	0.000000e+000
4.777294e+001	0.000000e+000
4.780228e+001	0.000000e+000
4.783163e+001	0.000000e+000
4.786098e+001	0.000000e+000
4.789033e+001	0.000000e+000
4.791967e+001	0.000000e+000
4.794902e+001	0.000000e+000
4.797837e+001	0.000000e+000
4.800771e+001	0.000000e+000
4.803706e+001	0.000000e+000
4.806641e+001	0.000000e+000
4.809576e+001	0.000000e+000
4.812510e+001	0.000000e+000
4.815445e+001	0.000000e+000
4.818380e+001	0.000000e+000
4.821315e+001	0.000000e+000
4.824249e+001	0.000000e+000
4.827184e+001	0.000000e+000
4.830119e+001	0.000000e+000
4.833053e+001	0.000000e+000
4.835988e+001	0.000000e+000
4.838923e+001	0.000000e+000
4.841858e+001	0.000000e+000
4.844793e+001	0.000000e+000
4.847727e+001	0.000000e+000
4.850662e+001	0.000000e+000
4.853596e+001	0.000000e+000
4.856532e+001	0.000000e+000
4.859466e+001	0.000000e+000
4.862401e+001	0.000000e+000
4.865335e+001	0.000000e+000
4.868270e+001	0.000000e+000
4.871205e+001	0.000000e+000
4.874140e+001	0.000000e+000
4.877075e+001	0.000000e+000
4.880009e+001	0.000000e+000
4.882944e+001	0.000000e+000
4.885879e+001	0.000000e+000
4.888813e+001	0.000000e+000
4.891748e+001	0.000000e+000
4.894683e+001	0.000000e+000
4.897617e+001	0.000000e+000
4.900552e+001	0.000000e+000
4.903487e+001	0.000000e+000
4.906422e+001	0.000000e+000
4.909357e+001	0.000000e+000
4.912292e+001	0.000000e+000
4.915226e+001	0.000000e+000
4.918161e+001	0.000000e+000
4.921096e+001	0.000000e+000
4.924030e+001	0.000000e+000
4.926965e+001	0.000000e+000
4.929900e+001	0.000000e+000
4.932834e+001	0.000000e+000
4.935769e+001	0.000000e+000
4.938704e+001	0.000000e+000
4.941639e+001	0.000000e+000
4.944574e+001	0.000000e+000
4.947509e+001	0.000000e+000
4.950443e+001	0.000000e+000
4.953378e+001	0.000000e+000
4.956313e+001	0.000000e+000
4.959247e+001	0.000000e+000
4.962182e+001	0.000000e+000
4.965117e+001	0.000000e+000
4.968051e+001	0.000000e+000
4.970986e+001	0.000000e+000
4.973921e+001	0.000000e+000
4.976856e+001	0.000000e+000
4.979790e+001	0.000000e+000
4.982725e+001	0.000000e+000
4.985660e+001	0.000000e+000
4.988594e+001	0.000000e+000
4.991529e+001	0.000000e+000
4.994464e+001	0.000000e+000
4.997399e+001	0.000000e+000
5.000333e+001	0.000000e+000
5.003268e+001	0.000000e+000
5.006203e+001	0.000000e+000
5.009138e+001	0.000000e+000
5.012072e+001	0.000000e+000
5.015007e+001	0.000000e+000
5.017942e+001	0.000000e+000
5.020877e+001	0.000000e+000
5.023811e+001	0.000000e+000
5.026746e+001	0.000000e+000
5.029681e+001	0.000000e+000
5.032616e+001	0.000000e+000
5.035550e+001	0.000000e+000
5.038485e+001	0.000000e+000
5.041420e+001	0.000000e+000
5.044355e+001	0.000000e+000
5.047289e+001	0.000000e+000
5.050224e+001	0.000000e+000
5.053159e+001	0.000000e+000
5.056093e+001	0.000000e+000
5.059028e+001	0.000000e+000
5.061963e+001	0.000000e+000
5.064898e+001	0.000000e+000
5.067833e+001	0.000000e+000
5.070767e+001	0.000000e+000
5.073702e+001	0.000000e+000
5.076637e+001	0.000000e+000
5.079572e+001	0.000000e+000
5.082506e+001	0.000000e+000
5.085440e+001	0.000000e+000
5.088375e+001	0.000000e+000
5.091310e+001	0.000000e+000
5.094245e+001	0.000000e+000
5.097180e+001	0.000000e+000
5.100115e+001	0.000000e+000
5.103049e+001	0.000000e+000
5.105984e+001	0.000000e+000
5.108919e+001	0.000000e+000
5.111853e+001	0.000000e+000
5.114788e+001	0.000000e+000
5.117723e+001	0.000000e+000
5.120657e+001	0.000000e+000
5.123592e+001	0.000000e+000
5.126527e+001	0.000000e+000
5.129462e+001	0.000000e+000
5.132397e+001	0.000000e+000
5.135332e+001	0.000000e+000
5.138266e+001	0.000000e+000
5.141201e+001	0.000000e+000
5.144136e+001	0.000000e+000
5.147070e+001	0.000000e+000
5.150005e+001	0.000000e+000
5.152940e+001	0.000000e+000
5.155874e+001	0.000000e+000
5.158809e+001	0.000000e+000
5.161744e+001	0.000000e+000
5.164679e+001	0.000000e+000
5.167614e+001	0.000000e+000
5.170549e+001	0.000000e+000
5.173483e+001	0.000000e+000
5.176418e+001	0.000000e+000
5.179353e+001	0.000000e+000
5.182287e+001	0.000000e+000
5.185222e+001	0.000000e+000
5.188157e+001	0.000000e+000
5.191091e+001	0.000000e+000
5.194026e+001	0.000000e+000
5.196961e+001	0.000000e+000
5.199896e+001	0.000000e+000
5.202831e+001	0.000000e+000
5.205765e+001	0.000000e+000
5.208700e+001	0.000000e+000
5.211634e+001	0.000000e+000
5.214569e+001	0.000000e+000
5.217504e+001	0.000000e+000
5.220439e+001	0.000000e+000
5.223373e+001	0.000000e+000
5.226308e+001	0.000000e+000
5.229243e+001	0.000000e+000
5.232178e+001	0.000000e+000
5.235112e+001	0.000000e+000
5.238047e+001	0.000000e+000
5.240982e+001	0.000000e+000
5.243916e+001	0.000000e+000
5.246851e+001	0.000000e+000
5.249786e+001	0.000000e+000
5.252721e+001	0.000000e+000
5.255656e+001	0.000000e+000
5.258590e+001	0.000000e+000
5.261525e+001	0.000000e+000
5.264460e+001	0.000000e+000
5.267395e+001	0.000000e+000
5.270329e+001	0.000000e+000
5.273264e+001	0.000000e+000
5.276199e+001	0.000000e+000
5.279133e+001	0.000000e+000
5.282068e+001	0.000000e+000
5.285003e+001	0.000000e+000
5.287938e+001	0.000000e+000
5.290872e+001	0.000000e+000
5.293807e+001	0.000000e+000
5.296742e+001	0.000000e+000
5.299677e+001	0.000000e+000
5.302612e+001	0.000000e+000
5.305546e+001	0.000000e+000
5.308480e+001	0.000000e+000
5.311415e+001	0.000000e+000
5.314350e+001	0.000000e+000
5.317285e+001	0.000000e+000
5.320220e+001	0.000000e+000
5.323155e+001	0.000000e+000
5.326089e+001	0.000000e+000
5.329024e+001	0.000000e+000
5.331959e+001	0.000000e+000
5.334893e+001	0.000000e+000
5.337828e+001	0.000000e+000
5.340763e+001	0.000000e+000
5.343697e+001	0.000000e+000
5.346632e+001	0.000000e+000
5.349567e+001	0.000000e+000
5.352502e+001	0.000000e+000
5.355437e+001	0.000000e+000
5.358371e+001	0.000000e+000
5.361306e+001	0.000000e+000
5.364241e+001	0.000000e+000
5.367176e+001	0.000000e+000
5.370110e+001	0.000000e+000
5.373045e+001	0.000000e+000
5.375980e+001	0.000000e+000
5.378914e+001	0.000000e+000
5.381849e+001	0.000000e+000
5.384784e+001	0.000000e+000
5.387719e+001	0.000000e+000
5.390654e+001	0.000000e+000
5.393588e+001	0.000000e+000
5.396523e+001	0.000000e+000
5.399458e+001	0.000000e+000
5.402392e+001	0.000000e+000
5.405327e+001	0.000000e+000
5.408262e+001	0.000000e+000
5.411197e+001	0.000000e+000
5.414131e+001	0.000000e+000
5.417066e+001	0.000000e+000
5.420001e+001	0.000000e+000
5.422935e+001	0.000000e+000
5.425871e+001	0.000000e+000
5.428805e+001	0.000000e+000
5.431739e+001	0.000000e+000
5.434674e+001	0.000000e+000
5.437609e+001	0.000000e+000
5.440544e+001	0.000000e+000
5.443479e+001	0.000000e+000
5.446413e+001	0.000000e+000
5.449348e+001	0.000000e+000
5.452283e+001	0.000000e+000
5.455218e+001	0.000000e+000
5.458152e+001	0.000000e+000
5.461087e+001	0.000000e+000
5.464022e+001	0.000000e+000
5.466956e+001	0.000000e+000
5.469891e+001	0.000000e+000
5.472826e+001	0.000000e+000
5.475761e+001	0.000000e+000
5.478695e+001	0.000000e+000
5.481630e+001	0.000000e+000
5.484565e+001	0.000000e+000
5.487500e+001	0.000000e+000
5.490435e+001	0.000000e+000
[truncated: 51 more rows]
