# Supplementary material for: Open-source micro-tensile testers via additive manufacturing for the mechanical characterization of thin films and papers
Source: PLoS One. 2018 May 29;13(5):e0197999. doi: 10.1371/journal.pone.0197999 (PMC5973562; doi:10.1371/journal.pone.0197999)
Supplement: S1 Data — (ZIP) [file pone.0197999.s002.zip › SI2_Data/Demonstration Problem 1/Exp3 Results/Phase_turn1-5.txt]

�	%
-4.374220e+001	0.000000e+000
-1.174970e+001	1.525879e-003
-1.171844e+001	0.000000e+000
-1.168718e+001	0.000000e+000
-1.165592e+001	0.000000e+000
-1.162467e+001	0.000000e+000
-1.159341e+001	0.000000e+000
-1.156215e+001	0.000000e+000
-1.153089e+001	0.000000e+000
-1.149963e+001	0.000000e+000
-1.146838e+001	0.000000e+000
-1.143712e+001	0.000000e+000
-1.140586e+001	0.000000e+000
-1.137460e+001	0.000000e+000
-1.134334e+001	0.000000e+000
-1.131209e+001	0.000000e+000
-1.128083e+001	0.000000e+000
-1.124957e+001	0.000000e+000
-1.121831e+001	0.000000e+000
-1.118706e+001	0.000000e+000
-1.115580e+001	0.000000e+000
-1.112454e+001	0.000000e+000
-1.109328e+001	0.000000e+000
-1.106202e+001	0.000000e+000
-1.103077e+001	0.000000e+000
-1.099951e+001	0.000000e+000
-1.096825e+001	0.000000e+000
-1.093699e+001	0.000000e+000
-1.090573e+001	0.000000e+000
-1.087448e+001	0.000000e+000
-1.084322e+001	0.000000e+000
-1.081196e+001	0.000000e+000
-1.078070e+001	0.000000e+000
-1.074944e+001	0.000000e+000
-1.071819e+001	0.000000e+000
-1.068693e+001	0.000000e+000
-1.065567e+001	0.000000e+000
-1.062441e+001	0.000000e+000
-1.059315e+001	0.000000e+000
-1.056190e+001	0.000000e+000
-1.053064e+001	0.000000e+000
-1.049938e+001	0.000000e+000
-1.046812e+001	0.000000e+000
-1.043686e+001	0.000000e+000
-1.040561e+001	0.000000e+000
-1.037435e+001	0.000000e+000
-1.034309e+001	0.000000e+000
-1.031183e+001	0.000000e+000
-1.028058e+001	0.000000e+000
-1.024932e+001	0.000000e+000
-1.021806e+001	0.000000e+000
-1.018680e+001	0.000000e+000
-1.015554e+001	0.000000e+000
-1.012429e+001	0.000000e+000
-1.009303e+001	1.525879e-003
-1.006177e+001	0.000000e+000
-1.003051e+001	0.000000e+000
-9.999254e+000	0.000000e+000
-9.967996e+000	0.000000e+000
-9.936738e+000	0.000000e+000
-9.905480e+000	0.000000e+000
-9.874223e+000	0.000000e+000
-9.842965e+000	0.000000e+000
-9.811707e+000	0.000000e+000
-9.780449e+000	0.000000e+000
-9.749191e+000	0.000000e+000
-9.717933e+000	0.000000e+000
-9.686675e+000	0.000000e+000
-9.655416e+000	0.000000e+000
-9.624159e+000	0.000000e+000
-9.592901e+000	0.000000e+000
-9.561644e+000	0.000000e+000
-9.530386e+000	0.000000e+000
-9.499127e+000	0.000000e+000
-9.467870e+000	0.000000e+000
-9.436611e+000	0.000000e+000
-9.405354e+000	0.000000e+000
-9.374096e+000	0.000000e+000
-9.342837e+000	0.000000e+000
-9.311580e+000	0.000000e+000
-9.280322e+000	0.000000e+000
-9.249063e+000	0.000000e+000
-9.217806e+000	0.000000e+000
-9.186547e+000	0.000000e+000
-9.155290e+000	0.000000e+000
-9.124032e+000	0.000000e+000
-9.092774e+000	0.000000e+000
-9.061517e+000	0.000000e+000
-9.030258e+000	0.000000e+000
-8.999001e+000	0.000000e+000
-8.967743e+000	0.000000e+000
-8.936484e+000	0.000000e+000
-8.905227e+000	0.000000e+000
-8.873968e+000	0.000000e+000
-8.842711e+000	0.000000e+000
-8.811453e+000	0.000000e+000
-8.780195e+000	0.000000e+000
-8.748938e+000	0.000000e+000
-8.717679e+000	0.000000e+000
-8.686421e+000	0.000000e+000
-8.655164e+000	0.000000e+000
-8.623905e+000	0.000000e+000
-8.592648e+000	0.000000e+000
-8.561389e+000	0.000000e+000
-8.530131e+000	0.000000e+000
-8.498874e+000	0.000000e+000
-8.467615e+000	0.000000e+000
-8.436357e+000	0.000000e+000
-8.405100e+000	0.000000e+000
-8.373841e+000	0.000000e+000
-8.342584e+000	0.000000e+000
-8.311325e+000	0.000000e+000
-8.280067e+000	0.000000e+000
-8.248810e+000	0.000000e+000
-8.217552e+000	0.000000e+000
-8.186295e+000	0.000000e+000
-8.155036e+000	0.000000e+000
-8.123778e+000	0.000000e+000
-8.092520e+000	1.525879e-003
-8.061262e+000	0.000000e+000
-8.030005e+000	0.000000e+000
-7.998747e+000	0.000000e+000
-7.967489e+000	0.000000e+000
-7.936231e+000	0.000000e+000
-7.904973e+000	0.000000e+000
-7.873715e+000	0.000000e+000
-7.842457e+000	0.000000e+000
-7.811199e+000	0.000000e+000
-7.779941e+000	0.000000e+000
-7.748683e+000	0.000000e+000
-7.717425e+000	0.000000e+000
-7.686167e+000	0.000000e+000
-7.654909e+000	0.000000e+000
-7.623651e+000	0.000000e+000
-7.592393e+000	0.000000e+000
-7.561135e+000	0.000000e+000
-7.529877e+000	0.000000e+000
-7.498619e+000	0.000000e+000
-7.467361e+000	0.000000e+000
-7.436104e+000	0.000000e+000
-7.404846e+000	0.000000e+000
-7.373588e+000	0.000000e+000
-7.342330e+000	0.000000e+000
-7.311072e+000	0.000000e+000
-7.279814e+000	0.000000e+000
-7.248556e+000	0.000000e+000
-7.217299e+000	0.000000e+000
-7.186040e+000	0.000000e+000
-7.154783e+000	0.000000e+000
-7.123525e+000	1.525879e-003
-7.092267e+000	0.000000e+000
-7.061008e+000	0.000000e+000
-7.029751e+000	0.000000e+000
-6.998493e+000	0.000000e+000
-6.967235e+000	0.000000e+000
-6.935977e+000	0.000000e+000
-6.904719e+000	0.000000e+000
-6.873461e+000	0.000000e+000
-6.842203e+000	0.000000e+000
-6.810945e+000	1.525879e-003
-6.779687e+000	1.525879e-003
-6.748429e+000	0.000000e+000
-6.717171e+000	0.000000e+000
-6.685913e+000	0.000000e+000
-6.654655e+000	0.000000e+000
-6.623397e+000	0.000000e+000
-6.592140e+000	0.000000e+000
-6.560882e+000	0.000000e+000
-6.529624e+000	0.000000e+000
-6.498365e+000	0.000000e+000
-6.467108e+000	0.000000e+000
-6.435850e+000	0.000000e+000
-6.404592e+000	0.000000e+000
-6.373334e+000	0.000000e+000
-6.342076e+000	0.000000e+000
-6.310818e+000	0.000000e+000
-6.279560e+000	0.000000e+000
-6.248302e+000	0.000000e+000
-6.217044e+000	1.525879e-003
-6.185786e+000	1.525879e-003
-6.154528e+000	0.000000e+000
-6.123271e+000	0.000000e+000
-6.092012e+000	0.000000e+000
-6.060754e+000	0.000000e+000
-6.029496e+000	0.000000e+000
-5.998239e+000	0.000000e+000
-5.966980e+000	0.000000e+000
-5.935723e+000	0.000000e+000
-5.904465e+000	0.000000e+000
-5.873207e+000	0.000000e+000
-5.841949e+000	1.525879e-003
-5.810691e+000	0.000000e+000
-5.779433e+000	0.000000e+000
-5.748175e+000	0.000000e+000
-5.716917e+000	0.000000e+000
-5.685659e+000	1.525879e-003
-5.654401e+000	0.000000e+000
-5.623143e+000	1.525879e-003
-5.591885e+000	0.000000e+000
-5.560627e+000	0.000000e+000
-5.529370e+000	0.000000e+000
-5.498112e+000	0.000000e+000
-5.466854e+000	0.000000e+000
-5.435596e+000	1.525879e-003
-5.404338e+000	1.525879e-003
-5.373080e+000	1.525879e-003
-5.341822e+000	0.000000e+000
-5.310564e+000	0.000000e+000
-5.279306e+000	0.000000e+000
-5.248048e+000	0.000000e+000
-5.216790e+000	0.000000e+000
-5.185532e+000	0.000000e+000
-5.154274e+000	0.000000e+000
-5.123017e+000	0.000000e+000
-5.091759e+000	0.000000e+000
-5.060501e+000	0.000000e+000
-5.029243e+000	1.525879e-003
-4.997985e+000	0.000000e+000
-4.966727e+000	0.000000e+000
-4.935469e+000	0.000000e+000
-4.904211e+000	0.000000e+000
-4.872953e+000	0.000000e+000
-4.841695e+000	0.000000e+000
-4.810437e+000	0.000000e+000
-4.779179e+000	0.000000e+000
-4.747921e+000	0.000000e+000
-4.716664e+000	0.000000e+000
-4.685406e+000	0.000000e+000
-4.654148e+000	0.000000e+000
-4.622890e+000	0.000000e+000
-4.591632e+000	0.000000e+000
-4.560374e+000	0.000000e+000
-4.529116e+000	0.000000e+000
-4.497858e+000	0.000000e+000
-4.466600e+000	0.000000e+000
-4.435342e+000	0.000000e+000
-4.404084e+000	1.525879e-003
-4.372826e+000	0.000000e+000
-4.341568e+000	0.000000e+000
-4.310310e+000	0.000000e+000
-4.279053e+000	0.000000e+000
-4.247795e+000	0.000000e+000
-4.216537e+000	1.525879e-003
-4.185278e+000	1.525879e-003
-4.154021e+000	0.000000e+000
-4.122763e+000	0.000000e+000
-4.091505e+000	0.000000e+000
-4.060246e+000	3.051758e-003
-4.028989e+000	1.525879e-003
-3.997731e+000	0.000000e+000
-3.966473e+000	0.000000e+000
-3.935215e+000	0.000000e+000
-3.903957e+000	0.000000e+000
-3.872699e+000	0.000000e+000
-3.841441e+000	0.000000e+000
-3.810183e+000	0.000000e+000
-3.778925e+000	0.000000e+000
-3.747667e+000	0.000000e+000
-3.716409e+000	0.000000e+000
-3.685151e+000	0.000000e+000
-3.653893e+000	0.000000e+000
-3.622635e+000	1.525879e-003
-3.591377e+000	0.000000e+000
-3.560119e+000	1.525879e-003
-3.528862e+000	0.000000e+000
-3.497604e+000	0.000000e+000
-3.466346e+000	0.000000e+000
-3.435088e+000	0.000000e+000
-3.403830e+000	0.000000e+000
-3.372572e+000	1.525879e-003
-3.341314e+000	1.525879e-003
-3.310056e+000	0.000000e+000
-3.278798e+000	0.000000e+000
-3.247540e+000	0.000000e+000
-3.216282e+000	0.000000e+000
-3.185024e+000	1.525879e-003
-3.153766e+000	0.000000e+000
-3.122509e+000	1.525879e-003
-3.091251e+000	0.000000e+000
-3.059993e+000	1.525879e-003
-3.028735e+000	0.000000e+000
-2.997477e+000	0.000000e+000
-2.966219e+000	1.525879e-003
-2.934961e+000	1.525879e-003
-2.903703e+000	0.000000e+000
-2.872445e+000	0.000000e+000
-2.841187e+000	1.525879e-003
-2.809929e+000	0.000000e+000
-2.778671e+000	0.000000e+000
-2.747413e+000	0.000000e+000
-2.716156e+000	1.525879e-003
-2.684898e+000	1.525879e-003
-2.653640e+000	1.525879e-003
-2.622382e+000	0.000000e+000
-2.591124e+000	0.000000e+000
-2.559866e+000	0.000000e+000
-2.528608e+000	1.525879e-003
-2.497350e+000	1.525879e-003
-2.466092e+000	0.000000e+000
-2.434834e+000	1.525879e-003
-2.403576e+000	0.000000e+000
-2.372318e+000	0.000000e+000
-2.341061e+000	0.000000e+000
-2.309803e+000	0.000000e+000
-2.278545e+000	0.000000e+000
-2.247287e+000	3.051758e-003
-2.216029e+000	3.051758e-003
-2.184771e+000	1.525879e-003
-2.153513e+000	0.000000e+000
-2.122255e+000	1.525879e-003
-2.090997e+000	0.000000e+000
-2.059739e+000	0.000000e+000
-2.028481e+000	0.000000e+000
-1.997223e+000	0.000000e+000
-1.965965e+000	1.525879e-003
-1.934708e+000	1.525879e-003
-1.903450e+000	3.051758e-003
-1.872192e+000	4.577637e-003
-1.840934e+000	1.525879e-003
-1.809676e+000	1.525879e-003
-1.778418e+000	0.000000e+000
-1.747160e+000	0.000000e+000
-1.715902e+000	1.525879e-003
-1.684644e+000	0.000000e+000
-1.653386e+000	3.051758e-003
-1.622128e+000	1.525879e-003
-1.590870e+000	1.525879e-003
-1.559612e+000	3.051758e-003
-1.528354e+000	0.000000e+000
-1.497096e+000	0.000000e+000
-1.465838e+000	0.000000e+000
-1.434580e+000	0.000000e+000
-1.403322e+000	0.000000e+000
-1.372064e+000	1.525879e-003
-1.340806e+000	0.000000e+000
-1.309548e+000	1.525879e-003
-1.278291e+000	1.525879e-003
-1.247033e+000	0.000000e+000
-1.215775e+000	4.577637e-003
-1.184517e+000	3.051758e-003
-1.153259e+000	1.525879e-003
-1.122001e+000	0.000000e+000
-1.090743e+000	0.000000e+000
-1.059485e+000	0.000000e+000
-1.028227e+000	0.000000e+000
-9.969693e-001	0.000000e+000
-9.657113e-001	1.525879e-003
-9.344533e-001	1.525879e-003
-9.031953e-001	1.525879e-003
-8.719373e-001	0.000000e+000
-8.406793e-001	1.525879e-003
-8.094214e-001	0.000000e+000
-7.781634e-001	1.525879e-003
-7.469060e-001	0.000000e+000
-7.156481e-001	0.000000e+000
-6.843901e-001	0.000000e+000
-6.531321e-001	1.525879e-003
-6.218741e-001	4.577637e-003
-5.906161e-001	0.000000e+000
-5.593581e-001	3.051758e-003
-5.281001e-001	1.525879e-003
-4.968421e-001	3.051758e-003
-4.655842e-001	4.577637e-003
-4.343262e-001	1.525879e-003
-4.030682e-001	3.051758e-003
-3.718102e-001	3.051758e-003
-3.405522e-001	3.051758e-003
-3.092942e-001	1.525879e-003
-2.780362e-001	4.577637e-003
-2.467782e-001	3.051758e-003
-2.155202e-001	3.051758e-003
-1.842623e-001	3.051758e-003
-1.530043e-001	0.000000e+000
-1.217476e-001	0.000000e+000
-9.048965e-002	1.525879e-003
-5.923166e-002	3.051758e-003
-2.797367e-002	0.000000e+000
3.284315e-003	1.525879e-003
3.454230e-002	1.525879e-003
6.580029e-002	1.525879e-003
9.705827e-002	0.000000e+000
1.283163e-001	1.525879e-003
1.595743e-001	0.000000e+000
1.908322e-001	3.051758e-003
2.220902e-001	4.577637e-003
2.533482e-001	1.525879e-003
2.846062e-001	1.525879e-003
3.158642e-001	0.000000e+000
3.471222e-001	3.051758e-003
3.783801e-001	3.051758e-003
4.096381e-001	6.103516e-003
4.408961e-001	0.000000e+000
4.721541e-001	0.000000e+000
5.034121e-001	6.103516e-003
5.346701e-001	1.525879e-003
5.659281e-001	1.525879e-003
5.971861e-001	1.525879e-003
6.284441e-001	0.000000e+000
6.597007e-001	4.577637e-003
6.909587e-001	1.373291e-002
7.222167e-001	6.103516e-003
7.534747e-001	4.577637e-003
7.847326e-001	6.103516e-003
8.159906e-001	1.525879e-003
8.472486e-001	0.000000e+000
8.785066e-001	0.000000e+000
9.097646e-001	7.629395e-003
9.410226e-001	1.525879e-003
9.722806e-001	4.577637e-003
1.003539e+000	4.577637e-003
1.034797e+000	4.577637e-003
1.066055e+000	3.051758e-003
1.097313e+000	3.051758e-003
1.128571e+000	3.051758e-003
1.159829e+000	4.577637e-003
1.191087e+000	1.525879e-003
1.222345e+000	9.155273e-003
1.253603e+000	1.068115e-002
1.284860e+000	6.103516e-003
1.316118e+000	3.051758e-003
1.347376e+000	3.051758e-003
1.378634e+000	4.577637e-003
1.409892e+000	1.220703e-002
1.441150e+000	4.577637e-003
1.472407e+000	0.000000e+000
1.503665e+000	3.051758e-003
1.534923e+000	3.051758e-003
1.566181e+000	4.577637e-003
1.597439e+000	4.577637e-003
1.628697e+000	1.068115e-002
1.659955e+000	4.577637e-003
1.691213e+000	3.051758e-003
1.722471e+000	3.051758e-003
1.753729e+000	9.155273e-003
1.784987e+000	3.051758e-003
1.816245e+000	9.155273e-003
1.847503e+000	9.155273e-003
1.878761e+000	7.629395e-003
1.910019e+000	1.068115e-002
1.941277e+000	7.629395e-003
1.972535e+000	1.525879e-003
2.003793e+000	4.577637e-003
2.035051e+000	4.577637e-003
2.066309e+000	6.103516e-003
2.097567e+000	7.629395e-003
2.128825e+000	1.525879e-003
2.160083e+000	1.220703e-002
2.191341e+000	6.103516e-003
2.222599e+000	4.577637e-003
2.253855e+000	7.629395e-003
2.285113e+000	1.373291e-002
2.316371e+000	4.577637e-003
2.347629e+000	1.525879e-003
2.378887e+000	6.103516e-003
2.410145e+000	6.103516e-003
2.441403e+000	9.155273e-003
2.472661e+000	7.629395e-003
2.503919e+000	1.068115e-002
2.535177e+000	4.577637e-003
2.566435e+000	1.525879e-002
2.597693e+000	7.629395e-003
2.628951e+000	1.678467e-002
2.660209e+000	1.068115e-002
2.691467e+000	7.629395e-003
2.722725e+000	7.629395e-003
2.753983e+000	1.068115e-002
2.785241e+000	4.577637e-003
2.816499e+000	7.629395e-003
2.847757e+000	7.629395e-003
2.879015e+000	9.155273e-003
2.910273e+000	1.068115e-002
2.941531e+000	2.136230e-002
2.972789e+000	9.155273e-003
3.004047e+000	6.103516e-003
3.035305e+000	9.155273e-003
3.066562e+000	9.155273e-003
3.097820e+000	1.068115e-002
3.129078e+000	1.525879e-002
3.160336e+000	1.525879e-002
3.191594e+000	9.155273e-003
3.222852e+000	1.678467e-002
3.254110e+000	2.136230e-002
3.285367e+000	6.103516e-003
3.316626e+000	1.525879e-002
3.347883e+000	1.678467e-002
3.379142e+000	1.068115e-002
3.410399e+000	7.629395e-003
3.441658e+000	1.373291e-002
3.472915e+000	1.068115e-002
3.504174e+000	9.155273e-003
3.535431e+000	1.373291e-002
3.566689e+000	1.373291e-002
3.597947e+000	1.678467e-002
3.629205e+000	1.983643e-002
3.660463e+000	1.983643e-002
3.691721e+000	1.068115e-002
3.722979e+000	1.373291e-002
3.754237e+000	1.068115e-002
3.785495e+000	7.629395e-003
3.816753e+000	1.831055e-002
3.848011e+000	1.068115e-002
3.879268e+000	2.136230e-002
3.910526e+000	1.678467e-002
3.941784e+000	2.288818e-002
3.973042e+000	1.373291e-002
4.004300e+000	9.155273e-003
4.035558e+000	2.136230e-002
4.066816e+000	3.356934e-002
4.098074e+000	9.155273e-003
4.129332e+000	1.373291e-002
4.160590e+000	2.288818e-002
4.191848e+000	1.220703e-002
4.223106e+000	2.136230e-002
4.254364e+000	1.220703e-002
4.285622e+000	1.983643e-002
4.316880e+000	1.678467e-002
4.348138e+000	9.155273e-003
4.379396e+000	9.155273e-003
4.410654e+000	1.373291e-002
4.441912e+000	1.373291e-002
4.473170e+000	1.220703e-002
4.504428e+000	1.831055e-002
4.535686e+000	1.983643e-002
4.566944e+000	1.525879e-002
4.598202e+000	1.525879e-002
4.629460e+000	1.831055e-002
4.660717e+000	2.441406e-002
4.691974e+000	1.831055e-002
4.723232e+000	1.068115e-002
4.754490e+000	2.136230e-002
4.785748e+000	1.373291e-002
4.817006e+000	1.220703e-002
4.848264e+000	1.068115e-002
4.879522e+000	1.525879e-002
4.910780e+000	9.155273e-003
4.942038e+000	9.155273e-003
4.973296e+000	1.068115e-002
5.004554e+000	7.629395e-003
5.035812e+000	1.525879e-002
5.067070e+000	1.525879e-002
5.098328e+000	1.220703e-002
5.129586e+000	7.629395e-003
5.160844e+000	1.678467e-002
5.192102e+000	4.577637e-003
5.223360e+000	1.373291e-002
5.254618e+000	2.441406e-002
5.285876e+000	1.983643e-002
5.317134e+000	1.068115e-002
5.348392e+000	1.678467e-002
5.379650e+000	1.525879e-002
5.410908e+000	1.068115e-002
5.442166e+000	2.441406e-002
5.473423e+000	2.136230e-002
5.504681e+000	1.373291e-002
5.535939e+000	1.373291e-002
5.567196e+000	2.746582e-002
5.598454e+000	2.441406e-002
5.629713e+000	1.220703e-002
5.660971e+000	7.629395e-003
5.692228e+000	1.373291e-002
5.723486e+000	9.155273e-003
5.754745e+000	1.373291e-002
5.786003e+000	1.983643e-002
5.817260e+000	1.678467e-002
5.848518e+000	1.525879e-002
5.879776e+000	1.678467e-002
5.911035e+000	1.373291e-002
5.942292e+000	2.136230e-002
5.973550e+000	2.899170e-002
6.004808e+000	1.220703e-002
6.036067e+000	3.051758e-003
6.067324e+000	2.441406e-002
6.098582e+000	1.373291e-002
6.129840e+000	1.373291e-002
6.161098e+000	1.983643e-002
6.192356e+000	2.136230e-002
6.223614e+000	1.068115e-002
6.254872e+000	1.678467e-002
6.286129e+000	2.288818e-002
6.317387e+000	1.525879e-002
6.348645e+000	2.136230e-002
6.379903e+000	1.525879e-002
6.411161e+000	1.068115e-002
6.442419e+000	1.983643e-002
6.473677e+000	1.678467e-002
6.504935e+000	1.068115e-002
6.536193e+000	1.525879e-002
6.567451e+000	2.288818e-002
6.598709e+000	1.678467e-002
6.629967e+000	1.525879e-002
6.661225e+000	1.678467e-002
6.692483e+000	1.831055e-002
6.723741e+000	1.678467e-002
6.754999e+000	1.983643e-002
6.786257e+000	1.525879e-002
6.817515e+000	1.678467e-002
6.848773e+000	1.983643e-002
6.880031e+000	2.746582e-002
6.911289e+000	1.525879e-002
6.942547e+000	1.220703e-002
6.973804e+000	1.983643e-002
7.005063e+000	1.678467e-002
7.036321e+000	1.831055e-002
7.067577e+000	1.831055e-002
7.098835e+000	1.220703e-002
7.130093e+000	1.831055e-002
7.161351e+000	2.288818e-002
7.192609e+000	2.288818e-002
7.223867e+000	1.983643e-002
7.255125e+000	2.746582e-002
7.286383e+000	1.983643e-002
7.317641e+000	9.155273e-003
7.348899e+000	1.678467e-002
7.380157e+000	1.525879e-002
7.411415e+000	1.525879e-002
7.442673e+000	1.525879e-002
7.473931e+000	1.831055e-002
7.505189e+000	2.288818e-002
7.536447e+000	1.068115e-002
7.567705e+000	1.678467e-002
7.598963e+000	2.593994e-002
7.630221e+000	1.983643e-002
7.661479e+000	2.899170e-002
7.692737e+000	7.629395e-003
7.723995e+000	1.678467e-002
7.755253e+000	2.136230e-002
7.786511e+000	1.983643e-002
7.817769e+000	2.136230e-002
7.849027e+000	2.593994e-002
7.880284e+000	1.220703e-002
7.911541e+000	1.983643e-002
7.942800e+000	1.678467e-002
7.974058e+000	2.593994e-002
8.005316e+000	2.746582e-002
8.036573e+000	1.831055e-002
8.067832e+000	1.983643e-002
8.099090e+000	2.288818e-002
8.130347e+000	1.831055e-002
8.161606e+000	1.831055e-002
8.192863e+000	2.593994e-002
8.224121e+000	2.136230e-002
8.255380e+000	3.204346e-002
8.286637e+000	1.983643e-002
8.317896e+000	1.983643e-002
8.349154e+000	1.831055e-002
8.380411e+000	2.441406e-002
8.411670e+000	2.746582e-002
8.442927e+000	1.831055e-002
8.474185e+000	3.356934e-002
8.505444e+000	3.356934e-002
8.536701e+000	2.746582e-002
8.567960e+000	1.068115e-002
8.599217e+000	1.678467e-002
8.630475e+000	2.593994e-002
8.661732e+000	3.051758e-002
8.692990e+000	2.441406e-002
8.724248e+000	2.899170e-002
8.755506e+000	1.068115e-002
8.786764e+000	3.051758e-002
8.818022e+000	1.831055e-002
8.849279e+000	2.288818e-002
8.880538e+000	1.983643e-002
8.911796e+000	3.509521e-002
8.943054e+000	2.136230e-002
8.974312e+000	3.356934e-002
9.005569e+000	2.593994e-002
9.036828e+000	2.899170e-002
9.068086e+000	2.441406e-002
9.099343e+000	2.593994e-002
9.130602e+000	2.288818e-002
9.161860e+000	2.746582e-002
9.193118e+000	2.288818e-002
9.224376e+000	2.441406e-002
9.255633e+000	3.204346e-002
9.286892e+000	2.593994e-002
9.318150e+000	2.899170e-002
9.349407e+000	1.983643e-002
9.380666e+000	3.356934e-002
9.411923e+000	2.136230e-002
9.443182e+000	2.136230e-002
9.474439e+000	2.899170e-002
9.505696e+000	2.136230e-002
9.536954e+000	2.288818e-002
9.568213e+000	2.136230e-002
9.599470e+000	3.051758e-002
9.630728e+000	4.882813e-002
9.661986e+000	2.136230e-002
9.693244e+000	3.509521e-002
9.724503e+000	3.204346e-002
9.755760e+000	1.831055e-002
9.787018e+000	2.746582e-002
9.818276e+000	2.593994e-002
9.849534e+000	2.136230e-002
9.880792e+000	1.983643e-002
9.912050e+000	3.814697e-002
9.943308e+000	1.678467e-002
9.974566e+000	3.204346e-002
1.000582e+001	3.204346e-002
1.003708e+001	3.509521e-002
1.006834e+001	3.051758e-002
1.009960e+001	1.983643e-002
1.013086e+001	1.525879e-002
1.016211e+001	2.441406e-002
1.019337e+001	2.441406e-002
1.022463e+001	4.272461e-002
1.025589e+001	2.899170e-002
1.028714e+001	3.509521e-002
1.031840e+001	4.425049e-002
1.034966e+001	2.288818e-002
1.038092e+001	3.204346e-002
1.041218e+001	4.425049e-002
1.044343e+001	1.983643e-002
1.047469e+001	4.119873e-002
1.050595e+001	2.899170e-002
1.053721e+001	4.425049e-002
1.056847e+001	3.356934e-002
1.059972e+001	2.899170e-002
1.063098e+001	3.356934e-002
1.066224e+001	2.136230e-002
1.069350e+001	2.899170e-002
1.072476e+001	3.356934e-002
1.075601e+001	2.288818e-002
1.078727e+001	2.746582e-002
1.081853e+001	3.662109e-002
1.084979e+001	2.441406e-002
1.088105e+001	3.204346e-002
1.091230e+001	3.356934e-002
1.094356e+001	5.187988e-002
1.097482e+001	3.356934e-002
1.100608e+001	2.593994e-002
1.103734e+001	3.204346e-002
1.106859e+001	2.288818e-002
1.109985e+001	4.119873e-002
1.113111e+001	4.425049e-002
1.116237e+001	2.746582e-002
1.119363e+001	3.356934e-002
1.122488e+001	4.577637e-002
1.125614e+001	2.288818e-002
1.128740e+001	4.272461e-002
1.131866e+001	3.662109e-002
1.134992e+001	3.814697e-002
1.138117e+001	2.441406e-002
1.141243e+001	3.051758e-002
1.144369e+001	3.356934e-002
1.147495e+001	3.051758e-002
1.150620e+001	2.593994e-002
1.153746e+001	4.730225e-002
1.156872e+001	3.814697e-002
1.159998e+001	5.340576e-002
1.163124e+001	5.493164e-002
1.166249e+001	3.814697e-002
1.169375e+001	4.119873e-002
1.172501e+001	3.662109e-002
1.175627e+001	3.509521e-002
1.178753e+001	4.577637e-002
1.181878e+001	3.662109e-002
1.185004e+001	3.814697e-002
1.188130e+001	3.662109e-002
1.191256e+001	3.814697e-002
1.194382e+001	4.730225e-002
1.197507e+001	3.509521e-002
1.200633e+001	4.119873e-002
1.203759e+001	4.272461e-002
1.206885e+001	3.662109e-002
1.210011e+001	3.662109e-002
1.213136e+001	3.814697e-002
1.216262e+001	3.967285e-002
1.219388e+001	5.950928e-002
1.222514e+001	3.967285e-002
1.225640e+001	4.577637e-002
1.228765e+001	3.356934e-002
1.231891e+001	5.035400e-002
1.235017e+001	5.187988e-002
1.238143e+001	3.356934e-002
1.241269e+001	4.882813e-002
1.244394e+001	4.272461e-002
1.247520e+001	3.814697e-002
1.250646e+001	4.882813e-002
1.253772e+001	3.662109e-002
1.256897e+001	3.662109e-002
1.260023e+001	4.272461e-002
1.263149e+001	5.340576e-002
1.266275e+001	4.882813e-002
1.269401e+001	4.882813e-002
1.272526e+001	4.272461e-002
1.275652e+001	5.493164e-002
1.278778e+001	4.730225e-002
1.281904e+001	6.713867e-002
1.285030e+001	3.814697e-002
1.288155e+001	3.814697e-002
1.291281e+001	4.577637e-002
1.294407e+001	4.577637e-002
1.297533e+001	4.119873e-002
1.300659e+001	5.340576e-002
1.303784e+001	6.103516e-002
1.306910e+001	4.272461e-002
1.310036e+001	2.746582e-002
1.313162e+001	5.950928e-002
1.316287e+001	7.171631e-002
1.319413e+001	4.882813e-002
1.322539e+001	5.340576e-002
1.325665e+001	2.746582e-002
1.328791e+001	2.441406e-002
1.331916e+001	6.256104e-002
1.335042e+001	6.713867e-002
1.338168e+001	3.204346e-002
1.341294e+001	5.798340e-002
1.344420e+001	7.781982e-002
1.347545e+001	4.730225e-002
1.350671e+001	5.340576e-002
1.353797e+001	4.272461e-002
1.356923e+001	6.256104e-002
1.360049e+001	4.882813e-002
1.363174e+001	5.035400e-002
1.366300e+001	6.256104e-002
1.369426e+001	4.425049e-002
1.372552e+001	6.408691e-002
1.375678e+001	6.256104e-002
1.378803e+001	5.340576e-002
1.381929e+001	6.408691e-002
1.385055e+001	4.425049e-002
1.388181e+001	4.119873e-002
1.391307e+001	4.882813e-002
1.394432e+001	8.544922e-002
1.397558e+001	4.272461e-002
1.400684e+001	7.171631e-002
1.403810e+001	5.645752e-002
1.406936e+001	6.103516e-002
1.410061e+001	5.645752e-002
1.413187e+001	6.713867e-002
1.416313e+001	6.713867e-002
1.419439e+001	5.493164e-002
1.422565e+001	5.493164e-002
1.425690e+001	6.561279e-002
1.428816e+001	5.493164e-002
1.431942e+001	6.866455e-002
1.435068e+001	5.950928e-002
1.438194e+001	4.272461e-002
1.441319e+001	7.476807e-002
1.444445e+001	5.645752e-002
1.447571e+001	5.035400e-002
1.450697e+001	5.493164e-002
1.453823e+001	7.934570e-002
1.456948e+001	5.950928e-002
1.460074e+001	5.035400e-002
1.463200e+001	5.493164e-002
1.466325e+001	5.340576e-002
1.469451e+001	6.256104e-002
1.472577e+001	5.340576e-002
1.475703e+001	5.798340e-002
1.478829e+001	5.798340e-002
1.481954e+001	4.882813e-002
1.485080e+001	7.324219e-002
1.488206e+001	6.256104e-002
1.491332e+001	5.645752e-002
1.494458e+001	6.408691e-002
1.497583e+001	6.713867e-002
1.500709e+001	5.340576e-002
1.503835e+001	6.256104e-002
1.506961e+001	6.103516e-002
1.510087e+001	7.019043e-002
1.513212e+001	6.866455e-002
1.516338e+001	7.476807e-002
1.519464e+001	5.340576e-002
1.522590e+001	7.476807e-002
1.525716e+001	6.408691e-002
1.528841e+001	7.019043e-002
1.531967e+001	6.256104e-002
1.535093e+001	8.544922e-002
1.538219e+001	5.950928e-002
1.541345e+001	5.950928e-002
1.544470e+001	5.340576e-002
1.547596e+001	5.645752e-002
1.550722e+001	6.713867e-002
1.553848e+001	6.866455e-002
1.556974e+001	8.392334e-002
1.560099e+001	7.629395e-002
1.563225e+001	7.629395e-002
1.566351e+001	8.544922e-002
1.569477e+001	7.476807e-002
1.572603e+001	6.408691e-002
1.575728e+001	5.645752e-002
1.578854e+001	7.781982e-002
1.581980e+001	7.934570e-002
1.585106e+001	6.256104e-002
1.588232e+001	7.781982e-002
1.591357e+001	7.171631e-002
1.594483e+001	5.950928e-002
1.597609e+001	7.019043e-002
1.600735e+001	6.408691e-002
1.603861e+001	8.392334e-002
1.606986e+001	9.307861e-002
1.610112e+001	8.239746e-002
1.613238e+001	7.629395e-002
1.616364e+001	7.781982e-002
1.619490e+001	7.476807e-002
1.622615e+001	8.850098e-002
1.625741e+001	8.087158e-002
1.628867e+001	8.697510e-002
1.631993e+001	7.781982e-002
1.635118e+001	6.408691e-002
1.638244e+001	7.934570e-002
1.641370e+001	8.850098e-002
1.644496e+001	6.713867e-002
1.647622e+001	7.324219e-002
1.650747e+001	5.798340e-002
1.653873e+001	8.697510e-002
1.656999e+001	8.239746e-002
1.660125e+001	7.781982e-002
1.663251e+001	8.087158e-002
1.666376e+001	8.392334e-002
1.669502e+001	8.697510e-002
1.672628e+001	7.629395e-002
1.675754e+001	9.460449e-002
1.678880e+001	7.934570e-002
1.682005e+001	8.239746e-002
1.685131e+001	7.324219e-002
1.688257e+001	6.561279e-002
1.691383e+001	7.629395e-002
1.694509e+001	1.022339e-001
1.697634e+001	8.850098e-002
1.700760e+001	6.408691e-002
1.703886e+001	1.007080e-001
1.707012e+001	7.324219e-002
1.710138e+001	9.765625e-002
1.713263e+001	7.324219e-002
1.716389e+001	1.068115e-001
1.719515e+001	8.392334e-002
1.722641e+001	7.019043e-002
1.725767e+001	9.002686e-002
1.728892e+001	7.476807e-002
1.732018e+001	7.781982e-002
1.735144e+001	7.171631e-002
1.738270e+001	8.697510e-002
1.741396e+001	1.068115e-001
1.744521e+001	1.007080e-001
1.747647e+001	8.239746e-002
1.750773e+001	8.392334e-002
1.753899e+001	9.918213e-002
1.757024e+001	7.476807e-002
1.760150e+001	8.087158e-002
1.763276e+001	7.476807e-002
1.766402e+001	8.544922e-002
1.769528e+001	9.918213e-002
1.772653e+001	9.002686e-002
1.775779e+001	8.544922e-002
1.778905e+001	1.068115e-001
1.782031e+001	9.613037e-002
1.785157e+001	9.307861e-002
1.788282e+001	1.052856e-001
1.791408e+001	7.476807e-002
1.794534e+001	1.098633e-001
1.797660e+001	1.052856e-001
1.800785e+001	9.155273e-002
1.803911e+001	7.781982e-002
1.807037e+001	1.068115e-001
1.810163e+001	9.002686e-002
1.813288e+001	5.645752e-002
1.816414e+001	8.544922e-002
1.819540e+001	1.098633e-001
1.822666e+001	8.697510e-002
1.825792e+001	1.037598e-001
1.828918e+001	1.052856e-001
1.832043e+001	7.934570e-002
1.835169e+001	1.113892e-001
1.838295e+001	9.765625e-002
1.841421e+001	8.239746e-002
1.844547e+001	9.765625e-002
1.847672e+001	9.460449e-002
1.850798e+001	1.113892e-001
1.853924e+001	1.068115e-001
1.857050e+001	9.155273e-002
1.860176e+001	9.613037e-002
1.863301e+001	9.918213e-002
1.866427e+001	1.174927e-001
1.869553e+001	1.083374e-001
1.872679e+001	1.144409e-001
1.875805e+001	1.113892e-001
1.878930e+001	1.190186e-001
1.882056e+001	7.629395e-002
1.885182e+001	1.098633e-001
1.888308e+001	1.235962e-001
1.891434e+001	1.388550e-001
1.894559e+001	9.307861e-002
1.897685e+001	1.358032e-001
1.900811e+001	1.083374e-001
1.903937e+001	1.083374e-001
1.907063e+001	1.220703e-001
1.910188e+001	1.068115e-001
1.913314e+001	8.544922e-002
1.916440e+001	1.358032e-001
1.919566e+001	1.052856e-001
1.922692e+001	1.052856e-001
1.925817e+001	1.205444e-001
1.928943e+001	1.373291e-001
1.932069e+001	1.464844e-001
1.935195e+001	1.174927e-001
1.938321e+001	1.052856e-001
1.941446e+001	8.850098e-002
1.944572e+001	9.002686e-002
1.947698e+001	1.480103e-001
1.950823e+001	1.129150e-001
1.953949e+001	8.239746e-002
1.957075e+001	1.083374e-001
1.960201e+001	1.464844e-001
1.963327e+001	8.392334e-002
1.966452e+001	1.419067e-001
1.969578e+001	1.144409e-001
1.972704e+001	1.266479e-001
1.975830e+001	1.113892e-001
1.978956e+001	1.098633e-001
1.982081e+001	1.129150e-001
1.985207e+001	1.022339e-001
1.988333e+001	9.918213e-002
1.991459e+001	1.037598e-001
1.994585e+001	1.083374e-001
1.997710e+001	1.373291e-001
2.000836e+001	1.083374e-001
2.003962e+001	1.068115e-001
2.007088e+001	1.403809e-001
2.010214e+001	1.281738e-001
2.013339e+001	1.144409e-001
2.016465e+001	1.296997e-001
2.019591e+001	1.235962e-001
2.022717e+001	1.174927e-001
2.025843e+001	1.113892e-001
2.028968e+001	1.373291e-001
2.032094e+001	1.358032e-001
2.035220e+001	1.052856e-001
2.038346e+001	1.144409e-001
2.041472e+001	1.358032e-001
2.044597e+001	1.052856e-001
2.047723e+001	1.235962e-001
2.050849e+001	1.480103e-001
2.053975e+001	1.068115e-001
2.057101e+001	1.464844e-001
2.060226e+001	1.464844e-001
2.063352e+001	1.647949e-001
2.066478e+001	1.129150e-001
2.069604e+001	1.373291e-001
2.072730e+001	1.342773e-001
2.075855e+001	1.113892e-001
2.078981e+001	1.434326e-001
2.082107e+001	1.556396e-001
2.085233e+001	1.098633e-001
2.088359e+001	1.419067e-001
2.091484e+001	1.419067e-001
2.094610e+001	1.342773e-001
2.097736e+001	1.617432e-001
2.100862e+001	1.327515e-001
2.103988e+001	1.296997e-001
2.107113e+001	1.510620e-001
2.110239e+001	1.296997e-001
2.113365e+001	1.586914e-001
2.116491e+001	1.052856e-001
2.119616e+001	1.434326e-001
2.122742e+001	1.663208e-001
2.125868e+001	1.312256e-001
2.128994e+001	1.571655e-001
2.132120e+001	1.525879e-001
2.135245e+001	1.495361e-001
2.138371e+001	1.464844e-001
2.141497e+001	1.647949e-001
2.144623e+001	1.327515e-001
2.147749e+001	1.586914e-001
2.150874e+001	1.541138e-001
2.154000e+001	1.434326e-001
2.157126e+001	1.510620e-001
2.160252e+001	1.266479e-001
2.163378e+001	1.724243e-001
2.166503e+001	1.342773e-001
2.169629e+001	1.556396e-001
2.172755e+001	1.464844e-001
2.175881e+001	1.296997e-001
2.179007e+001	1.510620e-001
2.182132e+001	1.739502e-001
2.185258e+001	1.312256e-001
2.188384e+001	1.464844e-001
2.191510e+001	1.922607e-001
2.194636e+001	1.174927e-001
2.197761e+001	1.617432e-001
2.200887e+001	1.327515e-001
2.204013e+001	1.403809e-001
2.207139e+001	1.510620e-001
2.210264e+001	1.571655e-001
2.213390e+001	1.846313e-001
2.216516e+001	1.510620e-001
2.219642e+001	1.617432e-001
2.222768e+001	1.739502e-001
2.225893e+001	1.434326e-001
2.229019e+001	1.556396e-001
2.232145e+001	1.602173e-001
2.235271e+001	1.358032e-001
2.238397e+001	1.693726e-001
2.241522e+001	1.495361e-001
2.244648e+001	1.449585e-001
2.247774e+001	1.373291e-001
2.250900e+001	1.800537e-001
2.254026e+001	1.724243e-001
2.257151e+001	1.220703e-001
2.260277e+001	1.632690e-001
2.263403e+001	1.907349e-001
2.266529e+001	1.327515e-001
2.269654e+001	1.464844e-001
2.272780e+001	1.770020e-001
2.275906e+001	1.525879e-001
2.279032e+001	1.861572e-001
2.282158e+001	1.586914e-001
2.285283e+001	1.724243e-001
2.288409e+001	1.754761e-001
2.291535e+001	1.647949e-001
2.294661e+001	1.342773e-001
2.297787e+001	1.434326e-001
2.300912e+001	1.815796e-001
2.304038e+001	1.907349e-001
2.307164e+001	1.617432e-001
2.310290e+001	2.105713e-001
2.313416e+001	1.525879e-001
2.316541e+001	1.800537e-001
2.319667e+001	1.678467e-001
2.322793e+001	1.937866e-001
2.325919e+001	1.159668e-001
2.329045e+001	1.922607e-001
2.332170e+001	1.876831e-001
2.335296e+001	1.480103e-001
2.338422e+001	1.663208e-001
2.341548e+001	1.495361e-001
2.344674e+001	1.373291e-001
2.347799e+001	1.419067e-001
2.350925e+001	1.708984e-001
2.354051e+001	1.632690e-001
2.357177e+001	1.495361e-001
2.360303e+001	1.983643e-001
2.363428e+001	1.770020e-001
2.366554e+001	1.419067e-001
2.369680e+001	1.968384e-001
2.372806e+001	1.617432e-001
2.375932e+001	1.708984e-001
2.379057e+001	1.464844e-001
2.382183e+001	1.861572e-001
2.385309e+001	1.846313e-001
2.388435e+001	1.480103e-001
2.391561e+001	2.151489e-001
2.394686e+001	1.831055e-001
2.397812e+001	1.495361e-001
2.400938e+001	2.029419e-001
2.404064e+001	1.480103e-001
2.407190e+001	1.647949e-001
2.410315e+001	1.937866e-001
2.413441e+001	2.044678e-001
2.416567e+001	2.166748e-001
2.419693e+001	1.571655e-001
2.422819e+001	1.739502e-001
2.425944e+001	2.029419e-001
2.429070e+001	1.647949e-001
2.432196e+001	1.693726e-001
2.435321e+001	1.785278e-001
2.438447e+001	1.724243e-001
2.441573e+001	1.831055e-001
2.444699e+001	1.953125e-001
2.447825e+001	1.632690e-001
2.450950e+001	1.968384e-001
2.454076e+001	2.227783e-001
2.457202e+001	1.510620e-001
2.460328e+001	1.785278e-001
2.463454e+001	1.815796e-001
2.466579e+001	1.739502e-001
2.469705e+001	1.815796e-001
2.472831e+001	2.059937e-001
2.475957e+001	1.647949e-001
2.479083e+001	1.831055e-001
2.482208e+001	1.846313e-001
2.485334e+001	2.136230e-001
2.488460e+001	1.495361e-001
2.491586e+001	1.724243e-001
2.494712e+001	1.876831e-001
2.497837e+001	1.525879e-001
2.500963e+001	2.593994e-001
2.504089e+001	2.014160e-001
2.507215e+001	2.029419e-001
2.510341e+001	1.800537e-001
2.513466e+001	1.892090e-001
2.516592e+001	1.861572e-001
2.519718e+001	1.480103e-001
2.522844e+001	1.953125e-001
2.525970e+001	2.014160e-001
2.529095e+001	1.541138e-001
2.532221e+001	1.846313e-001
2.535347e+001	2.044678e-001
2.538473e+001	1.602173e-001
2.541599e+001	2.044678e-001
2.544724e+001	1.785278e-001
2.547850e+001	1.571655e-001
2.550976e+001	1.907349e-001
2.554102e+001	2.105713e-001
2.557228e+001	1.892090e-001
2.560353e+001	1.678467e-001
2.563479e+001	2.258301e-001
2.566605e+001	2.090454e-001
2.569731e+001	1.678467e-001
2.572857e+001	1.937866e-001
2.575982e+001	1.831055e-001
2.579108e+001	1.937866e-001
2.582234e+001	2.090454e-001
2.585360e+001	1.754761e-001
2.588485e+001	1.266479e-001
2.591611e+001	2.105713e-001
2.594737e+001	1.998901e-001
2.597863e+001	1.876831e-001
2.600989e+001	1.647949e-001
2.604114e+001	1.998901e-001
2.607240e+001	1.785278e-001
2.610366e+001	1.892090e-001
2.613492e+001	2.151489e-001
2.616618e+001	2.044678e-001
2.619743e+001	1.770020e-001
2.622869e+001	1.693726e-001
2.625995e+001	2.059937e-001
2.629121e+001	1.617432e-001
2.632247e+001	1.846313e-001
2.635372e+001	2.136230e-001
2.638498e+001	1.785278e-001
2.641624e+001	1.510620e-001
2.644750e+001	2.304077e-001
2.647875e+001	2.365112e-001
2.651001e+001	1.647949e-001
2.654127e+001	1.998901e-001
2.657253e+001	1.815796e-001
2.660379e+001	1.556396e-001
2.663504e+001	2.243042e-001
2.666630e+001	1.846313e-001
2.669756e+001	1.708984e-001
2.672882e+001	2.197266e-001
2.676008e+001	1.922607e-001
2.679133e+001	1.571655e-001
2.682259e+001	2.059937e-001
2.685385e+001	1.724243e-001
2.688511e+001	1.922607e-001
2.691637e+001	1.586914e-001
2.694762e+001	1.983643e-001
2.697888e+001	2.136230e-001
2.701014e+001	1.480103e-001
2.704140e+001	1.556396e-001
2.707266e+001	2.166748e-001
2.710391e+001	1.495361e-001
2.713517e+001	2.029419e-001
2.716643e+001	2.319336e-001
2.719769e+001	1.525879e-001
2.722895e+001	1.998901e-001
2.726020e+001	1.678467e-001
2.729146e+001	1.892090e-001
2.732272e+001	1.312256e-001
2.735398e+001	2.258301e-001
2.738524e+001	1.937866e-001
2.741649e+001	1.495361e-001
2.744775e+001	1.708984e-001
2.747901e+001	2.044678e-001
2.751027e+001	1.358032e-001
2.754152e+001	1.678467e-001
2.757278e+001	1.739502e-001
2.760404e+001	1.388550e-001
2.763530e+001	1.785278e-001
2.766656e+001	1.754761e-001
2.769781e+001	1.815796e-001
2.772907e+001	1.281738e-001
2.776033e+001	1.953125e-001
2.779159e+001	1.770020e-001
2.782285e+001	1.449585e-001
2.785410e+001	1.846313e-001
2.788536e+001	1.525879e-001
2.791662e+001	1.464844e-001
2.794788e+001	1.663208e-001
2.797914e+001	1.800537e-001
2.801039e+001	1.434326e-001
2.804165e+001	1.586914e-001
2.807291e+001	1.770020e-001
2.810417e+001	1.480103e-001
2.813543e+001	1.846313e-001
2.816668e+001	1.602173e-001
2.819794e+001	2.014160e-001
2.822920e+001	1.571655e-001
2.826046e+001	1.678467e-001
2.829172e+001	1.632690e-001
2.832297e+001	1.586914e-001
2.835423e+001	1.739502e-001
2.838549e+001	1.953125e-001
2.841675e+001	1.266479e-001
2.844801e+001	1.510620e-001
2.847926e+001	1.937866e-001
2.851052e+001	1.342773e-001
2.854178e+001	1.556396e-001
2.857304e+001	1.815796e-001
2.860430e+001	1.510620e-001
2.863555e+001	1.419067e-001
2.866681e+001	1.708984e-001
2.869807e+001	1.907349e-001
2.872933e+001	1.281738e-001
2.876059e+001	1.525879e-001
2.879184e+001	1.800537e-001
2.882310e+001	1.449585e-001
2.885436e+001	1.480103e-001
2.888562e+001	1.419067e-001
2.891688e+001	1.296997e-001
2.894813e+001	1.602173e-001
2.897939e+001	1.602173e-001
2.901065e+001	1.251221e-001
2.904191e+001	1.434326e-001
2.907316e+001	1.647949e-001
2.910442e+001	1.541138e-001
2.913568e+001	1.205444e-001
2.916694e+001	1.449585e-001
2.919819e+001	1.373291e-001
2.922945e+001	1.327515e-001
2.926071e+001	1.464844e-001
2.929197e+001	1.266479e-001
2.932323e+001	1.235962e-001
2.935448e+001	1.541138e-001
2.938574e+001	1.754761e-001
2.941700e+001	1.342773e-001
2.944826e+001	1.708984e-001
2.947952e+001	1.754761e-001
2.951077e+001	1.312256e-001
2.954203e+001	1.327515e-001
2.957329e+001	1.632690e-001
2.960455e+001	1.510620e-001
2.963581e+001	9.307861e-002
2.966706e+001	1.602173e-001
2.969832e+001	1.556396e-001
2.972958e+001	1.296997e-001
2.976084e+001	1.510620e-001
2.979210e+001	1.342773e-001
2.982335e+001	1.358032e-001
2.985461e+001	1.480103e-001
2.988587e+001	1.266479e-001
2.991713e+001	1.541138e-001
2.994839e+001	1.373291e-001
2.997964e+001	1.266479e-001
3.001090e+001	1.419067e-001
3.004216e+001	1.159668e-001
3.007342e+001	1.205444e-001
3.010468e+001	1.464844e-001
3.013593e+001	1.434326e-001
3.016719e+001	1.358032e-001
3.019845e+001	1.281738e-001
3.022971e+001	1.159668e-001
3.026097e+001	1.495361e-001
3.029222e+001	1.281738e-001
3.032348e+001	1.068115e-001
3.035474e+001	1.296997e-001
3.038600e+001	1.342773e-001
3.041726e+001	1.174927e-001
3.044851e+001	1.190186e-001
3.047977e+001	1.327515e-001
3.051103e+001	1.068115e-001
3.054229e+001	1.144409e-001
3.057355e+001	1.113892e-001
3.060480e+001	1.190186e-001
3.063606e+001	1.205444e-001
3.066732e+001	1.342773e-001
3.069858e+001	1.586914e-001
3.072983e+001	9.765625e-002
3.076109e+001	1.251221e-001
3.079235e+001	1.144409e-001
3.082361e+001	1.342773e-001
3.085487e+001	8.087158e-002
3.088612e+001	1.358032e-001
3.091738e+001	1.388550e-001
3.094864e+001	1.144409e-001
3.097990e+001	1.296997e-001
3.101115e+001	1.068115e-001
3.104241e+001	8.544922e-002
3.107367e+001	1.373291e-001
3.110493e+001	1.174927e-001
3.113619e+001	8.697510e-002
3.116744e+001	1.281738e-001
3.119870e+001	1.281738e-001
3.122996e+001	9.918213e-002
3.126122e+001	1.373291e-001
3.129248e+001	1.342773e-001
3.132373e+001	1.205444e-001
3.135499e+001	9.918213e-002
3.138625e+001	1.098633e-001
3.141751e+001	1.037598e-001
3.144877e+001	1.022339e-001
3.148002e+001	9.155273e-002
3.151128e+001	1.083374e-001
3.154254e+001	8.087158e-002
3.157380e+001	1.052856e-001
3.160506e+001	1.098633e-001
3.163631e+001	1.174927e-001
3.166757e+001	1.052856e-001
3.169883e+001	9.918213e-002
3.173009e+001	1.144409e-001
3.176135e+001	8.850098e-002
3.179260e+001	1.083374e-001
3.182386e+001	1.052856e-001
3.185512e+001	9.613037e-002
3.188638e+001	1.419067e-001
3.191764e+001	1.129150e-001
3.194889e+001	9.613037e-002
3.198015e+001	1.174927e-001
3.201141e+001	1.007080e-001
3.204267e+001	1.007080e-001
3.207393e+001	1.068115e-001
3.210518e+001	7.476807e-002
3.213644e+001	1.113892e-001
3.216770e+001	8.239746e-002
3.219896e+001	9.918213e-002
3.223022e+001	1.083374e-001
3.226147e+001	9.155273e-002
3.229273e+001	1.129150e-001
3.232399e+001	1.266479e-001
3.235525e+001	9.002686e-002
3.238651e+001	1.098633e-001
3.241776e+001	9.765625e-002
3.244902e+001	9.002686e-002
3.248028e+001	1.190186e-001
3.251154e+001	9.918213e-002
3.254279e+001	1.052856e-001
3.257405e+001	8.850098e-002
3.260531e+001	8.544922e-002
3.263657e+001	1.220703e-001
3.266782e+001	8.697510e-002
3.269909e+001	9.155273e-002
3.273034e+001	9.918213e-002
3.276160e+001	8.087158e-002
3.279286e+001	1.083374e-001
3.282412e+001	1.022339e-001
3.285537e+001	8.544922e-002
3.288663e+001	1.068115e-001
3.291789e+001	8.850098e-002
3.294915e+001	8.239746e-002
3.298040e+001	8.697510e-002
3.301167e+001	8.697510e-002
3.304292e+001	9.460449e-002
3.307418e+001	8.697510e-002
3.310544e+001	9.307861e-002
3.313670e+001	1.113892e-001
3.316795e+001	7.171631e-002
3.319921e+001	8.239746e-002
3.323047e+001	8.239746e-002
3.326173e+001	7.934570e-002
3.329298e+001	1.098633e-001
3.332424e+001	9.307861e-002
3.335550e+001	6.103516e-002
3.338676e+001	6.866455e-002
3.341802e+001	6.561279e-002
3.344928e+001	1.098633e-001
3.348053e+001	8.697510e-002
3.351179e+001	8.697510e-002
3.354305e+001	8.544922e-002
3.357431e+001	7.324219e-002
3.360556e+001	1.022339e-001
3.363682e+001	7.629395e-002
3.366808e+001	4.577637e-002
3.369934e+001	8.087158e-002
3.373060e+001	7.171631e-002
3.376186e+001	7.324219e-002
3.379311e+001	9.613037e-002
3.382437e+001	8.239746e-002
3.385563e+001	5.493164e-002
3.388689e+001	8.850098e-002
3.391814e+001	7.324219e-002
3.394940e+001	7.629395e-002
3.398066e+001	6.866455e-002
3.401192e+001	8.239746e-002
3.404318e+001	5.645752e-002
3.407444e+001	5.950928e-002
3.410569e+001	6.713867e-002
3.413695e+001	7.629395e-002
3.416821e+001	6.561279e-002
3.419947e+001	7.629395e-002
3.423072e+001	7.934570e-002
3.426198e+001	5.187988e-002
3.429324e+001	9.155273e-002
3.432450e+001	8.239746e-002
3.435576e+001	7.476807e-002
3.438702e+001	8.239746e-002
3.441827e+001	6.866455e-002
3.444953e+001	8.544922e-002
3.448079e+001	5.035400e-002
3.451205e+001	6.561279e-002
3.454330e+001	4.577637e-002
3.457456e+001	5.340576e-002
3.460582e+001	8.697510e-002
3.463708e+001	8.392334e-002
3.466833e+001	5.645752e-002
3.469959e+001	5.798340e-002
3.473085e+001	5.493164e-002
3.476210e+001	5.950928e-002
3.479336e+001	9.155273e-002
3.482462e+001	6.866455e-002
3.485588e+001	9.765625e-002
3.488714e+001	6.103516e-002
3.491840e+001	5.798340e-002
3.494965e+001	7.171631e-002
3.498091e+001	5.035400e-002
3.501217e+001	6.256104e-002
3.504343e+001	6.561279e-002
3.507468e+001	6.256104e-002
3.510594e+001	6.561279e-002
3.513720e+001	6.713867e-002
3.516846e+001	4.577637e-002
3.519972e+001	5.798340e-002
3.523098e+001	5.645752e-002
3.526223e+001	7.324219e-002
3.529349e+001	5.187988e-002
3.532475e+001	6.103516e-002
3.535601e+001	5.340576e-002
3.538726e+001	4.730225e-002
3.541852e+001	5.950928e-002
3.544978e+001	5.340576e-002
3.548104e+001	4.272461e-002
3.551230e+001	6.103516e-002
3.554356e+001	6.561279e-002
3.557481e+001	4.577637e-002
3.560607e+001	6.866455e-002
3.563733e+001	5.493164e-002
3.566859e+001	5.798340e-002
3.569984e+001	4.882813e-002
3.573110e+001	6.713867e-002
3.576236e+001	5.340576e-002
3.579362e+001	3.356934e-002
3.582488e+001	5.950928e-002
3.585614e+001	5.645752e-002
3.588739e+001	4.425049e-002
3.591865e+001	5.950928e-002
3.594991e+001	6.256104e-002
3.598117e+001	6.103516e-002
3.601242e+001	5.950928e-002
3.604368e+001	3.814697e-002
3.607494e+001	4.730225e-002
3.610620e+001	6.103516e-002
3.613745e+001	5.950928e-002
3.616872e+001	4.425049e-002
3.619997e+001	3.204346e-002
3.623123e+001	5.798340e-002
3.626249e+001	4.882813e-002
3.629375e+001	3.356934e-002
3.632500e+001	3.814697e-002
3.635626e+001	6.866455e-002
3.638752e+001	2.746582e-002
3.641878e+001	5.340576e-002
3.645004e+001	4.577637e-002
3.648130e+001	3.814697e-002
3.651255e+001	2.593994e-002
3.654381e+001	5.035400e-002
3.657507e+001	3.814697e-002
3.660633e+001	3.051758e-002
3.663758e+001	3.814697e-002
3.666884e+001	4.272461e-002
3.670010e+001	4.119873e-002
3.673136e+001	4.882813e-002
3.676262e+001	4.425049e-002
3.679387e+001	3.356934e-002
3.682513e+001	2.441406e-002
3.685639e+001	2.899170e-002
3.688765e+001	2.899170e-002
3.691891e+001	5.187988e-002
3.695016e+001	3.967285e-002
3.698142e+001	3.814697e-002
3.701268e+001	4.577637e-002
3.704394e+001	3.662109e-002
3.707520e+001	4.272461e-002
3.710645e+001	3.509521e-002
3.713771e+001	2.593994e-002
3.716897e+001	4.119873e-002
3.720023e+001	2.746582e-002
3.723149e+001	5.340576e-002
3.726274e+001	3.967285e-002
3.729400e+001	3.204346e-002
3.732526e+001	3.967285e-002
3.735652e+001	3.662109e-002
3.738778e+001	2.746582e-002
3.741903e+001	2.593994e-002
3.745029e+001	3.814697e-002
3.748155e+001	3.662109e-002
3.751281e+001	2.746582e-002
3.754407e+001	2.593994e-002
3.757533e+001	3.051758e-002
3.760658e+001	2.441406e-002
3.763784e+001	2.746582e-002
3.766910e+001	2.593994e-002
3.770036e+001	1.831055e-002
3.773161e+001	1.678467e-002
3.776287e+001	2.593994e-002
3.779413e+001	2.441406e-002
3.782539e+001	4.272461e-002
3.785665e+001	1.983643e-002
3.788790e+001	2.746582e-002
3.791916e+001	2.288818e-002
3.795042e+001	3.356934e-002
3.798167e+001	1.983643e-002
3.801293e+001	2.288818e-002
3.804419e+001	1.983643e-002
3.807545e+001	2.441406e-002
3.810670e+001	1.525879e-002
3.813796e+001	1.373291e-002
3.816922e+001	2.899170e-002
3.820048e+001	1.525879e-002
3.823174e+001	9.155273e-003
3.826299e+001	2.441406e-002
3.829425e+001	1.678467e-002
3.832551e+001	3.509521e-002
3.835677e+001	2.593994e-002
3.838803e+001	3.051758e-002
3.841928e+001	1.220703e-002
3.845054e+001	2.746582e-002
3.848180e+001	1.525879e-002
3.851306e+001	1.373291e-002
3.854432e+001	1.373291e-002
3.857557e+001	2.136230e-002
3.860683e+001	9.155273e-003
3.863809e+001	2.746582e-002
3.866935e+001	1.983643e-002
3.870061e+001	1.678467e-002
3.873186e+001	7.629395e-003
3.876312e+001	4.272461e-002
3.879438e+001	1.983643e-002
3.882564e+001	9.155273e-003
3.885690e+001	1.525879e-002
3.888815e+001	2.441406e-002
3.891941e+001	1.678467e-002
3.895067e+001	2.441406e-002
3.898193e+001	1.831055e-002
3.901319e+001	1.220703e-002
3.904445e+001	1.525879e-002
3.907570e+001	9.155273e-003
3.910696e+001	9.155273e-003
3.913822e+001	1.525879e-002
3.916948e+001	1.678467e-002
3.920073e+001	1.068115e-002
3.923199e+001	1.220703e-002
3.926325e+001	1.678467e-002
3.929451e+001	1.678467e-002
3.932577e+001	3.051758e-003
3.935703e+001	1.373291e-002
3.938828e+001	1.983643e-002
3.941954e+001	1.068115e-002
3.945080e+001	1.373291e-002
3.948206e+001	2.593994e-002
3.951331e+001	1.068115e-002
3.954457e+001	1.983643e-002
3.957583e+001	7.629395e-003
3.960709e+001	1.068115e-002
3.963835e+001	1.220703e-002
3.966961e+001	1.373291e-002
3.970086e+001	9.155273e-003
3.973212e+001	1.373291e-002
3.976338e+001	4.577637e-003
3.979464e+001	6.103516e-003
3.982589e+001	7.629395e-003
3.985715e+001	1.220703e-002
3.988841e+001	2.136230e-002
3.991967e+001	1.220703e-002
3.995093e+001	1.220703e-002
3.998219e+001	1.831055e-002
4.001344e+001	1.525879e-003
4.004470e+001	1.678467e-002
4.007596e+001	1.525879e-002
4.010722e+001	9.155273e-003
4.013847e+001	9.155273e-003
4.016973e+001	7.629395e-003
4.020099e+001	1.373291e-002
4.023225e+001	4.577637e-003
4.026350e+001	4.577637e-003
4.029477e+001	4.577637e-003
4.032602e+001	6.103516e-003
4.035728e+001	4.577637e-003
4.038854e+001	6.103516e-003
4.041980e+001	1.525879e-003
4.045105e+001	6.103516e-003
4.048231e+001	6.103516e-003
4.051357e+001	9.155273e-003
4.054483e+001	6.103516e-003
4.057608e+001	4.577637e-003
4.060734e+001	7.629395e-003
4.063860e+001	4.577637e-003
4.066986e+001	7.629395e-003
4.070112e+001	9.155273e-003
4.073238e+001	4.577637e-003
4.076363e+001	4.577637e-003
4.079489e+001	9.155273e-003
4.082615e+001	6.103516e-003
4.085741e+001	3.051758e-003
4.088866e+001	3.051758e-003
4.091992e+001	4.577637e-003
4.095118e+001	6.103516e-003
4.098244e+001	7.629395e-003
4.101370e+001	7.629395e-003
4.104496e+001	0.000000e+000
4.107621e+001	4.577637e-003
4.110747e+001	9.155273e-003
4.113873e+001	3.051758e-003
4.116998e+001	6.103516e-003
4.120124e+001	4.577637e-003
4.123250e+001	1.525879e-003
4.126376e+001	1.525879e-003
4.129501e+001	9.155273e-003
4.132627e+001	0.000000e+000
4.135753e+001	3.051758e-003
4.138879e+001	4.577637e-003
4.142005e+001	3.051758e-003
4.145131e+001	3.051758e-003
4.148256e+001	6.103516e-003
4.151382e+001	3.051758e-003
4.154508e+001	6.103516e-003
4.157634e+001	4.577637e-003
4.160759e+001	1.525879e-003
4.163885e+001	3.051758e-003
4.167011e+001	6.103516e-003
4.170137e+001	1.525879e-003
4.173262e+001	0.000000e+000
4.176389e+001	1.525879e-003
4.179514e+001	1.525879e-003
4.182640e+001	1.525879e-003
4.185766e+001	6.103516e-003
4.188892e+001	3.051758e-003
4.192017e+001	1.525879e-003
4.195143e+001	3.051758e-003
4.198269e+001	7.629395e-003
4.201395e+001	0.000000e+000
4.204520e+001	1.525879e-003
4.207646e+001	4.577637e-003
4.210772e+001	4.577637e-003
4.213898e+001	1.525879e-003
4.217024e+001	1.525879e-003
4.220150e+001	3.051758e-003
4.223275e+001	1.525879e-003
4.226401e+001	3.051758e-003
4.229527e+001	0.000000e+000
4.232653e+001	1.525879e-003
4.235778e+001	3.051758e-003
4.238904e+001	1.525879e-003
4.242030e+001	3.051758e-003
4.245156e+001	0.000000e+000
4.248282e+001	1.525879e-003
4.251408e+001	4.577637e-003
4.254533e+001	1.525879e-003
4.257659e+001	1.525879e-003
4.260785e+001	0.000000e+000
4.263911e+001	3.051758e-003
4.267036e+001	3.051758e-003
4.270162e+001	0.000000e+000
4.273288e+001	0.000000e+000
4.276414e+001	1.525879e-003
4.279540e+001	0.000000e+000
4.282666e+001	0.000000e+000
4.285791e+001	0.000000e+000
4.288917e+001	0.000000e+000
4.292043e+001	1.525879e-003
4.295169e+001	1.525879e-003
4.298294e+001	0.000000e+000
4.301420e+001	0.000000e+000
4.304546e+001	1.525879e-003
4.307672e+001	1.525879e-003
4.310798e+001	0.000000e+000
4.313924e+001	0.000000e+000
4.317049e+001	0.000000e+000
4.320175e+001	3.051758e-003
4.323301e+001	0.000000e+000
4.326427e+001	0.000000e+000
4.329552e+001	1.525879e-003
4.332678e+001	1.525879e-003
4.335804e+001	3.051758e-003
4.338930e+001	0.000000e+000
4.342056e+001	0.000000e+000
4.345182e+001	0.000000e+000
4.348307e+001	0.000000e+000
4.351433e+001	1.525879e-003
4.354559e+001	0.000000e+000
4.357685e+001	0.000000e+000
4.360810e+001	0.000000e+000
4.363936e+001	0.000000e+000
4.367062e+001	1.525879e-003
4.370188e+001	0.000000e+000
4.373314e+001	0.000000e+000
4.376440e+001	0.000000e+000
4.379565e+001	1.525879e-003
4.382691e+001	0.000000e+000
4.385817e+001	0.000000e+000
4.388943e+001	0.000000e+000
4.392068e+001	0.000000e+000
4.395194e+001	0.000000e+000
4.398320e+001	0.000000e+000
4.401446e+001	0.000000e+000
4.404572e+001	0.000000e+000
4.407697e+001	0.000000e+000
4.410823e+001	0.000000e+000
4.413949e+001	0.000000e+000
4.417075e+001	1.525879e-003
4.420201e+001	0.000000e+000
4.423326e+001	0.000000e+000
4.426452e+001	0.000000e+000
4.429578e+001	0.000000e+000
4.432703e+001	0.000000e+000
4.435829e+001	0.000000e+000
4.438955e+001	0.000000e+000
4.442081e+001	0.000000e+000
4.445206e+001	0.000000e+000
4.448332e+001	0.000000e+000
4.451458e+001	0.000000e+000
4.454584e+001	0.000000e+000
4.457710e+001	0.000000e+000
4.460836e+001	0.000000e+000
4.463961e+001	0.000000e+000
4.467087e+001	1.525879e-003
4.470213e+001	0.000000e+000
4.473339e+001	0.000000e+000
4.476464e+001	1.525879e-003
4.479590e+001	0.000000e+000
4.482716e+001	0.000000e+000
4.485842e+001	0.000000e+000
4.488968e+001	0.000000e+000
4.492094e+001	0.000000e+000
4.495219e+001	1.525879e-003
4.498345e+001	0.000000e+000
4.501471e+001	0.000000e+000
4.504597e+001	0.000000e+000
4.507722e+001	0.000000e+000
4.510848e+001	0.000000e+000
4.513974e+001	0.000000e+000
4.517100e+001	0.000000e+000
4.520226e+001	0.000000e+000
4.523352e+001	0.000000e+000
4.526477e+001	0.000000e+000
4.529603e+001	0.000000e+000
4.532729e+001	0.000000e+000
4.535855e+001	0.000000e+000
4.538980e+001	0.000000e+000
4.542106e+001	0.000000e+000
4.545232e+001	0.000000e+000
4.548358e+001	0.000000e+000
4.551484e+001	0.000000e+000
4.554609e+001	0.000000e+000
4.557735e+001	0.000000e+000
4.560861e+001	0.000000e+000
4.563987e+001	0.000000e+000
4.567113e+001	0.000000e+000
4.570238e+001	0.000000e+000
4.573364e+001	0.000000e+000
4.576490e+001	0.000000e+000
4.579616e+001	0.000000e+000
4.582742e+001	0.000000e+000
4.585867e+001	0.000000e+000
4.588993e+001	0.000000e+000
4.592119e+001	0.000000e+000
4.595245e+001	0.000000e+000
4.598371e+001	0.000000e+000
4.601497e+001	0.000000e+000
4.604622e+001	0.000000e+000
4.607748e+001	0.000000e+000
4.610874e+001	0.000000e+000
4.614000e+001	0.000000e+000
4.617125e+001	0.000000e+000
4.620251e+001	0.000000e+000
4.623377e+001	0.000000e+000
4.626503e+001	0.000000e+000
4.629629e+001	0.000000e+000
4.632755e+001	0.000000e+000
4.635880e+001	0.000000e+000
4.639006e+001	0.000000e+000
4.642132e+001	0.000000e+000
4.645258e+001	0.000000e+000
4.648383e+001	0.000000e+000
4.651509e+001	0.000000e+000
4.654635e+001	0.000000e+000
4.657761e+001	0.000000e+000
4.660887e+001	0.000000e+000
4.664013e+001	0.000000e+000
4.667138e+001	0.000000e+000
4.670264e+001	0.000000e+000
4.673390e+001	0.000000e+000
4.676516e+001	0.000000e+000
4.679641e+001	0.000000e+000
4.682767e+001	0.000000e+000
4.685893e+001	0.000000e+000
4.689019e+001	0.000000e+000
4.692145e+001	0.000000e+000
4.695271e+001	0.000000e+000
4.698396e+001	0.000000e+000
4.701522e+001	0.000000e+000
4.704648e+001	0.000000e+000
4.707774e+001	0.000000e+000
4.710899e+001	0.000000e+000
4.714025e+001	0.000000e+000
4.717151e+001	0.000000e+000
4.720277e+001	0.000000e+000
4.723403e+001	0.000000e+000
4.726529e+001	0.000000e+000
4.729654e+001	0.000000e+000
4.732780e+001	0.000000e+000
4.735906e+001	0.000000e+000
4.739032e+001	0.000000e+000
4.742157e+001	0.000000e+000
4.745283e+001	0.000000e+000
4.748409e+001	0.000000e+000
4.751534e+001	0.000000e+000
4.754660e+001	0.000000e+000
4.757786e+001	0.000000e+000
4.760912e+001	0.000000e+000
4.764037e+001	0.000000e+000
4.767163e+001	0.000000e+000
4.770289e+001	0.000000e+000
4.773415e+001	0.000000e+000
4.776541e+001	0.000000e+000
4.779667e+001	0.000000e+000
4.782792e+001	0.000000e+000
4.785918e+001	0.000000e+000
4.789044e+001	0.000000e+000
4.792170e+001	0.000000e+000
4.795295e+001	0.000000e+000
4.798421e+001	0.000000e+000
4.801547e+001	0.000000e+000
4.804673e+001	0.000000e+000
4.807799e+001	0.000000e+000
4.810925e+001	0.000000e+000
4.814050e+001	0.000000e+000
4.817176e+001	0.000000e+000
4.820302e+001	0.000000e+000
4.823428e+001	0.000000e+000
4.826553e+001	0.000000e+000
4.829679e+001	0.000000e+000
4.832805e+001	0.000000e+000
4.835931e+001	0.000000e+000
4.839057e+001	0.000000e+000
4.842183e+001	0.000000e+000
4.845308e+001	0.000000e+000
4.848434e+001	0.000000e+000
4.851560e+001	0.000000e+000
4.854686e+001	0.000000e+000
4.857811e+001	0.000000e+000
4.860937e+001	0.000000e+000
4.864063e+001	0.000000e+000
4.867189e+001	0.000000e+000
4.870315e+001	0.000000e+000
4.873441e+001	0.000000e+000
4.876566e+001	0.000000e+000
4.879692e+001	0.000000e+000
4.882818e+001	0.000000e+000
4.885944e+001	0.000000e+000
4.889069e+001	0.000000e+000
4.892195e+001	0.000000e+000
4.895321e+001	0.000000e+000
4.898447e+001	0.000000e+000
4.901572e+001	0.000000e+000
4.904699e+001	0.000000e+000
4.907824e+001	0.000000e+000
4.910950e+001	0.000000e+000
4.914076e+001	0.000000e+000
4.917202e+001	0.000000e+000
4.920327e+001	0.000000e+000
4.923453e+001	0.000000e+000
4.926579e+001	0.000000e+000
4.929705e+001	0.000000e+000
4.932830e+001	0.000000e+000
4.935956e+001	0.000000e+000
4.939082e+001	0.000000e+000
4.942208e+001	0.000000e+000
4.945334e+001	0.000000e+000
4.948460e+001	0.000000e+000
4.951585e+001	0.000000e+000
4.954711e+001	0.000000e+000
4.957837e+001	0.000000e+000
4.960963e+001	0.000000e+000
4.964088e+001	0.000000e+000
4.967214e+001	0.000000e+000
4.970340e+001	0.000000e+000
4.973466e+001	0.000000e+000
4.976592e+001	0.000000e+000
4.979718e+001	0.000000e+000
4.982843e+001	0.000000e+000
4.985969e+001	0.000000e+000
4.989095e+001	0.000000e+000
4.992221e+001	0.000000e+000
4.995346e+001	0.000000e+000
4.998472e+001	0.000000e+000
5.001598e+001	0.000000e+000
5.004724e+001	0.000000e+000
5.007850e+001	0.000000e+000
5.010976e+001	0.000000e+000
5.014101e+001	0.000000e+000
5.017227e+001	0.000000e+000
5.020353e+001	0.000000e+000
5.023479e+001	0.000000e+000
5.026604e+001	0.000000e+000
5.029730e+001	0.000000e+000
5.032856e+001	0.000000e+000
5.035982e+001	0.000000e+000
5.039108e+001	0.000000e+000
5.042234e+001	0.000000e+000
5.045359e+001	0.000000e+000
5.048485e+001	0.000000e+000
5.051611e+001	0.000000e+000
5.054737e+001	0.000000e+000
5.057862e+001	0.000000e+000
5.060988e+001	0.000000e+000
5.064114e+001	0.000000e+000
5.067239e+001	0.000000e+000
[truncated: 51 more rows]
