# Supplementary material for: Open-source micro-tensile testers via additive manufacturing for the mechanical characterization of thin films and papers
Source: PLoS One. 2018 May 29;13(5):e0197999. doi: 10.1371/journal.pone.0197999 (PMC5973562; doi:10.1371/journal.pone.0197999)
Supplement: S1 Data — (ZIP) [file pone.0197999.s002.zip › SI2_Data/Demonstration Problem 1/Exp3 Results/Phase_turn1.txt]

�	%
-4.500000e+001	0.000000e+000
-8.503288e+000	1.525879e-003
-8.474097e+000	0.000000e+000
-8.444904e+000	0.000000e+000
-8.415713e+000	1.525879e-003
-8.386521e+000	0.000000e+000
-8.357330e+000	0.000000e+000
-8.328138e+000	0.000000e+000
-8.298946e+000	0.000000e+000
-8.269755e+000	1.525879e-003
-8.240563e+000	0.000000e+000
-8.211371e+000	0.000000e+000
-8.182180e+000	0.000000e+000
-8.152988e+000	0.000000e+000
-8.123797e+000	0.000000e+000
-8.094604e+000	1.525879e-003
-8.065413e+000	0.000000e+000
-8.036222e+000	0.000000e+000
-8.007030e+000	0.000000e+000
-7.977839e+000	0.000000e+000
-7.948647e+000	0.000000e+000
-7.919456e+000	0.000000e+000
-7.890264e+000	3.051758e-003
-7.861072e+000	0.000000e+000
-7.831881e+000	0.000000e+000
-7.802689e+000	0.000000e+000
-7.773497e+000	1.525879e-003
-7.744306e+000	0.000000e+000
-7.715114e+000	0.000000e+000
-7.685922e+000	0.000000e+000
-7.656730e+000	0.000000e+000
-7.627539e+000	1.525879e-003
-7.598348e+000	0.000000e+000
-7.569156e+000	0.000000e+000
-7.539964e+000	0.000000e+000
-7.510772e+000	0.000000e+000
-7.481581e+000	0.000000e+000
-7.452389e+000	0.000000e+000
-7.423197e+000	0.000000e+000
-7.394006e+000	0.000000e+000
-7.364814e+000	3.051758e-003
-7.335622e+000	0.000000e+000
-7.306431e+000	0.000000e+000
-7.277239e+000	1.525879e-003
-7.248048e+000	0.000000e+000
-7.218855e+000	0.000000e+000
-7.189664e+000	0.000000e+000
-7.160473e+000	0.000000e+000
-7.131281e+000	0.000000e+000
-7.102089e+000	1.525879e-003
-7.072897e+000	0.000000e+000
-7.043706e+000	0.000000e+000
-7.014514e+000	0.000000e+000
-6.985322e+000	0.000000e+000
-6.956131e+000	1.525879e-003
-6.926939e+000	1.525879e-003
-6.897748e+000	1.525879e-003
-6.868556e+000	0.000000e+000
-6.839365e+000	0.000000e+000
-6.810173e+000	1.525879e-003
-6.780981e+000	0.000000e+000
-6.751790e+000	3.051758e-003
-6.722598e+000	1.525879e-003
-6.693406e+000	0.000000e+000
-6.664215e+000	0.000000e+000
-6.635023e+000	0.000000e+000
-6.605831e+000	4.577637e-003
-6.576640e+000	0.000000e+000
-6.547448e+000	0.000000e+000
-6.518257e+000	0.000000e+000
-6.489065e+000	1.525879e-003
-6.459873e+000	3.051758e-003
-6.430682e+000	0.000000e+000
-6.401490e+000	3.051758e-003
-6.372298e+000	1.525879e-003
-6.343106e+000	1.525879e-003
-6.313915e+000	0.000000e+000
-6.284723e+000	1.525879e-003
-6.255531e+000	1.525879e-003
-6.226340e+000	1.525879e-003
-6.197148e+000	3.051758e-003
-6.167957e+000	0.000000e+000
-6.138765e+000	0.000000e+000
-6.109573e+000	1.525879e-003
-6.080382e+000	4.577637e-003
-6.051190e+000	3.051758e-003
-6.021998e+000	0.000000e+000
-5.992807e+000	1.525879e-003
-5.963615e+000	0.000000e+000
-5.934423e+000	1.525879e-003
-5.905231e+000	0.000000e+000
-5.876040e+000	0.000000e+000
-5.846849e+000	0.000000e+000
-5.817657e+000	1.525879e-003
-5.788465e+000	3.051758e-003
-5.759274e+000	3.051758e-003
-5.730082e+000	1.525879e-003
-5.700891e+000	1.525879e-003
-5.671699e+000	1.525879e-003
-5.642507e+000	0.000000e+000
-5.613316e+000	1.525879e-003
-5.584124e+000	3.051758e-003
-5.554933e+000	4.577637e-003
-5.525741e+000	1.525879e-003
-5.496549e+000	0.000000e+000
-5.467357e+000	1.525879e-003
-5.438166e+000	0.000000e+000
-5.408974e+000	0.000000e+000
-5.379783e+000	1.525879e-003
-5.350591e+000	0.000000e+000
-5.321399e+000	6.103516e-003
-5.292207e+000	1.525879e-003
-5.263016e+000	0.000000e+000
-5.233824e+000	3.051758e-003
-5.204632e+000	1.525879e-003
-5.175441e+000	1.525879e-003
-5.146249e+000	3.051758e-003
-5.117058e+000	3.051758e-003
-5.087866e+000	1.525879e-003
-5.058674e+000	3.051758e-003
-5.029482e+000	0.000000e+000
-5.000291e+000	1.525879e-003
-4.971099e+000	1.525879e-003
-4.941908e+000	1.525879e-003
-4.912716e+000	1.525879e-003
-4.883524e+000	1.525879e-003
-4.854332e+000	1.525879e-003
-4.825141e+000	0.000000e+000
-4.795949e+000	0.000000e+000
-4.766758e+000	3.051758e-003
-4.737566e+000	1.525879e-003
-4.708375e+000	1.525879e-003
-4.679183e+000	1.525879e-003
-4.649992e+000	3.051758e-003
-4.620800e+000	3.051758e-003
-4.591608e+000	1.525879e-003
-4.562416e+000	1.525879e-003
-4.533225e+000	3.051758e-003
-4.504033e+000	1.525879e-003
-4.474842e+000	3.051758e-003
-4.445650e+000	1.525879e-003
-4.416458e+000	6.103516e-003
-4.387267e+000	4.577637e-003
-4.358075e+000	4.577637e-003
-4.328883e+000	6.103516e-003
-4.299692e+000	4.577637e-003
-4.270500e+000	1.525879e-003
-4.241308e+000	3.051758e-003
-4.212117e+000	3.051758e-003
-4.182925e+000	3.051758e-003
-4.153733e+000	1.525879e-003
-4.124542e+000	3.051758e-003
-4.095350e+000	6.103516e-003
-4.066158e+000	3.051758e-003
-4.036967e+000	3.051758e-003
-4.007775e+000	1.525879e-003
-3.978583e+000	3.051758e-003
-3.949392e+000	0.000000e+000
-3.920200e+000	6.103516e-003
-3.891009e+000	3.051758e-003
-3.861817e+000	1.525879e-003
-3.832625e+000	3.051758e-003
-3.803434e+000	3.051758e-003
-3.774242e+000	6.103516e-003
-3.745050e+000	1.525879e-003
-3.715858e+000	0.000000e+000
-3.686667e+000	0.000000e+000
-3.657475e+000	7.629395e-003
-3.628284e+000	3.051758e-003
-3.599092e+000	4.577637e-003
-3.569900e+000	3.051758e-003
-3.540709e+000	3.051758e-003
-3.511517e+000	1.525879e-003
-3.482326e+000	4.577637e-003
-3.453134e+000	3.051758e-003
-3.423942e+000	1.525879e-003
-3.394751e+000	9.155273e-003
-3.365559e+000	3.051758e-003
-3.336367e+000	6.103516e-003
-3.307176e+000	3.051758e-003
-3.277984e+000	6.103516e-003
-3.248792e+000	6.103516e-003
-3.219601e+000	4.577637e-003
-3.190409e+000	4.577637e-003
-3.161217e+000	6.103516e-003
-3.132026e+000	4.577637e-003
-3.102834e+000	4.577637e-003
-3.073642e+000	3.051758e-003
-3.044451e+000	4.577637e-003
-3.015259e+000	4.577637e-003
-2.986068e+000	4.577637e-003
-2.956876e+000	7.629395e-003
-2.927684e+000	3.051758e-003
-2.898493e+000	3.051758e-003
-2.869301e+000	1.068115e-002
-2.840110e+000	3.051758e-003
-2.810918e+000	3.051758e-003
-2.781726e+000	7.629395e-003
-2.752535e+000	3.051758e-003
-2.723343e+000	7.629395e-003
-2.694151e+000	9.155273e-003
-2.664959e+000	6.103516e-003
-2.635768e+000	1.525879e-003
-2.606576e+000	1.525879e-002
-2.577384e+000	3.051758e-003
-2.548193e+000	6.103516e-003
-2.519001e+000	6.103516e-003
-2.489810e+000	6.103516e-003
-2.460618e+000	4.577637e-003
-2.431426e+000	1.220703e-002
-2.402235e+000	0.000000e+000
-2.373043e+000	4.577637e-003
-2.343852e+000	6.103516e-003
-2.314660e+000	7.629395e-003
-2.285468e+000	0.000000e+000
-2.256277e+000	1.373291e-002
-2.227085e+000	6.103516e-003
-2.197893e+000	7.629395e-003
-2.168702e+000	1.678467e-002
-2.139510e+000	7.629395e-003
-2.110318e+000	7.629395e-003
-2.081126e+000	9.155273e-003
-2.051935e+000	6.103516e-003
-2.022744e+000	7.629395e-003
-1.993552e+000	1.068115e-002
-1.964360e+000	1.068115e-002
-1.935168e+000	3.051758e-003
-1.905977e+000	6.103516e-003
-1.876785e+000	1.220703e-002
-1.847593e+000	6.103516e-003
-1.818402e+000	1.068115e-002
-1.789210e+000	1.373291e-002
-1.760019e+000	1.068115e-002
-1.730827e+000	6.103516e-003
-1.701635e+000	6.103516e-003
-1.672444e+000	9.155273e-003
-1.643252e+000	6.103516e-003
-1.614060e+000	1.220703e-002
-1.584869e+000	1.373291e-002
-1.555677e+000	1.373291e-002
-1.526486e+000	6.103516e-003
-1.497293e+000	1.983643e-002
-1.468102e+000	7.629395e-003
-1.438911e+000	1.525879e-003
-1.409719e+000	7.629395e-003
-1.380527e+000	1.373291e-002
-1.351335e+000	9.155273e-003
-1.322144e+000	1.373291e-002
-1.292953e+000	1.525879e-002
-1.263760e+000	1.525879e-003
-1.234569e+000	6.103516e-003
-1.205377e+000	9.155273e-003
-1.176186e+000	9.155273e-003
-1.146994e+000	1.373291e-002
-1.117802e+000	1.525879e-002
-1.088611e+000	1.068115e-002
-1.059419e+000	1.068115e-002
-1.030227e+000	1.678467e-002
-1.001036e+000	1.373291e-002
-9.718440e-001	1.373291e-002
-9.426526e-001	1.831055e-002
-9.134606e-001	1.220703e-002
-8.842692e-001	1.983643e-002
-8.550779e-001	1.831055e-002
-8.258858e-001	1.525879e-002
-7.966945e-001	1.220703e-002
-7.675024e-001	1.220703e-002
-7.383110e-001	1.525879e-002
-7.091196e-001	9.155273e-003
-6.799276e-001	1.373291e-002
-6.507362e-001	2.746582e-002
-6.215442e-001	1.220703e-002
-5.923528e-001	1.068115e-002
-5.631614e-001	1.831055e-002
-5.339694e-001	1.373291e-002
-5.047780e-001	1.831055e-002
-4.755859e-001	7.629395e-003
-4.463946e-001	9.155273e-003
-4.172032e-001	1.831055e-002
-3.880112e-001	1.373291e-002
-3.588198e-001	1.831055e-002
-3.296277e-001	7.629395e-003
-3.004363e-001	2.441406e-002
-2.712450e-001	1.831055e-002
-2.420529e-001	1.831055e-002
-2.128616e-001	1.220703e-002
-1.836695e-001	2.441406e-002
-1.544781e-001	2.441406e-002
-1.252868e-001	1.983643e-002
-9.609471e-002	2.288818e-002
-6.690333e-002	2.136230e-002
-3.771129e-002	1.983643e-002
-8.519907e-003	1.373291e-002
2.067147e-002	1.068115e-002
4.986352e-002	1.220703e-002
7.905489e-002	2.288818e-002
1.082469e-001	1.373291e-002
1.374383e-001	1.525879e-002
1.666297e-001	1.525879e-002
1.958217e-001	1.831055e-002
2.250131e-001	2.288818e-002
2.542052e-001	2.288818e-002
2.833965e-001	2.288818e-002
3.125879e-001	1.678467e-002
3.417800e-001	2.288818e-002
3.709714e-001	4.119873e-002
4.001634e-001	1.831055e-002
4.293548e-001	2.746582e-002
4.585461e-001	1.525879e-002
4.877382e-001	1.831055e-002
5.169296e-001	2.136230e-002
5.461216e-001	2.288818e-002
5.753130e-001	1.983643e-002
6.045043e-001	1.983643e-002
6.336964e-001	1.373291e-002
6.628878e-001	1.983643e-002
6.920798e-001	1.373291e-002
7.212712e-001	2.746582e-002
7.504626e-001	2.899170e-002
7.796546e-001	1.373291e-002
8.088460e-001	2.136230e-002
8.380380e-001	1.983643e-002
8.672294e-001	2.441406e-002
8.964208e-001	1.831055e-002
9.256129e-001	2.136230e-002
9.548042e-001	1.983643e-002
9.839956e-001	1.983643e-002
1.013188e+000	2.746582e-002
1.042379e+000	2.441406e-002
1.071571e+000	1.373291e-002
1.100762e+000	2.746582e-002
1.129954e+000	2.593994e-002
1.159146e+000	1.678467e-002
1.188337e+000	2.136230e-002
1.217529e+000	2.593994e-002
1.246721e+000	2.288818e-002
1.275912e+000	2.136230e-002
1.305104e+000	2.899170e-002
1.334296e+000	1.678467e-002
1.363487e+000	1.373291e-002
1.392679e+000	3.356934e-002
1.421870e+000	1.373291e-002
1.451062e+000	1.678467e-002
1.480254e+000	2.441406e-002
1.509446e+000	3.662109e-002
1.538637e+000	2.746582e-002
1.567829e+000	2.593994e-002
1.597021e+000	1.983643e-002
1.626212e+000	2.136230e-002
1.655404e+000	2.746582e-002
1.684595e+000	1.678467e-002
1.713787e+000	2.441406e-002
1.742979e+000	7.629395e-003
1.772170e+000	3.814697e-002
1.801362e+000	2.593994e-002
1.830554e+000	2.746582e-002
1.859745e+000	3.051758e-002
1.888937e+000	2.746582e-002
1.918128e+000	2.288818e-002
1.947320e+000	3.356934e-002
1.976512e+000	2.746582e-002
2.005703e+000	2.899170e-002
2.034895e+000	3.204346e-002
2.064087e+000	3.051758e-002
2.093279e+000	3.204346e-002
2.122470e+000	4.425049e-002
2.151661e+000	2.441406e-002
2.180853e+000	1.678467e-002
2.210045e+000	3.051758e-002
2.239237e+000	1.983643e-002
2.268428e+000	2.136230e-002
2.297620e+000	3.051758e-002
2.326812e+000	4.577637e-002
2.356003e+000	2.746582e-002
2.385195e+000	3.204346e-002
2.414387e+000	3.356934e-002
2.443578e+000	3.509521e-002
2.472770e+000	2.136230e-002
2.501961e+000	3.509521e-002
2.531153e+000	2.593994e-002
2.560345e+000	3.204346e-002
2.589536e+000	2.746582e-002
2.618728e+000	2.593994e-002
2.647919e+000	3.356934e-002
2.677112e+000	3.356934e-002
2.706303e+000	4.119873e-002
2.735494e+000	4.272461e-002
2.764686e+000	2.136230e-002
2.793878e+000	2.899170e-002
2.823069e+000	3.662109e-002
2.852260e+000	3.662109e-002
2.881453e+000	3.204346e-002
2.910645e+000	2.746582e-002
2.939836e+000	3.967285e-002
2.969027e+000	4.119873e-002
2.998219e+000	4.272461e-002
3.027411e+000	3.356934e-002
3.056603e+000	3.509521e-002
3.085794e+000	3.356934e-002
3.114985e+000	3.204346e-002
3.144177e+000	4.119873e-002
3.173370e+000	3.051758e-002
3.202561e+000	4.425049e-002
3.231752e+000	4.272461e-002
3.260944e+000	5.340576e-002
3.290135e+000	5.950928e-002
3.319328e+000	3.662109e-002
3.348519e+000	4.119873e-002
3.377711e+000	4.272461e-002
3.406902e+000	3.662109e-002
3.436093e+000	6.256104e-002
3.465286e+000	5.035400e-002
3.494478e+000	5.035400e-002
3.523669e+000	5.798340e-002
3.552860e+000	5.187988e-002
3.582052e+000	4.577637e-002
3.611244e+000	4.119873e-002
3.640436e+000	3.509521e-002
3.669627e+000	4.272461e-002
3.698818e+000	4.882813e-002
3.728010e+000	6.408691e-002
3.757203e+000	6.103516e-002
3.786394e+000	5.340576e-002
3.815585e+000	6.408691e-002
3.844777e+000	4.577637e-002
3.873968e+000	5.493164e-002
3.903161e+000	6.103516e-002
3.932352e+000	3.662109e-002
3.961544e+000	4.577637e-002
3.990735e+000	6.256104e-002
4.019926e+000	3.204346e-002
4.049119e+000	5.493164e-002
4.078310e+000	5.798340e-002
4.107502e+000	3.814697e-002
4.136693e+000	3.509521e-002
4.165884e+000	5.187988e-002
4.195077e+000	2.899170e-002
4.224268e+000	3.662109e-002
4.253460e+000	3.662109e-002
4.282651e+000	4.882813e-002
4.311843e+000	2.288818e-002
4.341035e+000	3.967285e-002
4.370227e+000	5.035400e-002
4.399418e+000	5.187988e-002
4.428609e+000	4.577637e-002
4.457801e+000	5.340576e-002
4.486994e+000	3.967285e-002
4.516185e+000	3.662109e-002
4.545376e+000	4.730225e-002
4.574568e+000	5.645752e-002
4.603759e+000	3.662109e-002
4.632952e+000	6.103516e-002
4.662143e+000	3.814697e-002
4.691335e+000	3.509521e-002
4.720526e+000	4.730225e-002
4.749717e+000	4.425049e-002
4.778910e+000	4.577637e-002
4.808102e+000	5.035400e-002
4.837293e+000	5.035400e-002
4.866484e+000	3.967285e-002
4.895676e+000	2.746582e-002
4.924868e+000	4.425049e-002
4.954060e+000	4.577637e-002
4.983251e+000	4.425049e-002
5.012443e+000	5.187988e-002
5.041634e+000	3.204346e-002
5.070827e+000	4.119873e-002
5.100018e+000	3.509521e-002
5.129209e+000	5.035400e-002
5.158401e+000	3.662109e-002
5.187592e+000	3.509521e-002
5.216785e+000	3.967285e-002
5.245976e+000	2.593994e-002
5.275167e+000	3.814697e-002
5.304359e+000	5.340576e-002
5.333550e+000	4.577637e-002
5.362743e+000	3.204346e-002
5.391934e+000	4.882813e-002
5.421126e+000	3.967285e-002
5.450317e+000	4.730225e-002
5.479508e+000	3.967285e-002
5.508701e+000	3.814697e-002
5.537892e+000	3.509521e-002
5.567084e+000	3.051758e-002
5.596275e+000	4.425049e-002
5.625467e+000	4.119873e-002
5.654659e+000	3.509521e-002
5.683851e+000	2.593994e-002
5.713042e+000	4.882813e-002
5.742234e+000	3.509521e-002
5.771425e+000	3.662109e-002
5.800618e+000	3.814697e-002
5.829809e+000	4.425049e-002
5.859000e+000	4.272461e-002
5.888192e+000	4.119873e-002
5.917383e+000	3.051758e-002
5.946576e+000	5.340576e-002
5.975767e+000	3.204346e-002
6.004959e+000	3.814697e-002
6.034150e+000	3.814697e-002
6.063341e+000	3.814697e-002
6.092534e+000	4.882813e-002
6.121726e+000	4.577637e-002
6.150917e+000	3.509521e-002
6.180108e+000	5.035400e-002
6.209300e+000	4.882813e-002
6.238492e+000	5.340576e-002
6.267684e+000	3.662109e-002
6.296875e+000	5.340576e-002
6.326066e+000	5.493164e-002
6.355258e+000	3.051758e-002
6.384450e+000	2.593994e-002
6.413642e+000	5.645752e-002
6.442833e+000	3.356934e-002
6.472024e+000	4.425049e-002
6.501216e+000	5.035400e-002
6.530409e+000	4.425049e-002
6.559600e+000	3.814697e-002
6.588791e+000	4.882813e-002
6.617983e+000	3.814697e-002
6.647174e+000	3.967285e-002
6.676367e+000	4.119873e-002
6.705558e+000	5.035400e-002
6.734750e+000	4.882813e-002
6.763941e+000	3.204346e-002
6.793132e+000	5.950928e-002
6.822325e+000	3.509521e-002
6.851517e+000	3.814697e-002
6.880708e+000	4.272461e-002
6.909899e+000	4.425049e-002
6.939091e+000	4.119873e-002
6.968284e+000	5.035400e-002
6.997475e+000	4.425049e-002
7.026666e+000	5.035400e-002
7.055858e+000	4.577637e-002
7.085049e+000	3.662109e-002
7.114242e+000	5.340576e-002
7.143433e+000	5.035400e-002
7.172625e+000	5.187988e-002
7.201816e+000	4.577637e-002
7.231007e+000	5.493164e-002
7.260200e+000	4.577637e-002
7.289391e+000	5.493164e-002
7.318583e+000	4.577637e-002
7.347774e+000	5.798340e-002
7.376966e+000	3.967285e-002
7.406158e+000	3.967285e-002
7.435349e+000	5.187988e-002
7.464541e+000	4.730225e-002
7.493732e+000	4.882813e-002
7.522923e+000	5.645752e-002
7.552116e+000	5.340576e-002
7.581308e+000	3.814697e-002
7.610499e+000	5.950928e-002
7.639690e+000	5.493164e-002
7.668882e+000	5.187988e-002
7.698074e+000	5.493164e-002
7.727266e+000	5.645752e-002
7.756457e+000	3.814697e-002
7.785649e+000	3.814697e-002
7.814840e+000	4.425049e-002
7.844033e+000	3.814697e-002
7.873224e+000	5.950928e-002
7.902415e+000	6.103516e-002
7.931607e+000	6.256104e-002
7.960798e+000	4.577637e-002
7.989991e+000	6.256104e-002
8.019182e+000	4.577637e-002
8.048374e+000	3.356934e-002
8.077565e+000	5.493164e-002
8.106756e+000	3.814697e-002
8.135949e+000	5.035400e-002
8.165140e+000	5.950928e-002
8.194332e+000	4.119873e-002
8.223523e+000	4.882813e-002
8.252715e+000	4.882813e-002
8.281907e+000	5.645752e-002
8.311099e+000	4.119873e-002
8.340290e+000	5.493164e-002
8.369481e+000	3.814697e-002
8.398673e+000	4.882813e-002
8.427866e+000	3.814697e-002
8.457057e+000	3.814697e-002
8.486248e+000	4.882813e-002
8.515440e+000	4.425049e-002
8.544631e+000	5.493164e-002
8.573824e+000	4.730225e-002
8.603015e+000	3.204346e-002
8.632207e+000	4.577637e-002
8.661398e+000	4.577637e-002
8.690589e+000	5.035400e-002
8.719782e+000	5.187988e-002
8.748974e+000	5.645752e-002
8.778165e+000	6.103516e-002
8.807356e+000	5.187988e-002
8.836548e+000	6.103516e-002
8.865741e+000	3.967285e-002
8.894932e+000	5.493164e-002
8.924123e+000	6.713867e-002
8.953315e+000	5.187988e-002
8.982506e+000	5.035400e-002
9.011699e+000	4.577637e-002
9.040890e+000	4.882813e-002
9.070082e+000	4.577637e-002
9.099273e+000	6.713867e-002
9.128464e+000	5.340576e-002
9.157657e+000	4.119873e-002
9.186848e+000	5.950928e-002
9.216040e+000	5.950928e-002
9.245231e+000	3.204346e-002
9.274423e+000	6.561279e-002
9.303615e+000	5.340576e-002
9.332807e+000	4.119873e-002
9.361998e+000	5.340576e-002
9.391190e+000	4.882813e-002
9.420381e+000	6.103516e-002
9.449574e+000	4.577637e-002
9.478765e+000	4.272461e-002
9.507956e+000	4.272461e-002
9.537148e+000	5.187988e-002
9.566339e+000	7.171631e-002
9.595531e+000	4.272461e-002
9.624722e+000	4.425049e-002
9.653914e+000	5.950928e-002
9.683105e+000	4.272461e-002
9.712296e+000	3.967285e-002
9.741489e+000	6.256104e-002
9.770681e+000	2.746582e-002
9.799872e+000	3.814697e-002
9.829063e+000	5.645752e-002
9.858255e+000	5.645752e-002
9.887448e+000	4.730225e-002
9.916639e+000	5.493164e-002
9.945830e+000	5.187988e-002
9.975022e+000	2.746582e-002
1.000421e+001	3.662109e-002
1.003341e+001	7.476807e-002
1.006260e+001	6.408691e-002
1.009179e+001	5.035400e-002
1.012098e+001	7.019043e-002
1.015017e+001	4.272461e-002
1.017936e+001	5.798340e-002
1.020856e+001	5.798340e-002
1.023775e+001	5.187988e-002
1.026694e+001	5.645752e-002
1.029613e+001	4.577637e-002
1.032532e+001	4.730225e-002
1.035451e+001	4.882813e-002
1.038371e+001	3.051758e-002
1.041290e+001	5.798340e-002
1.044209e+001	5.035400e-002
1.047128e+001	5.187988e-002
1.050047e+001	5.493164e-002
1.052966e+001	3.814697e-002
1.055886e+001	5.340576e-002
1.058805e+001	5.798340e-002
1.061724e+001	5.340576e-002
1.064643e+001	5.493164e-002
1.067562e+001	7.171631e-002
1.070481e+001	5.798340e-002
1.073400e+001	4.882813e-002
1.076320e+001	7.934570e-002
1.079239e+001	5.950928e-002
1.082158e+001	4.272461e-002
1.085077e+001	5.950928e-002
1.087996e+001	6.561279e-002
1.090915e+001	4.730225e-002
1.093835e+001	6.103516e-002
1.096754e+001	4.882813e-002
1.099673e+001	3.356934e-002
1.102592e+001	4.119873e-002
1.105511e+001	3.814697e-002
1.108430e+001	4.730225e-002
1.111350e+001	3.204346e-002
1.114269e+001	5.645752e-002
1.117188e+001	4.119873e-002
1.120107e+001	5.035400e-002
1.123026e+001	5.340576e-002
1.125945e+001	5.798340e-002
1.128865e+001	4.425049e-002
1.131784e+001	3.509521e-002
1.134703e+001	7.324219e-002
1.137622e+001	6.256104e-002
1.140541e+001	4.577637e-002
1.143460e+001	4.730225e-002
1.146380e+001	5.035400e-002
1.149299e+001	5.187988e-002
1.152218e+001	6.408691e-002
1.155137e+001	4.882813e-002
1.158056e+001	6.256104e-002
1.160975e+001	7.171631e-002
1.163895e+001	5.340576e-002
1.166814e+001	5.798340e-002
1.169733e+001	6.713867e-002
1.172652e+001	5.340576e-002
1.175571e+001	7.781982e-002
1.178490e+001	5.493164e-002
1.181410e+001	5.645752e-002
1.184329e+001	4.577637e-002
1.187248e+001	5.950928e-002
1.190167e+001	6.103516e-002
1.193086e+001	5.645752e-002
1.196005e+001	3.662109e-002
1.198925e+001	5.493164e-002
1.201844e+001	5.340576e-002
1.204763e+001	4.425049e-002
1.207682e+001	7.019043e-002
1.210601e+001	7.171631e-002
1.213520e+001	5.187988e-002
1.216440e+001	5.187988e-002
1.219359e+001	5.187988e-002
1.222278e+001	5.645752e-002
1.225197e+001	7.171631e-002
1.228116e+001	4.425049e-002
1.231035e+001	6.103516e-002
1.233955e+001	5.340576e-002
1.236874e+001	6.256104e-002
1.239793e+001	4.119873e-002
1.242712e+001	3.509521e-002
1.245631e+001	5.645752e-002
1.248550e+001	5.798340e-002
1.251469e+001	3.662109e-002
1.254389e+001	7.476807e-002
1.257308e+001	7.171631e-002
1.260227e+001	4.730225e-002
1.263146e+001	5.035400e-002
1.266065e+001	5.035400e-002
1.268985e+001	3.814697e-002
1.271904e+001	7.629395e-002
1.274823e+001	7.019043e-002
1.277742e+001	4.730225e-002
1.280661e+001	6.256104e-002
1.283580e+001	5.645752e-002
1.286500e+001	5.798340e-002
1.289419e+001	5.035400e-002
1.292338e+001	6.408691e-002
1.295257e+001	5.187988e-002
1.298176e+001	5.798340e-002
1.301095e+001	3.967285e-002
1.304014e+001	5.798340e-002
1.306934e+001	4.425049e-002
1.309853e+001	5.340576e-002
1.312772e+001	5.645752e-002
1.315691e+001	4.119873e-002
1.318610e+001	8.239746e-002
1.321529e+001	3.509521e-002
1.324449e+001	5.493164e-002
1.327368e+001	8.087158e-002
1.330287e+001	4.577637e-002
1.333206e+001	6.408691e-002
1.336125e+001	5.798340e-002
1.339044e+001	7.476807e-002
1.341964e+001	6.256104e-002
1.344883e+001	5.340576e-002
1.347802e+001	6.256104e-002
1.350721e+001	5.493164e-002
1.353640e+001	5.645752e-002
1.356559e+001	6.103516e-002
1.359479e+001	3.967285e-002
1.362398e+001	6.561279e-002
1.365317e+001	6.561279e-002
1.368236e+001	3.814697e-002
1.371155e+001	5.187988e-002
1.374074e+001	4.119873e-002
1.376994e+001	5.187988e-002
1.379913e+001	5.493164e-002
1.382832e+001	3.967285e-002
1.385751e+001	6.561279e-002
1.388670e+001	4.882813e-002
1.391589e+001	4.425049e-002
1.394509e+001	5.950928e-002
1.397428e+001	5.798340e-002
1.400347e+001	5.645752e-002
1.403266e+001	6.561279e-002
1.406185e+001	3.967285e-002
1.409104e+001	3.509521e-002
1.412024e+001	9.918213e-002
1.414943e+001	5.645752e-002
1.417862e+001	7.171631e-002
1.420781e+001	5.950928e-002
1.423700e+001	5.340576e-002
1.426619e+001	5.950928e-002
1.429538e+001	7.171631e-002
1.432458e+001	5.340576e-002
1.435377e+001	5.035400e-002
1.438296e+001	5.645752e-002
1.441215e+001	6.103516e-002
1.444134e+001	5.187988e-002
1.447054e+001	5.798340e-002
1.449973e+001	5.035400e-002
1.452892e+001	4.577637e-002
1.455811e+001	5.798340e-002
1.458730e+001	8.697510e-002
1.461649e+001	5.035400e-002
1.464568e+001	4.577637e-002
1.467488e+001	8.850098e-002
1.470407e+001	7.019043e-002
1.473326e+001	3.662109e-002
1.476245e+001	6.561279e-002
1.479164e+001	5.645752e-002
1.482084e+001	7.781982e-002
1.485003e+001	6.866455e-002
1.487922e+001	5.798340e-002
1.490841e+001	6.713867e-002
1.493760e+001	5.187988e-002
1.496679e+001	7.171631e-002
1.499599e+001	4.119873e-002
1.502518e+001	6.103516e-002
1.505437e+001	6.103516e-002
1.508356e+001	6.408691e-002
1.511275e+001	5.340576e-002
1.514194e+001	6.103516e-002
1.517113e+001	5.645752e-002
1.520033e+001	5.493164e-002
1.522952e+001	7.476807e-002
1.525871e+001	5.645752e-002
1.528790e+001	4.577637e-002
1.531709e+001	7.476807e-002
1.534628e+001	5.493164e-002
1.537547e+001	5.340576e-002
1.540467e+001	5.950928e-002
1.543386e+001	5.645752e-002
1.546305e+001	6.103516e-002
1.549224e+001	5.187988e-002
1.552143e+001	6.256104e-002
1.555063e+001	4.425049e-002
1.557982e+001	6.561279e-002
1.560901e+001	5.645752e-002
1.563820e+001	5.493164e-002
1.566739e+001	6.256104e-002
1.569658e+001	6.713867e-002
1.572578e+001	8.087158e-002
1.575497e+001	5.645752e-002
1.578416e+001	6.103516e-002
1.581335e+001	5.950928e-002
1.584254e+001	5.187988e-002
1.587173e+001	6.561279e-002
1.590092e+001	7.934570e-002
1.593012e+001	5.798340e-002
1.595931e+001	6.561279e-002
1.598850e+001	7.476807e-002
1.601769e+001	5.035400e-002
1.604688e+001	7.476807e-002
1.607608e+001	5.798340e-002
1.610527e+001	5.798340e-002
1.613446e+001	6.408691e-002
1.616365e+001	7.629395e-002
1.619284e+001	5.187988e-002
1.622203e+001	5.950928e-002
1.625122e+001	7.324219e-002
1.628042e+001	5.950928e-002
1.630961e+001	6.561279e-002
1.633880e+001	5.645752e-002
1.636799e+001	7.019043e-002
1.639718e+001	4.730225e-002
1.642637e+001	7.171631e-002
1.645557e+001	8.544922e-002
1.648476e+001	5.645752e-002
1.651395e+001	5.798340e-002
1.654314e+001	7.476807e-002
1.657233e+001	4.882813e-002
1.660153e+001	6.103516e-002
1.663072e+001	6.103516e-002
1.665991e+001	6.408691e-002
1.668910e+001	6.256104e-002
1.671829e+001	9.155273e-002
1.674748e+001	4.425049e-002
1.677667e+001	6.408691e-002
1.680587e+001	7.781982e-002
1.683506e+001	7.171631e-002
1.686425e+001	6.103516e-002
1.689344e+001	5.798340e-002
1.692263e+001	5.798340e-002
1.695183e+001	5.798340e-002
1.698102e+001	6.713867e-002
1.701021e+001	6.713867e-002
1.703940e+001	6.561279e-002
1.706859e+001	5.645752e-002
1.709778e+001	7.629395e-002
1.712697e+001	5.493164e-002
1.715617e+001	6.713867e-002
1.718536e+001	9.155273e-002
1.721455e+001	5.340576e-002
1.724374e+001	5.950928e-002
1.727293e+001	8.087158e-002
1.730212e+001	5.187988e-002
1.733132e+001	6.408691e-002
1.736051e+001	5.493164e-002
1.738970e+001	7.324219e-002
1.741889e+001	6.256104e-002
1.744808e+001	5.035400e-002
1.747728e+001	7.019043e-002
1.750647e+001	6.103516e-002
1.753566e+001	7.019043e-002
1.756485e+001	7.781982e-002
1.759404e+001	6.713867e-002
1.762323e+001	9.155273e-002
1.765242e+001	7.324219e-002
1.768162e+001	8.544922e-002
1.771081e+001	6.256104e-002
1.774000e+001	8.850098e-002
1.776919e+001	5.493164e-002
1.779838e+001	5.340576e-002
1.782757e+001	6.866455e-002
1.785676e+001	5.645752e-002
1.788596e+001	6.713867e-002
1.791515e+001	7.019043e-002
1.794434e+001	7.171631e-002
1.797353e+001	6.256104e-002
1.800272e+001	5.645752e-002
1.803192e+001	9.155273e-002
1.806111e+001	6.103516e-002
1.809030e+001	5.645752e-002
1.811949e+001	5.950928e-002
1.814868e+001	8.087158e-002
1.817787e+001	7.019043e-002
1.820707e+001	8.544922e-002
1.823626e+001	6.256104e-002
1.826545e+001	4.730225e-002
1.829464e+001	8.392334e-002
1.832383e+001	6.561279e-002
1.835303e+001	5.035400e-002
1.838222e+001	8.392334e-002
1.841141e+001	7.781982e-002
1.844060e+001	7.476807e-002
1.846979e+001	7.781982e-002
1.849898e+001	8.544922e-002
1.852817e+001	5.493164e-002
1.855737e+001	6.408691e-002
1.858656e+001	9.002686e-002
1.861575e+001	6.408691e-002
1.864494e+001	7.629395e-002
1.867413e+001	9.155273e-002
1.870332e+001	7.934570e-002
1.873251e+001	5.645752e-002
1.876171e+001	7.476807e-002
1.879090e+001	6.561279e-002
1.882009e+001	7.171631e-002
1.884928e+001	7.324219e-002
1.887847e+001	7.476807e-002
1.890767e+001	7.781982e-002
1.893686e+001	6.408691e-002
1.896605e+001	9.002686e-002
1.899524e+001	8.850098e-002
1.902443e+001	6.713867e-002
1.905362e+001	7.629395e-002
1.908282e+001	5.950928e-002
1.911201e+001	5.798340e-002
1.914120e+001	9.460449e-002
1.917039e+001	7.629395e-002
1.919958e+001	6.713867e-002
1.922878e+001	8.087158e-002
1.925797e+001	8.544922e-002
1.928716e+001	7.781982e-002
1.931635e+001	8.087158e-002
1.934554e+001	6.866455e-002
1.937473e+001	7.324219e-002
1.940392e+001	6.561279e-002
1.943312e+001	7.324219e-002
1.946231e+001	7.324219e-002
1.949150e+001	6.103516e-002
1.952069e+001	6.561279e-002
1.954988e+001	7.019043e-002
1.957907e+001	6.256104e-002
1.960826e+001	7.781982e-002
1.963746e+001	7.781982e-002
1.966665e+001	7.171631e-002
1.969584e+001	8.392334e-002
1.972503e+001	5.798340e-002
1.975422e+001	5.950928e-002
1.978341e+001	1.037598e-001
1.981261e+001	5.645752e-002
1.984180e+001	8.087158e-002
1.987099e+001	9.002686e-002
1.990018e+001	7.934570e-002
1.992937e+001	6.103516e-002
1.995856e+001	5.645752e-002
1.998775e+001	6.561279e-002
2.001695e+001	9.155273e-002
2.004614e+001	7.171631e-002
2.007533e+001	8.697510e-002
2.010452e+001	7.476807e-002
2.013371e+001	7.629395e-002
2.016291e+001	1.052856e-001
2.019210e+001	6.866455e-002
2.022129e+001	7.019043e-002
2.025048e+001	9.307861e-002
2.027967e+001	8.087158e-002
2.030886e+001	6.408691e-002
2.033805e+001	9.613037e-002
2.036725e+001	7.171631e-002
2.039644e+001	6.103516e-002
2.042563e+001	7.171631e-002
2.045482e+001	7.934570e-002
2.048401e+001	8.087158e-002
2.051320e+001	6.713867e-002
2.054240e+001	1.098633e-001
2.057159e+001	8.087158e-002
2.060078e+001	8.087158e-002
2.062997e+001	8.239746e-002
2.065916e+001	8.544922e-002
2.068836e+001	8.544922e-002
2.071755e+001	1.205444e-001
2.074674e+001	8.239746e-002
2.077593e+001	8.697510e-002
2.080512e+001	9.918213e-002
2.083431e+001	6.103516e-002
2.086350e+001	9.307861e-002
2.089270e+001	9.002686e-002
2.092189e+001	9.460449e-002
2.095108e+001	8.087158e-002
2.098027e+001	7.629395e-002
2.100946e+001	7.934570e-002
2.103866e+001	9.460449e-002
2.106785e+001	7.476807e-002
2.109704e+001	8.850098e-002
2.112623e+001	8.239746e-002
2.115542e+001	1.083374e-001
2.118461e+001	9.155273e-002
2.121380e+001	7.019043e-002
2.124300e+001	7.171631e-002
2.127219e+001	1.022339e-001
2.130138e+001	1.159668e-001
2.133057e+001	8.392334e-002
2.135976e+001	9.002686e-002
2.138895e+001	8.697510e-002
2.141815e+001	8.087158e-002
2.144734e+001	7.629395e-002
2.147653e+001	7.476807e-002
2.150572e+001	7.781982e-002
2.153491e+001	1.037598e-001
2.156411e+001	1.022339e-001
2.159330e+001	7.171631e-002
2.162249e+001	7.629395e-002
2.165168e+001	8.850098e-002
2.168087e+001	8.544922e-002
2.171006e+001	9.002686e-002
2.173925e+001	1.129150e-001
2.176845e+001	9.918213e-002
2.179764e+001	9.765625e-002
2.182683e+001	1.052856e-001
2.185602e+001	6.713867e-002
2.188521e+001	9.460449e-002
2.191441e+001	7.934570e-002
2.194360e+001	9.460449e-002
2.197279e+001	9.002686e-002
2.200198e+001	8.544922e-002
2.203117e+001	9.155273e-002
2.206036e+001	8.544922e-002
2.208955e+001	9.918213e-002
2.211875e+001	1.083374e-001
2.214794e+001	7.019043e-002
2.217713e+001	8.087158e-002
2.220632e+001	9.002686e-002
2.223551e+001	8.850098e-002
2.226470e+001	6.713867e-002
2.229390e+001	1.098633e-001
2.232309e+001	8.392334e-002
2.235228e+001	9.460449e-002
2.238147e+001	1.052856e-001
2.241066e+001	9.307861e-002
2.243986e+001	8.392334e-002
2.246905e+001	6.256104e-002
2.249824e+001	9.613037e-002
2.252743e+001	9.918213e-002
2.255662e+001	8.697510e-002
2.258581e+001	8.697510e-002
2.261500e+001	8.239746e-002
2.264420e+001	8.544922e-002
2.267339e+001	1.373291e-001
2.270258e+001	9.002686e-002
2.273177e+001	1.037598e-001
2.276096e+001	1.037598e-001
2.279015e+001	9.155273e-002
2.281934e+001	8.850098e-002
2.284854e+001	1.083374e-001
2.287773e+001	1.083374e-001
2.290692e+001	1.007080e-001
2.293611e+001	1.007080e-001
2.296530e+001	9.613037e-002
2.299450e+001	7.629395e-002
2.302369e+001	7.934570e-002
2.305288e+001	1.296997e-001
2.308207e+001	9.613037e-002
2.311126e+001	9.765625e-002
2.314045e+001	8.850098e-002
2.316965e+001	7.629395e-002
2.319884e+001	8.544922e-002
2.322803e+001	1.251221e-001
2.325722e+001	9.307861e-002
2.328641e+001	1.068115e-001
2.331561e+001	1.007080e-001
2.334480e+001	1.190186e-001
2.337399e+001	9.918213e-002
2.340318e+001	9.155273e-002
2.343237e+001	9.918213e-002
2.346156e+001	1.052856e-001
2.349075e+001	1.113892e-001
2.351995e+001	1.083374e-001
2.354914e+001	8.697510e-002
2.357833e+001	9.155273e-002
2.360752e+001	1.098633e-001
2.363671e+001	8.850098e-002
2.366590e+001	9.918213e-002
2.369509e+001	1.296997e-001
2.372429e+001	1.083374e-001
2.375348e+001	9.155273e-002
2.378267e+001	1.174927e-001
2.381186e+001	1.068115e-001
2.384105e+001	1.052856e-001
2.387024e+001	1.312256e-001
2.389944e+001	1.007080e-001
2.392863e+001	1.007080e-001
2.395782e+001	8.392334e-002
2.398701e+001	1.022339e-001
2.401620e+001	1.037598e-001
2.404539e+001	7.934570e-002
2.407458e+001	1.144409e-001
2.410378e+001	1.037598e-001
2.413297e+001	7.629395e-002
2.416216e+001	1.403809e-001
2.419135e+001	9.613037e-002
2.422054e+001	1.037598e-001
2.424974e+001	1.281738e-001
2.427893e+001	9.765625e-002
2.430812e+001	8.544922e-002
2.433731e+001	1.434326e-001
2.436650e+001	1.327515e-001
2.439569e+001	1.007080e-001
2.442488e+001	1.464844e-001
2.445408e+001	1.235962e-001
2.448327e+001	1.144409e-001
2.451246e+001	9.460449e-002
2.454165e+001	1.251221e-001
2.457084e+001	1.174927e-001
2.460004e+001	9.918213e-002
2.462923e+001	1.510620e-001
2.465842e+001	9.613037e-002
2.468761e+001	1.083374e-001
2.471680e+001	1.678467e-001
2.474599e+001	9.002686e-002
2.477519e+001	1.281738e-001
2.480438e+001	1.281738e-001
2.483357e+001	1.144409e-001
2.486276e+001	1.113892e-001
2.489195e+001	1.388550e-001
2.492114e+001	9.765625e-002
2.495033e+001	1.083374e-001
2.497953e+001	1.190186e-001
2.500872e+001	1.419067e-001
2.503791e+001	1.281738e-001
2.506710e+001	1.235962e-001
2.509629e+001	1.083374e-001
2.512549e+001	1.220703e-001
2.515468e+001	1.159668e-001
2.518387e+001	1.525879e-001
2.521306e+001	1.098633e-001
2.524225e+001	1.266479e-001
2.527144e+001	1.220703e-001
2.530063e+001	9.155273e-002
2.532983e+001	1.129150e-001
2.535902e+001	1.281738e-001
2.538821e+001	1.113892e-001
2.541740e+001	1.296997e-001
2.544659e+001	1.098633e-001
2.547578e+001	1.358032e-001
2.550498e+001	1.174927e-001
2.553417e+001	1.129150e-001
2.556336e+001	1.129150e-001
2.559255e+001	1.129150e-001
2.562174e+001	1.205444e-001
2.565094e+001	1.342773e-001
2.568013e+001	1.083374e-001
2.570932e+001	1.113892e-001
2.573851e+001	1.327515e-001
2.576770e+001	9.307861e-002
2.579689e+001	1.296997e-001
2.582608e+001	1.296997e-001
2.585528e+001	1.083374e-001
2.588447e+001	9.918213e-002
2.591366e+001	1.342773e-001
2.594285e+001	1.113892e-001
2.597204e+001	1.312256e-001
2.600124e+001	1.235962e-001
2.603043e+001	1.449585e-001
2.605962e+001	1.083374e-001
2.608881e+001	1.373291e-001
2.611800e+001	1.358032e-001
2.614719e+001	1.083374e-001
2.617638e+001	1.220703e-001
2.620558e+001	1.235962e-001
2.623477e+001	1.052856e-001
2.626396e+001	8.850098e-002
2.629315e+001	1.113892e-001
2.632234e+001	1.327515e-001
2.635153e+001	1.220703e-001
2.638073e+001	1.220703e-001
2.640992e+001	8.544922e-002
2.643911e+001	1.266479e-001
2.646830e+001	1.159668e-001
2.649749e+001	1.571655e-001
2.652669e+001	1.235962e-001
2.655588e+001	1.144409e-001
2.658507e+001	1.708984e-001
2.661426e+001	1.205444e-001
2.664345e+001	1.235962e-001
2.667264e+001	1.480103e-001
2.670183e+001	8.697510e-002
2.673103e+001	8.697510e-002
2.676022e+001	1.266479e-001
2.678941e+001	1.220703e-001
2.681860e+001	1.205444e-001
2.684779e+001	1.358032e-001
2.687698e+001	1.312256e-001
2.690617e+001	1.205444e-001
2.693537e+001	1.312256e-001
2.696456e+001	9.002686e-002
2.699375e+001	1.159668e-001
2.702294e+001	1.129150e-001
2.705213e+001	1.495361e-001
2.708133e+001	1.419067e-001
2.711052e+001	1.098633e-001
2.713971e+001	1.419067e-001
2.716890e+001	1.174927e-001
2.719809e+001	1.159668e-001
2.722728e+001	1.403809e-001
2.725648e+001	1.235962e-001
2.728567e+001	1.037598e-001
2.731486e+001	1.190186e-001
2.734405e+001	1.083374e-001
2.737324e+001	8.544922e-002
2.740244e+001	1.052856e-001
2.743163e+001	1.251221e-001
2.746082e+001	1.052856e-001
2.749001e+001	9.613037e-002
2.751920e+001	1.342773e-001
2.754839e+001	1.037598e-001
2.757758e+001	1.281738e-001
2.760678e+001	1.373291e-001
2.763597e+001	9.002686e-002
2.766516e+001	1.129150e-001
2.769435e+001	1.510620e-001
2.772354e+001	1.144409e-001
2.775273e+001	1.235962e-001
2.778192e+001	1.373291e-001
2.781112e+001	1.007080e-001
2.784031e+001	1.205444e-001
2.786950e+001	1.068115e-001
2.789869e+001	9.918213e-002
2.792788e+001	1.205444e-001
2.795708e+001	1.480103e-001
2.798627e+001	1.098633e-001
2.801546e+001	1.159668e-001
2.804465e+001	9.918213e-002
2.807384e+001	1.464844e-001
2.810303e+001	1.296997e-001
2.813223e+001	9.613037e-002
2.816142e+001	1.251221e-001
2.819061e+001	1.159668e-001
2.821980e+001	1.251221e-001
2.824899e+001	1.281738e-001
2.827818e+001	1.358032e-001
2.830737e+001	9.307861e-002
2.833657e+001	1.403809e-001
2.836576e+001	1.266479e-001
2.839495e+001	1.296997e-001
2.842414e+001	1.144409e-001
2.845333e+001	1.190186e-001
2.848252e+001	1.052856e-001
2.851171e+001	1.174927e-001
2.854091e+001	1.403809e-001
2.857010e+001	1.083374e-001
2.859929e+001	9.613037e-002
2.862848e+001	1.312256e-001
2.865767e+001	1.220703e-001
2.868687e+001	8.697510e-002
2.871606e+001	1.434326e-001
2.874525e+001	1.037598e-001
2.877444e+001	9.002686e-002
2.880363e+001	1.495361e-001
2.883282e+001	1.327515e-001
2.886202e+001	1.052856e-001
2.889121e+001	1.525879e-001
2.892040e+001	1.266479e-001
2.894959e+001	1.129150e-001
2.897878e+001	1.266479e-001
2.900797e+001	9.918213e-002
2.903716e+001	9.765625e-002
2.906636e+001	1.007080e-001
2.909555e+001	1.174927e-001
2.912474e+001	9.460449e-002
2.915393e+001	7.629395e-002
2.918312e+001	1.602173e-001
2.921232e+001	1.251221e-001
2.924151e+001	1.052856e-001
2.927070e+001	1.113892e-001
2.929989e+001	9.460449e-002
2.932908e+001	1.220703e-001
2.935827e+001	1.220703e-001
2.938746e+001	1.037598e-001
2.941666e+001	1.312256e-001
2.944585e+001	1.235962e-001
2.947504e+001	1.022339e-001
2.950423e+001	1.205444e-001
2.953342e+001	1.037598e-001
2.956261e+001	1.480103e-001
2.959180e+001	1.007080e-001
2.962100e+001	1.327515e-001
2.965019e+001	1.083374e-001
2.967938e+001	1.022339e-001
2.970857e+001	1.037598e-001
2.973776e+001	1.113892e-001
2.976696e+001	1.113892e-001
2.979615e+001	1.037598e-001
2.982534e+001	1.296997e-001
2.985453e+001	1.037598e-001
2.988372e+001	1.144409e-001
2.991291e+001	1.174927e-001
2.994211e+001	9.307861e-002
2.997130e+001	1.419067e-001
3.000049e+001	1.190186e-001
3.002968e+001	1.251221e-001
3.005887e+001	1.144409e-001
3.008807e+001	1.159668e-001
3.011726e+001	1.129150e-001
3.014645e+001	1.007080e-001
3.017564e+001	1.235962e-001
3.020483e+001	1.174927e-001
3.023402e+001	1.312256e-001
3.026321e+001	1.449585e-001
3.029241e+001	1.007080e-001
3.032160e+001	1.022339e-001
3.035079e+001	1.205444e-001
3.037998e+001	1.068115e-001
3.040917e+001	9.307861e-002
3.043836e+001	1.251221e-001
3.046755e+001	1.159668e-001
3.049675e+001	9.918213e-002
3.052594e+001	1.342773e-001
3.055513e+001	8.392334e-002
3.058432e+001	9.613037e-002
3.061351e+001	9.918213e-002
3.064271e+001	1.159668e-001
3.067190e+001	1.312256e-001
3.070109e+001	1.205444e-001
3.073028e+001	1.037598e-001
3.075947e+001	1.220703e-001
3.078866e+001	9.460449e-002
3.081786e+001	1.068115e-001
3.084705e+001	1.174927e-001
3.087624e+001	7.934570e-002
3.090543e+001	1.083374e-001
3.093462e+001	1.083374e-001
3.096382e+001	8.697510e-002
3.099300e+001	1.174927e-001
3.102220e+001	9.460449e-002
3.105139e+001	1.434326e-001
3.108058e+001	1.113892e-001
3.110977e+001	1.007080e-001
3.113896e+001	1.129150e-001
3.116816e+001	1.220703e-001
3.119735e+001	1.007080e-001
3.122654e+001	1.113892e-001
3.125573e+001	1.098633e-001
3.128492e+001	1.037598e-001
3.131411e+001	1.235962e-001
3.134330e+001	1.022339e-001
3.137250e+001	9.765625e-002
3.140169e+001	1.266479e-001
3.143088e+001	1.052856e-001
3.146007e+001	1.083374e-001
3.148926e+001	1.129150e-001
3.151846e+001	9.918213e-002
3.154765e+001	9.155273e-002
3.157684e+001	9.613037e-002
3.160603e+001	1.068115e-001
3.163522e+001	8.544922e-002
3.166441e+001	1.083374e-001
3.169361e+001	1.235962e-001
3.172280e+001	1.129150e-001
3.175199e+001	9.002686e-002
3.178118e+001	1.312256e-001
3.181037e+001	9.155273e-002
3.183956e+001	1.113892e-001
3.186875e+001	1.281738e-001
3.189795e+001	1.037598e-001
3.192714e+001	9.918213e-002
3.195633e+001	1.144409e-001
3.198552e+001	1.007080e-001
3.201471e+001	1.098633e-001
3.204390e+001	1.113892e-001
3.207309e+001	1.281738e-001
3.210229e+001	8.544922e-002
3.213148e+001	9.765625e-002
3.216067e+001	1.174927e-001
3.218987e+001	9.155273e-002
3.221906e+001	1.052856e-001
3.224825e+001	1.235962e-001
3.227744e+001	1.358032e-001
3.230663e+001	9.613037e-002
3.233582e+001	1.235962e-001
3.236501e+001	1.052856e-001
3.239420e+001	9.765625e-002
3.242340e+001	1.281738e-001
3.245259e+001	1.037598e-001
3.248178e+001	1.098633e-001
3.251097e+001	9.613037e-002
3.254016e+001	1.022339e-001
3.256936e+001	1.007080e-001
3.259855e+001	9.918213e-002
3.262774e+001	1.052856e-001
3.265693e+001	8.697510e-002
3.268612e+001	8.087158e-002
3.271531e+001	1.220703e-001
3.274450e+001	1.037598e-001
3.277370e+001	9.307861e-002
3.280289e+001	1.312256e-001
3.283208e+001	8.392334e-002
3.286127e+001	9.918213e-002
3.289046e+001	1.266479e-001
3.291965e+001	9.613037e-002
3.294884e+001	9.002686e-002
3.297804e+001	1.342773e-001
3.300723e+001	9.155273e-002
3.303642e+001	1.007080e-001
3.306561e+001	1.083374e-001
3.309480e+001	1.296997e-001
3.312400e+001	8.697510e-002
3.315319e+001	9.918213e-002
3.318238e+001	1.205444e-001
3.321157e+001	1.098633e-001
3.324076e+001	9.460449e-002
3.326995e+001	1.113892e-001
3.329914e+001	9.765625e-002
3.332833e+001	1.007080e-001
3.335753e+001	1.312256e-001
3.338672e+001	1.083374e-001
3.341591e+001	7.781982e-002
3.344510e+001	1.174927e-001
3.347429e+001	9.002686e-002
3.350349e+001	8.697510e-002
3.353268e+001	9.918213e-002
3.356187e+001	9.460449e-002
3.359106e+001	1.052856e-001
3.362025e+001	9.307861e-002
3.364944e+001	1.190186e-001
3.367863e+001	1.174927e-001
3.370783e+001	9.460449e-002
3.373702e+001	1.235962e-001
3.376621e+001	8.697510e-002
3.379540e+001	9.613037e-002
3.382459e+001	1.007080e-001
3.385379e+001	9.765625e-002
3.388298e+001	8.544922e-002
3.391217e+001	1.129150e-001
3.394136e+001	8.087158e-002
3.397055e+001	1.083374e-001
3.399974e+001	1.037598e-001
3.402894e+001	1.037598e-001
3.405813e+001	8.239746e-002
3.408732e+001	8.697510e-002
3.411651e+001	8.850098e-002
3.414570e+001	9.307861e-002
3.417490e+001	7.476807e-002
3.420409e+001	9.460449e-002
3.423328e+001	8.850098e-002
3.426247e+001	8.392334e-002
3.429166e+001	1.022339e-001
3.432085e+001	7.934570e-002
3.435004e+001	9.155273e-002
3.437924e+001	8.850098e-002
3.440843e+001	6.561279e-002
3.443762e+001	9.765625e-002
3.446681e+001	1.174927e-001
3.449600e+001	8.087158e-002
3.452520e+001	7.934570e-002
3.455439e+001	9.002686e-002
3.458358e+001	8.087158e-002
3.461277e+001	7.019043e-002
3.464196e+001	7.476807e-002
3.467115e+001	7.476807e-002
3.470034e+001	7.476807e-002
3.472953e+001	9.002686e-002
3.475873e+001	7.781982e-002
3.478792e+001	7.324219e-002
3.481711e+001	6.103516e-002
3.484630e+001	1.022339e-001
3.487550e+001	7.934570e-002
3.490469e+001	8.087158e-002
3.493388e+001	8.087158e-002
3.496307e+001	8.087158e-002
3.499226e+001	9.002686e-002
3.502145e+001	7.019043e-002
3.505064e+001	8.697510e-002
3.507983e+001	6.866455e-002
3.510903e+001	8.239746e-002
3.513822e+001	9.765625e-002
3.516741e+001	8.239746e-002
3.519660e+001	7.476807e-002
3.522579e+001	8.392334e-002
3.525499e+001	7.324219e-002
3.528418e+001	7.781982e-002
3.531337e+001	8.850098e-002
3.534256e+001	6.866455e-002
3.537175e+001	7.324219e-002
3.540094e+001	7.324219e-002
3.543013e+001	5.340576e-002
3.545933e+001	7.476807e-002
3.548852e+001	8.697510e-002
3.551771e+001	8.239746e-002
3.554690e+001	7.629395e-002
3.557609e+001	7.019043e-002
3.560529e+001	8.850098e-002
3.563448e+001	6.561279e-002
3.566367e+001	5.950928e-002
3.569286e+001	8.392334e-002
3.572205e+001	8.544922e-002
3.575124e+001	7.019043e-002
3.578044e+001	8.392334e-002
3.580963e+001	7.934570e-002
3.583882e+001	7.019043e-002
3.586801e+001	9.460449e-002
3.589720e+001	6.561279e-002
3.592640e+001	7.171631e-002
3.595559e+001	8.850098e-002
3.598478e+001	6.256104e-002
3.601397e+001	8.087158e-002
3.604316e+001	7.476807e-002
3.607235e+001	5.187988e-002
3.610154e+001	7.171631e-002
3.613073e+001	6.713867e-002
3.615992e+001	6.866455e-002
3.618912e+001	9.002686e-002
3.621831e+001	7.781982e-002
3.624750e+001	7.781982e-002
3.627670e+001	6.561279e-002
3.630589e+001	5.798340e-002
3.633508e+001	7.934570e-002
3.636427e+001	5.798340e-002
3.639346e+001	5.645752e-002
3.642265e+001	8.087158e-002
3.645184e+001	6.256104e-002
3.648103e+001	6.256104e-002
3.651022e+001	7.934570e-002
3.653942e+001	5.035400e-002
3.656861e+001	7.476807e-002
3.659780e+001	6.866455e-002
3.662699e+001	7.019043e-002
3.665618e+001	6.561279e-002
3.668538e+001	4.425049e-002
3.671457e+001	6.713867e-002
3.674376e+001	5.340576e-002
3.677295e+001	3.967285e-002
3.680214e+001	6.408691e-002
3.683133e+001	4.577637e-002
3.686053e+001	5.187988e-002
3.688972e+001	5.798340e-002
3.691891e+001	4.577637e-002
3.694810e+001	4.425049e-002
3.697729e+001	6.713867e-002
3.700648e+001	4.425049e-002
3.703568e+001	4.882813e-002
3.706487e+001	5.645752e-002
3.709406e+001	4.425049e-002
3.712325e+001	3.814697e-002
3.715244e+001	5.798340e-002
3.718164e+001	5.950928e-002
3.721082e+001	3.967285e-002
3.724002e+001	5.035400e-002
3.726921e+001	6.103516e-002
3.729840e+001	4.272461e-002
3.732759e+001	4.730225e-002
3.735678e+001	3.967285e-002
3.738597e+001	4.119873e-002
3.741516e+001	5.493164e-002
3.744436e+001	5.645752e-002
3.747355e+001	3.204346e-002
3.750274e+001	4.119873e-002
3.753193e+001	5.950928e-002
3.756113e+001	4.119873e-002
3.759032e+001	3.204346e-002
3.761951e+001	5.187988e-002
3.764870e+001	4.272461e-002
3.767789e+001	3.967285e-002
3.770708e+001	2.746582e-002
3.773627e+001	4.119873e-002
3.776547e+001	3.509521e-002
3.779465e+001	5.340576e-002
3.782385e+001	5.187988e-002
3.785304e+001	4.119873e-002
3.788223e+001	4.272461e-002
3.791143e+001	5.798340e-002
3.794061e+001	3.814697e-002
3.796981e+001	3.509521e-002
3.799900e+001	3.967285e-002
3.802819e+001	3.662109e-002
3.805738e+001	3.356934e-002
3.808657e+001	2.441406e-002
3.811576e+001	3.967285e-002
3.814496e+001	4.425049e-002
3.817415e+001	3.356934e-002
3.820334e+001	3.662109e-002
3.823253e+001	3.509521e-002
3.826172e+001	2.441406e-002
3.829092e+001	2.746582e-002
3.832011e+001	3.814697e-002
3.834930e+001	2.746582e-002
3.837849e+001	4.730225e-002
3.840768e+001	3.051758e-002
3.843687e+001	3.509521e-002
3.846607e+001	3.204346e-002
3.849526e+001	3.814697e-002
3.852445e+001	4.882813e-002
3.855364e+001	2.899170e-002
3.858283e+001	2.746582e-002
3.861203e+001	3.204346e-002
3.864122e+001	3.662109e-002
3.867041e+001	2.593994e-002
3.869960e+001	3.356934e-002
3.872879e+001	3.356934e-002
3.875798e+001	3.814697e-002
3.878717e+001	2.593994e-002
3.881636e+001	3.509521e-002
3.884555e+001	3.967285e-002
3.887475e+001	2.441406e-002
3.890394e+001	3.356934e-002
3.893314e+001	2.899170e-002
3.896232e+001	2.746582e-002
3.899152e+001	3.204346e-002
3.902071e+001	3.051758e-002
3.904990e+001	2.593994e-002
3.907909e+001	3.509521e-002
3.910828e+001	3.509521e-002
3.913747e+001	3.662109e-002
3.916666e+001	2.441406e-002
3.919586e+001	2.136230e-002
3.922505e+001	2.288818e-002
3.925424e+001	2.746582e-002
3.928343e+001	2.441406e-002
3.931262e+001	2.441406e-002
3.934182e+001	1.983643e-002
3.937101e+001	2.746582e-002
3.940020e+001	2.441406e-002
3.942939e+001	2.746582e-002
3.945858e+001	2.746582e-002
3.948777e+001	2.593994e-002
3.951697e+001	1.983643e-002
3.954615e+001	1.220703e-002
3.957535e+001	4.272461e-002
3.960454e+001	1.525879e-002
3.963373e+001	2.441406e-002
3.966293e+001	2.899170e-002
3.969211e+001	2.288818e-002
3.972131e+001	1.678467e-002
3.975050e+001	1.068115e-002
3.977969e+001	2.593994e-002
3.980888e+001	2.136230e-002
3.983807e+001	1.678467e-002
3.986726e+001	1.220703e-002
3.989646e+001	1.068115e-002
3.992565e+001	1.220703e-002
3.995484e+001	1.983643e-002
3.998403e+001	2.136230e-002
4.001322e+001	2.136230e-002
4.004242e+001	2.441406e-002
4.007161e+001	1.831055e-002
4.010080e+001	1.983643e-002
4.012999e+001	1.983643e-002
4.015918e+001	1.831055e-002
4.018837e+001	2.136230e-002
4.021757e+001	1.373291e-002
4.024676e+001	2.441406e-002
4.027594e+001	1.983643e-002
4.030514e+001	1.373291e-002
4.033433e+001	1.831055e-002
4.036353e+001	1.373291e-002
4.039272e+001	2.441406e-002
4.042191e+001	1.678467e-002
4.045110e+001	1.525879e-002
4.048029e+001	9.155273e-003
4.050948e+001	1.220703e-002
4.053867e+001	1.068115e-002
4.056786e+001	1.831055e-002
4.059705e+001	1.220703e-002
4.062625e+001	6.103516e-003
4.065544e+001	9.155273e-003
4.068463e+001	1.220703e-002
4.071382e+001	1.373291e-002
4.074301e+001	9.155273e-003
4.077221e+001	1.678467e-002
4.080140e+001	1.983643e-002
4.083059e+001	1.068115e-002
4.085978e+001	9.155273e-003
4.088897e+001	1.831055e-002
4.091816e+001	1.831055e-002
4.094736e+001	6.103516e-003
4.097655e+001	1.525879e-002
4.100574e+001	1.678467e-002
4.103493e+001	1.068115e-002
4.106412e+001	1.373291e-002
4.109332e+001	7.629395e-003
4.112251e+001	6.103516e-003
4.115170e+001	1.220703e-002
4.118089e+001	9.155273e-003
4.121008e+001	9.155273e-003
4.123927e+001	7.629395e-003
4.126847e+001	6.103516e-003
4.129765e+001	1.373291e-002
4.132685e+001	6.103516e-003
4.135604e+001	6.103516e-003
4.138523e+001	9.155273e-003
4.141442e+001	7.629395e-003
4.144361e+001	1.220703e-002
4.147281e+001	7.629395e-003
4.150200e+001	1.220703e-002
4.153119e+001	3.051758e-003
4.156038e+001	7.629395e-003
4.158957e+001	7.629395e-003
4.161876e+001	7.629395e-003
4.164796e+001	6.103516e-003
4.167715e+001	1.068115e-002
4.170634e+001	7.629395e-003
4.173553e+001	1.220703e-002
4.176472e+001	1.525879e-003
4.179391e+001	4.577637e-003
4.182310e+001	7.629395e-003
4.185230e+001	1.373291e-002
4.188148e+001	7.629395e-003
4.191068e+001	9.155273e-003
4.193987e+001	3.051758e-003
4.196906e+001	6.103516e-003
4.199826e+001	6.103516e-003
4.202744e+001	4.577637e-003
4.205664e+001	6.103516e-003
4.208583e+001	9.155273e-003
4.211502e+001	1.220703e-002
4.214421e+001	6.103516e-003
4.217340e+001	6.103516e-003
4.220259e+001	4.577637e-003
4.223179e+001	6.103516e-003
4.226098e+001	7.629395e-003
4.229017e+001	7.629395e-003
4.231936e+001	7.629395e-003
4.234855e+001	3.051758e-003
4.237775e+001	9.155273e-003
4.240694e+001	4.577637e-003
4.243613e+001	1.373291e-002
4.246532e+001	6.103516e-003
4.249451e+001	3.051758e-003
4.252370e+001	9.155273e-003
4.255290e+001	1.068115e-002
4.258209e+001	4.577637e-003
4.261128e+001	0.000000e+000
4.264047e+001	6.103516e-003
4.266966e+001	1.525879e-003
4.269886e+001	9.155273e-003
4.272805e+001	4.577637e-003
4.275724e+001	1.525879e-003
4.278643e+001	0.000000e+000
4.281562e+001	3.051758e-003
4.284481e+001	6.103516e-003
4.287401e+001	1.068115e-002
4.290319e+001	4.577637e-003
4.293238e+001	4.577637e-003
4.296158e+001	1.525879e-003
4.299077e+001	3.051758e-003
4.301997e+001	3.051758e-003
4.304915e+001	0.000000e+000
4.307835e+001	4.577637e-003
4.310754e+001	4.577637e-003
4.313673e+001	1.525879e-003
4.316592e+001	0.000000e+000
4.319511e+001	4.577637e-003
4.322430e+001	1.525879e-003
4.325349e+001	3.051758e-003
4.328269e+001	3.051758e-003
4.331188e+001	6.103516e-003
4.334107e+001	3.051758e-003
4.337026e+001	1.525879e-003
4.339945e+001	0.000000e+000
4.342865e+001	1.525879e-003
4.345784e+001	4.577637e-003
4.348703e+001	6.103516e-003
4.351622e+001	6.103516e-003
4.354541e+001	1.525879e-003
4.357460e+001	4.577637e-003
4.360380e+001	1.525879e-003
4.363298e+001	3.051758e-003
4.366218e+001	0.000000e+000
4.369137e+001	0.000000e+000
4.372056e+001	0.000000e+000
4.374976e+001	1.525879e-003
4.377894e+001	9.155273e-003
4.380814e+001	0.000000e+000
4.383733e+001	6.103516e-003
4.386652e+001	0.000000e+000
4.389571e+001	0.000000e+000
4.392490e+001	1.525879e-003
4.395409e+001	1.525879e-003
4.398329e+001	3.051758e-003
4.401248e+001	0.000000e+000
4.404167e+001	1.525879e-003
4.407086e+001	0.000000e+000
4.410005e+001	4.577637e-003
4.412925e+001	0.000000e+000
4.415844e+001	0.000000e+000
4.418763e+001	0.000000e+000
4.421682e+001	3.051758e-003
4.424601e+001	3.051758e-003
4.427520e+001	0.000000e+000
4.430440e+001	1.525879e-003
4.433359e+001	7.629395e-003
4.436278e+001	1.525879e-003
4.439197e+001	4.577637e-003
4.442116e+001	3.051758e-003
4.445036e+001	1.525879e-003
4.447955e+001	1.525879e-003
4.450874e+001	0.000000e+000
4.453793e+001	1.525879e-003
4.456712e+001	3.051758e-003
4.459631e+001	1.525879e-003
4.462550e+001	1.525879e-003
4.465469e+001	1.525879e-003
4.468388e+001	3.051758e-003
4.471308e+001	0.000000e+000
4.474227e+001	3.051758e-003
4.477146e+001	1.525879e-003
4.480065e+001	1.525879e-003
4.482984e+001	0.000000e+000
4.485904e+001	1.525879e-003
4.488823e+001	1.525879e-003
4.491742e+001	3.051758e-003
4.494661e+001	1.525879e-003
4.497580e+001	1.525879e-003
4.500499e+001	0.000000e+000
4.503419e+001	0.000000e+000
4.506338e+001	0.000000e+000
4.509257e+001	0.000000e+000
4.512176e+001	0.000000e+000
4.515095e+001	0.000000e+000
4.518015e+001	0.000000e+000
4.520934e+001	0.000000e+000
4.523853e+001	0.000000e+000
4.526772e+001	0.000000e+000
4.529691e+001	4.577637e-003
4.532610e+001	1.525879e-003
4.535530e+001	0.000000e+000
4.538448e+001	0.000000e+000
4.541368e+001	0.000000e+000
4.544287e+001	1.525879e-003
4.547206e+001	3.051758e-003
4.550126e+001	0.000000e+000
4.553044e+001	0.000000e+000
4.555964e+001	0.000000e+000
4.558883e+001	1.525879e-003
4.561802e+001	0.000000e+000
4.564721e+001	0.000000e+000
4.567640e+001	1.525879e-003
4.570559e+001	0.000000e+000
4.573479e+001	0.000000e+000
4.576398e+001	0.000000e+000
4.579317e+001	0.000000e+000
4.582236e+001	3.051758e-003
4.585155e+001	1.525879e-003
4.588074e+001	0.000000e+000
4.590993e+001	0.000000e+000
4.593913e+001	4.577637e-003
4.596832e+001	0.000000e+000
4.599751e+001	0.000000e+000
4.602670e+001	0.000000e+000
4.605589e+001	0.000000e+000
4.608509e+001	0.000000e+000
4.611427e+001	0.000000e+000
4.614347e+001	0.000000e+000
4.617266e+001	0.000000e+000
4.620185e+001	0.000000e+000
4.623104e+001	0.000000e+000
4.626023e+001	0.000000e+000
4.628942e+001	0.000000e+000
4.631862e+001	0.000000e+000
4.634781e+001	0.000000e+000
4.637700e+001	0.000000e+000
4.640619e+001	0.000000e+000
4.643538e+001	0.000000e+000
4.646458e+001	1.525879e-003
4.649377e+001	1.525879e-003
4.652296e+001	1.525879e-003
4.655215e+001	0.000000e+000
4.658134e+001	0.000000e+000
4.661053e+001	0.000000e+000
4.663973e+001	0.000000e+000
4.666892e+001	0.000000e+000
4.669811e+001	0.000000e+000
4.672730e+001	0.000000e+000
4.675649e+001	0.000000e+000
4.678569e+001	0.000000e+000
4.681488e+001	0.000000e+000
4.684407e+001	0.000000e+000
4.687326e+001	1.525879e-003
4.690245e+001	0.000000e+000
4.693164e+001	0.000000e+000
4.696084e+001	0.000000e+000
4.699002e+001	1.525879e-003
4.701922e+001	0.000000e+000
4.704841e+001	0.000000e+000
4.707760e+001	0.000000e+000
4.710680e+001	0.000000e+000
4.713598e+001	0.000000e+000
4.716518e+001	0.000000e+000
4.719437e+001	0.000000e+000
4.722356e+001	0.000000e+000
4.725275e+001	0.000000e+000
4.728194e+001	0.000000e+000
4.731113e+001	0.000000e+000
4.734032e+001	1.525879e-003
4.736952e+001	0.000000e+000
4.739871e+001	0.000000e+000
4.742790e+001	1.525879e-003
4.745709e+001	0.000000e+000
4.748628e+001	1.525879e-003
4.751548e+001	0.000000e+000
4.754467e+001	0.000000e+000
4.757386e+001	1.525879e-003
4.760305e+001	0.000000e+000
4.763224e+001	0.000000e+000
4.766143e+001	0.000000e+000
4.769063e+001	0.000000e+000
4.771981e+001	0.000000e+000
4.774901e+001	0.000000e+000
4.777820e+001	0.000000e+000
4.780739e+001	0.000000e+000
4.783659e+001	0.000000e+000
4.786577e+001	0.000000e+000
4.789497e+001	0.000000e+000
4.792416e+001	0.000000e+000
4.795335e+001	0.000000e+000
4.798254e+001	0.000000e+000
4.801173e+001	0.000000e+000
4.804092e+001	0.000000e+000
4.807012e+001	0.000000e+000
4.809931e+001	0.000000e+000
4.812850e+001	0.000000e+000
4.815769e+001	0.000000e+000
4.818688e+001	0.000000e+000
4.821608e+001	0.000000e+000
4.824527e+001	0.000000e+000
4.827446e+001	0.000000e+000
4.830365e+001	0.000000e+000
4.833284e+001	0.000000e+000
4.836203e+001	0.000000e+000
4.839123e+001	0.000000e+000
4.842042e+001	0.000000e+000
4.844961e+001	0.000000e+000
4.847880e+001	0.000000e+000
4.850799e+001	0.000000e+000
4.853719e+001	0.000000e+000
4.856638e+001	0.000000e+000
4.859557e+001	0.000000e+000
4.862476e+001	1.525879e-003
4.865395e+001	0.000000e+000
4.868314e+001	0.000000e+000
4.871233e+001	0.000000e+000
4.874152e+001	1.525879e-003
4.877071e+001	0.000000e+000
4.879991e+001	0.000000e+000
4.882910e+001	0.000000e+000
4.885829e+001	0.000000e+000
4.888748e+001	0.000000e+000
4.891667e+001	0.000000e+000
4.894587e+001	0.000000e+000
4.897506e+001	0.000000e+000
4.900425e+001	0.000000e+000
4.903344e+001	0.000000e+000
4.906263e+001	0.000000e+000
4.909182e+001	0.000000e+000
4.912102e+001	0.000000e+000
4.915021e+001	0.000000e+000
4.917940e+001	1.525879e-003
4.920859e+001	0.000000e+000
4.923778e+001	1.525879e-003
4.926698e+001	0.000000e+000
4.929617e+001	0.000000e+000
4.932536e+001	0.000000e+000
4.935455e+001	0.000000e+000
4.938374e+001	0.000000e+000
4.941293e+001	0.000000e+000
4.944213e+001	0.000000e+000
4.947131e+001	0.000000e+000
4.950051e+001	0.000000e+000
4.952970e+001	0.000000e+000
4.955889e+001	0.000000e+000
4.958809e+001	0.000000e+000
4.961727e+001	0.000000e+000
4.964647e+001	0.000000e+000
4.967566e+001	0.000000e+000
4.970485e+001	0.000000e+000
4.973404e+001	0.000000e+000
4.976323e+001	1.525879e-003
4.979242e+001	0.000000e+000
[truncated: 51 more rows]
