# Supplementary material for: Open-source micro-tensile testers via additive manufacturing for the mechanical characterization of thin films and papers
Source: PLoS One. 2018 May 29;13(5):e0197999. doi: 10.1371/journal.pone.0197999 (PMC5973562; doi:10.1371/journal.pone.0197999)
Supplement: S1 Data — (ZIP) [file pone.0197999.s002.zip › SI2_Data/Demonstration Problem 2/0-0025mgmL/Data/area1_eps246_turn_10_1.txt]

�m	nm
0.000000e+000	1.480814e+000
1.171875e-001	2.146996e+000
2.343750e-001	1.962446e+001
3.515625e-001	1.819522e+002
4.687500e-001	7.505272e+001
5.859375e-001	8.777365e+000
7.031250e-001	1.189699e+000
