# Supplementary material for: Open-source micro-tensile testers via additive manufacturing for the mechanical characterization of thin films and papers
Source: PLoS One. 2018 May 29;13(5):e0197999. doi: 10.1371/journal.pone.0197999 (PMC5973562; doi:10.1371/journal.pone.0197999)
Supplement: S1 Data — (ZIP) [file pone.0197999.s002.zip › SI2_Data/Demonstration Problem 2/0-0025mgmL/Data/area1_eps246_turn_10_2.txt]

�m	nm
0.000000e+000	-6.249508e+001
1.171875e-001	-5.114668e+001
2.343750e-001	-1.746614e+001
3.515625e-001	-1.833685e+001
4.687500e-001	-5.736178e+000
5.859375e-001	1.305965e+002
7.031250e-001	1.176212e+001
8.203125e-001	1.058779e+001
9.375000e-001	1.554218e+001
1.054687e+000	-8.837469e+000
