# Supplementary material for: Open-source micro-tensile testers via additive manufacturing for the mechanical characterization of thin films and papers
Source: PLoS One. 2018 May 29;13(5):e0197999. doi: 10.1371/journal.pone.0197999 (PMC5973562; doi:10.1371/journal.pone.0197999)
Supplement: S1 Data — (ZIP) [file pone.0197999.s002.zip › SI2_Data/Demonstration Problem 2/0-0025mgmL/Data/area1_eps246_turn_10_3.txt]

�m	nm
0.000000e+000	7.933131e+001
1.180995e-001	7.933131e+001
2.361990e-001	8.337494e+001
3.542984e-001	7.394676e+001
4.723979e-001	5.351345e+001
5.904974e-001	1.134745e+002
7.085969e-001	5.484582e+001
8.266964e-001	5.245713e+001
9.447958e-001	4.677592e+001
