# Supplementary material for: Open-source micro-tensile testers via additive manufacturing for the mechanical characterization of thin films and papers
Source: PLoS One. 2018 May 29;13(5):e0197999. doi: 10.1371/journal.pone.0197999 (PMC5973562; doi:10.1371/journal.pone.0197999)
Supplement: S1 Data — (ZIP) [file pone.0197999.s002.zip › SI2_Data/Demonstration Problem 2/0-0025mgmL/Data/area1_eps246_turn_10_4.txt]

�m	nm
0.000000e+000	-3.725024e+001
1.207941e-001	-3.725024e+001
2.415882e-001	5.020332e+001
3.623823e-001	2.295284e+000
4.831764e-001	-1.392579e+000
