# Supplementary material for: Open-source micro-tensile testers via additive manufacturing for the mechanical characterization of thin films and papers
Source: PLoS One. 2018 May 29;13(5):e0197999. doi: 10.1371/journal.pone.0197999 (PMC5973562; doi:10.1371/journal.pone.0197999)
Supplement: S1 Data — (ZIP) [file pone.0197999.s002.zip › SI2_Data/Demonstration Problem 2/0-0025mgmL/Data/area1_eps246_turn_14_1.txt]

�m	nm
0.000000e+000	1.409902e+002
1.183773e-001	1.409902e+002
2.367545e-001	1.385973e+002
3.551318e-001	9.403560e+001
4.735090e-001	8.797050e+001
5.918862e-001	1.983672e+002
7.102635e-001	1.366788e+002
8.286407e-001	1.219765e+002
