# Supplementary material for: Open-source micro-tensile testers via additive manufacturing for the mechanical characterization of thin films and papers
Source: PLoS One. 2018 May 29;13(5):e0197999. doi: 10.1371/journal.pone.0197999 (PMC5973562; doi:10.1371/journal.pone.0197999)
Supplement: S1 Data — (ZIP) [file pone.0197999.s002.zip › SI2_Data/Demonstration Problem 2/0-0025mgmL/Data/area1_eps246_turn_14_2.txt]

�m	nm
0.000000e+000	3.277704e+001
1.427540e-001	3.277704e+001
2.855080e-001	2.969318e+001
4.282620e-001	2.721107e+001
5.710160e-001	2.176315e+001
7.137700e-001	-1.430887e+001
8.565239e-001	-3.043400e+000
9.992780e-001	7.800643e+001
1.142032e+000	1.562702e+001
1.284786e+000	3.943677e+001
1.427540e+000	4.009893e+001
1.570294e+000	4.863348e+001
1.713048e+000	5.044076e+001
1.855802e+000	1.246895e+002
1.998556e+000	4.649155e+001
2.141310e+000	4.280594e+001
2.284064e+000	3.604986e+001
2.426818e+000	4.038424e+001
2.569572e+000	5.044631e+001
2.712326e+000	4.307305e+001
2.855080e+000	1.409410e+002
2.997834e+000	1.121825e+002
3.140588e+000	6.691439e+001
3.283342e+000	7.299564e+001
