# Supplementary material for: Open-source micro-tensile testers via additive manufacturing for the mechanical characterization of thin films and papers
Source: PLoS One. 2018 May 29;13(5):e0197999. doi: 10.1371/journal.pone.0197999 (PMC5973562; doi:10.1371/journal.pone.0197999)
Supplement: S1 Data — (ZIP) [file pone.0197999.s002.zip › SI2_Data/Demonstration Problem 2/0-0025mgmL/Data/area1_eps246_turn_14_3.txt]

�m	nm
0.000000e+000	4.976123e+001
1.235265e-001	4.976123e+001
2.470529e-001	3.727747e+001
3.705794e-001	5.406680e+001
4.941058e-001	3.516436e+001
6.176323e-001	7.128350e+001
7.411588e-001	1.256591e+002
8.646853e-001	8.873499e+001
9.882117e-001	1.172165e+002
1.111738e+000	1.205513e+002
1.235265e+000	9.799212e+001
1.358791e+000	8.825481e+001
1.482318e+000	8.640530e+001
1.605844e+000	7.575765e+001
1.729371e+000	9.231219e+001
1.852897e+000	1.008467e+002
1.976423e+000	9.754353e+001
2.099950e+000	1.009521e+002
2.223476e+000	1.421972e+002
2.347003e+000	1.899193e+002
2.470529e+000	1.001184e+002
2.594056e+000	8.052493e+001
2.717582e+000	7.722173e+001
2.841109e+000	6.628092e+001
2.964635e+000	5.646979e+001
3.088162e+000	6.996930e+001
3.211688e+000	5.871989e+001
3.335214e+000	4.401762e+001
3.458741e+000	1.137576e+002
3.582267e+000	1.113648e+002
3.705794e+000	7.129638e+001
3.829320e+000	7.593936e+001
3.952847e+000	2.739687e+001
4.076373e+000	4.876875e+001
