# Supplementary material for: Open-source micro-tensile testers via additive manufacturing for the mechanical characterization of thin films and papers
Source: PLoS One. 2018 May 29;13(5):e0197999. doi: 10.1371/journal.pone.0197999 (PMC5973562; doi:10.1371/journal.pone.0197999)
Supplement: S1 Data — (ZIP) [file pone.0197999.s002.zip › SI2_Data/Demonstration Problem 2/0-0025mgmL/Data/area1_eps246_turn_14_4.txt]

�m	nm
0.000000e+000	6.946630e+001
1.194094e-001	6.946630e+001
2.388188e-001	5.943583e+001
3.582282e-001	4.269353e+001
4.776376e-001	1.309845e+001
5.970469e-001	2.017928e+001
7.164564e-001	2.871383e+001
8.358658e-001	2.479343e+001
9.552751e-001	1.153170e+002
1.074685e+000	4.262732e+001
1.194094e+000	7.523916e+000
1.313503e+000	6.584754e+000
1.432913e+000	8.947070e+001
1.552322e+000	1.268088e+002
1.671732e+000	9.019327e+001
1.791141e+000	3.675963e+001
1.910550e+000	4.375122e+001
2.029960e+000	5.695757e+001
2.149369e+000	7.412928e+001
2.268778e+000	9.495781e+001
2.388188e+000	8.921673e+001
2.507597e+000	6.014959e+001
2.627007e+000	5.713954e+001
2.746416e+000	9.509479e+001
2.865826e+000	1.801255e+002
2.985235e+000	2.673952e+001
3.104644e+000	-4.914994e-001
3.224054e+000	1.178907e+001
3.343463e+000	6.649747e+000
3.462872e+000	3.543988e+001
3.582282e+000	4.802904e+001
3.701691e+000	1.803614e+001
3.821101e+000	-1.614149e+001
3.940510e+000	-4.510335e+001
4.059919e+000	-5.757131e+001
4.179329e+000	-4.865464e+001
4.298738e+000	-3.615509e+001
4.418147e+000	-4.771274e+001
4.537557e+000	-3.726860e+001
4.656966e+000	2.787306e+001
4.776376e+000	9.486662e+001
4.895785e+000	-2.710145e+001
5.015194e+000	-1.300024e+001
5.134604e+000	-2.608576e+001
5.254013e+000	-4.435503e+001
5.373422e+000	-4.278258e+001
5.492832e+000	-2.387991e+001
