# Supplementary material for: Open-source micro-tensile testers via additive manufacturing for the mechanical characterization of thin films and papers
Source: PLoS One. 2018 May 29;13(5):e0197999. doi: 10.1371/journal.pone.0197999 (PMC5973562; doi:10.1371/journal.pone.0197999)
Supplement: S1 Data — (ZIP) [file pone.0197999.s002.zip › SI2_Data/Demonstration Problem 2/0-0025mgmL/Data/area1_eps246_turn_18_1.txt]

�m	nm
0.000000e+000	5.146646e+001
1.310196e-001	5.146646e+001
2.620392e-001	3.599330e+001
3.930588e-001	4.271563e+001
5.240784e-001	1.051586e+002
6.550980e-001	1.165026e+002
7.861177e-001	5.546459e+001
9.171372e-001	3.256514e+001
1.048157e+000	2.993325e+001
1.179176e+000	1.427047e+002
1.310196e+000	7.710712e+001
1.441216e+000	6.276851e+001
1.572235e+000	5.827557e+001
