# Supplementary material for: Open-source micro-tensile testers via additive manufacturing for the mechanical characterization of thin films and papers
Source: PLoS One. 2018 May 29;13(5):e0197999. doi: 10.1371/journal.pone.0197999 (PMC5973562; doi:10.1371/journal.pone.0197999)
Supplement: S1 Data — (ZIP) [file pone.0197999.s002.zip › SI2_Data/Demonstration Problem 2/0-0025mgmL/Data/area1_eps246_turn_18_2.txt]

�m	nm
0.000000e+000	-4.176371e+001
1.174476e-001	-4.176371e+001
2.348953e-001	-5.244190e+001
3.523429e-001	-4.478927e+001
4.697905e-001	-2.215561e+001
5.872381e-001	-2.886367e+001
7.046858e-001	1.604000e+001
8.221334e-001	1.068200e+002
9.395810e-001	-2.835127e+000
1.057029e+000	1.493591e+002
1.174476e+000	4.088218e+001
1.291924e+000	2.043312e+001
1.409372e+000	3.055151e+000
1.526819e+000	1.861715e+001
1.644267e+000	6.541419e+001
1.761714e+000	5.310967e+001
