# Supplementary material for: Open-source micro-tensile testers via additive manufacturing for the mechanical characterization of thin films and papers
Source: PLoS One. 2018 May 29;13(5):e0197999. doi: 10.1371/journal.pone.0197999 (PMC5973562; doi:10.1371/journal.pone.0197999)
Supplement: S1 Data — (ZIP) [file pone.0197999.s002.zip › SI2_Data/Demonstration Problem 2/0-0025mgmL/Data/area1_eps246_turn_18_3.txt]

�m	nm
0.000000e+000	3.932311e+001
1.310196e-001	3.932311e+001
2.620392e-001	1.221835e+001
3.930588e-001	1.539829e+000
5.240784e-001	-2.642938e+000
6.550980e-001	3.742329e+001
7.861177e-001	2.068149e+002
9.171372e-001	2.159876e+002
1.048157e+000	-2.008218e+001
1.179176e+000	-3.566100e+001
1.310196e+000	-9.881570e+000
