# Supplementary material for: Open-source micro-tensile testers via additive manufacturing for the mechanical characterization of thin films and papers
Source: PLoS One. 2018 May 29;13(5):e0197999. doi: 10.1371/journal.pone.0197999 (PMC5973562; doi:10.1371/journal.pone.0197999)
Supplement: S1 Data — (ZIP) [file pone.0197999.s002.zip › SI2_Data/Demonstration Problem 2/0-0025mgmL/Data/area1_eps246_turn_18_4.txt]

�m	nm
0.000000e+000	3.777892e+001
1.212826e-001	3.777892e+001
2.425652e-001	5.886239e+001
3.638478e-001	5.491468e+001
4.851304e-001	4.006187e+001
6.064130e-001	1.207611e+002
7.276957e-001	1.204735e+002
8.489783e-001	-3.899543e+001
9.702609e-001	-3.951811e+001
1.091543e+000	-1.536463e+001
1.212826e+000	-3.918226e-001
1.334109e+000	7.906673e+001
1.455391e+000	-2.254181e+001
1.576674e+000	-3.691099e+001
1.697957e+000	-5.642892e+001
1.819239e+000	-2.087926e+001
