# Supplementary material for: Open-source micro-tensile testers via additive manufacturing for the mechanical characterization of thin films and papers
Source: PLoS One. 2018 May 29;13(5):e0197999. doi: 10.1371/journal.pone.0197999 (PMC5973562; doi:10.1371/journal.pone.0197999)
Supplement: S1 Data — (ZIP) [file pone.0197999.s002.zip › SI2_Data/Demonstration Problem 2/0-0025mgmL/Data/area1_eps246_turn_18_5.txt]

�m	nm
0.000000e+000	-7.489108e+001
1.177720e-001	-7.489108e+001
2.355440e-001	-8.587944e+001
3.533159e-001	-8.219693e+001
4.710879e-001	1.497014e+001
5.888598e-001	-1.096869e+001
7.066319e-001	-9.407071e+001
8.244039e-001	-1.007788e+002
9.421758e-001	-1.090067e+002
1.059948e+000	-1.098836e+002
1.177720e+000	-1.151470e+002
1.295492e+000	-1.429464e+002
1.413264e+000	-1.389537e+002
1.531036e+000	-1.184602e+002
1.648808e+000	-9.033655e+001
1.766580e+000	-8.082291e+001
1.884352e+000	7.896865e+001
2.002124e+000	4.812870e+001
2.119895e+000	-4.778462e+001
2.237668e+000	-3.523135e+001
2.355439e+000	-3.866474e+001
