# Supplementary material for: Open-source micro-tensile testers via additive manufacturing for the mechanical characterization of thin films and papers
Source: PLoS One. 2018 May 29;13(5):e0197999. doi: 10.1371/journal.pone.0197999 (PMC5973562; doi:10.1371/journal.pone.0197999)
Supplement: S1 Data — (ZIP) [file pone.0197999.s002.zip › SI2_Data/Demonstration Problem 2/0-0025mgmL/Data/area1_eps246_turn_22_1.txt]

�m	nm
0.000000e+000	1.596473e+002
1.240740e-001	1.596473e+002
2.481480e-001	1.618692e+002
3.722220e-001	1.612634e+002
4.962960e-001	1.579771e+002
6.203700e-001	2.744859e+002
7.444440e-001	9.784357e+001
8.685180e-001	7.223461e+001
9.925920e-001	7.751660e+001
1.116666e+000	7.446276e+001
1.240740e+000	1.344401e+002
1.364814e+000	1.601765e+002
1.488888e+000	6.145410e+001
1.612962e+000	3.677928e+001
1.737036e+000	4.206128e+001
1.861110e+000	8.513451e+001
1.985184e+000	9.776075e+001
2.109258e+000	1.210491e+002
2.233332e+000	1.216673e+002
2.357406e+000	1.079767e+002
2.481480e+000	9.982644e+001
2.605554e+000	1.554300e+002
2.729628e+000	2.867649e+001
2.853702e+000	1.737646e+001
