# Supplementary material for: Open-source micro-tensile testers via additive manufacturing for the mechanical characterization of thin films and papers
Source: PLoS One. 2018 May 29;13(5):e0197999. doi: 10.1371/journal.pone.0197999 (PMC5973562; doi:10.1371/journal.pone.0197999)
Supplement: S1 Data — (ZIP) [file pone.0197999.s002.zip › SI2_Data/Demonstration Problem 2/0-0025mgmL/Data/area1_eps246_turn_22_2.txt]

�m	nm
0.000000e+000	1.738779e+002
1.195083e-001	1.738779e+002
2.390165e-001	1.967167e+002
3.585248e-001	2.198776e+002
4.780331e-001	2.197817e+002
5.975414e-001	2.129857e+002
7.170496e-001	2.304059e+002
8.365579e-001	2.752774e+002
9.560662e-001	1.679168e+002
1.075574e+000	1.739411e+002
1.195083e+000	1.812216e+002
1.314591e+000	1.784773e+002
1.434099e+000	1.988680e+002
1.553607e+000	2.048923e+002
1.673116e+000	2.051185e+002
1.792624e+000	1.650157e+002
1.912132e+000	1.986384e+002
2.031641e+000	2.288214e+002
2.151149e+000	1.706801e+002
2.270657e+000	1.534798e+002
2.390165e+000	1.937451e+002
2.509674e+000	1.524757e+002
2.629182e+000	1.273513e+002
2.748690e+000	1.663925e+002
2.868198e+000	1.287056e+002
2.987707e+000	1.904491e+002
3.107215e+000	1.726690e+002
3.226723e+000	1.239979e+002
3.346232e+000	1.336943e+002
3.465740e+000	1.458388e+002
3.585248e+000	1.313765e+002
