# Supplementary material for: Open-source micro-tensile testers via additive manufacturing for the mechanical characterization of thin films and papers
Source: PLoS One. 2018 May 29;13(5):e0197999. doi: 10.1371/journal.pone.0197999 (PMC5973562; doi:10.1371/journal.pone.0197999)
Supplement: S1 Data — (ZIP) [file pone.0197999.s002.zip › SI2_Data/Demonstration Problem 2/0-0025mgmL/Data/area1_eps246_turn_22_3.txt]

�m	nm
0.000000e+000	6.153598e+001
1.207941e-001	6.153598e+001
2.415882e-001	6.008575e+001
3.623823e-001	8.769041e+001
4.831764e-001	1.912893e+002
6.039705e-001	1.146571e+002
7.247647e-001	1.058626e+002
8.455588e-001	7.812769e+001
9.663529e-001	7.413971e+001
