# Supplementary material for: Open-source micro-tensile testers via additive manufacturing for the mechanical characterization of thin films and papers
Source: PLoS One. 2018 May 29;13(5):e0197999. doi: 10.1371/journal.pone.0197999 (PMC5973562; doi:10.1371/journal.pone.0197999)
Supplement: S1 Data — (ZIP) [file pone.0197999.s002.zip › SI2_Data/Demonstration Problem 2/0-0025mgmL/Data/area1_eps246_turn_22_4.txt]

�m	nm
0.000000e+000	-8.244688e+001
1.310196e-001	-8.244688e+001
2.620392e-001	-6.350075e+001
3.930588e-001	-5.242099e+001
5.240784e-001	-6.130487e+001
6.550980e-001	-7.773301e+001
7.861177e-001	6.007261e+001
9.171372e-001	3.079152e+001
1.048157e+000	-1.127986e+002
1.179176e+000	-9.775691e+001
1.310196e+000	-8.370680e+001
