# Supplementary material for: Open-source micro-tensile testers via additive manufacturing for the mechanical characterization of thin films and papers
Source: PLoS One. 2018 May 29;13(5):e0197999. doi: 10.1371/journal.pone.0197999 (PMC5973562; doi:10.1371/journal.pone.0197999)
Supplement: S1 Data — (ZIP) [file pone.0197999.s002.zip › SI2_Data/Demonstration Problem 2/0-0025mgmL/Data/area1_eps246_turn_22_5.txt]

�m	nm
0.000000e+000	5.009615e+000
1.349708e-001	5.009615e+000
2.699417e-001	1.053845e+000
4.049125e-001	3.168640e+001
5.398833e-001	1.527118e+002
6.748542e-001	7.881759e+001
8.098250e-001	7.086756e+001
9.447958e-001	2.166315e+002
1.079767e+000	7.309573e+001
1.214737e+000	1.335954e+002
1.349708e+000	1.798184e+002
1.484679e+000	1.963171e+002
1.619650e+000	1.441335e+002
1.754621e+000	8.728622e+001
1.889592e+000	1.569663e+002
