# Supplementary material for: Open-source micro-tensile testers via additive manufacturing for the mechanical characterization of thin films and papers
Source: PLoS One. 2018 May 29;13(5):e0197999. doi: 10.1371/journal.pone.0197999 (PMC5973562; doi:10.1371/journal.pone.0197999)
Supplement: S1 Data — (ZIP) [file pone.0197999.s002.zip › SI2_Data/Demonstration Problem 2/0-0025mgmL/Data/area1_eps246_turn_30_1.txt]

�m	nm
0.000000e+000	4.657214e+001
3.910676e-002	4.657214e+001
7.821352e-002	5.263118e+001
1.173203e-001	5.440913e+001
1.564270e-001	4.304216e+001
1.955338e-001	3.473516e+001
2.346406e-001	2.124202e+001
2.737473e-001	4.387444e+000
3.128541e-001	7.368555e+001
3.519609e-001	1.228283e+002
3.910676e-001	1.417162e+002
4.301744e-001	1.410520e+002
4.692811e-001	1.244989e+002
5.083879e-001	9.755910e+001
5.474947e-001	7.550381e+001
5.866015e-001	5.344850e+001
6.257082e-001	3.871988e+001
6.648149e-001	2.919177e+001
7.039217e-001	1.324204e+001
7.430285e-001	2.507440e+000
7.821353e-001	-9.764213e+000
8.212420e-001	-1.354753e+001
