# Supplementary material for: Open-source micro-tensile testers via additive manufacturing for the mechanical characterization of thin films and papers
Source: PLoS One. 2018 May 29;13(5):e0197999. doi: 10.1371/journal.pone.0197999 (PMC5973562; doi:10.1371/journal.pone.0197999)
Supplement: S1 Data — (ZIP) [file pone.0197999.s002.zip › SI2_Data/Demonstration Problem 2/0-0025mgmL/Data/area1_eps246_turn_30_2.txt]

�m	nm
0.000000e+000	9.484329e+001
3.914199e-002	9.484329e+001
7.828399e-002	9.325960e+001
1.174260e-001	9.259533e+001
1.565680e-001	9.376991e+001
1.957100e-001	9.156847e+001
2.348520e-001	1.006875e+002
2.739940e-001	1.272181e+002
3.131360e-001	1.393827e+002
3.522779e-001	1.332162e+002
3.914199e-001	1.239898e+002
4.305620e-001	1.141600e+002
4.697039e-001	1.043302e+002
5.088459e-001	8.868216e+001
5.479880e-001	1.424077e+002
5.871299e-001	2.810940e+002
6.262719e-001	3.026810e+002
6.654139e-001	3.023184e+002
7.045559e-001	2.802631e+002
7.436979e-001	2.420173e+002
7.828399e-001	2.074204e+002
8.219819e-001	1.810840e+002
8.611239e-001	1.584254e+002
9.002659e-001	1.452339e+002
9.394079e-001	1.332636e+002
9.785499e-001	1.154750e+002
1.017692e+000	9.464081e+001
1.056834e+000	8.022824e+001
1.095976e+000	6.795621e+001
1.135118e+000	6.147370e+001
1.174260e+000	5.592498e+001
1.213402e+000	5.494465e+001
1.252544e+000	5.025617e+001
1.291686e+000	3.950694e+001
1.330828e+000	2.447663e+001
1.369970e+000	1.494852e+001
1.409112e+000	2.162530e+001
1.448254e+000	8.635521e+001
1.487396e+000	1.440458e+002
1.526538e+000	1.788225e+002
1.565680e+000	1.799971e+002
1.604822e+000	1.631279e+002
1.643964e+000	1.392481e+002
1.683106e+000	1.190174e+002
1.722248e+000	1.006398e+002
1.761390e+000	8.163005e+001
1.800532e+000	5.560972e+001
1.839674e+000	2.799305e+001
