# Supplementary material for: Open-source micro-tensile testers via additive manufacturing for the mechanical characterization of thin films and papers
Source: PLoS One. 2018 May 29;13(5):e0197999. doi: 10.1371/journal.pone.0197999 (PMC5973562; doi:10.1371/journal.pone.0197999)
Supplement: S1 Data — (ZIP) [file pone.0197999.s002.zip › SI2_Data/Demonstration Problem 2/0-0025mgmL/Data/area1_eps246_turn_30_3.txt]

�m	nm
0.000000e+000	-7.011052e+001
4.006992e-002	-7.011052e+001
8.013983e-002	-6.864865e+001
1.202097e-001	-5.952994e+001
1.602797e-001	-5.286773e+001
2.003496e-001	-4.950789e+001
2.404195e-001	-4.558951e+001
2.804894e-001	-3.739019e+001
3.205593e-001	-2.919087e+001
3.606293e-001	-1.850458e+001
4.006992e-001	5.079340e+001
4.407691e-001	5.501358e+001
4.808390e-001	3.876216e+001
5.209089e-001	-7.047699e-001
5.609788e-001	-5.019615e+001
6.010488e-001	-7.072803e+001
6.411187e-001	-5.916716e+001
6.811886e-001	-3.079854e+001
7.212585e-001	5.545102e+000
7.613284e-001	4.980342e+001
8.013984e-001	8.335905e+001
8.414682e-001	9.644307e+001
8.815382e-001	8.483361e+001
9.216081e-001	4.015180e+001
9.616780e-001	7.408176e+000
1.001748e+000	-1.829575e+001
1.041818e+000	-1.591449e+001
1.081888e+000	3.663448e+001
1.121958e+000	5.980345e+001
1.162028e+000	6.982751e+001
1.202098e+000	7.404770e+001
1.242167e+000	7.068434e+001
1.282237e+000	6.451787e+001
1.322307e+000	5.682861e+001
1.362377e+000	4.821992e+001
1.402447e+000	4.027380e+001
