# Supplementary material for: Open-source micro-tensile testers via additive manufacturing for the mechanical characterization of thin films and papers
Source: PLoS One. 2018 May 29;13(5):e0197999. doi: 10.1371/journal.pone.0197999 (PMC5973562; doi:10.1371/journal.pone.0197999)
Supplement: S1 Data — (ZIP) [file pone.0197999.s002.zip › SI2_Data/Demonstration Problem 2/0-0025mgmL/Data/area1_eps246_turn_30_4.txt]

�m	nm
0.000000e+000	2.440229e+001
4.066620e-002	2.440229e+001
8.133240e-002	2.893852e+001
1.219986e-001	3.529924e+001
1.626648e-001	3.701801e+001
2.033310e-001	4.247367e+001
2.439972e-001	5.249773e+001
2.846634e-001	5.117089e+001
3.253296e-001	1.272069e+002
3.659958e-001	1.424314e+002
4.066620e-001	1.267834e+002
4.473282e-001	9.642282e+001
4.879944e-001	7.895029e+001
5.286606e-001	7.828601e+001
5.693268e-001	9.100916e+001
6.099930e-001	8.974152e+001
6.506592e-001	8.357505e+001
6.913254e-001	7.160471e+001
7.319916e-001	7.424291e+001
7.726578e-001	6.593591e+001
8.133240e-001	4.784564e+001
8.539902e-001	4.988045e+001
8.946564e-001	4.615622e+001
9.353226e-001	3.602473e+001
9.759888e-001	2.313496e+001
1.016655e+000	1.272261e+002
1.057321e+000	1.479529e+002
1.097987e+000	1.460675e+002
1.138654e+000	1.144714e+002
1.179320e+000	8.905445e+001
1.219986e+000	7.434019e+001
1.260652e+000	5.808878e+001
1.301318e+000	4.087311e+001
1.341985e+000	2.980783e+001
1.382651e+000	7.465222e+000
1.423317e+000	-1.801014e+001
1.463983e+000	-1.805667e+001
1.504649e+000	-1.994200e+001
1.545316e+000	-2.036377e+001
