# Supplementary material for: Open-source micro-tensile testers via additive manufacturing for the mechanical characterization of thin films and papers
Source: PLoS One. 2018 May 29;13(5):e0197999. doi: 10.1371/journal.pone.0197999 (PMC5973562; doi:10.1371/journal.pone.0197999)
Supplement: S1 Data — (ZIP) [file pone.0197999.s002.zip › SI2_Data/Demonstration Problem 2/0-0025mgmL/Data/area1_eps246_turn_30_5.txt]

�m	nm
0.000000e+000	7.109787e+001
1.186780e-001	7.109787e+001
2.373560e-001	7.535492e+001
3.560341e-001	8.637929e+001
4.747121e-001	5.521310e+001
5.933901e-001	3.197990e+001
7.120681e-001	7.840073e+000
8.307462e-001	-3.629430e+001
9.494242e-001	-1.092656e+001
1.068102e+000	1.716149e+001
1.186780e+000	2.002184e+002
1.305458e+000	2.179454e+002
1.424136e+000	-2.103213e+001
1.542814e+000	6.617177e+000
1.661492e+000	-7.003081e-002
1.780170e+000	-1.261759e+001
1.898848e+000	-2.513277e+001
2.017526e+000	7.140518e+001
2.136204e+000	1.108264e+002
2.254882e+000	1.503921e+002
2.373560e+000	1.073102e+002
2.492239e+000	1.624185e+001
2.610916e+000	-6.287647e+001
2.729595e+000	-6.133936e+001
2.848273e+000	-5.186949e+001
2.966951e+000	-5.507712e+001
