# Supplementary material for: Open-source micro-tensile testers via additive manufacturing for the mechanical characterization of thin films and papers
Source: PLoS One. 2018 May 29;13(5):e0197999. doi: 10.1371/journal.pone.0197999 (PMC5973562; doi:10.1371/journal.pone.0197999)
Supplement: S1 Data — (ZIP) [file pone.0197999.s002.zip › SI2_Data/Demonstration Problem 2/0-0025mgmL/Data/area1_eps246_turn_30_6.txt]

�m	nm
0.000000e+000	-2.804992e+001
1.349708e-001	-2.804992e+001
2.699417e-001	-1.600467e+001
4.049125e-001	-5.879382e+001
5.398833e-001	-1.828780e+001
6.748542e-001	-9.756917e+000
8.098250e-001	-3.128824e+001
9.447958e-001	-4.550201e+001
1.079767e+000	-6.080175e+001
1.214737e+000	-1.848253e+001
1.349708e+000	1.009805e+002
1.484679e+000	-3.358758e+001
1.619650e+000	-1.220240e+001
1.754621e+000	-1.022688e+001
1.889592e+000	1.350280e+002
2.024562e+000	5.373829e+001
2.159533e+000	-3.316712e+001
2.294504e+000	-5.730620e+001
2.429475e+000	2.634159e-001
2.564446e+000	1.034878e+001
2.699417e+000	1.692224e+001
2.834387e+000	3.813127e+001
