# Supplementary material for: Open-source micro-tensile testers via additive manufacturing for the mechanical characterization of thin films and papers
Source: PLoS One. 2018 May 29;13(5):e0197999. doi: 10.1371/journal.pone.0197999 (PMC5973562; doi:10.1371/journal.pone.0197999)
Supplement: S1 Data — (ZIP) [file pone.0197999.s002.zip › SI2_Data/Demonstration Problem 2/0-0025mgmL/Data/area1_eps246_turn_30_8.txt]

�m	nm
0.000000e+000	1.536799e+002
1.177720e-001	1.536799e+002
2.355440e-001	1.399015e+002
3.533159e-001	2.627649e+002
4.710879e-001	2.034933e+002
5.888598e-001	8.033673e+001
7.066319e-001	8.002826e+001
8.244039e-001	1.163734e+002
9.421758e-001	1.988919e+002
1.059948e+000	2.959450e+001
1.177720e+000	1.997561e+001
