# Supplementary material for: Open-source micro-tensile testers via additive manufacturing for the mechanical characterization of thin films and papers
Source: PLoS One. 2018 May 29;13(5):e0197999. doi: 10.1371/journal.pone.0197999 (PMC5973562; doi:10.1371/journal.pone.0197999)
Supplement: S1 Data — (ZIP) [file pone.0197999.s002.zip › SI2_Data/Demonstration Problem 2/0-0025mgmL/Data/area1_eps246_turn_30_9.txt]

�m	nm
0.000000e+000	4.815460e+001
1.255564e-001	4.815460e+001
2.511128e-001	5.820759e+001
3.766692e-001	7.660943e+000
5.022255e-001	2.350131e+002
6.277819e-001	1.809222e+002
7.533383e-001	1.355563e+002
8.788947e-001	8.023495e+001
1.004451e+000	5.837659e+001
1.130007e+000	4.220214e+001
1.255564e+000	1.531004e+001
1.381120e+000	5.150823e+001
1.506677e+000	1.859634e+002
1.632233e+000	1.390757e+002
