# Supplementary material for: Open-source micro-tensile testers via additive manufacturing for the mechanical characterization of thin films and papers
Source: PLoS One. 2018 May 29;13(5):e0197999. doi: 10.1371/journal.pone.0197999 (PMC5973562; doi:10.1371/journal.pone.0197999)
Supplement: S1 Data — (ZIP) [file pone.0197999.s002.zip › SI2_Data/Demonstration Problem 2/0-0025mgmL/Data/area1_eps246_turn_38_1.txt]

�m	nm
0.000000e+000	-3.264567e+001
1.212236e-001	-3.264567e+001
2.424472e-001	-3.655444e+001
3.636708e-001	-4.596214e+001
4.848944e-001	-5.062999e+001
6.061180e-001	-3.895520e+001
7.273417e-001	-2.941780e+001
8.485653e-001	-2.079365e+001
9.697889e-001	-1.508542e+001
1.091012e+000	-3.273181e+001
1.212236e+000	-4.268646e+000
1.333460e+000	9.387652e+001
1.454683e+000	5.769812e+000
1.575907e+000	5.242000e+000
1.697131e+000	1.172895e+001
1.818354e+000	9.957523e+000
1.939578e+000	6.842666e-001
2.060801e+000	2.246378e+001
2.182025e+000	1.242621e+002
2.303248e+000	4.258717e+001
2.424472e+000	5.683652e+000
2.545696e+000	-9.184499e+000
2.666919e+000	-1.095587e+001
2.788143e+000	-3.336411e+001
2.909367e+000	-2.320492e+001
3.030590e+000	-8.770942e+000
3.151814e+000	2.884696e+000
3.273037e+000	2.631459e+001
3.394261e+000	2.576735e+001
3.515485e+000	2.185846e+001
3.636708e+000	1.979557e+001
3.757932e+000	4.291456e+001
3.879155e+000	7.170883e+001
4.000379e+000	8.002233e+001
4.121603e+000	1.184339e+002
4.242826e+000	1.029050e+002
4.364050e+000	7.579494e+001
4.485274e+000	3.735634e+001
4.606497e+000	1.343176e+001
4.727721e+000	3.795111e+001
4.848944e+000	7.100086e+001
4.970168e+000	9.093439e+001
5.091391e+000	8.686877e+001
5.212615e+000	8.571914e+001
5.333839e+000	9.585921e+001
5.455062e+000	1.130529e+002
5.576286e+000	2.577740e+002
5.697510e+000	2.630368e+002
5.818733e+000	2.845696e+001
5.939957e+000	4.930375e+001
6.061181e+000	1.407006e+001
6.182404e+000	3.871509e-001
6.303628e+000	1.675723e+002
6.424851e+000	2.937129e+001
6.546075e+000	2.363584e+001
6.667298e+000	2.738295e+001
6.788522e+000	3.538555e+001
6.909745e+000	3.314649e+001
7.030969e+000	2.068776e+001
7.152193e+000	2.626143e+001
7.273416e+000	-1.470434e+000
7.394640e+000	2.990693e+001
7.515864e+000	2.080985e+001
7.637087e+000	3.126081e+001
7.758311e+000	9.427389e+001
7.879535e+000	-4.085580e+001
8.000758e+000	-2.891036e+000
8.121981e+000	1.762542e+001
8.243205e+000	8.352168e+000
