# Supplementary material for: Open-source micro-tensile testers via additive manufacturing for the mechanical characterization of thin films and papers
Source: PLoS One. 2018 May 29;13(5):e0197999. doi: 10.1371/journal.pone.0197999 (PMC5973562; doi:10.1371/journal.pone.0197999)
Supplement: S1 Data — (ZIP) [file pone.0197999.s002.zip › SI2_Data/Demonstration Problem 2/0-0025mgmL/Data/area1_eps246_turn_38_2.txt]

�m	nm
0.000000e+000	-8.681358e+001
1.220263e-001	-8.681358e+001
2.440526e-001	-8.460162e+001
3.660789e-001	-6.742788e+001
4.881052e-001	-6.416794e+001
6.101316e-001	-4.209763e+001
7.321578e-001	-2.125147e+001
8.541841e-001	-1.494088e+001
9.762105e-001	-1.853875e+001
1.098237e+000	-3.159945e+001
1.220263e+000	1.655093e+002
1.342289e+000	2.488270e+002
1.464316e+000	1.214894e+002
1.586342e+000	2.073414e+001
1.708368e+000	-3.525139e+001
1.830395e+000	-2.633578e+001
1.952421e+000	-2.839861e+001
2.074447e+000	-3.658217e+001
2.196474e+000	-4.554425e+001
2.318500e+000	-1.828589e+001
2.440526e+000	1.938639e+000
2.562552e+000	6.422860e+000
2.684579e+000	7.721606e+000
2.806605e+000	3.812720e+000
2.928631e+000	1.152385e+001
3.050658e+000	2.791956e+001
3.172684e+000	1.333904e+002
3.294710e+000	8.642137e+001
3.416736e+000	2.794765e+001
3.538763e+000	-1.686402e+001
3.660789e+000	-4.000935e+001
3.782816e+000	-5.246770e+001
