# Supplementary material for: Open-source micro-tensile testers via additive manufacturing for the mechanical characterization of thin films and papers
Source: PLoS One. 2018 May 29;13(5):e0197999. doi: 10.1371/journal.pone.0197999 (PMC5973562; doi:10.1371/journal.pone.0197999)
Supplement: S1 Data — (ZIP) [file pone.0197999.s002.zip › SI2_Data/Demonstration Problem 2/0-0025mgmL/Data/area1_eps246_turn_38_3.txt]

�m	nm
0.000000e+000	-3.209999e+001
1.174476e-001	-3.209999e+001
2.348953e-001	-3.968119e+001
3.523429e-001	-5.365514e+001
4.697905e-001	-6.551114e+001
5.872381e-001	-8.102013e+001
7.046858e-001	-6.963680e+001
8.221334e-001	-1.793441e+001
9.395810e-001	1.357391e+000
1.057029e+000	-1.230578e+001
1.174476e+000	-4.157183e+001
1.291924e+000	-2.591370e+001
1.409372e+000	2.425444e+001
1.526819e+000	9.581736e+001
1.644267e+000	2.698622e+000
1.761714e+000	-2.058157e+001
1.879162e+000	-6.968654e+001
1.996610e+000	-9.803934e+001
2.114057e+000	-1.040855e+002
2.231505e+000	-8.934062e+001
2.348952e+000	-3.031280e+001
2.466400e+000	2.994012e+001
2.583848e+000	6.757570e+001
2.701295e+000	8.873340e+001
2.818743e+000	1.499199e+002
2.936191e+000	9.712147e+001
3.053638e+000	-9.435649e+001
3.171086e+000	-6.709813e+001
3.288534e+000	-4.594107e+001
3.405981e+000	-2.235515e+001
3.523429e+000	-3.781112e+000
3.640876e+000	-1.379117e+001
3.758324e+000	-2.807602e+001
3.875772e+000	-3.198478e+001
3.993219e+000	-2.336064e+001
4.110667e+000	-1.228820e+001
4.228114e+000	-8.541202e+000
4.345562e+000	6.819023e+001
4.463010e+000	4.626838e+001
4.580457e+000	2.737783e+001
4.697905e+000	1.828074e+001
4.815353e+000	-9.431389e+000
4.932800e+000	-1.302926e+001
5.050248e+000	-8.679904e+000
5.167696e+000	9.096445e+000
5.285143e+000	5.180492e+001
5.402591e+000	9.464814e+001
5.520038e+000	6.233046e+001
5.637486e+000	-1.518433e+001
5.754934e+000	1.877822e+001
5.872381e+000	3.381501e+001
5.989829e+000	3.816450e+001
6.107276e+000	4.313579e+001
6.224724e+000	2.546943e+001
6.342172e+000	8.444304e+000
6.459619e+000	-1.255079e+000
6.577067e+000	-1.248928e+001
6.694515e+000	-1.700040e+001
6.811963e+000	2.522044e+001
6.929410e+000	5.797873e+001
7.046858e+000	1.452810e+001
