# Supplementary material for: Open-source micro-tensile testers via additive manufacturing for the mechanical characterization of thin films and papers
Source: PLoS One. 2018 May 29;13(5):e0197999. doi: 10.1371/journal.pone.0197999 (PMC5973562; doi:10.1371/journal.pone.0197999)
Supplement: S1 Data — (ZIP) [file pone.0197999.s002.zip › SI2_Data/Demonstration Problem 2/0-0025mgmL/Data/area1_eps246_turn_38_4.txt]

�m	nm
0.000000e+000	-5.318263e+001
1.279837e-001	-5.318263e+001
2.559674e-001	-4.974653e+001
3.839510e-001	-3.488635e+001
5.119347e-001	-2.472717e+001
6.399184e-001	-2.238047e+001
7.679021e-001	-3.332321e+001
8.958858e-001	-5.664470e+001
1.023869e+000	-9.232294e+001
1.151853e+000	-1.078319e+002
1.279837e+000	-9.967541e+001
1.407820e+000	8.919201e+001
1.535804e+000	2.766756e+001
1.663788e+000	5.765161e+000
1.791772e+000	-7.713138e+001
1.919755e+000	-1.066889e+002
2.047739e+000	-3.470196e+001
2.175723e+000	9.917639e+001
2.303706e+000	3.019154e+001
2.431690e+000	-1.203690e+001
2.559674e+000	8.088062e+001
2.687657e+000	9.026157e+001
2.815641e+000	-1.231969e+001
2.943625e+000	-1.088625e+001
3.071608e+000	-6.847787e+000
3.199592e+000	-2.809325e+000
3.327576e+000	7.615115e-001
3.455559e+000	-1.871138e+001
3.583543e+000	1.351611e+002
3.711527e+000	7.472611e+001
3.839511e+000	-3.045967e+001
3.967494e+000	-2.886950e+001
4.095478e+000	-3.996897e+001
4.223461e+000	-4.599571e+001
4.351445e+000	-4.318139e+001
4.479429e+000	3.797781e+001
4.607412e+000	3.344712e+001
4.735396e+000	-7.265751e+000
4.863380e+000	-3.041108e+001
4.991364e+000	-3.233918e+001
5.119347e+000	-1.975113e+001
5.247331e+000	-3.022882e+001
