# Supplementary material for: Open-source micro-tensile testers via additive manufacturing for the mechanical characterization of thin films and papers
Source: PLoS One. 2018 May 29;13(5):e0197999. doi: 10.1371/journal.pone.0197999 (PMC5973562; doi:10.1371/journal.pone.0197999)
Supplement: S1 Data — (ZIP) [file pone.0197999.s002.zip › SI2_Data/Demonstration Problem 2/0-0025mgmL/Data/area1_eps246_turn_38_5.txt]

�m	nm
0.000000e+000	-2.359429e+002
1.193623e-001	-2.359429e+002
2.387246e-001	-2.270078e+002
3.580869e-001	-1.478108e+002
4.774492e-001	-4.966858e+001
5.968115e-001	-7.862374e+001
7.161738e-001	6.213384e+001
8.355361e-001	-1.085523e+002
9.548984e-001	-1.570744e+002
1.074261e+000	-1.359173e+002
1.193623e+000	-1.031600e+002
1.312985e+000	-9.527295e+001
1.432348e+000	-7.901247e+001
1.551710e+000	-5.633981e+001
1.671072e+000	1.459990e+001
1.790434e+000	1.741430e+001
1.909797e+000	-7.276709e+001
2.029159e+000	-1.035487e+002
2.148521e+000	-1.034742e+002
2.267884e+000	-1.214315e+002
2.387246e+000	-8.531263e+001
2.506608e+000	-1.683797e+000
2.625971e+000	6.469093e+001
2.745333e+000	-6.569564e+001
2.864695e+000	-6.927409e+001
2.984057e+000	4.198549e+001
3.103420e+000	2.358201e+001
3.222782e+000	-4.660646e+001
3.342144e+000	-5.784066e+001
3.461507e+000	-6.143853e+001
3.580869e+000	-6.746527e+001
3.700231e+000	-4.889122e+001
