# Supplementary material for: Open-source micro-tensile testers via additive manufacturing for the mechanical characterization of thin films and papers
Source: PLoS One. 2018 May 29;13(5):e0197999. doi: 10.1371/journal.pone.0197999 (PMC5973562; doi:10.1371/journal.pone.0197999)
Supplement: S1 Data — (ZIP) [file pone.0197999.s002.zip › SI2_Data/Demonstration Problem 2/0-0025mgmL/Data/area1_eps246_turn_3_1.txt]

nm	nm
0.000000e+000	5.470653e+001
1.171875e+002	3.696343e+001
2.343750e+002	3.084228e+001
3.515625e+002	1.001969e+002
4.687500e+002	5.954392e+001
5.859375e+002	2.653869e+001
7.031250e+002	3.294117e+001
8.203125e+002	4.423622e+001
9.375000e+002	5.920488e+001
