# Supplementary material for: Open-source micro-tensile testers via additive manufacturing for the mechanical characterization of thin films and papers
Source: PLoS One. 2018 May 29;13(5):e0197999. doi: 10.1371/journal.pone.0197999 (PMC5973562; doi:10.1371/journal.pone.0197999)
Supplement: S1 Data — (ZIP) [file pone.0197999.s002.zip › SI2_Data/Demonstration Problem 2/0-0025mgmL/Data/area1_eps246_turn_3_2.txt]

nm	nm
0.000000e+000	3.497627e+001
1.171875e+002	4.962767e+001
2.343750e+002	1.875980e+001
3.515625e+002	-2.033922e+001
4.687500e+002	2.301530e+001
5.859375e+002	1.632375e+000
7.031250e+002	2.240567e+000
8.203125e+002	2.084907e+001
