# Supplementary material for: Open-source micro-tensile testers via additive manufacturing for the mechanical characterization of thin films and papers
Source: PLoS One. 2018 May 29;13(5):e0197999. doi: 10.1371/journal.pone.0197999 (PMC5973562; doi:10.1371/journal.pone.0197999)
Supplement: S1 Data — (ZIP) [file pone.0197999.s002.zip › SI2_Data/Demonstration Problem 2/0-0025mgmL/Data/area1_eps246_turn_4_1.txt]

�m	nm
0.000000e+000	8.765135e+001
1.195083e-001	8.765135e+001
2.390165e-001	7.629791e+001
3.585248e-001	1.018952e+002
4.780331e-001	5.690788e+001
5.975414e-001	5.515407e+001
