# Supplementary material for: Open-source micro-tensile testers via additive manufacturing for the mechanical characterization of thin films and papers
Source: PLoS One. 2018 May 29;13(5):e0197999. doi: 10.1371/journal.pone.0197999 (PMC5973562; doi:10.1371/journal.pone.0197999)
Supplement: S1 Data — (ZIP) [file pone.0197999.s002.zip › SI2_Data/Demonstration Problem 2/0-0025mgmL/Data/area1_eps246_turn_4_2.txt]

�m	nm
0.000000e+000	1.265303e+002
1.464844e-001	1.265303e+002
2.929688e-001	1.317822e+002
4.394531e-001	1.138470e+002
5.859375e-001	1.174350e+002
7.324219e-001	1.618076e+002
8.789063e-001	1.084096e+002
1.025391e+000	7.578085e+001
1.171875e+000	9.344239e+001
