# Supplementary material for: Open-source micro-tensile testers via additive manufacturing for the mechanical characterization of thin films and papers
Source: PLoS One. 2018 May 29;13(5):e0197999. doi: 10.1371/journal.pone.0197999 (PMC5973562; doi:10.1371/journal.pone.0197999)
Supplement: S1 Data — (ZIP) [file pone.0197999.s002.zip › SI2_Data/Demonstration Problem 2/0-0025mgmL/Data/area1_eps246_turn_5_1.txt]

�m	nm
0.000000e+000	-2.981085e+001
1.200462e-001	-2.981085e+001
2.400923e-001	-2.935722e+001
3.601385e-001	-1.731783e+001
4.801846e-001	1.090847e+001
6.002307e-001	2.145081e+001
7.202769e-001	-4.408476e+001
8.403231e-001	-4.457143e+001
9.603692e-001	-2.638655e+001
1.080415e+000	-3.051982e+001
