# Supplementary material for: Open-source micro-tensile testers via additive manufacturing for the mechanical characterization of thin films and papers
Source: PLoS One. 2018 May 29;13(5):e0197999. doi: 10.1371/journal.pone.0197999 (PMC5973562; doi:10.1371/journal.pone.0197999)
Supplement: S1 Data — (ZIP) [file pone.0197999.s002.zip › SI2_Data/Demonstration Problem 2/0-0025mgmL/Data/area1_eps246_turn_5_2.txt]

�m	nm
0.000000e+000	-5.077310e+001
1.195083e-001	-5.077310e+001
2.390165e-001	-4.178967e+001
3.585248e-001	-3.586218e+001
4.780331e-001	-3.876674e+001
5.975414e-001	-4.320226e+001
7.170496e-001	-4.550234e+001
8.365579e-001	4.844494e+001
9.560662e-001	-2.505041e+001
1.075574e+000	-4.417504e+001
1.195083e+000	-3.333078e+001
