# Supplementary material for: Open-source micro-tensile testers via additive manufacturing for the mechanical characterization of thin films and papers
Source: PLoS One. 2018 May 29;13(5):e0197999. doi: 10.1371/journal.pone.0197999 (PMC5973562; doi:10.1371/journal.pone.0197999)
Supplement: S1 Data — (ZIP) [file pone.0197999.s002.zip › SI2_Data/Demonstration Problem 2/0-0025mgmL/Data/area1_eps246_turn_5_3.txt]

�m	nm
0.000000e+000	5.539934e+001
1.188040e-001	5.539934e+001
2.376079e-001	6.747268e+001
3.564119e-001	6.332546e+001
4.752158e-001	1.527067e+002
5.940198e-001	8.925203e+001
7.128237e-001	1.190710e+002
