# Supplementary material for: Open-source micro-tensile testers via additive manufacturing for the mechanical characterization of thin films and papers
Source: PLoS One. 2018 May 29;13(5):e0197999. doi: 10.1371/journal.pone.0197999 (PMC5973562; doi:10.1371/journal.pone.0197999)
Supplement: S1 Data — (ZIP) [file pone.0197999.s002.zip › SI2_Data/Demonstration Problem 2/0-0025mgmL/Data/area1_eps246_turn_5_4.txt]

�m	nm
0.000000e+000	5.986492e+001
1.177720e-001	5.986492e+001
2.355440e-001	8.046832e+001
3.533159e-001	8.337353e+001
4.710879e-001	8.318909e+001
5.888598e-001	7.507907e+001
7.066319e-001	1.485756e+002
8.244039e-001	1.288123e+002
9.421758e-001	8.248492e+001
1.059948e+000	7.591974e+001
1.177720e+000	7.387442e+001
