# Supplementary material for: Open-source micro-tensile testers via additive manufacturing for the mechanical characterization of thin films and papers
Source: PLoS One. 2018 May 29;13(5):e0197999. doi: 10.1371/journal.pone.0197999 (PMC5973562; doi:10.1371/journal.pone.0197999)
Supplement: S1 Data — (ZIP) [file pone.0197999.s002.zip › SI2_Data/Demonstration Problem 2/0-0025mgmL/Data/area1_eps246_turn_6_1.txt]

�m	nm
0.000000e+000	-3.255420e+001
1.235265e-001	-3.255420e+001
2.470529e-001	-4.935382e+001
3.705794e-001	-5.817166e+001
4.941058e-001	2.014917e+000
6.176323e-001	-1.033747e+000
7.411588e-001	-4.865595e+001
8.646853e-001	-4.590299e+001
9.882117e-001	-4.192548e+001
1.111738e+000	-4.981990e+001
