# Supplementary material for: Open-source micro-tensile testers via additive manufacturing for the mechanical characterization of thin films and papers
Source: PLoS One. 2018 May 29;13(5):e0197999. doi: 10.1371/journal.pone.0197999 (PMC5973562; doi:10.1371/journal.pone.0197999)
Supplement: S1 Data — (ZIP) [file pone.0197999.s002.zip › SI2_Data/Demonstration Problem 2/0-0025mgmL/Data/area1_eps246_turn_6_2.txt]

�m	nm
0.000000e+000	2.349744e+001
1.176707e-001	2.349744e+001
2.353415e-001	4.275225e+001
3.530122e-001	5.070477e+001
4.706830e-001	3.818063e+001
5.883537e-001	5.528740e+001
7.060245e-001	1.298693e+002
8.236952e-001	1.087731e+002
9.413660e-001	4.367217e+001
1.059037e+000	5.252807e+001
1.176707e+000	4.765256e+001
1.294378e+000	4.485269e+001
