# Supplementary material for: Open-source micro-tensile testers via additive manufacturing for the mechanical characterization of thin films and papers
Source: PLoS One. 2018 May 29;13(5):e0197999. doi: 10.1371/journal.pone.0197999 (PMC5973562; doi:10.1371/journal.pone.0197999)
Supplement: S1 Data — (ZIP) [file pone.0197999.s002.zip › SI2_Data/Demonstration Problem 2/0-0025mgmL/Data/area1_eps246_turn_6_3.txt]

�m	nm
0.000000e+000	-4.922855e+001
1.218768e-001	-4.922855e+001
2.437537e-001	-6.145117e+001
3.656305e-001	-5.104982e+001
4.875074e-001	3.606986e+001
6.093842e-001	-4.091455e+001
7.312610e-001	-2.043578e+001
8.531379e-001	-3.047818e+001
