# Supplementary material for: Open-source micro-tensile testers via additive manufacturing for the mechanical characterization of thin films and papers
Source: PLoS One. 2018 May 29;13(5):e0197999. doi: 10.1371/journal.pone.0197999 (PMC5973562; doi:10.1371/journal.pone.0197999)
Supplement: S1 Data — (ZIP) [file pone.0197999.s002.zip › SI2_Data/Demonstration Problem 2/0-0025mgmL/Data/area1_eps246_turn_6_4.txt]

�m	nm
0.000000e+000	1.173350e+002
1.180995e-001	1.173350e+002
2.361990e-001	1.182411e+002
3.542984e-001	1.139679e+002
4.723979e-001	1.060209e+002
5.904974e-001	2.038297e+002
7.085969e-001	1.442293e+002
8.266964e-001	1.051057e+002
9.447958e-001	7.888242e+001
