# Supplementary material for: Open-source micro-tensile testers via additive manufacturing for the mechanical characterization of thin films and papers
Source: PLoS One. 2018 May 29;13(5):e0197999. doi: 10.1371/journal.pone.0197999 (PMC5973562; doi:10.1371/journal.pone.0197999)
Supplement: S1 Data — (ZIP) [file pone.0197999.s002.zip › SI2_Data/Demonstration Problem 2/0-0025mgmL/Results/Book1.xlsx]

## Sheet: Sheet1
0.0562065	0.898419	2.41762				avg amp	avg wave	std amp	std wave
0.0700401	3.20181	2.41762		1.5	2.30961	0.0525357	1.72818	0.0160027	1.04477
0.0313606	1.08431	2.41762		2.5	2.2757	0.155855	3.28713	0.0385955	1.73834
0.198217	5.74337	2.38371		4.5	2.20788	0.488394	1.48776	0.199993	0.635442
0.164483	1.97009			6.5	2.14005	0.569673	1.26291	0.220762	0.502542
0.104866	2.14795	2.38371		8.5	2.07223	0.281684	1.27288	0.086381	0.795299
0.163313	2.93082	2.31589		10.5	2.00441	0.413425	1.52118	0.226532	0.827399
0.105351	2.30078			14.5	1.86876	0.768594	1.58753	0.594406	0.597785
0.543738	1.04555	2.31589		18.5	1.73311	0.889017	1.30033	0.397232	0.664006
0.591825	1.41108	2.31589		22.5	1.59746	0.969493	1.33528	0.30922	0.646025
0.747171	1.21006			30.5	1.32617
0.536311	1.0303	2.31589		38.5	1.05487
0.511964	1.35242	2.31589
0.59774	0.987515
0.598132	1.12134	2.31589
0.661248	1.2933	2.18024
0.638013	0.925719
0.83873	1.14621	2.18024
0.680883	2.28037
0.665205	0.990681
0.378582	0.61291	2.18024
0.125046	1.59119	2.18024
0.392546	0.896397	2.04459
0.144092	2.68287	2.04459
0.289752	0.82154	2.04459
0.314476	1.05887	2.04459
0.422797	0.737621	2.04459
0.212311	1.24803	2.04459
0.26048	0.656251	2.04459
0.36046	2.93862	2.04459
0.192843	1.10528	2.04459
0.227086	0.583285	2.04459
0.325456	0.681476	1.90895
0.397405	0.63104	1.90895
0.181527	2.06582
0.209363	1.7265	1.90895
0.442639	0.96628	1.90895
0.219592	1.89258	1.90895
0.259589	0.870586	1.90895
0.489338	1.14354	1.90895
0.274277	0.743702	1.90895
0.526546	2.04099	1.90895
1.08391	3.29333	1.90895
0.530452	0.909136	1.90895
0.434426	2.81032
0.723389	1.43881	1.7733
0.0514369	0.42263	1.7733
0.421796	0.914056	1.7733
0.608158	1.04971	1.7733
0.436742	1.39552	1.7733
0.0386071	1.14807	1.7733
0.41689	1.78206	1.7733
2.14064	2.74218	1.7733
0.867415	2.10589	1.7733
1.29534	2.346	1.7733
1.57433	1.48665	1.7733
1.40699	1.5154	1.7733
0.349525	1.64495	1.7733
0.429054	2.23346	1.7733
0.537251	2.29757
0.65059	1.89244	1.502
0.742742	1.10841	1.502
1.15126	1.24956	1.502
1.36067	1.42442	1.502
1.08615	1.18875	1.502
0.841581	2.21262	1.502
0.0102956	0.383136	1.502
0.0145451	0.229103	1.502
0.919071	1.30496	1.502
0.878287	0.710683	1.502
0.413955	3.33248	1.502
0.790674	0.608734	1.502
1.02742	0.84261	1.502
1.01911	1.12667	1.502
1.05338	0.707662	1.502
1.25221	1.35601	1.502
1.48962	1.50659	1.502
1.17482	1.13931	1.502
1.57333	1.7574	1.502
0.776453	1.03061	1.502
1.15733	1.28304	1.502
0.526624	1.21492	1.502
1.0329	1.07592	1.23071
0.557029	1.63204	1.23071
0.725312	2.29911	1.23071
0.878287	0.710683	1.23071
0.413955	3.33248	1.23071
0.790674	0.608734	1.23071
1.02742	0.84261	1.23071
1.01911	1.12667	1.23071
1.05338	0.707662	1.23071
1.25221	1.35601	1.23071
1.48962	1.50659	1.23071
1.17482	1.13931	1.23071
1.57333	1.7574	1.23071
0.776453	1.03061	1.23071
1.15733	1.28304	1.23071
0.526624	1.21492	1.23071
1.0329	1.07592	1.23071
0.557029	1.63204
0.725312	2.29911
1.27997	1.93095
0.429306	1.60042
0.723901	1.32723
1.03867	1.39158
0.636649	1.49692
1.15694	1.47022
0.92137	0.826354
1.09424	0.646003
1.40152	1.6914
1.52852	2.18894
1.24561	1.46415
0.892021	1.22684
0.676339	1.94616
1.36269	1.96216
0.860983	2.70141
0.999202	1.3735
0.469588	1.07662
1.08145	0.924722
1.25865	2.03924
0.619932	1.62406
