# Supplementary material for: Open-source micro-tensile testers via additive manufacturing for the mechanical characterization of thin films and papers
Source: PLoS One. 2018 May 29;13(5):e0197999. doi: 10.1371/journal.pone.0197999 (PMC5973562; doi:10.1371/journal.pone.0197999)
Supplement: S1 Data — (ZIP) [file pone.0197999.s002.zip › SI2_Data/Demonstration Problem 2/0-0025mgmL/Results/Buckling_Experimental_Comparison.m]

%Delamination Buckling prediction

clc;
clear;
close all;

EPSpre = 2.46; %Pre-Strain
Ef = 30e9; %Film Modulus
Es = 2.4e5; %Substrate Modulus
Vf = 0.2; %Film Poissons Ratio
Vs = 0.48; %Substrate
G = 50e-03; %Interfacial toughness
t = 12e-9; %Film thickness

% L = 1/((1+EPSpre)*(1+(5*EPSpre*(1+EPSpre))/32)^(1/3));
% EfR = Ef/(1-Vf^2); %Reduced film modulus
% EsR = Es/(1-Vs^2); %Reduced substrate modulus
% GR = G/(EfR*t); % Reduced adhesion energy
% 
% xc = 5*EPSpre*(1+EPSpre)/32;
% 
% %Small Deformation Critical dimensions
% 
% EPSc = 0.25*(3*EsR/EfR)^(2/3);
% lambda0 = 2*pi*t*(EsR/(3*EfR))^(1/3);
% A0 = t*(sqrt((EPSpre/EPSc)-1));
% 
% %GO crumpling paper
% 
% lambdad = pi*t*L*(36*EfR/(pi*EsR*GR))^(0.2)/3;
% Ad = (2*L*t/3)*(36*EfR/(pi*EsR*GR))^(0.2)*(EPSpre*(1+EPSpre))^0.5;
% 
% %Modified critical dimensions for Finite deformation mechanics
% 
% lambdac = lambda0/((1+EPSpre)*(1+xc)^(1/3));
% Ac = A0/(sqrt(1+EPSpre)*(1+xc)^(1/3));
% EPS = linspace(0,EPSpre,1000);
% dL = linspace(0,1,1000);

EfR = Ef/(1-Vf^2); %Reduced film modulus
EsR = Es/(1-Vs^2); %Reduced substrate modulus
GR = G/(EfR*t); % Reduced adhesion energy
EPSc = 0.25*(3*EsR/EfR)^(2/3);
lambda0 = 2*pi*t*(EfR/(3*EsR))^(1/3);
A0 = t*(sqrt((EPSpre/EPSc)-1));

xc = 5*EPSpre*(1+EPSpre)/32;
L_c = lambda0/((1+EPSpre)*(1+xc)^(1/3));
A_c = A0/((sqrt(1+EPSpre))*(1+xc)^(1/3));

EPS = linspace(0,EPSpre,1000);

%Postbuckling behaviour

% for i=1:length(EPS)
%     lambda(i) = lambdad*(1+EPS(i))/((1+EPSpre)*(1+EPS(i)+xc).^(1/3));
%     A(i) = t*(((EPSpre-EPS(i))/EPSc-1).^0.5/((1+EPSpre)^0.5*(1+EPS(i)+xc).^(1/3)));
% end

for i=1:length(EPS)
    xc_app(i) = 5*(EPSpre - EPS(i))*(1+EPSpre)/32;
    lambda(i) = lambda0*(1+EPS(i))/((1+EPSpre)*(1+EPS(i)+xc_app(i))^(1/3));%lambdad*(1+EPS(i))/((1+EPSpre)*(1+EPS(i)+xc).^(1/3));
    A(i) = (t*sqrt(((EPSpre-EPS(i))/EPSc)-1))/(sqrt(1+EPSpre)*(1+EPS(i)+xc_app(i))^(1/3));%t*(((EPSpre-EPS(i))/EPSc-1).^0.5/((1+EPSpre)^0.5*(1+EPS(i)+xc).^(1/3)));
end

%Postbuckling behaviour

for i=1:length(EPS)
    xc_app(i) = 5*(EPSpre - EPS(i))*(1+EPSpre)/32;
    lambda(i) = lambda0*(1+EPS(i))/((1+EPSpre)*(1+EPS(i)+xc_app(i))^(1/3));%lambdad*(1+EPS(i))/((1+EPSpre)*(1+EPS(i)+xc).^(1/3));
    A(i) = (t*sqrt(((EPSpre-EPS(i))/EPSc)-1))/(sqrt(1+EPSpre)*(1+EPS(i)+xc_app(i))^(1/3));%t*(((EPSpre-EPS(i))/EPSc-1).^0.5/((1+EPSpre)^0.5*(1+EPS(i)+xc).^(1/3)));
end

%Import Experimental Data

A_3 = load('area1_eps246_turn_3.mat');
A_4 = load('area1_eps246_turn_4.mat');
A_6 = load('area1_eps246_turn_6.mat');
A_10 = load('area1_eps246_turn_10.mat');
A_14 = load('area1_eps246_turn_14.mat');
A_18 = load('area1_eps246_turn_18.mat');
A_22 = load('area1_eps246_turn_22.mat');
A_30 = load('area1_eps246_turn_30.mat');
A_38 = load('area1_eps246_turn_38.mat');

Amp_ExpData = [A_3.Aafm'; A_4.Aafm';A_6.Aafm';A_10.Aafm';A_14.Aafm';A_18.Aafm';A_22.Aafm';A_30.Aafm';A_38.Aafm'];
Amp_ExpData_m = cell2mat(Amp_ExpData);
WaveL_ExpData = [A_3.lafm'; A_4.lafm';A_6.lafm';A_10.lafm';A_14.lafm';A_18.lafm';A_22.lafm';A_30.lafm';A_38.lafm'];
WaveL_ExpData_m = cell2mat(WaveL_ExpData);
EpsData = [A_3.eps'; A_4.eps';A_6.eps';A_10.eps';A_14.eps';A_18.eps';A_22.eps';A_30.eps';A_38.eps'];
EpsData_m = cell2mat(cellfun(@transpose,EpsData,'UniformOutput',false));

for i=1:length(Amp_ExpData_m)
    if Amp_ExpData_m(i)> 10
        Amp_ExpData_m(i) = Amp_ExpData_m(i)/1000;
    else
        continue
    end
end

for i=1:length(WaveL_ExpData_m)
    if WaveL_ExpData_m(i)> 10
        WaveL_ExpData_m(i) = WaveL_ExpData_m(i)/1000;
    else
        continue
    end
end

Data = [Amp_ExpData_m, WaveL_ExpData_m, EpsData_m];


% L0 = 7.49; %mm
% Lmax = 25.2; %mm
% load('Turns_exp.mat')  
% 
% for i = 1:length(Turns_exp)
%     eps_Exp(i) = (Lmax-0.254*Turns_exp(i)-L0)/L0;
% end
% 
% for i =1:length (Amp_ExpData)
%     std_exp = std(Amp_ExpData{i})
% end
% 
load('stat_data.mat')

figure

hold on

yyaxis left
plot(EPS*100,lambda*1e6)
errorbar(stat_data(:,1)*100,stat_data(:,3),stat_data(:,5),'*')
ylabel('Wavelength ,\lambda (\mum)')

yyaxis right
plot(EPS*100,A*1e6)
errorbar(stat_data(:,1)*100,stat_data(:,2),stat_data(:,4),'*')
xlabel('Applied Strain, \epsilon (%)')
ylabel('Amplitude, A (\mum)')

hold off
